# Supplementary material for: Comprehensive analysis of immune subtype characterization on identification of potential cells and drugs to predict response to immune checkpoint inhibitors for hepatocellular carcinoma
Source: Genes Dis. 2024 Nov 27;12(3):101471. doi: 10.1016/j.gendis.2024.101471 (PMC11907441; doi:10.1016/j.gendis.2024.101471)
Supplement: Multimedia component 8 [file mmc8.xlsx]

## Sheet: GeneCards-SearchResults (4)
genesymbol	Description	Category	Uniprot ID	Gifts	GC Id	Relevance score	GeneCards Link
TP53	Tumor Protein P53	Protein Coding	P04637	57	GC17M007661	203.351	https://www.genecards.org/cgi-bin/carddisp.pl?gene=TP53
MET	MET Proto-Oncogene, Receptor Tyrosine Kinase	Protein Coding	P08581	58	GC07P116672	173.469	https://www.genecards.org/cgi-bin/carddisp.pl?gene=MET
CTNNB1	Catenin Beta 1	Protein Coding	P35222	57	GC03P041194	116.614	https://www.genecards.org/cgi-bin/carddisp.pl?gene=CTNNB1
PIK3CA	Phosphatidylinositol-4,5-Bisphosphate 3-Kinase Catalytic Subunit Alpha	Protein Coding	P42336	56	GC03P179148	111.55	https://www.genecards.org/cgi-bin/carddisp.pl?gene=PIK3CA
MSH2	MutS Homolog 2	Protein Coding	P43246	53	GC02P047403	99.2227	https://www.genecards.org/cgi-bin/carddisp.pl?gene=MSH2
MSH6	MutS Homolog 6	Protein Coding	P52701	53	GC02P047695	98.6965	https://www.genecards.org/cgi-bin/carddisp.pl?gene=MSH6
APC	APC Regulator Of WNT Signaling Pathway	Protein Coding	P25054	53	GC05P112707	98.4032	https://www.genecards.org/cgi-bin/carddisp.pl?gene=APC
PALB2	Partner And Localizer Of BRCA2	Protein Coding	Q86YC2	48	GC16M023603	98.1521	https://www.genecards.org/cgi-bin/carddisp.pl?gene=PALB2
CDKN2A	Cyclin Dependent Kinase Inhibitor 2A	Protein Coding	Q8N726	55	GC09M021967	97.3177	https://www.genecards.org/cgi-bin/carddisp.pl?gene=CDKN2A
MLH1	MutL Homolog 1	Protein Coding	P40692	53	GC03P036993	95.7878	https://www.genecards.org/cgi-bin/carddisp.pl?gene=MLH1
CHEK2	Checkpoint Kinase 2	Protein Coding	O96017	58	GC22M028687	95.4469	https://www.genecards.org/cgi-bin/carddisp.pl?gene=CHEK2
EGFR	Epidermal Growth Factor Receptor	Protein Coding	P00533	59	GC07P055019	91.5609	https://www.genecards.org/cgi-bin/carddisp.pl?gene=EGFR
PTEN	Phosphatase And Tensin Homolog	Protein Coding	P60484	55	GC10P100942	90.5247	https://www.genecards.org/cgi-bin/carddisp.pl?gene=PTEN
PMS2	PMS1 Homolog 2, Mismatch Repair System Component	Protein Coding	P54278	53	GC07M005973	90.2512	https://www.genecards.org/cgi-bin/carddisp.pl?gene=PMS2
BRCA2	BRCA2 DNA Repair Associated	Protein Coding	P51587	52	GC13P032315	89.7522	https://www.genecards.org/cgi-bin/carddisp.pl?gene=BRCA2
RET	Ret Proto-Oncogene	Protein Coding	P07949	58	GC10P043671	88.7419	https://www.genecards.org/cgi-bin/carddisp.pl?gene=RET
KRAS	KRAS Proto-Oncogene, GTPase	Protein Coding	P01116	57	GC12M026163	87.9086	https://www.genecards.org/cgi-bin/carddisp.pl?gene=KRAS
BRIP1	BRCA1 Interacting Helicase 1	Protein Coding	Q9BX63	53	GC17M061679	86.6235	https://www.genecards.org/cgi-bin/carddisp.pl?gene=BRIP1
BRCA1	BRCA1 DNA Repair Associated	Protein Coding	P38398	54	GC17M043044	86.3081	https://www.genecards.org/cgi-bin/carddisp.pl?gene=BRCA1
HRAS	HRas Proto-Oncogene, GTPase	Protein Coding	P01112	56	GC11M008886	86.286	https://www.genecards.org/cgi-bin/carddisp.pl?gene=HRAS
MIR7-3HG	MIR7-3 Host Gene	RNA Gene	Q8N6C7	27	GC19P008873	84.5683	https://www.genecards.org/cgi-bin/carddisp.pl?gene=MIR7-3HG
ERBB2	Erb-B2 Receptor Tyrosine Kinase 2	Protein Coding	P04626	59	GC17P039687	81.5129	https://www.genecards.org/cgi-bin/carddisp.pl?gene=ERBB2
AKT1	AKT Serine/Threonine Kinase 1	Protein Coding	P31749	57	GC14M104769	81.4449	https://www.genecards.org/cgi-bin/carddisp.pl?gene=AKT1
CDH1	Cadherin 1	Protein Coding	P12830	53	GC16P068737	80.6871	https://www.genecards.org/cgi-bin/carddisp.pl?gene=CDH1
ATM	ATM Serine/Threonine Kinase	Protein Coding	Q13315	57	GC11P108222	79.0657	https://www.genecards.org/cgi-bin/carddisp.pl?gene=ATM
BRAF	B-Raf Proto-Oncogene, Serine/Threonine Kinase	Protein Coding	P15056	58	GC07M140754	78.2241	https://www.genecards.org/cgi-bin/carddisp.pl?gene=BRAF
BARD1	BRCA1 Associated RING Domain 1	Protein Coding	Q99728	51	GC02M214725	75.7376	https://www.genecards.org/cgi-bin/carddisp.pl?gene=BARD1
HULC	Hepatocellular Carcinoma Up-Regulated Long Non-Coding RNA	RNA Gene		22	GC06P008457	75.4939	https://www.genecards.org/cgi-bin/carddisp.pl?gene=HULC
H19	H19 Imprinted Maternally Expressed Transcript	RNA Gene		28	GC11M001995	73.4875	https://www.genecards.org/cgi-bin/carddisp.pl?gene=H19
MIR21	MicroRNA 21	RNA Gene		25	GC17P086838	67.4876	https://www.genecards.org/cgi-bin/carddisp.pl?gene=MIR21
NFE2L2	NFE2 Like BZIP Transcription Factor 2	Protein Coding	Q16236	55	GC02M177227	66.5302	https://www.genecards.org/cgi-bin/carddisp.pl?gene=NFE2L2
SMAD4	SMAD Family Member 4	Protein Coding	Q13485	57	GC18P051028	66.2548	https://www.genecards.org/cgi-bin/carddisp.pl?gene=SMAD4
NRAS	NRAS Proto-Oncogene, GTPase	Protein Coding	P01111	54	GC01M114704	65.7393	https://www.genecards.org/cgi-bin/carddisp.pl?gene=NRAS
VHL	Von Hippel-Lindau Tumor Suppressor	Protein Coding	P40337	52	GC03P018360	64.8747	https://www.genecards.org/cgi-bin/carddisp.pl?gene=VHL
RB1	RB Transcriptional Corepressor 1	Protein Coding	P06400	52	GC13P048303	64.1384	https://www.genecards.org/cgi-bin/carddisp.pl?gene=RB1
MEG3	Maternally Expressed 3	RNA Gene		29	GC14P113576	63.3657	https://www.genecards.org/cgi-bin/carddisp.pl?gene=MEG3
HNF1A	HNF1 Homeobox A	Protein Coding	P20823	51	GC12P120978	62.2799	https://www.genecards.org/cgi-bin/carddisp.pl?gene=HNF1A
TERT	Telomerase Reverse Transcriptase	Protein Coding	O14746	55	GC05M001253	61.7082	https://www.genecards.org/cgi-bin/carddisp.pl?gene=TERT
MUC4	Mucin 4, Cell Surface Associated	Protein Coding	Q99102	45	GC03M195746	61.365	https://www.genecards.org/cgi-bin/carddisp.pl?gene=MUC4
PVT1	Pvt1 Oncogene	RNA Gene		27	GC08P127945	61.3159	https://www.genecards.org/cgi-bin/carddisp.pl?gene=PVT1
LRRC56	Leucine Rich Repeat Containing 56	Protein Coding	Q8IYG6	39	GC11P004388	61.0117	https://www.genecards.org/cgi-bin/carddisp.pl?gene=LRRC56
CASP8	Caspase 8	Protein Coding	Q14790	56	GC02P201233	59.9696	https://www.genecards.org/cgi-bin/carddisp.pl?gene=CASP8
MTOR	Mechanistic Target Of Rapamycin Kinase	Protein Coding	P42345	59	GC01M011106	59.6909	https://www.genecards.org/cgi-bin/carddisp.pl?gene=MTOR
HEIH	Hepatocellular Carcinoma Up-Regulated EZH2-Associated Long Non-Coding RNA	RNA Gene		16	GC05M182290	59.355	https://www.genecards.org/cgi-bin/carddisp.pl?gene=HEIH
MALAT1	Metastasis Associated Lung Adenocarcinoma Transcript 1	RNA Gene		25	GC11P079854	58.136	https://www.genecards.org/cgi-bin/carddisp.pl?gene=MALAT1
CCND1	Cyclin D1	Protein Coding	P24385	57	GC11P069641	58.0559	https://www.genecards.org/cgi-bin/carddisp.pl?gene=CCND1
GAS5	Growth Arrest Specific 5	RNA Gene		25	GC01M173947	57.7758	https://www.genecards.org/cgi-bin/carddisp.pl?gene=GAS5
STAT3	Signal Transducer And Activator Of Transcription 3	Protein Coding	P40763	58	GC17M042313	57.6705	https://www.genecards.org/cgi-bin/carddisp.pl?gene=STAT3
LOC126806658	BRD4-Independent Group 4 Enhancer GRCh37_chr3:41265899-41267098	Functional Element		3	GC03P041224	57.3901	https://www.genecards.org/cgi-bin/carddisp.pl?gene=LOC126806658
HOTAIR	HOX Transcript Antisense RNA	RNA Gene		25	GC12M053962	56.7758	https://www.genecards.org/cgi-bin/carddisp.pl?gene=HOTAIR
MKI67	Marker Of Proliferation Ki-67	Protein Coding	P46013	48	GC10M128096	56.5473	https://www.genecards.org/cgi-bin/carddisp.pl?gene=MKI67
MAPK1	Mitogen-Activated Protein Kinase 1	Protein Coding	P28482	57	GC22M021759	55.9616	https://www.genecards.org/cgi-bin/carddisp.pl?gene=MAPK1
FGFR3	Fibroblast Growth Factor Receptor 3	Protein Coding	P22607	59	GC04P002199	53.9198	https://www.genecards.org/cgi-bin/carddisp.pl?gene=FGFR3
MIR145	MicroRNA 145	RNA Gene		24	GC05P149430	53.7101	https://www.genecards.org/cgi-bin/carddisp.pl?gene=MIR145
CCAT1	Colon Cancer Associated Transcript 1	RNA Gene		16	GC08M127207	53.6272	https://www.genecards.org/cgi-bin/carddisp.pl?gene=CCAT1
MYC	MYC Proto-Oncogene, BHLH Transcription Factor	Protein Coding	P01106	56	GC08P127735	53.5952	https://www.genecards.org/cgi-bin/carddisp.pl?gene=MYC
STK11	Serine/Threonine Kinase 11	Protein Coding	Q15831	54	GC19P001177	53.316	https://www.genecards.org/cgi-bin/carddisp.pl?gene=STK11
AR	Androgen Receptor	Protein Coding	P10275	55	GC0XP067544	52.832	https://www.genecards.org/cgi-bin/carddisp.pl?gene=AR
TGFBR2	Transforming Growth Factor Beta Receptor 2	Protein Coding	P37173	56	GC03P030623	52.6405	https://www.genecards.org/cgi-bin/carddisp.pl?gene=TGFBR2
PTCH1	Patched 1	Protein Coding	Q13635	55	GC09M095442	52.2407	https://www.genecards.org/cgi-bin/carddisp.pl?gene=PTCH1
UCA1	Urothelial Cancer Associated 1	RNA Gene		24	GC19P015828	52.2308	https://www.genecards.org/cgi-bin/carddisp.pl?gene=UCA1
XIST	X Inactive Specific Transcript	RNA Gene		24	GC0XM073820	51.9732	https://www.genecards.org/cgi-bin/carddisp.pl?gene=XIST
MIR34A	MicroRNA 34a	RNA Gene		23	GC01M010872	51.7501	https://www.genecards.org/cgi-bin/carddisp.pl?gene=MIR34A
AXIN1	Axin 1	Protein Coding	O15169	51	GC16M000287	51.6356	https://www.genecards.org/cgi-bin/carddisp.pl?gene=AXIN1
MIR221	MicroRNA 221	RNA Gene		21	GC0XM045746	50.8689	https://www.genecards.org/cgi-bin/carddisp.pl?gene=MIR221
GNAS	GNAS Complex Locus	Protein Coding	P84996	54	GC20P058839	50.3916	https://www.genecards.org/cgi-bin/carddisp.pl?gene=GNAS
C11orf65	Chromosome 11 Open Reading Frame 65	Protein Coding	Q8NCR3	34	GC11M108308	50.1845	https://www.genecards.org/cgi-bin/carddisp.pl?gene=C11orf65
HNF1B	HNF1 Homeobox B	Protein Coding	P35680	47	GC17M037686	50.0941	https://www.genecards.org/cgi-bin/carddisp.pl?gene=HNF1B
ARID1A	AT-Rich Interaction Domain 1A	Protein Coding	O14497	49	GC01P026693	49.8979	https://www.genecards.org/cgi-bin/carddisp.pl?gene=ARID1A
CDC73	Cell Division Cycle 73	Protein Coding	Q6P1J9	50	GC01P193121	49.8386	https://www.genecards.org/cgi-bin/carddisp.pl?gene=CDC73
FBXW7	F-Box And WD Repeat Domain Containing 7	Protein Coding	Q969H0	50	GC04M152321	49.6978	https://www.genecards.org/cgi-bin/carddisp.pl?gene=FBXW7
MIR125A	MicroRNA 125a	RNA Gene		22	GC19P090041	49.621	https://www.genecards.org/cgi-bin/carddisp.pl?gene=MIR125A
VEGFA	Vascular Endothelial Growth Factor A	Protein Coding	P15692	53	GC06P043770	49.5458	https://www.genecards.org/cgi-bin/carddisp.pl?gene=VEGFA
LINC-ROR	Long Intergenic Non-Protein Coding RNA, Regulator Of Reprogramming	RNA Gene		17	GC18M057054	49.2954	https://www.genecards.org/cgi-bin/carddisp.pl?gene=LINC-ROR
MIR155	MicroRNA 155	RNA Gene		22	GC21P025573	48.9609	https://www.genecards.org/cgi-bin/carddisp.pl?gene=MIR155
HOTTIP	HOXA Distal Transcript Antisense RNA	RNA Gene		23	GC07P027198	48.9385	https://www.genecards.org/cgi-bin/carddisp.pl?gene=HOTTIP
EPCAM	Epithelial Cell Adhesion Molecule	Protein Coding	P16422	52	GC02P047345	48.6402	https://www.genecards.org/cgi-bin/carddisp.pl?gene=EPCAM
MIR214	MicroRNA 214	RNA Gene		23	GC01M172234	48.6156	https://www.genecards.org/cgi-bin/carddisp.pl?gene=MIR214
CREBBP	CREB Binding Protein	Protein Coding	Q92793	58	GC16M013493	48.4702	https://www.genecards.org/cgi-bin/carddisp.pl?gene=CREBBP
MIR141	MicroRNA 141	RNA Gene		22	GC12P030503	48.4427	https://www.genecards.org/cgi-bin/carddisp.pl?gene=MIR141
MIR200A	MicroRNA 200a	RNA Gene		21	GC01P006058	48.3134	https://www.genecards.org/cgi-bin/carddisp.pl?gene=MIR200A
MIR18A	MicroRNA 18a	RNA Gene		20	GC13P091636	48.0411	https://www.genecards.org/cgi-bin/carddisp.pl?gene=MIR18A
NBN	Nibrin	Protein Coding	O60934	52	GC08M089933	47.6037	https://www.genecards.org/cgi-bin/carddisp.pl?gene=NBN
TUG1	Taurine Up-Regulated 1	Protein Coding	A0A6I8PU40	24	GC22P030969	47.5764	https://www.genecards.org/cgi-bin/carddisp.pl?gene=TUG1
CYTOR	Cytoskeleton Regulator RNA	RNA Gene		23	GC02P088690	47.4775	https://www.genecards.org/cgi-bin/carddisp.pl?gene=CYTOR
MIR17	MicroRNA 17	RNA Gene		20	GC13P091350	47.4159	https://www.genecards.org/cgi-bin/carddisp.pl?gene=MIR17
MIR31	MicroRNA 31	RNA Gene		21	GC09M022007	47.2799	https://www.genecards.org/cgi-bin/carddisp.pl?gene=MIR31
MIR200B	MicroRNA 200b	RNA Gene		22	GC01P001167	47.1527	https://www.genecards.org/cgi-bin/carddisp.pl?gene=MIR200B
MIR195	MicroRNA 195	RNA Gene		20	GC17M014367	47.1268	https://www.genecards.org/cgi-bin/carddisp.pl?gene=MIR195
MIR143	MicroRNA 143	RNA Gene		25	GC05P149470	46.9723	https://www.genecards.org/cgi-bin/carddisp.pl?gene=MIR143
MIR122	MicroRNA 122	RNA Gene		22	GC18P058451	46.7766	https://www.genecards.org/cgi-bin/carddisp.pl?gene=MIR122
CDKN2B-AS1	CDKN2B Antisense RNA 1	RNA Gene		25	GC09P021994	46.5809	https://www.genecards.org/cgi-bin/carddisp.pl?gene=CDKN2B-AS1
MIR30A	MicroRNA 30a	RNA Gene		20	GC06M071403	46.5502	https://www.genecards.org/cgi-bin/carddisp.pl?gene=MIR30A
MIR222	MicroRNA 222	RNA Gene		21	GC0XM045747	46.4441	https://www.genecards.org/cgi-bin/carddisp.pl?gene=MIR222
ESR1	Estrogen Receptor 1	Protein Coding	P03372	58	GC06P151656	46.3518	https://www.genecards.org/cgi-bin/carddisp.pl?gene=ESR1
EP300	E1A Binding Protein P300	Protein Coding	Q09472	56	GC22P056779	46.172	https://www.genecards.org/cgi-bin/carddisp.pl?gene=EP300
MIR146A	MicroRNA 146a	RNA Gene		23	GC05P160485	45.9395	https://www.genecards.org/cgi-bin/carddisp.pl?gene=MIR146A
FGFR1	Fibroblast Growth Factor Receptor 1	Protein Coding	P11362	59	GC08M038400	45.7395	https://www.genecards.org/cgi-bin/carddisp.pl?gene=FGFR1
MIR139	MicroRNA 139	RNA Gene		22	GC11M072615	45.4253	https://www.genecards.org/cgi-bin/carddisp.pl?gene=MIR139
IDH1	Isocitrate Dehydrogenase (NADP(+)) 1	Protein Coding	O75874	57	GC02M208236	45.1323	https://www.genecards.org/cgi-bin/carddisp.pl?gene=IDH1
CASC2	Cancer Susceptibility 2	RNA Gene	Q8IU53	27	GC10P118046	45.1223	https://www.genecards.org/cgi-bin/carddisp.pl?gene=CASC2
DANCR	Differentiation Antagonizing Non-Protein Coding RNA	RNA Gene	P0C864	24	GC04P052712	45.0376	https://www.genecards.org/cgi-bin/carddisp.pl?gene=DANCR
ALB	Albumin	Protein Coding	P02768	53	GC04P073397	44.9876	https://www.genecards.org/cgi-bin/carddisp.pl?gene=ALB
MIR205	MicroRNA 205	RNA Gene		21	GC01P209432	44.8358	https://www.genecards.org/cgi-bin/carddisp.pl?gene=MIR205
FGFR2	Fibroblast Growth Factor Receptor 2	Protein Coding	P21802	59	GC10M121478	44.6348	https://www.genecards.org/cgi-bin/carddisp.pl?gene=FGFR2
KCNQ1OT1	KCNQ1 Opposite Strand/Antisense Transcript 1	RNA Gene		28	GC11M009033	44.462	https://www.genecards.org/cgi-bin/carddisp.pl?gene=KCNQ1OT1
MIR126	MicroRNA 126	RNA Gene		23	GC09P136670	44.3905	https://www.genecards.org/cgi-bin/carddisp.pl?gene=MIR126
SPRY4-IT1	SPRY4 Intronic Transcript 1	RNA Gene		15	GC05M142318	44.3259	https://www.genecards.org/cgi-bin/carddisp.pl?gene=SPRY4-IT1
NEAT1	Nuclear Paraspeckle Assembly Transcript 1	RNA Gene		26	GC11P079848	43.933	https://www.genecards.org/cgi-bin/carddisp.pl?gene=NEAT1
MIRLET7C	MicroRNA Let-7c	RNA Gene		23	GC21P016559	43.8843	https://www.genecards.org/cgi-bin/carddisp.pl?gene=MIRLET7C
SF3B1	Splicing Factor 3b Subunit 1	Protein Coding	O75533	49	GC02M197453	43.7924	https://www.genecards.org/cgi-bin/carddisp.pl?gene=SF3B1
EGF	Epidermal Growth Factor	Protein Coding	P01133	55	GC04P109912	43.714	https://www.genecards.org/cgi-bin/carddisp.pl?gene=EGF
CCAT2	Colon Cancer Associated Transcript 2	RNA Gene		14	GC08P127400	43.2041	https://www.genecards.org/cgi-bin/carddisp.pl?gene=CCAT2
MIR148A	MicroRNA 148a	RNA Gene		21	GC07M025950	43.1823	https://www.genecards.org/cgi-bin/carddisp.pl?gene=MIR148A
FH	Fumarate Hydratase	Protein Coding	P07954	51	GC01M241499	43.0215	https://www.genecards.org/cgi-bin/carddisp.pl?gene=FH
KEAP1	Kelch Like ECH Associated Protein 1	Protein Coding	Q14145	53	GC19M010486	42.9498	https://www.genecards.org/cgi-bin/carddisp.pl?gene=KEAP1
MIR200C	MicroRNA 200c	RNA Gene		23	GC12P030502	42.6118	https://www.genecards.org/cgi-bin/carddisp.pl?gene=MIR200C
MIR203A	MicroRNA 203a	RNA Gene		22	GC14P112953	42.5868	https://www.genecards.org/cgi-bin/carddisp.pl?gene=MIR203A
MIR22	MicroRNA 22	RNA Gene		22	GC17M001713	42.4642	https://www.genecards.org/cgi-bin/carddisp.pl?gene=MIR22
SF3B2	Splicing Factor 3b Subunit 2	Protein Coding	Q13435	46	GC11P066050	42.4465	https://www.genecards.org/cgi-bin/carddisp.pl?gene=SF3B2
MIRLET7G	MicroRNA Let-7g	RNA Gene		20	GC03M052268	42.2258	https://www.genecards.org/cgi-bin/carddisp.pl?gene=MIRLET7G
IGF2R	Insulin Like Growth Factor 2 Receptor	Protein Coding	P11717	50	GC06P159969	42.0249	https://www.genecards.org/cgi-bin/carddisp.pl?gene=IGF2R
MIR223	MicroRNA 223	RNA Gene		22	GC0XP066018	41.9931	https://www.genecards.org/cgi-bin/carddisp.pl?gene=MIR223
MIR27A	MicroRNA 27a	RNA Gene		24	GC19M015892	41.9726	https://www.genecards.org/cgi-bin/carddisp.pl?gene=MIR27A
ZFAS1	ZNFX1 Antisense RNA 1	RNA Gene		21	GC20P049276	41.9001	https://www.genecards.org/cgi-bin/carddisp.pl?gene=ZFAS1
MIR30E	MicroRNA 30e	RNA Gene		23	GC01P040754	41.8164	https://www.genecards.org/cgi-bin/carddisp.pl?gene=MIR30E
MIR182	MicroRNA 182	RNA Gene		22	GC07M129770	41.6819	https://www.genecards.org/cgi-bin/carddisp.pl?gene=MIR182
CDKN1A	Cyclin Dependent Kinase Inhibitor 1A	Protein Coding	P38936	53	GC06P112162	41.4332	https://www.genecards.org/cgi-bin/carddisp.pl?gene=CDKN1A
HIF1A	Hypoxia Inducible Factor 1 Subunit Alpha	Protein Coding	Q16665	52	GC14P061695	41.3808	https://www.genecards.org/cgi-bin/carddisp.pl?gene=HIF1A
MIR20A	MicroRNA 20a	RNA Gene		21	GC13P091634	41.0635	https://www.genecards.org/cgi-bin/carddisp.pl?gene=MIR20A
RHOA	Ras Homolog Family Member A	Protein Coding	P61586	54	GC03M049359	41.05	https://www.genecards.org/cgi-bin/carddisp.pl?gene=RHOA
MIR15A	MicroRNA 15a	RNA Gene		17	GC13M050049	40.9214	https://www.genecards.org/cgi-bin/carddisp.pl?gene=MIR15A
KRT19	Keratin 19	Protein Coding	P08727	48	GC17M041523	40.8979	https://www.genecards.org/cgi-bin/carddisp.pl?gene=KRT19
EGFR-AS1	EGFR Antisense RNA 1	RNA Gene		18	GC07M055179	40.6293	https://www.genecards.org/cgi-bin/carddisp.pl?gene=EGFR-AS1
AFP	Alpha Fetoprotein	Protein Coding	P02771	51	GC04P073431	40.6176	https://www.genecards.org/cgi-bin/carddisp.pl?gene=AFP
MIR99A	MicroRNA 99a	RNA Gene		22	GC21P016539	40.515	https://www.genecards.org/cgi-bin/carddisp.pl?gene=MIR99A
MSH3	MutS Homolog 3	Protein Coding	P20585	47	GC05P080654	40.5098	https://www.genecards.org/cgi-bin/carddisp.pl?gene=MSH3
BCL2	BCL2 Apoptosis Regulator	Protein Coding	P10415	55	GC18M063123	40.4755	https://www.genecards.org/cgi-bin/carddisp.pl?gene=BCL2
GHET1	Gastric Carcinoma Proliferation Enhancing Transcript 1	RNA Gene		14	GC07P153441	40.4207	https://www.genecards.org/cgi-bin/carddisp.pl?gene=GHET1
NKX2-1	NK2 Homeobox 1	Protein Coding	P43699	52	GC14M036516	40.3727	https://www.genecards.org/cgi-bin/carddisp.pl?gene=NKX2-1
FAS	Fas Cell Surface Death Receptor	Protein Coding	P25445	54	GC10P100956	40.3157	https://www.genecards.org/cgi-bin/carddisp.pl?gene=FAS
MIR29A	MicroRNA 29a	RNA Gene		22	GC07M130876	40.3085	https://www.genecards.org/cgi-bin/carddisp.pl?gene=MIR29A
ARID2	AT-Rich Interaction Domain 2	Protein Coding	Q68CP9	45	GC12P045729	40.2132	https://www.genecards.org/cgi-bin/carddisp.pl?gene=ARID2
CDKN1B	Cyclin Dependent Kinase Inhibitor 1B	Protein Coding	P46527	53	GC12P030709	40.186	https://www.genecards.org/cgi-bin/carddisp.pl?gene=CDKN1B
NPTN-IT1	NPTN Intronic Transcript 1	RNA Gene		14	GC15M073566	39.8182	https://www.genecards.org/cgi-bin/carddisp.pl?gene=NPTN-IT1
MIR183	MicroRNA 183	RNA Gene		20	GC07M129866	39.7977	https://www.genecards.org/cgi-bin/carddisp.pl?gene=MIR183
ALK	ALK Receptor Tyrosine Kinase	Protein Coding	Q9UM73	54	GC02M029190	39.7735	https://www.genecards.org/cgi-bin/carddisp.pl?gene=ALK
MIR19A	MicroRNA 19a	RNA Gene		21	GC13P091631	39.7051	https://www.genecards.org/cgi-bin/carddisp.pl?gene=MIR19A
KRT7	Keratin 7	Protein Coding	P08729	46	GC12P052232	39.6655	https://www.genecards.org/cgi-bin/carddisp.pl?gene=KRT7
PCAT1	Prostate Cancer Associated Transcript 1	RNA Gene		19	GC08P126553	39.5298	https://www.genecards.org/cgi-bin/carddisp.pl?gene=PCAT1
SNHG1	Small Nucleolar RNA Host Gene 1	RNA Gene		21	GC11M113407	39.3932	https://www.genecards.org/cgi-bin/carddisp.pl?gene=SNHG1
MIR142	MicroRNA 142	RNA Gene		22	GC17M058331	39.2485	https://www.genecards.org/cgi-bin/carddisp.pl?gene=MIR142
CRNDE	Colorectal Neoplasia Differentially Expressed	RNA Gene		22	GC16M054933	39.0978	https://www.genecards.org/cgi-bin/carddisp.pl?gene=CRNDE
MIR224	MicroRNA 224	RNA Gene		17	GC0XM151958	39.0578	https://www.genecards.org/cgi-bin/carddisp.pl?gene=MIR224
FASLG	Fas Ligand	Protein Coding	P48023	52	GC01P172659	39.0069	https://www.genecards.org/cgi-bin/carddisp.pl?gene=FASLG
CDKN3	Cyclin Dependent Kinase Inhibitor 3	Protein Coding	Q16667	46	GC14P054398	38.9536	https://www.genecards.org/cgi-bin/carddisp.pl?gene=CDKN3
CDK4	Cyclin Dependent Kinase 4	Protein Coding	P11802	58	GC12M058829	38.9153	https://www.genecards.org/cgi-bin/carddisp.pl?gene=CDK4
MIRLET7D	MicroRNA Let-7d	RNA Gene		23	GC09P094178	38.7974	https://www.genecards.org/cgi-bin/carddisp.pl?gene=MIRLET7D
MUC1	Mucin 1, Cell Surface Associated	Protein Coding	P15941	52	GC01M155185	38.7602	https://www.genecards.org/cgi-bin/carddisp.pl?gene=MUC1
MIR93	MicroRNA 93	RNA Gene		22	GC07M104208	38.6652	https://www.genecards.org/cgi-bin/carddisp.pl?gene=MIR93
HOXA11-AS	HOXA11 Antisense RNA	RNA Gene		22	GC07P027184	38.4456	https://www.genecards.org/cgi-bin/carddisp.pl?gene=HOXA11-AS
MIR23A	MicroRNA 23a	RNA Gene		22	GC19M015893	38.3853	https://www.genecards.org/cgi-bin/carddisp.pl?gene=MIR23A
IDH2	Isocitrate Dehydrogenase (NADP(+)) 2	Protein Coding	P48735	56	GC15M090083	38.1907	https://www.genecards.org/cgi-bin/carddisp.pl?gene=IDH2
MIR23B	MicroRNA 23b	RNA Gene		21	GC09P095085	38.1418	https://www.genecards.org/cgi-bin/carddisp.pl?gene=MIR23B
MIR191	MicroRNA 191	RNA Gene		22	GC03M052653	38.0446	https://www.genecards.org/cgi-bin/carddisp.pl?gene=MIR191
MIR150	MicroRNA 150	RNA Gene		22	GC19M049500	37.966	https://www.genecards.org/cgi-bin/carddisp.pl?gene=MIR150
OGG1	8-Oxoguanine DNA Glycosylase	Protein Coding	O15527	51	GC03P018314	37.9077	https://www.genecards.org/cgi-bin/carddisp.pl?gene=OGG1
YAP1	Yes1 Associated Transcriptional Regulator	Protein Coding	P46937	52	GC11P102110	37.8722	https://www.genecards.org/cgi-bin/carddisp.pl?gene=YAP1
MIR29C	MicroRNA 29c	RNA Gene		19	GC01M207823	37.8491	https://www.genecards.org/cgi-bin/carddisp.pl?gene=MIR29C
PRCC	Proline Rich Mitotic Checkpoint Control Factor	Protein Coding	Q92733	44	GC01P156750	37.7956	https://www.genecards.org/cgi-bin/carddisp.pl?gene=PRCC
SETD2	SET Domain Containing 2, Histone Lysine Methyltransferase	Protein Coding	Q9BYW2	51	GC03M047033	37.6572	https://www.genecards.org/cgi-bin/carddisp.pl?gene=SETD2
NOTCH1	Notch Receptor 1	Protein Coding	P46531	55	GC09M138322	37.5232	https://www.genecards.org/cgi-bin/carddisp.pl?gene=NOTCH1
MIR106B	MicroRNA 106b	RNA Gene		22	GC07M104215	37.376	https://www.genecards.org/cgi-bin/carddisp.pl?gene=MIR106B
MAP2K1	Mitogen-Activated Protein Kinase Kinase 1	Protein Coding	Q02750	58	GC15P066386	37.3336	https://www.genecards.org/cgi-bin/carddisp.pl?gene=MAP2K1
TGFB1	Transforming Growth Factor Beta 1	Protein Coding	P01137	57	GC19M041301	37.2993	https://www.genecards.org/cgi-bin/carddisp.pl?gene=TGFB1
PTGS2	Prostaglandin-Endoperoxide Synthase 2	Protein Coding	P35354	53	GC01M186671	37.2485	https://www.genecards.org/cgi-bin/carddisp.pl?gene=PTGS2
MIR96	MicroRNA 96	RNA Gene		21	GC07M129774	37.2445	https://www.genecards.org/cgi-bin/carddisp.pl?gene=MIR96
SMARCA4	SWI/SNF Related, Matrix Associated, Actin Dependent Regulator Of Chromatin, Subfamily A, Member 4	Protein Coding	P51532	55	GC19P088794	37.2341	https://www.genecards.org/cgi-bin/carddisp.pl?gene=SMARCA4
VDR	Vitamin D Receptor	Protein Coding	P11473	54	GC12M047841	37.2146	https://www.genecards.org/cgi-bin/carddisp.pl?gene=VDR
DSPP	Dentin Sialophosphoprotein	Protein Coding	Q9NZW4	43	GC04P087608	37.1184	https://www.genecards.org/cgi-bin/carddisp.pl?gene=DSPP
JUN	Jun Proto-Oncogene, AP-1 Transcription Factor Subunit	Protein Coding	P05412	53	GC01M058780	37.0433	https://www.genecards.org/cgi-bin/carddisp.pl?gene=JUN
MTUS1	Microtubule Associated Scaffold Protein 1	Protein Coding	Q9ULD2	39	GC08M017643	37.0013	https://www.genecards.org/cgi-bin/carddisp.pl?gene=MTUS1
HSP90AA1	Heat Shock Protein 90 Alpha Family Class A Member 1	Protein Coding	P07900	55	GC14M102080	36.9649	https://www.genecards.org/cgi-bin/carddisp.pl?gene=HSP90AA1
MIR199B	MicroRNA 199b	RNA Gene		20	GC09M128244	36.9437	https://www.genecards.org/cgi-bin/carddisp.pl?gene=MIR199B
BAX	BCL2 Associated X, Apoptosis Regulator	Protein Coding	Q07812	55	GC19P048954	36.8366	https://www.genecards.org/cgi-bin/carddisp.pl?gene=BAX
TSC1	TSC Complex Subunit 1	Protein Coding	Q92574	52	GC09M132891	36.7384	https://www.genecards.org/cgi-bin/carddisp.pl?gene=TSC1
PANDAR	Promoter Of CDKN1A Antisense DNA Damage Activated RNA	RNA Gene		13	GC06M036673	36.6789	https://www.genecards.org/cgi-bin/carddisp.pl?gene=PANDAR
RAD50	RAD50 Double Strand Break Repair Protein	Protein Coding	Q92878	53	GC05P132556	36.6122	https://www.genecards.org/cgi-bin/carddisp.pl?gene=RAD50
MIR146B	MicroRNA 146b	RNA Gene		22	GC10P102436	36.5365	https://www.genecards.org/cgi-bin/carddisp.pl?gene=MIR146B
AFAP1-AS1	AFAP1 Antisense RNA 1	RNA Gene		19	GC04P007769	36.5291	https://www.genecards.org/cgi-bin/carddisp.pl?gene=AFAP1-AS1
MIR338	MicroRNA 338	RNA Gene		19	GC17M081242	36.4799	https://www.genecards.org/cgi-bin/carddisp.pl?gene=MIR338
MIR215	MicroRNA 215	RNA Gene		20	GC01M220117	36.4229	https://www.genecards.org/cgi-bin/carddisp.pl?gene=MIR215
MIR199A1	MicroRNA 199a-1	RNA Gene		20	GC19M010817	36.4017	https://www.genecards.org/cgi-bin/carddisp.pl?gene=MIR199A1
BANCR	BRAF-Activated Non-Protein Coding RNA	RNA Gene		15	GC09M069296	36.3543	https://www.genecards.org/cgi-bin/carddisp.pl?gene=BANCR
MIR181A1	MicroRNA 181a-1	RNA Gene		20	GC01M198860	36.2592	https://www.genecards.org/cgi-bin/carddisp.pl?gene=MIR181A1
MIR216A	MicroRNA 216a	RNA Gene		21	GC02M055988	36.2404	https://www.genecards.org/cgi-bin/carddisp.pl?gene=MIR216A
ERBB3	Erb-B2 Receptor Tyrosine Kinase 3	Protein Coding	P21860	58	GC12P058609	36.1768	https://www.genecards.org/cgi-bin/carddisp.pl?gene=ERBB3
PRECSIT	P53 Regulated Carcinoma Associated Stat3 Activating Long Intergenic Non-Protein Coding Transcript	RNA Gene		22	GC13M110864	35.9647	https://www.genecards.org/cgi-bin/carddisp.pl?gene=PRECSIT
HNF1A-AS1	HNF1A Antisense RNA 1	RNA Gene		21	GC12M122956	35.8826	https://www.genecards.org/cgi-bin/carddisp.pl?gene=HNF1A-AS1
CEACAM5	CEA Cell Adhesion Molecule 5	Protein Coding	P06731	47	GC19P089622	35.8551	https://www.genecards.org/cgi-bin/carddisp.pl?gene=CEACAM5
MIR127	MicroRNA 127	RNA Gene		22	GC14P112881	35.758	https://www.genecards.org/cgi-bin/carddisp.pl?gene=MIR127
BIRC5	Baculoviral IAP Repeat Containing 5	Protein Coding	O15392	50	GC17P078214	35.7463	https://www.genecards.org/cgi-bin/carddisp.pl?gene=BIRC5
DGCR5	DiGeorge Syndrome Critical Region Gene 5	RNA Gene		22	GC22P055989	35.7373	https://www.genecards.org/cgi-bin/carddisp.pl?gene=DGCR5
MIR185	MicroRNA 185	RNA Gene		23	GC22P056021	35.7327	https://www.genecards.org/cgi-bin/carddisp.pl?gene=MIR185
B2M	Beta-2-Microglobulin	Protein Coding	P61769	53	GC15P044711	35.6979	https://www.genecards.org/cgi-bin/carddisp.pl?gene=B2M
MIR10B	MicroRNA 10b	RNA Gene		23	GC02P176150	35.6891	https://www.genecards.org/cgi-bin/carddisp.pl?gene=MIR10B
MIRLET7B	MicroRNA Let-7b	RNA Gene		21	GC22P056922	35.6755	https://www.genecards.org/cgi-bin/carddisp.pl?gene=MIRLET7B
RAC1	Rac Family Small GTPase 1	Protein Coding	P63000	53	GC07P007923	35.5659	https://www.genecards.org/cgi-bin/carddisp.pl?gene=RAC1
MIRLET7E	MicroRNA Let-7e	RNA Gene		21	GC19P090040	35.4379	https://www.genecards.org/cgi-bin/carddisp.pl?gene=MIRLET7E
MIR25	MicroRNA 25	RNA Gene		21	GC07M100093	35.3757	https://www.genecards.org/cgi-bin/carddisp.pl?gene=MIR25
CALCA	Calcitonin Related Polypeptide Alpha	Protein Coding	P06881	47	GC11M014966	35.3746	https://www.genecards.org/cgi-bin/carddisp.pl?gene=CALCA
IL6	Interleukin 6	Protein Coding	P05231	55	GC07P022725	35.3647	https://www.genecards.org/cgi-bin/carddisp.pl?gene=IL6
MIR26A1	MicroRNA 26a-1	RNA Gene		22	GC03P037969	35.3121	https://www.genecards.org/cgi-bin/carddisp.pl?gene=MIR26A1
CCEPR	Cervical Carcinoma Expressed PCNA Regulatory LncRNA	RNA Gene		11	GC10M059174	35.2912	https://www.genecards.org/cgi-bin/carddisp.pl?gene=CCEPR
MIR107	MicroRNA 107	RNA Gene		21	GC10M089604	35.2885	https://www.genecards.org/cgi-bin/carddisp.pl?gene=MIR107
MMP9	Matrix Metallopeptidase 9	Protein Coding	P14780	57	GC20P046008	35.2571	https://www.genecards.org/cgi-bin/carddisp.pl?gene=MMP9
PDGFRL	Platelet Derived Growth Factor Receptor Like	Protein Coding	Q15198	47	GC08P017576	35.2571	https://www.genecards.org/cgi-bin/carddisp.pl?gene=PDGFRL
UBXN11	UBX Domain Protein 11	Protein Coding	Q5T124	41	GC01M026281	35.2403	https://www.genecards.org/cgi-bin/carddisp.pl?gene=UBXN11
SDHB	Succinate Dehydrogenase Complex Iron Sulfur Subunit B	Protein Coding	P21912	52	GC01M018796	35.2131	https://www.genecards.org/cgi-bin/carddisp.pl?gene=SDHB
HAGLR	HOXD Antisense Growth-Associated Long Non-Coding RNA	RNA Gene		19	GC02M176172	35.2066	https://www.genecards.org/cgi-bin/carddisp.pl?gene=HAGLR
MIR212	MicroRNA 212	RNA Gene		21	GC17M002050	35.1892	https://www.genecards.org/cgi-bin/carddisp.pl?gene=MIR212
MIR34C	MicroRNA 34c	RNA Gene		22	GC11P112199	35.1367	https://www.genecards.org/cgi-bin/carddisp.pl?gene=MIR34C
FOXM1	Forkhead Box M1	Protein Coding	Q08050	48	GC12M002857	34.9764	https://www.genecards.org/cgi-bin/carddisp.pl?gene=FOXM1
CDC27	Cell Division Cycle 27	Protein Coding	P30260	47	GC17M047117	34.9642	https://www.genecards.org/cgi-bin/carddisp.pl?gene=CDC27
SOX2-OT	SOX2 Overlapping Transcript	RNA Gene		27	GC03P180989	34.849	https://www.genecards.org/cgi-bin/carddisp.pl?gene=SOX2-OT
SNHG12	Small Nucleolar RNA Host Gene 12	RNA Gene	Q9BXW3	25	GC01M029853	34.7243	https://www.genecards.org/cgi-bin/carddisp.pl?gene=SNHG12
TSC2	TSC Complex Subunit 2	Protein Coding	P49815	54	GC16P052432	34.6538	https://www.genecards.org/cgi-bin/carddisp.pl?gene=TSC2
PTENP1	Phosphatase And Tensin Homolog Pseudogene 1	Pseudogene		21	GC09M033673	34.6032	https://www.genecards.org/cgi-bin/carddisp.pl?gene=PTENP1
DHFR	Dihydrofolate Reductase	Protein Coding	P00374	52	GC05M080626	34.5837	https://www.genecards.org/cgi-bin/carddisp.pl?gene=DHFR
MUTYH	MutY DNA Glycosylase	Protein Coding	Q9UIF7	49	GC01M045329	34.5027	https://www.genecards.org/cgi-bin/carddisp.pl?gene=MUTYH
CD44	CD44 Molecule (Indian Blood Group)	Protein Coding	P16070	52	GC11P035139	34.4803	https://www.genecards.org/cgi-bin/carddisp.pl?gene=CD44
MIR210	MicroRNA 210	RNA Gene		22	GC11M008890	34.4454	https://www.genecards.org/cgi-bin/carddisp.pl?gene=MIR210
MIR26B	MicroRNA 26b	RNA Gene		23	GC02P218402	34.2356	https://www.genecards.org/cgi-bin/carddisp.pl?gene=MIR26B
ICAM1	Intercellular Adhesion Molecule 1	Protein Coding	P05362	54	GC19P088778	34.2181	https://www.genecards.org/cgi-bin/carddisp.pl?gene=ICAM1
KIT	KIT Proto-Oncogene, Receptor Tyrosine Kinase	Protein Coding	P10721	57	GC04P054657	34.1846	https://www.genecards.org/cgi-bin/carddisp.pl?gene=KIT
VEGFC	Vascular Endothelial Growth Factor C	Protein Coding	P49767	51	GC04M176683	34.1772	https://www.genecards.org/cgi-bin/carddisp.pl?gene=VEGFC
MIR186	MicroRNA 186	RNA Gene		21	GC01M071067	34.105	https://www.genecards.org/cgi-bin/carddisp.pl?gene=MIR186
RXRA	Retinoid X Receptor Alpha	Protein Coding	P19793	53	GC09P134317	34.0825	https://www.genecards.org/cgi-bin/carddisp.pl?gene=RXRA
MIR24-2	MicroRNA 24-2	RNA Gene		21	GC19M015891	33.7787	https://www.genecards.org/cgi-bin/carddisp.pl?gene=MIR24-2
MIR373	MicroRNA 373	RNA Gene		20	GC19P090150	33.7689	https://www.genecards.org/cgi-bin/carddisp.pl?gene=MIR373
MDM2	MDM2 Proto-Oncogene	Protein Coding	Q00987	57	GC12P068808	33.7408	https://www.genecards.org/cgi-bin/carddisp.pl?gene=MDM2
MIR320A	MicroRNA 320a	RNA Gene		22	GC08M022292	33.6565	https://www.genecards.org/cgi-bin/carddisp.pl?gene=MIR320A
LINC00261	Long Intergenic Non-Protein Coding RNA 261	RNA Gene		22	GC20M022529	33.5356	https://www.genecards.org/cgi-bin/carddisp.pl?gene=LINC00261
MIR125B1	MicroRNA 125b-1	RNA Gene		22	GC11M122100	33.4613	https://www.genecards.org/cgi-bin/carddisp.pl?gene=MIR125B1
FHIT	Fragile Histidine Triad Diadenosine Triphosphatase	Protein Coding	P49789	48	GC03M059747	33.443	https://www.genecards.org/cgi-bin/carddisp.pl?gene=FHIT
PPARG	Peroxisome Proliferator Activated Receptor Gamma	Protein Coding	P37231	57	GC03P012287	33.2481	https://www.genecards.org/cgi-bin/carddisp.pl?gene=PPARG
SMARCA2	SWI/SNF Related, Matrix Associated, Actin Dependent Regulator Of Chromatin, Subfamily A, Member 2	Protein Coding	P51531	53	GC09P001980	33.2293	https://www.genecards.org/cgi-bin/carddisp.pl?gene=SMARCA2
MIR148B	MicroRNA 148b	RNA Gene		22	GC12P054337	33.1312	https://www.genecards.org/cgi-bin/carddisp.pl?gene=MIR148B
MIR374A	MicroRNA 374a	RNA Gene		18	GC0XM074300	33.1311	https://www.genecards.org/cgi-bin/carddisp.pl?gene=MIR374A
HCCAT5	Hepatocellular Carcinoma Associated Transcript 5	RNA Gene		17	GC16P073092	33.1206	https://www.genecards.org/cgi-bin/carddisp.pl?gene=HCCAT5
MIR152	MicroRNA 152	RNA Gene		22	GC17M048037	32.9578	https://www.genecards.org/cgi-bin/carddisp.pl?gene=MIR152
MIR100	MicroRNA 100	RNA Gene		22	GC11M122152	32.8689	https://www.genecards.org/cgi-bin/carddisp.pl?gene=MIR100
TNFRSF10B	TNF Receptor Superfamily Member 10b	Protein Coding	O14763	54	GC08M023020	32.8531	https://www.genecards.org/cgi-bin/carddisp.pl?gene=TNFRSF10B
NORAD	Non-Coding RNA Activated By DNA Damage	RNA Gene		19	GC20M036392	32.7875	https://www.genecards.org/cgi-bin/carddisp.pl?gene=NORAD
MIR181B1	MicroRNA 181b-1	RNA Gene		21	GC01M198858	32.6954	https://www.genecards.org/cgi-bin/carddisp.pl?gene=MIR181B1
WWOX	WW Domain Containing Oxidoreductase	Protein Coding	Q9NZC7	50	GC16P078099	32.6143	https://www.genecards.org/cgi-bin/carddisp.pl?gene=WWOX
NTRK1	Neurotrophic Receptor Tyrosine Kinase 1	Protein Coding	P04629	53	GC01P156815	32.5567	https://www.genecards.org/cgi-bin/carddisp.pl?gene=NTRK1
MIR324	MicroRNA 324	RNA Gene		21	GC17M007223	32.5053	https://www.genecards.org/cgi-bin/carddisp.pl?gene=MIR324
PBRM1	Polybromo 1	Protein Coding	Q86U86	49	GC03M052545	32.4761	https://www.genecards.org/cgi-bin/carddisp.pl?gene=PBRM1
IGF2	Insulin Like Growth Factor 2	Protein Coding	P01344	53	GC11M009008	32.3811	https://www.genecards.org/cgi-bin/carddisp.pl?gene=IGF2
MIR140	MicroRNA 140	RNA Gene		25	GC16P069934	32.3541	https://www.genecards.org/cgi-bin/carddisp.pl?gene=MIR140
MEN1	Menin 1	Protein Coding	O00255	48	GC11M064803	32.1345	https://www.genecards.org/cgi-bin/carddisp.pl?gene=MEN1
LNCRNA-ATB	LncRNA Activated By TGF-Beta	RNA Gene		8	GC14P040640	32.1224	https://www.genecards.org/cgi-bin/carddisp.pl?gene=LNCRNA-ATB
MIR130A	MicroRNA 130a	RNA Gene		22	GC11P057641	32.097	https://www.genecards.org/cgi-bin/carddisp.pl?gene=MIR130A
MIR204	MicroRNA 204	RNA Gene		23	GC09M070809	32.0587	https://www.genecards.org/cgi-bin/carddisp.pl?gene=MIR204
MMP2	Matrix Metallopeptidase 2	Protein Coding	P08253	57	GC16P058548	32.0162	https://www.genecards.org/cgi-bin/carddisp.pl?gene=MMP2
PTPN11	Protein Tyrosine Phosphatase Non-Receptor Type 11	Protein Coding	Q06124	58	GC12P112418	31.9906	https://www.genecards.org/cgi-bin/carddisp.pl?gene=PTPN11
CD274	CD274 Molecule	Protein Coding	Q9NZQ7	49	GC09P005450	31.9194	https://www.genecards.org/cgi-bin/carddisp.pl?gene=CD274
CASP3	Caspase 3	Protein Coding	P42574	53	GC04M184627	31.9076	https://www.genecards.org/cgi-bin/carddisp.pl?gene=CASP3
DRAIC	Downregulated RNA In Cancer, Inhibitor Of Cell Invasion And Migration	RNA Gene		16	GC15P137167	31.7351	https://www.genecards.org/cgi-bin/carddisp.pl?gene=DRAIC
MIR128-2	MicroRNA 128-2	RNA Gene		21	GC03P035754	31.6924	https://www.genecards.org/cgi-bin/carddisp.pl?gene=MIR128-2
LOC126806930	BRD4-Independent Group 4 Enhancer GRCh37_chr3:195505212-195506411	Functional Element		3	GC03P197202	31.6326	https://www.genecards.org/cgi-bin/carddisp.pl?gene=LOC126806930
MIR137	MicroRNA 137	RNA Gene		20	GC01M098046	31.5197	https://www.genecards.org/cgi-bin/carddisp.pl?gene=MIR137
MIR424	MicroRNA 424	RNA Gene		20	GC0XM134736	31.5176	https://www.genecards.org/cgi-bin/carddisp.pl?gene=MIR424
MIR132	MicroRNA 132	RNA Gene		22	GC17M002049	31.5097	https://www.genecards.org/cgi-bin/carddisp.pl?gene=MIR132
RAF1	Raf-1 Proto-Oncogene, Serine/Threonine Kinase	Protein Coding	P04049	58	GC03M012583	31.5045	https://www.genecards.org/cgi-bin/carddisp.pl?gene=RAF1
NKILA	NF-KappaB Interacting LncRNA	RNA Gene		14	GC20P057711	31.4784	https://www.genecards.org/cgi-bin/carddisp.pl?gene=NKILA
U2AF1	U2 Small Nuclear RNA Auxiliary Factor 1	Protein Coding	Q01081	47	GC21M043092	31.4427	https://www.genecards.org/cgi-bin/carddisp.pl?gene=U2AF1
KDR	Kinase Insert Domain Receptor	Protein Coding	P35968	57	GC04M055078	31.4275	https://www.genecards.org/cgi-bin/carddisp.pl?gene=KDR
MIRLET7A1	MicroRNA Let-7a-1	RNA Gene		23	GC09P094175	31.2917	https://www.genecards.org/cgi-bin/carddisp.pl?gene=MIRLET7A1
MIR125B2	MicroRNA 125b-2	RNA Gene		22	GC21P016590	31.2806	https://www.genecards.org/cgi-bin/carddisp.pl?gene=MIR125B2
LOC126862571	BRD4-Independent Group 4 Enhancer GRCh37_chr17:41243136-41244335	Functional Element		3	GC17P088426	31.2358	https://www.genecards.org/cgi-bin/carddisp.pl?gene=LOC126862571
PCBP2-OT1	PCBP2 Overlapping Transcript 1	RNA Gene		11	GC12P053464	31.222	https://www.genecards.org/cgi-bin/carddisp.pl?gene=PCBP2-OT1
MUC16	Mucin 16, Cell Surface Associated	Protein Coding	Q8WXI7	42	GC19M008848	30.9482	https://www.genecards.org/cgi-bin/carddisp.pl?gene=MUC16
GPC3	Glypican 3	Protein Coding	P51654	51	GC0XM133535	30.9429	https://www.genecards.org/cgi-bin/carddisp.pl?gene=GPC3
MIR494	MicroRNA 494	RNA Gene		18	GC14P113612	30.9035	https://www.genecards.org/cgi-bin/carddisp.pl?gene=MIR494
POLE	DNA Polymerase Epsilon, Catalytic Subunit	Protein Coding	Q07864	52	GC12M132750	30.8845	https://www.genecards.org/cgi-bin/carddisp.pl?gene=POLE
APOB	Apolipoprotein B	Protein Coding	P04114	50	GC02M020956	30.8833	https://www.genecards.org/cgi-bin/carddisp.pl?gene=APOB
ELOC	Elongin C	Protein Coding	Q15369	46	GC08M073939	30.8438	https://www.genecards.org/cgi-bin/carddisp.pl?gene=ELOC
ZNRF3	Zinc And Ring Finger 3	Protein Coding	Q9ULT6	41	GC22P028883	30.8254	https://www.genecards.org/cgi-bin/carddisp.pl?gene=ZNRF3
CASC15	Cancer Susceptibility 15	RNA Gene		19	GC06P021678	30.7926	https://www.genecards.org/cgi-bin/carddisp.pl?gene=CASC15
MMP1	Matrix Metallopeptidase 1	Protein Coding	P03956	54	GC11M114281	30.7835	https://www.genecards.org/cgi-bin/carddisp.pl?gene=MMP1
FTX	FTX Transcript, XIST Regulator	RNA Gene		21	GC0XM073946	30.7131	https://www.genecards.org/cgi-bin/carddisp.pl?gene=FTX
GLUL	Glutamate-Ammonia Ligase	Protein Coding	P15104	52	GC01M182378	30.6737	https://www.genecards.org/cgi-bin/carddisp.pl?gene=GLUL
PGR	Progesterone Receptor	Protein Coding	P06401	53	GC11M114256	30.6684	https://www.genecards.org/cgi-bin/carddisp.pl?gene=PGR
MIRLET7A3	MicroRNA Let-7a-3	RNA Gene		20	GC22P046112	30.5944	https://www.genecards.org/cgi-bin/carddisp.pl?gene=MIRLET7A3
BAP1	BRCA1 Associated Protein 1	Protein Coding	Q92560	51	GC03M052401	30.5652	https://www.genecards.org/cgi-bin/carddisp.pl?gene=BAP1
USF3	Upstream Transcription Factor Family Member 3	Protein Coding	Q68DE3	35	GC03M113649	30.4496	https://www.genecards.org/cgi-bin/carddisp.pl?gene=USF3
TP53COR1	Tumor Protein P53 Pathway Corepressor 1	RNA Gene		8	GC06U903133	30.4245	https://www.genecards.org/cgi-bin/carddisp.pl?gene=TP53COR1
RIOX2	Ribosomal Oxygenase 2	Protein Coding	Q8IUF8	41	GC03M097942	30.3301	https://www.genecards.org/cgi-bin/carddisp.pl?gene=RIOX2
STARD13	StAR Related Lipid Transfer Domain Containing 13	Protein Coding	Q9Y3M8	44	GC13M033103	30.2836	https://www.genecards.org/cgi-bin/carddisp.pl?gene=STARD13
TNF	Tumor Necrosis Factor	Protein Coding	P01375	55	GC06P111998	30.2147	https://www.genecards.org/cgi-bin/carddisp.pl?gene=TNF
TCF7	Transcription Factor 7	Protein Coding	P36402	47	GC05P134126	30.1458	https://www.genecards.org/cgi-bin/carddisp.pl?gene=TCF7
IGFBP1	Insulin Like Growth Factor Binding Protein 1	Protein Coding	P08833	48	GC07P048837	30.145	https://www.genecards.org/cgi-bin/carddisp.pl?gene=IGFBP1
TUSC7	Tumor Suppressor Candidate 7	RNA Gene		19	GC03P116647	30.1305	https://www.genecards.org/cgi-bin/carddisp.pl?gene=TUSC7
CXCL8	C-X-C Motif Chemokine Ligand 8	Protein Coding	P10145	48	GC04P073740	30.0982	https://www.genecards.org/cgi-bin/carddisp.pl?gene=CXCL8
MIR22HG	MIR22 Host Gene	RNA Gene	Q0VDD5	29	GC17M014099	29.9934	https://www.genecards.org/cgi-bin/carddisp.pl?gene=MIR22HG
SNHG15	Small Nucleolar RNA Host Gene 15	RNA Gene		22	GC07M044983	29.9899	https://www.genecards.org/cgi-bin/carddisp.pl?gene=SNHG15
GSTP1	Glutathione S-Transferase Pi 1	Protein Coding	P09211	54	GC11P067583	29.9538	https://www.genecards.org/cgi-bin/carddisp.pl?gene=GSTP1
MIR151A	MicroRNA 151a	RNA Gene		21	GC08M140857	29.8858	https://www.genecards.org/cgi-bin/carddisp.pl?gene=MIR151A
GFOD3P	Gfo/Idh/MocA-Like Oxidoreductase Domain Containing 3, Pseudogene	Pseudogene		22	GC01M003735	29.8174	https://www.genecards.org/cgi-bin/carddisp.pl?gene=GFOD3P
IL2	Interleukin 2	Protein Coding	P60568	50	GC04M122451	29.7978	https://www.genecards.org/cgi-bin/carddisp.pl?gene=IL2
IGF2-AS	IGF2 Antisense RNA	RNA Gene	Q6U949	29	GC11P002140	29.7756	https://www.genecards.org/cgi-bin/carddisp.pl?gene=IGF2-AS
SERPINB3	Serpin Family B Member 3	Protein Coding	P29508	45	GC18M063655	29.7689	https://www.genecards.org/cgi-bin/carddisp.pl?gene=SERPINB3
RHEB	Ras Homolog, MTORC1 Binding	Protein Coding	Q15382	54	GC07M151466	29.7638	https://www.genecards.org/cgi-bin/carddisp.pl?gene=RHEB
SRC	SRC Proto-Oncogene, Non-Receptor Tyrosine Kinase	Protein Coding	P12931	55	GC20P037344	29.7011	https://www.genecards.org/cgi-bin/carddisp.pl?gene=SRC
SNHG6	Small Nucleolar RNA Host Gene 6	RNA Gene		21	GC08M066921	29.6721	https://www.genecards.org/cgi-bin/carddisp.pl?gene=SNHG6
CTNNA1	Catenin Alpha 1	Protein Coding	P35221	51	GC05P138627	29.6578	https://www.genecards.org/cgi-bin/carddisp.pl?gene=CTNNA1
EZH2	Enhancer Of Zeste 2 Polycomb Repressive Complex 2 Subunit	Protein Coding	Q15910	57	GC07M148807	29.6406	https://www.genecards.org/cgi-bin/carddisp.pl?gene=EZH2
PCAT29	Prostate Cancer Associated Transcript 29	RNA Gene		17	GC15P140105	29.5963	https://www.genecards.org/cgi-bin/carddisp.pl?gene=PCAT29
VIM	Vimentin	Protein Coding	P08670	55	GC10P017227	29.5301	https://www.genecards.org/cgi-bin/carddisp.pl?gene=VIM
MIR196A2	MicroRNA 196a-2	RNA Gene		23	GC12P058520	29.4596	https://www.genecards.org/cgi-bin/carddisp.pl?gene=MIR196A2
HFE	Homeostatic Iron Regulator	Protein Coding	Q30201	50	GC06P026087	29.4524	https://www.genecards.org/cgi-bin/carddisp.pl?gene=HFE
CBR3-AS1	CBR3 Antisense RNA 1	RNA Gene		19	GC21M036090	29.3661	https://www.genecards.org/cgi-bin/carddisp.pl?gene=CBR3-AS1
ABCB1	ATP Binding Cassette Subfamily B Member 1	Protein Coding	P08183	55	GC07M087504	29.3569	https://www.genecards.org/cgi-bin/carddisp.pl?gene=ABCB1
ZEB2-AS1	ZEB2 Antisense RNA 1	RNA Gene		21	GC02P144519	29.3518	https://www.genecards.org/cgi-bin/carddisp.pl?gene=ZEB2-AS1
MIR301A	MicroRNA 301a	RNA Gene		21	GC17M059151	29.3404	https://www.genecards.org/cgi-bin/carddisp.pl?gene=MIR301A
TP63	Tumor Protein P63	Protein Coding	Q9H3D4	51	GC03P189598	29.2559	https://www.genecards.org/cgi-bin/carddisp.pl?gene=TP63
CASC9	Cancer Susceptibility 9	RNA Gene		17	GC08M075132	29.2287	https://www.genecards.org/cgi-bin/carddisp.pl?gene=CASC9
CDK2	Cyclin Dependent Kinase 2	Protein Coding	P24941	55	GC12P055966	29.1849	https://www.genecards.org/cgi-bin/carddisp.pl?gene=CDK2
MIR133B	MicroRNA 133b	RNA Gene		22	GC06P052148	29.093	https://www.genecards.org/cgi-bin/carddisp.pl?gene=MIR133B
MIR106A	MicroRNA 106a	RNA Gene		20	GC0XM134399	29.0718	https://www.genecards.org/cgi-bin/carddisp.pl?gene=MIR106A
SNHG20	Small Nucleolar RNA Host Gene 20	RNA Gene		22	GC17P087290	28.9813	https://www.genecards.org/cgi-bin/carddisp.pl?gene=SNHG20
ING1	Inhibitor Of Growth Family Member 1	Protein Coding	Q9UK53	48	GC13P110712	28.9531	https://www.genecards.org/cgi-bin/carddisp.pl?gene=ING1
LOC126806659	BRD4-Independent Group 4 Enhancer GRCh37_chr3:41274918-41276117	Functional Element		3	GC03P041233	28.9228	https://www.genecards.org/cgi-bin/carddisp.pl?gene=LOC126806659
GSTM1	Glutathione S-Transferase Mu 1	Protein Coding	P09488	46	GC01P109687	28.8145	https://www.genecards.org/cgi-bin/carddisp.pl?gene=GSTM1
TFE3	Transcription Factor Binding To IGHM Enhancer 3	Protein Coding	P19532	48	GC0XM049028	28.7887	https://www.genecards.org/cgi-bin/carddisp.pl?gene=TFE3
MIR101-1	MicroRNA 101-1	RNA Gene		20	GC01M065058	28.7186	https://www.genecards.org/cgi-bin/carddisp.pl?gene=MIR101-1
PIK3CG	Phosphatidylinositol-4,5-Bisphosphate 3-Kinase Catalytic Subunit Gamma	Protein Coding	P48736	53	GC07P106865	28.6963	https://www.genecards.org/cgi-bin/carddisp.pl?gene=PIK3CG
LOC109504725	Androgen Receptor Repeat Instability Region	Functional Element		4	GC0XP067546	28.6384	https://www.genecards.org/cgi-bin/carddisp.pl?gene=LOC109504725
ZEB1-AS1	ZEB1 Antisense RNA 1	RNA Gene		20	GC10M031166	28.6267	https://www.genecards.org/cgi-bin/carddisp.pl?gene=ZEB1-AS1
WT1-AS	WT1 Antisense RNA	RNA Gene	Q06250	30	GC11P032434	28.6045	https://www.genecards.org/cgi-bin/carddisp.pl?gene=WT1-AS
SRA1	Steroid Receptor RNA Activator 1	Protein Coding	Q9HD15	42	GC05M140537	28.5944	https://www.genecards.org/cgi-bin/carddisp.pl?gene=SRA1
IFNG	Interferon Gamma	Protein Coding	P01579	54	GC12M068154	28.5427	https://www.genecards.org/cgi-bin/carddisp.pl?gene=IFNG
MIR219A1	MicroRNA 219a-1	RNA Gene		22	GC06P033207	28.5373	https://www.genecards.org/cgi-bin/carddisp.pl?gene=MIR219A1
MIR9-1	MicroRNA 9-1	RNA Gene		21	GC01M156420	28.5304	https://www.genecards.org/cgi-bin/carddisp.pl?gene=MIR9-1
AXIN2	Axin 2	Protein Coding	Q9Y2T1	53	GC17M065528	28.5247	https://www.genecards.org/cgi-bin/carddisp.pl?gene=AXIN2
NUTM1	NUT Midline Carcinoma Family Member 1	Protein Coding	Q86Y26	40	GC15P034343	28.4885	https://www.genecards.org/cgi-bin/carddisp.pl?gene=NUTM1
MUC2	Mucin 2, Oligomeric Mucus/Gel-Forming	Protein Coding	Q02817	42	GC11P001074	28.4669	https://www.genecards.org/cgi-bin/carddisp.pl?gene=MUC2
MIR192	MicroRNA 192	RNA Gene		22	GC11M064891	28.4541	https://www.genecards.org/cgi-bin/carddisp.pl?gene=MIR192
HEPN1	Hepatocellular Carcinoma, Down-Regulated 1	Protein Coding	Q6WQI6	27	GC11P124919	28.4341	https://www.genecards.org/cgi-bin/carddisp.pl?gene=HEPN1
WRAP53	WD Repeat Containing Antisense To TP53	Protein Coding	Q9BUR4	45	GC17P014031	28.4272	https://www.genecards.org/cgi-bin/carddisp.pl?gene=WRAP53
ROCK1	Rho Associated Coiled-Coil Containing Protein Kinase 1	Protein Coding	Q13464	53	GC18M020946	28.4192	https://www.genecards.org/cgi-bin/carddisp.pl?gene=ROCK1
DPYD	Dihydropyrimidine Dehydrogenase	Protein Coding	Q12882	55	GC01M097015	28.3964	https://www.genecards.org/cgi-bin/carddisp.pl?gene=DPYD
PCNA	Proliferating Cell Nuclear Antigen	Protein Coding	P12004	54	GC20M005114	28.3896	https://www.genecards.org/cgi-bin/carddisp.pl?gene=PCNA
PPP2R1A	Protein Phosphatase 2 Scaffold Subunit Aalpha	Protein Coding	P30153	52	GC19P090055	28.3617	https://www.genecards.org/cgi-bin/carddisp.pl?gene=PPP2R1A
CDKN2B	Cyclin Dependent Kinase Inhibitor 2B	Protein Coding	P42772	50	GC09M022002	28.3084	https://www.genecards.org/cgi-bin/carddisp.pl?gene=CDKN2B
ITGB1	Integrin Subunit Beta 1	Protein Coding	P05556	54	GC10M034762	28.2738	https://www.genecards.org/cgi-bin/carddisp.pl?gene=ITGB1
FALEC	Focally Amplified Long Non-Coding RNA In Epithelial Cancer	RNA Gene		17	GC01P156779	28.2454	https://www.genecards.org/cgi-bin/carddisp.pl?gene=FALEC
POLR1HASP	POLR1H Antisense, Pseudogene	Pseudogene		21	GC06M086561	28.1855	https://www.genecards.org/cgi-bin/carddisp.pl?gene=POLR1HASP
MIR181A2	MicroRNA 181a-2	RNA Gene		21	GC09P124692	28.155	https://www.genecards.org/cgi-bin/carddisp.pl?gene=MIR181A2
NNT-AS1	NNT Antisense RNA 1	RNA Gene		16	GC05M044570	28.1333	https://www.genecards.org/cgi-bin/carddisp.pl?gene=NNT-AS1
BCL2L1	BCL2 Like 1	Protein Coding	Q07817	52	GC20M031664	28.0764	https://www.genecards.org/cgi-bin/carddisp.pl?gene=BCL2L1
TERC	Telomerase RNA Component	RNA Gene		30	GC03M169765	28.0703	https://www.genecards.org/cgi-bin/carddisp.pl?gene=TERC
ZEB2	Zinc Finger E-Box Binding Homeobox 2	Protein Coding	O60315	51	GC02M144384	28.0407	https://www.genecards.org/cgi-bin/carddisp.pl?gene=ZEB2
XRCC1	X-Ray Repair Cross Complementing 1	Protein Coding	P18887	48	GC19M043543	28.0324	https://www.genecards.org/cgi-bin/carddisp.pl?gene=XRCC1
MIR98	MicroRNA 98	RNA Gene		20	GC0XM053669	27.9511	https://www.genecards.org/cgi-bin/carddisp.pl?gene=MIR98
PEG10	Paternally Expressed 10	Protein Coding	Q86TG7	44	GC07P094656	27.8818	https://www.genecards.org/cgi-bin/carddisp.pl?gene=PEG10
PDGFRA	Platelet Derived Growth Factor Receptor Alpha	Protein Coding	P16234	57	GC04P054229	27.8797	https://www.genecards.org/cgi-bin/carddisp.pl?gene=PDGFRA
PRKN	Parkin RBR E3 Ubiquitin Protein Ligase	Protein Coding	O60260	53	GC06M161348	27.8672	https://www.genecards.org/cgi-bin/carddisp.pl?gene=PRKN
NFKB1	Nuclear Factor Kappa B Subunit 1	Protein Coding	P19838	57	GC04P102501	27.8455	https://www.genecards.org/cgi-bin/carddisp.pl?gene=NFKB1
RAD51D	RAD51 Paralog D	Protein Coding	O75771	45	GC17M035092	27.8089	https://www.genecards.org/cgi-bin/carddisp.pl?gene=RAD51D
MIRLET7A2	MicroRNA Let-7a-2	RNA Gene		21	GC11M122146	27.7695	https://www.genecards.org/cgi-bin/carddisp.pl?gene=MIRLET7A2
DRD4	Dopamine Receptor D4	Protein Coding	P21917	49	GC11P004458	27.7518	https://www.genecards.org/cgi-bin/carddisp.pl?gene=DRD4
SKP2	S-Phase Kinase Associated Protein 2	Protein Coding	Q13309	48	GC05P036151	27.6573	https://www.genecards.org/cgi-bin/carddisp.pl?gene=SKP2
MIR149	MicroRNA 149	RNA Gene		23	GC02P240456	27.6356	https://www.genecards.org/cgi-bin/carddisp.pl?gene=MIR149
MIR136	MicroRNA 136	RNA Gene		21	GC14P112884	27.5471	https://www.genecards.org/cgi-bin/carddisp.pl?gene=MIR136
MAP2K3	Mitogen-Activated Protein Kinase Kinase 3	Protein Coding	P46734	53	GC17P085739	27.5463	https://www.genecards.org/cgi-bin/carddisp.pl?gene=MAP2K3
SNHG16	Small Nucleolar RNA Host Gene 16	RNA Gene		20	GC17P076544	27.4745	https://www.genecards.org/cgi-bin/carddisp.pl?gene=SNHG16
MIR181C	MicroRNA 181c	RNA Gene		21	GC19P088982	27.3864	https://www.genecards.org/cgi-bin/carddisp.pl?gene=MIR181C
HGF	Hepatocyte Growth Factor	Protein Coding	P14210	55	GC07M081699	27.3266	https://www.genecards.org/cgi-bin/carddisp.pl?gene=HGF
MIR27B	MicroRNA 27b	RNA Gene		22	GC09P096188	27.3227	https://www.genecards.org/cgi-bin/carddisp.pl?gene=MIR27B
MIR197	MicroRNA 197	RNA Gene		20	GC01P109598	27.2936	https://www.genecards.org/cgi-bin/carddisp.pl?gene=MIR197
ERCC2	ERCC Excision Repair 2, TFIIH Core Complex Helicase Subunit	Protein Coding	P18074	52	GC19M045349	27.269	https://www.genecards.org/cgi-bin/carddisp.pl?gene=ERCC2
FGA	Fibrinogen Alpha Chain	Protein Coding	P02671	53	GC04M154583	27.2598	https://www.genecards.org/cgi-bin/carddisp.pl?gene=FGA
AURKA	Aurora Kinase A	Protein Coding	O14965	55	GC20M056370	27.2077	https://www.genecards.org/cgi-bin/carddisp.pl?gene=AURKA
MIR296	MicroRNA 296	RNA Gene		19	GC20M058817	27.189	https://www.genecards.org/cgi-bin/carddisp.pl?gene=MIR296
KRT8	Keratin 8	Protein Coding	P05787	51	GC12M052897	27.187	https://www.genecards.org/cgi-bin/carddisp.pl?gene=KRT8
TP73	Tumor Protein P73	Protein Coding	O15350	50	GC01P003652	27.1536	https://www.genecards.org/cgi-bin/carddisp.pl?gene=TP73
DNMT3A	DNA Methyltransferase 3 Alpha	Protein Coding	Q9Y6K1	55	GC02M025228	26.9563	https://www.genecards.org/cgi-bin/carddisp.pl?gene=DNMT3A
TBP	TATA-Box Binding Protein	Protein Coding	P20226	53	GC06P170554	26.8982	https://www.genecards.org/cgi-bin/carddisp.pl?gene=TBP
AKT2	AKT Serine/Threonine Kinase 2	Protein Coding	P31751	58	GC19M040230	26.8455	https://www.genecards.org/cgi-bin/carddisp.pl?gene=AKT2
MIR10A	MicroRNA 10a	RNA Gene		22	GC17M048579	26.8431	https://www.genecards.org/cgi-bin/carddisp.pl?gene=MIR10A
MUC6	Mucin 6, Oligomeric Mucus/Gel-Forming	Protein Coding	Q6W4X9	44	GC11M001012	26.8046	https://www.genecards.org/cgi-bin/carddisp.pl?gene=MUC6
KLF6	KLF Transcription Factor 6	Protein Coding	Q99612	48	GC10M003779	26.7417	https://www.genecards.org/cgi-bin/carddisp.pl?gene=KLF6
ZEB1	Zinc Finger E-Box Binding Homeobox 1	Protein Coding	P37275	53	GC10P031318	26.7391	https://www.genecards.org/cgi-bin/carddisp.pl?gene=ZEB1
TRADD	TNFRSF1A Associated Via Death Domain	Protein Coding	Q15628	47	GC16M067154	26.7374	https://www.genecards.org/cgi-bin/carddisp.pl?gene=TRADD
LINC00473	Long Intergenic Non-Protein Coding RNA 473	RNA Gene	A8K010	23	GC06M165328	26.7354	https://www.genecards.org/cgi-bin/carddisp.pl?gene=LINC00473
CNOT9	CCR4-NOT Transcription Complex Subunit 9	Protein Coding	Q92600	41	GC02P218575	26.7226	https://www.genecards.org/cgi-bin/carddisp.pl?gene=CNOT9
MIR375	MicroRNA 375	RNA Gene		21	GC02M219001	26.7015	https://www.genecards.org/cgi-bin/carddisp.pl?gene=MIR375
HOXA-AS2	HOXA Cluster Antisense RNA 2	RNA Gene		20	GC07P027107	26.6477	https://www.genecards.org/cgi-bin/carddisp.pl?gene=HOXA-AS2
KRT18	Keratin 18	Protein Coding	P05783	54	GC12P052948	26.5431	https://www.genecards.org/cgi-bin/carddisp.pl?gene=KRT18
MED15	Mediator Complex Subunit 15	Protein Coding	Q96RN5	47	GC22P056053	26.5038	https://www.genecards.org/cgi-bin/carddisp.pl?gene=MED15
IFNA1	Interferon Alpha 1	Protein Coding	P01562	43	GC09P021662	26.4502	https://www.genecards.org/cgi-bin/carddisp.pl?gene=IFNA1
BCYRN1	Brain Cytoplasmic RNA 1	RNA Gene		20	GC02P047253	26.3836	https://www.genecards.org/cgi-bin/carddisp.pl?gene=BCYRN1
RAD51C	RAD51 Paralog C	Protein Coding	O43502	47	GC17P058692	26.3828	https://www.genecards.org/cgi-bin/carddisp.pl?gene=RAD51C
ATXN1	Ataxin 1	Protein Coding	P54253	48	GC06M016299	26.3698	https://www.genecards.org/cgi-bin/carddisp.pl?gene=ATXN1
LINC00589	Long Intergenic Non-Protein Coding RNA 589	RNA Gene		20	GC08M029673	26.2906	https://www.genecards.org/cgi-bin/carddisp.pl?gene=LINC00589
TGFA	Transforming Growth Factor Alpha	Protein Coding	P01135	50	GC02M070447	26.2831	https://www.genecards.org/cgi-bin/carddisp.pl?gene=TGFA
CERNA2	Competing Endogenous LncRNA 2 For MicroRNA Let-7b	RNA Gene		13	GC10M084153	26.2066	https://www.genecards.org/cgi-bin/carddisp.pl?gene=CERNA2
KRT20	Keratin 20	Protein Coding	P35900	44	GC17M040875	26.1231	https://www.genecards.org/cgi-bin/carddisp.pl?gene=KRT20
RASSF1	Ras Association Domain Family Member 1	Protein Coding	Q9NS23	46	GC03M050329	26.0831	https://www.genecards.org/cgi-bin/carddisp.pl?gene=RASSF1
FANCC	FA Complementation Group C	Protein Coding	Q00597	52	GC09M095099	26.0614	https://www.genecards.org/cgi-bin/carddisp.pl?gene=FANCC
MIR30B	MicroRNA 30b	RNA Gene		22	GC08M134800	26.0142	https://www.genecards.org/cgi-bin/carddisp.pl?gene=MIR30B
IRF1	Interferon Regulatory Factor 1	Protein Coding	P10914	50	GC05M132440	25.9085	https://www.genecards.org/cgi-bin/carddisp.pl?gene=IRF1
MIR483	MicroRNA 483	RNA Gene		21	GC11M009011	25.9014	https://www.genecards.org/cgi-bin/carddisp.pl?gene=MIR483
SMG1	SMG1 Nonsense Mediated MRNA Decay Associated PI3K Related Kinase	Protein Coding	Q96Q15	45	GC16M019831	25.8417	https://www.genecards.org/cgi-bin/carddisp.pl?gene=SMG1
IGF1R	Insulin Like Growth Factor 1 Receptor	Protein Coding	P08069	58	GC15P098648	25.8279	https://www.genecards.org/cgi-bin/carddisp.pl?gene=IGF1R
FLT1	Fms Related Receptor Tyrosine Kinase 1	Protein Coding	P17948	55	GC13M028300	25.8176	https://www.genecards.org/cgi-bin/carddisp.pl?gene=FLT1
FGFR4	Fibroblast Growth Factor Receptor 4	Protein Coding	P22455	55	GC05P177086	25.8061	https://www.genecards.org/cgi-bin/carddisp.pl?gene=FGFR4
SPP1	Secreted Phosphoprotein 1	Protein Coding	P10451	50	GC04P087975	25.803	https://www.genecards.org/cgi-bin/carddisp.pl?gene=SPP1
CPS1-IT1	CPS1 Intronic Transcript 1	RNA Gene		19	GC02P210617	25.7086	https://www.genecards.org/cgi-bin/carddisp.pl?gene=CPS1-IT1
PDE4DIP	Phosphodiesterase 4D Interacting Protein	Protein Coding	Q5VU43	45	GC01P148808	25.692	https://www.genecards.org/cgi-bin/carddisp.pl?gene=PDE4DIP
MIR331	MicroRNA 331	RNA Gene		21	GC12P095308	25.6678	https://www.genecards.org/cgi-bin/carddisp.pl?gene=MIR331
MECOM	MDS1 And EVI1 Complex Locus	Protein Coding	Q03112	52	GC03M169083	25.6671	https://www.genecards.org/cgi-bin/carddisp.pl?gene=MECOM
MIR9-2	MicroRNA 9-2	RNA Gene		20	GC05M088666	25.6648	https://www.genecards.org/cgi-bin/carddisp.pl?gene=MIR9-2
FER1L4	Fer-1 Like Family Member 4 (Pseudogene)	Pseudogene	A9Z1Z3	25	GC20M035558	25.6048	https://www.genecards.org/cgi-bin/carddisp.pl?gene=FER1L4
EPHA2	EPH Receptor A2	Protein Coding	P29317	57	GC01M016124	25.5698	https://www.genecards.org/cgi-bin/carddisp.pl?gene=EPHA2
NME1	NME/NM23 Nucleoside Diphosphate Kinase 1	Protein Coding	P15531	49	GC17P086730	25.5424	https://www.genecards.org/cgi-bin/carddisp.pl?gene=NME1
LOC110806263	TERT 5' Regulatory Region	Functional Element		4	GC05P001294	25.5374	https://www.genecards.org/cgi-bin/carddisp.pl?gene=LOC110806263
CASP9	Caspase 9	Protein Coding	P55211	51	GC01M015491	25.4881	https://www.genecards.org/cgi-bin/carddisp.pl?gene=CASP9
LINC00941	Long Intergenic Non-Protein Coding RNA 941	RNA Gene		16	GC12P032137	25.4586	https://www.genecards.org/cgi-bin/carddisp.pl?gene=LINC00941
LOC108663993	Ataxin 1 Repeat Instability Region	Functional Element		4	GC06P016675	25.4241	https://www.genecards.org/cgi-bin/carddisp.pl?gene=LOC108663993
LUCAT1	Lung Cancer Associated Transcript 1	RNA Gene		17	GC05M091054	25.4232	https://www.genecards.org/cgi-bin/carddisp.pl?gene=LUCAT1
PLAU	Plasminogen Activator, Urokinase	Protein Coding	P00749	55	GC10P073909	25.3844	https://www.genecards.org/cgi-bin/carddisp.pl?gene=PLAU
MIR500A	MicroRNA 500a	RNA Gene		17	GC0XP050008	25.3506	https://www.genecards.org/cgi-bin/carddisp.pl?gene=MIR500A
MIR30C1	MicroRNA 30c-1	RNA Gene		22	GC01P040757	25.3473	https://www.genecards.org/cgi-bin/carddisp.pl?gene=MIR30C1
RASA1	RAS P21 Protein Activator 1	Protein Coding	P20936	51	GC05P087267	25.3395	https://www.genecards.org/cgi-bin/carddisp.pl?gene=RASA1
POLD1	DNA Polymerase Delta 1, Catalytic Subunit	Protein Coding	P28340	50	GC19P089975	25.2973	https://www.genecards.org/cgi-bin/carddisp.pl?gene=POLD1
MIR451A	MicroRNA 451a	RNA Gene		19	GC17M028861	25.1252	https://www.genecards.org/cgi-bin/carddisp.pl?gene=MIR451A
TNFSF10	TNF Superfamily Member 10	Protein Coding	P50591	48	GC03M172505	25.1226	https://www.genecards.org/cgi-bin/carddisp.pl?gene=TNFSF10
CYP1A1	Cytochrome P450 Family 1 Subfamily A Member 1	Protein Coding	P04798	51	GC15M074719	25.1172	https://www.genecards.org/cgi-bin/carddisp.pl?gene=CYP1A1
IL1B	Interleukin 1 Beta	Protein Coding	P01584	51	GC02M112829	25.0996	https://www.genecards.org/cgi-bin/carddisp.pl?gene=IL1B
PRC1-AS1	PRC1 Antisense RNA 1	RNA Gene		16	GC15P090966	25.0866	https://www.genecards.org/cgi-bin/carddisp.pl?gene=PRC1-AS1
TFDP1	Transcription Factor Dp-1	Protein Coding	Q14186	47	GC13P113584	25.0858	https://www.genecards.org/cgi-bin/carddisp.pl?gene=TFDP1
PAX8	Paired Box 8	Protein Coding	Q06710	49	GC02M113215	25.0808	https://www.genecards.org/cgi-bin/carddisp.pl?gene=PAX8
KRT5	Keratin 5	Protein Coding	P13647	50	GC12M052514	25.029	https://www.genecards.org/cgi-bin/carddisp.pl?gene=KRT5
TYMS	Thymidylate Synthetase	Protein Coding	P04818	54	GC18P000657	25.0074	https://www.genecards.org/cgi-bin/carddisp.pl?gene=TYMS
MIRLET7I	MicroRNA Let-7i	RNA Gene		22	GC12P062638	24.9831	https://www.genecards.org/cgi-bin/carddisp.pl?gene=MIRLET7I
MIR24-1	MicroRNA 24-1	RNA Gene		19	GC09P095086	24.9773	https://www.genecards.org/cgi-bin/carddisp.pl?gene=MIR24-1
CXCR4	C-X-C Motif Chemokine Receptor 4	Protein Coding	P61073	56	GC02M136114	24.9671	https://www.genecards.org/cgi-bin/carddisp.pl?gene=CXCR4
PRAL	P53 Regulation Associated LncRNA	RNA Gene		11	GC17M014354	24.9239	https://www.genecards.org/cgi-bin/carddisp.pl?gene=PRAL
MIR193A	MicroRNA 193a	RNA Gene		21	GC17P031559	24.916	https://www.genecards.org/cgi-bin/carddisp.pl?gene=MIR193A
CASC11	Cancer Susceptibility 11	RNA Gene		17	GC08M134308	24.8542	https://www.genecards.org/cgi-bin/carddisp.pl?gene=CASC11
MIR335	MicroRNA 335	RNA Gene		21	GC07P130496	24.8501	https://www.genecards.org/cgi-bin/carddisp.pl?gene=MIR335
SLC2A1	Solute Carrier Family 2 Member 1	Protein Coding	P11166	57	GC01M042925	24.7681	https://www.genecards.org/cgi-bin/carddisp.pl?gene=SLC2A1
RAB4B-EGLN2	RAB4B-EGLN2 Readthrough (NMD Candidate)	RNA Gene		16	GC19P040778	24.7665	https://www.genecards.org/cgi-bin/carddisp.pl?gene=RAB4B-EGLN2
MIR16-1	MicroRNA 16-1	RNA Gene		21	GC13M050048	24.7238	https://www.genecards.org/cgi-bin/carddisp.pl?gene=MIR16-1
ABCC1	ATP Binding Cassette Subfamily C Member 1	Protein Coding	P33527	52	GC16P015949	24.6935	https://www.genecards.org/cgi-bin/carddisp.pl?gene=ABCC1
MIR499A	MicroRNA 499a	RNA Gene		22	GC20P034990	24.6768	https://www.genecards.org/cgi-bin/carddisp.pl?gene=MIR499A
HOXA13	Homeobox A13	Protein Coding	P31271	45	GC07M027866	24.6396	https://www.genecards.org/cgi-bin/carddisp.pl?gene=HOXA13
CHGA	Chromogranin A	Protein Coding	P10645	47	GC14P092967	24.6026	https://www.genecards.org/cgi-bin/carddisp.pl?gene=CHGA
FGF2	Fibroblast Growth Factor 2	Protein Coding	P09038	50	GC04P122826	24.5857	https://www.genecards.org/cgi-bin/carddisp.pl?gene=FGF2
MAPK8	Mitogen-Activated Protein Kinase 8	Protein Coding	P45983	53	GC10P048306	24.5411	https://www.genecards.org/cgi-bin/carddisp.pl?gene=MAPK8
SOD2	Superoxide Dismutase 2	Protein Coding	P04179	51	GC06M159669	24.5347	https://www.genecards.org/cgi-bin/carddisp.pl?gene=SOD2
VLDLR-AS1	VLDLR Antisense RNA 1	RNA Gene		17	GC09M002386	24.5259	https://www.genecards.org/cgi-bin/carddisp.pl?gene=VLDLR-AS1
GAS5-AS1	GAS5 Antisense RNA 1	RNA Gene		16	GC01P173863	24.4848	https://www.genecards.org/cgi-bin/carddisp.pl?gene=GAS5-AS1
DLC1	DLC1 Rho GTPase Activating Protein	Protein Coding	Q96QB1	49	GC08M013083	24.4787	https://www.genecards.org/cgi-bin/carddisp.pl?gene=DLC1
SMO	Smoothened, Frizzled Class Receptor	Protein Coding	Q99835	55	GC07P133919	24.4543	https://www.genecards.org/cgi-bin/carddisp.pl?gene=SMO
ZFHX3	Zinc Finger Homeobox 3	Protein Coding	Q15911	46	GC16M072782	24.4265	https://www.genecards.org/cgi-bin/carddisp.pl?gene=ZFHX3
LINC00665	Long Intergenic Non-Protein Coding RNA 665	RNA Gene		17	GC19M083850	24.4152	https://www.genecards.org/cgi-bin/carddisp.pl?gene=LINC00665
IL12RB1	Interleukin 12 Receptor Subunit Beta 1	Protein Coding	P42701	49	GC19M018058	24.3918	https://www.genecards.org/cgi-bin/carddisp.pl?gene=IL12RB1
C14orf132	Chromosome 14 Open Reading Frame 132	Protein Coding	Q9NPU4	26	GC14P096040	24.276	https://www.genecards.org/cgi-bin/carddisp.pl?gene=C14orf132
MIR103A2	MicroRNA 103a-2	RNA Gene		19	GC20P003917	24.2096	https://www.genecards.org/cgi-bin/carddisp.pl?gene=MIR103A2
CAV1	Caveolin 1	Protein Coding	Q03135	52	GC07P116524	24.147	https://www.genecards.org/cgi-bin/carddisp.pl?gene=CAV1
NR2F1-AS1	NR2F1 Antisense RNA 1	RNA Gene		19	GC05M093265	24.1257	https://www.genecards.org/cgi-bin/carddisp.pl?gene=NR2F1-AS1
IL10	Interleukin 10	Protein Coding	P22301	52	GC01M206767	24.0541	https://www.genecards.org/cgi-bin/carddisp.pl?gene=IL10
SVIL	Supervillin	Protein Coding	O95425	46	GC10M034698	24.0421	https://www.genecards.org/cgi-bin/carddisp.pl?gene=SVIL
MIRLET7F2	MicroRNA Let-7f-2	RNA Gene		18	GC0XM053668	24.0319	https://www.genecards.org/cgi-bin/carddisp.pl?gene=MIRLET7F2
CTTN	Cortactin	Protein Coding	Q14247	48	GC11P070398	24.0243	https://www.genecards.org/cgi-bin/carddisp.pl?gene=CTTN
MIR138-1	MicroRNA 138-1	RNA Gene		21	GC03P044115	24.0143	https://www.genecards.org/cgi-bin/carddisp.pl?gene=MIR138-1
TMEM51-AS1	TMEM51 Antisense RNA 1	RNA Gene		20	GC01M015111	23.9613	https://www.genecards.org/cgi-bin/carddisp.pl?gene=TMEM51-AS1
NRG2	Neuregulin 2	Protein Coding	O14511	49	GC05M139810	23.859	https://www.genecards.org/cgi-bin/carddisp.pl?gene=NRG2
BMP6	Bone Morphogenetic Protein 6	Protein Coding	P22004	49	GC06P007726	23.8254	https://www.genecards.org/cgi-bin/carddisp.pl?gene=BMP6
XRCC3	X-Ray Repair Cross Complementing 3	Protein Coding	O43542	46	GC14M103697	23.7844	https://www.genecards.org/cgi-bin/carddisp.pl?gene=XRCC3
MADCAM1	Mucosal Vascular Addressin Cell Adhesion Molecule 1	Protein Coding	Q13477	45	GC19P008232	23.7808	https://www.genecards.org/cgi-bin/carddisp.pl?gene=MADCAM1
BAIAP2-DT	BAIAP2 Divergent Transcript	RNA Gene		17	GC17M081230	23.7364	https://www.genecards.org/cgi-bin/carddisp.pl?gene=BAIAP2-DT
MIR15B	MicroRNA 15b	RNA Gene		21	GC03P160404	23.7318	https://www.genecards.org/cgi-bin/carddisp.pl?gene=MIR15B
ESR2	Estrogen Receptor 2	Protein Coding	Q92731	53	GC14M064084	23.7295	https://www.genecards.org/cgi-bin/carddisp.pl?gene=ESR2
LINC00210	Long Intergenic Non-Protein Coding RNA 210	RNA Gene		15	GC01P217892	23.7289	https://www.genecards.org/cgi-bin/carddisp.pl?gene=LINC00210
TAOK2	TAO Kinase 2	Protein Coding	Q9UL54	46	GC16P054114	23.7214	https://www.genecards.org/cgi-bin/carddisp.pl?gene=TAOK2
STAT1	Signal Transducer And Activator Of Transcription 1	Protein Coding	P42224	57	GC02M190908	23.7104	https://www.genecards.org/cgi-bin/carddisp.pl?gene=STAT1
RELA	RELA Proto-Oncogene, NF-KB Subunit	Protein Coding	Q04206	55	GC11M065653	23.6939	https://www.genecards.org/cgi-bin/carddisp.pl?gene=RELA
MAPK3	Mitogen-Activated Protein Kinase 3	Protein Coding	P27361	53	GC16M041633	23.6898	https://www.genecards.org/cgi-bin/carddisp.pl?gene=MAPK3
JAK2	Janus Kinase 2	Protein Coding	O60674	57	GC09P004985	23.6642	https://www.genecards.org/cgi-bin/carddisp.pl?gene=JAK2
SMAD2	SMAD Family Member 2	Protein Coding	Q15796	56	GC18M047809	23.638	https://www.genecards.org/cgi-bin/carddisp.pl?gene=SMAD2
LINC00673	Long Intergenic Non-Protein Coding RNA 673	RNA Gene		16	GC17M072290	23.6303	https://www.genecards.org/cgi-bin/carddisp.pl?gene=LINC00673
ZNF350-AS1	ZNF350 Antisense RNA 1	RNA Gene		16	GC19P090049	23.6206	https://www.genecards.org/cgi-bin/carddisp.pl?gene=ZNF350-AS1
SLC9A5	Solute Carrier Family 9 Member A5	Protein Coding	Q14940	41	GC16P067345	23.6168	https://www.genecards.org/cgi-bin/carddisp.pl?gene=SLC9A5
FLT4	Fms Related Receptor Tyrosine Kinase 4	Protein Coding	P35916	56	GC05M182282	23.5707	https://www.genecards.org/cgi-bin/carddisp.pl?gene=FLT4
MIR486-1	MicroRNA 486-1	RNA Gene		19	GC08M041660	23.5674	https://www.genecards.org/cgi-bin/carddisp.pl?gene=MIR486-1
MIR34B	MicroRNA 34b	RNA Gene		22	GC11P112192	23.5511	https://www.genecards.org/cgi-bin/carddisp.pl?gene=MIR34B
MITF	Melanocyte Inducing Transcription Factor	Protein Coding	O75030	52	GC03P069740	23.5378	https://www.genecards.org/cgi-bin/carddisp.pl?gene=MITF
PRKAR1A	Protein Kinase CAMP-Dependent Type I Regulatory Subunit Alpha	Protein Coding	P10644	55	GC17P087070	23.5244	https://www.genecards.org/cgi-bin/carddisp.pl?gene=PRKAR1A
MIR30D	MicroRNA 30d	RNA Gene		19	GC08M134804	23.5023	https://www.genecards.org/cgi-bin/carddisp.pl?gene=MIR30D
MMP7	Matrix Metallopeptidase 7	Protein Coding	P09237	51	GC11M114277	23.433	https://www.genecards.org/cgi-bin/carddisp.pl?gene=MMP7
PARP1	Poly(ADP-Ribose) Polymerase 1	Protein Coding	P09874	54	GC01M226360	23.4134	https://www.genecards.org/cgi-bin/carddisp.pl?gene=PARP1
CASC8	Cancer Susceptibility 8	RNA Gene		17	GC08M134299	23.362	https://www.genecards.org/cgi-bin/carddisp.pl?gene=CASC8
LINC01138	Long Intergenic Non-Protein Coding RNA 1138	RNA Gene		16	GC01M157337	23.3573	https://www.genecards.org/cgi-bin/carddisp.pl?gene=LINC01138
PIK3R1	Phosphoinositide-3-Kinase Regulatory Subunit 1	Protein Coding	P27986	55	GC05P068215	23.3475	https://www.genecards.org/cgi-bin/carddisp.pl?gene=PIK3R1
SYP	Synaptophysin	Protein Coding	P08247	50	GC0XM049187	23.3392	https://www.genecards.org/cgi-bin/carddisp.pl?gene=SYP
PICSAR	P38 Inhibited Cutaneous Squamous Cell Carcinoma Associated LincRNA	RNA Gene		22	GC21M052637	23.305	https://www.genecards.org/cgi-bin/carddisp.pl?gene=PICSAR
SERPINA1	Serpin Family A Member 1	Protein Coding	P01009	53	GC14M094376	23.2723	https://www.genecards.org/cgi-bin/carddisp.pl?gene=SERPINA1
MIR503	MicroRNA 503	RNA Gene		21	GC0XM134735	23.2713	https://www.genecards.org/cgi-bin/carddisp.pl?gene=MIR503
MIR26A2	MicroRNA 26a-2	RNA Gene		21	GC12M057824	23.2469	https://www.genecards.org/cgi-bin/carddisp.pl?gene=MIR26A2
PTK2	Protein Tyrosine Kinase 2	Protein Coding	Q05397	52	GC08M140657	23.2232	https://www.genecards.org/cgi-bin/carddisp.pl?gene=PTK2
MIR372	MicroRNA 372	RNA Gene		16	GC19P090149	23.2119	https://www.genecards.org/cgi-bin/carddisp.pl?gene=MIR372
JPX	JPX Transcript, XIST Activator	RNA Gene		22	GC0XP074063	23.2081	https://www.genecards.org/cgi-bin/carddisp.pl?gene=JPX
BSG	Basigin (Ok Blood Group)	Protein Coding	P35613	49	GC19P000571	23.183	https://www.genecards.org/cgi-bin/carddisp.pl?gene=BSG
AQP7	Aquaporin 7	Protein Coding	O14520	46	GC09M033384	23.1765	https://www.genecards.org/cgi-bin/carddisp.pl?gene=AQP7
LOC108663996	TATA-Box Binding Protein Repeat Instability Region	Functional Element		4	GC06P170561	23.172	https://www.genecards.org/cgi-bin/carddisp.pl?gene=LOC108663996
CDX2	Caudal Type Homeobox 2	Protein Coding	Q99626	46	GC13M027962	23.0977	https://www.genecards.org/cgi-bin/carddisp.pl?gene=CDX2
MIR511	MicroRNA 511	RNA Gene		16	GC10P017845	23.0858	https://www.genecards.org/cgi-bin/carddisp.pl?gene=MIR511
MLH3	MutL Homolog 3	Protein Coding	Q9UHC1	44	GC14M075013	23.0661	https://www.genecards.org/cgi-bin/carddisp.pl?gene=MLH3
NFKBIA	NFKB Inhibitor Alpha	Protein Coding	P25963	54	GC14M035401	23.0466	https://www.genecards.org/cgi-bin/carddisp.pl?gene=NFKBIA
C20orf204	Chromosome 20 Open Reading Frame 204	Protein Coding	A0A1B0GTL2	22	GC20P065735	23.0436	https://www.genecards.org/cgi-bin/carddisp.pl?gene=C20orf204
RARB	Retinoic Acid Receptor Beta	Protein Coding	P10826	53	GC03P024689	23.0362	https://www.genecards.org/cgi-bin/carddisp.pl?gene=RARB
MIR100HG	Mir-100-Let-7a-2-Mir-125b-1 Cluster Host Gene	RNA Gene		20	GC11M122029	23.01	https://www.genecards.org/cgi-bin/carddisp.pl?gene=MIR100HG
KIF1B	Kinesin Family Member 1B	Protein Coding	O60333	48	GC01P010210	22.8948	https://www.genecards.org/cgi-bin/carddisp.pl?gene=KIF1B
SOS1	SOS Ras/Rac Guanine Nucleotide Exchange Factor 1	Protein Coding	Q07889	54	GC02M039163	22.8659	https://www.genecards.org/cgi-bin/carddisp.pl?gene=SOS1
CA9	Carbonic Anhydrase 9	Protein Coding	Q16790	50	GC09P035673	22.8644	https://www.genecards.org/cgi-bin/carddisp.pl?gene=CA9
LNCBRM	LncRNA SMARCA2 (BRM) Associated	RNA Gene		13	GC05P057571	22.847	https://www.genecards.org/cgi-bin/carddisp.pl?gene=LNCBRM
MGMT	O-6-Methylguanine-DNA Methyltransferase	Protein Coding	P16455	53	GC10P129467	22.8449	https://www.genecards.org/cgi-bin/carddisp.pl?gene=MGMT
SHC1	SHC Adaptor Protein 1	Protein Coding	P29353	48	GC01M154962	22.8132	https://www.genecards.org/cgi-bin/carddisp.pl?gene=SHC1
SNHG3	Small Nucleolar RNA Host Gene 3	RNA Gene		21	GC01P030365	22.7941	https://www.genecards.org/cgi-bin/carddisp.pl?gene=SNHG3
DICER1	Dicer 1, Ribonuclease III	Protein Coding	Q9UPY3	52	GC14M095086	22.7489	https://www.genecards.org/cgi-bin/carddisp.pl?gene=DICER1
E2F1	E2F Transcription Factor 1	Protein Coding	Q01094	48	GC20M033675	22.7221	https://www.genecards.org/cgi-bin/carddisp.pl?gene=E2F1
ENO2	Enolase 2	Protein Coding	P09104	51	GC12P006913	22.7147	https://www.genecards.org/cgi-bin/carddisp.pl?gene=ENO2
ASPSCR1	ASPSCR1 Tether For SLC2A4, UBX Domain Containing	Protein Coding	Q9BZE9	45	GC17P081976	22.7131	https://www.genecards.org/cgi-bin/carddisp.pl?gene=ASPSCR1
TWIST1	Twist Family BHLH Transcription Factor 1	Protein Coding	Q15672	50	GC07M019020	22.6374	https://www.genecards.org/cgi-bin/carddisp.pl?gene=TWIST1
MIR124-2	MicroRNA 124-2	RNA Gene		20	GC08P064379	22.6257	https://www.genecards.org/cgi-bin/carddisp.pl?gene=MIR124-2
MIR31HG	MIR31 Host Gene	RNA Gene		20	GC09M022003	22.581	https://www.genecards.org/cgi-bin/carddisp.pl?gene=MIR31HG
HHCM	Mahlavu Hepatocellular Carcinoma	Uncategorized		4	GC08U900524	22.4929	https://www.genecards.org/cgi-bin/carddisp.pl?gene=HHCM
KMT2C	Lysine Methyltransferase 2C	Protein Coding	Q8NEZ4	47	GC07M152134	22.389	https://www.genecards.org/cgi-bin/carddisp.pl?gene=KMT2C
SMAD7	SMAD Family Member 7	Protein Coding	O15105	48	GC18M048919	22.3865	https://www.genecards.org/cgi-bin/carddisp.pl?gene=SMAD7
ERCC6	ERCC Excision Repair 6, Chromatin Remodeling Factor	Protein Coding	Q03468	50	GC10M049454	22.3845	https://www.genecards.org/cgi-bin/carddisp.pl?gene=ERCC6
BUB1B	BUB1 Mitotic Checkpoint Serine/Threonine Kinase B	Protein Coding	O60566	54	GC15P040161	22.3842	https://www.genecards.org/cgi-bin/carddisp.pl?gene=BUB1B
SERPINB5	Serpin Family B Member 5	Protein Coding	P36952	48	GC18P063476	22.3292	https://www.genecards.org/cgi-bin/carddisp.pl?gene=SERPINB5
ARAF	A-Raf Proto-Oncogene, Serine/Threonine Kinase	Protein Coding	P10398	50	GC0XP052431	22.3273	https://www.genecards.org/cgi-bin/carddisp.pl?gene=ARAF
NF1	Neurofibromin 1	Protein Coding	P21359	52	GC17P031094	22.3051	https://www.genecards.org/cgi-bin/carddisp.pl?gene=NF1
DNAJB1	DnaJ Heat Shock Protein Family (Hsp40) Member B1	Protein Coding	P25685	48	GC19M014514	22.3019	https://www.genecards.org/cgi-bin/carddisp.pl?gene=DNAJB1
LGALS3	Galectin 3	Protein Coding	P17931	49	GC14P055124	22.2974	https://www.genecards.org/cgi-bin/carddisp.pl?gene=LGALS3
MAPK14	Mitogen-Activated Protein Kinase 14	Protein Coding	Q16539	54	GC06P112153	22.2959	https://www.genecards.org/cgi-bin/carddisp.pl?gene=MAPK14
SNAI1	Snail Family Transcriptional Repressor 1	Protein Coding	O95863	48	GC20P049982	22.2797	https://www.genecards.org/cgi-bin/carddisp.pl?gene=SNAI1
TYMP	Thymidine Phosphorylase	Protein Coding	P19971	51	GC22M050525	22.2766	https://www.genecards.org/cgi-bin/carddisp.pl?gene=TYMP
HEPFAL	Hepatocellular Carcinoma Ferroptosis Associative LncRNA	RNA Gene		5	GC21P046835	22.2706	https://www.genecards.org/cgi-bin/carddisp.pl?gene=HEPFAL
GPC3-AS1	GPC3 Antisense RNA 1	RNA Gene		10	GC0XP133897	22.2704	https://www.genecards.org/cgi-bin/carddisp.pl?gene=GPC3-AS1
CYP2A6	Cytochrome P450 Family 2 Subfamily A Member 6	Protein Coding	P11509	51	GC19M040843	22.2601	https://www.genecards.org/cgi-bin/carddisp.pl?gene=CYP2A6
MIR497	MicroRNA 497	RNA Gene		20	GC17M014368	22.2427	https://www.genecards.org/cgi-bin/carddisp.pl?gene=MIR497
SMARCB1	SWI/SNF Related, Matrix Associated, Actin Dependent Regulator Of Chromatin, Subfamily B, Member 1	Protein Coding	Q12824	51	GC22P023786	22.2419	https://www.genecards.org/cgi-bin/carddisp.pl?gene=SMARCB1
MRE11	MRE11 Homolog, Double Strand Break Repair Nuclease	Protein Coding	P49959	52	GC11M114195	22.2166	https://www.genecards.org/cgi-bin/carddisp.pl?gene=MRE11
LINC01018	Long Intergenic Non-Protein Coding RNA 1018	RNA Gene		17	GC05P006582	22.2092	https://www.genecards.org/cgi-bin/carddisp.pl?gene=LINC01018
OVCH1-AS1	OVCH1 Antisense RNA 1	RNA Gene		16	GC12P029389	22.1923	https://www.genecards.org/cgi-bin/carddisp.pl?gene=OVCH1-AS1
SPRTN	SprT-Like N-Terminal Domain	Protein Coding	Q9H040	40	GC01P231337	22.1799	https://www.genecards.org/cgi-bin/carddisp.pl?gene=SPRTN
PCNA-AS1	PCNA Antisense RNA 1	RNA Gene		12	GC20P005119	22.177	https://www.genecards.org/cgi-bin/carddisp.pl?gene=PCNA-AS1
RAD51L3-RFFL	RAD51L3-RFFL Readthrough	RNA Gene		10	GC17M035009	22.1689	https://www.genecards.org/cgi-bin/carddisp.pl?gene=RAD51L3-RFFL
ACTA2-AS1	ACTA2 Antisense RNA 1	RNA Gene		19	GC10P088932	22.1524	https://www.genecards.org/cgi-bin/carddisp.pl?gene=ACTA2-AS1
SNHG7	Small Nucleolar RNA Host Gene 7	RNA Gene		22	GC09M138332	22.1512	https://www.genecards.org/cgi-bin/carddisp.pl?gene=SNHG7
ZNF674-AS1	ZNF674 Antisense RNA 1 (Head To Head)	RNA Gene		16	GC0XP046545	22.1197	https://www.genecards.org/cgi-bin/carddisp.pl?gene=ZNF674-AS1
MIR1-2	MicroRNA 1-2	RNA Gene		17	GC18M031069	22.1139	https://www.genecards.org/cgi-bin/carddisp.pl?gene=MIR1-2
TIMP2	TIMP Metallopeptidase Inhibitor 2	Protein Coding	P16035	45	GC17M078852	22.0983	https://www.genecards.org/cgi-bin/carddisp.pl?gene=TIMP2
MMP14	Matrix Metallopeptidase 14	Protein Coding	P50281	55	GC14P040147	22.0776	https://www.genecards.org/cgi-bin/carddisp.pl?gene=MMP14
EGOT	Eosinophil Granule Ontogeny Transcript	RNA Gene		22	GC03M004740	22.0717	https://www.genecards.org/cgi-bin/carddisp.pl?gene=EGOT
DDR2	Discoidin Domain Receptor Tyrosine Kinase 2	Protein Coding	Q16832	55	GC01P162631	22.0629	https://www.genecards.org/cgi-bin/carddisp.pl?gene=DDR2
ERCC1	ERCC Excision Repair 1, Endonuclease Non-Catalytic Subunit	Protein Coding	P07992	50	GC19M082704	22.0425	https://www.genecards.org/cgi-bin/carddisp.pl?gene=ERCC1
GSK3B	Glycogen Synthase Kinase 3 Beta	Protein Coding	P49841	54	GC03M119821	21.9933	https://www.genecards.org/cgi-bin/carddisp.pl?gene=GSK3B
CXCL12	C-X-C Motif Chemokine Ligand 12	Protein Coding	P48061	49	GC10M044370	21.9719	https://www.genecards.org/cgi-bin/carddisp.pl?gene=CXCL12
MIR181B2	MicroRNA 181b-2	RNA Gene		21	GC09P124693	21.9599	https://www.genecards.org/cgi-bin/carddisp.pl?gene=MIR181B2
CCNB1	Cyclin B1	Protein Coding	P14635	51	GC05P069167	21.953	https://www.genecards.org/cgi-bin/carddisp.pl?gene=CCNB1
MIR342	MicroRNA 342	RNA Gene		21	GC14P100109	21.9469	https://www.genecards.org/cgi-bin/carddisp.pl?gene=MIR342
ERBB4	Erb-B2 Receptor Tyrosine Kinase 4	Protein Coding	Q15303	58	GC02M211375	21.9295	https://www.genecards.org/cgi-bin/carddisp.pl?gene=ERBB4
MIRLET7F1	MicroRNA Let-7f-1	RNA Gene		19	GC09P096124	21.9198	https://www.genecards.org/cgi-bin/carddisp.pl?gene=MIRLET7F1
CYP17A1	Cytochrome P450 Family 17 Subfamily A Member 1	Protein Coding	P05093	53	GC10M102830	21.8944	https://www.genecards.org/cgi-bin/carddisp.pl?gene=CYP17A1
WT1	WT1 Transcription Factor	Protein Coding	P19544	52	GC11M032365	21.86	https://www.genecards.org/cgi-bin/carddisp.pl?gene=WT1
PRKACA	Protein Kinase CAMP-Activated Catalytic Subunit Alpha	Protein Coding	P17612	56	GC19M015906	21.8043	https://www.genecards.org/cgi-bin/carddisp.pl?gene=PRKACA
MIR328	MicroRNA 328	RNA Gene		21	GC16M067203	21.7885	https://www.genecards.org/cgi-bin/carddisp.pl?gene=MIR328
AOC4P	Amine Oxidase Copper Containing 4, Pseudogene	Pseudogene		12	GC17P086418	21.7791	https://www.genecards.org/cgi-bin/carddisp.pl?gene=AOC4P
RAD51	RAD51 Recombinase	Protein Coding	Q06609	54	GC15P040694	21.7615	https://www.genecards.org/cgi-bin/carddisp.pl?gene=RAD51
CCNA2	Cyclin A2	Protein Coding	P20248	50	GC04M121816	21.7468	https://www.genecards.org/cgi-bin/carddisp.pl?gene=CCNA2
MIAT	Myocardial Infarction Associated Transcript	RNA Gene		25	GC22P026646	21.7227	https://www.genecards.org/cgi-bin/carddisp.pl?gene=MIAT
MSR1	Macrophage Scavenger Receptor 1	Protein Coding	P21757	49	GC08M016107	21.6993	https://www.genecards.org/cgi-bin/carddisp.pl?gene=MSR1
FOXE1	Forkhead Box E1	Protein Coding	O00358	45	GC09P097853	21.6986	https://www.genecards.org/cgi-bin/carddisp.pl?gene=FOXE1
LOC106560211	APOB 5' Regulatory Region	Functional Element		4	GC02P021041	21.6671	https://www.genecards.org/cgi-bin/carddisp.pl?gene=LOC106560211
MIR33A	MicroRNA 33a	RNA Gene		20	GC22P041900	21.6401	https://www.genecards.org/cgi-bin/carddisp.pl?gene=MIR33A
SERHL	Serine Hydrolase Like (Pseudogene)	Pseudogene	Q9NQF3	27	GC22P042500	21.6332	https://www.genecards.org/cgi-bin/carddisp.pl?gene=SERHL
KILH	KRT19 Interacting Long Noncoding RNA In Hepatocellular Carcinoma	RNA Gene		14	GC06M085310	21.6313	https://www.genecards.org/cgi-bin/carddisp.pl?gene=KILH
LINC01419	Long Intergenic Non-Protein Coding RNA 1419	RNA Gene		15	GC08P083403	21.6232	https://www.genecards.org/cgi-bin/carddisp.pl?gene=LINC01419
IGF1	Insulin Like Growth Factor 1	Protein Coding	P05019	52	GC12M102395	21.6052	https://www.genecards.org/cgi-bin/carddisp.pl?gene=IGF1
CKS1B	CDC28 Protein Kinase Regulatory Subunit 1B	Protein Coding	P61024	45	GC01P154974	21.5747	https://www.genecards.org/cgi-bin/carddisp.pl?gene=CKS1B
ANXA2	Annexin A2	Protein Coding	P07355	51	GC15M060347	21.5709	https://www.genecards.org/cgi-bin/carddisp.pl?gene=ANXA2
MIR211	MicroRNA 211	RNA Gene		22	GC15M031065	21.5542	https://www.genecards.org/cgi-bin/carddisp.pl?gene=MIR211
LOC126862549	BRD4-Independent Group 4 Enhancer GRCh37_chr17:36093401-36094600	Functional Element		3	GC17P088404	21.5541	https://www.genecards.org/cgi-bin/carddisp.pl?gene=LOC126862549
DBH-AS1	DBH Antisense RNA 1	RNA Gene		20	GC09M133654	21.5415	https://www.genecards.org/cgi-bin/carddisp.pl?gene=DBH-AS1
MIR370	MicroRNA 370	RNA Gene		22	GC14P112882	21.495	https://www.genecards.org/cgi-bin/carddisp.pl?gene=MIR370
SLC27A6	Solute Carrier Family 27 Member 6	Protein Coding	Q9Y2P4	47	GC05P128538	21.4592	https://www.genecards.org/cgi-bin/carddisp.pl?gene=SLC27A6
GABRE	Gamma-Aminobutyric Acid Type A Receptor Subunit Epsilon	Protein Coding	P78334	44	GC0XM151955	21.4592	https://www.genecards.org/cgi-bin/carddisp.pl?gene=GABRE
CCDC150	Coiled-Coil Domain Containing 150	Protein Coding	Q8NCX0	36	GC02P196639	21.4592	https://www.genecards.org/cgi-bin/carddisp.pl?gene=CCDC150
MADCAM1-AS1	MADCAM1 Antisense RNA 1	RNA Gene		13	GC19M010204	21.4592	https://www.genecards.org/cgi-bin/carddisp.pl?gene=MADCAM1-AS1
PKM	Pyruvate Kinase M1/2	Protein Coding	P14618	53	GC15M072199	21.4584	https://www.genecards.org/cgi-bin/carddisp.pl?gene=PKM
MAP3K20	Mitogen-Activated Protein Kinase Kinase Kinase 20	Protein Coding	Q9NYL2	50	GC02P173076	21.3732	https://www.genecards.org/cgi-bin/carddisp.pl?gene=MAP3K20
MIR128-1	MicroRNA 128-1	RNA Gene		20	GC02P135665	21.365	https://www.genecards.org/cgi-bin/carddisp.pl?gene=MIR128-1
CARD8-AS1	CARD8 Antisense RNA 1	RNA Gene		16	GC19P048255	21.3434	https://www.genecards.org/cgi-bin/carddisp.pl?gene=CARD8-AS1
SMAD3	SMAD Family Member 3	Protein Coding	P84022	57	GC15P067063	21.3191	https://www.genecards.org/cgi-bin/carddisp.pl?gene=SMAD3
HNF4A	Hepatocyte Nuclear Factor 4 Alpha	Protein Coding	P41235	53	GC20P044355	21.307	https://www.genecards.org/cgi-bin/carddisp.pl?gene=HNF4A
GIHCG	GIHCG Inhibitor Of MiR-200b/200a/429 Expression	RNA Gene		16	GC12M058847	21.3016	https://www.genecards.org/cgi-bin/carddisp.pl?gene=GIHCG
PPP2R1B	Protein Phosphatase 2 Scaffold Subunit Abeta	Protein Coding	P30154	51	GC11M114459	21.2766	https://www.genecards.org/cgi-bin/carddisp.pl?gene=PPP2R1B
DNMT1	DNA Methyltransferase 1	Protein Coding	P26358	56	GC19M010133	21.2373	https://www.genecards.org/cgi-bin/carddisp.pl?gene=DNMT1
LINC00974	Long Intergenic Non-Protein Coding RNA 974	RNA Gene		17	GC17M041549	21.2168	https://www.genecards.org/cgi-bin/carddisp.pl?gene=LINC00974
IFI27	Interferon Alpha Inducible Protein 27	Protein Coding	P40305	42	GC14P094104	21.1931	https://www.genecards.org/cgi-bin/carddisp.pl?gene=IFI27
MYB	MYB Proto-Oncogene, Transcription Factor	Protein Coding	P10242	53	GC06P135180	21.1302	https://www.genecards.org/cgi-bin/carddisp.pl?gene=MYB
LOC126805670	CDK7 Strongly-Dependent Group 2 Enhancer GRCh37_chr1:27098665-27099864	Functional Element		3	GC01P030532	21.1254	https://www.genecards.org/cgi-bin/carddisp.pl?gene=LOC126805670
LOC126862061	BRD4-Independent Group 4 Enhancer GRCh37_chr14:102550057-102551256	Functional Element		3	GC14P113223	21.1254	https://www.genecards.org/cgi-bin/carddisp.pl?gene=LOC126862061
PRPSAP1	Phosphoribosyl Pyrophosphate Synthetase Associated Protein 1	Protein Coding	Q14558	40	GC17M076309	21.1229	https://www.genecards.org/cgi-bin/carddisp.pl?gene=PRPSAP1
SLC7A6	Solute Carrier Family 7 Member 6	Protein Coding	Q92536	45	GC16P068821	21.1018	https://www.genecards.org/cgi-bin/carddisp.pl?gene=SLC7A6
TLR4	Toll Like Receptor 4	Protein Coding	O00206	55	GC09P117704	21.0582	https://www.genecards.org/cgi-bin/carddisp.pl?gene=TLR4
POU5F1	POU Class 5 Homeobox 1	Protein Coding	Q01860	51	GC06M083899	21.041	https://www.genecards.org/cgi-bin/carddisp.pl?gene=POU5F1
TFEB	Transcription Factor EB	Protein Coding	P19484	46	GC06M084156	21.0395	https://www.genecards.org/cgi-bin/carddisp.pl?gene=TFEB
MST1R	Macrophage Stimulating 1 Receptor	Protein Coding	Q04912	53	GC03M052723	21.0371	https://www.genecards.org/cgi-bin/carddisp.pl?gene=MST1R
CDH2	Cadherin 2	Protein Coding	P19022	55	GC18M031138	21.0061	https://www.genecards.org/cgi-bin/carddisp.pl?gene=CDH2
LINC02055	Long Intergenic Non-Protein Coding RNA 2055	RNA Gene		15	GC08P135859	20.9802	https://www.genecards.org/cgi-bin/carddisp.pl?gene=LINC02055
HTATIP2	HIV-1 Tat Interactive Protein 2	Protein Coding	Q9BUP3	44	GC11P020363	20.9658	https://www.genecards.org/cgi-bin/carddisp.pl?gene=HTATIP2
MAPKAPK5-AS1	MAPKAPK5 Antisense RNA 1	RNA Gene	Q8N8E1	23	GC12M111839	20.9611	https://www.genecards.org/cgi-bin/carddisp.pl?gene=MAPKAPK5-AS1
EGILA	EGFR Interacting LncRNA	RNA Gene		15	GC14M025636	20.9611	https://www.genecards.org/cgi-bin/carddisp.pl?gene=EGILA
TGFBR1	Transforming Growth Factor Beta Receptor 1	Protein Coding	P36897	58	GC09P099104	20.9058	https://www.genecards.org/cgi-bin/carddisp.pl?gene=TGFBR1
ELAVL1	ELAV Like RNA Binding Protein 1	Protein Coding	Q15717	45	GC19M007958	20.9052	https://www.genecards.org/cgi-bin/carddisp.pl?gene=ELAVL1
PLAUR	Plasminogen Activator, Urokinase Receptor	Protein Coding	Q03405	49	GC19M043646	20.8766	https://www.genecards.org/cgi-bin/carddisp.pl?gene=PLAUR
HSPA6	Heat Shock Protein Family A (Hsp70) Member 6	Protein Coding	P17066	48	GC01P161524	20.8507	https://www.genecards.org/cgi-bin/carddisp.pl?gene=HSPA6
MIR124-1	MicroRNA 124-1	RNA Gene		20	GC08M009903	20.7814	https://www.genecards.org/cgi-bin/carddisp.pl?gene=MIR124-1
MTHFR	Methylenetetrahydrofolate Reductase	Protein Coding	P42898	52	GC01M011785	20.765	https://www.genecards.org/cgi-bin/carddisp.pl?gene=MTHFR
MZT2A	Mitotic Spindle Organizing Protein 2A	Protein Coding	Q6P582	38	GC02M131464	20.7486	https://www.genecards.org/cgi-bin/carddisp.pl?gene=MZT2A
LINC00601	Long Intergenic Non-Protein Coding RNA 601	RNA Gene		16	GC10M126413	20.699	https://www.genecards.org/cgi-bin/carddisp.pl?gene=LINC00601
LDC1P	Leucine Decarboxylase 1, Pseudogene	Pseudogene		12	GC01P031501	20.6796	https://www.genecards.org/cgi-bin/carddisp.pl?gene=LDC1P
SST	Somatostatin	Protein Coding	P61278	45	GC03M187668	20.6242	https://www.genecards.org/cgi-bin/carddisp.pl?gene=SST
TINCR	TINCR Ubiquitin Domain Containing	Protein Coding	A0A2R8Y7D0	27	GC19M005558	20.6216	https://www.genecards.org/cgi-bin/carddisp.pl?gene=TINCR
ADAMTS9-AS2	ADAMTS9 Antisense RNA 2	RNA Gene		20	GC03P064671	20.6216	https://www.genecards.org/cgi-bin/carddisp.pl?gene=ADAMTS9-AS2
ROS1	ROS Proto-Oncogene 1, Receptor Tyrosine Kinase	Protein Coding	P08922	51	GC06M117287	20.6146	https://www.genecards.org/cgi-bin/carddisp.pl?gene=ROS1
FAH	Fumarylacetoacetate Hydrolase	Protein Coding	P16930	51	GC15P080152	20.6145	https://www.genecards.org/cgi-bin/carddisp.pl?gene=FAH
IATPR	ITGB1 Adjacent Tumor Promoting LncRNA	RNA Gene		14	GC10M034770	20.6089	https://www.genecards.org/cgi-bin/carddisp.pl?gene=IATPR
TUBA3D	Tubulin Alpha 3d	Protein Coding	P0DPH8	39	GC02P139916	20.5959	https://www.genecards.org/cgi-bin/carddisp.pl?gene=TUBA3D
DIP2C-AS1	DIP2C Antisense RNA 1	RNA Gene	Q8N8Z3	27	GC10P000651	20.5443	https://www.genecards.org/cgi-bin/carddisp.pl?gene=DIP2C-AS1
MTDH	Metadherin	Protein Coding	Q86UE4	44	GC08P097644	20.542	https://www.genecards.org/cgi-bin/carddisp.pl?gene=MTDH
MIR330	MicroRNA 330	RNA Gene		21	GC19M082720	20.5313	https://www.genecards.org/cgi-bin/carddisp.pl?gene=MIR330
CAMTA1	Calmodulin Binding Transcription Activator 1	Protein Coding	Q9Y6Y1	45	GC01P007350	20.5303	https://www.genecards.org/cgi-bin/carddisp.pl?gene=CAMTA1
CDH4	Cadherin 4	Protein Coding	P55283	46	GC20P061252	20.4874	https://www.genecards.org/cgi-bin/carddisp.pl?gene=CDH4
PMS1	PMS1 Homolog 1, Mismatch Repair System Component	Protein Coding	P54277	45	GC02P189784	20.4414	https://www.genecards.org/cgi-bin/carddisp.pl?gene=PMS1
KRT14	Keratin 14	Protein Coding	P02533	51	GC17M041582	20.4241	https://www.genecards.org/cgi-bin/carddisp.pl?gene=KRT14
MAGEA1	MAGE Family Member A1	Protein Coding	P43355	40	GC0XP153179	20.4202	https://www.genecards.org/cgi-bin/carddisp.pl?gene=MAGEA1
TLR2	Toll Like Receptor 2	Protein Coding	O60603	55	GC04P153684	20.4169	https://www.genecards.org/cgi-bin/carddisp.pl?gene=TLR2
NBAT1	Neuroblastoma Associated Transcript 1	RNA Gene		18	GC06M022275	20.3759	https://www.genecards.org/cgi-bin/carddisp.pl?gene=NBAT1
SFRP1	Secreted Frizzled Related Protein 1	Protein Coding	Q8N474	48	GC08M041262	20.3596	https://www.genecards.org/cgi-bin/carddisp.pl?gene=SFRP1
LINC00173	Long Intergenic Non-Protein Coding RNA 173	RNA Gene	Q6ZV60	23	GC12P116533	20.344	https://www.genecards.org/cgi-bin/carddisp.pl?gene=LINC00173
HOXB13	Homeobox B13	Protein Coding	Q92826	46	GC17M064641	20.3397	https://www.genecards.org/cgi-bin/carddisp.pl?gene=HOXB13
F2	Coagulation Factor II, Thrombin	Protein Coding	P00734	54	GC11P047030	20.325	https://www.genecards.org/cgi-bin/carddisp.pl?gene=F2
HMGB1	High Mobility Group Box 1	Protein Coding	P09429	52	GC13M030456	20.3158	https://www.genecards.org/cgi-bin/carddisp.pl?gene=HMGB1
MCL1	MCL1 Apoptosis Regulator, BCL2 Family Member	Protein Coding	Q07820	52	GC01M157509	20.3082	https://www.genecards.org/cgi-bin/carddisp.pl?gene=MCL1
SP1	Sp1 Transcription Factor	Protein Coding	P08047	50	GC12P053380	20.3016	https://www.genecards.org/cgi-bin/carddisp.pl?gene=SP1
MIR584	MicroRNA 584	RNA Gene		19	GC05M149062	20.2847	https://www.genecards.org/cgi-bin/carddisp.pl?gene=MIR584
STEAP4	STEAP4 Metalloreductase	Protein Coding	Q687X5	46	GC07M088452	20.2698	https://www.genecards.org/cgi-bin/carddisp.pl?gene=STEAP4
PDIA3P1	Protein Disulfide Isomerase Family A Member 3 Pseudogene 1	Pseudogene		14	GC01P156493	20.2437	https://www.genecards.org/cgi-bin/carddisp.pl?gene=PDIA3P1
XPC	XPC Complex Subunit, DNA Damage Recognition And Repair Factor	Protein Coding	Q01831	50	GC03M024420	20.2431	https://www.genecards.org/cgi-bin/carddisp.pl?gene=XPC
SLC22A18	Solute Carrier Family 22 Member 18	Protein Coding	Q96BI1	47	GC11P002899	20.2343	https://www.genecards.org/cgi-bin/carddisp.pl?gene=SLC22A18
RHBDF2	Rhomboid 5 Homolog 2	Protein Coding	Q6PJF5	46	GC17M076470	20.2324	https://www.genecards.org/cgi-bin/carddisp.pl?gene=RHBDF2
EPB41L4A-DT	EPB41L4A Divergent Transcript	RNA Gene		22	GC05P112421	20.2022	https://www.genecards.org/cgi-bin/carddisp.pl?gene=EPB41L4A-DT
NQO1	NAD(P)H Quinone Dehydrogenase 1	Protein Coding	P15559	52	GC16M069706	20.1774	https://www.genecards.org/cgi-bin/carddisp.pl?gene=NQO1
FAM83A-AS1	FAM83A Antisense RNA 1	RNA Gene		16	GC08M123201	20.1469	https://www.genecards.org/cgi-bin/carddisp.pl?gene=FAM83A-AS1
URB2	URB2 Ribosome Biogenesis Homolog	Protein Coding	Q14146	38	GC01P229626	20.1447	https://www.genecards.org/cgi-bin/carddisp.pl?gene=URB2
PDCD1	Programmed Cell Death 1	Protein Coding	Q15116	52	GC02M241849	20.143	https://www.genecards.org/cgi-bin/carddisp.pl?gene=PDCD1
EPAS1	Endothelial PAS Domain Protein 1	Protein Coding	Q99814	54	GC02P046293	20.1428	https://www.genecards.org/cgi-bin/carddisp.pl?gene=EPAS1
TIMP1	TIMP Metallopeptidase Inhibitor 1	Protein Coding	P01033	49	GC0XP052432	20.1271	https://www.genecards.org/cgi-bin/carddisp.pl?gene=TIMP1
EPIST	Esophagus Epithelial Intergenic Associated Transcript	RNA Gene		17	GC05M135207	20.1218	https://www.genecards.org/cgi-bin/carddisp.pl?gene=EPIST
MCU	Mitochondrial Calcium Uniporter	Protein Coding	Q8NE86	42	GC10P072692	20.1204	https://www.genecards.org/cgi-bin/carddisp.pl?gene=MCU
NTRK3	Neurotrophic Receptor Tyrosine Kinase 3	Protein Coding	Q16288	57	GC15M087859	20.093	https://www.genecards.org/cgi-bin/carddisp.pl?gene=NTRK3
KRTAP5-AS1	KRTAP5-1/KRTAP5-2 Antisense RNA 1	RNA Gene		18	GC11P001571	20.0836	https://www.genecards.org/cgi-bin/carddisp.pl?gene=KRTAP5-AS1
LINC00383	Long Intergenic Non-Protein Coding RNA 383	RNA Gene		14	GC13P069212	20.0836	https://www.genecards.org/cgi-bin/carddisp.pl?gene=LINC00383
LINC02027	Long Intergenic Non-Protein Coding RNA 2027	RNA Gene		16	GC03P080993	20.074	https://www.genecards.org/cgi-bin/carddisp.pl?gene=LINC02027
CD82	CD82 Molecule	Protein Coding	P27701	47	GC11P044586	20.0701	https://www.genecards.org/cgi-bin/carddisp.pl?gene=CD82
GSTT1	Glutathione S-Transferase Theta 1	Protein Coding	P30711	36	GC22Mi00270	20.0688	https://www.genecards.org/cgi-bin/carddisp.pl?gene=GSTT1
SLC25A27	Solute Carrier Family 25 Member 27	Protein Coding	O95847	42	GC06P046652	20.0525	https://www.genecards.org/cgi-bin/carddisp.pl?gene=SLC25A27
ICAM4-AS1	ICAM4 Antisense RNA 1	RNA Gene		12	GC19M011956	20.0513	https://www.genecards.org/cgi-bin/carddisp.pl?gene=ICAM4-AS1
LINC00554	Long Intergenic Non-Protein Coding RNA 554	RNA Gene		15	GC13M099994	20.0447	https://www.genecards.org/cgi-bin/carddisp.pl?gene=LINC00554
GLI1	GLI Family Zinc Finger 1	Protein Coding	P08151	52	GC12P058687	20.0214	https://www.genecards.org/cgi-bin/carddisp.pl?gene=GLI1
CDK6	Cyclin Dependent Kinase 6	Protein Coding	Q00534	55	GC07M092604	20.0179	https://www.genecards.org/cgi-bin/carddisp.pl?gene=CDK6
MT1DP	Metallothionein 1D, Pseudogene	Pseudogene	A1L3X4	22	GC16P056643	20.0179	https://www.genecards.org/cgi-bin/carddisp.pl?gene=MT1DP
MIR423	MicroRNA 423	RNA Gene		19	GC17P030117	20.0161	https://www.genecards.org/cgi-bin/carddisp.pl?gene=MIR423
AOPEP	Aminopeptidase O (Putative)	Protein Coding	Q8N6M6	43	GC09P096181	20.0148	https://www.genecards.org/cgi-bin/carddisp.pl?gene=AOPEP
PDGFRB	Platelet Derived Growth Factor Receptor Beta	Protein Coding	P09619	57	GC05M150113	19.9963	https://www.genecards.org/cgi-bin/carddisp.pl?gene=PDGFRB
NARF-AS1	NARF Antisense RNA 1	RNA Gene		13	GC17M082749	19.9748	https://www.genecards.org/cgi-bin/carddisp.pl?gene=NARF-AS1
KCTD13	Potassium Channel Tetramerization Domain Containing 13	Protein Coding	Q8WZ19	40	GC16M029905	19.9726	https://www.genecards.org/cgi-bin/carddisp.pl?gene=KCTD13
INS	Insulin	Protein Coding	P01308	51	GC11M002159	19.9529	https://www.genecards.org/cgi-bin/carddisp.pl?gene=INS
HSPB1	Heat Shock Protein Family B (Small) Member 1	Protein Coding	P04792	55	GC07P076302	19.9513	https://www.genecards.org/cgi-bin/carddisp.pl?gene=HSPB1
ARC	Activity Regulated Cytoskeleton Associated Protein	Protein Coding	Q7LC44	41	GC08M142611	19.9451	https://www.genecards.org/cgi-bin/carddisp.pl?gene=ARC
NOS2	Nitric Oxide Synthase 2	Protein Coding	P35228	53	GC17M027756	19.9424	https://www.genecards.org/cgi-bin/carddisp.pl?gene=NOS2
CFLAR	CASP8 And FADD Like Apoptosis Regulator	Protein Coding	O15519	48	GC02P201379	19.938	https://www.genecards.org/cgi-bin/carddisp.pl?gene=CFLAR
CECR7	Cat Eye Syndrome Chromosome Region, Candidate 7	RNA Gene		18	GC22P055911	19.9146	https://www.genecards.org/cgi-bin/carddisp.pl?gene=CECR7
UFC1	Ubiquitin-Fold Modifier Conjugating Enzyme 1	Protein Coding	Q9Y3C8	42	GC01P161152	19.9109	https://www.genecards.org/cgi-bin/carddisp.pl?gene=UFC1
CYP2E1	Cytochrome P450 Family 2 Subfamily E Member 1	Protein Coding	P05181	50	GC10P133520	19.898	https://www.genecards.org/cgi-bin/carddisp.pl?gene=CYP2E1
MIR502	MicroRNA 502	RNA Gene		16	GC0XP050014	19.8692	https://www.genecards.org/cgi-bin/carddisp.pl?gene=MIR502
MIR193B	MicroRNA 193b	RNA Gene		22	GC16P052732	19.8503	https://www.genecards.org/cgi-bin/carddisp.pl?gene=MIR193B
RECK	Reversion Inducing Cysteine Rich Protein With Kazal Motifs	Protein Coding	O95980	45	GC09P036036	19.8001	https://www.genecards.org/cgi-bin/carddisp.pl?gene=RECK
ENSG00000216663	Hepatocellular Carcinoma-Related Putative Tumor Suppressor (LPTS) Pseudogene	Pseudogene		5	GC06M112326	19.7974	https://www.genecards.org/cgi-bin/carddisp.pl?gene=ENSG00000216663
FKSG49	Hepatocellular Carcinoma-Associated Antigen HCA25b	Protein Coding		5	GC05U901010	19.7974	https://www.genecards.org/cgi-bin/carddisp.pl?gene=FKSG49
SLC25A5	Solute Carrier Family 25 Member 5	Protein Coding	P05141	48	GC0XP119468	19.7972	https://www.genecards.org/cgi-bin/carddisp.pl?gene=SLC25A5
HTR2A-AS1	HTR2A Antisense RNA 1	RNA Gene		16	GC13P046852	19.7704	https://www.genecards.org/cgi-bin/carddisp.pl?gene=HTR2A-AS1
SERPINE1	Serpin Family E Member 1	Protein Coding	P05121	54	GC07P101127	19.7634	https://www.genecards.org/cgi-bin/carddisp.pl?gene=SERPINE1
SFPQ	Splicing Factor Proline And Glutamine Rich	Protein Coding	P23246	48	GC01M035176	19.7377	https://www.genecards.org/cgi-bin/carddisp.pl?gene=SFPQ
PFKFB1	6-Phosphofructo-2-Kinase/Fructose-2,6-Biphosphatase 1	Protein Coding	P16118	46	GC0XM054932	19.7364	https://www.genecards.org/cgi-bin/carddisp.pl?gene=PFKFB1
GLT1D1	Glycosyltransferase 1 Domain Containing 1	Protein Coding	Q96MS3	34	GC12P128853	19.7364	https://www.genecards.org/cgi-bin/carddisp.pl?gene=GLT1D1
FABP5P3	Fatty Acid Binding Protein 5 Pseudogene 3	Pseudogene	A8MUU1	23	GC07P153569	19.7364	https://www.genecards.org/cgi-bin/carddisp.pl?gene=FABP5P3
LINC00926	Long Intergenic Non-Protein Coding RNA 926	RNA Gene		18	GC15P059218	19.7364	https://www.genecards.org/cgi-bin/carddisp.pl?gene=LINC00926
THY1-AS1	THY1 Antisense RNA 1	RNA Gene		12	GC11P121175	19.7364	https://www.genecards.org/cgi-bin/carddisp.pl?gene=THY1-AS1
CCND3P1	Cyclin D3 Pseudogene 1	Pseudogene		11	GC10M030403	19.7364	https://www.genecards.org/cgi-bin/carddisp.pl?gene=CCND3P1
ULK4P2	ULK4 Pseudogene 2	Pseudogene		11	GC15P030572	19.7364	https://www.genecards.org/cgi-bin/carddisp.pl?gene=ULK4P2
CXCL1P1	C-X-C Motif Chemokine Ligand 1 Pseudogene 1	Pseudogene		9	GC04M073944	19.7364	https://www.genecards.org/cgi-bin/carddisp.pl?gene=CXCL1P1
CYP19A1	Cytochrome P450 Family 19 Subfamily A Member 1	Protein Coding	P11511	52	GC15M051208	19.6947	https://www.genecards.org/cgi-bin/carddisp.pl?gene=CYP19A1
MAGEA3	MAGE Family Member A3	Protein Coding	P43357	41	GC0XP152698	19.6935	https://www.genecards.org/cgi-bin/carddisp.pl?gene=MAGEA3
MIR202	MicroRNA 202	RNA Gene		19	GC10M133247	19.6924	https://www.genecards.org/cgi-bin/carddisp.pl?gene=MIR202
TIMP3	TIMP Metallopeptidase Inhibitor 3	Protein Coding	P35625	47	GC22P056519	19.6794	https://www.genecards.org/cgi-bin/carddisp.pl?gene=TIMP3
MT-CYB	Mitochondrially Encoded Cytochrome B	Protein Coding	P00156	36	GCMTP014749	19.6757	https://www.genecards.org/cgi-bin/carddisp.pl?gene=MT-CYB
XIAP	X-Linked Inhibitor Of Apoptosis	Protein Coding	P98170	55	GC0XP123859	19.6684	https://www.genecards.org/cgi-bin/carddisp.pl?gene=XIAP
MMP3	Matrix Metallopeptidase 3	Protein Coding	P08254	53	GC11M102835	19.6568	https://www.genecards.org/cgi-bin/carddisp.pl?gene=MMP3
MIR452	MicroRNA 452	RNA Gene		17	GC0XM151959	19.652	https://www.genecards.org/cgi-bin/carddisp.pl?gene=MIR452
EZR	Ezrin	Protein Coding	P15311	50	GC06M158765	19.6436	https://www.genecards.org/cgi-bin/carddisp.pl?gene=EZR
TCF7L2	Transcription Factor 7 Like 2	Protein Coding	Q9NQB0	51	GC10P112950	19.6075	https://www.genecards.org/cgi-bin/carddisp.pl?gene=TCF7L2
TOP2A	DNA Topoisomerase II Alpha	Protein Coding	P11388	54	GC17M040388	19.5363	https://www.genecards.org/cgi-bin/carddisp.pl?gene=TOP2A
CYCS	Cytochrome C, Somatic	Protein Coding	P99999	52	GC07M025118	19.5352	https://www.genecards.org/cgi-bin/carddisp.pl?gene=CYCS
IL6R	Interleukin 6 Receptor	Protein Coding	P08887	54	GC01P154405	19.5288	https://www.genecards.org/cgi-bin/carddisp.pl?gene=IL6R
MIR377	MicroRNA 377	RNA Gene		20	GC14P113597	19.5268	https://www.genecards.org/cgi-bin/carddisp.pl?gene=MIR377
IGFBP3	Insulin Like Growth Factor Binding Protein 3	Protein Coding	P17936	51	GC07M045912	19.4994	https://www.genecards.org/cgi-bin/carddisp.pl?gene=IGFBP3
ABCG2	ATP Binding Cassette Subfamily G Member 2 (Junior Blood Group)	Protein Coding	Q9UNQ0	53	GC04M088090	19.4991	https://www.genecards.org/cgi-bin/carddisp.pl?gene=ABCG2
FOXD2-AS1	FOXD2 Adjacent Opposite Strand RNA 1	RNA Gene		18	GC01M047432	19.4888	https://www.genecards.org/cgi-bin/carddisp.pl?gene=FOXD2-AS1
MME	Membrane Metalloendopeptidase	Protein Coding	P08473	54	GC03P155024	19.4857	https://www.genecards.org/cgi-bin/carddisp.pl?gene=MME
BMI1	BMI1 Proto-Oncogene, Polycomb Ring Finger	Protein Coding	P35226	47	GC10P022326	19.4802	https://www.genecards.org/cgi-bin/carddisp.pl?gene=BMI1
CDK1	Cyclin Dependent Kinase 1	Protein Coding	P06493	52	GC10P060772	19.4717	https://www.genecards.org/cgi-bin/carddisp.pl?gene=CDK1
BMPR1A	Bone Morphogenetic Protein Receptor Type 1A	Protein Coding	P36894	55	GC10P100881	19.4673	https://www.genecards.org/cgi-bin/carddisp.pl?gene=BMPR1A
LINC00963	Long Intergenic Non-Protein Coding RNA 963	RNA Gene		16	GC09P130839	19.4385	https://www.genecards.org/cgi-bin/carddisp.pl?gene=LINC00963
JAK1	Janus Kinase 1	Protein Coding	P23458	58	GC01M064833	19.4311	https://www.genecards.org/cgi-bin/carddisp.pl?gene=JAK1
MAP2K2	Mitogen-Activated Protein Kinase Kinase 2	Protein Coding	P36507	58	GC19M004090	19.4092	https://www.genecards.org/cgi-bin/carddisp.pl?gene=MAP2K2
SNAI2	Snail Family Transcriptional Repressor 2	Protein Coding	O43623	47	GC08M048917	19.4006	https://www.genecards.org/cgi-bin/carddisp.pl?gene=SNAI2
MIR429	MicroRNA 429	RNA Gene		21	GC01P006059	19.3924	https://www.genecards.org/cgi-bin/carddisp.pl?gene=MIR429
RUNX3	RUNX Family Transcription Factor 3	Protein Coding	Q13761	47	GC01M024899	19.3923	https://www.genecards.org/cgi-bin/carddisp.pl?gene=RUNX3
CDH3	Cadherin 3	Protein Coding	P22223	51	GC16P068852	19.3782	https://www.genecards.org/cgi-bin/carddisp.pl?gene=CDH3
SIRT1-AS	SIRT1 Antisense RNA	RNA Gene		5	GC10U902480	19.3722	https://www.genecards.org/cgi-bin/carddisp.pl?gene=SIRT1-AS
MUC5AC	Mucin 5AC, Oligomeric Mucus/Gel-Forming	Protein Coding	P98088	43	GC11P004491	19.372	https://www.genecards.org/cgi-bin/carddisp.pl?gene=MUC5AC
DNMT3B	DNA Methyltransferase 3 Beta	Protein Coding	Q9UBC3	54	GC20P032762	19.3658	https://www.genecards.org/cgi-bin/carddisp.pl?gene=DNMT3B
LINC01133	Long Intergenic Non-Protein Coding RNA 1133	RNA Gene		17	GC01P159959	19.3481	https://www.genecards.org/cgi-bin/carddisp.pl?gene=LINC01133
SOX4	SRY-Box Transcription Factor 4	Protein Coding	Q06945	48	GC06P021593	19.3063	https://www.genecards.org/cgi-bin/carddisp.pl?gene=SOX4
BUB1	BUB1 Mitotic Checkpoint Serine/Threonine Kinase	Protein Coding	O43683	53	GC02M110637	19.2995	https://www.genecards.org/cgi-bin/carddisp.pl?gene=BUB1
NAT2	N-Acetyltransferase 2	Protein Coding	P11245	46	GC08P018391	19.2636	https://www.genecards.org/cgi-bin/carddisp.pl?gene=NAT2
ERCC4	ERCC Excision Repair 4, Endonuclease Catalytic Subunit	Protein Coding	Q92889	50	GC16P013920	19.1941	https://www.genecards.org/cgi-bin/carddisp.pl?gene=ERCC4
HSPA5	Heat Shock Protein Family A (Hsp70) Member 5	Protein Coding	P11021	53	GC09M125234	19.184	https://www.genecards.org/cgi-bin/carddisp.pl?gene=HSPA5
DKK1	Dickkopf WNT Signaling Pathway Inhibitor 1	Protein Coding	O94907	48	GC10P052314	19.16	https://www.genecards.org/cgi-bin/carddisp.pl?gene=DKK1
CCNH	Cyclin H	Protein Coding	P51946	50	GC05M087311	19.1578	https://www.genecards.org/cgi-bin/carddisp.pl?gene=CCNH
MAGEC2	MAGE Family Member C2	Protein Coding	Q9UBF1	39	GC0XM142202	19.1553	https://www.genecards.org/cgi-bin/carddisp.pl?gene=MAGEC2
CTLA4	Cytotoxic T-Lymphocyte Associated Protein 4	Protein Coding	P16410	52	GC02P203854	19.1498	https://www.genecards.org/cgi-bin/carddisp.pl?gene=CTLA4
CDR1	Cerebellar Degeneration Related 1	Protein Coding	P51861	35	GC0XM140782	19.1286	https://www.genecards.org/cgi-bin/carddisp.pl?gene=CDR1
MIR184	MicroRNA 184	RNA Gene		23	GC15P079209	19.1217	https://www.genecards.org/cgi-bin/carddisp.pl?gene=MIR184
HLA-A	Major Histocompatibility Complex, Class I, A	Protein Coding	P04439	50	GC06P111952	19.0974	https://www.genecards.org/cgi-bin/carddisp.pl?gene=HLA-A
ANXA5	Annexin A5	Protein Coding	P08758	51	GC04M121667	19.0955	https://www.genecards.org/cgi-bin/carddisp.pl?gene=ANXA5
HPSE	Heparanase	Protein Coding	Q9Y251	48	GC04M083292	19.0935	https://www.genecards.org/cgi-bin/carddisp.pl?gene=HPSE
IFNA2	Interferon Alpha 2	Protein Coding	P01563	47	GC09M021384	19.0637	https://www.genecards.org/cgi-bin/carddisp.pl?gene=IFNA2
LNCARSR	LncRNA Regulator Of Akt Signaling Associated With HCC And RCC	RNA Gene		16	GC09M079507	19.0607	https://www.genecards.org/cgi-bin/carddisp.pl?gene=LNCARSR
ALDH2	Aldehyde Dehydrogenase 2 Family Member	Protein Coding	P05091	54	GC12P111766	19.0592	https://www.genecards.org/cgi-bin/carddisp.pl?gene=ALDH2
CTAG1B	Cancer/Testis Antigen 1B	Protein Coding	P78358	34	GC0XM154617	19.041	https://www.genecards.org/cgi-bin/carddisp.pl?gene=CTAG1B
ENO1	Enolase 1	Protein Coding	P06733	51	GC01M008861	19.0255	https://www.genecards.org/cgi-bin/carddisp.pl?gene=ENO1
MMP13	Matrix Metallopeptidase 13	Protein Coding	P45452	54	GC11M102942	18.9777	https://www.genecards.org/cgi-bin/carddisp.pl?gene=MMP13
JAG1	Jagged Canonical Notch Ligand 1	Protein Coding	P78504	54	GC20M010637	18.9571	https://www.genecards.org/cgi-bin/carddisp.pl?gene=JAG1
TG	Thyroglobulin	Protein Coding	P01266	48	GC08P132866	18.9475	https://www.genecards.org/cgi-bin/carddisp.pl?gene=TG
CTNND1	Catenin Delta 1	Protein Coding	O60716	49	GC11P058383	18.943	https://www.genecards.org/cgi-bin/carddisp.pl?gene=CTNND1
GAPDH	Glyceraldehyde-3-Phosphate Dehydrogenase	Protein Coding	P04406	54	GC12P030471	18.9332	https://www.genecards.org/cgi-bin/carddisp.pl?gene=GAPDH
NONO	Non-POU Domain Containing Octamer Binding	Protein Coding	Q15233	49	GC0XP071255	18.9101	https://www.genecards.org/cgi-bin/carddisp.pl?gene=NONO
MIR425	MicroRNA 425	RNA Gene		20	GC03M052652	18.891	https://www.genecards.org/cgi-bin/carddisp.pl?gene=MIR425
MIR491	MicroRNA 491	RNA Gene		20	GC09P020716	18.8501	https://www.genecards.org/cgi-bin/carddisp.pl?gene=MIR491
ENG	Endoglin	Protein Coding	P17813	52	GC09M127815	18.8157	https://www.genecards.org/cgi-bin/carddisp.pl?gene=ENG
PPM1D	Protein Phosphatase, Mg2+/Mn2+ Dependent 1D	Protein Coding	O15297	52	GC17P060600	18.796	https://www.genecards.org/cgi-bin/carddisp.pl?gene=PPM1D
THBS1	Thrombospondin 1	Protein Coding	P07996	50	GC15P039581	18.7774	https://www.genecards.org/cgi-bin/carddisp.pl?gene=THBS1
ABCB4	ATP Binding Cassette Subfamily B Member 4	Protein Coding	P21439	51	GC07M087365	18.7749	https://www.genecards.org/cgi-bin/carddisp.pl?gene=ABCB4
TPX2	TPX2 Microtubule Nucleation Factor	Protein Coding	Q9ULW0	47	GC20P031739	18.7696	https://www.genecards.org/cgi-bin/carddisp.pl?gene=TPX2
SERPINA3	Serpin Family A Member 3	Protein Coding	P01011	47	GC14P094612	18.7252	https://www.genecards.org/cgi-bin/carddisp.pl?gene=SERPINA3
CRP	C-Reactive Protein	Protein Coding	P02741	50	GC01M159733	18.6763	https://www.genecards.org/cgi-bin/carddisp.pl?gene=CRP
WNT5A	Wnt Family Member 5A	Protein Coding	P41221	55	GC03M055465	18.6409	https://www.genecards.org/cgi-bin/carddisp.pl?gene=WNT5A
MIR498	MicroRNA 498	RNA Gene		16	GC19P090134	18.6376	https://www.genecards.org/cgi-bin/carddisp.pl?gene=MIR498
EPO	Erythropoietin	Protein Coding	P01588	47	GC07P100720	18.5949	https://www.genecards.org/cgi-bin/carddisp.pl?gene=EPO
NRG1	Neuregulin 1	Protein Coding	Q02297	52	GC08P031639	18.5835	https://www.genecards.org/cgi-bin/carddisp.pl?gene=NRG1
FASN	Fatty Acid Synthase	Protein Coding	P49327	53	GC17M082078	18.5741	https://www.genecards.org/cgi-bin/carddisp.pl?gene=FASN
RAD54L	RAD54 Like	Protein Coding	Q92698	50	GC01P046421	18.5569	https://www.genecards.org/cgi-bin/carddisp.pl?gene=RAD54L
FN1	Fibronectin 1	Protein Coding	P02751	54	GC02M215360	18.55	https://www.genecards.org/cgi-bin/carddisp.pl?gene=FN1
FOXP3	Forkhead Box P3	Protein Coding	Q9BZS1	51	GC0XM049250	18.5475	https://www.genecards.org/cgi-bin/carddisp.pl?gene=FOXP3
RNF6	Ring Finger Protein 6	Protein Coding	Q9Y252	44	GC13M026132	18.5176	https://www.genecards.org/cgi-bin/carddisp.pl?gene=RNF6
CA3-AS1	CA3 Antisense RNA 1	RNA Gene		16	GC08M085442	18.5117	https://www.genecards.org/cgi-bin/carddisp.pl?gene=CA3-AS1
SEMA6A-AS1	SEMA6A Antisense RNA 1	RNA Gene		16	GC05P116447	18.5117	https://www.genecards.org/cgi-bin/carddisp.pl?gene=SEMA6A-AS1
FGL1	Fibrinogen Like 1	Protein Coding	Q08830	44	GC08M017864	18.4975	https://www.genecards.org/cgi-bin/carddisp.pl?gene=FGL1
FAT1	FAT Atypical Cadherin 1	Protein Coding	Q14517	44	GC04M186587	18.4822	https://www.genecards.org/cgi-bin/carddisp.pl?gene=FAT1
RMRP	RNA Component Of Mitochondrial RNA Processing Endoribonuclease	RNA Gene		25	GC09M035655	18.4817	https://www.genecards.org/cgi-bin/carddisp.pl?gene=RMRP
LRP1B	LDL Receptor Related Protein 1B	Protein Coding	Q9NZR2	44	GC02M140231	18.474	https://www.genecards.org/cgi-bin/carddisp.pl?gene=LRP1B
TCL6	T Cell Leukemia/Lymphoma 6	RNA Gene		28	GC14P095650	18.4567	https://www.genecards.org/cgi-bin/carddisp.pl?gene=TCL6
LINC01234	Long Intergenic Non-Protein Coding RNA 1234	RNA Gene		18	GC12M113584	18.4474	https://www.genecards.org/cgi-bin/carddisp.pl?gene=LINC01234
SQSTM1	Sequestosome 1	Protein Coding	Q13501	53	GC05P179806	18.4249	https://www.genecards.org/cgi-bin/carddisp.pl?gene=SQSTM1
CCL2	C-C Motif Chemokine Ligand 2	Protein Coding	P13500	53	GC17P034255	18.4231	https://www.genecards.org/cgi-bin/carddisp.pl?gene=CCL2
MIR32	MicroRNA 32	RNA Gene		23	GC09M109046	18.4209	https://www.genecards.org/cgi-bin/carddisp.pl?gene=MIR32
TNFRSF10A	TNF Receptor Superfamily Member 10a	Protein Coding	O00220	49	GC08M023190	18.4086	https://www.genecards.org/cgi-bin/carddisp.pl?gene=TNFRSF10A
MIR95	MicroRNA 95	RNA Gene		19	GC04M008007	18.4044	https://www.genecards.org/cgi-bin/carddisp.pl?gene=MIR95
LINC00511	Long Intergenic Non-Protein Coding RNA 511	RNA Gene		18	GC17M072323	18.3442	https://www.genecards.org/cgi-bin/carddisp.pl?gene=LINC00511
CCR6	C-C Motif Chemokine Receptor 6	Protein Coding	P51684	47	GC06P167111	18.3106	https://www.genecards.org/cgi-bin/carddisp.pl?gene=CCR6
LGALS1	Galectin 1	Protein Coding	P09382	47	GC22P037675	18.3094	https://www.genecards.org/cgi-bin/carddisp.pl?gene=LGALS1
WNT1	Wnt Family Member 1	Protein Coding	P04628	51	GC12P050729	18.2976	https://www.genecards.org/cgi-bin/carddisp.pl?gene=WNT1
RNASEL	Ribonuclease L	Protein Coding	Q05823	48	GC01M182573	18.2919	https://www.genecards.org/cgi-bin/carddisp.pl?gene=RNASEL
MIR361	MicroRNA 361	RNA Gene		17	GC0XM085903	18.1773	https://www.genecards.org/cgi-bin/carddisp.pl?gene=MIR361
PROM1	Prominin 1	Protein Coding	O43490	51	GC04M015965	18.1601	https://www.genecards.org/cgi-bin/carddisp.pl?gene=PROM1
MAD1L1	Mitotic Arrest Deficient 1 Like 1	Protein Coding	Q9Y6D9	50	GC07M001815	18.1572	https://www.genecards.org/cgi-bin/carddisp.pl?gene=MAD1L1
AMACR	Alpha-Methylacyl-CoA Racemase	Protein Coding	Q9UHK6	49	GC05M033986	18.1201	https://www.genecards.org/cgi-bin/carddisp.pl?gene=AMACR
CYLD	CYLD Lysine 63 Deubiquitinase	Protein Coding	Q9NQC7	52	GC16P050742	18.1096	https://www.genecards.org/cgi-bin/carddisp.pl?gene=CYLD
HSPA4	Heat Shock Protein Family A (Hsp70) Member 4	Protein Coding	P34932	47	GC05P133062	18.097	https://www.genecards.org/cgi-bin/carddisp.pl?gene=HSPA4
ANGPT2	Angiopoietin 2	Protein Coding	O15123	53	GC08M006499	18.0671	https://www.genecards.org/cgi-bin/carddisp.pl?gene=ANGPT2
CDH13	Cadherin 13	Protein Coding	P55290	48	GC16P082626	18.0627	https://www.genecards.org/cgi-bin/carddisp.pl?gene=CDH13
CLDND1	Claudin Domain Containing 1	Protein Coding	Q9NY35	41	GC03M098497	17.9809	https://www.genecards.org/cgi-bin/carddisp.pl?gene=CLDND1
RNY3	RNA, Ro60-Associated Y3	RNA Gene		16	GC07P153440	17.9799	https://www.genecards.org/cgi-bin/carddisp.pl?gene=RNY3
MIR130B	MicroRNA 130b	RNA Gene		20	GC22P059633	17.962	https://www.genecards.org/cgi-bin/carddisp.pl?gene=MIR130B
ABCC2	ATP Binding Cassette Subfamily C Member 2	Protein Coding	Q92887	52	GC10P099782	17.952	https://www.genecards.org/cgi-bin/carddisp.pl?gene=ABCC2
MIR92A1	MicroRNA 92a-1	RNA Gene		20	GC13P091630	17.9434	https://www.genecards.org/cgi-bin/carddisp.pl?gene=MIR92A1
BCL10	BCL10 Immune Signaling Adaptor	Protein Coding	O95999	48	GC01M085265	17.9326	https://www.genecards.org/cgi-bin/carddisp.pl?gene=BCL10
MYCN	MYCN Proto-Oncogene, BHLH Transcription Factor	Protein Coding	P04198	51	GC02P015958	17.9176	https://www.genecards.org/cgi-bin/carddisp.pl?gene=MYCN
LINC00460	Long Intergenic Non-Protein Coding RNA 460	RNA Gene		18	GC13P106376	17.9134	https://www.genecards.org/cgi-bin/carddisp.pl?gene=LINC00460
FOXO3	Forkhead Box O3	Protein Coding	O43524	51	GC06P108559	17.8863	https://www.genecards.org/cgi-bin/carddisp.pl?gene=FOXO3
DAPK1	Death Associated Protein Kinase 1	Protein Coding	P53355	53	GC09P087497	17.8656	https://www.genecards.org/cgi-bin/carddisp.pl?gene=DAPK1
MIR29B2	MicroRNA 29b-2	RNA Gene		19	GC01M207824	17.833	https://www.genecards.org/cgi-bin/carddisp.pl?gene=MIR29B2
MIR371A	MicroRNA 371a	RNA Gene		17	GC19P053787	17.8313	https://www.genecards.org/cgi-bin/carddisp.pl?gene=MIR371A
ERCC5	ERCC Excision Repair 5, Endonuclease	Protein Coding	P28715	48	GC13P102845	17.8236	https://www.genecards.org/cgi-bin/carddisp.pl?gene=ERCC5
ABL1	ABL Proto-Oncogene 1, Non-Receptor Tyrosine Kinase	Protein Coding	P00519	57	GC09P130713	17.8074	https://www.genecards.org/cgi-bin/carddisp.pl?gene=ABL1
GPT	Glutamic--Pyruvic Transaminase	Protein Coding	P24298	46	GC08P144502	17.8023	https://www.genecards.org/cgi-bin/carddisp.pl?gene=GPT
XPA	XPA, DNA Damage Recognition And Repair Factor	Protein Coding	P23025	49	GC09M097654	17.797	https://www.genecards.org/cgi-bin/carddisp.pl?gene=XPA
AREG	Amphiregulin	Protein Coding	P15514	47	GC04P074445	17.784	https://www.genecards.org/cgi-bin/carddisp.pl?gene=AREG
FOXCUT	FOXC1 Upstream Transcript	RNA Gene		14	GC06P001604	17.7573	https://www.genecards.org/cgi-bin/carddisp.pl?gene=FOXCUT
TRIM24	Tripartite Motif Containing 24	Protein Coding	O15164	50	GC07P138460	17.7211	https://www.genecards.org/cgi-bin/carddisp.pl?gene=TRIM24
SHH	Sonic Hedgehog Signaling Molecule	Protein Coding	Q15465	54	GC07M155799	17.6509	https://www.genecards.org/cgi-bin/carddisp.pl?gene=SHH
MIR4435-2HG	MIR4435-2 Host Gene	RNA Gene		20	GC02M112207	17.6362	https://www.genecards.org/cgi-bin/carddisp.pl?gene=MIR4435-2HG
PTCSC1	Papillary Thyroid Carcinoma Susceptibility Candidate 1	RNA Gene		16	GC08P133054	17.6213	https://www.genecards.org/cgi-bin/carddisp.pl?gene=PTCSC1
SDHC	Succinate Dehydrogenase Complex Subunit C	Protein Coding	Q99643	47	GC01P161314	17.6182	https://www.genecards.org/cgi-bin/carddisp.pl?gene=SDHC
MIR378A	MicroRNA 378a	RNA Gene		22	GC05P149732	17.6043	https://www.genecards.org/cgi-bin/carddisp.pl?gene=MIR378A
CLU	Clusterin	Protein Coding	P10909	51	GC08M027596	17.6028	https://www.genecards.org/cgi-bin/carddisp.pl?gene=CLU
FANCE	FA Complementation Group E	Protein Coding	Q9HB96	46	GC06P112143	17.5984	https://www.genecards.org/cgi-bin/carddisp.pl?gene=FANCE
MIR493HG	MIR493 Cluster Host Gene	RNA Gene		13	GC14P113611	17.5971	https://www.genecards.org/cgi-bin/carddisp.pl?gene=MIR493HG
ENSG00000276919		RNA Gene		9	GC14P113028	17.5971	https://www.genecards.org/cgi-bin/carddisp.pl?gene=ENSG00000276919
BECN1	Beclin 1	Protein Coding	Q14457	50	GC17M042810	17.5792	https://www.genecards.org/cgi-bin/carddisp.pl?gene=BECN1
PRKCA	Protein Kinase C Alpha	Protein Coding	P17252	54	GC17P066302	17.5263	https://www.genecards.org/cgi-bin/carddisp.pl?gene=PRKCA
HMMR	Hyaluronan Mediated Motility Receptor	Protein Coding	O75330	48	GC05P163480	17.5043	https://www.genecards.org/cgi-bin/carddisp.pl?gene=HMMR
MIR367	MicroRNA 367	RNA Gene		19	GC04M112647	17.4809	https://www.genecards.org/cgi-bin/carddisp.pl?gene=MIR367
FOS	Fos Proto-Oncogene, AP-1 Transcription Factor Subunit	Protein Coding	P01100	55	GC14P075278	17.4461	https://www.genecards.org/cgi-bin/carddisp.pl?gene=FOS
DUXAP8	Double Homeobox A Pseudogene 8	Pseudogene		9	GC22P015784	17.3724	https://www.genecards.org/cgi-bin/carddisp.pl?gene=DUXAP8
SNHG5	Small Nucleolar RNA Host Gene 5	RNA Gene		22	GC06M085650	17.3697	https://www.genecards.org/cgi-bin/carddisp.pl?gene=SNHG5
HDAC1	Histone Deacetylase 1	Protein Coding	Q13547	54	GC01P032292	17.3608	https://www.genecards.org/cgi-bin/carddisp.pl?gene=HDAC1
ERCC3	ERCC Excision Repair 3, TFIIH Core Complex Helicase Subunit	Protein Coding	P19447	51	GC02M127257	17.3486	https://www.genecards.org/cgi-bin/carddisp.pl?gene=ERCC3
EGR1	Early Growth Response 1	Protein Coding	P18146	48	GC05P138465	17.3412	https://www.genecards.org/cgi-bin/carddisp.pl?gene=EGR1
PRKCD	Protein Kinase C Delta	Protein Coding	Q05655	55	GC03P053156	17.3324	https://www.genecards.org/cgi-bin/carddisp.pl?gene=PRKCD
ELL2	Elongation Factor For RNA Polymerase II 2	Protein Coding	O00472	43	GC05M095885	17.3295	https://www.genecards.org/cgi-bin/carddisp.pl?gene=ELL2
CERNA3	Competing Endogenous LncRNA 3 For MiR-645	RNA Gene		13	GC08P056092	17.3268	https://www.genecards.org/cgi-bin/carddisp.pl?gene=CERNA3
TPR	Translocated Promoter Region, Nuclear Basket Protein	Protein Coding	P12270	46	GC01M186323	17.2892	https://www.genecards.org/cgi-bin/carddisp.pl?gene=TPR
KMT2D	Lysine Methyltransferase 2D	Protein Coding	O14686	47	GC12M049018	17.2332	https://www.genecards.org/cgi-bin/carddisp.pl?gene=KMT2D
MIR345	MicroRNA 345	RNA Gene		20	GC14P100307	17.233	https://www.genecards.org/cgi-bin/carddisp.pl?gene=MIR345
CCNE1	Cyclin E1	Protein Coding	P24864	52	GC19P029811	17.2216	https://www.genecards.org/cgi-bin/carddisp.pl?gene=CCNE1
NLRP3	NLR Family Pyrin Domain Containing 3	Protein Coding	Q96P20	52	GC01P247415	17.1991	https://www.genecards.org/cgi-bin/carddisp.pl?gene=NLRP3
BMP2	Bone Morphogenetic Protein 2	Protein Coding	P12643	50	GC20P006767	17.1959	https://www.genecards.org/cgi-bin/carddisp.pl?gene=BMP2
SBF2-AS1	SBF2 Antisense RNA 1	RNA Gene		18	GC11P009758	17.1887	https://www.genecards.org/cgi-bin/carddisp.pl?gene=SBF2-AS1
PHB1	Prohibitin 1	Protein Coding	P35232	50	GC17M064671	17.1598	https://www.genecards.org/cgi-bin/carddisp.pl?gene=PHB1
PLK1	Polo Like Kinase 1	Protein Coding	P53350	55	GC16P053178	17.1446	https://www.genecards.org/cgi-bin/carddisp.pl?gene=PLK1
KDM4C	Lysine Demethylase 4C	Protein Coding	Q9H3R0	46	GC09P006720	17.1389	https://www.genecards.org/cgi-bin/carddisp.pl?gene=KDM4C
FANCD2	FA Complementation Group D2	Protein Coding	Q9BXW9	51	GC03P010026	17.0921	https://www.genecards.org/cgi-bin/carddisp.pl?gene=FANCD2
HLA-DRB1	Major Histocompatibility Complex, Class II, DR Beta 1	Protein Coding	P01911	51	GC06M084001	17.081	https://www.genecards.org/cgi-bin/carddisp.pl?gene=HLA-DRB1
DLEC1	DLEC1 Cilia And Flagella Associated Protein	Protein Coding	Q9Y238	41	GC03P038038	17.0688	https://www.genecards.org/cgi-bin/carddisp.pl?gene=DLEC1
MTA1	Metastasis Associated 1	Protein Coding	Q13330	46	GC14P105419	17.0684	https://www.genecards.org/cgi-bin/carddisp.pl?gene=MTA1
BCAR4	Breast Cancer Anti-Estrogen Resistance 4	RNA Gene		19	GC16M013709	17.0462	https://www.genecards.org/cgi-bin/carddisp.pl?gene=BCAR4
MIR144	MicroRNA 144	RNA Gene		19	GC17M063263	17.0435	https://www.genecards.org/cgi-bin/carddisp.pl?gene=MIR144
SOX9	SRY-Box Transcription Factor 9	Protein Coding	P48436	50	GC17P072121	17.0427	https://www.genecards.org/cgi-bin/carddisp.pl?gene=SOX9
CD34	CD34 Molecule	Protein Coding	P28906	50	GC01M207880	17.0328	https://www.genecards.org/cgi-bin/carddisp.pl?gene=CD34
CYP1A2	Cytochrome P450 Family 1 Subfamily A Member 2	Protein Coding	P05177	49	GC15P074748	17.0164	https://www.genecards.org/cgi-bin/carddisp.pl?gene=CYP1A2
CCDC6	Coiled-Coil Domain Containing 6	Protein Coding	Q16204	45	GC10M059788	16.9848	https://www.genecards.org/cgi-bin/carddisp.pl?gene=CCDC6
PCAT2	Prostate Cancer Associated Transcript 2	RNA Gene		17	GC08M127072	16.9806	https://www.genecards.org/cgi-bin/carddisp.pl?gene=PCAT2
MIR532	MicroRNA 532	RNA Gene		17	GC0XP052674	16.9439	https://www.genecards.org/cgi-bin/carddisp.pl?gene=MIR532
NFIB	Nuclear Factor I B	Protein Coding	O00712	48	GC09M014077	16.9147	https://www.genecards.org/cgi-bin/carddisp.pl?gene=NFIB
CEACAM3	CEA Cell Adhesion Molecule 3	Protein Coding	P40198	46	GC19P041796	16.9119	https://www.genecards.org/cgi-bin/carddisp.pl?gene=CEACAM3
HIF1A-AS2	HIF1A Antisense RNA 2	RNA Gene		16	GC14M061747	16.9002	https://www.genecards.org/cgi-bin/carddisp.pl?gene=HIF1A-AS2
MIR124-3	MicroRNA 124-3	RNA Gene		19	GC20P065697	16.8756	https://www.genecards.org/cgi-bin/carddisp.pl?gene=MIR124-3
ITGA6	Integrin Subunit Alpha 6	Protein Coding	P23229	54	GC02P172427	16.8613	https://www.genecards.org/cgi-bin/carddisp.pl?gene=ITGA6
ABCB11	ATP Binding Cassette Subfamily B Member 11	Protein Coding	O95342	50	GC02M168922	16.8599	https://www.genecards.org/cgi-bin/carddisp.pl?gene=ABCB11
SOX2	SRY-Box Transcription Factor 2	Protein Coding	P48431	50	GC03P181711	16.8137	https://www.genecards.org/cgi-bin/carddisp.pl?gene=SOX2
PRKD1	Protein Kinase D1	Protein Coding	Q15139	53	GC14M029576	16.811	https://www.genecards.org/cgi-bin/carddisp.pl?gene=PRKD1
IGF2BP2	Insulin Like Growth Factor 2 MRNA Binding Protein 2	Protein Coding	Q9Y6M1	48	GC03M185643	16.7904	https://www.genecards.org/cgi-bin/carddisp.pl?gene=IGF2BP2
HK2	Hexokinase 2	Protein Coding	P52789	51	GC02P074833	16.7844	https://www.genecards.org/cgi-bin/carddisp.pl?gene=HK2
SLC25A13	Solute Carrier Family 25 Member 13	Protein Coding	Q9UJS0	50	GC07M096120	16.781	https://www.genecards.org/cgi-bin/carddisp.pl?gene=SLC25A13
MIR196A1	MicroRNA 196a-1	RNA Gene		22	GC17M048632	16.7563	https://www.genecards.org/cgi-bin/carddisp.pl?gene=MIR196A1
BIRC3	Baculoviral IAP Repeat Containing 3	Protein Coding	Q13489	51	GC11P102317	16.7058	https://www.genecards.org/cgi-bin/carddisp.pl?gene=BIRC3
CLTC	Clathrin Heavy Chain	Protein Coding	Q00610	50	GC17P059619	16.6985	https://www.genecards.org/cgi-bin/carddisp.pl?gene=CLTC
RSPO1	R-Spondin 1	Protein Coding	Q2MKA7	48	GC01M037612	16.6525	https://www.genecards.org/cgi-bin/carddisp.pl?gene=RSPO1
CHEK1	Checkpoint Kinase 1	Protein Coding	O14757	54	GC11P125625	16.6454	https://www.genecards.org/cgi-bin/carddisp.pl?gene=CHEK1
NDUFA13	NADH:Ubiquinone Oxidoreductase Subunit A13	Protein Coding	Q9P0J0	48	GC19P019515	16.6043	https://www.genecards.org/cgi-bin/carddisp.pl?gene=NDUFA13
SPOP	Speckle Type BTB/POZ Protein	Protein Coding	O43791	48	GC17M049598	16.5952	https://www.genecards.org/cgi-bin/carddisp.pl?gene=SPOP
KLK3	Kallikrein Related Peptidase 3	Protein Coding	P07288	51	GC19P050854	16.5788	https://www.genecards.org/cgi-bin/carddisp.pl?gene=KLK3
RPS6KB1	Ribosomal Protein S6 Kinase B1	Protein Coding	P23443	53	GC17P059893	16.5715	https://www.genecards.org/cgi-bin/carddisp.pl?gene=RPS6KB1
NCOA4	Nuclear Receptor Coactivator 4	Protein Coding	Q13772	43	GC10M046005	16.5697	https://www.genecards.org/cgi-bin/carddisp.pl?gene=NCOA4
CASP10	Caspase 10	Protein Coding	Q92851	52	GC02P201182	16.5623	https://www.genecards.org/cgi-bin/carddisp.pl?gene=CASP10
H2AC18	H2A Clustered Histone 18	Protein Coding	Q6FI13	33	GC01M157473	16.5534	https://www.genecards.org/cgi-bin/carddisp.pl?gene=H2AC18
CADM1-AS1	CADM1 Antisense RNA 1	RNA Gene		15	GC11P115398	16.5355	https://www.genecards.org/cgi-bin/carddisp.pl?gene=CADM1-AS1
GRB2	Growth Factor Receptor Bound Protein 2	Protein Coding	P62993	50	GC17M075318	16.5221	https://www.genecards.org/cgi-bin/carddisp.pl?gene=GRB2
SOCS1	Suppressor Of Cytokine Signaling 1	Protein Coding	O15524	50	GC16M013683	16.5161	https://www.genecards.org/cgi-bin/carddisp.pl?gene=SOCS1
KLF4	KLF Transcription Factor 4	Protein Coding	O43474	50	GC09M107484	16.4991	https://www.genecards.org/cgi-bin/carddisp.pl?gene=KLF4
LDHA	Lactate Dehydrogenase A	Protein Coding	P00338	54	GC11P018394	16.4831	https://www.genecards.org/cgi-bin/carddisp.pl?gene=LDHA
ELAC2	ElaC Ribonuclease Z 2	Protein Coding	Q9BQ52	46	GC17M012991	16.4473	https://www.genecards.org/cgi-bin/carddisp.pl?gene=ELAC2
MXI1	MAX Interactor 1, Dimerization Protein	Protein Coding	P50539	45	GC10P110208	16.4335	https://www.genecards.org/cgi-bin/carddisp.pl?gene=MXI1
FOSL1	FOS Like 1, AP-1 Transcription Factor Subunit	Protein Coding	P15407	49	GC11M113568	16.4259	https://www.genecards.org/cgi-bin/carddisp.pl?gene=FOSL1
CCR7	C-C Motif Chemokine Receptor 7	Protein Coding	P32248	48	GC17M064095	16.4162	https://www.genecards.org/cgi-bin/carddisp.pl?gene=CCR7
RHOC	Ras Homolog Family Member C	Protein Coding	P08134	46	GC01M112701	16.395	https://www.genecards.org/cgi-bin/carddisp.pl?gene=RHOC
MIR485	MicroRNA 485	RNA Gene		19	GC14P113607	16.3891	https://www.genecards.org/cgi-bin/carddisp.pl?gene=MIR485
MAPK10	Mitogen-Activated Protein Kinase 10	Protein Coding	P53779	53	GC04M085990	16.3842	https://www.genecards.org/cgi-bin/carddisp.pl?gene=MAPK10
TSHR	Thyroid Stimulating Hormone Receptor	Protein Coding	P16473	52	GC14P080954	16.3741	https://www.genecards.org/cgi-bin/carddisp.pl?gene=TSHR
PDPN	Podoplanin	Protein Coding	Q86YL7	46	GC01P013583	16.3736	https://www.genecards.org/cgi-bin/carddisp.pl?gene=PDPN
TGFB2	Transforming Growth Factor Beta 2	Protein Coding	P61812	55	GC01P218345	16.3566	https://www.genecards.org/cgi-bin/carddisp.pl?gene=TGFB2
RECQL4	RecQ Like Helicase 4	Protein Coding	O94761	45	GC08M146219	16.2924	https://www.genecards.org/cgi-bin/carddisp.pl?gene=RECQL4
TYR	Tyrosinase	Protein Coding	P14679	52	GC11P089177	16.268	https://www.genecards.org/cgi-bin/carddisp.pl?gene=TYR
IRS1	Insulin Receptor Substrate 1	Protein Coding	P35568	51	GC02M226731	16.2407	https://www.genecards.org/cgi-bin/carddisp.pl?gene=IRS1
CDKN1C	Cyclin Dependent Kinase Inhibitor 1C	Protein Coding	P49918	49	GC11M009036	16.222	https://www.genecards.org/cgi-bin/carddisp.pl?gene=CDKN1C
CLDN7	Claudin 7	Protein Coding	O95471	44	GC17M007259	16.1734	https://www.genecards.org/cgi-bin/carddisp.pl?gene=CLDN7
CYP1B1	Cytochrome P450 Family 1 Subfamily B Member 1	Protein Coding	Q16678	52	GC02M038066	16.1729	https://www.genecards.org/cgi-bin/carddisp.pl?gene=CYP1B1
GATA3	GATA Binding Protein 3	Protein Coding	P23771	54	GC10P008045	16.1436	https://www.genecards.org/cgi-bin/carddisp.pl?gene=GATA3
EPHB2	EPH Receptor B2	Protein Coding	P29323	56	GC01P022710	16.1347	https://www.genecards.org/cgi-bin/carddisp.pl?gene=EPHB2
NOTCH2	Notch Receptor 2	Protein Coding	Q04721	55	GC01M119911	16.1069	https://www.genecards.org/cgi-bin/carddisp.pl?gene=NOTCH2
CYP3A4	Cytochrome P450 Family 3 Subfamily A Member 4	Protein Coding	P08684	52	GC07M099834	16.0988	https://www.genecards.org/cgi-bin/carddisp.pl?gene=CYP3A4
MIR103A1	MicroRNA 103a-1	RNA Gene		19	GC05M168560	16.077	https://www.genecards.org/cgi-bin/carddisp.pl?gene=MIR103A1
AKR1B10	Aldo-Keto Reductase Family 1 Member B10	Protein Coding	O60218	47	GC07P134527	16.056	https://www.genecards.org/cgi-bin/carddisp.pl?gene=AKR1B10
FADD	Fas Associated Via Death Domain	Protein Coding	Q13158	50	GC11P070203	16.0229	https://www.genecards.org/cgi-bin/carddisp.pl?gene=FADD
PLAG1	PLAG1 Zinc Finger	Protein Coding	Q6DJT9	45	GC08M056507	15.9831	https://www.genecards.org/cgi-bin/carddisp.pl?gene=PLAG1
TCF4	Transcription Factor 4	Protein Coding	P15884	51	GC18M055222	15.9803	https://www.genecards.org/cgi-bin/carddisp.pl?gene=TCF4
MIR508	MicroRNA 508	RNA Gene		17	GC0XM147236	15.9644	https://www.genecards.org/cgi-bin/carddisp.pl?gene=MIR508
TMX2-CTNND1	TMX2-CTNND1 Readthrough (NMD Candidate)	RNA Gene		17	GC11P057712	15.9589	https://www.genecards.org/cgi-bin/carddisp.pl?gene=TMX2-CTNND1
WRN	WRN RecQ Like Helicase	Protein Coding	Q14191	51	GC08P031033	15.9541	https://www.genecards.org/cgi-bin/carddisp.pl?gene=WRN
HDAC9	Histone Deacetylase 9	Protein Coding	Q9UKV0	52	GC07P018086	15.9307	https://www.genecards.org/cgi-bin/carddisp.pl?gene=HDAC9
ARNT	Aryl Hydrocarbon Receptor Nuclear Translocator	Protein Coding	P27540	50	GC01M150809	15.9269	https://www.genecards.org/cgi-bin/carddisp.pl?gene=ARNT
HMOX1	Heme Oxygenase 1	Protein Coding	P09601	56	GC22P035380	15.9214	https://www.genecards.org/cgi-bin/carddisp.pl?gene=HMOX1
NCAM1	Neural Cell Adhesion Molecule 1	Protein Coding	P13591	52	GC11P112961	15.9166	https://www.genecards.org/cgi-bin/carddisp.pl?gene=NCAM1
DPP4	Dipeptidyl Peptidase 4	Protein Coding	P27487	53	GC02M161992	15.9124	https://www.genecards.org/cgi-bin/carddisp.pl?gene=DPP4
G6PC1	Glucose-6-Phosphatase Catalytic Subunit 1	Protein Coding	P35575	48	GC17P087745	15.8867	https://www.genecards.org/cgi-bin/carddisp.pl?gene=G6PC1
FEZF1-AS1	FEZF1 Antisense RNA 1	RNA Gene		18	GC07P122303	15.8823	https://www.genecards.org/cgi-bin/carddisp.pl?gene=FEZF1-AS1
STMN1	Stathmin 1	Protein Coding	P16949	48	GC01M025884	15.8745	https://www.genecards.org/cgi-bin/carddisp.pl?gene=STMN1
GJB2	Gap Junction Protein Beta 2	Protein Coding	P29033	50	GC13M020187	15.8625	https://www.genecards.org/cgi-bin/carddisp.pl?gene=GJB2
YBX1	Y-Box Binding Protein 1	Protein Coding	P67809	45	GC01P042682	15.8528	https://www.genecards.org/cgi-bin/carddisp.pl?gene=YBX1
LINC00958	Long Intergenic Non-Protein Coding RNA 958	RNA Gene		18	GC11M012877	15.8428	https://www.genecards.org/cgi-bin/carddisp.pl?gene=LINC00958
ITGAV	Integrin Subunit Alpha V	Protein Coding	P06756	52	GC02P186589	15.8384	https://www.genecards.org/cgi-bin/carddisp.pl?gene=ITGAV
PSMD10	Proteasome 26S Subunit, Non-ATPase 10	Protein Coding	O75832	44	GC0XM108084	15.8363	https://www.genecards.org/cgi-bin/carddisp.pl?gene=PSMD10
ETS1	ETS Proto-Oncogene 1, Transcription Factor	Protein Coding	P14921	51	GC11M128458	15.834	https://www.genecards.org/cgi-bin/carddisp.pl?gene=ETS1
ETV6	ETS Variant Transcription Factor 6	Protein Coding	P41212	50	GC12P011649	15.8215	https://www.genecards.org/cgi-bin/carddisp.pl?gene=ETV6
AKT3	AKT Serine/Threonine Kinase 3	Protein Coding	Q9Y243	58	GC01M243488	15.7914	https://www.genecards.org/cgi-bin/carddisp.pl?gene=AKT3
EPHX1	Epoxide Hydrolase 1	Protein Coding	P07099	49	GC01P225810	15.7773	https://www.genecards.org/cgi-bin/carddisp.pl?gene=EPHX1
RARA	Retinoic Acid Receptor Alpha	Protein Coding	P10276	54	GC17P040309	15.742	https://www.genecards.org/cgi-bin/carddisp.pl?gene=RARA
FANCA	FA Complementation Group A	Protein Coding	O15360	54	GC16M089966	15.7378	https://www.genecards.org/cgi-bin/carddisp.pl?gene=FANCA
CADM1	Cell Adhesion Molecule 1	Protein Coding	Q9BY67	48	GC11M115169	15.7351	https://www.genecards.org/cgi-bin/carddisp.pl?gene=CADM1
ATP7B	ATPase Copper Transporting Beta	Protein Coding	P35670	52	GC13M051930	15.708	https://www.genecards.org/cgi-bin/carddisp.pl?gene=ATP7B
MIR92A2	MicroRNA 92a-2	RNA Gene		16	GC0XM134394	15.688	https://www.genecards.org/cgi-bin/carddisp.pl?gene=MIR92A2
PPARA	Peroxisome Proliferator Activated Receptor Alpha	Protein Coding	Q07869	48	GC22P046150	15.6767	https://www.genecards.org/cgi-bin/carddisp.pl?gene=PPARA
CCN2	Cellular Communication Network Factor 2	Protein Coding	P29279	51	GC06M131948	15.6717	https://www.genecards.org/cgi-bin/carddisp.pl?gene=CCN2
CREB1	CAMP Responsive Element Binding Protein 1	Protein Coding	P16220	54	GC02P207529	15.6671	https://www.genecards.org/cgi-bin/carddisp.pl?gene=CREB1
LINC01672	Long Intergenic Non-Protein Coding RNA 1672	RNA Gene		13	GC01P007342	15.6388	https://www.genecards.org/cgi-bin/carddisp.pl?gene=LINC01672
CCR5	C-C Motif Chemokine Receptor 5	Protein Coding	P51681	50	GC03P053750	15.6315	https://www.genecards.org/cgi-bin/carddisp.pl?gene=CCR5
NRP1	Neuropilin 1	Protein Coding	O14786	52	GC10M033177	15.6282	https://www.genecards.org/cgi-bin/carddisp.pl?gene=NRP1
SUFU	SUFU Negative Regulator Of Hedgehog Signaling	Protein Coding	Q9UMX1	47	GC10P103589	15.6202	https://www.genecards.org/cgi-bin/carddisp.pl?gene=SUFU
PCAT7	Prostate Cancer Associated Transcript 7	RNA Gene		15	GC09P096173	15.5996	https://www.genecards.org/cgi-bin/carddisp.pl?gene=PCAT7
FOXO1	Forkhead Box O1	Protein Coding	Q12778	55	GC13M040555	15.5898	https://www.genecards.org/cgi-bin/carddisp.pl?gene=FOXO1
ENPP2	Ectonucleotide Pyrophosphatase/Phosphodiesterase 2	Protein Coding	Q13822	49	GC08M119556	15.573	https://www.genecards.org/cgi-bin/carddisp.pl?gene=ENPP2
CALB2	Calbindin 2	Protein Coding	P22676	44	GC16P071358	15.5678	https://www.genecards.org/cgi-bin/carddisp.pl?gene=CALB2
ODC1	Ornithine Decarboxylase 1	Protein Coding	P11926	52	GC02M010432	15.5493	https://www.genecards.org/cgi-bin/carddisp.pl?gene=ODC1
PIP	Prolactin Induced Protein	Protein Coding	P12273	42	GC07P143132	15.5276	https://www.genecards.org/cgi-bin/carddisp.pl?gene=PIP
NOTCH3	Notch Receptor 3	Protein Coding	Q9UM47	55	GC19M015159	15.5166	https://www.genecards.org/cgi-bin/carddisp.pl?gene=NOTCH3
TRIM52-AS1	TRIM52 Antisense RNA 1 (Head To Head)	RNA Gene		17	GC05P181261	15.5094	https://www.genecards.org/cgi-bin/carddisp.pl?gene=TRIM52-AS1
MCM2	Minichromosome Maintenance Complex Component 2	Protein Coding	P49736	52	GC03P127598	15.4923	https://www.genecards.org/cgi-bin/carddisp.pl?gene=MCM2
MIR199A2	MicroRNA 199a-2	RNA Gene		22	GC01M172235	15.4848	https://www.genecards.org/cgi-bin/carddisp.pl?gene=MIR199A2
BAK1	BCL2 Antagonist/Killer 1	Protein Coding	Q16611	49	GC06M033572	15.4833	https://www.genecards.org/cgi-bin/carddisp.pl?gene=BAK1
SSTR2	Somatostatin Receptor 2	Protein Coding	P30874	51	GC17P073165	15.4595	https://www.genecards.org/cgi-bin/carddisp.pl?gene=SSTR2
LEP	Leptin	Protein Coding	P41159	51	GC07P128241	15.4502	https://www.genecards.org/cgi-bin/carddisp.pl?gene=LEP
BLM	BLM RecQ Like Helicase	Protein Coding	P54132	53	GC15P090717	15.4445	https://www.genecards.org/cgi-bin/carddisp.pl?gene=BLM
ILK	Integrin Linked Kinase	Protein Coding	Q13418	48	GC11P006604	15.4257	https://www.genecards.org/cgi-bin/carddisp.pl?gene=ILK
XRCC2	X-Ray Repair Cross Complementing 2	Protein Coding	O43543	45	GC07M152644	15.4234	https://www.genecards.org/cgi-bin/carddisp.pl?gene=XRCC2
MIR206	MicroRNA 206	RNA Gene		21	GC06P052144	15.422	https://www.genecards.org/cgi-bin/carddisp.pl?gene=MIR206
MIR590	MicroRNA 590	RNA Gene		21	GC07P074191	15.4118	https://www.genecards.org/cgi-bin/carddisp.pl?gene=MIR590
CASC19	Cancer Susceptibility 19	RNA Gene		16	GC08M134298	15.407	https://www.genecards.org/cgi-bin/carddisp.pl?gene=CASC19
SDHD	Succinate Dehydrogenase Complex Subunit D	Protein Coding	O14521	48	GC11P112238	15.3997	https://www.genecards.org/cgi-bin/carddisp.pl?gene=SDHD
GRP	Gastrin Releasing Peptide	Protein Coding	P07492	45	GC18P059220	15.3965	https://www.genecards.org/cgi-bin/carddisp.pl?gene=GRP
ANXA1	Annexin A1	Protein Coding	P04083	51	GC09P073151	15.3831	https://www.genecards.org/cgi-bin/carddisp.pl?gene=ANXA1
CTNND2	Catenin Delta 2	Protein Coding	Q9UQB3	46	GC05M010971	15.355	https://www.genecards.org/cgi-bin/carddisp.pl?gene=CTNND2
HSPA1A	Heat Shock Protein Family A (Hsp70) Member 1A	Protein Coding	P0DMV8	51	GC06P112019	15.3528	https://www.genecards.org/cgi-bin/carddisp.pl?gene=HSPA1A
BRD4	Bromodomain Containing 4	Protein Coding	O60885	52	GC19M015968	15.3069	https://www.genecards.org/cgi-bin/carddisp.pl?gene=BRD4
MAGEA4	MAGE Family Member A4	Protein Coding	P43358	42	GC0XP151912	15.2892	https://www.genecards.org/cgi-bin/carddisp.pl?gene=MAGEA4
IL4	Interleukin 4	Protein Coding	P05112	51	GC05P132673	15.2714	https://www.genecards.org/cgi-bin/carddisp.pl?gene=IL4
SOD1	Superoxide Dismutase 1	Protein Coding	P00441	57	GC21P031659	15.2697	https://www.genecards.org/cgi-bin/carddisp.pl?gene=SOD1
PTPN3	Protein Tyrosine Phosphatase Non-Receptor Type 3	Protein Coding	P26045	47	GC09M109375	15.2694	https://www.genecards.org/cgi-bin/carddisp.pl?gene=PTPN3
ADAM12	ADAM Metallopeptidase Domain 12	Protein Coding	O43184	50	GC10M126012	15.2554	https://www.genecards.org/cgi-bin/carddisp.pl?gene=ADAM12
SOCS3	Suppressor Of Cytokine Signaling 3	Protein Coding	O14543	47	GC17M078356	15.2326	https://www.genecards.org/cgi-bin/carddisp.pl?gene=SOCS3
IDO1	Indoleamine 2,3-Dioxygenase 1	Protein Coding	P14902	51	GC08P039891	15.2237	https://www.genecards.org/cgi-bin/carddisp.pl?gene=IDO1
MIR9-3	MicroRNA 9-3	RNA Gene		20	GC15P089368	15.2229	https://www.genecards.org/cgi-bin/carddisp.pl?gene=MIR9-3
ADH1B	Alcohol Dehydrogenase 1B (Class I), Beta Polypeptide	Protein Coding	P00325	48	GC04M099304	15.222	https://www.genecards.org/cgi-bin/carddisp.pl?gene=ADH1B
SDC1	Syndecan 1	Protein Coding	P18827	47	GC02M020200	15.2048	https://www.genecards.org/cgi-bin/carddisp.pl?gene=SDC1
CD80	CD80 Molecule	Protein Coding	P33681	47	GC03M119524	15.1913	https://www.genecards.org/cgi-bin/carddisp.pl?gene=CD80
FANCG	FA Complementation Group G	Protein Coding	O15287	48	GC09M035073	15.1807	https://www.genecards.org/cgi-bin/carddisp.pl?gene=FANCG
GAS6-AS1	GAS6 Antisense RNA 1	RNA Gene		19	GC13P113815	15.1611	https://www.genecards.org/cgi-bin/carddisp.pl?gene=GAS6-AS1
TFAP2A	Transcription Factor AP-2 Alpha	Protein Coding	P05549	52	GC06M010393	15.1611	https://www.genecards.org/cgi-bin/carddisp.pl?gene=TFAP2A
SULF1	Sulfatase 1	Protein Coding	Q8IWU6	46	GC08P069466	15.1254	https://www.genecards.org/cgi-bin/carddisp.pl?gene=SULF1
MINPP1	Multiple Inositol-Polyphosphate Phosphatase 1	Protein Coding	Q9UNW1	50	GC10P087504	15.119	https://www.genecards.org/cgi-bin/carddisp.pl?gene=MINPP1
MIR675	MicroRNA 675	RNA Gene		20	GC11M009003	15.0976	https://www.genecards.org/cgi-bin/carddisp.pl?gene=MIR675
ABCC3	ATP Binding Cassette Subfamily C Member 3	Protein Coding	O15438	49	GC17P050634	15.0813	https://www.genecards.org/cgi-bin/carddisp.pl?gene=ABCC3
MIR455	MicroRNA 455	RNA Gene		20	GC09P114209	15.0802	https://www.genecards.org/cgi-bin/carddisp.pl?gene=MIR455
PIGR	Polymeric Immunoglobulin Receptor	Protein Coding	P01833	45	GC01M206928	15.0671	https://www.genecards.org/cgi-bin/carddisp.pl?gene=PIGR
SIRT1	Sirtuin 1	Protein Coding	Q96EB6	53	GC10P067884	15.0643	https://www.genecards.org/cgi-bin/carddisp.pl?gene=SIRT1
PTK2B	Protein Tyrosine Kinase 2 Beta	Protein Coding	Q14289	53	GC08P027311	15.059	https://www.genecards.org/cgi-bin/carddisp.pl?gene=PTK2B
EIF4E	Eukaryotic Translation Initiation Factor 4E	Protein Coding	P06730	53	GC04M098879	15.0141	https://www.genecards.org/cgi-bin/carddisp.pl?gene=EIF4E
HMGA2	High Mobility Group AT-Hook 2	Protein Coding	P52926	47	GC12P065824	14.988	https://www.genecards.org/cgi-bin/carddisp.pl?gene=HMGA2
GJA1	Gap Junction Protein Alpha 1	Protein Coding	P17302	54	GC06P121436	14.988	https://www.genecards.org/cgi-bin/carddisp.pl?gene=GJA1
MIR29B1	MicroRNA 29b-1	RNA Gene		22	GC07M130877	14.9825	https://www.genecards.org/cgi-bin/carddisp.pl?gene=MIR29B1
MIR302A	MicroRNA 302a	RNA Gene		21	GC04M112869	14.9539	https://www.genecards.org/cgi-bin/carddisp.pl?gene=MIR302A
GGT1	Gamma-Glutamyltransferase 1	Protein Coding	P19440	53	GC22P024583	14.9515	https://www.genecards.org/cgi-bin/carddisp.pl?gene=GGT1
AXL	AXL Receptor Tyrosine Kinase	Protein Coding	P30530	55	GC19P041219	14.9485	https://www.genecards.org/cgi-bin/carddisp.pl?gene=AXL
MIR628	MicroRNA 628	RNA Gene		18	GC15M055372	14.9246	https://www.genecards.org/cgi-bin/carddisp.pl?gene=MIR628
HDAC2	Histone Deacetylase 2	Protein Coding	Q92769	56	GC06M113933	14.922	https://www.genecards.org/cgi-bin/carddisp.pl?gene=HDAC2
COPS5	COP9 Signalosome Subunit 5	Protein Coding	Q92905	46	GC08M067043	14.8984	https://www.genecards.org/cgi-bin/carddisp.pl?gene=COPS5
CEACAM1	CEA Cell Adhesion Molecule 1	Protein Coding	P13688	49	GC19M042507	14.89	https://www.genecards.org/cgi-bin/carddisp.pl?gene=CEACAM1
MIR572	MicroRNA 572	RNA Gene		15	GC04P022150	14.8792	https://www.genecards.org/cgi-bin/carddisp.pl?gene=MIR572
CCL5	C-C Motif Chemokine Ligand 5	Protein Coding	P13501	48	GC17M035871	14.8511	https://www.genecards.org/cgi-bin/carddisp.pl?gene=CCL5
MIR542	MicroRNA 542	RNA Gene		18	GC0XM134734	14.8218	https://www.genecards.org/cgi-bin/carddisp.pl?gene=MIR542
HBEGF	Heparin Binding EGF Like Growth Factor	Protein Coding	Q99075	48	GC05M140332	14.8099	https://www.genecards.org/cgi-bin/carddisp.pl?gene=HBEGF
MIR432	MicroRNA 432	RNA Gene		19	GC14P112883	14.8084	https://www.genecards.org/cgi-bin/carddisp.pl?gene=MIR432
LINC01116	Long Intergenic Non-Protein Coding RNA 1116	RNA Gene		18	GC02M176400	14.7953	https://www.genecards.org/cgi-bin/carddisp.pl?gene=LINC01116
PTHLH	Parathyroid Hormone Like Hormone	Protein Coding	P12272	50	GC12M027959	14.7837	https://www.genecards.org/cgi-bin/carddisp.pl?gene=PTHLH
MVP	Major Vault Protein	Protein Coding	Q14764	45	GC16P054105	14.7828	https://www.genecards.org/cgi-bin/carddisp.pl?gene=MVP
CTSD	Cathepsin D	Protein Coding	P07339	57	GC11M001752	14.777	https://www.genecards.org/cgi-bin/carddisp.pl?gene=CTSD
GDF15	Growth Differentiation Factor 15	Protein Coding	Q99988	47	GC19P089116	14.7534	https://www.genecards.org/cgi-bin/carddisp.pl?gene=GDF15
CCND3	Cyclin D3	Protein Coding	P30281	50	GC06M041934	14.7522	https://www.genecards.org/cgi-bin/carddisp.pl?gene=CCND3
MIR28	MicroRNA 28	RNA Gene		20	GC03P188688	14.7496	https://www.genecards.org/cgi-bin/carddisp.pl?gene=MIR28
LINC00472	Long Intergenic Non-Protein Coding RNA 472	RNA Gene	Q9H8W2	29	GC06M084526	14.7037	https://www.genecards.org/cgi-bin/carddisp.pl?gene=LINC00472
DLEU1	Deleted In Lymphocytic Leukemia 1	RNA Gene	O43261	31	GC13P050365	14.6918	https://www.genecards.org/cgi-bin/carddisp.pl?gene=DLEU1
HSP90B1	Heat Shock Protein 90 Beta Family Member 1	Protein Coding	P14625	51	GC12P103930	14.6895	https://www.genecards.org/cgi-bin/carddisp.pl?gene=HSP90B1
MMP11	Matrix Metallopeptidase 11	Protein Coding	P24347	48	GC22P023768	14.6884	https://www.genecards.org/cgi-bin/carddisp.pl?gene=MMP11
WIF1	WNT Inhibitory Factor 1	Protein Coding	Q9Y5W5	47	GC12M065050	14.6833	https://www.genecards.org/cgi-bin/carddisp.pl?gene=WIF1
MIF	Macrophage Migration Inhibitory Factor	Protein Coding	P14174	52	GC22P023894	14.6783	https://www.genecards.org/cgi-bin/carddisp.pl?gene=MIF
FZD7	Frizzled Class Receptor 7	Protein Coding	O75084	48	GC02P202228	14.667	https://www.genecards.org/cgi-bin/carddisp.pl?gene=FZD7
STK4	Serine/Threonine Kinase 4	Protein Coding	Q13043	53	GC20P044966	14.6561	https://www.genecards.org/cgi-bin/carddisp.pl?gene=STK4
TEK	TEK Receptor Tyrosine Kinase	Protein Coding	Q02763	55	GC09P027109	14.6528	https://www.genecards.org/cgi-bin/carddisp.pl?gene=TEK
MIR637	MicroRNA 637	RNA Gene		16	GC19M003961	14.6272	https://www.genecards.org/cgi-bin/carddisp.pl?gene=MIR637
CD40	CD40 Molecule	Protein Coding	P25942	54	GC20P046118	14.6261	https://www.genecards.org/cgi-bin/carddisp.pl?gene=CD40
MIR340	MicroRNA 340	RNA Gene		20	GC05M180015	14.6261	https://www.genecards.org/cgi-bin/carddisp.pl?gene=MIR340
CD36	CD36 Molecule	Protein Coding	P16671	53	GC07P080369	14.6187	https://www.genecards.org/cgi-bin/carddisp.pl?gene=CD36
ACTA2	Actin Alpha 2, Smooth Muscle	Protein Coding	P62736	51	GC10M088935	14.607	https://www.genecards.org/cgi-bin/carddisp.pl?gene=ACTA2
CCND2	Cyclin D2	Protein Coding	P30279	52	GC12P030414	14.6018	https://www.genecards.org/cgi-bin/carddisp.pl?gene=CCND2
IGFBP2	Insulin Like Growth Factor Binding Protein 2	Protein Coding	P18065	47	GC02P216632	14.5971	https://www.genecards.org/cgi-bin/carddisp.pl?gene=IGFBP2
HAND2-AS1	HAND2 Antisense RNA 1	RNA Gene		22	GC04P173527	14.5822	https://www.genecards.org/cgi-bin/carddisp.pl?gene=HAND2-AS1
BID	BH3 Interacting Domain Death Agonist	Protein Coding	P55957	50	GC22M017734	14.5658	https://www.genecards.org/cgi-bin/carddisp.pl?gene=BID
BIRC2	Baculoviral IAP Repeat Containing 2	Protein Coding	Q13490	51	GC11P102347	14.5633	https://www.genecards.org/cgi-bin/carddisp.pl?gene=BIRC2
CDC25A	Cell Division Cycle 25A	Protein Coding	P30304	51	GC03M048260	14.5477	https://www.genecards.org/cgi-bin/carddisp.pl?gene=CDC25A
YY1	YY1 Transcription Factor	Protein Coding	P25490	52	GC14P100238	14.5419	https://www.genecards.org/cgi-bin/carddisp.pl?gene=YY1
BLACAT1	BLACAT1 Overlapping LEMD1 Locus	Protein Coding		14	GC01M205434	14.5401	https://www.genecards.org/cgi-bin/carddisp.pl?gene=BLACAT1
CDC42	Cell Division Cycle 42	Protein Coding	P60953	55	GC01P022052	14.5168	https://www.genecards.org/cgi-bin/carddisp.pl?gene=CDC42
CSF1R	Colony Stimulating Factor 1 Receptor	Protein Coding	P07333	56	GC05M150053	14.5073	https://www.genecards.org/cgi-bin/carddisp.pl?gene=CSF1R
PXN	Paxillin	Protein Coding	P49023	50	GC12M120210	14.5019	https://www.genecards.org/cgi-bin/carddisp.pl?gene=PXN
MIR133A1	MicroRNA 133a-1	RNA Gene		17	GC18M031068	14.4828	https://www.genecards.org/cgi-bin/carddisp.pl?gene=MIR133A1
SPINK1	Serine Peptidase Inhibitor Kazal Type 1	Protein Coding	P00995	46	GC05M147825	14.4715	https://www.genecards.org/cgi-bin/carddisp.pl?gene=SPINK1
PIN1	Peptidylprolyl Cis/Trans Isomerase, NIMA-Interacting 1	Protein Coding	Q13526	51	GC19P009835	14.4691	https://www.genecards.org/cgi-bin/carddisp.pl?gene=PIN1
PTTG1	PTTG1 Regulator Of Sister Chromatid Separation, Securin	Protein Coding	O95997	45	GC05P160422	14.4686	https://www.genecards.org/cgi-bin/carddisp.pl?gene=PTTG1
PEBP1	Phosphatidylethanolamine Binding Protein 1	Protein Coding	P30086	50	GC12P118140	14.4663	https://www.genecards.org/cgi-bin/carddisp.pl?gene=PEBP1
AURKB	Aurora Kinase B	Protein Coding	Q96GD4	55	GC17M014442	14.4575	https://www.genecards.org/cgi-bin/carddisp.pl?gene=AURKB
UTP6	UTP6 Small Subunit Processome Component	Protein Coding	Q9NYH9	42	GC17M031860	14.4565	https://www.genecards.org/cgi-bin/carddisp.pl?gene=UTP6
MICB	MHC Class I Polypeptide-Related Sequence B	Protein Coding	Q29980	45	GC06P111991	14.4347	https://www.genecards.org/cgi-bin/carddisp.pl?gene=MICB
MIR7-1	MicroRNA 7-1	RNA Gene		17	GC09M104169	14.4065	https://www.genecards.org/cgi-bin/carddisp.pl?gene=MIR7-1
NCOA3	Nuclear Receptor Coactivator 3	Protein Coding	Q9Y6Q9	51	GC20P047501	14.3977	https://www.genecards.org/cgi-bin/carddisp.pl?gene=NCOA3
XRCC6	X-Ray Repair Cross Complementing 6	Protein Coding	P12956	49	GC22P056811	14.3832	https://www.genecards.org/cgi-bin/carddisp.pl?gene=XRCC6
MIR490	MicroRNA 490	RNA Gene		18	GC07P136903	14.375	https://www.genecards.org/cgi-bin/carddisp.pl?gene=MIR490
ID1	Inhibitor Of DNA Binding 1	Protein Coding	P41134	45	GC20P031605	14.3576	https://www.genecards.org/cgi-bin/carddisp.pl?gene=ID1
CD24	CD24 Molecule	Protein Coding	P25063	39	GC06M106969	14.3541	https://www.genecards.org/cgi-bin/carddisp.pl?gene=CD24
HLA-G	Major Histocompatibility Complex, Class I, G	Protein Coding	P17693	47	GC06P111943	14.3441	https://www.genecards.org/cgi-bin/carddisp.pl?gene=HLA-G
RSF1	Remodeling And Spacing Factor 1	Protein Coding	Q96T23	40	GC11M113983	14.3389	https://www.genecards.org/cgi-bin/carddisp.pl?gene=RSF1
NR3C1	Nuclear Receptor Subfamily 3 Group C Member 1	Protein Coding	P04150	53	GC05M143277	14.3315	https://www.genecards.org/cgi-bin/carddisp.pl?gene=NR3C1
INSR	Insulin Receptor	Protein Coding	P06213	58	GC19M007112	14.3315	https://www.genecards.org/cgi-bin/carddisp.pl?gene=INSR
FENDRR	FOXF1 Adjacent Non-Coding Developmental Regulatory RNA	RNA Gene		21	GC16M086511	14.3108	https://www.genecards.org/cgi-bin/carddisp.pl?gene=FENDRR
PAK1	P21 (RAC1) Activated Kinase 1	Protein Coding	Q13153	54	GC11M113975	14.2932	https://www.genecards.org/cgi-bin/carddisp.pl?gene=PAK1
PINX1	PIN2 (TERF1) Interacting Telomerase Inhibitor 1	Protein Coding	Q96BK5	44	GC08M010764	14.2901	https://www.genecards.org/cgi-bin/carddisp.pl?gene=PINX1
CCN1	Cellular Communication Network Factor 1	Protein Coding	O00622	45	GC01P085585	14.2717	https://www.genecards.org/cgi-bin/carddisp.pl?gene=CCN1
FGF3	Fibroblast Growth Factor 3	Protein Coding	P11487	49	GC11M113744	14.2346	https://www.genecards.org/cgi-bin/carddisp.pl?gene=FGF3
CHUK	Component Of Inhibitor Of Nuclear Factor Kappa B Kinase Complex	Protein Coding	O15111	54	GC10M100311	14.2321	https://www.genecards.org/cgi-bin/carddisp.pl?gene=CHUK
MAP3K1	Mitogen-Activated Protein Kinase Kinase Kinase 1	Protein Coding	Q13233	53	GC05P056815	14.2271	https://www.genecards.org/cgi-bin/carddisp.pl?gene=MAP3K1
ANGPT1	Angiopoietin 1	Protein Coding	Q15389	50	GC08M107246	14.227	https://www.genecards.org/cgi-bin/carddisp.pl?gene=ANGPT1
DIABLO	Diablo IAP-Binding Mitochondrial Protein	Protein Coding	Q9NR28	51	GC12M123009	14.2189	https://www.genecards.org/cgi-bin/carddisp.pl?gene=DIABLO
CALR	Calreticulin	Protein Coding	P27797	55	GC19P012938	14.2179	https://www.genecards.org/cgi-bin/carddisp.pl?gene=CALR
VEGFD	Vascular Endothelial Growth Factor D	Protein Coding	O43915	45	GC0XM015345	14.2135	https://www.genecards.org/cgi-bin/carddisp.pl?gene=VEGFD
HIF1A-AS1	HIF1A Antisense RNA 1	RNA Gene		17	GC14M061681	14.2025	https://www.genecards.org/cgi-bin/carddisp.pl?gene=HIF1A-AS1
CDK12	Cyclin Dependent Kinase 12	Protein Coding	Q9NYV4	51	GC17P039461	14.1992	https://www.genecards.org/cgi-bin/carddisp.pl?gene=CDK12
TP53BP1	Tumor Protein P53 Binding Protein 1	Protein Coding	Q12888	48	GC15M043403	14.1978	https://www.genecards.org/cgi-bin/carddisp.pl?gene=TP53BP1
MSLN	Mesothelin	Protein Coding	Q13421	47	GC16P052375	14.1788	https://www.genecards.org/cgi-bin/carddisp.pl?gene=MSLN
ST14	ST14 Transmembrane Serine Protease Matriptase	Protein Coding	Q9Y5Y6	52	GC11P130159	14.1713	https://www.genecards.org/cgi-bin/carddisp.pl?gene=ST14
MIR181D	MicroRNA 181d	RNA Gene		19	GC19P013874	14.1637	https://www.genecards.org/cgi-bin/carddisp.pl?gene=MIR181D
SART1	Spliceosome Associated Factor 1, Recruiter Of U4/U6.U5 Tri-SnRNP	Protein Coding	O43290	44	GC11P079887	14.1151	https://www.genecards.org/cgi-bin/carddisp.pl?gene=SART1
TXN	Thioredoxin	Protein Coding	P10599	50	GC09M110243	14.1109	https://www.genecards.org/cgi-bin/carddisp.pl?gene=TXN
JUP	Junction Plakoglobin	Protein Coding	P14923	53	GC17M041754	14.0921	https://www.genecards.org/cgi-bin/carddisp.pl?gene=JUP
MIR99B	MicroRNA 99b	RNA Gene		21	GC19P051692	14.0708	https://www.genecards.org/cgi-bin/carddisp.pl?gene=MIR99B
ARG1	Arginase 1	Protein Coding	P05089	53	GC06P131473	14.0456	https://www.genecards.org/cgi-bin/carddisp.pl?gene=ARG1
SRGAP1	SLIT-ROBO Rho GTPase Activating Protein 1	Protein Coding	Q7Z6B7	47	GC12P063844	14.0298	https://www.genecards.org/cgi-bin/carddisp.pl?gene=SRGAP1
ITGA5	Integrin Subunit Alpha 5	Protein Coding	P08648	52	GC12M055371	14.028	https://www.genecards.org/cgi-bin/carddisp.pl?gene=ITGA5
PRKDC	Protein Kinase, DNA-Activated, Catalytic Subunit	Protein Coding	P78527	54	GC08M047773	14.0258	https://www.genecards.org/cgi-bin/carddisp.pl?gene=PRKDC
CSF3	Colony Stimulating Factor 3	Protein Coding	P09919	45	GC17P040015	14.0214	https://www.genecards.org/cgi-bin/carddisp.pl?gene=CSF3
TF	Transferrin	Protein Coding	P02787	54	GC03P136876	14.0194	https://www.genecards.org/cgi-bin/carddisp.pl?gene=TF
BAD	BCL2 Associated Agonist Of Cell Death	Protein Coding	Q92934	48	GC11M113468	14.0131	https://www.genecards.org/cgi-bin/carddisp.pl?gene=BAD
ING3	Inhibitor Of Growth Family Member 3	Protein Coding	Q9NXR8	43	GC07P120950	13.994	https://www.genecards.org/cgi-bin/carddisp.pl?gene=ING3
CYP2D6	Cytochrome P450 Family 2 Subfamily D Member 6	Protein Coding	P10635	50	GC22M042126	13.9864	https://www.genecards.org/cgi-bin/carddisp.pl?gene=CYP2D6
SERPINF1	Serpin Family F Member 1	Protein Coding	P36955	50	GC17P013679	13.9593	https://www.genecards.org/cgi-bin/carddisp.pl?gene=SERPINF1
ICOSLG	Inducible T Cell Costimulator Ligand	Protein Coding	O75144	46	GC21M044222	13.9479	https://www.genecards.org/cgi-bin/carddisp.pl?gene=ICOSLG
MAD2L1	Mitotic Arrest Deficient 2 Like 1	Protein Coding	Q13257	48	GC04M120055	13.9467	https://www.genecards.org/cgi-bin/carddisp.pl?gene=MAD2L1
PALLD	Palladin, Cytoskeletal Associated Protein	Protein Coding	Q8WX93	47	GC04P168497	13.9113	https://www.genecards.org/cgi-bin/carddisp.pl?gene=PALLD
HMGA1	High Mobility Group AT-Hook 1	Protein Coding	P17096	50	GC06P112124	13.9023	https://www.genecards.org/cgi-bin/carddisp.pl?gene=HMGA1
EPHB4	EPH Receptor B4	Protein Coding	P54760	57	GC07M104262	13.8951	https://www.genecards.org/cgi-bin/carddisp.pl?gene=EPHB4
HABP2	Hyaluronan Binding Protein 2	Protein Coding	Q14520	49	GC10P113550	13.8894	https://www.genecards.org/cgi-bin/carddisp.pl?gene=HABP2
CXCR3	C-X-C Motif Chemokine Receptor 3	Protein Coding	P49682	48	GC0XM071615	13.8847	https://www.genecards.org/cgi-bin/carddisp.pl?gene=CXCR3
SPARC	Secreted Protein Acidic And Cysteine Rich	Protein Coding	P09486	53	GC05M151661	13.881	https://www.genecards.org/cgi-bin/carddisp.pl?gene=SPARC
CEBPA	CCAAT Enhancer Binding Protein Alpha	Protein Coding	P49715	50	GC19M033299	13.8769	https://www.genecards.org/cgi-bin/carddisp.pl?gene=CEBPA
IFNB1	Interferon Beta 1	Protein Coding	P01574	47	GC09M021077	13.8588	https://www.genecards.org/cgi-bin/carddisp.pl?gene=IFNB1
CEBPB	CCAAT Enhancer Binding Protein Beta	Protein Coding	P17676	47	GC20P050190	13.8538	https://www.genecards.org/cgi-bin/carddisp.pl?gene=CEBPB
XPO1	Exportin 1	Protein Coding	O14980	52	GC02M061445	13.8532	https://www.genecards.org/cgi-bin/carddisp.pl?gene=XPO1
IL6ST	Interleukin 6 Cytokine Family Signal Transducer	Protein Coding	P40189	54	GC05M055935	13.8417	https://www.genecards.org/cgi-bin/carddisp.pl?gene=IL6ST
MIR20B	MicroRNA 20b	RNA Gene		16	GC0XM134397	13.8291	https://www.genecards.org/cgi-bin/carddisp.pl?gene=MIR20B
TFF3	Trefoil Factor 3	Protein Coding	Q07654	45	GC21M042311	13.826	https://www.genecards.org/cgi-bin/carddisp.pl?gene=TFF3
MIR501	MicroRNA 501	RNA Gene		17	GC0XP052676	13.8103	https://www.genecards.org/cgi-bin/carddisp.pl?gene=MIR501
CHKA	Choline Kinase Alpha	Protein Coding	P35790	48	GC11M068052	13.7891	https://www.genecards.org/cgi-bin/carddisp.pl?gene=CHKA
KRT1	Keratin 1	Protein Coding	P04264	51	GC12M052674	13.7641	https://www.genecards.org/cgi-bin/carddisp.pl?gene=KRT1
F3	Coagulation Factor III, Tissue Factor	Protein Coding	P13726	50	GC01M094743	13.7536	https://www.genecards.org/cgi-bin/carddisp.pl?gene=F3
AMFR	Autocrine Motility Factor Receptor	Protein Coding	Q9UKV5	46	GC16M056361	13.749	https://www.genecards.org/cgi-bin/carddisp.pl?gene=AMFR
EIF4EBP1	Eukaryotic Translation Initiation Factor 4E Binding Protein 1	Protein Coding	Q13541	50	GC08P039055	13.7471	https://www.genecards.org/cgi-bin/carddisp.pl?gene=EIF4EBP1
NPM1	Nucleophosmin 1	Protein Coding	P06748	54	GC05P171387	13.7188	https://www.genecards.org/cgi-bin/carddisp.pl?gene=NPM1
IL18	Interleukin 18	Protein Coding	Q14116	48	GC11M112143	13.7162	https://www.genecards.org/cgi-bin/carddisp.pl?gene=IL18
ENSG00000277577		RNA Gene		5	GC0XM073831	13.714	https://www.genecards.org/cgi-bin/carddisp.pl?gene=ENSG00000277577
PSMB9	Proteasome 20S Subunit Beta 9	Protein Coding	P28065	50	GC06P112034	13.7131	https://www.genecards.org/cgi-bin/carddisp.pl?gene=PSMB9
TRIM33	Tripartite Motif Containing 33	Protein Coding	Q9UPN9	48	GC01M114392	13.7074	https://www.genecards.org/cgi-bin/carddisp.pl?gene=TRIM33
S100A4	S100 Calcium Binding Protein A4	Protein Coding	P26447	49	GC01M153543	13.6785	https://www.genecards.org/cgi-bin/carddisp.pl?gene=S100A4
KITLG	KIT Ligand	Protein Coding	P21583	51	GC12M088492	13.6698	https://www.genecards.org/cgi-bin/carddisp.pl?gene=KITLG
LINC01618	Long Intergenic Non-Protein Coding RNA 1618	RNA Gene		15	GC04P052908	13.6505	https://www.genecards.org/cgi-bin/carddisp.pl?gene=LINC01618
SFRP4	Secreted Frizzled Related Protein 4	Protein Coding	Q6FHJ7	47	GC07M037912	13.6242	https://www.genecards.org/cgi-bin/carddisp.pl?gene=SFRP4
MIR198	MicroRNA 198	RNA Gene		15	GC03M120395	13.6153	https://www.genecards.org/cgi-bin/carddisp.pl?gene=MIR198
CLDN1	Claudin 1	Protein Coding	O95832	50	GC03M190305	13.6093	https://www.genecards.org/cgi-bin/carddisp.pl?gene=CLDN1
KISS1	KiSS-1 Metastasis Suppressor	Protein Coding	Q15726	45	GC01M204190	13.6024	https://www.genecards.org/cgi-bin/carddisp.pl?gene=KISS1
MIR337	MicroRNA 337	RNA Gene		21	GC14P113591	13.5921	https://www.genecards.org/cgi-bin/carddisp.pl?gene=MIR337
LEF1	Lymphoid Enhancer Binding Factor 1	Protein Coding	Q9UJU2	52	GC04M108047	13.5773	https://www.genecards.org/cgi-bin/carddisp.pl?gene=LEF1
FSCN1	Fascin Actin-Bundling Protein 1	Protein Coding	Q16658	48	GC07P005592	13.5656	https://www.genecards.org/cgi-bin/carddisp.pl?gene=FSCN1
TFRC	Transferrin Receptor	Protein Coding	P02786	54	GC03M196170	13.5557	https://www.genecards.org/cgi-bin/carddisp.pl?gene=TFRC
ADIPOQ	Adiponectin, C1Q And Collagen Domain Containing	Protein Coding	Q15848	50	GC03P186842	13.5393	https://www.genecards.org/cgi-bin/carddisp.pl?gene=ADIPOQ
MIR512-1	MicroRNA 512-1	RNA Gene		17	GC19P090136	13.5348	https://www.genecards.org/cgi-bin/carddisp.pl?gene=MIR512-1
CD151	CD151 Molecule (Raph Blood Group)	Protein Coding	P48509	48	GC11P004480	13.5296	https://www.genecards.org/cgi-bin/carddisp.pl?gene=CD151
BTRC	Beta-Transducin Repeat Containing E3 Ubiquitin Protein Ligase	Protein Coding	Q9Y297	49	GC10P101354	13.5196	https://www.genecards.org/cgi-bin/carddisp.pl?gene=BTRC
TFF1	Trefoil Factor 1	Protein Coding	P04155	46	GC21M042362	13.4944	https://www.genecards.org/cgi-bin/carddisp.pl?gene=TFF1
SLC17A5	Solute Carrier Family 17 Member 5	Protein Coding	Q9NRA2	48	GC06M073593	13.4931	https://www.genecards.org/cgi-bin/carddisp.pl?gene=SLC17A5
DUSP1	Dual Specificity Phosphatase 1	Protein Coding	P28562	50	GC05M172768	13.4909	https://www.genecards.org/cgi-bin/carddisp.pl?gene=DUSP1
IL17A	Interleukin 17A	Protein Coding	Q16552	47	GC06P052186	13.4542	https://www.genecards.org/cgi-bin/carddisp.pl?gene=IL17A
SFRP2	Secreted Frizzled Related Protein 2	Protein Coding	Q96HF1	44	GC04M153780	13.4169	https://www.genecards.org/cgi-bin/carddisp.pl?gene=SFRP2
SRD5A2	Steroid 5 Alpha-Reductase 2	Protein Coding	P31213	46	GC02M031522	13.4113	https://www.genecards.org/cgi-bin/carddisp.pl?gene=SRD5A2
TNFRSF1A	TNF Receptor Superfamily Member 1A	Protein Coding	P19438	54	GC12M006328	13.4024	https://www.genecards.org/cgi-bin/carddisp.pl?gene=TNFRSF1A
ACTC1	Actin Alpha Cardiac Muscle 1	Protein Coding	P68032	48	GC15M034790	13.4006	https://www.genecards.org/cgi-bin/carddisp.pl?gene=ACTC1
SALL4	Spalt Like Transcription Factor 4	Protein Coding	Q9UJQ4	48	GC20M051784	13.3755	https://www.genecards.org/cgi-bin/carddisp.pl?gene=SALL4
LZTS1	Leucine Zipper Tumor Suppressor 1	Protein Coding	Q9Y250	42	GC08M020246	13.3653	https://www.genecards.org/cgi-bin/carddisp.pl?gene=LZTS1
GZMB	Granzyme B	Protein Coding	P10144	51	GC14M024630	13.3623	https://www.genecards.org/cgi-bin/carddisp.pl?gene=GZMB
PSMB8	Proteasome 20S Subunit Beta 8	Protein Coding	P28062	54	GC06M032840	13.3619	https://www.genecards.org/cgi-bin/carddisp.pl?gene=PSMB8
SERPINB4	Serpin Family B Member 4	Protein Coding	P48594	40	GC18M063637	13.3404	https://www.genecards.org/cgi-bin/carddisp.pl?gene=SERPINB4
TNFRSF6B	TNF Receptor Superfamily Member 6b	Protein Coding	O95407	46	GC20P063696	13.3022	https://www.genecards.org/cgi-bin/carddisp.pl?gene=TNFRSF6B
VTN	Vitronectin	Protein Coding	P04004	48	GC17M063257	13.283	https://www.genecards.org/cgi-bin/carddisp.pl?gene=VTN
LMNA	Lamin A/C	Protein Coding	P02545	54	GC01P156082	13.2784	https://www.genecards.org/cgi-bin/carddisp.pl?gene=LMNA
NOTCH4	Notch Receptor 4	Protein Coding	Q99466	50	GC06M083984	13.277	https://www.genecards.org/cgi-bin/carddisp.pl?gene=NOTCH4
CCNG1	Cyclin G1	Protein Coding	P51959	45	GC05P163441	13.2733	https://www.genecards.org/cgi-bin/carddisp.pl?gene=CCNG1
MTAP	Methylthioadenosine Phosphorylase	Protein Coding	Q13126	53	GC09P021806	13.2344	https://www.genecards.org/cgi-bin/carddisp.pl?gene=MTAP
GREM1	Gremlin 1, DAN Family BMP Antagonist	Protein Coding	O60565	47	GC15P057003	13.2148	https://www.genecards.org/cgi-bin/carddisp.pl?gene=GREM1
WNT3	Wnt Family Member 3	Protein Coding	P56703	51	GC17M046762	13.211	https://www.genecards.org/cgi-bin/carddisp.pl?gene=WNT3
MYBL1	MYB Proto-Oncogene Like 1	Protein Coding	P10243	44	GC08M066562	13.199	https://www.genecards.org/cgi-bin/carddisp.pl?gene=MYBL1
PRDM2	PR/SET Domain 2	Protein Coding	Q13029	45	GC01P013700	13.1988	https://www.genecards.org/cgi-bin/carddisp.pl?gene=PRDM2
PRKCI	Protein Kinase C Iota	Protein Coding	P41743	52	GC03P170222	13.1868	https://www.genecards.org/cgi-bin/carddisp.pl?gene=PRKCI
HERC2	HECT And RLD Domain Containing E3 Ubiquitin Protein Ligase 2	Protein Coding	O95714	48	GC15M028111	13.1785	https://www.genecards.org/cgi-bin/carddisp.pl?gene=HERC2
MIR129-1	MicroRNA 129-1	RNA Gene		18	GC07P128207	13.1778	https://www.genecards.org/cgi-bin/carddisp.pl?gene=MIR129-1
IKBKB	Inhibitor Of Nuclear Factor Kappa B Kinase Subunit Beta	Protein Coding	O14920	58	GC08P042271	13.1743	https://www.genecards.org/cgi-bin/carddisp.pl?gene=IKBKB
SERPINB2	Serpin Family B Member 2	Protein Coding	P05120	48	GC18P063871	13.1594	https://www.genecards.org/cgi-bin/carddisp.pl?gene=SERPINB2
SREBF1	Sterol Regulatory Element Binding Transcription Factor 1	Protein Coding	P36956	52	GC17M017810	13.157	https://www.genecards.org/cgi-bin/carddisp.pl?gene=SREBF1
CDKN2C	Cyclin Dependent Kinase Inhibitor 2C	Protein Coding	P42773	48	GC01P050960	13.1544	https://www.genecards.org/cgi-bin/carddisp.pl?gene=CDKN2C
PODXL	Podocalyxin Like	Protein Coding	O00592	47	GC07M131500	13.1278	https://www.genecards.org/cgi-bin/carddisp.pl?gene=PODXL
PLG	Plasminogen	Protein Coding	P00747	53	GC06P160702	13.127	https://www.genecards.org/cgi-bin/carddisp.pl?gene=PLG
MMP12	Matrix Metallopeptidase 12	Protein Coding	P39900	50	GC11M102862	13.1166	https://www.genecards.org/cgi-bin/carddisp.pl?gene=MMP12
GAST	Gastrin	Protein Coding	P01350	44	GC17P041712	13.1121	https://www.genecards.org/cgi-bin/carddisp.pl?gene=GAST
ENSG00000276609		RNA Gene		8	GC07P027200	13.0927	https://www.genecards.org/cgi-bin/carddisp.pl?gene=ENSG00000276609
ENSG00000277469		RNA Gene		6	GC07P027202	13.0927	https://www.genecards.org/cgi-bin/carddisp.pl?gene=ENSG00000277469
ENSG00000277553		RNA Gene		6	GC07P027206	13.0927	https://www.genecards.org/cgi-bin/carddisp.pl?gene=ENSG00000277553
ENSG00000278708		RNA Gene		6	GC07P027201	13.0927	https://www.genecards.org/cgi-bin/carddisp.pl?gene=ENSG00000278708
S100A1	S100 Calcium Binding Protein A1	Protein Coding	P23297	44	GC01P153627	13.092	https://www.genecards.org/cgi-bin/carddisp.pl?gene=S100A1
MIR663A	MicroRNA 663a	RNA Gene		16	GC20M026208	13.0752	https://www.genecards.org/cgi-bin/carddisp.pl?gene=MIR663A
MIR545	MicroRNA 545	RNA Gene		15	GC0XM074287	13.0744	https://www.genecards.org/cgi-bin/carddisp.pl?gene=MIR545
GAS8-AS1	GAS8 Antisense RNA 1	RNA Gene	O95177	26	GC16M090028	13.0629	https://www.genecards.org/cgi-bin/carddisp.pl?gene=GAS8-AS1
TTK	TTK Protein Kinase	Protein Coding	P33981	51	GC06P080003	13.0579	https://www.genecards.org/cgi-bin/carddisp.pl?gene=TTK
IL7	Interleukin 7	Protein Coding	P13232	48	GC08M078689	13.0438	https://www.genecards.org/cgi-bin/carddisp.pl?gene=IL7
LOX	Lysyl Oxidase	Protein Coding	P28300	52	GC05M122063	13.0326	https://www.genecards.org/cgi-bin/carddisp.pl?gene=LOX
FANCM	FA Complementation Group M	Protein Coding	Q8IYD8	47	GC14P045135	13.0031	https://www.genecards.org/cgi-bin/carddisp.pl?gene=FANCM
EBAG9	Estrogen Receptor Binding Site Associated Antigen 9	Protein Coding	O00559	41	GC08P109536	12.9943	https://www.genecards.org/cgi-bin/carddisp.pl?gene=EBAG9
TSG101	Tumor Susceptibility 101	Protein Coding	Q99816	48	GC11M018468	12.9906	https://www.genecards.org/cgi-bin/carddisp.pl?gene=TSG101
EIF2AK2	Eukaryotic Translation Initiation Factor 2 Alpha Kinase 2	Protein Coding	P19525	54	GC02M037099	12.9833	https://www.genecards.org/cgi-bin/carddisp.pl?gene=EIF2AK2
FABP1	Fatty Acid Binding Protein 1	Protein Coding	P07148	47	GC02M088122	12.978	https://www.genecards.org/cgi-bin/carddisp.pl?gene=FABP1
RUNX2	RUNX Family Transcription Factor 2	Protein Coding	Q13950	50	GC06P112278	12.9627	https://www.genecards.org/cgi-bin/carddisp.pl?gene=RUNX2
DACT1	Dishevelled Binding Antagonist Of Beta Catenin 1	Protein Coding	Q9NYF0	44	GC14P058633	12.9478	https://www.genecards.org/cgi-bin/carddisp.pl?gene=DACT1
NR1I2	Nuclear Receptor Subfamily 1 Group I Member 2	Protein Coding	O75469	47	GC03P119780	12.9302	https://www.genecards.org/cgi-bin/carddisp.pl?gene=NR1I2
CDC25C	Cell Division Cycle 25C	Protein Coding	P30307	51	GC05M138285	12.9058	https://www.genecards.org/cgi-bin/carddisp.pl?gene=CDC25C
MIR138-2	MicroRNA 138-2	RNA Gene		21	GC16P059603	12.9012	https://www.genecards.org/cgi-bin/carddisp.pl?gene=MIR138-2
SLC2A2	Solute Carrier Family 2 Member 2	Protein Coding	P11168	53	GC03M170996	12.8987	https://www.genecards.org/cgi-bin/carddisp.pl?gene=SLC2A2
MIR744	MicroRNA 744	RNA Gene		17	GC17P012081	12.8906	https://www.genecards.org/cgi-bin/carddisp.pl?gene=MIR744
DUXAP9	Double Homeobox A Pseudogene 9	Pseudogene		10	GC14P039834	12.8857	https://www.genecards.org/cgi-bin/carddisp.pl?gene=DUXAP9
FGF1	Fibroblast Growth Factor 1	Protein Coding	P05230	51	GC05M142555	12.8715	https://www.genecards.org/cgi-bin/carddisp.pl?gene=FGF1
HLA-B	Major Histocompatibility Complex, Class I, B	Protein Coding	P01889	50	GC06M083905	12.8699	https://www.genecards.org/cgi-bin/carddisp.pl?gene=HLA-B
LAMC2	Laminin Subunit Gamma 2	Protein Coding	Q13753	51	GC01P183186	12.8616	https://www.genecards.org/cgi-bin/carddisp.pl?gene=LAMC2
DDIT3	DNA Damage Inducible Transcript 3	Protein Coding	P35638	50	GC12M057516	12.8612	https://www.genecards.org/cgi-bin/carddisp.pl?gene=DDIT3
PTPN13	Protein Tyrosine Phosphatase Non-Receptor Type 13	Protein Coding	Q12923	47	GC04P086594	12.856	https://www.genecards.org/cgi-bin/carddisp.pl?gene=PTPN13
ANPEP	Alanyl Aminopeptidase, Membrane	Protein Coding	P15144	53	GC15M089784	12.8486	https://www.genecards.org/cgi-bin/carddisp.pl?gene=ANPEP
XBP1	X-Box Binding Protein 1	Protein Coding	P17861	50	GC22M028794	12.8475	https://www.genecards.org/cgi-bin/carddisp.pl?gene=XBP1
MDK	Midkine	Protein Coding	P21741	48	GC11P046380	12.8463	https://www.genecards.org/cgi-bin/carddisp.pl?gene=MDK
LEPR	Leptin Receptor	Protein Coding	P48357	54	GC01P065429	12.8201	https://www.genecards.org/cgi-bin/carddisp.pl?gene=LEPR
SFTA1P	Surfactant Associated 1, LncRNA	Pseudogene		19	GC10M010784	12.8059	https://www.genecards.org/cgi-bin/carddisp.pl?gene=SFTA1P
FOXA2	Forkhead Box A2	Protein Coding	Q9Y261	51	GC20M022581	12.8045	https://www.genecards.org/cgi-bin/carddisp.pl?gene=FOXA2
PANTR1	POU3F3 Adjacent Non-Coding Transcript 1	RNA Gene		19	GC02M104764	12.7972	https://www.genecards.org/cgi-bin/carddisp.pl?gene=PANTR1
NAPSA	Napsin A Aspartic Peptidase	Protein Coding	O96009	44	GC19M082933	12.767	https://www.genecards.org/cgi-bin/carddisp.pl?gene=NAPSA
TACSTD2	Tumor Associated Calcium Signal Transducer 2	Protein Coding	P09758	49	GC01M058575	12.7608	https://www.genecards.org/cgi-bin/carddisp.pl?gene=TACSTD2
MIR19B1	MicroRNA 19b-1	RNA Gene		19	GC13P091635	12.7535	https://www.genecards.org/cgi-bin/carddisp.pl?gene=MIR19B1
CDH17	Cadherin 17	Protein Coding	Q12864	46	GC08M094127	12.7324	https://www.genecards.org/cgi-bin/carddisp.pl?gene=CDH17
MIR302C	MicroRNA 302c	RNA Gene		21	GC04M112870	12.7141	https://www.genecards.org/cgi-bin/carddisp.pl?gene=MIR302C
LOC111589215	BRCA1 Promoter Region	Functional Element		4	GC17P088099	12.6718	https://www.genecards.org/cgi-bin/carddisp.pl?gene=LOC111589215
GHRL	Ghrelin And Obestatin Prepropeptide	Protein Coding	Q9UBU3	45	GC03M010285	12.6621	https://www.genecards.org/cgi-bin/carddisp.pl?gene=GHRL
AHCY	Adenosylhomocysteinase	Protein Coding	P23526	53	GC20M035459	12.6508	https://www.genecards.org/cgi-bin/carddisp.pl?gene=AHCY
ACACA	Acetyl-CoA Carboxylase Alpha	Protein Coding	Q13085	52	GC17M037084	12.6463	https://www.genecards.org/cgi-bin/carddisp.pl?gene=ACACA
CASP7	Caspase 7	Protein Coding	P55210	53	GC10P113679	12.6304	https://www.genecards.org/cgi-bin/carddisp.pl?gene=CASP7
ENSG00000275307		RNA Gene		8	GC22P056442	12.6269	https://www.genecards.org/cgi-bin/carddisp.pl?gene=ENSG00000275307
ENSG00000276965		RNA Gene		8	GC22P056441	12.6269	https://www.genecards.org/cgi-bin/carddisp.pl?gene=ENSG00000276965
LINC00668	Long Intergenic Non-Protein Coding RNA 668	RNA Gene		17	GC18M006922	12.6151	https://www.genecards.org/cgi-bin/carddisp.pl?gene=LINC00668
GPX1	Glutathione Peroxidase 1	Protein Coding	P07203	49	GC03M052674	12.6114	https://www.genecards.org/cgi-bin/carddisp.pl?gene=GPX1
H4C16	H4 Histone 16	Protein Coding	P62805	40	GC12M026223	12.604	https://www.genecards.org/cgi-bin/carddisp.pl?gene=H4C16
CXCL9	C-X-C Motif Chemokine Ligand 9	Protein Coding	Q07325	44	GC04M076001	12.5787	https://www.genecards.org/cgi-bin/carddisp.pl?gene=CXCL9
RELN	Reelin	Protein Coding	P78509	48	GC07M103471	12.5768	https://www.genecards.org/cgi-bin/carddisp.pl?gene=RELN
MIR574	MicroRNA 574	RNA Gene		21	GC04P039029	12.5758	https://www.genecards.org/cgi-bin/carddisp.pl?gene=MIR574
MIR218-2	MicroRNA 218-2	RNA Gene		21	GC05M168768	12.5591	https://www.genecards.org/cgi-bin/carddisp.pl?gene=MIR218-2
MIR339	MicroRNA 339	RNA Gene		21	GC07M001022	12.5589	https://www.genecards.org/cgi-bin/carddisp.pl?gene=MIR339
GNAQ	G Protein Subunit Alpha Q	Protein Coding	P50148	53	GC09M077716	12.5558	https://www.genecards.org/cgi-bin/carddisp.pl?gene=GNAQ
TP53TG1	TP53 Target 1	RNA Gene		24	GC07M087325	12.555	https://www.genecards.org/cgi-bin/carddisp.pl?gene=TP53TG1
MIR362	MicroRNA 362	RNA Gene		15	GC0XP052675	12.5369	https://www.genecards.org/cgi-bin/carddisp.pl?gene=MIR362
APEX1	Apurinic/Apyrimidinic Endodeoxyribonuclease 1	Protein Coding	P27695	49	GC14P020455	12.5365	https://www.genecards.org/cgi-bin/carddisp.pl?gene=APEX1
F2R	Coagulation Factor II Thrombin Receptor	Protein Coding	P25116	51	GC05P076716	12.5286	https://www.genecards.org/cgi-bin/carddisp.pl?gene=F2R
MAPK9	Mitogen-Activated Protein Kinase 9	Protein Coding	P45984	52	GC05M180283	12.5271	https://www.genecards.org/cgi-bin/carddisp.pl?gene=MAPK9
MIR365A	MicroRNA 365a	RNA Gene		20	GC16P014309	12.5147	https://www.genecards.org/cgi-bin/carddisp.pl?gene=MIR365A
CP	Ceruloplasmin	Protein Coding	P00450	52	GC03M149162	12.5107	https://www.genecards.org/cgi-bin/carddisp.pl?gene=CP
RB1CC1	RB1 Inducible Coiled-Coil 1	Protein Coding	Q8TDY2	47	GC08M052622	12.5086	https://www.genecards.org/cgi-bin/carddisp.pl?gene=RB1CC1
CD86	CD86 Molecule	Protein Coding	P42081	48	GC03P122055	12.5081	https://www.genecards.org/cgi-bin/carddisp.pl?gene=CD86
CD8A	CD8 Subunit Alpha	Protein Coding	P01732	51	GC02M086784	12.5063	https://www.genecards.org/cgi-bin/carddisp.pl?gene=CD8A
UGT1A1	UDP Glucuronosyltransferase Family 1 Member A1	Protein Coding	P22309	54	GC02P233760	12.5015	https://www.genecards.org/cgi-bin/carddisp.pl?gene=UGT1A1
HDGF	Heparin Binding Growth Factor	Protein Coding	P51858	44	GC01M157944	12.5004	https://www.genecards.org/cgi-bin/carddisp.pl?gene=HDGF
DLEU2	Deleted In Lymphocytic Leukemia 2	RNA Gene		25	GC13M049913	12.4949	https://www.genecards.org/cgi-bin/carddisp.pl?gene=DLEU2
CTNNBIP1	Catenin Beta Interacting Protein 1	Protein Coding	Q9NSA3	45	GC01M009848	12.491	https://www.genecards.org/cgi-bin/carddisp.pl?gene=CTNNBIP1
TFPI2	Tissue Factor Pathway Inhibitor 2	Protein Coding	P48307	46	GC07M093885	12.484	https://www.genecards.org/cgi-bin/carddisp.pl?gene=TFPI2
EPHA1	EPH Receptor A1	Protein Coding	P21709	51	GC07M143390	12.4686	https://www.genecards.org/cgi-bin/carddisp.pl?gene=EPHA1
IL15	Interleukin 15	Protein Coding	P40933	47	GC04P141636	12.4624	https://www.genecards.org/cgi-bin/carddisp.pl?gene=IL15
PML	PML Nuclear Body Scaffold	Protein Coding	P29590	50	GC15P073994	12.4591	https://www.genecards.org/cgi-bin/carddisp.pl?gene=PML
TLR3	Toll Like Receptor 3	Protein Coding	O15455	55	GC04P186059	12.4287	https://www.genecards.org/cgi-bin/carddisp.pl?gene=TLR3
CD40LG	CD40 Ligand	Protein Coding	P29965	54	GC0XP136649	12.427	https://www.genecards.org/cgi-bin/carddisp.pl?gene=CD40LG
WNT7B	Wnt Family Member 7B	Protein Coding	P56706	48	GC22M045920	12.3983	https://www.genecards.org/cgi-bin/carddisp.pl?gene=WNT7B
ITGB3	Integrin Subunit Beta 3	Protein Coding	P05106	56	GC17P086612	12.3967	https://www.genecards.org/cgi-bin/carddisp.pl?gene=ITGB3
SMYD3	SET And MYND Domain Containing 3	Protein Coding	Q9H7B4	46	GC01M245749	12.385	https://www.genecards.org/cgi-bin/carddisp.pl?gene=SMYD3
UCHL1	Ubiquitin C-Terminal Hydrolase L1	Protein Coding	P09936	57	GC04P041256	12.3805	https://www.genecards.org/cgi-bin/carddisp.pl?gene=UCHL1
EEF1A1	Eukaryotic Translation Elongation Factor 1 Alpha 1	Protein Coding	P68104	48	GC06M084551	12.3385	https://www.genecards.org/cgi-bin/carddisp.pl?gene=EEF1A1
RMST	Rhabdomyosarcoma 2 Associated Transcript	RNA Gene		23	GC12P097431	12.3278	https://www.genecards.org/cgi-bin/carddisp.pl?gene=RMST
ADAM10	ADAM Metallopeptidase Domain 10	Protein Coding	O14672	57	GC15M058588	12.3201	https://www.genecards.org/cgi-bin/carddisp.pl?gene=ADAM10
CSNK2A1	Casein Kinase 2 Alpha 1	Protein Coding	P68400	54	GC20M000472	12.3182	https://www.genecards.org/cgi-bin/carddisp.pl?gene=CSNK2A1
PCAT6	Prostate Cancer Associated Transcript 6	RNA Gene		17	GC01P202810	12.3124	https://www.genecards.org/cgi-bin/carddisp.pl?gene=PCAT6
IGF2BP3	Insulin Like Growth Factor 2 MRNA Binding Protein 3	Protein Coding	O00425	46	GC07M023477	12.2996	https://www.genecards.org/cgi-bin/carddisp.pl?gene=IGF2BP3
TTN-AS1	TTN Antisense RNA 1	RNA Gene		17	GC02P178521	12.2923	https://www.genecards.org/cgi-bin/carddisp.pl?gene=TTN-AS1
GNMT	Glycine N-Methyltransferase	Protein Coding	Q14749	50	GC06P042960	12.2901	https://www.genecards.org/cgi-bin/carddisp.pl?gene=GNMT
ITGB4	Integrin Subunit Beta 4	Protein Coding	P16144	53	GC17P075721	12.2901	https://www.genecards.org/cgi-bin/carddisp.pl?gene=ITGB4
SNHG8	Small Nucleolar RNA Host Gene 8	RNA Gene		22	GC04P118278	12.281	https://www.genecards.org/cgi-bin/carddisp.pl?gene=SNHG8
PRKCB	Protein Kinase C Beta	Protein Coding	P05771	52	GC16P053182	12.2805	https://www.genecards.org/cgi-bin/carddisp.pl?gene=PRKCB
KLC1	Kinesin Light Chain 1	Protein Coding	Q07866	47	GC14P112941	12.2672	https://www.genecards.org/cgi-bin/carddisp.pl?gene=KLC1
RPS6	Ribosomal Protein S6	Protein Coding	P62753	48	GC09M019375	12.2564	https://www.genecards.org/cgi-bin/carddisp.pl?gene=RPS6
STC1	Stanniocalcin 1	Protein Coding	P52823	45	GC08M023841	12.253	https://www.genecards.org/cgi-bin/carddisp.pl?gene=STC1
H3-3A	H3.3 Histone A	Protein Coding	P84243	46	GC01P226062	12.2485	https://www.genecards.org/cgi-bin/carddisp.pl?gene=H3-3A
CCL20	C-C Motif Chemokine Ligand 20	Protein Coding	P78556	47	GC02P227846	12.2393	https://www.genecards.org/cgi-bin/carddisp.pl?gene=CCL20
LAPTM4B	Lysosomal Protein Transmembrane 4 Beta	Protein Coding	Q86VI4	41	GC08P097775	12.2353	https://www.genecards.org/cgi-bin/carddisp.pl?gene=LAPTM4B
IL2RA	Interleukin 2 Receptor Subunit Alpha	Protein Coding	P01589	54	GC10M006010	12.2312	https://www.genecards.org/cgi-bin/carddisp.pl?gene=IL2RA
DDR1	Discoidin Domain Receptor Tyrosine Kinase 1	Protein Coding	Q08345	50	GC06P111976	12.2278	https://www.genecards.org/cgi-bin/carddisp.pl?gene=DDR1
BNIP3	BCL2 Interacting Protein 3	Protein Coding	Q12983	45	GC10M131966	12.2275	https://www.genecards.org/cgi-bin/carddisp.pl?gene=BNIP3
CSF2	Colony Stimulating Factor 2	Protein Coding	P04141	49	GC05P132073	12.2228	https://www.genecards.org/cgi-bin/carddisp.pl?gene=CSF2
LINC01554	Long Intergenic Non-Protein Coding RNA 1554	RNA Gene	Q52M75	22	GC05P095838	12.2106	https://www.genecards.org/cgi-bin/carddisp.pl?gene=LINC01554
KRT17	Keratin 17	Protein Coding	Q04695	49	GC17M041619	12.2059	https://www.genecards.org/cgi-bin/carddisp.pl?gene=KRT17
SHBG	Sex Hormone Binding Globulin	Protein Coding	P04278	46	GC17P007613	12.1969	https://www.genecards.org/cgi-bin/carddisp.pl?gene=SHBG
MSMB	Microseminoprotein Beta	Protein Coding	P08118	43	GC10M046033	12.1967	https://www.genecards.org/cgi-bin/carddisp.pl?gene=MSMB
IQGAP1	IQ Motif Containing GTPase Activating Protein 1	Protein Coding	P46940	47	GC15P090388	12.1954	https://www.genecards.org/cgi-bin/carddisp.pl?gene=IQGAP1
ABCA1	ATP Binding Cassette Subfamily A Member 1	Protein Coding	O95477	52	GC09M104781	12.1911	https://www.genecards.org/cgi-bin/carddisp.pl?gene=ABCA1
ERC1	ELKS/RAB6-Interacting/CAST Family Member 1	Protein Coding	Q8IUD2	46	GC12P000995	12.1731	https://www.genecards.org/cgi-bin/carddisp.pl?gene=ERC1
MIR135A1	MicroRNA 135a-1	RNA Gene		21	GC03M053016	12.1698	https://www.genecards.org/cgi-bin/carddisp.pl?gene=MIR135A1
GPI	Glucose-6-Phosphate Isomerase	Protein Coding	P06744	52	GC19P034359	12.1692	https://www.genecards.org/cgi-bin/carddisp.pl?gene=GPI
CLDN10	Claudin 10	Protein Coding	P78369	45	GC13P095433	12.1561	https://www.genecards.org/cgi-bin/carddisp.pl?gene=CLDN10
BTK	Bruton Tyrosine Kinase	Protein Coding	Q06187	58	GC0XM101349	12.1535	https://www.genecards.org/cgi-bin/carddisp.pl?gene=BTK
LINC01503	Long Intergenic Non-Protein Coding RNA 1503	RNA Gene		17	GC09P130832	12.1192	https://www.genecards.org/cgi-bin/carddisp.pl?gene=LINC01503
LASP1	LIM And SH3 Protein 1	Protein Coding	Q14847	46	GC17P038869	12.1155	https://www.genecards.org/cgi-bin/carddisp.pl?gene=LASP1
UGT1A7	UDP Glucuronosyltransferase Family 1 Member A7	Protein Coding	Q9HAW7	44	GC02P233681	12.0647	https://www.genecards.org/cgi-bin/carddisp.pl?gene=UGT1A7
IL7R	Interleukin 7 Receptor	Protein Coding	P16871	50	GC05P035852	12.0536	https://www.genecards.org/cgi-bin/carddisp.pl?gene=IL7R
NTS	Neurotensin	Protein Coding	P30990	45	GC12P085876	12.0469	https://www.genecards.org/cgi-bin/carddisp.pl?gene=NTS
KLRK1	Killer Cell Lectin Like Receptor K1	Protein Coding	P26718	45	GC12M025973	12.0426	https://www.genecards.org/cgi-bin/carddisp.pl?gene=KLRK1
TKT	Transketolase	Protein Coding	P29401	50	GC03M053224	12.0422	https://www.genecards.org/cgi-bin/carddisp.pl?gene=TKT
NQO2	N-Ribosyldihydronicotinamide:Quinone Reductase 2	Protein Coding	P16083	49	GC06P003611	12.0405	https://www.genecards.org/cgi-bin/carddisp.pl?gene=NQO2
E2F3	E2F Transcription Factor 3	Protein Coding	O00716	46	GC06P020410	12.0384	https://www.genecards.org/cgi-bin/carddisp.pl?gene=E2F3
S100A8	S100 Calcium Binding Protein A8	Protein Coding	P05109	46	GC01M157633	12.0374	https://www.genecards.org/cgi-bin/carddisp.pl?gene=S100A8
CD4	CD4 Molecule	Protein Coding	P01730	53	GC12P006786	12.0361	https://www.genecards.org/cgi-bin/carddisp.pl?gene=CD4
PNPLA3	Patatin Like Phospholipase Domain Containing 3	Protein Coding	Q9NST1	46	GC22P043923	12.0287	https://www.genecards.org/cgi-bin/carddisp.pl?gene=PNPLA3
ANG	Angiogenin	Protein Coding	P03950	49	GC14P039963	12.028	https://www.genecards.org/cgi-bin/carddisp.pl?gene=ANG
ETS2	ETS Proto-Oncogene 2, Transcription Factor	Protein Coding	P15036	45	GC21P038805	12.025	https://www.genecards.org/cgi-bin/carddisp.pl?gene=ETS2
POSTN	Periostin	Protein Coding	Q15063	47	GC13M037562	12.0172	https://www.genecards.org/cgi-bin/carddisp.pl?gene=POSTN
THRB	Thyroid Hormone Receptor Beta	Protein Coding	P10828	53	GC03M024117	12.0144	https://www.genecards.org/cgi-bin/carddisp.pl?gene=THRB
ADAR	Adenosine Deaminase RNA Specific	Protein Coding	P55265	50	GC01M157726	11.9993	https://www.genecards.org/cgi-bin/carddisp.pl?gene=ADAR
NANOG	Nanog Homeobox	Protein Coding	Q9H9S0	41	GC12P007787	11.9981	https://www.genecards.org/cgi-bin/carddisp.pl?gene=NANOG
FANCI	FA Complementation Group I	Protein Coding	Q9NVI1	47	GC15P089243	11.9901	https://www.genecards.org/cgi-bin/carddisp.pl?gene=FANCI
DDB2	Damage Specific DNA Binding Protein 2	Protein Coding	Q92466	50	GC11P047237	11.99	https://www.genecards.org/cgi-bin/carddisp.pl?gene=DDB2
TOP1	DNA Topoisomerase I	Protein Coding	P11387	53	GC20P041028	11.9898	https://www.genecards.org/cgi-bin/carddisp.pl?gene=TOP1
FUBP1	Far Upstream Element Binding Protein 1	Protein Coding	Q96AE4	44	GC01M077944	11.9685	https://www.genecards.org/cgi-bin/carddisp.pl?gene=FUBP1
CD81	CD81 Molecule	Protein Coding	P60033	51	GC11P004550	11.9431	https://www.genecards.org/cgi-bin/carddisp.pl?gene=CD81
CTSB	Cathepsin B	Protein Coding	P07858	55	GC08M011842	11.9242	https://www.genecards.org/cgi-bin/carddisp.pl?gene=CTSB
MAT1A	Methionine Adenosyltransferase 1A	Protein Coding	Q00266	50	GC10M080271	11.9002	https://www.genecards.org/cgi-bin/carddisp.pl?gene=MAT1A
EPHA5	EPH Receptor A5	Protein Coding	P54756	50	GC04M065319	11.8916	https://www.genecards.org/cgi-bin/carddisp.pl?gene=EPHA5
SART3	Spliceosome Associated Factor 3, U4/U6 Recycling Protein	Protein Coding	Q15020	41	GC12M108522	11.8723	https://www.genecards.org/cgi-bin/carddisp.pl?gene=SART3
GJB1	Gap Junction Protein Beta 1	Protein Coding	P08034	50	GC0XP071212	11.8614	https://www.genecards.org/cgi-bin/carddisp.pl?gene=GJB1
SLC3A2	Solute Carrier Family 3 Member 2	Protein Coding	P08195	47	GC11P062856	11.8578	https://www.genecards.org/cgi-bin/carddisp.pl?gene=SLC3A2
MIR582	MicroRNA 582	RNA Gene		20	GC05M059703	11.8533	https://www.genecards.org/cgi-bin/carddisp.pl?gene=MIR582
FAM13A	Family With Sequence Similarity 13 Member A	Protein Coding	O94988	44	GC04M088725	11.8373	https://www.genecards.org/cgi-bin/carddisp.pl?gene=FAM13A
PECAM1	Platelet And Endothelial Cell Adhesion Molecule 1	Protein Coding	P16284	45	GC17M064319	11.8284	https://www.genecards.org/cgi-bin/carddisp.pl?gene=PECAM1
LGR5	Leucine Rich Repeat Containing G Protein-Coupled Receptor 5	Protein Coding	O75473	48	GC12P071439	11.7915	https://www.genecards.org/cgi-bin/carddisp.pl?gene=LGR5
MIR302B	MicroRNA 302b	RNA Gene		19	GC04M112871	11.7891	https://www.genecards.org/cgi-bin/carddisp.pl?gene=MIR302B
PTPN1	Protein Tyrosine Phosphatase Non-Receptor Type 1	Protein Coding	P18031	54	GC20P050510	11.7848	https://www.genecards.org/cgi-bin/carddisp.pl?gene=PTPN1
LNCSRLR	LncRNA Sorafenib Resistance In Renal Cell Carcinoma Associated	RNA Gene		14	GC03M146071	11.773	https://www.genecards.org/cgi-bin/carddisp.pl?gene=LNCSRLR
IL1RN	Interleukin 1 Receptor Antagonist	Protein Coding	P18510	54	GC02P127092	11.7599	https://www.genecards.org/cgi-bin/carddisp.pl?gene=IL1RN
NTHL1	Nth Like DNA Glycosylase 1	Protein Coding	P78549	47	GC16M013319	11.7502	https://www.genecards.org/cgi-bin/carddisp.pl?gene=NTHL1
NF2	NF2, Moesin-Ezrin-Radixin Like (MERLIN) Tumor Suppressor	Protein Coding	P35240	53	GC22P029603	11.7499	https://www.genecards.org/cgi-bin/carddisp.pl?gene=NF2
CYP2C19	Cytochrome P450 Family 2 Subfamily C Member 19	Protein Coding	P33261	48	GC10P094762	11.7437	https://www.genecards.org/cgi-bin/carddisp.pl?gene=CYP2C19
CDC6	Cell Division Cycle 6	Protein Coding	Q99741	50	GC17P040287	11.7383	https://www.genecards.org/cgi-bin/carddisp.pl?gene=CDC6
CLDN4	Claudin 4	Protein Coding	O14493	45	GC07P073799	11.7365	https://www.genecards.org/cgi-bin/carddisp.pl?gene=CLDN4
CASP1	Caspase 1	Protein Coding	P29466	53	GC11M105025	11.7323	https://www.genecards.org/cgi-bin/carddisp.pl?gene=CASP1
RGMB-AS1	RGMB Antisense RNA 1	RNA Gene		16	GC05M098769	11.7271	https://www.genecards.org/cgi-bin/carddisp.pl?gene=RGMB-AS1
MAP3K8	Mitogen-Activated Protein Kinase Kinase Kinase 8	Protein Coding	P41279	50	GC10P030619	11.7154	https://www.genecards.org/cgi-bin/carddisp.pl?gene=MAP3K8
CUL2	Cullin 2	Protein Coding	Q13617	48	GC10M035046	11.713	https://www.genecards.org/cgi-bin/carddisp.pl?gene=CUL2
MIR376A1	MicroRNA 376a-1	RNA Gene		16	GC14P113593	11.7024	https://www.genecards.org/cgi-bin/carddisp.pl?gene=MIR376A1
WNT3A	Wnt Family Member 3A	Protein Coding	P56704	52	GC01P230312	11.7004	https://www.genecards.org/cgi-bin/carddisp.pl?gene=WNT3A
MICA	MHC Class I Polypeptide-Related Sequence A	Protein Coding	Q29983	43	GC06P031399	11.6794	https://www.genecards.org/cgi-bin/carddisp.pl?gene=MICA
MIR217	MicroRNA 217	RNA Gene		21	GC02M055982	11.6753	https://www.genecards.org/cgi-bin/carddisp.pl?gene=MIR217
RACK1	Receptor For Activated C Kinase 1	Protein Coding	P63244	48	GC05M182318	11.672	https://www.genecards.org/cgi-bin/carddisp.pl?gene=RACK1
MNX1-AS1	MNX1 Antisense RNA 1 (Head To Head)	RNA Gene		18	GC07P157010	11.6362	https://www.genecards.org/cgi-bin/carddisp.pl?gene=MNX1-AS1
HAGLROS	HAGLR Opposite Strand LncRNA	RNA Gene		17	GC02P176315	11.6329	https://www.genecards.org/cgi-bin/carddisp.pl?gene=HAGLROS
PRC1	Protein Regulator Of Cytokinesis 1	Protein Coding	O43663	45	GC15M090966	11.6261	https://www.genecards.org/cgi-bin/carddisp.pl?gene=PRC1
NLK	Nemo Like Kinase	Protein Coding	Q9UBE8	47	GC17P085806	11.5953	https://www.genecards.org/cgi-bin/carddisp.pl?gene=NLK
MGAT5	Alpha-1,6-Mannosylglycoprotein 6-Beta-N-Acetylglucosaminyltransferase	Protein Coding	Q09328	45	GC02P134119	11.5952	https://www.genecards.org/cgi-bin/carddisp.pl?gene=MGAT5
ST8SIA6-AS1	ST8SIA6 Antisense RNA 1	RNA Gene		17	GC10P017386	11.5602	https://www.genecards.org/cgi-bin/carddisp.pl?gene=ST8SIA6-AS1
ACTB	Actin Beta	Protein Coding	P60709	53	GC07M005527	11.5489	https://www.genecards.org/cgi-bin/carddisp.pl?gene=ACTB
ALDOB	Aldolase, Fructose-Bisphosphate B	Protein Coding	P05062	50	GC09M101420	11.5431	https://www.genecards.org/cgi-bin/carddisp.pl?gene=ALDOB
SFRP5	Secreted Frizzled Related Protein 5	Protein Coding	Q5T4F7	42	GC10M097766	11.5217	https://www.genecards.org/cgi-bin/carddisp.pl?gene=SFRP5
HMMR-AS1	HMMR Antisense RNA 1	RNA Gene		17	GC05M163482	11.5105	https://www.genecards.org/cgi-bin/carddisp.pl?gene=HMMR-AS1
MIR506	MicroRNA 506	RNA Gene		16	GC0XM147230	11.4944	https://www.genecards.org/cgi-bin/carddisp.pl?gene=MIR506
ALDH1A1	Aldehyde Dehydrogenase 1 Family Member A1	Protein Coding	P00352	51	GC09M072900	11.491	https://www.genecards.org/cgi-bin/carddisp.pl?gene=ALDH1A1
NDRG1	N-Myc Downstream Regulated 1	Protein Coding	Q92597	50	GC08M133237	11.4886	https://www.genecards.org/cgi-bin/carddisp.pl?gene=NDRG1
HAMP	Hepcidin Antimicrobial Peptide	Protein Coding	P81172	47	GC19P089415	11.4864	https://www.genecards.org/cgi-bin/carddisp.pl?gene=HAMP
SFTA3	Surfactant Associated 3	RNA Gene	P0C7M3	34	GC14M036474	11.4758	https://www.genecards.org/cgi-bin/carddisp.pl?gene=SFTA3
TDRG1	Testis Development Related 1	RNA Gene	Q3Y452	25	GC06P112191	11.4755	https://www.genecards.org/cgi-bin/carddisp.pl?gene=TDRG1
BLZF1	Basic Leucine Zipper Nuclear Factor 1	Protein Coding	Q9H2G9	42	GC01P169367	11.4745	https://www.genecards.org/cgi-bin/carddisp.pl?gene=BLZF1
IL11	Interleukin 11	Protein Coding	P20809	45	GC19M055364	11.4706	https://www.genecards.org/cgi-bin/carddisp.pl?gene=IL11
CDR1-AS	CDR1 Antisense RNA	RNA Gene		6	GC0XU902169	11.452	https://www.genecards.org/cgi-bin/carddisp.pl?gene=CDR1-AS
PCM1	Pericentriolar Material 1	Protein Coding	Q15154	45	GC08P017922	11.4512	https://www.genecards.org/cgi-bin/carddisp.pl?gene=PCM1
MAP2K4	Mitogen-Activated Protein Kinase Kinase 4	Protein Coding	P45985	52	GC17P012020	11.4495	https://www.genecards.org/cgi-bin/carddisp.pl?gene=MAP2K4
EIF6	Eukaryotic Translation Initiation Factor 6	Protein Coding	P56537	46	GC20M035278	11.4483	https://www.genecards.org/cgi-bin/carddisp.pl?gene=EIF6
VCP	Valosin Containing Protein	Protein Coding	P55072	53	GC09M035056	11.442	https://www.genecards.org/cgi-bin/carddisp.pl?gene=VCP
TNFSF11	TNF Superfamily Member 11	Protein Coding	O14788	53	GC13P042562	11.4288	https://www.genecards.org/cgi-bin/carddisp.pl?gene=TNFSF11
MIR188	MicroRNA 188	RNA Gene		17	GC0XP050003	11.4091	https://www.genecards.org/cgi-bin/carddisp.pl?gene=MIR188
CSF1	Colony Stimulating Factor 1	Protein Coding	P09603	48	GC01P109911	11.4084	https://www.genecards.org/cgi-bin/carddisp.pl?gene=CSF1
JUNB	JunB Proto-Oncogene, AP-1 Transcription Factor Subunit	Protein Coding	P17275	46	GC19P012791	11.3972	https://www.genecards.org/cgi-bin/carddisp.pl?gene=JUNB
MIR615	MicroRNA 615	RNA Gene		21	GC12P054033	11.3924	https://www.genecards.org/cgi-bin/carddisp.pl?gene=MIR615
IL1A	Interleukin 1 Alpha	Protein Coding	P01583	50	GC02M112773	11.3915	https://www.genecards.org/cgi-bin/carddisp.pl?gene=IL1A
GSTA1	Glutathione S-Transferase Alpha 1	Protein Coding	P08263	46	GC06M052791	11.3859	https://www.genecards.org/cgi-bin/carddisp.pl?gene=GSTA1
PAX2	Paired Box 2	Protein Coding	Q02962	50	GC10P100735	11.3835	https://www.genecards.org/cgi-bin/carddisp.pl?gene=PAX2
CSK	C-Terminal Src Kinase	Protein Coding	P41240	51	GC15P074782	11.3834	https://www.genecards.org/cgi-bin/carddisp.pl?gene=CSK
ST6GAL1	ST6 Beta-Galactoside Alpha-2,6-Sialyltransferase 1	Protein Coding	P15907	48	GC03P186930	11.3707	https://www.genecards.org/cgi-bin/carddisp.pl?gene=ST6GAL1
SLCO1B3	Solute Carrier Organic Anion Transporter Family Member 1B3	Protein Coding	Q9NPD5	48	GC12P020810	11.3653	https://www.genecards.org/cgi-bin/carddisp.pl?gene=SLCO1B3
KRT10	Keratin 10	Protein Coding	P13645	47	GC17M040818	11.3393	https://www.genecards.org/cgi-bin/carddisp.pl?gene=KRT10
SOAT1	Sterol O-Acyltransferase 1	Protein Coding	P35610	48	GC01P179262	11.3376	https://www.genecards.org/cgi-bin/carddisp.pl?gene=SOAT1
WNT4	Wnt Family Member 4	Protein Coding	P56705	52	GC01M022190	11.3354	https://www.genecards.org/cgi-bin/carddisp.pl?gene=WNT4
IFNAR2	Interferon Alpha And Beta Receptor Subunit 2	Protein Coding	P48551	53	GC21P033229	11.3226	https://www.genecards.org/cgi-bin/carddisp.pl?gene=IFNAR2
MIR218-1	MicroRNA 218-1	RNA Gene		19	GC04P022269	11.3208	https://www.genecards.org/cgi-bin/carddisp.pl?gene=MIR218-1
ZNF521	Zinc Finger Protein 521	Protein Coding	Q96K83	42	GC18M025061	11.3118	https://www.genecards.org/cgi-bin/carddisp.pl?gene=ZNF521
PGF	Placental Growth Factor	Protein Coding	P49763	48	GC14M074941	11.2925	https://www.genecards.org/cgi-bin/carddisp.pl?gene=PGF
S100A7	S100 Calcium Binding Protein A7	Protein Coding	P31151	44	GC01M153457	11.2884	https://www.genecards.org/cgi-bin/carddisp.pl?gene=S100A7
COMT	Catechol-O-Methyltransferase	Protein Coding	P21964	55	GC22P019941	11.2869	https://www.genecards.org/cgi-bin/carddisp.pl?gene=COMT
ASTILCS	Antisense Transcript Of PTP4A3, Liver Carcinoma Survival Associated	RNA Gene		11	GC08M141394	11.2842	https://www.genecards.org/cgi-bin/carddisp.pl?gene=ASTILCS
CIB1	Calcium And Integrin Binding 1	Protein Coding	Q99828	46	GC15M090229	11.283	https://www.genecards.org/cgi-bin/carddisp.pl?gene=CIB1
BMP7	Bone Morphogenetic Protein 7	Protein Coding	P18075	51	GC20M057168	11.273	https://www.genecards.org/cgi-bin/carddisp.pl?gene=BMP7
MIR885	MicroRNA 885	RNA Gene		18	GC03M010698	11.2635	https://www.genecards.org/cgi-bin/carddisp.pl?gene=MIR885
LINC00857	Long Intergenic Non-Protein Coding RNA 857	RNA Gene		17	GC10P100834	11.2596	https://www.genecards.org/cgi-bin/carddisp.pl?gene=LINC00857
NEK2	NIMA Related Kinase 2	Protein Coding	P51955	54	GC01M211658	11.2499	https://www.genecards.org/cgi-bin/carddisp.pl?gene=NEK2
VCL	Vinculin	Protein Coding	P18206	52	GC10P073995	11.2497	https://www.genecards.org/cgi-bin/carddisp.pl?gene=VCL
DEK	DEK Proto-Oncogene	Protein Coding	P35659	45	GC06M018224	11.249	https://www.genecards.org/cgi-bin/carddisp.pl?gene=DEK
MIR625	MicroRNA 625	RNA Gene		15	GC14P065471	11.2437	https://www.genecards.org/cgi-bin/carddisp.pl?gene=MIR625
BCL2L11	BCL2 Like 11	Protein Coding	O43521	49	GC02P111119	11.2426	https://www.genecards.org/cgi-bin/carddisp.pl?gene=BCL2L11
RBPJ	Recombination Signal Binding Protein For Immunoglobulin Kappa J Region	Protein Coding	Q06330	51	GC04P026105	11.2423	https://www.genecards.org/cgi-bin/carddisp.pl?gene=RBPJ
DCK	Deoxycytidine Kinase	Protein Coding	P27707	48	GC04P070992	11.2415	https://www.genecards.org/cgi-bin/carddisp.pl?gene=DCK
PPARD	Peroxisome Proliferator Activated Receptor Delta	Protein Coding	Q03181	50	GC06P112139	11.2363	https://www.genecards.org/cgi-bin/carddisp.pl?gene=PPARD
ASS1	Argininosuccinate Synthase 1	Protein Coding	P00966	53	GC09P130444	11.2187	https://www.genecards.org/cgi-bin/carddisp.pl?gene=ASS1
CD63	CD63 Molecule	Protein Coding	P08962	47	GC12M055725	11.1818	https://www.genecards.org/cgi-bin/carddisp.pl?gene=CD63
EIF1AX	Eukaryotic Translation Initiation Factor 1A X-Linked	Protein Coding	P47813	46	GC0XM020124	11.1735	https://www.genecards.org/cgi-bin/carddisp.pl?gene=EIF1AX
SPAAR	Small Regulatory Polypeptide Of Amino Acid Response	Protein Coding	A0A1B0GVQ0	20	GC09P053241	11.173	https://www.genecards.org/cgi-bin/carddisp.pl?gene=SPAAR
EIF2S1	Eukaryotic Translation Initiation Factor 2 Subunit Alpha	Protein Coding	P05198	48	GC14P067359	11.1576	https://www.genecards.org/cgi-bin/carddisp.pl?gene=EIF2S1
GAL3ST1	Galactose-3-O-Sulfotransferase 1	Protein Coding	Q99999	42	GC22M030554	11.1319	https://www.genecards.org/cgi-bin/carddisp.pl?gene=GAL3ST1
HAVCR2	Hepatitis A Virus Cellular Receptor 2	Protein Coding	Q8TDQ0	49	GC05M157063	11.1289	https://www.genecards.org/cgi-bin/carddisp.pl?gene=HAVCR2
SOD2-OT1	SOD2 Overlapping Transcript 1	RNA Gene		13	GC06M159772	11.1231	https://www.genecards.org/cgi-bin/carddisp.pl?gene=SOD2-OT1
RPSA	Ribosomal Protein SA	Protein Coding	P08865	51	GC03P039406	11.1229	https://www.genecards.org/cgi-bin/carddisp.pl?gene=RPSA
SLC2A3	Solute Carrier Family 2 Member 3	Protein Coding	P11169	52	GC12M007919	11.0956	https://www.genecards.org/cgi-bin/carddisp.pl?gene=SLC2A3
IQANK1	IQ Motif And Ankyrin Repeat Containing 1	Protein Coding	A8MXQ7	22	GC08P145875	11.0882	https://www.genecards.org/cgi-bin/carddisp.pl?gene=IQANK1
STAT5B	Signal Transducer And Activator Of Transcription 5B	Protein Coding	P51692	54	GC17M042199	11.0874	https://www.genecards.org/cgi-bin/carddisp.pl?gene=STAT5B
ABRAXAS1	Abraxas 1, BRCA1 A Complex Subunit	Protein Coding	Q6UWZ7	42	GC04M083464	11.072	https://www.genecards.org/cgi-bin/carddisp.pl?gene=ABRAXAS1
CCDC26	CCDC26 Long Non-Coding RNA	RNA Gene		27	GC08M134319	11.0661	https://www.genecards.org/cgi-bin/carddisp.pl?gene=CCDC26
REG1A	Regenerating Family Member 1 Alpha	Protein Coding	P05451	44	GC02P079120	11.05	https://www.genecards.org/cgi-bin/carddisp.pl?gene=REG1A
LINC00858	Long Intergenic Non-Protein Coding RNA 858	RNA Gene		16	GC10P100857	11.0496	https://www.genecards.org/cgi-bin/carddisp.pl?gene=LINC00858
ADAM9	ADAM Metallopeptidase Domain 9	Protein Coding	Q13443	52	GC08P038996	11.039	https://www.genecards.org/cgi-bin/carddisp.pl?gene=ADAM9
CD47	CD47 Molecule	Protein Coding	Q08722	49	GC03M108043	11.0339	https://www.genecards.org/cgi-bin/carddisp.pl?gene=CD47
MIR873	MicroRNA 873	RNA Gene		19	GC09M028888	11.0314	https://www.genecards.org/cgi-bin/carddisp.pl?gene=MIR873
NOX4	NADPH Oxidase 4	Protein Coding	Q9NPH5	47	GC11M089324	11.031	https://www.genecards.org/cgi-bin/carddisp.pl?gene=NOX4
LINC00339	Long Intergenic Non-Protein Coding RNA 339	RNA Gene		20	GC01P023216	11.0267	https://www.genecards.org/cgi-bin/carddisp.pl?gene=LINC00339
MIR346	MicroRNA 346	RNA Gene		21	GC10M086264	11.0261	https://www.genecards.org/cgi-bin/carddisp.pl?gene=MIR346
BIRC7	Baculoviral IAP Repeat Containing 7	Protein Coding	Q96CA5	44	GC20P063235	11.0157	https://www.genecards.org/cgi-bin/carddisp.pl?gene=BIRC7
COL18A1	Collagen Type XVIII Alpha 1 Chain	Protein Coding	P39060	50	GC21P045405	11.0149	https://www.genecards.org/cgi-bin/carddisp.pl?gene=COL18A1
DVL3	Dishevelled Segment Polarity Protein 3	Protein Coding	Q92997	49	GC03P184155	11.0041	https://www.genecards.org/cgi-bin/carddisp.pl?gene=DVL3
HP	Haptoglobin	Protein Coding	P00738	50	GC16P073656	11.003	https://www.genecards.org/cgi-bin/carddisp.pl?gene=HP
ZNF667-AS1	ZNF667 Antisense RNA 1 (Head To Head)	RNA Gene		17	GC19P056477	11.0002	https://www.genecards.org/cgi-bin/carddisp.pl?gene=ZNF667-AS1
LINC00520	Long Intergenic Non-Protein Coding RNA 520	RNA Gene		19	GC14M055781	10.9869	https://www.genecards.org/cgi-bin/carddisp.pl?gene=LINC00520
GLS	Glutaminase	Protein Coding	O94925	53	GC02P190880	10.98	https://www.genecards.org/cgi-bin/carddisp.pl?gene=GLS
SNORD15A	Small Nucleolar RNA, C/D Box 15A	RNA Gene		17	GC11P075400	10.96	https://www.genecards.org/cgi-bin/carddisp.pl?gene=SNORD15A
PTGER4	Prostaglandin E Receptor 4	Protein Coding	P35408	50	GC05P040679	10.9591	https://www.genecards.org/cgi-bin/carddisp.pl?gene=PTGER4
TRIM27	Tripartite Motif Containing 27	Protein Coding	P14373	45	GC06M028903	10.9527	https://www.genecards.org/cgi-bin/carddisp.pl?gene=TRIM27
PIK3R2	Phosphoinositide-3-Kinase Regulatory Subunit 2	Protein Coding	O00459	54	GC19P018153	10.9451	https://www.genecards.org/cgi-bin/carddisp.pl?gene=PIK3R2
RRM2	Ribonucleotide Reductase Regulatory Subunit M2	Protein Coding	P31350	52	GC02P010128	10.9434	https://www.genecards.org/cgi-bin/carddisp.pl?gene=RRM2
MIR660	MicroRNA 660	RNA Gene		15	GC0XP050013	10.9397	https://www.genecards.org/cgi-bin/carddisp.pl?gene=MIR660
CD46	CD46 Molecule	Protein Coding	P15529	52	GC01P207752	10.9364	https://www.genecards.org/cgi-bin/carddisp.pl?gene=CD46
POLH	DNA Polymerase Eta	Protein Coding	Q9Y253	52	GC06P043576	10.9193	https://www.genecards.org/cgi-bin/carddisp.pl?gene=POLH
TATDN1	TatD DNase Domain Containing 1	Protein Coding	Q6P1N9	40	GC08M124488	10.9122	https://www.genecards.org/cgi-bin/carddisp.pl?gene=TATDN1
IKBKG	Inhibitor Of Nuclear Factor Kappa B Kinase Regulatory Subunit Gamma	Protein Coding	Q9Y6K9	52	GC0XP154541	10.9101	https://www.genecards.org/cgi-bin/carddisp.pl?gene=IKBKG
NTRK2	Neurotrophic Receptor Tyrosine Kinase 2	Protein Coding	Q16620	57	GC09P084668	10.9048	https://www.genecards.org/cgi-bin/carddisp.pl?gene=NTRK2
LINC00968	Long Intergenic Non-Protein Coding RNA 968	RNA Gene		15	GC08M056543	10.8987	https://www.genecards.org/cgi-bin/carddisp.pl?gene=LINC00968
TXNIP	Thioredoxin Interacting Protein	Protein Coding	Q9H3M7	44	GC01M145992	10.897	https://www.genecards.org/cgi-bin/carddisp.pl?gene=TXNIP
DCUN1D1	Defective In Cullin Neddylation 1 Domain Containing 1	Protein Coding	Q96GG9	43	GC03M182938	10.8923	https://www.genecards.org/cgi-bin/carddisp.pl?gene=DCUN1D1
PTPA	Protein Phosphatase 2 Phosphatase Activator	Protein Coding	Q15257	47	GC09P130804	10.8911	https://www.genecards.org/cgi-bin/carddisp.pl?gene=PTPA
SLCO1B1	Solute Carrier Organic Anion Transporter Family Member 1B1	Protein Coding	Q9Y6L6	51	GC12P030887	10.8903	https://www.genecards.org/cgi-bin/carddisp.pl?gene=SLCO1B1
SDHA	Succinate Dehydrogenase Complex Flavoprotein Subunit A	Protein Coding	P31040	52	GC05P000220	10.8762	https://www.genecards.org/cgi-bin/carddisp.pl?gene=SDHA
PDCD4	Programmed Cell Death 4	Protein Coding	Q53EL6	47	GC10P110871	10.8693	https://www.genecards.org/cgi-bin/carddisp.pl?gene=PDCD4
MAT2A	Methionine Adenosyltransferase 2A	Protein Coding	P31153	50	GC02P086113	10.8463	https://www.genecards.org/cgi-bin/carddisp.pl?gene=MAT2A
IFNAR1	Interferon Alpha And Beta Receptor Subunit 1	Protein Coding	P17181	53	GC21P033324	10.8461	https://www.genecards.org/cgi-bin/carddisp.pl?gene=IFNAR1
PIK3CB	Phosphatidylinositol-4,5-Bisphosphate 3-Kinase Catalytic Subunit Beta	Protein Coding	P42338	52	GC03M138652	10.8428	https://www.genecards.org/cgi-bin/carddisp.pl?gene=PIK3CB
LOXL2	Lysyl Oxidase Like 2	Protein Coding	Q9Y4K0	50	GC08M023296	10.8204	https://www.genecards.org/cgi-bin/carddisp.pl?gene=LOXL2
SULT2A1	Sulfotransferase Family 2A Member 1	Protein Coding	Q06520	48	GC19M047870	10.8198	https://www.genecards.org/cgi-bin/carddisp.pl?gene=SULT2A1
LINC00313	Long Intergenic Non-Protein Coding RNA 313	RNA Gene	P59037	23	GC21M043440	10.8042	https://www.genecards.org/cgi-bin/carddisp.pl?gene=LINC00313
FAT4	FAT Atypical Cadherin 4	Protein Coding	Q6V0I7	43	GC04P125315	10.8021	https://www.genecards.org/cgi-bin/carddisp.pl?gene=FAT4
ASPH	Aspartate Beta-Hydroxylase	Protein Coding	Q12797	47	GC08M061500	10.7987	https://www.genecards.org/cgi-bin/carddisp.pl?gene=ASPH
CEBPA-DT	CEBPA Divergent Transcript	RNA Gene		18	GC19P089369	10.7921	https://www.genecards.org/cgi-bin/carddisp.pl?gene=CEBPA-DT
ACTG1	Actin Gamma 1	Protein Coding	P63261	52	GC17M081509	10.7811	https://www.genecards.org/cgi-bin/carddisp.pl?gene=ACTG1
TFG	Trafficking From ER To Golgi Regulator	Protein Coding	Q92734	47	GC03P100709	10.7783	https://www.genecards.org/cgi-bin/carddisp.pl?gene=TFG
SPINT1	Serine Peptidase Inhibitor, Kunitz Type 1	Protein Coding	O43278	45	GC15P040844	10.7646	https://www.genecards.org/cgi-bin/carddisp.pl?gene=SPINT1
PTPN12	Protein Tyrosine Phosphatase Non-Receptor Type 12	Protein Coding	Q05209	52	GC07P077537	10.764	https://www.genecards.org/cgi-bin/carddisp.pl?gene=PTPN12
MIR654	MicroRNA 654	RNA Gene		19	GC14P113618	10.7476	https://www.genecards.org/cgi-bin/carddisp.pl?gene=MIR654
HIC1	HIC ZBTB Transcriptional Repressor 1	Protein Coding	Q14526	46	GC17P002054	10.7466	https://www.genecards.org/cgi-bin/carddisp.pl?gene=HIC1
TEP1	Telomerase Associated Protein 1	Protein Coding	Q99973	45	GC14M020365	10.7332	https://www.genecards.org/cgi-bin/carddisp.pl?gene=TEP1
LINC01186	Long Intergenic Non-Protein Coding RNA 1186	RNA Gene		16	GC0XM046258	10.7269	https://www.genecards.org/cgi-bin/carddisp.pl?gene=LINC01186
CCL4	C-C Motif Chemokine Ligand 4	Protein Coding	P13236	44	GC17P036103	10.7187	https://www.genecards.org/cgi-bin/carddisp.pl?gene=CCL4
SLC16A1-AS1	SLC16A1 Antisense RNA 1	RNA Gene		18	GC01P112956	10.716	https://www.genecards.org/cgi-bin/carddisp.pl?gene=SLC16A1-AS1
PRKAA1	Protein Kinase AMP-Activated Catalytic Subunit Alpha 1	Protein Coding	Q13131	51	GC05M040759	10.7078	https://www.genecards.org/cgi-bin/carddisp.pl?gene=PRKAA1
IVL	Involucrin	Protein Coding	P07476	43	GC01P156965	10.7064	https://www.genecards.org/cgi-bin/carddisp.pl?gene=IVL
MIR877	MicroRNA 877	RNA Gene		20	GC06P030584	10.7032	https://www.genecards.org/cgi-bin/carddisp.pl?gene=MIR877
CX3CR1	C-X3-C Motif Chemokine Receptor 1	Protein Coding	P49238	47	GC03M039279	10.6923	https://www.genecards.org/cgi-bin/carddisp.pl?gene=CX3CR1
MIR381	MicroRNA 381	RNA Gene		19	GC14P113600	10.6802	https://www.genecards.org/cgi-bin/carddisp.pl?gene=MIR381
HLA-DQB1	Major Histocompatibility Complex, Class II, DQ Beta 1	Protein Coding	P01920	46	GC06M084010	10.6744	https://www.genecards.org/cgi-bin/carddisp.pl?gene=HLA-DQB1
ACSL4	Acyl-CoA Synthetase Long Chain Family Member 4	Protein Coding	O60488	50	GC0XM109624	10.6727	https://www.genecards.org/cgi-bin/carddisp.pl?gene=ACSL4
POMC	Proopiomelanocortin	Protein Coding	P01189	52	GC02M025160	10.671	https://www.genecards.org/cgi-bin/carddisp.pl?gene=POMC
RARS1	Arginyl-TRNA Synthetase 1	Protein Coding	P54136	48	GC05P168487	10.6611	https://www.genecards.org/cgi-bin/carddisp.pl?gene=RARS1
MYO1B	Myosin IB	Protein Coding	O43795	43	GC02P191246	10.6469	https://www.genecards.org/cgi-bin/carddisp.pl?gene=MYO1B
PTMA	Prothymosin Alpha	Protein Coding	P06454	46	GC02P232105	10.6423	https://www.genecards.org/cgi-bin/carddisp.pl?gene=PTMA
EFNB2	Ephrin B2	Protein Coding	P52799	48	GC13M106489	10.6093	https://www.genecards.org/cgi-bin/carddisp.pl?gene=EFNB2
PDCD1LG2	Programmed Cell Death 1 Ligand 2	Protein Coding	Q9BQ51	47	GC09P005510	10.5874	https://www.genecards.org/cgi-bin/carddisp.pl?gene=PDCD1LG2
CSE1L	Chromosome Segregation 1 Like	Protein Coding	P55060	45	GC20P049046	10.584	https://www.genecards.org/cgi-bin/carddisp.pl?gene=CSE1L
SIRPA	Signal Regulatory Protein Alpha	Protein Coding	P78324	50	GC20P001894	10.5831	https://www.genecards.org/cgi-bin/carddisp.pl?gene=SIRPA
ZC4H2	Zinc Finger C4H2-Type Containing	Protein Coding	Q9NQZ6	41	GC0XM064915	10.5826	https://www.genecards.org/cgi-bin/carddisp.pl?gene=ZC4H2
KAT2B	Lysine Acetyltransferase 2B	Protein Coding	Q92831	52	GC03P020047	10.582	https://www.genecards.org/cgi-bin/carddisp.pl?gene=KAT2B
SNHG14	Small Nucleolar RNA Host Gene 14	RNA Gene		19	GC15P056584	10.5658	https://www.genecards.org/cgi-bin/carddisp.pl?gene=SNHG14
PRDX3	Peroxiredoxin 3	Protein Coding	P30048	49	GC10M119167	10.5623	https://www.genecards.org/cgi-bin/carddisp.pl?gene=PRDX3
ASAP1-IT1	ASAP1 Intronic Transcript 1	RNA Gene		16	GC08M130295	10.5535	https://www.genecards.org/cgi-bin/carddisp.pl?gene=ASAP1-IT1
CCR1	C-C Motif Chemokine Receptor 1	Protein Coding	P32246	47	GC03M046218	10.5529	https://www.genecards.org/cgi-bin/carddisp.pl?gene=CCR1
XRCC5	X-Ray Repair Cross Complementing 5	Protein Coding	P13010	48	GC02P216107	10.5421	https://www.genecards.org/cgi-bin/carddisp.pl?gene=XRCC5
CXCR1	C-X-C Motif Chemokine Receptor 1	Protein Coding	P25024	47	GC02M218162	10.537	https://www.genecards.org/cgi-bin/carddisp.pl?gene=CXCR1
GSTM3	Glutathione S-Transferase Mu 3	Protein Coding	P21266	50	GC01M109733	10.5366	https://www.genecards.org/cgi-bin/carddisp.pl?gene=GSTM3
MIR196B	MicroRNA 196b	RNA Gene		22	GC07M027843	10.5248	https://www.genecards.org/cgi-bin/carddisp.pl?gene=MIR196B
PDGFB	Platelet Derived Growth Factor Subunit B	Protein Coding	P01127	55	GC22M071264	10.5214	https://www.genecards.org/cgi-bin/carddisp.pl?gene=PDGFB
RBM38	RNA Binding Motif Protein 38	Protein Coding	Q9H0Z9	41	GC20P057391	10.5195	https://www.genecards.org/cgi-bin/carddisp.pl?gene=RBM38
MAFA-AS1	MAFA Antisense RNA 1	RNA Gene		18	GC08P143417	10.5149	https://www.genecards.org/cgi-bin/carddisp.pl?gene=MAFA-AS1
GGPS1	Geranylgeranyl Diphosphate Synthase 1	Protein Coding	O95749	48	GC01P235327	10.5083	https://www.genecards.org/cgi-bin/carddisp.pl?gene=GGPS1
ASCL1	Achaete-Scute Family BHLH Transcription Factor 1	Protein Coding	P50553	46	GC12P102957	10.5059	https://www.genecards.org/cgi-bin/carddisp.pl?gene=ASCL1
CLPTM1L	CLPTM1 Like	Protein Coding	Q96KA5	42	GC05M001317	10.4855	https://www.genecards.org/cgi-bin/carddisp.pl?gene=CLPTM1L
LINC00342	Long Intergenic Non-Protein Coding RNA 342	RNA Gene		19	GC02M095807	10.4781	https://www.genecards.org/cgi-bin/carddisp.pl?gene=LINC00342
INHA	Inhibin Subunit Alpha	Protein Coding	P05111	47	GC02P219569	10.4744	https://www.genecards.org/cgi-bin/carddisp.pl?gene=INHA
MIR363	MicroRNA 363	RNA Gene		16	GC0XM134393	10.4714	https://www.genecards.org/cgi-bin/carddisp.pl?gene=MIR363
TLR9	Toll Like Receptor 9	Protein Coding	Q9NR96	49	GC03M053009	10.4577	https://www.genecards.org/cgi-bin/carddisp.pl?gene=TLR9
PDPK1	3-Phosphoinositide Dependent Protein Kinase 1	Protein Coding	O15530	52	GC16P002537	10.4543	https://www.genecards.org/cgi-bin/carddisp.pl?gene=PDPK1
PSG2	Pregnancy Specific Beta-1-Glycoprotein 2	Protein Coding	P11465	38	GC19M043064	10.4506	https://www.genecards.org/cgi-bin/carddisp.pl?gene=PSG2
MIR493	MicroRNA 493	RNA Gene		20	GC14P113610	10.4504	https://www.genecards.org/cgi-bin/carddisp.pl?gene=MIR493
ALDOA	Aldolase, Fructose-Bisphosphate A	Protein Coding	P04075	52	GC16P030064	10.4492	https://www.genecards.org/cgi-bin/carddisp.pl?gene=ALDOA
MIR134	MicroRNA 134	RNA Gene		20	GC14P113582	10.4458	https://www.genecards.org/cgi-bin/carddisp.pl?gene=MIR134
PRDX5	Peroxiredoxin 5	Protein Coding	P30044	47	GC11P064831	10.439	https://www.genecards.org/cgi-bin/carddisp.pl?gene=PRDX5
FOLH1	Folate Hydrolase 1	Protein Coding	Q04609	51	GC11M113197	10.4388	https://www.genecards.org/cgi-bin/carddisp.pl?gene=FOLH1
MIR515-1	MicroRNA 515-1	RNA Gene		16	GC19P053679	10.436	https://www.genecards.org/cgi-bin/carddisp.pl?gene=MIR515-1
PLA2G2A	Phospholipase A2 Group IIA	Protein Coding	P14555	50	GC01M019975	10.4301	https://www.genecards.org/cgi-bin/carddisp.pl?gene=PLA2G2A
EPOR	Erythropoietin Receptor	Protein Coding	P19235	52	GC19M011377	10.422	https://www.genecards.org/cgi-bin/carddisp.pl?gene=EPOR
PRL	Prolactin	Protein Coding	P01236	48	GC06M022287	10.4119	https://www.genecards.org/cgi-bin/carddisp.pl?gene=PRL
CSNK1A1	Casein Kinase 1 Alpha 1	Protein Coding	P48729	53	GC05M149492	10.3976	https://www.genecards.org/cgi-bin/carddisp.pl?gene=CSNK1A1
GLI2	GLI Family Zinc Finger 2	Protein Coding	P10070	53	GC02P120735	10.3956	https://www.genecards.org/cgi-bin/carddisp.pl?gene=GLI2
YY1AP1	YY1 Associated Protein 1	Protein Coding	Q9H869	42	GC01M155659	10.3911	https://www.genecards.org/cgi-bin/carddisp.pl?gene=YY1AP1
URGCP	Upregulator Of Cell Proliferation	Protein Coding	Q8TCY9	40	GC07M043876	10.3841	https://www.genecards.org/cgi-bin/carddisp.pl?gene=URGCP
REG3A	Regenerating Family Member 3 Alpha	Protein Coding	Q06141	41	GC02M079157	10.3834	https://www.genecards.org/cgi-bin/carddisp.pl?gene=REG3A
CACNA1G-AS1	CACNA1G Antisense RNA 1	RNA Gene		19	GC17M064716	10.3796	https://www.genecards.org/cgi-bin/carddisp.pl?gene=CACNA1G-AS1
GNAS-AS1	GNAS Antisense RNA 1	RNA Gene		25	GC20M058811	10.3796	https://www.genecards.org/cgi-bin/carddisp.pl?gene=GNAS-AS1
LINC00052	Long Intergenic Non-Protein Coding RNA 52	RNA Gene	Q96N35	21	GC15P087576	10.3738	https://www.genecards.org/cgi-bin/carddisp.pl?gene=LINC00052
BMP4	Bone Morphogenetic Protein 4	Protein Coding	P12644	53	GC14M053949	10.3666	https://www.genecards.org/cgi-bin/carddisp.pl?gene=BMP4
OTC	Ornithine Transcarbamylase	Protein Coding	P00480	50	GC0XP038330	10.3652	https://www.genecards.org/cgi-bin/carddisp.pl?gene=OTC
BAG1	BAG Cochaperone 1	Protein Coding	Q99933	45	GC09M033245	10.3605	https://www.genecards.org/cgi-bin/carddisp.pl?gene=BAG1
FBP1	Fructose-Bisphosphatase 1	Protein Coding	P09467	53	GC09M094603	10.3498	https://www.genecards.org/cgi-bin/carddisp.pl?gene=FBP1
BRINP1	BMP/Retinoic Acid Inducible Neural Specific 1	Protein Coding	O60477	40	GC09M119153	10.3491	https://www.genecards.org/cgi-bin/carddisp.pl?gene=BRINP1
MIR449A	MicroRNA 449a	RNA Gene		22	GC05M055171	10.3422	https://www.genecards.org/cgi-bin/carddisp.pl?gene=MIR449A
FUCA1	Alpha-L-Fucosidase 1	Protein Coding	P04066	52	GC01M023845	10.3405	https://www.genecards.org/cgi-bin/carddisp.pl?gene=FUCA1
TFR2	Transferrin Receptor 2	Protein Coding	Q9UP52	48	GC07M100620	10.3312	https://www.genecards.org/cgi-bin/carddisp.pl?gene=TFR2
NCOR1	Nuclear Receptor Corepressor 1	Protein Coding	O75376	48	GC17M016029	10.3293	https://www.genecards.org/cgi-bin/carddisp.pl?gene=NCOR1
CXCL10	C-X-C Motif Chemokine Ligand 10	Protein Coding	P02778	48	GC04M076021	10.3245	https://www.genecards.org/cgi-bin/carddisp.pl?gene=CXCL10
MIR135B	MicroRNA 135b	RNA Gene		22	GC01M205448	10.3232	https://www.genecards.org/cgi-bin/carddisp.pl?gene=MIR135B
EML4	EMAP Like 4	Protein Coding	Q9HC35	43	GC02P042169	10.3202	https://www.genecards.org/cgi-bin/carddisp.pl?gene=EML4
EDN1	Endothelin 1	Protein Coding	P05305	53	GC06P012236	10.3096	https://www.genecards.org/cgi-bin/carddisp.pl?gene=EDN1
BOK-AS1	BOK Antisense RNA 1	RNA Gene		18	GC02M241544	10.2961	https://www.genecards.org/cgi-bin/carddisp.pl?gene=BOK-AS1
ATR	ATR Serine/Threonine Kinase	Protein Coding	Q13535	57	GC03M142449	10.2864	https://www.genecards.org/cgi-bin/carddisp.pl?gene=ATR
LINC00336	Long Intergenic Non-Protein Coding RNA 336	RNA Gene	Q6ZUF6	27	GC06M033586	10.2844	https://www.genecards.org/cgi-bin/carddisp.pl?gene=LINC00336
BCAS2	BCAS2 Pre-MRNA Processing Factor	Protein Coding	O75934	41	GC01M114567	10.2832	https://www.genecards.org/cgi-bin/carddisp.pl?gene=BCAS2
GLS2	Glutaminase 2	Protein Coding	Q9UI32	45	GC12M056470	10.2826	https://www.genecards.org/cgi-bin/carddisp.pl?gene=GLS2
CHP2	Calcineurin Like EF-Hand Protein 2	Protein Coding	O43745	37	GC16P053180	10.2794	https://www.genecards.org/cgi-bin/carddisp.pl?gene=CHP2
NR1H4	Nuclear Receptor Subfamily 1 Group H Member 4	Protein Coding	Q96RI1	52	GC12P100473	10.2787	https://www.genecards.org/cgi-bin/carddisp.pl?gene=NR1H4
WNT5B	Wnt Family Member 5B	Protein Coding	Q9H1J7	48	GC12P001529	10.2781	https://www.genecards.org/cgi-bin/carddisp.pl?gene=WNT5B
MMP10	Matrix Metallopeptidase 10	Protein Coding	P09238	48	GC11M102770	10.2768	https://www.genecards.org/cgi-bin/carddisp.pl?gene=MMP10
MIR16-2	MicroRNA 16-2	RNA Gene		20	GC03P160418	10.2711	https://www.genecards.org/cgi-bin/carddisp.pl?gene=MIR16-2
MIR671	MicroRNA 671	RNA Gene		18	GC07P151238	10.2558	https://www.genecards.org/cgi-bin/carddisp.pl?gene=MIR671
BRD7	Bromodomain Containing 7	Protein Coding	Q9NPI1	46	GC16M050313	10.2527	https://www.genecards.org/cgi-bin/carddisp.pl?gene=BRD7
RPLP0	Ribosomal Protein Lateral Stalk Subunit P0	Protein Coding	P05388	45	GC12M120196	10.2515	https://www.genecards.org/cgi-bin/carddisp.pl?gene=RPLP0
ELOB	Elongin B	Protein Coding	Q15370	42	GC16M013398	10.2486	https://www.genecards.org/cgi-bin/carddisp.pl?gene=ELOB
CCR2	C-C Motif Chemokine Receptor 2	Protein Coding	P41597	48	GC03P053749	10.244	https://www.genecards.org/cgi-bin/carddisp.pl?gene=CCR2
JUND	JunD Proto-Oncogene, AP-1 Transcription Factor Subunit	Protein Coding	P17535	45	GC19M018279	10.2389	https://www.genecards.org/cgi-bin/carddisp.pl?gene=JUND
IFNL3	Interferon Lambda 3	Protein Coding	Q8IZI9	40	GC19M039243	10.2227	https://www.genecards.org/cgi-bin/carddisp.pl?gene=IFNL3
SREBF2	Sterol Regulatory Element Binding Transcription Factor 2	Protein Coding	Q12772	47	GC22P041833	10.2202	https://www.genecards.org/cgi-bin/carddisp.pl?gene=SREBF2
CBS	Cystathionine Beta-Synthase	Protein Coding	P35520	54	GC21M043053	10.2065	https://www.genecards.org/cgi-bin/carddisp.pl?gene=CBS
AHR	Aryl Hydrocarbon Receptor	Protein Coding	P35869	51	GC07P016916	10.1984	https://www.genecards.org/cgi-bin/carddisp.pl?gene=AHR
CYP3A5	Cytochrome P450 Family 3 Subfamily A Member 5	Protein Coding	P20815	48	GC07M099648	10.191	https://www.genecards.org/cgi-bin/carddisp.pl?gene=CYP3A5
SRF	Serum Response Factor	Protein Coding	P11831	47	GC06P043171	10.1805	https://www.genecards.org/cgi-bin/carddisp.pl?gene=SRF
FAP	Fibroblast Activation Protein Alpha	Protein Coding	Q12884	50	GC02M162170	10.1589	https://www.genecards.org/cgi-bin/carddisp.pl?gene=FAP
RHOD	Ras Homolog Family Member D	Protein Coding	O00212	41	GC11P079973	10.1563	https://www.genecards.org/cgi-bin/carddisp.pl?gene=RHOD
LINC01433	Long Intergenic Non-Protein Coding RNA 1433	RNA Gene		17	GC20P006809	10.1534	https://www.genecards.org/cgi-bin/carddisp.pl?gene=LINC01433
MYEF2	Myelin Expression Factor 2	Protein Coding	Q9P2K5	41	GC15M048134	10.1529	https://www.genecards.org/cgi-bin/carddisp.pl?gene=MYEF2
ANXA10	Annexin A10	Protein Coding	Q9UJ72	40	GC04P168081	10.1506	https://www.genecards.org/cgi-bin/carddisp.pl?gene=ANXA10
EEF1A2	Eukaryotic Translation Elongation Factor 1 Alpha 2	Protein Coding	Q05639	51	GC20M063488	10.1403	https://www.genecards.org/cgi-bin/carddisp.pl?gene=EEF1A2
IL32	Interleukin 32	Protein Coding	P24001	42	GC16P052475	10.1311	https://www.genecards.org/cgi-bin/carddisp.pl?gene=IL32
PPIG	Peptidylprolyl Isomerase G	Protein Coding	Q13427	46	GC02P169584	10.1303	https://www.genecards.org/cgi-bin/carddisp.pl?gene=PPIG
CRIPTO	Cripto, EGF-CFC Family Member	Protein Coding	P13385	44	GC03P053771	10.1212	https://www.genecards.org/cgi-bin/carddisp.pl?gene=CRIPTO
MIR876	MicroRNA 876	RNA Gene		18	GC09M029002	10.1076	https://www.genecards.org/cgi-bin/carddisp.pl?gene=MIR876
TAP1	Transporter 1, ATP Binding Cassette Subfamily B Member	Protein Coding	Q03518	52	GC06M084017	10.0988	https://www.genecards.org/cgi-bin/carddisp.pl?gene=TAP1
ITGA1	Integrin Subunit Alpha 1	Protein Coding	P56199	48	GC05P052788	10.0935	https://www.genecards.org/cgi-bin/carddisp.pl?gene=ITGA1
KNSTRN	Kinetochore Localized Astrin (SPAG5) Binding Protein	Protein Coding	Q9Y448	42	GC15P040382	10.0846	https://www.genecards.org/cgi-bin/carddisp.pl?gene=KNSTRN
GOLM1	Golgi Membrane Protein 1	Protein Coding	Q8NBJ4	44	GC09M086026	10.077	https://www.genecards.org/cgi-bin/carddisp.pl?gene=GOLM1
EPHX2	Epoxide Hydrolase 2	Protein Coding	P34913	51	GC08P027490	10.0637	https://www.genecards.org/cgi-bin/carddisp.pl?gene=EPHX2
MIR382	MicroRNA 382	RNA Gene		17	GC14P113602	10.0603	https://www.genecards.org/cgi-bin/carddisp.pl?gene=MIR382
FST	Follistatin	Protein Coding	P19883	52	GC05P053480	10.0545	https://www.genecards.org/cgi-bin/carddisp.pl?gene=FST
DMD	Dystrophin	Protein Coding	P11532	49	GC0XM031097	10.0509	https://www.genecards.org/cgi-bin/carddisp.pl?gene=DMD
NGFR	Nerve Growth Factor Receptor	Protein Coding	P08138	51	GC17P049495	10.0484	https://www.genecards.org/cgi-bin/carddisp.pl?gene=NGFR
TNC	Tenascin C	Protein Coding	P24821	53	GC09M115019	10.0483	https://www.genecards.org/cgi-bin/carddisp.pl?gene=TNC
MUC20-OT1	MUC20 Overlapping Transcript	RNA Gene		14	GC03P197089	10.0322	https://www.genecards.org/cgi-bin/carddisp.pl?gene=MUC20-OT1
SMAD6	SMAD Family Member 6	Protein Coding	O43541	51	GC15P066702	10.0309	https://www.genecards.org/cgi-bin/carddisp.pl?gene=SMAD6
VWF	Von Willebrand Factor	Protein Coding	P04275	52	GC12M006194	10.0228	https://www.genecards.org/cgi-bin/carddisp.pl?gene=VWF
MIR1307	MicroRNA 1307	RNA Gene		18	GC10M103394	10.021	https://www.genecards.org/cgi-bin/carddisp.pl?gene=MIR1307
AGO2	Argonaute RISC Catalytic Component 2	Protein Coding	Q9UKV8	48	GC08M140522	10.0177	https://www.genecards.org/cgi-bin/carddisp.pl?gene=AGO2
SEC23B	SEC23 Homolog B, COPII Coat Complex Component	Protein Coding	Q15437	47	GC20P018507	10.0163	https://www.genecards.org/cgi-bin/carddisp.pl?gene=SEC23B
PRDX4	Peroxiredoxin 4	Protein Coding	Q13162	46	GC0XP023665	9.99716	https://www.genecards.org/cgi-bin/carddisp.pl?gene=PRDX4
FOXP2	Forkhead Box P2	Protein Coding	O15409	48	GC07P114086	9.98792	https://www.genecards.org/cgi-bin/carddisp.pl?gene=FOXP2
EIF2AK3	Eukaryotic Translation Initiation Factor 2 Alpha Kinase 3	Protein Coding	Q9NZJ5	53	GC02M088556	9.98783	https://www.genecards.org/cgi-bin/carddisp.pl?gene=EIF2AK3
MYBL2	MYB Proto-Oncogene Like 2	Protein Coding	P10244	47	GC20P043667	9.9824	https://www.genecards.org/cgi-bin/carddisp.pl?gene=MYBL2
CTCF	CCCTC-Binding Factor	Protein Coding	P49711	51	GC16P067563	9.97824	https://www.genecards.org/cgi-bin/carddisp.pl?gene=CTCF
CXCR2	C-X-C Motif Chemokine Receptor 2	Protein Coding	P25025	55	GC02P218125	9.96805	https://www.genecards.org/cgi-bin/carddisp.pl?gene=CXCR2
LCN2	Lipocalin 2	Protein Coding	P80188	49	GC09P128149	9.96138	https://www.genecards.org/cgi-bin/carddisp.pl?gene=LCN2
PHF20	PHD Finger Protein 20	Protein Coding	Q9BVI0	42	GC20P035771	9.94968	https://www.genecards.org/cgi-bin/carddisp.pl?gene=PHF20
JAK3	Janus Kinase 3	Protein Coding	P52333	55	GC19M017824	9.94188	https://www.genecards.org/cgi-bin/carddisp.pl?gene=JAK3
GSN	Gelsolin	Protein Coding	P06396	53	GC09P121201	9.93974	https://www.genecards.org/cgi-bin/carddisp.pl?gene=GSN
S100B	S100 Calcium Binding Protein B	Protein Coding	P04271	48	GC21M052648	9.93477	https://www.genecards.org/cgi-bin/carddisp.pl?gene=S100B
LIN28B	Lin-28 Homolog B	Protein Coding	Q6ZN17	46	GC06P112941	9.92775	https://www.genecards.org/cgi-bin/carddisp.pl?gene=LIN28B
HMGCR	3-Hydroxy-3-Methylglutaryl-CoA Reductase	Protein Coding	P04035	51	GC05P075336	9.92468	https://www.genecards.org/cgi-bin/carddisp.pl?gene=HMGCR
PDE11A	Phosphodiesterase 11A	Protein Coding	Q9HCR9	49	GC02M177624	9.92153	https://www.genecards.org/cgi-bin/carddisp.pl?gene=PDE11A
CCL3	C-C Motif Chemokine Ligand 3	Protein Coding	P10147	44	GC17M036088	9.9164	https://www.genecards.org/cgi-bin/carddisp.pl?gene=CCL3
CUL3	Cullin 3	Protein Coding	Q13618	52	GC02M224470	9.91137	https://www.genecards.org/cgi-bin/carddisp.pl?gene=CUL3
NES	Nestin	Protein Coding	P48681	45	GC01M156668	9.89591	https://www.genecards.org/cgi-bin/carddisp.pl?gene=NES
RBX1	Ring-Box 1	Protein Coding	P62877	47	GC22P040951	9.88764	https://www.genecards.org/cgi-bin/carddisp.pl?gene=RBX1
SNORD44	Small Nucleolar RNA, C/D Box 44	RNA Gene		14	GC01M174802	9.88453	https://www.genecards.org/cgi-bin/carddisp.pl?gene=SNORD44
UHRF1	Ubiquitin Like With PHD And Ring Finger Domains 1	Protein Coding	Q96T88	44	GC19P008882	9.88362	https://www.genecards.org/cgi-bin/carddisp.pl?gene=UHRF1
AGER	Advanced Glycosylation End-Product Specific Receptor	Protein Coding	Q15109	51	GC06M032180	9.87504	https://www.genecards.org/cgi-bin/carddisp.pl?gene=AGER
GPSM2	G Protein Signaling Modulator 2	Protein Coding	P81274	46	GC01P108875	9.8737	https://www.genecards.org/cgi-bin/carddisp.pl?gene=GPSM2
WSPAR	WNT Signaling Pathway Activating Non-Coding RNA	RNA Gene		14	GC05P133914	9.86235	https://www.genecards.org/cgi-bin/carddisp.pl?gene=WSPAR
SEMA3B	Semaphorin 3B	Protein Coding	Q13214	44	GC03P050267	9.86074	https://www.genecards.org/cgi-bin/carddisp.pl?gene=SEMA3B
LOC107303338	3p25 FANCD2 Alu-Mediated Recombination Region	Functional Element		4	GC03P018342	9.85506	https://www.genecards.org/cgi-bin/carddisp.pl?gene=LOC107303338
HLA-C	Major Histocompatibility Complex, Class I, C	Protein Coding	P10321	48	GC06M083904	9.84864	https://www.genecards.org/cgi-bin/carddisp.pl?gene=HLA-C
APAF1	Apoptotic Peptidase Activating Factor 1	Protein Coding	O14727	51	GC12P098645	9.8481	https://www.genecards.org/cgi-bin/carddisp.pl?gene=APAF1
KDM5C	Lysine Demethylase 5C	Protein Coding	P41229	51	GC0XM053176	9.83996	https://www.genecards.org/cgi-bin/carddisp.pl?gene=KDM5C
ATRX	ATRX Chromatin Remodeler	Protein Coding	P46100	51	GC0XM077504	9.83894	https://www.genecards.org/cgi-bin/carddisp.pl?gene=ATRX
HSPB2	Heat Shock Protein Family B (Small) Member 2	Protein Coding	Q16082	44	GC11P112224	9.8377	https://www.genecards.org/cgi-bin/carddisp.pl?gene=HSPB2
UGT1A9	UDP Glucuronosyltransferase Family 1 Member A9	Protein Coding	O60656	48	GC02P233671	9.83656	https://www.genecards.org/cgi-bin/carddisp.pl?gene=UGT1A9
SERPINA7	Serpin Family A Member 7	Protein Coding	P05543	45	GC0XM106032	9.83385	https://www.genecards.org/cgi-bin/carddisp.pl?gene=SERPINA7
RABL3	RAB, Member Of RAS Oncogene Family Like 3	Protein Coding	Q5HYI8	40	GC03M120686	9.82545	https://www.genecards.org/cgi-bin/carddisp.pl?gene=RABL3
MT1G	Metallothionein 1G	Protein Coding	P13640	38	GC16M056666	9.81089	https://www.genecards.org/cgi-bin/carddisp.pl?gene=MT1G
FOXA1	Forkhead Box A1	Protein Coding	P55317	48	GC14M037589	9.81046	https://www.genecards.org/cgi-bin/carddisp.pl?gene=FOXA1
LINP1	LncRNA In Non-Homologous End Joining Pathway 1	RNA Gene		16	GC10P006709	9.8039	https://www.genecards.org/cgi-bin/carddisp.pl?gene=LINP1
CEACAM6	CEA Cell Adhesion Molecule 6	Protein Coding	P40199	45	GC19P041750	9.7899	https://www.genecards.org/cgi-bin/carddisp.pl?gene=CEACAM6
NSD1	Nuclear Receptor Binding SET Domain Protein 1	Protein Coding	Q96L73	48	GC05P179789	9.78835	https://www.genecards.org/cgi-bin/carddisp.pl?gene=NSD1
PIM2	Pim-2 Proto-Oncogene, Serine/Threonine Kinase	Protein Coding	Q9P1W9	47	GC0XM048913	9.78009	https://www.genecards.org/cgi-bin/carddisp.pl?gene=PIM2
MMP15	Matrix Metallopeptidase 15	Protein Coding	P51511	48	GC16P058025	9.77812	https://www.genecards.org/cgi-bin/carddisp.pl?gene=MMP15
ZNF461	Zinc Finger Protein 461	Protein Coding	Q8TAF7	37	GC19M082511	9.77792	https://www.genecards.org/cgi-bin/carddisp.pl?gene=ZNF461
ATF6	Activating Transcription Factor 6	Protein Coding	P18850	52	GC01P161766	9.76159	https://www.genecards.org/cgi-bin/carddisp.pl?gene=ATF6
USF1	Upstream Transcription Factor 1	Protein Coding	P22415	48	GC01M161039	9.75419	https://www.genecards.org/cgi-bin/carddisp.pl?gene=USF1
BCL2L2	BCL2 Like 2	Protein Coding	Q92843	46	GC14P040456	9.73129	https://www.genecards.org/cgi-bin/carddisp.pl?gene=BCL2L2
HLA-DQA1	Major Histocompatibility Complex, Class II, DQ Alpha 1	Protein Coding	P01909	46	GC06P112031	9.7283	https://www.genecards.org/cgi-bin/carddisp.pl?gene=HLA-DQA1
TUBB	Tubulin Beta Class I	Protein Coding	P07437	53	GC06P111971	9.72096	https://www.genecards.org/cgi-bin/carddisp.pl?gene=TUBB
ARID1B	AT-Rich Interaction Domain 1B	Protein Coding	Q8NFD5	48	GC06P156777	9.72011	https://www.genecards.org/cgi-bin/carddisp.pl?gene=ARID1B
MRPL58	Mitochondrial Ribosomal Protein L58	Protein Coding	Q14197	40	GC17P087190	9.71822	https://www.genecards.org/cgi-bin/carddisp.pl?gene=MRPL58
MIR154	MicroRNA 154	RNA Gene		20	GC14P113583	9.71654	https://www.genecards.org/cgi-bin/carddisp.pl?gene=MIR154
EPRS1	Glutamyl-Prolyl-TRNA Synthetase 1	Protein Coding	P07814	48	GC01M219969	9.71556	https://www.genecards.org/cgi-bin/carddisp.pl?gene=EPRS1
LAG3	Lymphocyte Activating 3	Protein Coding	P18627	45	GC12P030488	9.71416	https://www.genecards.org/cgi-bin/carddisp.pl?gene=LAG3
SLC11A2	Solute Carrier Family 11 Member 2	Protein Coding	P49281	52	GC12M050952	9.71301	https://www.genecards.org/cgi-bin/carddisp.pl?gene=SLC11A2
HSPA8	Heat Shock Protein Family A (Hsp70) Member 8	Protein Coding	P11142	53	GC11M123057	9.6988	https://www.genecards.org/cgi-bin/carddisp.pl?gene=HSPA8
RNF43	Ring Finger Protein 43	Protein Coding	Q68DV7	43	GC17M058352	9.69604	https://www.genecards.org/cgi-bin/carddisp.pl?gene=RNF43
MBD4	Methyl-CpG Binding Domain 4, DNA Glycosylase	Protein Coding	O95243	47	GC03M129430	9.696	https://www.genecards.org/cgi-bin/carddisp.pl?gene=MBD4
TPO	Thyroid Peroxidase	Protein Coding	P07202	52	GC02P001374	9.69452	https://www.genecards.org/cgi-bin/carddisp.pl?gene=TPO
LINC02605	Long Intergenic Non-Protein Coding RNA 2605	RNA Gene		13	GC08P078838	9.69272	https://www.genecards.org/cgi-bin/carddisp.pl?gene=LINC02605
STAT5A	Signal Transducer And Activator Of Transcription 5A	Protein Coding	P42229	52	GC17P042287	9.68944	https://www.genecards.org/cgi-bin/carddisp.pl?gene=STAT5A
MMP8	Matrix Metallopeptidase 8	Protein Coding	P22894	52	GC11M114278	9.65986	https://www.genecards.org/cgi-bin/carddisp.pl?gene=MMP8
RUVBL2	RuvB Like AAA ATPase 2	Protein Coding	Q9Y230	48	GC19P048993	9.65024	https://www.genecards.org/cgi-bin/carddisp.pl?gene=RUVBL2
NR1I3	Nuclear Receptor Subfamily 1 Group I Member 3	Protein Coding	Q14994	48	GC01M161229	9.65002	https://www.genecards.org/cgi-bin/carddisp.pl?gene=NR1I3
CFTR	CF Transmembrane Conductance Regulator	Protein Coding	P13569	55	GC07P117287	9.64698	https://www.genecards.org/cgi-bin/carddisp.pl?gene=CFTR
MAX	MYC Associated Factor X	Protein Coding	P61244	51	GC14M065219	9.63666	https://www.genecards.org/cgi-bin/carddisp.pl?gene=MAX
AKR1A1	Aldo-Keto Reductase Family 1 Member A1	Protein Coding	P14550	48	GC01P045550	9.6361	https://www.genecards.org/cgi-bin/carddisp.pl?gene=AKR1A1
PGK1	Phosphoglycerate Kinase 1	Protein Coding	P00558	53	GC0XP078092	9.62692	https://www.genecards.org/cgi-bin/carddisp.pl?gene=PGK1
PRDX1	Peroxiredoxin 1	Protein Coding	Q06830	53	GC01M045658	9.62397	https://www.genecards.org/cgi-bin/carddisp.pl?gene=PRDX1
EHHADH	Enoyl-CoA Hydratase And 3-Hydroxyacyl CoA Dehydrogenase	Protein Coding	Q08426	47	GC03M185190	9.60834	https://www.genecards.org/cgi-bin/carddisp.pl?gene=EHHADH
SDHAF2	Succinate Dehydrogenase Complex Assembly Factor 2	Protein Coding	Q9NX18	46	GC11P061430	9.60451	https://www.genecards.org/cgi-bin/carddisp.pl?gene=SDHAF2
RBM39	RNA Binding Motif Protein 39	Protein Coding	Q14498	42	GC20M035703	9.59952	https://www.genecards.org/cgi-bin/carddisp.pl?gene=RBM39
SUMO1P3	SUMO1 Pseudogene 3	Pseudogene		11	GC01P160317	9.59731	https://www.genecards.org/cgi-bin/carddisp.pl?gene=SUMO1P3
LINC00880	Long Intergenic Non-Protein Coding RNA 880	RNA Gene		17	GC03M157081	9.58724	https://www.genecards.org/cgi-bin/carddisp.pl?gene=LINC00880
NNMT	Nicotinamide N-Methyltransferase	Protein Coding	P40261	48	GC11P114257	9.58079	https://www.genecards.org/cgi-bin/carddisp.pl?gene=NNMT
PNP	Purine Nucleoside Phosphorylase	Protein Coding	P00491	53	GC14P039927	9.57034	https://www.genecards.org/cgi-bin/carddisp.pl?gene=PNP
KTN1	Kinectin 1	Protein Coding	Q86UP2	45	GC14P055559	9.55395	https://www.genecards.org/cgi-bin/carddisp.pl?gene=KTN1
HDGFL2	HDGF Like 2	Protein Coding	Q7Z4V5	38	GC19P008724	9.55135	https://www.genecards.org/cgi-bin/carddisp.pl?gene=HDGFL2
NR1H2	Nuclear Receptor Subfamily 1 Group H Member 2	Protein Coding	P55055	50	GC19P050329	9.54655	https://www.genecards.org/cgi-bin/carddisp.pl?gene=NR1H2
HCP5	HLA Complex P5	RNA Gene	Q6MZN7	32	GC06P031400	9.54645	https://www.genecards.org/cgi-bin/carddisp.pl?gene=HCP5
ALDH9A1	Aldehyde Dehydrogenase 9 Family Member A1	Protein Coding	P49189	46	GC01M165685	9.54001	https://www.genecards.org/cgi-bin/carddisp.pl?gene=ALDH9A1
ASGR2	Asialoglycoprotein Receptor 2	Protein Coding	P07307	45	GC17M007101	9.52734	https://www.genecards.org/cgi-bin/carddisp.pl?gene=ASGR2
PDLIM5	PDZ And LIM Domain 5	Protein Coding	Q96HC4	44	GC04P094451	9.51845	https://www.genecards.org/cgi-bin/carddisp.pl?gene=PDLIM5
EFNA3	Ephrin A3	Protein Coding	P52797	47	GC01P155078	9.51729	https://www.genecards.org/cgi-bin/carddisp.pl?gene=EFNA3
KCNK15-AS1	KCNK15 And WISP2 Antisense RNA 1	RNA Gene		17	GC20M044694	9.50427	https://www.genecards.org/cgi-bin/carddisp.pl?gene=KCNK15-AS1
HGFAC	HGF Activator	Protein Coding	Q04756	46	GC04P003443	9.49578	https://www.genecards.org/cgi-bin/carddisp.pl?gene=HGFAC
DLGAP5	DLG Associated Protein 5	Protein Coding	Q15398	44	GC14M055148	9.495	https://www.genecards.org/cgi-bin/carddisp.pl?gene=DLGAP5
LGALS3BP	Galectin 3 Binding Protein	Protein Coding	Q08380	46	GC17M078971	9.48894	https://www.genecards.org/cgi-bin/carddisp.pl?gene=LGALS3BP
GATA4	GATA Binding Protein 4	Protein Coding	P43694	53	GC08P011676	9.47916	https://www.genecards.org/cgi-bin/carddisp.pl?gene=GATA4
ALDH3A1	Aldehyde Dehydrogenase 3 Family Member A1	Protein Coding	P30838	50	GC17M019737	9.47483	https://www.genecards.org/cgi-bin/carddisp.pl?gene=ALDH3A1
RRAS2	RAS Related 2	Protein Coding	P62070	51	GC11M014299	9.47359	https://www.genecards.org/cgi-bin/carddisp.pl?gene=RRAS2
BCL2L12	BCL2 Like 12	Protein Coding	Q9HB09	43	GC19P049665	9.47194	https://www.genecards.org/cgi-bin/carddisp.pl?gene=BCL2L12
UBE3A	Ubiquitin Protein Ligase E3A	Protein Coding	Q05086	51	GC15M025333	9.46613	https://www.genecards.org/cgi-bin/carddisp.pl?gene=UBE3A
E2F2	E2F Transcription Factor 2	Protein Coding	Q14209	45	GC01M029556	9.45986	https://www.genecards.org/cgi-bin/carddisp.pl?gene=E2F2
HNRNPDL	Heterogeneous Nuclear Ribonucleoprotein D Like	Protein Coding	O14979	47	GC04M082422	9.45252	https://www.genecards.org/cgi-bin/carddisp.pl?gene=HNRNPDL
SOCS2	Suppressor Of Cytokine Signaling 2	Protein Coding	O14508	47	GC12P093569	9.45081	https://www.genecards.org/cgi-bin/carddisp.pl?gene=SOCS2
EHBP1	EH Domain Binding Protein 1	Protein Coding	Q8NDI1	44	GC02P062673	9.45058	https://www.genecards.org/cgi-bin/carddisp.pl?gene=EHBP1
LINC00882	Long Intergenic Non-Protein Coding RNA 882	RNA Gene		17	GC03M106557	9.44905	https://www.genecards.org/cgi-bin/carddisp.pl?gene=LINC00882
PCLAF	PCNA Clamp Associated Factor	Protein Coding	Q15004	39	GC15M136846	9.43906	https://www.genecards.org/cgi-bin/carddisp.pl?gene=PCLAF
LINC-PINT	Long Intergenic Non-Protein Coding RNA, P53 Induced Transcript	RNA Gene	A0A455ZAR2	21	GC07M130795	9.43699	https://www.genecards.org/cgi-bin/carddisp.pl?gene=LINC-PINT
NR1H3	Nuclear Receptor Subfamily 1 Group H Member 3	Protein Coding	Q13133	50	GC11P047248	9.42796	https://www.genecards.org/cgi-bin/carddisp.pl?gene=NR1H3
EGLN3	Egl-9 Family Hypoxia Inducible Factor 3	Protein Coding	Q9H6Z9	50	GC14M033924	9.42008	https://www.genecards.org/cgi-bin/carddisp.pl?gene=EGLN3
TERLR1	TERT Regulating LncRNA 1	RNA Gene		15	GC05M001168	9.41536	https://www.genecards.org/cgi-bin/carddisp.pl?gene=TERLR1
NCL	Nucleolin	Protein Coding	P19338	48	GC02M231453	9.41208	https://www.genecards.org/cgi-bin/carddisp.pl?gene=NCL
ADAM17	ADAM Metallopeptidase Domain 17	Protein Coding	P78536	54	GC02M009488	9.41064	https://www.genecards.org/cgi-bin/carddisp.pl?gene=ADAM17
LIPC	Lipase C, Hepatic Type	Protein Coding	P11150	50	GC15P058410	9.41007	https://www.genecards.org/cgi-bin/carddisp.pl?gene=LIPC
MIR190A	MicroRNA 190a	RNA Gene		21	GC15P140060	9.3934	https://www.genecards.org/cgi-bin/carddisp.pl?gene=MIR190A
EXT1	Exostosin Glycosyltransferase 1	Protein Coding	Q16394	51	GC08M117798	9.39117	https://www.genecards.org/cgi-bin/carddisp.pl?gene=EXT1
CXCL1	C-X-C Motif Chemokine Ligand 1	Protein Coding	P09341	47	GC04P073869	9.38941	https://www.genecards.org/cgi-bin/carddisp.pl?gene=CXCL1
MAGI2-AS3	MAGI2 Antisense RNA 3	RNA Gene		19	GC07P079452	9.37889	https://www.genecards.org/cgi-bin/carddisp.pl?gene=MAGI2-AS3
WEE1	WEE1 G2 Checkpoint Kinase	Protein Coding	P30291	52	GC11P009573	9.37711	https://www.genecards.org/cgi-bin/carddisp.pl?gene=WEE1
TGM2	Transglutaminase 2	Protein Coding	P21980	51	GC20M038127	9.37229	https://www.genecards.org/cgi-bin/carddisp.pl?gene=TGM2
YBX3	Y-Box Binding Protein 3	Protein Coding	P16989	44	GC12M025982	9.36109	https://www.genecards.org/cgi-bin/carddisp.pl?gene=YBX3
DSCAM-AS1	DSCAM Antisense RNA 1	RNA Gene		17	GC21P040383	9.36061	https://www.genecards.org/cgi-bin/carddisp.pl?gene=DSCAM-AS1
MANCR	Mitotically Associated Long Non Coding RNA	RNA Gene		16	GC10M004577	9.35198	https://www.genecards.org/cgi-bin/carddisp.pl?gene=MANCR
CUL1	Cullin 1	Protein Coding	Q13616	48	GC07P148697	9.34217	https://www.genecards.org/cgi-bin/carddisp.pl?gene=CUL1
MIR495	MicroRNA 495	RNA Gene		17	GC14P113613	9.33939	https://www.genecards.org/cgi-bin/carddisp.pl?gene=MIR495
PTPRG-AS1	PTPRG Antisense RNA 1	RNA Gene		19	GC03M062248	9.33763	https://www.genecards.org/cgi-bin/carddisp.pl?gene=PTPRG-AS1
ACVR1B	Activin A Receptor Type 1B	Protein Coding	P36896	51	GC12P051951	9.33286	https://www.genecards.org/cgi-bin/carddisp.pl?gene=ACVR1B
CCT2	Chaperonin Containing TCP1 Subunit 2	Protein Coding	P78371	46	GC12P069585	9.33024	https://www.genecards.org/cgi-bin/carddisp.pl?gene=CCT2
DKC1	Dyskerin Pseudouridine Synthase 1	Protein Coding	O60832	50	GC0XP154762	9.32729	https://www.genecards.org/cgi-bin/carddisp.pl?gene=DKC1
TNFRSF9	TNF Receptor Superfamily Member 9	Protein Coding	Q07011	48	GC01M007915	9.32359	https://www.genecards.org/cgi-bin/carddisp.pl?gene=TNFRSF9
CCKBR	Cholecystokinin B Receptor	Protein Coding	P32239	48	GC11P006259	9.31981	https://www.genecards.org/cgi-bin/carddisp.pl?gene=CCKBR
MCC	MCC Regulator Of WNT Signaling Pathway	Protein Coding	P23508	46	GC05M113022	9.31943	https://www.genecards.org/cgi-bin/carddisp.pl?gene=MCC
MMP16	Matrix Metallopeptidase 16	Protein Coding	P51512	49	GC08M088032	9.30735	https://www.genecards.org/cgi-bin/carddisp.pl?gene=MMP16
LECT2	Leukocyte Cell Derived Chemotaxin 2	Protein Coding	O14960	40	GC05M135922	9.30074	https://www.genecards.org/cgi-bin/carddisp.pl?gene=LECT2
AKR1C3	Aldo-Keto Reductase Family 1 Member C3	Protein Coding	P42330	50	GC10P005035	9.29745	https://www.genecards.org/cgi-bin/carddisp.pl?gene=AKR1C3
PTPRJ	Protein Tyrosine Phosphatase Receptor Type J	Protein Coding	Q12913	52	GC11P048002	9.29021	https://www.genecards.org/cgi-bin/carddisp.pl?gene=PTPRJ
CASR	Calcium Sensing Receptor	Protein Coding	P41180	55	GC03P122183	9.2764	https://www.genecards.org/cgi-bin/carddisp.pl?gene=CASR
LRP6	LDL Receptor Related Protein 6	Protein Coding	O75581	51	GC12M026002	9.27517	https://www.genecards.org/cgi-bin/carddisp.pl?gene=LRP6
GOLGA5	Golgin A5	Protein Coding	Q8TBA6	41	GC14P092794	9.26646	https://www.genecards.org/cgi-bin/carddisp.pl?gene=GOLGA5
IRF3	Interferon Regulatory Factor 3	Protein Coding	Q14653	48	GC19M049659	9.25382	https://www.genecards.org/cgi-bin/carddisp.pl?gene=IRF3
STK33	Serine/Threonine Kinase 33	Protein Coding	Q9BYT3	46	GC11M009336	9.24317	https://www.genecards.org/cgi-bin/carddisp.pl?gene=STK33
PLIN2	Perilipin 2	Protein Coding	Q99541	46	GC09M019228	9.24049	https://www.genecards.org/cgi-bin/carddisp.pl?gene=PLIN2
TJP2	Tight Junction Protein 2	Protein Coding	Q9UDY2	49	GC09P069121	9.2345	https://www.genecards.org/cgi-bin/carddisp.pl?gene=TJP2
F2RL1	F2R Like Trypsin Receptor 1	Protein Coding	P55085	48	GC05P076818	9.23177	https://www.genecards.org/cgi-bin/carddisp.pl?gene=F2RL1
FGF19	Fibroblast Growth Factor 19	Protein Coding	O95750	47	GC11M113739	9.22935	https://www.genecards.org/cgi-bin/carddisp.pl?gene=FGF19
FOXC2-AS1	FOXC2 Antisense RNA 1	RNA Gene		17	GC16M086566	9.22058	https://www.genecards.org/cgi-bin/carddisp.pl?gene=FOXC2-AS1
STAT2	Signal Transducer And Activator Of Transcription 2	Protein Coding	P52630	52	GC12M056341	9.21552	https://www.genecards.org/cgi-bin/carddisp.pl?gene=STAT2
ABCC4	ATP Binding Cassette Subfamily C Member 4	Protein Coding	O15439	49	GC13M095019	9.21342	https://www.genecards.org/cgi-bin/carddisp.pl?gene=ABCC4
EPHA3	EPH Receptor A3	Protein Coding	P29320	51	GC03P089077	9.21309	https://www.genecards.org/cgi-bin/carddisp.pl?gene=EPHA3
H2AX	H2A.X Variant Histone	Protein Coding	P16104	48	GC11M119451	9.18059	https://www.genecards.org/cgi-bin/carddisp.pl?gene=H2AX
HSPD1	Heat Shock Protein Family D (Hsp60) Member 1	Protein Coding	P10809	53	GC02M197486	9.17866	https://www.genecards.org/cgi-bin/carddisp.pl?gene=HSPD1
CD276	CD276 Molecule	Protein Coding	Q5ZPR3	46	GC15P073683	9.13471	https://www.genecards.org/cgi-bin/carddisp.pl?gene=CD276
HOXB-AS3	HOXB Cluster Antisense RNA 3	RNA Gene	C0HLZ6	21	GC17P048549	9.13216	https://www.genecards.org/cgi-bin/carddisp.pl?gene=HOXB-AS3
PRKG1	Protein Kinase CGMP-Dependent 1	Protein Coding	Q13976	54	GC10P050991	9.11894	https://www.genecards.org/cgi-bin/carddisp.pl?gene=PRKG1
MIR1247	MicroRNA 1247	RNA Gene		18	GC14M101560	9.11353	https://www.genecards.org/cgi-bin/carddisp.pl?gene=MIR1247
HCG11	HLA Complex Group 11	RNA Gene		19	GC06P111778	9.09936	https://www.genecards.org/cgi-bin/carddisp.pl?gene=HCG11
EGLN1	Egl-9 Family Hypoxia Inducible Factor 1	Protein Coding	Q9GZT9	54	GC01M231363	9.09132	https://www.genecards.org/cgi-bin/carddisp.pl?gene=EGLN1
STK19	Serine/Threonine Kinase 19	Protein Coding	P49842	42	GC06P031971	9.09086	https://www.genecards.org/cgi-bin/carddisp.pl?gene=STK19
KRT13	Keratin 13	Protein Coding	P13646	47	GC17M041500	9.0873	https://www.genecards.org/cgi-bin/carddisp.pl?gene=KRT13
LAMB1	Laminin Subunit Beta 1	Protein Coding	P07942	54	GC07M107923	9.08352	https://www.genecards.org/cgi-bin/carddisp.pl?gene=LAMB1
ADCY10	Adenylate Cyclase 10	Protein Coding	Q96PN6	48	GC01M167809	9.08127	https://www.genecards.org/cgi-bin/carddisp.pl?gene=ADCY10
LINC01089	Long Intergenic Non-Protein Coding RNA 1089	RNA Gene		17	GC12M122998	9.07456	https://www.genecards.org/cgi-bin/carddisp.pl?gene=LINC01089
DES	Desmin	Protein Coding	P17661	52	GC02P219418	9.06991	https://www.genecards.org/cgi-bin/carddisp.pl?gene=DES
APOC3	Apolipoprotein C3	Protein Coding	P02656	49	GC11P116829	9.05988	https://www.genecards.org/cgi-bin/carddisp.pl?gene=APOC3
MCM7	Minichromosome Maintenance Complex Component 7	Protein Coding	P33993	51	GC07M100092	9.05606	https://www.genecards.org/cgi-bin/carddisp.pl?gene=MCM7
CCL21	C-C Motif Chemokine Ligand 21	Protein Coding	O00585	45	GC09M034709	9.03219	https://www.genecards.org/cgi-bin/carddisp.pl?gene=CCL21
ENSG00000266919	Hsa-Mir-423	Uncategorized		7	GC17M063290	9.02792	https://www.genecards.org/cgi-bin/carddisp.pl?gene=ENSG00000266919
NPC1	NPC Intracellular Cholesterol Transporter 1	Protein Coding	O15118	53	GC18M023506	9.02641	https://www.genecards.org/cgi-bin/carddisp.pl?gene=NPC1
PYCARD	PYD And CARD Domain Containing	Protein Coding	Q9ULZ3	46	GC16M031201	9.0233	https://www.genecards.org/cgi-bin/carddisp.pl?gene=PYCARD
MIR376B	MicroRNA 376b	RNA Gene		15	GC14P113595	9.0157	https://www.genecards.org/cgi-bin/carddisp.pl?gene=MIR376B
GAB1	GRB2 Associated Binding Protein 1	Protein Coding	Q13480	49	GC04P143336	9.0103	https://www.genecards.org/cgi-bin/carddisp.pl?gene=GAB1
CEACAM7	CEA Cell Adhesion Molecule 7	Protein Coding	Q14002	41	GC19M041673	8.98472	https://www.genecards.org/cgi-bin/carddisp.pl?gene=CEACAM7
ROCK2	Rho Associated Coiled-Coil Containing Protein Kinase 2	Protein Coding	O75116	51	GC02M011391	8.98369	https://www.genecards.org/cgi-bin/carddisp.pl?gene=ROCK2
CRNKL1	Crooked Neck Pre-MRNA Splicing Factor 1	Protein Coding	Q9BZJ0	42	GC20M020034	8.97853	https://www.genecards.org/cgi-bin/carddisp.pl?gene=CRNKL1
UROD	Uroporphyrinogen Decarboxylase	Protein Coding	P06132	50	GC01P045780	8.96804	https://www.genecards.org/cgi-bin/carddisp.pl?gene=UROD
ENSG00000274760		RNA Gene		9	GC20P049279	8.95876	https://www.genecards.org/cgi-bin/carddisp.pl?gene=ENSG00000274760
ENSG00000277967		RNA Gene		9	GC20P049280	8.95876	https://www.genecards.org/cgi-bin/carddisp.pl?gene=ENSG00000277967
NEK8	NIMA Related Kinase 8	Protein Coding	Q86SG6	45	GC17P028725	8.94989	https://www.genecards.org/cgi-bin/carddisp.pl?gene=NEK8
FGF7	Fibroblast Growth Factor 7	Protein Coding	P21781	47	GC15P049423	8.94859	https://www.genecards.org/cgi-bin/carddisp.pl?gene=FGF7
RGN	Regucalcin	Protein Coding	Q15493	43	GC0XP047992	8.94465	https://www.genecards.org/cgi-bin/carddisp.pl?gene=RGN
SNHG17	Small Nucleolar RNA Host Gene 17	RNA Gene		20	GC20M038814	8.94312	https://www.genecards.org/cgi-bin/carddisp.pl?gene=SNHG17
MDC1-AS1	MDC1 Antisense RNA 1	RNA Gene		16	GC06P111970	8.93614	https://www.genecards.org/cgi-bin/carddisp.pl?gene=MDC1-AS1
PCA3	Prostate Cancer Associated 3	RNA Gene		23	GC09P076691	8.9192	https://www.genecards.org/cgi-bin/carddisp.pl?gene=PCA3
CTNNA3	Catenin Alpha 3	Protein Coding	Q9UI47	46	GC10M065912	8.91669	https://www.genecards.org/cgi-bin/carddisp.pl?gene=CTNNA3
PTPRC	Protein Tyrosine Phosphatase Receptor Type C	Protein Coding	P08575	56	GC01P198607	8.91235	https://www.genecards.org/cgi-bin/carddisp.pl?gene=PTPRC
LNCNEF	LncRNA Neighboring Enhancer Of FOXA2	RNA Gene		14	GC20M022588	8.90526	https://www.genecards.org/cgi-bin/carddisp.pl?gene=LNCNEF
TAT	Tyrosine Aminotransferase	Protein Coding	P17735	48	GC16M071565	8.89581	https://www.genecards.org/cgi-bin/carddisp.pl?gene=TAT
POLR2E	RNA Polymerase II, I And III Subunit E	Protein Coding	P19388	47	GC19M001086	8.89454	https://www.genecards.org/cgi-bin/carddisp.pl?gene=POLR2E
PDGFA	Platelet Derived Growth Factor Subunit A	Protein Coding	P04085	48	GC07M000497	8.88976	https://www.genecards.org/cgi-bin/carddisp.pl?gene=PDGFA
PPP6C	Protein Phosphatase 6 Catalytic Subunit	Protein Coding	O00743	48	GC09M125182	8.8816	https://www.genecards.org/cgi-bin/carddisp.pl?gene=PPP6C
MPO	Myeloperoxidase	Protein Coding	P05164	57	GC17M058269	8.87991	https://www.genecards.org/cgi-bin/carddisp.pl?gene=MPO
LOC126860438	MED14-Independent Group 3 Enhancer GRCh37_chr8:90959982-90961181	Functional Element		3	GC08P089947	8.86759	https://www.genecards.org/cgi-bin/carddisp.pl?gene=LOC126860438
MIR661	MicroRNA 661	RNA Gene		18	GC08M143945	8.86439	https://www.genecards.org/cgi-bin/carddisp.pl?gene=MIR661
TOE1	Target Of EGR1, Exonuclease	Protein Coding	Q96GM8	43	GC01P045790	8.86064	https://www.genecards.org/cgi-bin/carddisp.pl?gene=TOE1
IL2RB	Interleukin 2 Receptor Subunit Beta	Protein Coding	P14784	54	GC22M070405	8.85927	https://www.genecards.org/cgi-bin/carddisp.pl?gene=IL2RB
BPIFA1	BPI Fold Containing Family A Member 1	Protein Coding	Q9NP55	40	GC20P033235	8.85228	https://www.genecards.org/cgi-bin/carddisp.pl?gene=BPIFA1
METTL3	Methyltransferase 3, N6-Adenosine-Methyltransferase Complex Catalytic Subunit	Protein Coding	Q86U44	46	GC14M021498	8.85159	https://www.genecards.org/cgi-bin/carddisp.pl?gene=METTL3
EWSR1	EWS RNA Binding Protein 1	Protein Coding	Q01844	49	GC22P056383	8.84737	https://www.genecards.org/cgi-bin/carddisp.pl?gene=EWSR1
MGAT3	Beta-1,4-Mannosyl-Glycoprotein 4-Beta-N-Acetylglucosaminyltransferase	Protein Coding	Q09327	44	GC22P056711	8.84642	https://www.genecards.org/cgi-bin/carddisp.pl?gene=MGAT3
KRT15	Keratin 15	Protein Coding	P19012	42	GC17M041513	8.82681	https://www.genecards.org/cgi-bin/carddisp.pl?gene=KRT15
TRAF3	TNF Receptor Associated Factor 3	Protein Coding	Q13114	51	GC14P112935	8.8143	https://www.genecards.org/cgi-bin/carddisp.pl?gene=TRAF3
ST13	ST13 Hsp70 Interacting Protein	Protein Coding	P50502	42	GC22M070435	8.8089	https://www.genecards.org/cgi-bin/carddisp.pl?gene=ST13
HJV	Hemojuvelin BMP Co-Receptor	Protein Coding	Q6ZVN8	47	GC01M157196	8.80144	https://www.genecards.org/cgi-bin/carddisp.pl?gene=HJV
PLCE1	Phospholipase C Epsilon 1	Protein Coding	Q9P212	49	GC10P093993	8.79432	https://www.genecards.org/cgi-bin/carddisp.pl?gene=PLCE1
LTA	Lymphotoxin Alpha	Protein Coding	P01374	46	GC06P111994	8.79361	https://www.genecards.org/cgi-bin/carddisp.pl?gene=LTA
APOBEC1	Apolipoprotein B MRNA Editing Enzyme Catalytic Subunit 1	Protein Coding	P41238	42	GC12M007649	8.7871	https://www.genecards.org/cgi-bin/carddisp.pl?gene=APOBEC1
STXBP5-AS1	STXBP5 Antisense RNA 1	RNA Gene		18	GC06M146841	8.78156	https://www.genecards.org/cgi-bin/carddisp.pl?gene=STXBP5-AS1
RASSF1-AS1	RASSF1 Antisense RNA 1	RNA Gene		14	GC03P050337	8.78156	https://www.genecards.org/cgi-bin/carddisp.pl?gene=RASSF1-AS1
MT-CO1	Mitochondrially Encoded Cytochrome C Oxidase I	Protein Coding	P00395	36	GCMTP005906	8.77857	https://www.genecards.org/cgi-bin/carddisp.pl?gene=MT-CO1
CDKN2A-DT	CDKN2A Divergent Transcript	RNA Gene	Q9UH64	26	GC09P021967	8.77684	https://www.genecards.org/cgi-bin/carddisp.pl?gene=CDKN2A-DT
KDM1A	Lysine Demethylase 1A	Protein Coding	O60341	53	GC01P023019	8.76565	https://www.genecards.org/cgi-bin/carddisp.pl?gene=KDM1A
FLT3	Fms Related Receptor Tyrosine Kinase 3	Protein Coding	P36888	57	GC13M028003	8.7522	https://www.genecards.org/cgi-bin/carddisp.pl?gene=FLT3
G6PD	Glucose-6-Phosphate Dehydrogenase	Protein Coding	P11413	54	GC0XM154583	8.75115	https://www.genecards.org/cgi-bin/carddisp.pl?gene=G6PD
VPS37A	VPS37A Subunit Of ESCRT-I	Protein Coding	Q8NEZ2	46	GC08P017246	8.74761	https://www.genecards.org/cgi-bin/carddisp.pl?gene=VPS37A
ATP8B1	ATPase Phospholipid Transporting 8B1	Protein Coding	O43520	45	GC18M057646	8.74459	https://www.genecards.org/cgi-bin/carddisp.pl?gene=ATP8B1
MIR187	MicroRNA 187	RNA Gene		20	GC18M035904	8.74282	https://www.genecards.org/cgi-bin/carddisp.pl?gene=MIR187
POU5F1B	POU Class 5 Homeobox 1B	Protein Coding	Q06416	37	GC08P127322	8.7393	https://www.genecards.org/cgi-bin/carddisp.pl?gene=POU5F1B
SLC5A5	Solute Carrier Family 5 Member 5	Protein Coding	Q92911	49	GC19P089105	8.73671	https://www.genecards.org/cgi-bin/carddisp.pl?gene=SLC5A5
TGFB3	Transforming Growth Factor Beta 3	Protein Coding	P10600	52	GC14M075958	8.73484	https://www.genecards.org/cgi-bin/carddisp.pl?gene=TGFB3
CD68	CD68 Molecule	Protein Coding	P34810	44	GC17P007579	8.73447	https://www.genecards.org/cgi-bin/carddisp.pl?gene=CD68
MIR942	MicroRNA 942	RNA Gene		17	GC01P117094	8.72861	https://www.genecards.org/cgi-bin/carddisp.pl?gene=MIR942
RRP1B	Ribosomal RNA Processing 1B	Protein Coding	Q14684	41	GC21P043659	8.72474	https://www.genecards.org/cgi-bin/carddisp.pl?gene=RRP1B
IRF7	Interferon Regulatory Factor 7	Protein Coding	Q92985	52	GC11M000612	8.72166	https://www.genecards.org/cgi-bin/carddisp.pl?gene=IRF7
FOLR1	Folate Receptor Alpha	Protein Coding	P15328	52	GC11P080179	8.72001	https://www.genecards.org/cgi-bin/carddisp.pl?gene=FOLR1
MIR489	MicroRNA 489	RNA Gene		18	GC07M093483	8.71242	https://www.genecards.org/cgi-bin/carddisp.pl?gene=MIR489
OPCML	Opioid Binding Protein/Cell Adhesion Molecule Like	Protein Coding	Q14982	46	GC11M132405	8.71035	https://www.genecards.org/cgi-bin/carddisp.pl?gene=OPCML
UAP1	UDP-N-Acetylglucosamine Pyrophosphorylase 1	Protein Coding	Q16222	47	GC01P162561	8.70528	https://www.genecards.org/cgi-bin/carddisp.pl?gene=UAP1
PTGS1	Prostaglandin-Endoperoxide Synthase 1	Protein Coding	P23219	51	GC09P122370	8.7048	https://www.genecards.org/cgi-bin/carddisp.pl?gene=PTGS1
GRN	Granulin Precursor	Protein Coding	P28799	52	GC17P044345	8.69369	https://www.genecards.org/cgi-bin/carddisp.pl?gene=GRN
DCST1-AS1	DCST1 Antisense RNA 1	RNA Gene		16	GC01M157754	8.69233	https://www.genecards.org/cgi-bin/carddisp.pl?gene=DCST1-AS1
S100A2	S100 Calcium Binding Protein A2	Protein Coding	P29034	45	GC01M153561	8.6923	https://www.genecards.org/cgi-bin/carddisp.pl?gene=S100A2
BHMT	Betaine--Homocysteine S-Methyltransferase	Protein Coding	Q93088	46	GC05P079111	8.67679	https://www.genecards.org/cgi-bin/carddisp.pl?gene=BHMT
GAPLINC	Gastric Adenocarcinoma Associated, Positive CD44 Regulator, Long Intergenic Non-Coding RNA	RNA Gene		17	GC18P003467	8.65609	https://www.genecards.org/cgi-bin/carddisp.pl?gene=GAPLINC
THBD	Thrombomodulin	Protein Coding	P07204	50	GC20M023026	8.6462	https://www.genecards.org/cgi-bin/carddisp.pl?gene=THBD
RAD54B	RAD54 Homolog B	Protein Coding	Q9Y620	46	GC08M094371	8.63762	https://www.genecards.org/cgi-bin/carddisp.pl?gene=RAD54B
CTBP1	C-Terminal Binding Protein 1	Protein Coding	Q13363	51	GC04M001211	8.63213	https://www.genecards.org/cgi-bin/carddisp.pl?gene=CTBP1
MIR519D	MicroRNA 519d	RNA Gene		19	GC19P053713	8.62351	https://www.genecards.org/cgi-bin/carddisp.pl?gene=MIR519D
TIAM1	TIAM Rac1 Associated GEF 1	Protein Coding	Q13009	49	GC21M031118	8.6227	https://www.genecards.org/cgi-bin/carddisp.pl?gene=TIAM1
ATF3	Activating Transcription Factor 3	Protein Coding	P18847	48	GC01P212565	8.6216	https://www.genecards.org/cgi-bin/carddisp.pl?gene=ATF3
DDX3X	DEAD-Box Helicase 3 X-Linked	Protein Coding	O00571	52	GC0XP041333	8.6182	https://www.genecards.org/cgi-bin/carddisp.pl?gene=DDX3X
SOX17	SRY-Box Transcription Factor 17	Protein Coding	Q9H6I2	46	GC08P054457	8.61153	https://www.genecards.org/cgi-bin/carddisp.pl?gene=SOX17
NCOA1	Nuclear Receptor Coactivator 1	Protein Coding	Q15788	48	GC02P024492	8.60728	https://www.genecards.org/cgi-bin/carddisp.pl?gene=NCOA1
MLANA	Melan-A	Protein Coding	Q16655	45	GC09P008415	8.60114	https://www.genecards.org/cgi-bin/carddisp.pl?gene=MLANA
ALOX5	Arachidonate 5-Lipoxygenase	Protein Coding	P09917	52	GC10P045374	8.59692	https://www.genecards.org/cgi-bin/carddisp.pl?gene=ALOX5
LINC01725	Long Intergenic Non-Protein Coding RNA 1725	RNA Gene		15	GC01M083348	8.5879	https://www.genecards.org/cgi-bin/carddisp.pl?gene=LINC01725
ENSG00000245768	Novel Transcript	RNA Gene		11	GC16P058733	8.5879	https://www.genecards.org/cgi-bin/carddisp.pl?gene=ENSG00000245768
AGR2	Anterior Gradient 2, Protein Disulphide Isomerase Family Member	Protein Coding	O95994	44	GC07M017264	8.58395	https://www.genecards.org/cgi-bin/carddisp.pl?gene=AGR2
BACE1-AS	BACE1 Antisense RNA	RNA Gene		15	GC11P117395	8.58328	https://www.genecards.org/cgi-bin/carddisp.pl?gene=BACE1-AS
CD9	CD9 Molecule	Protein Coding	P21926	48	GC12P030429	8.55672	https://www.genecards.org/cgi-bin/carddisp.pl?gene=CD9
IGF2BP1	Insulin Like Growth Factor 2 MRNA Binding Protein 1	Protein Coding	Q9NZI8	45	GC17P086672	8.55365	https://www.genecards.org/cgi-bin/carddisp.pl?gene=IGF2BP1
AKR1C1	Aldo-Keto Reductase Family 1 Member C1	Protein Coding	Q04828	47	GC10P004963	8.5447	https://www.genecards.org/cgi-bin/carddisp.pl?gene=AKR1C1
CSNK2A2	Casein Kinase 2 Alpha 2	Protein Coding	P19784	50	GC16M058157	8.54166	https://www.genecards.org/cgi-bin/carddisp.pl?gene=CSNK2A2
ADH1C	Alcohol Dehydrogenase 1C (Class I), Gamma Polypeptide	Protein Coding	P00326	45	GC04M099336	8.54079	https://www.genecards.org/cgi-bin/carddisp.pl?gene=ADH1C
TP53BP2	Tumor Protein P53 Binding Protein 2	Protein Coding	Q13625	44	GC01M223779	8.54044	https://www.genecards.org/cgi-bin/carddisp.pl?gene=TP53BP2
VCAM1	Vascular Cell Adhesion Molecule 1	Protein Coding	P19320	50	GC01P100719	8.52736	https://www.genecards.org/cgi-bin/carddisp.pl?gene=VCAM1
HDAC6	Histone Deacetylase 6	Protein Coding	Q9UBN7	57	GC0XP048801	8.51857	https://www.genecards.org/cgi-bin/carddisp.pl?gene=HDAC6
MSN	Moesin	Protein Coding	P26038	52	GC0XP065588	8.5155	https://www.genecards.org/cgi-bin/carddisp.pl?gene=MSN
MAT2B	Methionine Adenosyltransferase 2 Non-Catalytic Beta Subunit	Protein Coding	Q9NZL9	44	GC05P163504	8.51356	https://www.genecards.org/cgi-bin/carddisp.pl?gene=MAT2B
IRS2	Insulin Receptor Substrate 2	Protein Coding	Q9Y4H2	48	GC13M109752	8.50734	https://www.genecards.org/cgi-bin/carddisp.pl?gene=IRS2
TLR7	Toll Like Receptor 7	Protein Coding	Q9NYK1	52	GC0XP012867	8.50595	https://www.genecards.org/cgi-bin/carddisp.pl?gene=TLR7
SELE	Selectin E	Protein Coding	P16581	47	GC01M169722	8.50417	https://www.genecards.org/cgi-bin/carddisp.pl?gene=SELE
HBB	Hemoglobin Subunit Beta	Protein Coding	P68871	50	GC11M009150	8.50103	https://www.genecards.org/cgi-bin/carddisp.pl?gene=HBB
TRC-GCA24-1	TRNA-Cys (GCA) 24-1	RNA Gene		8	GC17M064009	8.49066	https://www.genecards.org/cgi-bin/carddisp.pl?gene=TRC-GCA24-1
FEN1	Flap Structure-Specific Endonuclease 1	Protein Coding	P39748	50	GC11P061793	8.46598	https://www.genecards.org/cgi-bin/carddisp.pl?gene=FEN1
PINK1-AS	PINK1 Antisense RNA	RNA Gene		15	GC01M020642	8.4627	https://www.genecards.org/cgi-bin/carddisp.pl?gene=PINK1-AS
MIR454	MicroRNA 454	RNA Gene		20	GC17M059137	8.45711	https://www.genecards.org/cgi-bin/carddisp.pl?gene=MIR454
AHSG	Alpha 2-HS Glycoprotein	Protein Coding	P02765	48	GC03P186658	8.45579	https://www.genecards.org/cgi-bin/carddisp.pl?gene=AHSG
GNG3	G Protein Subunit Gamma 3	Protein Coding	P63215	41	GC11P063005	8.44952	https://www.genecards.org/cgi-bin/carddisp.pl?gene=GNG3
MIR302D	MicroRNA 302d	RNA Gene		21	GC04M112648	8.44659	https://www.genecards.org/cgi-bin/carddisp.pl?gene=MIR302D
LINC02882	Long Intergenic Non-Protein Coding RNA 2882	RNA Gene		15	GC12M073212	8.44619	https://www.genecards.org/cgi-bin/carddisp.pl?gene=LINC02882
MIR520C	MicroRNA 520c	RNA Gene		19	GC19P090143	8.43051	https://www.genecards.org/cgi-bin/carddisp.pl?gene=MIR520C
ETV4	ETS Variant Transcription Factor 4	Protein Coding	P43268	47	GC17M043527	8.42921	https://www.genecards.org/cgi-bin/carddisp.pl?gene=ETV4
VIP	Vasoactive Intestinal Peptide	Protein Coding	P01282	48	GC06P152750	8.42521	https://www.genecards.org/cgi-bin/carddisp.pl?gene=VIP
CCNL1	Cyclin L1	Protein Coding	Q9UK58	44	GC03M157146	8.42378	https://www.genecards.org/cgi-bin/carddisp.pl?gene=CCNL1
DMTF1	Cyclin D Binding Myb Like Transcription Factor 1	Protein Coding	Q9Y222	39	GC07P087162	8.42216	https://www.genecards.org/cgi-bin/carddisp.pl?gene=DMTF1
SMARCE1	SWI/SNF Related, Matrix Associated, Actin Dependent Regulator Of Chromatin, Subfamily E, Member 1	Protein Coding	Q969G3	50	GC17M040624	8.41837	https://www.genecards.org/cgi-bin/carddisp.pl?gene=SMARCE1
MIR379	MicroRNA 379	RNA Gene		18	GC14P113598	8.41034	https://www.genecards.org/cgi-bin/carddisp.pl?gene=MIR379
LAMB3	Laminin Subunit Beta 3	Protein Coding	Q13751	50	GC01M209614	8.40622	https://www.genecards.org/cgi-bin/carddisp.pl?gene=LAMB3
HSF1	Heat Shock Transcription Factor 1	Protein Coding	Q00613	51	GC08P144291	8.39054	https://www.genecards.org/cgi-bin/carddisp.pl?gene=HSF1
SYK	Spleen Associated Tyrosine Kinase	Protein Coding	P43405	54	GC09P095977	8.38593	https://www.genecards.org/cgi-bin/carddisp.pl?gene=SYK
PKHD1	PKHD1 Ciliary IPT Domain Containing Fibrocystin/Polyductin	Protein Coding	P08F94	42	GC06M084330	8.37568	https://www.genecards.org/cgi-bin/carddisp.pl?gene=PKHD1
WNT2	Wnt Family Member 2	Protein Coding	P09544	48	GC07M117330	8.37561	https://www.genecards.org/cgi-bin/carddisp.pl?gene=WNT2
MIR510	MicroRNA 510	RNA Gene		15	GC0XM147272	8.3753	https://www.genecards.org/cgi-bin/carddisp.pl?gene=MIR510
DAXX	Death Domain Associated Protein	Protein Coding	Q9UER7	48	GC06M033318	8.36861	https://www.genecards.org/cgi-bin/carddisp.pl?gene=DAXX
CA12	Carbonic Anhydrase 12	Protein Coding	O43570	51	GC15M063321	8.36113	https://www.genecards.org/cgi-bin/carddisp.pl?gene=CA12
HSD17B13	Hydroxysteroid 17-Beta Dehydrogenase 13	Protein Coding	Q7Z5P4	43	GC04M087303	8.3553	https://www.genecards.org/cgi-bin/carddisp.pl?gene=HSD17B13
CXCL14	C-X-C Motif Chemokine Ligand 14	Protein Coding	O95715	41	GC05M135617	8.34782	https://www.genecards.org/cgi-bin/carddisp.pl?gene=CXCL14
SARNP	SAP Domain Containing Ribonucleoprotein	Protein Coding	P82979	40	GC12M055752	8.34738	https://www.genecards.org/cgi-bin/carddisp.pl?gene=SARNP
CSNK2B	Casein Kinase 2 Beta	Protein Coding	P67870	52	GC06P112001	8.3369	https://www.genecards.org/cgi-bin/carddisp.pl?gene=CSNK2B
ITGA3	Integrin Subunit Alpha 3	Protein Coding	P26006	52	GC17P050055	8.32009	https://www.genecards.org/cgi-bin/carddisp.pl?gene=ITGA3
THBS4	Thrombospondin 4	Protein Coding	P35443	46	GC05P079991	8.31544	https://www.genecards.org/cgi-bin/carddisp.pl?gene=THBS4
LINC01671	Long Intergenic Non-Protein Coding RNA 1671	RNA Gene		15	GC21M042579	8.31328	https://www.genecards.org/cgi-bin/carddisp.pl?gene=LINC01671
SCARNA5	Small Cajal Body-Specific RNA 5	RNA Gene		21	GC02P233275	8.3091	https://www.genecards.org/cgi-bin/carddisp.pl?gene=SCARNA5
DSE	Dermatan Sulfate Epimerase	Protein Coding	Q9UL01	45	GC06P118097	8.30882	https://www.genecards.org/cgi-bin/carddisp.pl?gene=DSE
STC2	Stanniocalcin 2	Protein Coding	O76061	46	GC05M173314	8.30605	https://www.genecards.org/cgi-bin/carddisp.pl?gene=STC2
INS-IGF2	INS-IGF2 Readthrough	Protein Coding	F8WCM5	30	GC11M009010	8.30183	https://www.genecards.org/cgi-bin/carddisp.pl?gene=INS-IGF2
MDM4	MDM4 Regulator Of P53	Protein Coding	O15151	50	GC01P204516	8.3004	https://www.genecards.org/cgi-bin/carddisp.pl?gene=MDM4
REV3L	REV3 Like, DNA Directed Polymerase Zeta Catalytic Subunit	Protein Coding	O60673	48	GC06M111299	8.29765	https://www.genecards.org/cgi-bin/carddisp.pl?gene=REV3L
CDC25B	Cell Division Cycle 25B	Protein Coding	P30305	50	GC20P006783	8.29326	https://www.genecards.org/cgi-bin/carddisp.pl?gene=CDC25B
PLCG1	Phospholipase C Gamma 1	Protein Coding	P19174	52	GC20P041136	8.29182	https://www.genecards.org/cgi-bin/carddisp.pl?gene=PLCG1
PARK7	Parkinsonism Associated Deglycase	Protein Coding	Q99497	51	GC01P008301	8.29147	https://www.genecards.org/cgi-bin/carddisp.pl?gene=PARK7
SLC37A4	Solute Carrier Family 37 Member 4	Protein Coding	O43826	46	GC11M119435	8.28945	https://www.genecards.org/cgi-bin/carddisp.pl?gene=SLC37A4
SFN	Stratifin	Protein Coding	P31947	50	GC01P030267	8.28545	https://www.genecards.org/cgi-bin/carddisp.pl?gene=SFN
IGFBP5	Insulin Like Growth Factor Binding Protein 5	Protein Coding	P24593	47	GC02M216672	8.27023	https://www.genecards.org/cgi-bin/carddisp.pl?gene=IGFBP5
CAT	Catalase	Protein Coding	P04040	55	GC11P034460	8.26162	https://www.genecards.org/cgi-bin/carddisp.pl?gene=CAT
GATA6	GATA Binding Protein 6	Protein Coding	Q92908	51	GC18P022169	8.25854	https://www.genecards.org/cgi-bin/carddisp.pl?gene=GATA6
LDHB	Lactate Dehydrogenase B	Protein Coding	P07195	51	GC12M021635	8.25595	https://www.genecards.org/cgi-bin/carddisp.pl?gene=LDHB
LINC00504	Long Intergenic Non-Protein Coding RNA 504	RNA Gene		19	GC04M014480	8.25066	https://www.genecards.org/cgi-bin/carddisp.pl?gene=LINC00504
TTN	Titin	Protein Coding	Q8WZ42	52	GC02M178525	8.24514	https://www.genecards.org/cgi-bin/carddisp.pl?gene=TTN
ARF4-AS1	ARF4 Antisense RNA 1	RNA Gene		15	GC03P057597	8.24067	https://www.genecards.org/cgi-bin/carddisp.pl?gene=ARF4-AS1
LINC01258	Long Intergenic Non-Protein Coding RNA 1258	RNA Gene		15	GC04M038423	8.24067	https://www.genecards.org/cgi-bin/carddisp.pl?gene=LINC01258
LINC02955	Long Intergenic Non-Protein Coding RNA 2955	RNA Gene		15	GC12P030918	8.24067	https://www.genecards.org/cgi-bin/carddisp.pl?gene=LINC02955
LINC02895	Long Intergenic Non-Protein Coding RNA 2895	RNA Gene		13	GC15M038012	8.24067	https://www.genecards.org/cgi-bin/carddisp.pl?gene=LINC02895
ENSG00000230490	Novel Transcript	RNA Gene		11	GC13M038796	8.24067	https://www.genecards.org/cgi-bin/carddisp.pl?gene=ENSG00000230490
ENSG00000250519	Novel Transcript	RNA Gene		11	GC11P094182	8.24067	https://www.genecards.org/cgi-bin/carddisp.pl?gene=ENSG00000250519
ENSG00000258081	Novel Transcript	RNA Gene		11	GC14P040192	8.24067	https://www.genecards.org/cgi-bin/carddisp.pl?gene=ENSG00000258081
ENSG00000235450	Novel Transcript	RNA Gene		10	GC07M091366	8.24067	https://www.genecards.org/cgi-bin/carddisp.pl?gene=ENSG00000235450
ENSG00000251216	Novel Transcript	RNA Gene		9	GC04M173924	8.24067	https://www.genecards.org/cgi-bin/carddisp.pl?gene=ENSG00000251216
LOC101927560	Uncharacterized LOC101927560	RNA Gene		9	GC01M083801	8.24067	https://www.genecards.org/cgi-bin/carddisp.pl?gene=LOC101927560
ENSG00000253288	Novel Transcript	RNA Gene		8	GC08M137749	8.24067	https://www.genecards.org/cgi-bin/carddisp.pl?gene=ENSG00000253288
lnc-IQCM-2		RNA Gene		8	GC04M149353	8.24067	https://www.genecards.org/cgi-bin/carddisp.pl?gene=lnc-IQCM-2
lnc-HMGXB4-8		RNA Gene		7	GC22P056544	8.24067	https://www.genecards.org/cgi-bin/carddisp.pl?gene=lnc-HMGXB4-8
MK280073-023		RNA Gene		6	GC01P173326	8.24067	https://www.genecards.org/cgi-bin/carddisp.pl?gene=MK280073-023
MK280073-058		RNA Gene		6	GC10P112107	8.24067	https://www.genecards.org/cgi-bin/carddisp.pl?gene=MK280073-058
MK280073-008		RNA Gene		5	GC01P059371	8.24067	https://www.genecards.org/cgi-bin/carddisp.pl?gene=MK280073-008
MK280073-020		RNA Gene		5	GC01P092548	8.24067	https://www.genecards.org/cgi-bin/carddisp.pl?gene=MK280073-020
MK280073-022		RNA Gene		5	GC01M172595	8.24067	https://www.genecards.org/cgi-bin/carddisp.pl?gene=MK280073-022
MK280073-049		RNA Gene		5	GC10M076146	8.24067	https://www.genecards.org/cgi-bin/carddisp.pl?gene=MK280073-049
MK280073-055		RNA Gene		5	GC10M094717	8.24067	https://www.genecards.org/cgi-bin/carddisp.pl?gene=MK280073-055
MK280073-060		RNA Gene		5	GC10M117083	8.24067	https://www.genecards.org/cgi-bin/carddisp.pl?gene=MK280073-060
MK280073-063		RNA Gene		5	GC10P129576	8.24067	https://www.genecards.org/cgi-bin/carddisp.pl?gene=MK280073-063
MK280073-083		RNA Gene		5	GC11P086701	8.24067	https://www.genecards.org/cgi-bin/carddisp.pl?gene=MK280073-083
MK280073-093		RNA Gene		5	GC11P128143	8.24067	https://www.genecards.org/cgi-bin/carddisp.pl?gene=MK280073-093
MK280073-007		RNA Gene		4	GC01M055497	8.24067	https://www.genecards.org/cgi-bin/carddisp.pl?gene=MK280073-007
MK280073-013		RNA Gene		4	GC01M067179	8.24067	https://www.genecards.org/cgi-bin/carddisp.pl?gene=MK280073-013
MK280073-018		RNA Gene		4	GC01P090554	8.24067	https://www.genecards.org/cgi-bin/carddisp.pl?gene=MK280073-018
MK280073-025		RNA Gene		4	GC01P185641	8.24067	https://www.genecards.org/cgi-bin/carddisp.pl?gene=MK280073-025
MK280073-027		RNA Gene		4	GC01M211406	8.24067	https://www.genecards.org/cgi-bin/carddisp.pl?gene=MK280073-027
MK280073-028		RNA Gene		4	GC01P216489	8.24067	https://www.genecards.org/cgi-bin/carddisp.pl?gene=MK280073-028
MK280073-030		RNA Gene		4	GC01M234053	8.24067	https://www.genecards.org/cgi-bin/carddisp.pl?gene=MK280073-030
MK280073-040		RNA Gene		4	GC10P031285	8.24067	https://www.genecards.org/cgi-bin/carddisp.pl?gene=MK280073-040
MK280073-044		RNA Gene		4	GC10P058233	8.24067	https://www.genecards.org/cgi-bin/carddisp.pl?gene=MK280073-044
MK280073-052		RNA Gene		4	GC10P102887	8.24067	https://www.genecards.org/cgi-bin/carddisp.pl?gene=MK280073-052
MK280073-059		RNA Gene		4	GC10P112254	8.24067	https://www.genecards.org/cgi-bin/carddisp.pl?gene=MK280073-059
MK280073-072		RNA Gene		4	GC11P030182	8.24067	https://www.genecards.org/cgi-bin/carddisp.pl?gene=MK280073-072
MK280073-081		RNA Gene		4	GC11P080353	8.24067	https://www.genecards.org/cgi-bin/carddisp.pl?gene=MK280073-081
MK280073-082		RNA Gene		4	GC11M115207	8.24067	https://www.genecards.org/cgi-bin/carddisp.pl?gene=MK280073-082
MK280073-090		RNA Gene		4	GC11P113716	8.24067	https://www.genecards.org/cgi-bin/carddisp.pl?gene=MK280073-090
MK280073-091		RNA Gene		4	GC11P114545	8.24067	https://www.genecards.org/cgi-bin/carddisp.pl?gene=MK280073-091
MK280073-001		RNA Gene		3	GC01P004042	8.24067	https://www.genecards.org/cgi-bin/carddisp.pl?gene=MK280073-001
MK280073-002		RNA Gene		3	GC01P013083	8.24067	https://www.genecards.org/cgi-bin/carddisp.pl?gene=MK280073-002
MK280073-003		RNA Gene		3	GC01P034270	8.24067	https://www.genecards.org/cgi-bin/carddisp.pl?gene=MK280073-003
MK280073-004		RNA Gene		3	GC01M035057	8.24067	https://www.genecards.org/cgi-bin/carddisp.pl?gene=MK280073-004
MK280073-005		RNA Gene		3	GC01M037378	8.24067	https://www.genecards.org/cgi-bin/carddisp.pl?gene=MK280073-005
MK280073-006		RNA Gene		3	GC01M050889	8.24067	https://www.genecards.org/cgi-bin/carddisp.pl?gene=MK280073-006
MK280073-009		RNA Gene		3	GC01P060381	8.24067	https://www.genecards.org/cgi-bin/carddisp.pl?gene=MK280073-009
MK280073-010		RNA Gene		3	GC01P060780	8.24067	https://www.genecards.org/cgi-bin/carddisp.pl?gene=MK280073-010
MK280073-011		RNA Gene		3	GC01M066187	8.24067	https://www.genecards.org/cgi-bin/carddisp.pl?gene=MK280073-011
MK280073-012		RNA Gene		3	GC01M066201	8.24067	https://www.genecards.org/cgi-bin/carddisp.pl?gene=MK280073-012
MK280073-014		RNA Gene		3	GC01P075700	8.24067	https://www.genecards.org/cgi-bin/carddisp.pl?gene=MK280073-014
MK280073-015		RNA Gene		3	GC01P075850	8.24067	https://www.genecards.org/cgi-bin/carddisp.pl?gene=MK280073-015
MK280073-016		RNA Gene		3	GC01M086628	8.24067	https://www.genecards.org/cgi-bin/carddisp.pl?gene=MK280073-016
MK280073-017		RNA Gene		3	GC01P086821	8.24067	https://www.genecards.org/cgi-bin/carddisp.pl?gene=MK280073-017
MK280073-019		RNA Gene		3	GC01M092236	8.24067	https://www.genecards.org/cgi-bin/carddisp.pl?gene=MK280073-019
MK280073-021		RNA Gene		3	GC01P113343	8.24067	https://www.genecards.org/cgi-bin/carddisp.pl?gene=MK280073-021
MK280073-024		RNA Gene		3	GC01M185092	8.24067	https://www.genecards.org/cgi-bin/carddisp.pl?gene=MK280073-024
MK280073-026		RNA Gene		3	GC01M188760	8.24067	https://www.genecards.org/cgi-bin/carddisp.pl?gene=MK280073-026
MK280073-029		RNA Gene		3	GC01M222136	8.24067	https://www.genecards.org/cgi-bin/carddisp.pl?gene=MK280073-029
MK280073-031		RNA Gene		3	GC01P248767	8.24067	https://www.genecards.org/cgi-bin/carddisp.pl?gene=MK280073-031
MK280073-032		RNA Gene		3	GC10P001503	8.24067	https://www.genecards.org/cgi-bin/carddisp.pl?gene=MK280073-032
MK280073-033		RNA Gene		3	GC10M005088	8.24067	https://www.genecards.org/cgi-bin/carddisp.pl?gene=MK280073-033
MK280073-034		RNA Gene		3	GC10M005188	8.24067	https://www.genecards.org/cgi-bin/carddisp.pl?gene=MK280073-034
MK280073-035		RNA Gene		3	GC10M010073	8.24067	https://www.genecards.org/cgi-bin/carddisp.pl?gene=MK280073-035
MK280073-036		RNA Gene		3	GC10M015668	8.24067	https://www.genecards.org/cgi-bin/carddisp.pl?gene=MK280073-036
MK280073-037		RNA Gene		3	GC10M023670	8.24067	https://www.genecards.org/cgi-bin/carddisp.pl?gene=MK280073-037
MK280073-038		RNA Gene		3	GC10P027422	8.24067	https://www.genecards.org/cgi-bin/carddisp.pl?gene=MK280073-038
MK280073-039		RNA Gene		3	GC10P027847	8.24067	https://www.genecards.org/cgi-bin/carddisp.pl?gene=MK280073-039
MK280073-041		RNA Gene		3	GC10P043835	8.24067	https://www.genecards.org/cgi-bin/carddisp.pl?gene=MK280073-041
MK280073-042		RNA Gene		3	GC10P053115	8.24067	https://www.genecards.org/cgi-bin/carddisp.pl?gene=MK280073-042
MK280073-043		RNA Gene		3	GC10M057008	8.24067	https://www.genecards.org/cgi-bin/carddisp.pl?gene=MK280073-043
MK280073-045		RNA Gene		3	GC10P063146	8.24067	https://www.genecards.org/cgi-bin/carddisp.pl?gene=MK280073-045
MK280073-046		RNA Gene		3	GC10M064015	8.24067	https://www.genecards.org/cgi-bin/carddisp.pl?gene=MK280073-046
MK280073-047		RNA Gene		3	GC10P072439	8.24067	https://www.genecards.org/cgi-bin/carddisp.pl?gene=MK280073-047
MK280073-048		RNA Gene		3	GC10M075564	8.24067	https://www.genecards.org/cgi-bin/carddisp.pl?gene=MK280073-048
MK280073-050		RNA Gene		3	GC10M083071	8.24067	https://www.genecards.org/cgi-bin/carddisp.pl?gene=MK280073-050
MK280073-051		RNA Gene		3	GC10M088249	8.24067	https://www.genecards.org/cgi-bin/carddisp.pl?gene=MK280073-051
MK280073-053		RNA Gene		3	GC10M091735	8.24067	https://www.genecards.org/cgi-bin/carddisp.pl?gene=MK280073-053
MK280073-054		RNA Gene		3	GC10P102890	8.24067	https://www.genecards.org/cgi-bin/carddisp.pl?gene=MK280073-054
MK280073-056		RNA Gene		3	GC10M098725	8.24067	https://www.genecards.org/cgi-bin/carddisp.pl?gene=MK280073-056
MK280073-057		RNA Gene		3	GC10P101263	8.24067	https://www.genecards.org/cgi-bin/carddisp.pl?gene=MK280073-057
MK280073-061		RNA Gene		3	GC10M120345	8.24067	https://www.genecards.org/cgi-bin/carddisp.pl?gene=MK280073-061
MK280073-062		RNA Gene		3	GC10P125651	8.24067	https://www.genecards.org/cgi-bin/carddisp.pl?gene=MK280073-062
MK280073-064		RNA Gene		3	GC11M009442	8.24067	https://www.genecards.org/cgi-bin/carddisp.pl?gene=MK280073-064
MK280073-065		RNA Gene		3	GC11P006984	8.24067	https://www.genecards.org/cgi-bin/carddisp.pl?gene=MK280073-065
MK280073-066		RNA Gene		3	GC11M009551	8.24067	https://www.genecards.org/cgi-bin/carddisp.pl?gene=MK280073-066
MK280073-068		RNA Gene		3	GC11M014172	8.24067	https://www.genecards.org/cgi-bin/carddisp.pl?gene=MK280073-068
MK280073-069		RNA Gene		3	GC11P018904	8.24067	https://www.genecards.org/cgi-bin/carddisp.pl?gene=MK280073-069
MK280073-070		RNA Gene		3	GC11M025647	8.24067	https://www.genecards.org/cgi-bin/carddisp.pl?gene=MK280073-070
MK280073-071		RNA Gene		3	GC11P025835	8.24067	https://www.genecards.org/cgi-bin/carddisp.pl?gene=MK280073-071
MK280073-073		RNA Gene		3	GC11P032735	8.24067	https://www.genecards.org/cgi-bin/carddisp.pl?gene=MK280073-073
MK280073-074		RNA Gene		3	GC11M034762	8.24067	https://www.genecards.org/cgi-bin/carddisp.pl?gene=MK280073-074
MK280073-075		RNA Gene		3	GC11P035706	8.24067	https://www.genecards.org/cgi-bin/carddisp.pl?gene=MK280073-075
MK280073-076		RNA Gene		3	GC11M115205	8.24067	https://www.genecards.org/cgi-bin/carddisp.pl?gene=MK280073-076
MK280073-077		RNA Gene		3	GC11M115206	8.24067	https://www.genecards.org/cgi-bin/carddisp.pl?gene=MK280073-077
MK280073-078		RNA Gene		3	GC11P080252	8.24067	https://www.genecards.org/cgi-bin/carddisp.pl?gene=MK280073-078
MK280073-079		RNA Gene		3	GC11P080274	8.24067	https://www.genecards.org/cgi-bin/carddisp.pl?gene=MK280073-079
MK280073-080		RNA Gene		3	GC11P081504	8.24067	https://www.genecards.org/cgi-bin/carddisp.pl?gene=MK280073-080
MK280073-084		RNA Gene		3	GC11M115208	8.24067	https://www.genecards.org/cgi-bin/carddisp.pl?gene=MK280073-084
MK280073-085		RNA Gene		3	GC11M115209	8.24067	https://www.genecards.org/cgi-bin/carddisp.pl?gene=MK280073-085
MK280073-086		RNA Gene		3	GC11M115210	8.24067	https://www.genecards.org/cgi-bin/carddisp.pl?gene=MK280073-086
MK280073-087		RNA Gene		3	GC11M115211	8.24067	https://www.genecards.org/cgi-bin/carddisp.pl?gene=MK280073-087
MK280073-088		RNA Gene		3	GC11P101642	8.24067	https://www.genecards.org/cgi-bin/carddisp.pl?gene=MK280073-088
MK280073-089		RNA Gene		3	GC11M114268	8.24067	https://www.genecards.org/cgi-bin/carddisp.pl?gene=MK280073-089
MK280073-092		RNA Gene		3	GC11M115899	8.24067	https://www.genecards.org/cgi-bin/carddisp.pl?gene=MK280073-092
MK280073-094		RNA Gene		3	GC12P033192	8.24067	https://www.genecards.org/cgi-bin/carddisp.pl?gene=MK280073-094
MK280073-095		RNA Gene		3	GC12P033193	8.24067	https://www.genecards.org/cgi-bin/carddisp.pl?gene=MK280073-095
MK280073-096		RNA Gene		3	GC12P033194	8.24067	https://www.genecards.org/cgi-bin/carddisp.pl?gene=MK280073-096
MK280073-097		RNA Gene		3	GC12P033195	8.24067	https://www.genecards.org/cgi-bin/carddisp.pl?gene=MK280073-097
[truncated: 10,501 more rows]
