# Supplementary material for: Comprehensive analysis of immune subtype characterization on identification of potential cells and drugs to predict response to immune checkpoint inhibitors for hepatocellular carcinoma
Source: Genes Dis. 2024 Nov 27;12(3):101471. doi: 10.1016/j.gendis.2024.101471 (PMC11907441; doi:10.1016/j.gendis.2024.101471)
Supplement: Multimedia component 9 [file mmc9.xlsx]

## Sheet: Table S2
Gene set
GSE13229_IMM_VS_INTMATURE_NKCELL_UP
GSE13229_MATURE_VS_INTMATURE_NKCELL_UP
GSE15324_ELF4_KO_VS_WT_NAIVE_CD8_TCELL_DN
GSE15733_BM_VS_SPLEEN_MEMORY_CD4_TCELL_UP
GSE17974_CTRL_VS_ACT_IL4_AND_ANTI_IL12_0-5H_CD4_TCELL_UP
GSE17974_IL4_AND_ANTI_IL12_VS_UNTREATED_12H_ACT_CD4_TCELL_DN
GSE17974_IL4_AND_ANTI_IL12_VS_UNTREATED_24H_ACT_CD4_TCELL_DN
GSE2706_R848_VS_LPS_2H_STIM_DC_DN
GSE2706_R848_VS_R848_AND_LPS_2H_STIM_DC_DN
GSE29615_CTRL_VS_DAY7_LAIV_FLU_VACCINE_PBMC_UP
GSE30083_SP1_VS_SP2_THYMOCYTE_DN
GSE32423_MEMORY_VS_NAIVE_CD8_TCELL_IL7_IL4_UP
GSE1740_MCSF_VS_MCSF_AND_IFNG_DAY2_DERIVED_MACROPHAGE_UP
GSE2405_0H_VS_3H_A_PHAGOCYTOPHILUM_STIM_NEUTROPHIL_DN
GSE22601_IMMATURE_CD4_SINGLE_POSITIVE_VS_DOUBLE_POSITIVE_THYMOCYTE_UP
GSE1925_CTRL_VS_IFNG_PRIMED_MACROPHAGE_3H_IFNG_STIM_DN
GSE5589_LPS_VS_LPS_AND_IL6_STIM_IL10_KO_MACROPHAGE_45MIN_UP
GSE6681_DELETED_FOXP3_VS_WT_TREG_UP
GSE7218_IGM_VS_IGG_SIGNAL_THGOUGH_ANTIGEN_BCELL_DN
GSE6090_UNSTIM_VS_DC_SIGN_STIM_DC_DN
GSE12484_HEALTHY_VS_PERIDONTITIS_NEUTROPHILS_UP
GSE14413_UNSTIM_VS_IFNB_STIM_RAW264_CELLS_DN
GSE13887_ACT_CD4_VS_NO_TREATED_CD4_TCELL_DN
GSE13887_ACT_CD4_VS_NO_TREATED_CD4_TCELL_UP
GSE13522_WT_VS_IFNG_KO_SKING_T_CRUZI_Y_STRAIN_INF_UP
GSE14386_UNTREATED_VS_IFNA_TREATED_ACT_PBMC_MS_PATIENT_UP
GSE16266_CTRL_VS_LPS_STIM_MEF_DN
GSE19923_E2A_KO_VS_HEB_AND_E2A_KO_DP_THYMOCYTE_DN
GSE19888_ADENOSINE_A3R_INH_VS_ACT_WITH_INHIBITOR_PRETREATMENT_IN_MAST_CELL_UP
GSE19888_CTRL_VS_A3R_ACTIVATION_MAST_CELL_DN
GSE19888_ADENOSINE_A3R_INH_VS_ACT_IN_MAST_CELL_DN
GSE21670_UNTREATED_VS_TGFB_TREATED_CD4_TCELL_UP
GSE21774_CD62L_POS_CD56_DIM_VS_CD62L_NEG_CD56_DIM_NK_CELL_DN
GSE21546_UNSTIM_VS_ANTI_CD3_STIM_ELK1_KO_DP_THYMOCYTES_UP
GSE21546_UNSTIM_VS_ANTI_CD3_STIM_SAP1A_KO_AND_ELK1_KO_DP_THYMOCYTES_UP
GSE21546_UNSTIM_VS_ANTI_CD3_STIM_SAP1A_KO_AND_ELK1_KO_DP_THYMOCYTES_DN
GSE21927_HEALTHY_VS_TUMOROUS_BALBC_MOUSE_MONOCYTE_DN
GSE26488_WT_VS_HDAC7_DELTAP_TG_OT2_THYMOCYTE_WITH_PEPTIDE_INJECTION_UP
GSE26488_CTRL_VS_PEPTIDE_INJECTION_HDAC7_DELTAP_TG_OT2_THYMOCYTE_UP
GSE27670_CTRL_VS_BLIMP1_TRANSDUCED_GC_BCELL_UP
GSE22443_NAIVE_VS_ACT_AND_IL2_TREATED_CD8_TCELL_UP
GSE25502_WT_VS_KLF13_KO_THYMIC_MEMORY_LIKE_CD8_TCELL_DN
GSE28726_NAIVE_VS_ACTIVATED_VA24NEG_NKTCELL_DN
GSE29949_MICROGLIA_VS_DC_BRAIN_DN
GSE26559_TCF1_KO_VS_WT_LIN_NEG_CELL_DN
GSE37301_HEMATOPOIETIC_STEM_CELL_VS_CD4_TCELL_DN
GSE37532_WT_VS_PPARG_KO_LN_TREG_DN
GSE33162_HDAC3_KO_VS_HDAC3_KO_4H_LPS_STIM_MACROPHAGE_DN
GSE40274_IRF4_VS_FOXP3_AND_IRF4_TRANSDUCED_ACTIVATED_CD4_TCELL_DN
GSE40666_UNTREATED_VS_IFNA_STIM_STAT1_KO_CD8_TCELL_90MIN_UP
GSE20727_ROS_INH_VS_ROS_INH_AND_DNFB_ALLERGEN_TREATED_DC_DN
GSE42021_CD24INT_VS_CD24LOW_TREG_THYMUS_DN
GSE42021_CD24INT_TREG_VS_CD24INT_TCONV_THYMUS_DN
GSE43955_TH0_VS_TGFB_IL6_TH17_ACT_CD4_TCELL_52H_DN
GSE46242_CTRL_VS_EGR2_DELETED_TH1_CD4_TCELL_DN
GSE43863_NAIVE_VS_MEMORY_TH1_CD4_TCELL_D150_LCMV_UP
GSE43863_NAIVE_VS_TH1_EFF_CD4_TCELL_D6_LCMV_DN
GSE43863_NAIVE_VS_TFH_CD4_EFF_TCELL_D6_LCMV_DN
GSE45365_BCELL_VS_CD8_TCELL_DN
GSE13485_CTRL_VS_DAY1_YF17D_VACCINE_PBMC_UP
GSE13485_DAY3_VS_DAY7_YF17D_VACCINE_PBMC_UP
GSE14000_TRANSLATED_RNA_VS_MRNA_4H_LPS_DC_UP
GSE14000_UNSTIM_VS_4H_LPS_DC_TRANSLATED_RNA_UP
GSE14000_UNSTIM_VS_4H_LPS_DC_UP
GSE1432_CTRL_VS_IFNG_6H_MICROGLIA_UP
GSE15659_CD45RA_NEG_CD4_TCELL_VS_RESTING_TREG_DN
GSE17721_CTRL_VS_POLYIC_4H_BMDC_UP
GSE17721_CTRL_VS_CPG_2H_BMDC_UP
GSE17721_CTRL_VS_CPG_12H_BMDC_UP
GSE17721_POLYIC_VS_CPG_1H_BMDC_UP
GSE18791_CTRL_VS_NEWCASTLE_VIRUS_DC_4H_UP
GSE18791_CTRL_VS_NEWCASTLE_VIRUS_DC_6H_UP
GSE18791_CTRL_VS_NEWCASTLE_VIRUS_DC_10H_UP
GSE18791_CTRL_VS_NEWCASTLE_VIRUS_DC_14H_UP
GSE18791_UNSTIM_VS_NEWCATSLE_VIRUS_DC_1H_DN
GSE2197_IMMUNOSUPPRESSIVE_DNA_VS_UNTREATEDIN_DC_DN
GSE26928_NAIVE_VS_EFF_MEMORY_CD4_TCELL_UP
GSE26928_NAIVE_VS_CENT_MEMORY_CD4_TCELL_UP
GSE2706_UNSTIM_VS_2H_LPS_DC_UP
GSE27786_LSK_VS_NKCELL_UP
GSE27786_LSK_VS_NEUTROPHIL_UP
GSE27786_LSK_VS_MONO_MAC_UP
GSE27786_LIN_NEG_VS_NKCELL_UP
GSE27786_LIN_NEG_VS_NEUTROPHIL_UP
GSE27786_LIN_NEG_VS_MONO_MAC_UP
GSE27786_BCELL_VS_NEUTROPHIL_UP
GSE27786_BCELL_VS_MONO_MAC_UP
GSE27786_CD8_TCELL_VS_NEUTROPHIL_UP
GSE32423_MEMORY_VS_NAIVE_CD8_TCELL_IL7_DN
GSE36392_EOSINOPHIL_VS_MAC_IL25_TREATED_LUNG_DN
GSE3982_CTRL_VS_LPS_4H_MAC_UP
GSE8515_CTRL_VS_IL6_4H_STIM_MAC_UP
GSE2770_TGFB_AND_IL4_VS_IL12_TREATED_ACT_CD4_TCELL_6H_DN
GSE2770_TGFB_AND_IL4_ACT_VS_ACT_CD4_TCELL_6H_DN
GSE2770_TGFB_AND_IL4_VS_TGFB_AND_IL12_TREATED_ACT_CD4_TCELL_48H_UP
GSE2405_S_AUREUS_VS_A_PHAGOCYTOPHILUM_NEUTROPHIL_DN
GSE5455_HEALTHY_VS_TUMOR_BEARING_MOUSE_SPLEEN_MONOCYTE_24H_INCUBATION_UP
GSE5589_LPS_AND_IL10_VS_LPS_AND_IL6_STIM_MACROPHAGE_45MIN_UP
GSE3920_UNTREATED_VS_IFNG_TREATED_ENDOTHELIAL_CELL_DN
GSE6092_CTRL_VS_BORRELIA_BIRGDOFERI_INF_ENDOTHELIAL_CELL_UP
GSE7218_UNSTIM_VS_ANTIGEN_STIM_THROUGH_IGG_BCELL_UP
GSE6090_UNSTIM_VS_DC_SIGN_STIM_DC_UP
GSE10147_IL3_VS_IL3_AND_HIVP17_STIM_PDC_UP
GSE9960_GRAM_NEG_VS_GRAM_NEG_AND_POS_SEPSIS_PBMC_DN
GSE18281_SUBCAPSULAR_CORTICAL_REGION_VS_WHOLE_MEDULLA_THYMUS_UP
GSE18893_CTRL_VS_TNF_TREATED_TCONV_2H_DN
GSE18893_CTRL_VS_TNF_TREATED_TCONV_24H_UP
GSE19888_CTRL_VS_T_CELL_MEMBRANES_ACT_MAST_CELL_DN
GSE19888_ADENOSINE_A3R_INH_VS_ACT_IN_MAST_CELL_UP
GSE19888_CTRL_VS_T_CELL_MEMBRANES_ACT_MAST_CELL_UP
GSE20198_IL12_VS_IFNA_TREATED_ACT_CD4_TCELL_UP
GSE21670_TGFB_VS_IL6_TREATED_CD4_TCELL_DN
GSE21379_TFH_VS_NON_TFH_SAP_KO_CD4_TCELL_UP
GSE21546_SAP1A_KO_VS_SAP1A_KO_AND_ELK1_KO_ANTI_CD3_STIM_DP_THYMOCYTES_UP
GSE21546_ELK1_KO_VS_SAP1A_KO_AND_ELK1_KO_ANTI_CD3_STIM_DP_THYMOCYTES_UP
GSE21546_WT_VS_SAP1A_KO_DP_THYMOCYTES_DN
GSE19401_PLN_VS_PEYERS_PATCH_FOLLICULAR_DC_UP
GSE19401_PAM2CSK4_VS_RETINOIC_ACID_STIM_FOLLICULAR_DC_DN
GSE20152_SPHK1_KO_VS_HTNFA_OVEREXPRESS_ANKLE_DN
GSE20152_SPHK1_KO_VS_WT_HTNFA_OVERXPRESS_ANKLE_DN
GSE22527_ANTI_CD3_INVIVO_VS_UNTREATED_MOUSE_TREG_DN
GSE21033_CTRL_VS_POLYIC_STIM_DC_3H_DN
GSE22589_HEALTHY_VS_HIV_INFECTED_DC_UP
GSE22589_HEALTHY_VS_HIV_AND_SIV_INFECTED_DC_UP
GSE16385_MONOCYTE_VS_12H_ROSIGLITAZONE_TREATED_MACROPHAGE_DN
GSE25123_CTRL_VS_IL4_AND_ROSIGLITAZONE_STIM_MACROPHAGE_DN
GSE16385_ROSIGLITAZONE_IL4_VS_ROSIGLITAZONE_ALONE_STIM_MACROPHAGE_DN
GSE16386_IL4_VS_IL4_AND_ROSIGLITAZONE_STIM_MACROPHAGE_6H_UP
GSE25088_CTRL_VS_ROSIGLITAZONE_STIM_MACROPHAGE_DN
GSE16385_IL4_VS_ROSIGLITAZONE_STIM_MACROPHAGE_UP
GSE25088_WT_VS_STAT6_KO_MACROPHAGE_ROSIGLITAZONE_STIM_UP
GSE26488_WT_VS_HDAC7_KO_DOUBLE_POSITIVE_THYMOCYTE_UP
GSE23321_CENTRAL_VS_EFFECTOR_MEMORY_CD8_TCELL_DN
GSE26351_UNSTIM_VS_WNT_PATHWAY_STIM_HEMATOPOIETIC_PROGENITORS_DN
GSE34156_UNTREATED_VS_24H_TLR1_TLR2_LIGAND_TREATED_MONOCYTE_DN
GSE34156_NOD2_LIGAND_VS_NOD2_AND_TLR1_TLR2_LIGAND_6H_TREATED_MONOCYTE_UP
GSE37532_WT_VS_PPARG_KO_VISCERAL_ADIPOSE_TISSUE_TCONV_DN
GSE37534_PIOGLITAZONE_VS_ROSIGLITAZONE_TREATED_CD4_TCELL_PPARG1_FOXP3_TRANSDUCED_UP
GSE40666_STAT1_KO_VS_STAT4_KO_CD8_TCELL_WITH_IFNA_STIM_90MIN_UP
GSE40666_STAT1_KO_VS_STAT4_KO_CD8_TCELL_UP
GSE28737_FOLLICULAR_VS_MARGINAL_ZONE_BCELL_UP
GSE40493_BCL6_KO_VS_WT_TREG_UP
GSE24671_BAKIMULC_VS_SENDAI_VIRUS_INFECTED_MOUSE_SPLENOCYTES_DN
GSE41867_DAY15_EFFECTOR_VS_DAY30_EXHAUSTED_CD8_TCELL_LCMV_CLONE13_DN
GSE41867_DAY8_EFFECTOR_VS_DAY30_MEMORY_CD8_TCELL_LCMV_ARMSTRONG_UP
GSE41867_DAY6_EFFECTOR_VS_DAY30_EXHAUSTED_CD8_TCELL_LCMV_CLONE13_DN
GSE41867_NAIVE_VS_DAY15_LCMV_ARMSTRONG_EFFECTOR_CD8_TCELL_UP
GSE41867_NAIVE_VS_DAY30_LCMV_ARMSTRONG_MEMORY_CD8_TCELL_DN
GSE44649_NAIVE_VS_ACTIVATED_CD8_TCELL_DN
GSE46606_IRF4HIGH_VS_WT_CD40L_IL2_IL5_DAY1_STIMULATED_BCELL_UP
GSE45365_WT_VS_IFNAR_KO_BCELL_MCMV_INFECTION_UP
