# Supplementary material for: Comprehensive analysis of immune subtype characterization on identification of potential cells and drugs to predict response to immune checkpoint inhibitors for hepatocellular carcinoma
Source: Genes Dis. 2024 Nov 27;12(3):101471. doi: 10.1016/j.gendis.2024.101471 (PMC11907441; doi:10.1016/j.gendis.2024.101471)
Supplement: Multimedia component 10 [file mmc10.xlsx]

## Sheet: Sheet1
Table S3 Comparison of our study with similar previous studies in the TCGA dataset
Indicator	Ours	Xu et al	Zhuang et al
KM-plot(p-value)	Cluster1＞Cluster2(p=0.006)	p=0.920	Cluster1＞Cluster2(p<0.001)
TIDE(p-value)	Cluster1＜Cluster2(p<0.001)	Cluster1＞Cluster2(p<0.001)	Cluster1＜Cluster2(p<0.001)
IMPRES(p-value)	Cluster1＞Cluster2(p<0.001)	Cluster1＞Cluster2(p<0.001)	p=0.211
GEP(p-value)	Cluster1＞Cluster2(p<0.001)	Cluster1＞Cluster2(p<0.001)	Cluster1＜Cluster2(p<0.001)
xCell-immuneScorel(p-value)	Cluster1＞Cluster2(p<0.001)	Cluster1＞Cluster2(p<0.001)	Cluster1＜Cluster2(p<0.001)
ESTIMATE-immuneScore(p-value)	Cluster1＞Cluster2(p<0.001)	Cluster1＞Cluster2(p<0.001)	Cluster1＜Cluster2(p<0.001)
MIAS(p-value)	Cluster1＞Cluster2(p<0.001)	Cluster1＞Cluster2(p<0.001)	Cluster1＜Cluster2(p<0.001)
