# Supplementary material for: Comprehensive analysis of immune subtype characterization on identification of potential cells and drugs to predict response to immune checkpoint inhibitors for hepatocellular carcinoma
Source: Genes Dis. 2024 Nov 27;12(3):101471. doi: 10.1016/j.gendis.2024.101471 (PMC11907441; doi:10.1016/j.gendis.2024.101471)
Supplement: Multimedia component 12 [file mmc12.xlsx]

## Sheet: Sheet3
Table S5 Comparison of our study with similar previous studies in the GSE76427 dataset
Indicator	Ours	Xu et al	Zhuang et al
KM-plot(p-value)	Cluster1＞Cluster2(p=0.046)	p=0.260	p=0.230
TIDE(p-value)	Cluster1＜Cluster2(p<0.001)	Cluster1＜Cluster2(p=0.004)	Cluster1＜Cluster2(p=0.002)
IMPRES(p-value)	Cluster1＞Cluster2(p<0.001)	Cluster1＞Cluster2(p<0.001)	p=0.066
GEP(p-value)	Cluster1＞Cluster2(p<0.001)	Cluster1＞Cluster2(p<0.001)	p=0.053
xCell-immuneScorel(p-value)	Cluster1＞Cluster2(p<0.001)	Cluster1＞Cluster2(p<0.001)	p=0.181
ESTIMATE-immuneScore(p-value)	Cluster1＞Cluster2(p<0.001)	Cluster1＞Cluster2(p<0.001)	Cluster1＞Cluster2(p=0.003)
MIAS(p-value)	Cluster1＞Cluster2(p<0.001)	Cluster1＞Cluster2(p<0.001)	Cluster1＞Cluster2(p<0.001)
