# Supplementary material for: Comprehensive analysis of immune subtype characterization on identification of potential cells and drugs to predict response to immune checkpoint inhibitors for hepatocellular carcinoma
Source: Genes Dis. 2024 Nov 27;12(3):101471. doi: 10.1016/j.gendis.2024.101471 (PMC11907441; doi:10.1016/j.gendis.2024.101471)
Supplement: Multimedia component 13 [file mmc13.xlsx]

## Sheet: Sheet1
Number	p_val	avg_log2FC	pct.1	pct.2	p_val_adj	cluster	marker gene	celltype
1	0	1.98172	0.576	0.007	0	13	BANK1	B cell
2	0	3.79138	0.892	0.023	0	13	CD79A
3	0	1.595	0.32	0.001	0	13	IGHD
4	0	2.94286	0.786	0.02	0	13	MS4A1
5	0	1.51209	0.495	0.03	0	15	CD79A
6	0	1.86868	0.667	0	0	24	CDH5	Endothelial cells
7	0	3.112	0.696	0	0	24	VWF
8	0	2.09015	0.311	0.004	0	16	EPCAM	Epithelial cell
9	0	2.03262	0.311	0.027	0	16	S100P
10	0	3.92681	0.798	0.005	0	21	COL1A1	Fibroblasts
11	0	1.48284	0.532	0.075	0	7	CD14	Macrophages
12	0	1.90904	0.875	0.099	0	7	CD68
13	0	3.95134	0.8	0.071	0	7	IL1B
14	0	1.45354	0.376	0.099	0	7	SPP1
15	0	3.26637	0.864	0.071	0	10	CD14
16	0	2.85445	0.873	0.043	0	10	CD163
17	0	2.45928	0.909	0.114	0	10	CD68
18	0	2.41812	0.746	0.089	0	10	SPP1
19	0	1.68878	0.653	0.087	0	12	CD14
20	0	0.99518	0.53	0.063	0	12	CD163
21	0	2.59011	0.967	0.123	0	12	CD68
22	0	2.22744	0.773	0.096	0	12	IL1B
23	0	5.22298	0.983	0.09	0	12	SPP1
24	1.83159e-265	1.65683	0.494	0.097	4.58153e-261	14	CD14
25	0	1.00501	0.729	0.138	0	14	CD68
26	6.93093e-242	1.18246	0.514	0.11	1.7337e-237	14	IL1B
27	0	2.19946	0.768	0.099	0	18	CD14
28	3.53019e-263	1.34317	0.617	0.073	8.83042e-259	18	CD163
29	4.60326e-225	1.41622	0.836	0.143	1.15146e-220	18	CD68
30	1.11497e-99	0.919196	0.52	0.113	2.789e-95	18	IL1B
31	4.60124e-268	2.05468	0.779	0.112	1.15095e-263	18	SPP1
32	6.9149e-18	0.791145	0.368	0.115	1.72969e-13	23	SPP1
33	0	1.82763	0.903	0.399	0	0	GNLY	NK
34	0	2.09681	0.977	0.345	0	0	GZMB
35	0	0.768335	0.847	0.532	0	1	KLRB1
36	3.7362e-87	0.571412	0.626	0.456	9.34573e-83	2	GNLY
37	1.28306e-215	0.394597	0.857	0.542	3.20945e-211	2	KLRB1
38	0	1.09808	0.777	0.443	0	3	GNLY
39	0	1.0881	0.787	0.403	0	3	GZMB
40	0	0.740959	0.843	0.438	0	4	GNLY
41	0	1.05085	0.88	0.396	0	4	GZMB
42	0	1.75746	0.943	0.544	0	8	KLRB1
43	2.97715e-265	0.943437	0.862	0.454	7.44703e-261	11	GNLY
44	0	0.995719	0.945	0.412	0	11	GZMB
45	3.3602e-140	0.428708	0.897	0.554	8.4052e-136	11	KLRB1
46	5.10249e-46	0.356741	0.268	0.081	1.27634e-41	17	EOMES
47	7.09337e-48	1.23387	0.897	0.468	1.77434e-43	20	GNLY
48	1.44507e-65	1.24327	0.953	0.431	3.61471e-61	20	GZMB
49	7.34474e-07	0.391099	0.746	0.567	0.0183721	20	KLRB1
50	0	1.11785	0.673	0.269	0	5	CD2	T cells
51	0	1.76691	0.771	0.178	0	5	CD3D
52	0	2.16893	0.662	0.086	0	5	CD8A
53	0	1.00554	0.266	0.036	0	5	PDCD1
54	0	1.77796	0.797	0.262	0	6	CD2
55	0	1.91751	0.842	0.176	0	6	CD3D
56	0	1.40239	0.708	0.28	0	9	CD2
57	0	1.57145	0.799	0.195	0	9	CD3D
58	0	0.839115	0.279	0.061	0	9	TRAT1
59	2.29029e-93	0.721823	0.855	0.22	5.72893e-89	19	CD3D
60	3.9683e-95	0.76111	0.602	0.127	9.92631e-91	19	CD8A
61	3.91065e-47	1.3209	0.88	0.298	9.78211e-43	22	CD2
62	1.82391e-68	1.71044	0.872	0.221	4.56234e-64	22	CD3D
