# Supplementary material for: Comprehensive analysis of immune subtype characterization on identification of potential cells and drugs to predict response to immune checkpoint inhibitors for hepatocellular carcinoma
Source: Genes Dis. 2024 Nov 27;12(3):101471. doi: 10.1016/j.gendis.2024.101471 (PMC11907441; doi:10.1016/j.gendis.2024.101471)
Supplement: Multimedia component 14 [file mmc14.xlsx]

## Sheet: Supplementary Table 2
	orig.ident	scissor	celltype	Devolution	metacell_grouping	yellow	pink	red	black	blue	turquoise	brown	green
HCC1_AAACCCAAGAAGAACG-1	HCC1	0	Macrophage	Macrophage_0	Macrophage_0#HCC1	-0.362708	2.96331	2.68538	-2.80143	-5.2268	-9.24434	-11.2881	-1.02692
HCC1_AAACCCAAGCATCTTG-1	HCC1	0	Macrophage	Macrophage_0	Macrophage_0#HCC1	2.02526	0.642009	3.13041	-3.33692	-4.06695	-6.72366	3.54607	-1.58453
HCC1_AAACCCAAGCTGAGTG-1	HCC1	Scissor-	Macrophage	Macrophage_Scissor-	Macrophage_Scissor-#HCC1	1.19011	1.65142	-1.47106	-0.683576	-4.5563	-6.25579	-2.53595	-1.2343
HCC1_AAACCCACAAGGGCAT-1	HCC1	0	Macrophage	Macrophage_0	Macrophage_0#HCC1	0.135543	2.0229	1.87151	0.0244666	-5.99906	-8.67242	-7.31227	0.214474
HCC1_AAACCCACAGCTGAAG-1	HCC1	Scissor-	Macrophage	Macrophage_Scissor-	Macrophage_Scissor-#HCC1	2.11199	0.0413129	5.4705	-0.929342	-6.37176	-6.24975	-0.927677	-1.26737
HCC1_AAACCCAGTAGCTGCC-1	HCC1	0	NK	NK_0	NK_0#HCC1	-0.142978	0.169394	-1.00401	0.878367	-0.105516	2.61746	6.0198	2.77071
HCC1_AAACCCAGTCAACACT-1	HCC1	0	Hepatocyte	Hepatocyte_0	Hepatocyte_0#HCC1	0.431897	0.659045	-0.951612	0.180178	-7.42147	-2.79825	0.268437	-1.60135
HCC1_AAACCCAGTGTCTTCC-1	HCC1	0	T cell	T cell_0	T cell_0#HCC1	-1.66775	-1.56785	-1.83356	1.99397	2.19926	8.65456	5.79894	3.30012
HCC1_AAACCCAGTTTCACTT-1	HCC1	0	Macrophage	Macrophage_0	Macrophage_0#HCC1	0.819389	0.00609337	5.57688	-2.98922	-6.97286	-8.22575	-5.24545	-1.82827
HCC1_AAACGAAAGAGCAGCT-1	HCC1	Scissor+	T cell	T cell_Scissor+	T cell_Scissor+#HCC1	-1.21391	0.183333	-1.79194	1.3087	-2.52994	-0.730732	3.33639	4.03674
HCC1_AAACGAACACACCTAA-1	HCC1	Scissor+	Macrophage	Macrophage_Scissor+	Macrophage_Scissor+#HCC1	2.23581	0.635569	0.473411	-1.7743	-5.08031	-7.72337	-5.78766	-1.41949
HCC1_AAACGAAGTTTACGTG-1	HCC1	Scissor-	Hepatocyte	Hepatocyte_Scissor-	Hepatocyte_Scissor-#HCC1	-2.0885	-0.0341146	-2.58108	0.43994	-7.59084	0.605059	7.18214	-2.2038
HCC1_AAACGAATCTACGGTA-1	HCC1	Scissor-	Macrophage	Macrophage_Scissor-	Macrophage_Scissor-#HCC1	-0.464842	3.67104	5.64283	-3.02121	-6.97218	-6.73525	-3.80968	-1.49414
HCC1_AAACGAATCTGACGCG-1	HCC1	Scissor-	T cell	T cell_Scissor-	T cell_Scissor-#HCC1	-1.18403	-2.00571	-2.21472	0.661817	0.360616	-2.02802	6.50238	5.46899
HCC1_AAACGCTAGTGCTACT-1	HCC1	0	Macrophage	Macrophage_0	Macrophage_0#HCC1	1.2941	1.12261	2.57789	-0.894552	-5.19218	-7.28713	-4.76123	-1.99215
HCC1_AAACGCTCAAACACGG-1	HCC1	Scissor-	Macrophage	Macrophage_Scissor-	Macrophage_Scissor-#HCC1	-1.01772	-1.28115	2.69748	-0.418549	-5.25534	-2.70867	8.48304	-1.38652
HCC1_AAACGCTCAAGCGGAT-1	HCC1	0	Macrophage	Macrophage_0	Macrophage_0#HCC1	1.66822	1.76329	0.901927	-1.55337	-5.56722	-5.71733	-4.04406	-1.99952
HCC1_AAACGCTCACCTGATA-1	HCC1	Scissor-	Hepatocyte	Hepatocyte_Scissor-	Hepatocyte_Scissor-#HCC1	-1.99705	-1.14015	-2.2484	0.328933	-6.51751	-0.505149	0.937865	-2.90994
HCC1_AAACGCTCAGTAGAAT-1	HCC1	Scissor-	Macrophage	Macrophage_Scissor-	Macrophage_Scissor-#HCC1	0.496717	0.864678	4.4553	-1.77887	-5.79802	-7.02175	0.196771	-1.65209
HCC1_AAACGCTGTTAGGGTG-1	HCC1	0	Macrophage	Macrophage_0	Macrophage_0#HCC1	0.214633	1.3276	0.925753	-5.24073	-5.6194	-5.82584	2.34337	-1.71466
HCC1_AAACGCTGTTCGGCGT-1	HCC1	Scissor-	Macrophage	Macrophage_Scissor-	Macrophage_Scissor-#HCC1	0.602157	2.4591	3.55097	-3.1603	-5.37811	-8.12661	2.5158	-2.08246
HCC1_AAACGCTGTTTATGCG-1	HCC1	0	Macrophage	Macrophage_0	Macrophage_0#HCC1	0.76036	1.0828	5.14846	-3.46702	-7.39986	-8.61547	-5.68014	-1.53617
HCC1_AAACGCTTCCGTAATG-1	HCC1	0	Macrophage	Macrophage_0	Macrophage_0#HCC1	0.614443	5.6286	2.66397	-3.40851	-6.37345	-8.59237	-5.71715	-0.748292
HCC1_AAACGCTTCCTTCTAA-1	HCC1	Scissor+	Macrophage	Macrophage_Scissor+	Macrophage_Scissor+#HCC1	-2.84225	-0.852651	2.173	0.0486032	-4.04387	-2.89504	-1.75878	-0.462188
HCC1_AAACGCTTCGCCTTTG-1	HCC1	0	T cell	T cell_0	T cell_0#HCC1	-1.90025	-1.96202	-2.22081	1.18771	-1.87106	1.11216	5.07769	3.23683
HCC1_AAACGCTTCTATGCCC-1	HCC1	0	Macrophage	Macrophage_0	Macrophage_0#HCC1	2.22889	3.7876	3.69637	-4.01128	-4.62389	-11.2214	-1.72802	-1.66955
HCC1_AAAGAACCAGCGTGCT-1	HCC1	Scissor-	T cell	T cell_Scissor-	T cell_Scissor-#HCC1	-0.94037	1.46757	-1.30786	1.31551	-3.24047	1.28178	2.82547	4.11044
HCC1_AAAGAACCAGGCCTGT-1	HCC1	0	Macrophage	Macrophage_0	Macrophage_0#HCC1	0.0749012	-0.73606	0.241298	-1.27728	-1.55843	-1.53155	3.94655	0.684316
HCC1_AAAGAACCAGTGGTGA-1	HCC1	0	Macrophage	Macrophage_0	Macrophage_0#HCC1	2.44949	4.5575	4.62945	-1.68624	-5.20039	-8.84241	-2.59434	-1.83049
HCC1_AAAGAACGTGGTCTAT-1	HCC1	Scissor-	Fibroblast	Fibroblast_Scissor-	Fibroblast_Scissor-#HCC1	2.13087	-0.490835	2.50413	-0.536111	-4.30508	-5.97635	3.84501	-1.53088
HCC1_AAAGGATAGAATTCAG-1	HCC1	0	T cell	T cell_0	T cell_0#HCC1	-3.14725	-2.9335	-2.48223	-0.0689346	-4.67062	-0.380706	2.31471	6.30266
HCC1_AAAGGATAGAGTGAAG-1	HCC1	0	Macrophage	Macrophage_0	Macrophage_0#HCC1	-1.05561	1.82096	0.402057	-1.96568	-7.05994	-5.92642	3.26877	-1.50575
HCC1_AAAGGATAGTCGCCCA-1	HCC1	Scissor-	Macrophage	Macrophage_Scissor-	Macrophage_Scissor-#HCC1	1.34675	0.768175	0.190981	-1.07378	-5.2824	-8.95634	2.93912	-1.66883
HCC1_AAAGGATAGTGCACTT-1	HCC1	Scissor-	Macrophage	Macrophage_Scissor-	Macrophage_Scissor-#HCC1	1.61025	-0.175442	2.77194	-2.62499	-4.3135	-8.23103	1.51826	-1.265
HCC1_AAAGGATCATCCGTTC-1	HCC1	Scissor-	B cell	B cell_Scissor-	B cell_Scissor-#HCC1	-0.364513	-0.448543	1.76537	-1.05106	-7.66368	-5.59908	-8.2502	-1.52663
HCC1_AAAGGATGTAGTCTGT-1	HCC1	Scissor+	Macrophage	Macrophage_Scissor+	Macrophage_Scissor+#HCC1	-0.199629	1.30692	6.02366	-1.21061	-6.99129	-8.00361	-7.94119	-2.0131
HCC1_AAAGGATGTCAGACGA-1	HCC1	Scissor-	NK	NK_Scissor-	NK_Scissor-#HCC1	-2.83909	-1.38622	-1.52072	0.973363	-0.653791	2.78166	6.84788	0.695084
HCC1_AAAGGATTCATAGGCT-1	HCC1	0	Macrophage	Macrophage_0	Macrophage_0#HCC1	0.993266	-0.0613205	0.517874	0.412497	-8.26606	-6.73118	-9.10224	-1.5727
HCC1_AAAGGGCCAACCGCTG-1	HCC1	0	T cell	T cell_0	T cell_0#HCC1	-1.60127	-2.58448	-1.41526	1.38018	-0.515944	2.35053	6.06965	2.40386
HCC1_AAAGGGCCAGTAGATA-1	HCC1	Scissor-	Macrophage	Macrophage_Scissor-	Macrophage_Scissor-#HCC1	1.19897	1.10346	3.29723	-3.49412	-5.40704	-4.5516	-0.203998	-2.20823
HCC1_AAAGGGCGTGGTGATG-1	HCC1	0	B cell	B cell_0	B cell_0#HCC1	-1.84795	-1.62697	-2.24733	-0.124455	-7.06585	-0.0988367	0.792899	-1.37342
HCC1_AAAGGGCGTGTAAATG-1	HCC1	Scissor+	Macrophage	Macrophage_Scissor+	Macrophage_Scissor+#HCC1	1.99818	2.68463	7.71589	-1.32892	-6.07504	-7.34399	-7.80754	-1.46755
HCC1_AAAGGGCTCAGGAAAT-1	HCC1	Scissor+	Macrophage	Macrophage_Scissor+	Macrophage_Scissor+#HCC1	3.00149	4.89805	5.61101	-0.0772957	-5.09942	-10.165	-12.2436	-1.35948
HCC1_AAAGGGCTCTTTCTAG-1	HCC1	Scissor-	Macrophage	Macrophage_Scissor-	Macrophage_Scissor-#HCC1	-0.386033	-0.291904	0.746721	-0.621095	-4.89967	-5.12247	2.94548	-1.70883
HCC1_AAAGGTACAAACGGCA-1	HCC1	Scissor-	Macrophage	Macrophage_Scissor-	Macrophage_Scissor-#HCC1	-3.32305	-1.43434	-0.918308	0.429718	-7.89856	-2.84593	-3.93617	-2.23518
HCC1_AAAGGTACAAATCAAG-1	HCC1	0	Macrophage	Macrophage_0	Macrophage_0#HCC1	1.38212	2.28798	4.0309	-2.71132	-4.59729	-5.75246	5.1607	-1.25914
HCC1_AAAGGTACAAGGGCAT-1	HCC1	Scissor-	Macrophage	Macrophage_Scissor-	Macrophage_Scissor-#HCC1	-0.405663	-1.43848	2.65471	-2.2258	-5.59715	-5.41155	3.74557	-1.56463
HCC1_AAAGGTACAGACGCTC-1	HCC1	0	T cell	T cell_0	T cell_0#HCC1	-2.26221	-1.401	-1.54596	0.377261	-2.1815	1.20844	6.76964	4.83541
HCC1_AAAGGTATCGGAATGG-1	HCC1	Scissor-	Macrophage	Macrophage_Scissor-	Macrophage_Scissor-#HCC1	2.71046	-0.634525	0.495414	-3.06416	-5.72546	-8.10214	-0.253789	-1.61472
HCC1_AAAGGTATCGTGCTCT-1	HCC1	Scissor-	Macrophage	Macrophage_Scissor-	Macrophage_Scissor-#HCC1	1.73979	-0.29614	2.37493	-4.37681	-3.72832	-7.79608	-1.83019	-2.99157
HCC1_AAAGTCCAGAGAGCCT-1	HCC1	Scissor+	Macrophage	Macrophage_Scissor+	Macrophage_Scissor+#HCC1	0.778063	0.840931	-1.07908	1.11313	-9.0309	-7.60891	-10.0653	-1.09481
HCC1_AAAGTCCAGCAGCGAT-1	HCC1	0	Macrophage	Macrophage_0	Macrophage_0#HCC1	0.5869	1.89671	0.761996	-2.6079	-4.93733	-7.98576	3.77735	-0.886146
HCC1_AAAGTCCCAAGAATGT-1	HCC1	0	Macrophage	Macrophage_0	Macrophage_0#HCC1	-0.56281	0.303825	2.17889	-1.53531	-6.1697	-9.36499	-3.37631	-1.30488
HCC1_AAAGTCCCAATATCCG-1	HCC1	Scissor+	Macrophage	Macrophage_Scissor+	Macrophage_Scissor+#HCC1	2.35543	-0.791092	3.0724	-1.79831	-4.44143	-9.15195	-5.002	-1.57395
HCC1_AAAGTCCCACAGAGCA-1	HCC1	Scissor-	Macrophage	Macrophage_Scissor-	Macrophage_Scissor-#HCC1	1.28517	-1.93724	0.715733	-0.639418	-6.63327	-8.24541	-3.59862	-1.13298
HCC1_AAAGTCCGTTCCTACC-1	HCC1	0	Macrophage	Macrophage_0	Macrophage_0#HCC1	1.5906	1.55091	3.10002	-1.33309	-3.94027	-5.06034	5.33376	-1.30974
HCC1_AAAGTGACAATTTCGG-1	HCC1	0	T cell	T cell_0	T cell_0#HCC1	-1.18005	-3.03508	-2.35604	1.85539	-4.37639	-0.981613	2.72296	5.41734
HCC1_AAAGTGACAGCGGTTC-1	HCC1	0	Macrophage	Macrophage_0	Macrophage_0#HCC1	-0.128697	3.06342	7.08559	-3.51652	-8.5079	-8.73794	-13.2217	-2.10164
HCC1_AAAGTGATCACTCCGT-1	HCC1	0	NK	NK_0	NK_0#HCC1	-0.843995	-1.60682	-1.64544	1.37329	-3.83626	0.83143	7.17578	2.71917
HCC1_AAAGTGATCTTCGGAA-1	HCC1	0	Macrophage	Macrophage_0	Macrophage_0#HCC1	-0.535305	0.973558	4.2535	-1.71703	-5.08974	-4.92345	-8.38629	-1.81465
HCC1_AAAGTGATCTTCTTCC-1	HCC1	0	NK	NK_0	NK_0#HCC1	-2.45661	-1.57796	-3.1243	1.0485	-2.33237	1.04147	-0.976756	0.409178
HCC1_AAATGGAAGTATGATG-1	HCC1	Scissor+	Macrophage	Macrophage_Scissor+	Macrophage_Scissor+#HCC1	1.72415	1.97381	3.715	-1.7905	-6.61149	-7.9412	-8.07395	-1.62289
HCC1_AAATGGACAAGTGACG-1	HCC1	0	Macrophage	Macrophage_0	Macrophage_0#HCC1	-0.289979	2.85226	1.83582	-1.67868	-5.92168	-8.50985	-5.34455	-1.68489
HCC1_AAATGGACACCTGAAT-1	HCC1	0	Hepatocyte	Hepatocyte_0	Hepatocyte_0#HCC1	-2.09022	0.606279	-1.99078	0.293686	-8.63127	-0.794717	-5.53328	-1.82256
HCC1_AAATGGACACTGAATC-1	HCC1	0	Macrophage	Macrophage_0	Macrophage_0#HCC1	1.45641	0.344423	1.60526	-0.185768	-8.78201	-7.74194	-9.81445	-1.39738
HCC1_AAATGGACAGCGTACC-1	HCC1	0	Macrophage	Macrophage_0	Macrophage_0#HCC1	2.66684	1.03282	5.0707	-1.75557	-5.74333	-9.46926	-4.57153	-1.30443
HCC1_AAATGGAGTCCTCCTA-1	HCC1	0	NK	NK_0	NK_0#HCC1	-3.55447	1.91259	-1.95237	1.5005	-0.0360253	1.0946	1.53653	-0.889834
HCC1_AAATGGATCCGATGTA-1	HCC1	0	Macrophage	Macrophage_0	Macrophage_0#HCC1	0.417042	-0.406489	2.26639	-1.15508	-2.84309	-6.65822	2.6469	1.06914
HCC1_AACAAAGAGCTAGCCC-1	HCC1	Scissor+	Macrophage	Macrophage_Scissor+	Macrophage_Scissor+#HCC1	1.78407	2.41884	3.38056	-1.05467	-6.66218	-11.9803	-8.73027	-1.18333
HCC1_AACAAAGAGTTCTACG-1	HCC1	Scissor-	T cell	T cell_Scissor-	T cell_Scissor-#HCC1	-1.70569	-1.53177	-2.14526	0.355742	-1.97602	0.923283	5.86122	5.85956
HCC1_AACAAAGCATGGGTTT-1	HCC1	0	Macrophage	Macrophage_0	Macrophage_0#HCC1	1.03873	3.3267	2.07701	-1.84185	-4.65702	-6.90847	-3.99426	-0.2032
HCC1_AACAAAGGTATGCTTG-1	HCC1	0	Macrophage	Macrophage_0	Macrophage_0#HCC1	2.58473	1.77932	3.0867	-0.230215	-6.70499	-9.37214	-2.04393	-1.33647
HCC1_AACAAAGGTGCGGATA-1	HCC1	0	T cell	T cell_0	T cell_0#HCC1	-1.78318	-2.44775	-3.66776	0.513731	-2.45973	1.6305	3.77932	3.37702
HCC1_AACAAAGTCAGATTGC-1	HCC1	0	T cell	T cell_0	T cell_0#HCC1	-0.469379	-1.88208	-2.68606	-0.12424	-1.48267	0.857659	1.98323	4.12115
HCC1_AACAACCCAATATCCG-1	HCC1	0	Macrophage	Macrophage_0	Macrophage_0#HCC1	0.976917	2.77583	1.35193	-1.62048	-6.15962	-7.66503	-1.86513	-1.11399
HCC1_AACAACCCATGTTTGG-1	HCC1	0	Macrophage	Macrophage_0	Macrophage_0#HCC1	1.56839	2.76654	4.03618	-4.6572	-6.48363	-11.6519	1.41207	-1.79776
HCC1_AACAACCGTCCCGTGA-1	HCC1	0	Macrophage	Macrophage_0	Macrophage_0#HCC1	3.14629	2.55653	2.19595	-1.09498	-5.99737	-9.8265	-11.071	-2.20041
HCC1_AACAACCGTCGAAGCA-1	HCC1	0	Macrophage	Macrophage_0	Macrophage_0#HCC1	3.69909	2.05781	0.318324	-1.75251	-6.09064	-7.22127	-2.44423	-0.384888
HCC1_AACAACCGTGTGCCTG-1	HCC1	Scissor+	Macrophage	Macrophage_Scissor+	Macrophage_Scissor+#HCC1	1.45703	0.377496	5.64166	-3.99252	-5.91158	-8.16486	-5.66584	-1.87096
HCC1_AACAACCTCCGTGTGG-1	HCC1	Scissor+	Hepatocyte	Hepatocyte_Scissor+	Hepatocyte_Scissor+#HCC1	-0.791046	1.12488	-2.35344	0.32721	-6.74976	-0.859834	8.11517	-2.83892
HCC1_AACAAGAAGCTGAAAT-1	HCC1	Scissor-	Macrophage	Macrophage_Scissor-	Macrophage_Scissor-#HCC1	0.958114	1.12704	4.03113	-2.80104	-4.61956	-6.12554	5.8315	-2.12587
HCC1_AACAAGAAGGGAGAAT-1	HCC1	Scissor-	T cell	T cell_Scissor-	T cell_Scissor-#HCC1	0.285925	-1.3585	-3.23617	0.294618	-3.22764	2.252	7.89662	0.272373
HCC1_AACAAGACAATTGCCA-1	HCC1	Scissor-	Macrophage	Macrophage_Scissor-	Macrophage_Scissor-#HCC1	2.64318	1.52503	5.04763	-2.21637	-6.32365	-7.20902	-5.62418	-1.79339
HCC1_AACAAGATCATTGAGC-1	HCC1	Scissor-	T cell	T cell_Scissor-	T cell_Scissor-#HCC1	-1.33846	-2.79143	-2.96566	0.875738	-2.7164	1.76259	-2.8541	3.49966
HCC1_AACAAGATCCGAGATT-1	HCC1	0	NK	NK_0	NK_0#HCC1	-1.1494	-1.5645	-0.970128	0.947291	-3.27551	1.64401	3.83311	1.89155
HCC1_AACACACAGCACGGAT-1	HCC1	0	T cell	T cell_0	T cell_0#HCC1	-3.15975	-2.03445	-3.52697	0.317082	-5.33393	1.83496	5.48331	1.5628
HCC1_AACACACAGTCCTGTA-1	HCC1	Scissor-	T cell	T cell_Scissor-	T cell_Scissor-#HCC1	-1.61583	-1.64241	-1.61227	1.57648	-1.85696	-0.130227	2.72319	4.2238
HCC1_AACACACAGTGATTCC-1	HCC1	Scissor-	Hepatocyte	Hepatocyte_Scissor-	Hepatocyte_Scissor-#HCC1	-1.38026	-1.43802	-2.40648	1.09966	-8.39085	-0.00177405	9.11485	-2.14047
HCC1_AACACACAGTGGAAAG-1	HCC1	0	Macrophage	Macrophage_0	Macrophage_0#HCC1	3.06176	1.71426	2.81162	0.12853	-5.86131	-9.87802	0.86524	-0.709059
HCC1_AACACACCACTGAGGA-1	HCC1	Scissor-	T cell	T cell_Scissor-	T cell_Scissor-#HCC1	-0.979519	-0.825792	-3.3911	2.12848	0.956453	3.37258	-1.31676	3.48233
HCC1_AACACACCAGGCTCTG-1	HCC1	Scissor+	Macrophage	Macrophage_Scissor+	Macrophage_Scissor+#HCC1	2.55596	0.357738	1.30454	-1.16866	-6.97101	-7.93483	-7.1354	-0.817751
HCC1_AACACACCATGGGTTT-1	HCC1	Scissor+	Macrophage	Macrophage_Scissor+	Macrophage_Scissor+#HCC1	1.46818	1.11857	5.53807	-4.1268	-6.71603	-7.23443	-4.64974	-1.23614
HCC1_AACACACGTCCGGCAT-1	HCC1	Scissor-	Macrophage	Macrophage_Scissor-	Macrophage_Scissor-#HCC1	-0.0233105	0.867801	4.82885	-0.383237	-4.49524	-3.84976	5.42978	-2.54879
HCC1_AACACACGTCCTCCAT-1	HCC1	Scissor+	Macrophage	Macrophage_Scissor+	Macrophage_Scissor+#HCC1	-2.1234	1.94828	2.03844	-2.55869	-6.7445	-7.16796	-0.67125	-1.75278
HCC1_AACACACGTCTACAAC-1	HCC1	Scissor-	T cell	T cell_Scissor-	T cell_Scissor-#HCC1	-2.68023	-2.19965	-3.26963	-0.124676	-2.64439	1.32666	6.55143	2.26891
HCC1_AACACACGTGAGAGGG-1	HCC1	Scissor+	B cell	B cell_Scissor+	B cell_Scissor+#HCC1	-3.02005	-1.97111	-1.64785	1.05695	-3.8461	3.6967	7.97611	-1.87451
HCC1_AACACACGTGGATCAG-1	HCC1	Scissor+	Macrophage	Macrophage_Scissor+	Macrophage_Scissor+#HCC1	1.53528	2.28407	1.03698	-1.35159	-5.21813	-9.94206	-1.95793	-2.06262
HCC1_AACACACTCCTGATAG-1	HCC1	Scissor-	Macrophage	Macrophage_Scissor-	Macrophage_Scissor-#HCC1	2.10064	0.794268	3.8801	-3.13041	-4.43293	-8.73231	3.64359	-1.65187
HCC1_AACAGGGAGACAACTA-1	HCC1	0	Macrophage	Macrophage_0	Macrophage_0#HCC1	-1.14681	-1.26084	3.78713	-2.43318	-3.77317	-7.4319	-6.32417	-1.25839
HCC1_AACAGGGAGGGACTGT-1	HCC1	Scissor+	Macrophage	Macrophage_Scissor+	Macrophage_Scissor+#HCC1	2.16919	1.9033	1.10215	-1.45757	-6.17854	-9.28988	-8.74203	-1.44751
HCC1_AACAGGGAGGGAGTGG-1	HCC1	Scissor+	Macrophage	Macrophage_Scissor+	Macrophage_Scissor+#HCC1	1.84898	6.48877	3.30682	-0.586153	-6.57544	-7.03892	-1.79703	-1.91979
HCC1_AACAGGGCAAAGACTA-1	HCC1	Scissor-	T cell	T cell_Scissor-	T cell_Scissor-#HCC1	-1.91588	-3.30175	-1.30547	1.22208	-0.923416	2.93723	-0.664835	2.99828
HCC1_AACAGGGCACACCTAA-1	HCC1	0	Macrophage	Macrophage_0	Macrophage_0#HCC1	1.30551	0.787526	-2.36886	-1.05385	-6.30647	-7.79409	-4.40288	-1.75374
HCC1_AACAGGGCACCCTGAG-1	HCC1	Scissor-	Macrophage	Macrophage_Scissor-	Macrophage_Scissor-#HCC1	2.01465	2.63506	4.35641	-1.2925	-5.03168	-8.54174	2.70787	-1.7632
HCC1_AACAGGGCACCTCGTT-1	HCC1	0	Macrophage	Macrophage_0	Macrophage_0#HCC1	2.78092	3.12545	4.92535	-3.77944	-5.35923	-11.8266	1.84077	-1.96579
HCC1_AACAGGGCACGGGCTT-1	HCC1	0	T cell	T cell_0	T cell_0#HCC1	-1.60149	-2.46789	-1.89737	-0.124455	-1.77574	1.79552	4.94552	1.12774
HCC1_AACAGGGGTACGGATG-1	HCC1	0	Macrophage	Macrophage_0	Macrophage_0#HCC1	2.67405	2.71501	5.45559	-0.712975	-6.01016	-9.75836	-5.39	-1.51185
HCC1_AACAGGGGTTCCAGGC-1	HCC1	0	Macrophage	Macrophage_0	Macrophage_0#HCC1	0.84971	1.84885	4.20058	-2.08894	-5.08303	-10.3773	-0.216921	-1.69186
HCC1_AACAGGGTCCTACCGT-1	HCC1	Scissor+	Macrophage	Macrophage_Scissor+	Macrophage_Scissor+#HCC1	1.48724	4.60254	2.1984	-0.632844	-6.0493	-11.3014	-11.2816	-1.18435
HCC1_AACAGGGTCTTGTTAC-1	HCC1	0	Macrophage	Macrophage_0	Macrophage_0#HCC1	1.82917	1.22766	3.2345	-1.09949	-4.78733	-10.3309	-3.37342	-1.4394
HCC1_AACCAACAGCAGATAT-1	HCC1	Scissor-	NK	NK_Scissor-	NK_Scissor-#HCC1	-1.86421	1.20482	-3.15354	2.52289	3.48331	1.66401	-1.93343	-0.0789444
HCC1_AACCAACAGGGTCAAC-1	HCC1	0	Macrophage	Macrophage_0	Macrophage_0#HCC1	0.58608	0.790017	1.71068	-1.20316	-6.88097	-4.02105	-2.66902	-1.76539
HCC1_AACCAACCATAGGCGA-1	HCC1	0	Macrophage	Macrophage_0	Macrophage_0#HCC1	4.14245	2.22974	2.30225	-2.5526	-6.45663	-9.98567	-8.66052	-1.85907
HCC1_AACCAACGTAGAATGT-1	HCC1	Scissor+	Macrophage	Macrophage_Scissor+	Macrophage_Scissor+#HCC1	0.653229	3.05958	4.64155	-2.44041	-6.13887	-11.9442	-9.8049	-1.93384
HCC1_AACCAACGTGAGTAGC-1	HCC1	Scissor-	Macrophage	Macrophage_Scissor-	Macrophage_Scissor-#HCC1	-1.39794	1.02051	4.01424	-1.62964	-5.91405	-6.97326	-3.94116	-1.62992
HCC1_AACCAACGTGATTCAC-1	HCC1	0	Macrophage	Macrophage_0	Macrophage_0#HCC1	2.93672	1.09085	1.62268	-0.341512	-5.62854	-9.24712	4.40384	-1.53112
HCC1_AACCAACGTTAACAGA-1	HCC1	Scissor+	Macrophage	Macrophage_Scissor+	Macrophage_Scissor+#HCC1	1.28427	2.24543	1.75775	-1.67161	-4.71174	-11.1348	-8.34354	-1.32108
HCC1_AACCAACGTTCGGCGT-1	HCC1	0	Macrophage	Macrophage_0	Macrophage_0#HCC1	2.29129	3.37813	2.56702	-3.27813	-5.15814	-8.59455	1.66677	-1.2973
HCC1_AACCAACTCCACAGGC-1	HCC1	0	NK	NK_0	NK_0#HCC1	-2.33849	-2.16613	-1.61767	3.25107	-0.0963008	2.15236	8.08439	1.23142
HCC1_AACCACAAGAAACTAC-1	HCC1	0	Macrophage	Macrophage_0	Macrophage_0#HCC1	0.116815	2.28963	1.21804	-2.07098	-3.73405	-5.87153	-1.4117	-1.77123
HCC1_AACCACAAGCTAAACA-1	HCC1	Scissor-	Macrophage	Macrophage_Scissor-	Macrophage_Scissor-#HCC1	0.477583	0.190923	-0.192164	0.94995	-4.33967	-5.54335	-0.82664	2.03937
HCC1_AACCACAAGGCTAGCA-1	HCC1	0	T cell	T cell_0	T cell_0#HCC1	-2.18513	-1.30275	-2.24026	1.36448	-3.96979	-0.180255	1.71039	0.849075
HCC1_AACCACAAGGCTCAAG-1	HCC1	Scissor-	Macrophage	Macrophage_Scissor-	Macrophage_Scissor-#HCC1	0.868383	1.14297	0.149576	1.09722	-5.47547	-8.12927	-8.71696	0.0202317
HCC1_AACCACACAGTAACAA-1	HCC1	Scissor+	T cell	T cell_Scissor+	T cell_Scissor+#HCC1	-2.41593	-2.31402	-2.96134	1.10953	0.380194	0.872549	2.53921	2.28396
HCC1_AACCACACATCTAGAC-1	HCC1	Scissor+	Macrophage	Macrophage_Scissor+	Macrophage_Scissor+#HCC1	2.20112	5.25826	3.82579	0.244151	-6.09685	-9.49604	-3.12317	-1.58321
HCC1_AACCACAGTATGTCTG-1	HCC1	0	Macrophage	Macrophage_0	Macrophage_0#HCC1	1.82487	2.09428	2.41904	-1.57001	-5.03734	-8.17905	2.35045	-1.86658
HCC1_AACCACAGTATTTCTC-1	HCC1	Scissor+	Hepatocyte	Hepatocyte_Scissor+	Hepatocyte_Scissor+#HCC1	-1.44262	0.649192	-1.24682	2.18668	-7.2213	-3.57809	-6.88933	-1.69764
HCC1_AACCACAGTTAAGAAC-1	HCC1	0	Macrophage	Macrophage_0	Macrophage_0#HCC1	0.649418	3.26135	-0.698877	0.717438	-5.68153	-7.48225	-10.8114	-1.88302
HCC1_AACCACAGTTCAATCG-1	HCC1	0	Fibroblast	Fibroblast_0	Fibroblast_0#HCC1	2.69919	2.48697	1.09629	-0.597155	-4.07859	-9.03145	-7.32971	-1.56512
HCC1_AACCACATCAGTAGGG-1	HCC1	0	Macrophage	Macrophage_0	Macrophage_0#HCC1	3.51078	2.12971	3.25782	-1.39302	-5.90994	-10.4771	-6.06399	-1.21036
HCC1_AACCACATCAGTCATG-1	HCC1	Scissor+	Macrophage	Macrophage_Scissor+	Macrophage_Scissor+#HCC1	0.36065	3.86814	1.48565	-1.02676	-5.8585	-8.04038	-7.31407	-0.875641
HCC1_AACCACATCCCTGGTT-1	HCC1	Scissor+	B cell	B cell_Scissor+	B cell_Scissor+#HCC1	-1.89726	-2.33431	0.851238	0.918753	-6.32584	2.02885	7.54141	-1.52217
HCC1_AACCACATCTAGTGTG-1	HCC1	0	NK	NK_0	NK_0#HCC1	-2.00447	-0.0822548	-3.29544	0.941213	-2.38319	2.03772	5.81127	1.61388
HCC1_AACCATGCACCGCTGA-1	HCC1	Scissor-	NK	NK_Scissor-	NK_Scissor-#HCC1	-1.90544	-1.67076	-3.02401	0.377428	-5.0388	0.362761	3.88893	1.59208
HCC1_AACCATGCATGACTAC-1	HCC1	0	Macrophage	Macrophage_0	Macrophage_0#HCC1	1.32506	2.98657	4.35966	-2.93242	-5.94903	-7.36071	2.71197	-2.14426
HCC1_AACCATGGTGGGCTTC-1	HCC1	Scissor-	Macrophage	Macrophage_Scissor-	Macrophage_Scissor-#HCC1	-0.093411	-0.618349	2.88871	-3.61672	-5.80321	-8.65737	2.98132	-1.25497
HCC1_AACCATGTCCACTTTA-1	HCC1	0	Macrophage	Macrophage_0	Macrophage_0#HCC1	1.15952	2.18489	-0.345641	0.30264	-7.12804	-7.78882	0.598654	-1.99167
HCC1_AACCATGTCGACGCTG-1	HCC1	0	Macrophage	Macrophage_0	Macrophage_0#HCC1	1.92197	1.01576	3.77952	-3.39085	-5.15478	-8.84018	-0.942892	-1.09162
HCC1_AACCATGTCTATCGTT-1	HCC1	0	B cell	B cell_0	B cell_0#HCC1	-2.42001	-1.38886	1.72621	-1.75608	-6.72394	0.520958	5.31335	-1.05413
HCC1_AACCATGTCTCGGTCT-1	HCC1	Scissor+	Macrophage	Macrophage_Scissor+	Macrophage_Scissor+#HCC1	1.92966	3.52644	0.87943	-0.586424	-6.53651	-9.31592	-10.8879	-1.89305
HCC1_AACCCAAAGAAGCGGG-1	HCC1	Scissor-	T cell	T cell_Scissor-	T cell_Scissor-#HCC1	-1.98785	-0.773926	0.26973	1.27298	0.754583	3.94416	2.38401	4.81043
HCC1_AACCCAAAGAAGTCTA-1	HCC1	Scissor+	Macrophage	Macrophage_Scissor+	Macrophage_Scissor+#HCC1	3.09051	1.58916	2.68859	-2.28229	-6.07584	-7.32418	-0.861313	-1.67846
HCC1_AACCCAAAGCCGATTT-1	HCC1	Scissor+	Macrophage	Macrophage_Scissor+	Macrophage_Scissor+#HCC1	-0.49569	-2.50274	1.43272	-1.17681	-5.6045	-10.2215	-2.07256	-2.35182
HCC1_AACCCAAAGGTAAGTT-1	HCC1	Scissor-	T cell	T cell_Scissor-	T cell_Scissor-#HCC1	-1.64045	-0.166638	-2.1557	-0.0412025	-3.71577	0.0776603	3.06971	1.62788
HCC1_AACCCAACAATAAGGT-1	HCC1	0	T cell	T cell_0	T cell_0#HCC1	-2.61317	-1.43802	-2.28511	1.37608	-3.491	-0.705408	0.826874	4.92909
HCC1_AACCCAACAATCAAGA-1	HCC1	0	Macrophage	Macrophage_0	Macrophage_0#HCC1	2.70266	-1.06047	0.332003	-1.05427	-6.43928	-7.86341	-10.2944	-1.95445
HCC1_AACCCAAGTTCTCCTG-1	HCC1	0	Macrophage	Macrophage_0	Macrophage_0#HCC1	0.627622	1.04313	2.9621	-3.95432	-6.2136	-9.71585	3.13922	-1.26052
HCC1_AACCCAATCGCCGATG-1	HCC1	Scissor+	Macrophage	Macrophage_Scissor+	Macrophage_Scissor+#HCC1	4.35438	3.18198	3.49255	-1.5636	-6.18316	-7.1152	-6.94178	-1.35023
HCC1_AACCCAATCGGCCCAA-1	HCC1	0	Macrophage	Macrophage_0	Macrophage_0#HCC1	0.941349	0.567788	2.46561	-0.535183	-6.78203	-10.7246	-13.3055	-1.67537
HCC1_AACCCAATCTCTGACC-1	HCC1	Scissor-	Macrophage	Macrophage_Scissor-	Macrophage_Scissor-#HCC1	2.95025	3.11152	1.04779	-1.09139	-5.41165	-3.0994	-22.4295	-1.37238
HCC1_AACCCAATCTTAATCC-1	HCC1	Scissor-	Macrophage	Macrophage_Scissor-	Macrophage_Scissor-#HCC1	-1.59571	-1.04585	0.42895	-1.05001	-9.19012	-2.38123	7.52338	-2.349
HCC1_AACCTGAAGAATTGTG-1	HCC1	Scissor-	Macrophage	Macrophage_Scissor-	Macrophage_Scissor-#HCC1	3.2647	1.14145	5.15854	-1.25464	-5.90552	-10.9898	-0.157409	-1.28423
HCC1_AACCTGAAGACACACG-1	HCC1	0	NK	NK_0	NK_0#HCC1	-1.15249	-0.4272	-2.4587	2.41448	2.7765	1.65932	3.64024	1.97819
HCC1_AACCTGAAGCCGCACT-1	HCC1	0	Macrophage	Macrophage_0	Macrophage_0#HCC1	1.89544	1.66602	3.20917	-1.82365	-6.78703	-7.66186	-6.85535	-1.52321
HCC1_AACCTGAAGTAATTGG-1	HCC1	0	Macrophage	Macrophage_0	Macrophage_0#HCC1	2.65906	1.19682	2.42215	-2.50041	-6.53405	-11.2933	-7.59157	-1.21688
HCC1_AACCTGACACATATCG-1	HCC1	0	Macrophage	Macrophage_0	Macrophage_0#HCC1	1.51901	1.30407	-0.467995	-0.588168	-6.04179	-9.65373	-9.03328	-0.28899
HCC1_AACCTGACAGTCAGTT-1	HCC1	0	Macrophage	Macrophage_0	Macrophage_0#HCC1	1.24943	3.50728	6.08834	0.0847435	-6.06177	-6.62819	-3.21699	-1.5254
HCC1_AACCTGACATCCTAAG-1	HCC1	Scissor+	Macrophage	Macrophage_Scissor+	Macrophage_Scissor+#HCC1	1.79911	3.72287	-1.46017	0.238247	-5.46273	-7.16278	-6.18837	-1.37358
HCC1_AACCTGAGTCTAATCG-1	HCC1	Scissor+	Macrophage	Macrophage_Scissor+	Macrophage_Scissor+#HCC1	0.180074	4.13103	5.95448	-2.28299	-8.76613	-9.77483	-9.23345	-1.16814
HCC1_AACCTGAGTGATGTAA-1	HCC1	Scissor-	Macrophage	Macrophage_Scissor-	Macrophage_Scissor-#HCC1	0.756941	0.263904	-1.57452	-0.915276	-6.57424	-8.15082	-5.00838	-1.86517
HCC1_AACCTGATCCCGTGTT-1	HCC1	0	Macrophage	Macrophage_0	Macrophage_0#HCC1	0.816509	1.03743	2.22617	-3.96542	-5.07844	-6.86475	2.34501	-0.975994
HCC1_AACCTTTCAACGTATC-1	HCC1	Scissor+	Macrophage	Macrophage_Scissor+	Macrophage_Scissor+#HCC1	3.69826	1.92316	3.98202	-1.46777	-5.81898	-9.6052	-3.43243	-1.39581
HCC1_AACCTTTCAATGTGGG-1	HCC1	0	Macrophage	Macrophage_0	Macrophage_0#HCC1	-1.74962	-2.03111	5.14285	-3.24989	-7.03108	-8.8828	1.0013	-1.54114
HCC1_AACCTTTCAGTAGGAC-1	HCC1	0	Macrophage	Macrophage_0	Macrophage_0#HCC1	-2.20938	0.217426	0.275543	-4.48395	-5.63449	-6.64989	-1.38697	-2.39119
HCC1_AACCTTTGTACGATTC-1	HCC1	Scissor-	NK	NK_Scissor-	NK_Scissor-#HCC1	0.641426	-1.63906	-3.01416	2.98759	-1.75386	1.86751	1.69215	3.56468
HCC1_AACCTTTGTGTTGATC-1	HCC1	Scissor-	Hepatocyte	Hepatocyte_Scissor-	Hepatocyte_Scissor-#HCC1	0.0461213	0.276839	-3.13935	0.709795	-7.72604	0.103382	8.44934	-2.08934
HCC1_AACCTTTTCATTATCC-1	HCC1	Scissor+	NK	NK_Scissor+	NK_Scissor+#HCC1	-3.6112	-2.02755	-3.50906	1.01316	-1.10485	2.89753	-0.359403	1.63952
HCC1_AACCTTTTCCGGTAGC-1	HCC1	0	Macrophage	Macrophage_0	Macrophage_0#HCC1	1.89513	2.46002	1.61385	-1.1455	-5.54999	-7.38473	1.71918	-0.684489
HCC1_AACGAAAAGCTACAAA-1	HCC1	Scissor-	T cell	T cell_Scissor-	T cell_Scissor-#HCC1	-2.0194	-1.2452	-0.945026	1.63899	-2.94326	1.37642	4.36735	5.96957
HCC1_AACGAAACACACGGAA-1	HCC1	0	Macrophage	Macrophage_0	Macrophage_0#HCC1	0.88758	0.743944	5.49359	-1.85745	-7.11226	-5.31185	-6.56991	-1.98203
HCC1_AACGAAACAGGCACTC-1	HCC1	0	T cell	T cell_0	T cell_0#HCC1	-0.926231	-1.6547	-2.75636	1.62999	-0.866051	-1.33345	3.79949	3.74064
HCC1_AACGAAACATGCCGAC-1	HCC1	Scissor-	Macrophage	Macrophage_Scissor-	Macrophage_Scissor-#HCC1	-1.97117	2.52771	2.5323	-1.20062	-3.41597	-5.695	-0.625828	-1.50629
HCC1_AACGAAACATGGAGAC-1	HCC1	0	NK	NK_0	NK_0#HCC1	-1.99907	-0.157196	-1.55809	-0.013646	-2.52487	1.2243	4.4855	1.20519
HCC1_AACGAAAGTACCAGAG-1	HCC1	Scissor-	T cell	T cell_Scissor-	T cell_Scissor-#HCC1	-3.15677	0.52331	-0.0392011	0.326283	-1.49289	1.73189	-0.0540405	3.42387
HCC1_AACGAAATCGCAGAGA-1	HCC1	0	NK	NK_0	NK_0#HCC1	-2.28402	-1.09076	-1.95922	-0.124359	-2.93775	1.69861	-3.1102	0.875388
HCC1_AACGAAATCTTGCGCT-1	HCC1	Scissor+	Macrophage	Macrophage_Scissor+	Macrophage_Scissor+#HCC1	1.39708	4.30805	1.52681	0.606647	-6.96437	-8.41712	-6.44069	-1.45758
HCC1_AACGGGAAGGCTCAAG-1	HCC1	Scissor-	T cell	T cell_Scissor-	T cell_Scissor-#HCC1	-1.88086	-1.66637	0.089067	-0.12428	-2.83391	0.886172	2.73641	5.07533
HCC1_AACGGGAAGGGTTTCT-1	HCC1	Scissor+	Macrophage	Macrophage_Scissor+	Macrophage_Scissor+#HCC1	0.679234	0.656198	2.75402	-3.62593	-5.0008	-6.7535	-4.81647	-1.54706
HCC1_AACGGGAAGTGCACCC-1	HCC1	0	T cell	T cell_0	T cell_0#HCC1	-0.861087	-2.2483	-2.55373	1.36171	-2.82382	-0.718007	3.57081	2.88378
HCC1_AACGGGACAAGCTGTT-1	HCC1	0	Macrophage	Macrophage_0	Macrophage_0#HCC1	-0.365825	-1.29286	-0.297324	-1.31583	-5.77874	-6.758	-4.1565	-2.158
HCC1_AACGGGACATAACGGG-1	HCC1	0	Macrophage	Macrophage_0	Macrophage_0#HCC1	0.681854	0.926646	0.942827	-3.17534	-4.71189	-3.91404	3.21402	-1.4865
HCC1_AACGGGACATGACGGA-1	HCC1	0	NK	NK_0	NK_0#HCC1	-0.634231	-0.940448	0.680329	2.02189	-0.346424	-0.380715	6.25036	1.35728
HCC1_AACGGGAGTCTGTGAT-1	HCC1	Scissor-	T cell	T cell_Scissor-	T cell_Scissor-#HCC1	-2.10915	-0.68418	-3.36077	-0.287309	-1.54811	0.680877	2.9456	5.63504
HCC1_AACGGGATCAGGGATG-1	HCC1	Scissor+	Hepatocyte	Hepatocyte_Scissor+	Hepatocyte_Scissor+#HCC1	-0.261373	-1.69088	-3.24822	0.738132	-7.12721	0.88913	2.29746	-2.26878
HCC1_AACGGGATCTTAGGAC-1	HCC1	Scissor+	Macrophage	Macrophage_Scissor+	Macrophage_Scissor+#HCC1	1.79247	1.18303	3.36761	-0.489231	-5.79465	-6.73086	-2.88355	1.65128
HCC1_AACGTCAAGCAACTTC-1	HCC1	0	Macrophage	Macrophage_0	Macrophage_0#HCC1	0.646599	-0.840896	4.21421	-5.05649	-5.97838	-4.52169	3.10644	-2.23771
HCC1_AACGTCAGTAACTTCG-1	HCC1	Scissor-	B cell	B cell_Scissor-	B cell_Scissor-#HCC1	-0.758652	-2.50079	-2.11893	0.713252	-5.61279	0.777167	5.03276	-0.511328
HCC1_AACGTCATCCAAGCTA-1	HCC1	Scissor-	T cell	T cell_Scissor-	T cell_Scissor-#HCC1	-1.80801	-1.75555	-2.20127	1.87976	-2.79941	0.954467	2.52694	3.80047
HCC1_AACGTCATCGTAGAGG-1	HCC1	0	Macrophage	Macrophage_0	Macrophage_0#HCC1	1.19803	1.97488	3.11608	-0.72683	-4.44931	-6.98125	4.544	-2.02143
HCC1_AACTTCTCAATTTCCT-1	HCC1	Scissor+	Macrophage	Macrophage_Scissor+	Macrophage_Scissor+#HCC1	2.32623	2.02006	2.4567	0.0985648	-5.94586	-9.946	-8.25431	-0.847053
HCC1_AACTTCTGTACGGTTT-1	HCC1	0	NK	NK_0	NK_0#HCC1	-0.764999	-1.23982	-2.75937	2.00285	-0.907311	2.19032	3.72459	0.0817821
HCC1_AACTTCTGTAGAATAC-1	HCC1	Scissor+	Macrophage	Macrophage_Scissor+	Macrophage_Scissor+#HCC1	2.40334	1.49353	0.628482	-0.145216	-5.52337	-9.88149	-11.0997	-0.905464
HCC1_AACTTCTTCGTTACCC-1	HCC1	Scissor+	T cell	T cell_Scissor+	T cell_Scissor+#HCC1	-1.06472	-1.38182	-2.18433	0.481847	-1.98703	2.19312	4.57749	1.71565
HCC1_AACTTCTTCTCCGCAT-1	HCC1	0	T cell	T cell_0	T cell_0#HCC1	-0.853604	-0.94892	-2.93589	0.367093	-2.34022	1.51801	-2.82636	5.85842
HCC1_AACTTCTTCTTTCCAA-1	HCC1	0	Macrophage	Macrophage_0	Macrophage_0#HCC1	2.62963	-0.96561	1.04096	-0.249909	-4.07681	-8.92012	1.08683	-2.08354
HCC1_AAGAACAAGTTGAATG-1	HCC1	Scissor+	Macrophage	Macrophage_Scissor+	Macrophage_Scissor+#HCC1	1.00149	1.86495	5.07641	-1.05141	-5.38468	-8.71803	-3.99277	-2.39668
HCC1_AAGAACACACGACAGA-1	HCC1	0	Macrophage	Macrophage_0	Macrophage_0#HCC1	0.286469	-0.508492	-0.478532	-0.233028	-7.94929	-11.0717	-1.62426	-1.20602
HCC1_AAGAACACACTCCTTG-1	HCC1	Scissor-	NK	NK_Scissor-	NK_Scissor-#HCC1	-2.907	-1.44704	-3.02973	0.96328	3.21918	1.24735	-1.97838	-1.48892
HCC1_AAGAACACATCTTCGC-1	HCC1	Scissor-	Macrophage	Macrophage_Scissor-	Macrophage_Scissor-#HCC1	-1.11222	-0.898086	3.50255	-1.21075	-5.13773	-8.34434	4.70668	-1.95677
HCC1_AAGAACACATGAAGCG-1	HCC1	0	Macrophage	Macrophage_0	Macrophage_0#HCC1	0.326524	-0.350011	-1.18397	0.844789	-7.2002	-7.2393	-2.02371	-0.983941
HCC1_AAGAACAGTGTTCCTC-1	HCC1	Scissor+	Macrophage	Macrophage_Scissor+	Macrophage_Scissor+#HCC1	0.171932	0.382044	-0.216342	-0.663088	-5.29865	-6.80921	-2.67125	-1.7836
HCC1_AAGAACATCACTTCTA-1	HCC1	Scissor-	Macrophage	Macrophage_Scissor-	Macrophage_Scissor-#HCC1	0.112981	1.87332	2.89187	-1.79306	-7.35542	-8.28282	-5.7697	-1.39648
HCC1_AAGAACATCATTTGTC-1	HCC1	0	Macrophage	Macrophage_0	Macrophage_0#HCC1	-2.37006	-1.60026	0.0524472	-0.338799	-8.36455	-2.30271	-7.60349	-1.62857
HCC1_AAGACAACACTTGGGC-1	HCC1	0	Macrophage	Macrophage_0	Macrophage_0#HCC1	-0.374557	0.551896	2.39179	-1.71447	-5.4606	-7.17109	0.922714	-1.67616
HCC1_AAGACAACATAGGAGC-1	HCC1	Scissor+	Macrophage	Macrophage_Scissor+	Macrophage_Scissor+#HCC1	0.567388	1.07082	3.48198	-2.48916	-5.2049	-8.67321	1.1703	-1.64995
HCC1_AAGACAAGTAGAGACC-1	HCC1	Scissor-	Fibroblast	Fibroblast_Scissor-	Fibroblast_Scissor-#HCC1	1.05813	-0.712791	-1.4886	0.737979	-7.14515	-3.66033	1.34192	-2.44516
HCC1_AAGACAAGTCCAGAAG-1	HCC1	Scissor-	Fibroblast	Fibroblast_Scissor-	Fibroblast_Scissor-#HCC1	0.186945	1.28342	-1.59957	1.25394	-6.13091	-1.18298	2.68911	-0.972948
HCC1_AAGACTCAGAAGCCAC-1	HCC1	0	T cell	T cell_0	T cell_0#HCC1	-2.38853	-2.6804	-0.643447	1.9536	0.190208	2.05137	1.31288	3.23763
HCC1_AAGACTCAGCGAAACC-1	HCC1	Scissor-	Macrophage	Macrophage_Scissor-	Macrophage_Scissor-#HCC1	1.11024	1.71982	0.00219517	-0.392996	-6.7221	-7.59554	-5.68308	-1.53647
HCC1_AAGACTCCAGCACCCA-1	HCC1	0	Macrophage	Macrophage_0	Macrophage_0#HCC1	-0.126622	0.537695	3.21765	-2.90519	-4.016	-7.1017	-0.555412	-1.81575
HCC1_AAGACTCCATCACCAA-1	HCC1	0	Macrophage	Macrophage_0	Macrophage_0#HCC1	-0.40639	2.86572	3.81764	-0.461631	-5.91062	-7.90573	-5.00695	-0.921174
HCC1_AAGACTCGTAGGACCA-1	HCC1	0	T cell	T cell_0	T cell_0#HCC1	-0.0953427	-1.73003	-3.26158	1.2165	-1.45399	0.543129	3.02364	0.388995
HCC1_AAGACTCTCATGGAGG-1	HCC1	0	Macrophage	Macrophage_0	Macrophage_0#HCC1	-0.371918	1.09957	2.92906	-3.87878	-4.98907	-6.67005	0.433119	-2.29839
HCC1_AAGACTCTCCCATAGA-1	HCC1	Scissor-	Macrophage	Macrophage_Scissor-	Macrophage_Scissor-#HCC1	1.7867	2.20757	3.37075	-0.671361	-5.54776	-4.51256	-3.2197	-1.44398
HCC1_AAGACTCTCCCATTTA-1	HCC1	0	NK	NK_0	NK_0#HCC1	-1.65011	-1.569	-2.57211	1.5069	-1.22899	3.50331	3.35319	1.3603
HCC1_AAGACTCTCGAATCCA-1	HCC1	0	T cell	T cell_0	T cell_0#HCC1	0.299947	-1.43676	-2.65537	0.743099	-4.23235	-1.27994	3.10292	2.47488
HCC1_AAGATAGAGACGATAT-1	HCC1	Scissor-	Macrophage	Macrophage_Scissor-	Macrophage_Scissor-#HCC1	-0.841586	1.22385	4.28773	-4.22022	-4.94293	-6.72962	1.097	-1.93645
HCC1_AAGATAGAGCACTCGC-1	HCC1	0	Macrophage	Macrophage_0	Macrophage_0#HCC1	1.92239	-1.29603	-1.15734	0.696908	-7.59059	-8.00335	-12.0083	-1.18725
HCC1_AAGATAGAGCGTCTGC-1	HCC1	Scissor+	Macrophage	Macrophage_Scissor+	Macrophage_Scissor+#HCC1	0.483567	1.4924	1.37072	0.39635	-5.37407	-7.84843	-16.8342	-1.5003
HCC1_AAGATAGCAAGGTCGA-1	HCC1	0	Macrophage	Macrophage_0	Macrophage_0#HCC1	1.68954	0.504277	1.62884	-0.752343	-6.54739	-7.12462	-12.0035	-1.08812
HCC1_AAGATAGCAGACACCC-1	HCC1	0	Macrophage	Macrophage_0	Macrophage_0#HCC1	1.20787	6.50334	6.11854	-1.94737	-6.48705	-11.075	-10.0418	-1.88163
HCC1_AAGATAGTCAAGCCAT-1	HCC1	Scissor-	Macrophage	Macrophage_Scissor-	Macrophage_Scissor-#HCC1	-1.39423	-1.36915	-1.96587	2.15931	-7.92119	-1.71981	-2.77011	-2.19711
HCC1_AAGATAGTCATCACTT-1	HCC1	Scissor-	Fibroblast	Fibroblast_Scissor-	Fibroblast_Scissor-#HCC1	0.103675	-2.15179	-0.771209	-0.534991	-5.08531	-2.6752	1.65171	-2.34309
HCC1_AAGCATCAGCCGTAAG-1	HCC1	0	T cell	T cell_0	T cell_0#HCC1	-1.31376	-0.835758	-0.763196	1.95767	-1.3689	-1.99026	0.0156267	6.38775
HCC1_AAGCATCAGGGAGGAC-1	HCC1	Scissor+	Macrophage	Macrophage_Scissor+	Macrophage_Scissor+#HCC1	0.815165	1.38214	1.56569	-1.48528	-5.17552	-6.4979	-5.22566	-2.04709
HCC1_AAGCATCCACCAAAGG-1	HCC1	0	Macrophage	Macrophage_0	Macrophage_0#HCC1	-0.454802	-1.55505	3.50229	-1.43086	-4.28738	-5.87346	3.06402	-1.73624
HCC1_AAGCATCGTCGTTCAA-1	HCC1	0	T cell	T cell_0	T cell_0#HCC1	-0.997419	-1.43975	-2.54237	0.289783	-4.56774	0.609131	7.28018	0.367005
HCC1_AAGCATCGTGGTATGG-1	HCC1	Scissor-	Macrophage	Macrophage_Scissor-	Macrophage_Scissor-#HCC1	-0.459405	-1.91493	-0.00176348	-0.133556	-6.37468	-6.55618	0.554951	-2.26188
HCC1_AAGCATCGTTACACAC-1	HCC1	Scissor-	Macrophage	Macrophage_Scissor-	Macrophage_Scissor-#HCC1	-0.337225	2.33353	1.68403	-0.889759	-6.87365	-8.87681	-4.77665	-1.68923
HCC1_AAGCATCTCATGGATC-1	HCC1	Scissor-	Macrophage	Macrophage_Scissor-	Macrophage_Scissor-#HCC1	1.36325	2.68084	0.649396	-0.534651	-6.20556	-9.66842	0.79305	-1.62769
HCC1_AAGCATCTCATTCCTA-1	HCC1	0	Macrophage	Macrophage_0	Macrophage_0#HCC1	0.87196	0.738921	2.89141	-0.451729	-4.2335	-9.43141	2.30365	-1.68099
HCC1_AAGCATCTCTTTACAC-1	HCC1	0	Macrophage	Macrophage_0	Macrophage_0#HCC1	0.923199	2.01213	1.04513	-1.84714	-4.20737	-6.32794	0.790424	-1.61056
HCC1_AAGCCATAGAGAGAAC-1	HCC1	0	Macrophage	Macrophage_0	Macrophage_0#HCC1	-0.507115	2.04582	0.830131	1.45673	-4.98618	-5.16893	-4.33198	-1.49162
HCC1_AAGCCATAGCCTCGTG-1	HCC1	Scissor+	Macrophage	Macrophage_Scissor+	Macrophage_Scissor+#HCC1	0.103068	4.31651	2.40884	-0.913092	-5.17595	-8.77292	-2.64309	-2.52189
HCC1_AAGCCATAGGGACACT-1	HCC1	Scissor+	Macrophage	Macrophage_Scissor+	Macrophage_Scissor+#HCC1	3.0099	1.7309	3.08572	-3.12197	-4.6303	-10.1831	-3.69724	-1.03147
HCC1_AAGCCATAGTCGAAAT-1	HCC1	0	Macrophage	Macrophage_0	Macrophage_0#HCC1	1.76151	0.343829	3.24953	-2.57994	-6.79697	-7.85356	-5.83104	-1.75478
HCC1_AAGCCATGTTCAAGGG-1	HCC1	Scissor-	T cell	T cell_Scissor-	T cell_Scissor-#HCC1	-0.924675	-1.60114	-2.86757	0.801494	0.0325245	0.250808	0.991196	4.62773
HCC1_AAGCCATGTTTGGAGG-1	HCC1	0	Macrophage	Macrophage_0	Macrophage_0#HCC1	2.48721	2.96458	3.44389	-2.43029	-6.39233	-10.9792	-4.18187	-1.34839
HCC1_AAGCGAGAGACGTCGA-1	HCC1	Scissor-	Macrophage	Macrophage_Scissor-	Macrophage_Scissor-#HCC1	0.894671	0.564407	0.238678	-1.57207	-6.12931	-10.2905	0.0182436	-1.66721
HCC1_AAGCGAGAGCATCAGG-1	HCC1	Scissor-	Macrophage	Macrophage_Scissor-	Macrophage_Scissor-#HCC1	-0.500116	-1.52058	1.94761	-1.89597	-2.67794	-4.47752	5.51707	0.725896
HCC1_AAGCGAGAGTTACGAA-1	HCC1	0	T cell	T cell_0	T cell_0#HCC1	-0.745508	-1.59921	-1.80574	1.2171	-3.59028	1.78121	7.27278	1.27379
HCC1_AAGCGAGCATGACAGG-1	HCC1	Scissor-	NK	NK_Scissor-	NK_Scissor-#HCC1	-0.941321	-0.976159	-1.9707	0.257389	-2.18567	1.173	5.82029	0.413989
HCC1_AAGCGAGCATGATGCT-1	HCC1	0	Macrophage	Macrophage_0	Macrophage_0#HCC1	0.0956439	1.08848	3.28203	-2.93397	-5.55358	-6.80435	3.03974	-1.8214
HCC1_AAGCGAGGTACGAAAT-1	HCC1	Scissor-	T cell	T cell_Scissor-	T cell_Scissor-#HCC1	-2.28344	-1.55923	-1.8521	0.950184	-0.292402	0.181066	2.95513	6.14548
HCC1_AAGCGAGGTCTAACTG-1	HCC1	Scissor+	Hepatocyte	Hepatocyte_Scissor+	Hepatocyte_Scissor+#HCC1	1.49455	-0.346683	-2.51804	0.31322	-6.75204	-1.76548	-14.3749	-2.09717
HCC1_AAGCGAGTCACCTCAC-1	HCC1	0	T cell	T cell_0	T cell_0#HCC1	-2.13287	0.202708	-1.25237	0.569001	-2.88093	0.983085	4.91887	1.87156
HCC1_AAGCGAGTCCACCTCA-1	HCC1	0	Macrophage	Macrophage_0	Macrophage_0#HCC1	0.603764	1.52548	4.2054	-3.57089	-7.20013	-8.33645	2.88745	-2.22759
HCC1_AAGCGAGTCTACACAG-1	HCC1	Scissor+	Macrophage	Macrophage_Scissor+	Macrophage_Scissor+#HCC1	-0.208264	-1.46883	0.635017	0.729083	-7.80084	-6.57286	1.69566	-1.94641
HCC1_AAGCGAGTCTGGGAGA-1	HCC1	0	Macrophage	Macrophage_0	Macrophage_0#HCC1	2.42901	1.5207	3.5281	-0.591854	-7.97751	-7.77188	-10.0468	-1.09579
HCC1_AAGCGTTAGTGTTCCA-1	HCC1	Scissor-	Macrophage	Macrophage_Scissor-	Macrophage_Scissor-#HCC1	1.51474	3.14691	2.31516	-3.99226	-5.09728	-9.03505	-2.53777	-1.52915
HCC1_AAGCGTTCAAGGTCTT-1	HCC1	0	NK	NK_0	NK_0#HCC1	-0.957713	-1.90461	-2.1859	0.515629	-2.58985	0.0949859	6.39276	0.303642
HCC1_AAGCGTTCATGCCGAC-1	HCC1	Scissor-	T cell	T cell_Scissor-	T cell_Scissor-#HCC1	-1.05556	-1.38667	-3.00715	1.67435	-2.99886	2.50134	3.05732	2.69878
HCC1_AAGCGTTGTTACGGAG-1	HCC1	0	T cell	T cell_0	T cell_0#HCC1	-1.11257	-1.47821	-3.5543	1.40585	2.21104	4.09339	5.62836	4.98908
HCC1_AAGCGTTTCCATTGCC-1	HCC1	0	Macrophage	Macrophage_0	Macrophage_0#HCC1	1.80075	3.85263	4.01082	-2.07527	-5.8012	-8.79927	-3.56502	-1.97199
HCC1_AAGCGTTTCGGATAAA-1	HCC1	Scissor-	Macrophage	Macrophage_Scissor-	Macrophage_Scissor-#HCC1	0.64246	2.41715	0.651104	-0.250145	-6.49704	-9.31094	-4.47379	-0.632663
HCC1_AAGCGTTTCGGTTAGT-1	HCC1	0	Macrophage	Macrophage_0	Macrophage_0#HCC1	1.04629	1.55962	6.9751	-2.74399	-6.82451	-6.52522	-3.28915	-1.84365
HCC1_AAGGAATCATGAAGGC-1	HCC1	Scissor+	Macrophage	Macrophage_Scissor+	Macrophage_Scissor+#HCC1	-0.218326	3.6178	2.97142	-0.598216	-6.78973	-8.70851	-6.69025	-1.21007
HCC1_AAGGAATGTACAATAG-1	HCC1	0	Macrophage	Macrophage_0	Macrophage_0#HCC1	0.333987	-1.35592	2.15965	-2.92541	-4.81877	-4.17222	-1.00083	-1.52117
HCC1_AAGGAATGTCTAACGT-1	HCC1	0	Macrophage	Macrophage_0	Macrophage_0#HCC1	1.3811	2.37796	2.48774	-1.97297	-5.91072	-10.114	-7.05854	-0.832373
HCC1_AAGGAATGTGACACAG-1	HCC1	Scissor+	T cell	T cell_Scissor+	T cell_Scissor+#HCC1	-0.904716	-1.84091	0.135314	2.0334	-2.5398	-1.73058	2.07721	4.28148
HCC1_AAGGAATGTTATGGTC-1	HCC1	0	Macrophage	Macrophage_0	Macrophage_0#HCC1	1.34161	0.194944	3.67738	0.424502	-5.78053	-6.75863	-0.107024	-2.26534
HCC1_AAGGAATTCATCCTAT-1	HCC1	Scissor+	Macrophage	Macrophage_Scissor+	Macrophage_Scissor+#HCC1	1.2617	3.17245	6.6374	-5.3292	-6.77656	-9.36949	-7.57977	-2.08595
HCC1_AAGGAATTCCGGTAAT-1	HCC1	0	Macrophage	Macrophage_0	Macrophage_0#HCC1	1.42425	2.11464	4.46898	-0.724606	-5.62038	-6.84059	-3.28021	-1.58426
HCC1_AAGGAATTCGTAGTCA-1	HCC1	Scissor+	Macrophage	Macrophage_Scissor+	Macrophage_Scissor+#HCC1	0.0654795	0.814357	1.97975	-1.58551	-2.67334	-6.45009	2.22972	-0.713004
HCC1_AAGGTAAAGACATCCT-1	HCC1	0	NK	NK_0	NK_0#HCC1	-3.36071	-1.47128	-0.495148	-0.301661	-1.23304	1.37863	4.31132	1.49745
HCC1_AAGGTAAAGGTGTGAC-1	HCC1	Scissor+	Macrophage	Macrophage_Scissor+	Macrophage_Scissor+#HCC1	-0.398607	0.817734	-1.04475	0.948123	-7.75682	-2.66307	-23.7346	-2.36834
HCC1_AAGGTAACAGAAATTG-1	HCC1	Scissor+	T cell	T cell_Scissor+	T cell_Scissor+#HCC1	-3.04543	-2.70668	-1.78855	2.48197	1.99535	4.14855	3.15764	0.481779
HCC1_AAGGTAACAGAGCTAG-1	HCC1	Scissor+	Macrophage	Macrophage_Scissor+	Macrophage_Scissor+#HCC1	1.45814	2.72476	2.55061	-0.110788	-4.97759	-8.63225	-6.58823	-1.41334
HCC1_AAGGTAACAGGCATTT-1	HCC1	Scissor+	Hepatocyte	Hepatocyte_Scissor+	Hepatocyte_Scissor+#HCC1	-1.61927	-1.07072	-1.79055	1.09549	-8.01187	-1.6061	3.62924	-1.10736
HCC1_AAGGTAAGTAATGATG-1	HCC1	0	T cell	T cell_0	T cell_0#HCC1	-1.14862	-1.15669	-2.36789	1.19491	-3.96898	0.275767	-0.25642	4.35787
HCC1_AAGGTAAGTATCCTTT-1	HCC1	Scissor-	Fibroblast	Fibroblast_Scissor-	Fibroblast_Scissor-#HCC1	-0.132207	-0.611327	-3.08838	0.41522	-5.86279	-4.2583	2.28132	-2.01644
HCC1_AAGGTAAGTCGAATTC-1	HCC1	Scissor-	Macrophage	Macrophage_Scissor-	Macrophage_Scissor-#HCC1	0.966955	1.09359	1.29907	1.42602	-5.6109	-6.59307	5.03834	-1.21464
HCC1_AAGGTAATCAACCTTT-1	HCC1	0	Macrophage	Macrophage_0	Macrophage_0#HCC1	-0.13661	4.28373	4.50424	-2.2576	-7.69089	-10.7968	-3.04042	-1.65326
HCC1_AAGGTAATCACATCAG-1	HCC1	0	Macrophage	Macrophage_0	Macrophage_0#HCC1	1.35603	0.472661	5.38268	-1.27649	-7.9045	-7.47506	-5.80246	-0.80389
HCC1_AAGGTAATCTCGTCAC-1	HCC1	0	Macrophage	Macrophage_0	Macrophage_0#HCC1	-0.892922	-0.912447	-1.63265	0.776207	-5.41684	-6.18565	-0.477193	-0.759382
HCC1_AAGGTAATCTGGGAGA-1	HCC1	0	Macrophage	Macrophage_0	Macrophage_0#HCC1	1.38063	0.953152	0.772482	-3.06868	-6.86563	-7.44764	-5.61365	-1.44894
HCC1_AAGGTAATCTTCGCTG-1	HCC1	0	Macrophage	Macrophage_0	Macrophage_0#HCC1	0.518922	0.329484	2.35202	-1.40773	-4.62143	-5.28712	6.34007	-1.54297
HCC1_AAGTACCAGACCGTTT-1	HCC1	0	Macrophage	Macrophage_0	Macrophage_0#HCC1	-0.449111	1.28932	2.14553	-1.10639	-4.09587	-2.42733	6.11302	-1.66185
HCC1_AAGTACCCAGATCCAT-1	HCC1	Scissor-	NK	NK_Scissor-	NK_Scissor-#HCC1	-0.760825	-2.81594	-1.8057	-0.214545	-0.794217	0.59051	2.36808	0.178993
HCC1_AAGTACCCAGATGCGA-1	HCC1	Scissor-	Macrophage	Macrophage_Scissor-	Macrophage_Scissor-#HCC1	0.473332	-0.677925	1.25245	-0.973129	-6.4028	-5.0063	-0.578761	-2.20495
HCC1_AAGTACCCAGCCCACA-1	HCC1	Scissor+	T cell	T cell_Scissor+	T cell_Scissor+#HCC1	-1.55921	-1.94194	-2.14763	0.878504	-0.361493	3.15252	3.79462	2.89306
HCC1_AAGTACCGTAACCCTA-1	HCC1	0	T cell	T cell_0	T cell_0#HCC1	-2.13641	-1.48275	-1.12724	0.41869	-4.36259	1.46003	-0.117694	-0.251135
HCC1_AAGTACCTCAACCCGG-1	HCC1	0	Macrophage	Macrophage_0	Macrophage_0#HCC1	2.12428	-0.224309	2.03748	-1.96447	-3.96118	-10.9175	-4.12709	-2.24944
HCC1_AAGTACCTCTGAGATC-1	HCC1	Scissor-	Macrophage	Macrophage_Scissor-	Macrophage_Scissor-#HCC1	0.148037	-1.7655	1.21842	0.3446	-7.73455	-3.42625	-1.90024	-1.55908
HCC1_AAGTCGTAGCATGCAG-1	HCC1	Scissor-	Macrophage	Macrophage_Scissor-	Macrophage_Scissor-#HCC1	-0.810497	-0.239301	2.06609	-1.14183	-3.30755	-4.52286	5.26415	-1.70464
HCC1_AAGTCGTAGTTTGGCT-1	HCC1	Scissor-	NK	NK_Scissor-	NK_Scissor-#HCC1	-3.37856	-1.62692	-1.9904	2.42865	-0.303739	2.43886	-0.129142	-0.907197
HCC1_AAGTCGTCAAGCACCC-1	HCC1	Scissor-	T cell	T cell_Scissor-	T cell_Scissor-#HCC1	-1.54687	-2.98245	-1.46188	0.555227	-4.03512	0.0403434	2.27149	6.14996
HCC1_AAGTCGTCATTGCAAC-1	HCC1	Scissor-	T cell	T cell_Scissor-	T cell_Scissor-#HCC1	0.872908	-2.33868	-3.10602	-0.124781	-4.74133	0.165901	1.12764	5.86033
HCC1_AAGTCGTTCCGTAGGC-1	HCC1	0	Macrophage	Macrophage_0	Macrophage_0#HCC1	0.454786	-0.343623	5.37769	-1.50526	-6.27729	-8.57052	-4.37079	-1.74719
HCC1_AAGTCGTTCTCGTGGG-1	HCC1	0	T cell	T cell_0	T cell_0#HCC1	-0.3302	-1.3481	-2.33146	0.702563	-2.3764	1.50242	3.83817	1.48892
HCC1_AAGTGAAAGCGACCCT-1	HCC1	0	T cell	T cell_0	T cell_0#HCC1	-1.3112	-0.82041	-2.84828	-0.124283	-2.88311	-2.02257	3.5339	5.24112
HCC1_AAGTGAAAGCTGAGCA-1	HCC1	Scissor+	Macrophage	Macrophage_Scissor+	Macrophage_Scissor+#HCC1	1.73557	3.54963	3.90039	-1.46282	-6.75813	-10.5933	-7.58042	-1.01632
HCC1_AAGTGAACAGCACAAG-1	HCC1	Scissor-	Macrophage	Macrophage_Scissor-	Macrophage_Scissor-#HCC1	-0.388948	-0.00776723	5.40924	-0.476834	-8.57168	-5.76425	-4.16098	-2.33803
HCC1_AAGTGAACAGGTTCAT-1	HCC1	Scissor-	T cell	T cell_Scissor-	T cell_Scissor-#HCC1	-0.0846361	-3.21172	-1.43945	-0.124673	-1.63603	1.76787	3.51912	3.50735
HCC1_AAGTGAAGTCCCTCAT-1	HCC1	Scissor-	Macrophage	Macrophage_Scissor-	Macrophage_Scissor-#HCC1	-0.946799	-1.37387	-1.36304	1.1208	-8.52669	-7.22094	-10.1953	-1.81034
HCC1_AAGTGAAGTCGCGGTT-1	HCC1	Scissor-	Hepatocyte	Hepatocyte_Scissor-	Hepatocyte_Scissor-#HCC1	-1.3899	-1.08072	-1.95962	-0.124438	-7.68788	-0.238055	-5.79239	-1.63276
HCC1_AAGTGAATCAGCCTCT-1	HCC1	Scissor-	B cell	B cell_Scissor-	B cell_Scissor-#HCC1	-0.904815	-2.0974	-1.30163	-0.124436	-5.9145	0.882061	-0.0105904	-0.983795
HCC1_AAGTGAATCATTCCTA-1	HCC1	0	Macrophage	Macrophage_0	Macrophage_0#HCC1	-2.53698	4.69121	4.1295	-3.52739	-8.52141	-10.3371	-12.8518	-1.75203
HCC1_AAGTTCGAGAGACAAG-1	HCC1	Scissor-	NK	NK_Scissor-	NK_Scissor-#HCC1	-2.93024	-1.07985	-1.64561	-0.835437	-2.25739	2.05026	3.05558	1.10814
HCC1_AAGTTCGAGCCTGAGA-1	HCC1	0	Macrophage	Macrophage_0	Macrophage_0#HCC1	1.70579	0.988479	3.23898	-1.65007	-5.59756	-7.09327	0.100909	-0.86468
HCC1_AAGTTCGCAGGTGACA-1	HCC1	0	Macrophage	Macrophage_0	Macrophage_0#HCC1	-0.274307	1.28336	3.00505	-3.88997	-5.42955	-8.99428	0.993017	-1.00293
HCC1_AAGTTCGCATAGAAAC-1	HCC1	Scissor-	Macrophage	Macrophage_Scissor-	Macrophage_Scissor-#HCC1	2.515	-0.830529	2.68021	-3.74651	-4.14845	-6.36076	2.16066	-1.86935
HCC1_AAGTTCGGTCTAATCG-1	HCC1	0	NK	NK_0	NK_0#HCC1	-0.399382	-1.86583	-3.20419	1.95557	0.578896	1.6684	3.30163	3.1853
HCC1_AAGTTCGGTTAGTTCG-1	HCC1	Scissor+	Macrophage	Macrophage_Scissor+	Macrophage_Scissor+#HCC1	-0.504409	2.34212	5.98953	-2.38074	-7.12361	-6.52924	-11.5302	-1.49516
HCC1_AAGTTCGTCAAACGTC-1	HCC1	0	T cell	T cell_0	T cell_0#HCC1	-2.60005	-1.2306	-1.28178	0.284073	-1.33924	1.49282	5.77993	2.18607
HCC1_AAGTTCGTCGAAGCAG-1	HCC1	Scissor-	T cell	T cell_Scissor-	T cell_Scissor-#HCC1	-0.84614	-1.44398	-3.73967	1.19527	-2.79239	0.121461	-0.820164	3.65466
HCC1_AAGTTCGTCTACCAGA-1	HCC1	Scissor-	Macrophage	Macrophage_Scissor-	Macrophage_Scissor-#HCC1	1.13451	-0.182593	-1.48486	0.933405	-6.69887	-6.75623	-5.35725	-0.594248
HCC1_AAGTTCGTCTACGGGC-1	HCC1	0	Macrophage	Macrophage_0	Macrophage_0#HCC1	0.41541	0.446855	2.20058	-4.38037	-4.57316	-7.37335	5.37315	-1.44923
HCC1_AAGTTCGTCTAGTACG-1	HCC1	Scissor-	Macrophage	Macrophage_Scissor-	Macrophage_Scissor-#HCC1	-0.349241	-2.24172	3.03943	-0.9001	-4.67527	-8.90297	-0.0461251	-2.19996
HCC1_AATAGAGAGAAACCCG-1	HCC1	0	T cell	T cell_0	T cell_0#HCC1	-2.02484	0.126682	-2.31423	0.746864	-4.35298	0.0658972	2.46705	0.406533
HCC1_AATAGAGAGAGATCGC-1	HCC1	Scissor+	B cell	B cell_Scissor+	B cell_Scissor+#HCC1	-1.76429	0.414792	-0.591698	0.18934	-5.61166	1.69251	2.99203	-0.374054
HCC1_AATAGAGAGGTAGACC-1	HCC1	Scissor-	Macrophage	Macrophage_Scissor-	Macrophage_Scissor-#HCC1	0.874098	1.7724	3.43659	-1.76011	-5.82731	-10.138	-3.95723	-1.93161
HCC1_AATAGAGCAGGAAGTC-1	HCC1	Scissor-	T cell	T cell_Scissor-	T cell_Scissor-#HCC1	0.890314	-2.20052	-3.0854	0.0921498	-3.79256	-1.61975	2.31694	5.03653
HCC1_AATAGAGCATGCGTGC-1	HCC1	Scissor-	Macrophage	Macrophage_Scissor-	Macrophage_Scissor-#HCC1	3.95343	2.19393	3.51431	-2.3936	-3.19847	-3.98034	0.768527	-2.05736
HCC1_AATAGAGGTCAGTCCG-1	HCC1	Scissor-	Macrophage	Macrophage_Scissor-	Macrophage_Scissor-#HCC1	-0.26254	2.27383	4.11201	-4.07608	-5.09377	-6.52913	4.39217	-1.08349
HCC1_AATAGAGGTTACCGTA-1	HCC1	0	Macrophage	Macrophage_0	Macrophage_0#HCC1	3.33953	1.74258	4.42069	-2.10413	-5.05029	-5.59328	4.21331	-1.09399
HCC1_AATCACGAGCTCTTCC-1	HCC1	Scissor-	Macrophage	Macrophage_Scissor-	Macrophage_Scissor-#HCC1	-1.48353	-0.828396	-0.3895	-0.0262039	-5.82252	-5.31318	-2.32884	-1.0239
HCC1_AATCACGAGTCCCAGC-1	HCC1	0	Macrophage	Macrophage_0	Macrophage_0#HCC1	1.36772	-0.341307	0.50193	-2.1683	-6.60338	-8.6986	-14.0852	-0.928518
HCC1_AATCACGCATAAGATG-1	HCC1	Scissor-	Hepatocyte	Hepatocyte_Scissor-	Hepatocyte_Scissor-#HCC1	-1.18366	-1.49141	-3.35748	0.425354	-7.91797	-0.747208	3.86205	-2.36906
HCC1_AATCACGGTACGGATG-1	HCC1	Scissor-	Macrophage	Macrophage_Scissor-	Macrophage_Scissor-#HCC1	1.72114	4.52548	-0.697076	1.64527	-5.1304	-4.01835	0.352251	-1.32857
HCC1_AATCACGGTTGCCTAA-1	HCC1	0	Macrophage	Macrophage_0	Macrophage_0#HCC1	-3.37243	-1.39007	-1.00651	0.244693	-9.05287	-0.905121	0.989066	-2.78904
HCC1_AATCACGTCATGCATG-1	HCC1	0	Macrophage	Macrophage_0	Macrophage_0#HCC1	1.23585	0.347279	7.3493	-0.578982	-5.58137	-6.86229	-3.72513	-1.5479
HCC1_AATCACGTCTGAATCG-1	HCC1	Scissor-	T cell	T cell_Scissor-	T cell_Scissor-#HCC1	-0.916685	0.386179	-1.53814	0.798472	-1.99688	-1.00596	2.39816	2.79129
HCC1_AATCACGTCTGCGATA-1	HCC1	Scissor-	Macrophage	Macrophage_Scissor-	Macrophage_Scissor-#HCC1	1.74406	0.801107	4.1748	-2.19205	-5.2635	-5.19312	0.968268	-1.5193
HCC1_AATCACGTCTGGGTCG-1	HCC1	0	T cell	T cell_0	T cell_0#HCC1	1.10637	-1.71931	-0.788116	1.1977	-2.7865	0.780396	2.00016	-0.0136406
HCC1_AATCGACAGACTTCCA-1	HCC1	Scissor-	Macrophage	Macrophage_Scissor-	Macrophage_Scissor-#HCC1	1.46273	-0.399685	4.19455	-3.74372	-4.70554	-6.53803	0.125721	-1.02608
HCC1_AATCGACAGGAACTCG-1	HCC1	0	Macrophage	Macrophage_0	Macrophage_0#HCC1	0.970691	1.57741	0.853572	-1.50171	-7.09044	-8.62246	-7.67777	-1.61177
HCC1_AATCGACAGGATTCAA-1	HCC1	0	Macrophage	Macrophage_0	Macrophage_0#HCC1	0.446354	0.989334	-1.72961	0.643192	-6.06097	-9.30983	-10.6633	-0.859236
HCC1_AATCGACAGTATCCTG-1	HCC1	0	Macrophage	Macrophage_0	Macrophage_0#HCC1	-0.200177	0.140152	2.87365	1.45405	-7.4565	-6.27656	-4.47959	-1.7377
HCC1_AATCGACAGTTGCCTA-1	HCC1	Scissor+	Macrophage	Macrophage_Scissor+	Macrophage_Scissor+#HCC1	0.572491	3.92353	3.5822	-2.40179	-7.03537	-11.498	-7.03578	-0.650891
HCC1_AATCGACCACGTCATA-1	HCC1	0	Macrophage	Macrophage_0	Macrophage_0#HCC1	1.99298	0.241068	4.96607	-2.72124	-5.76638	-6.20974	-0.733083	-1.84225
HCC1_AATCGACCATAGGCGA-1	HCC1	Scissor-	Hepatocyte	Hepatocyte_Scissor-	Hepatocyte_Scissor-#HCC1	-0.551715	-0.288376	-2.59408	0.312526	-7.29224	-0.0725429	2.26178	-1.94672
HCC1_AATCGACTCCTTGAAG-1	HCC1	Scissor+	Macrophage	Macrophage_Scissor+	Macrophage_Scissor+#HCC1	0.754786	0.252093	4.87657	-0.589639	-5.50117	-8.31688	-3.89156	-1.41165
HCC1_AATCGTGAGCCGCTTG-1	HCC1	0	Macrophage	Macrophage_0	Macrophage_0#HCC1	1.45547	0.808565	-1.43153	-1.43193	-7.01149	-9.8674	-13.0959	-0.09977
HCC1_AATCGTGAGGGAACAA-1	HCC1	Scissor-	Macrophage	Macrophage_Scissor-	Macrophage_Scissor-#HCC1	2.46332	1.38574	3.9106	-1.13922	-6.36724	-9.16812	1.6575	-2.08637
HCC1_AATCGTGCACTAACCA-1	HCC1	0	T cell	T cell_0	T cell_0#HCC1	-0.556761	-2.0572	-1.32443	-0.113156	-3.78378	0.310373	8.8678	1.37962
HCC1_AATCGTGCAGACCTGC-1	HCC1	0	Macrophage	Macrophage_0	Macrophage_0#HCC1	1.7864	3.59877	1.38807	-3.40062	-6.74103	-9.67385	-7.63918	-0.524666
HCC1_AATCGTGCAGGATTCT-1	HCC1	Scissor-	Macrophage	Macrophage_Scissor-	Macrophage_Scissor-#HCC1	0.888987	2.67356	-2.80289	2.43204	-8.20711	-7.77913	-2.96336	-1.43313
HCC1_AATCGTGCAGGTTCCG-1	HCC1	0	Macrophage	Macrophage_0	Macrophage_0#HCC1	5.82141	1.06537	2.15006	-3.38274	-6.47309	-9.1633	-2.1168	-1.36569
HCC1_AATCGTGCATGTGTCA-1	HCC1	0	Macrophage	Macrophage_0	Macrophage_0#HCC1	-0.246611	-2.76359	2.27922	-2.71704	-5.2742	-6.53786	0.240793	-2.17228
HCC1_AATCGTGGTTCAGCGC-1	HCC1	Scissor-	T cell	T cell_Scissor-	T cell_Scissor-#HCC1	-1.828	-1.17138	-2.13014	2.57364	-3.79821	0.860208	5.13146	4.29963
HCC1_AATCGTGGTTGTGGAG-1	HCC1	0	Macrophage	Macrophage_0	Macrophage_0#HCC1	-0.203341	-0.385017	0.687712	-1.94143	-6.1601	-8.35291	2.37136	-2.4011
HCC1_AATCGTGGTTGTTGTG-1	HCC1	0	Macrophage	Macrophage_0	Macrophage_0#HCC1	-0.0919577	1.18067	3.53124	-2.14428	-7.89574	-10.3209	-10.1713	-1.50022
HCC1_AATGAAGAGAGTGTTA-1	HCC1	Scissor-	Macrophage	Macrophage_Scissor-	Macrophage_Scissor-#HCC1	0.477873	0.956179	1.4478	-1.79813	-6.44338	-5.22366	-14.1226	-2.04621
HCC1_AATGAAGAGATTAGTG-1	HCC1	Scissor+	B cell	B cell_Scissor+	B cell_Scissor+#HCC1	-2.58544	-2.19637	-1.94434	0.970698	-3.87171	1.00839	6.94846	-2.09321
HCC1_AATGAAGAGGAGGGTG-1	HCC1	Scissor-	Macrophage	Macrophage_Scissor-	Macrophage_Scissor-#HCC1	0.896354	-0.413031	1.73791	-1.28829	-3.82808	-6.06057	2.84695	-1.44478
HCC1_AATGAAGCAACTTCTT-1	HCC1	Scissor-	Hepatocyte	Hepatocyte_Scissor-	Hepatocyte_Scissor-#HCC1	-3.08787	-0.42221	-1.57278	0.329193	-8.61582	-3.68723	-1.16293	-1.49272
HCC1_AATGAAGCACACACTA-1	HCC1	Scissor+	T cell	T cell_Scissor+	T cell_Scissor+#HCC1	-1.35572	-2.20992	-2.88582	1.45876	-2.83934	0.947239	7.97538	2.61547
HCC1_AATGAAGCAGGCATTT-1	HCC1	0	Macrophage	Macrophage_0	Macrophage_0#HCC1	1.10488	0.920538	3.62628	-2.23508	-6.09007	-9.17267	1.93166	-1.56138
HCC1_AATGAAGCATTGTAGC-1	HCC1	0	Macrophage	Macrophage_0	Macrophage_0#HCC1	-0.883544	-1.96631	-0.738641	-3.7662	-2.80217	-2.625	0.24057	1.37155
HCC1_AATGAAGGTCGAGCTC-1	HCC1	0	NK	NK_0	NK_0#HCC1	-2.79194	-1.38629	0.356112	-0.934589	-5.71716	-2.82839	-17.014	-1.77691
HCC1_AATGAAGTCAAGCTTG-1	HCC1	Scissor+	Macrophage	Macrophage_Scissor+	Macrophage_Scissor+#HCC1	3.81385	1.97056	4.7487	-2.08917	-5.26623	-11.7306	-11.0391	-1.49114
HCC1_AATGACCAGAAGAGCA-1	HCC1	0	Macrophage	Macrophage_0	Macrophage_0#HCC1	1.79662	3.18144	3.30297	-2.59575	-4.99007	-8.17162	-5.46417	-1.64591
HCC1_AATGACCAGTGTGTTC-1	HCC1	Scissor-	Macrophage	Macrophage_Scissor-	Macrophage_Scissor-#HCC1	-0.398927	3.94167	1.14037	0.525559	-5.4854	-8.19672	-5.54417	-1.51824
HCC1_AATGACCCAGCTTTGA-1	HCC1	0	Macrophage	Macrophage_0	Macrophage_0#HCC1	0.612023	1.531	3.00642	-0.776853	-6.74134	-7.23341	-1.85181	-2.01969
HCC1_AATGACCGTCGATTAC-1	HCC1	Scissor-	T cell	T cell_Scissor-	T cell_Scissor-#HCC1	-2.05973	-0.323149	-1.39838	1.46343	-1.99952	1.27344	5.13	3.42283
HCC1_AATGACCGTGTTATCG-1	HCC1	0	Macrophage	Macrophage_0	Macrophage_0#HCC1	0.977724	2.68762	-2.12741	1.76917	-6.0782	-4.58005	0.446565	-1.79981
HCC1_AATGACCGTTGATGTC-1	HCC1	0	NK	NK_0	NK_0#HCC1	-2.01005	-0.965265	-3.01321	0.260368	-2.22614	0.810133	7.17555	-0.606803
HCC1_AATGACCGTTGTTGCA-1	HCC1	0	Macrophage	Macrophage_0	Macrophage_0#HCC1	1.0318	-0.905928	2.29783	-2.6758	-4.6792	-8.50078	0.00684277	-1.37673
HCC1_AATGACCTCCACGGGT-1	HCC1	Scissor-	Macrophage	Macrophage_Scissor-	Macrophage_Scissor-#HCC1	-0.459858	0.440761	4.81636	-4.84187	-6.01605	-5.95301	-0.556275	-1.67451
HCC1_AATGACCTCCTTCGAC-1	HCC1	Scissor+	B cell	B cell_Scissor+	B cell_Scissor+#HCC1	-2.51525	-2.81806	0.394027	-0.538221	-5.57461	1.61963	6.53784	-1.20418
HCC1_AATGACCTCTTGGTGA-1	HCC1	Scissor-	T cell	T cell_Scissor-	T cell_Scissor-#HCC1	0.639285	-1.00515	-2.12062	-0.124675	-3.49288	0.231205	4.05453	5.68538
HCC1_AATGCCAAGGGCGAGA-1	HCC1	0	Macrophage	Macrophage_0	Macrophage_0#HCC1	1.1723	2.74378	4.55502	-2.81332	-6.36861	-6.64284	-4.0618	-1.95777
HCC1_AATGCCACATTGCTGA-1	HCC1	Scissor-	Macrophage	Macrophage_Scissor-	Macrophage_Scissor-#HCC1	2.6734	-0.944038	3.75526	-5.79087	-3.79935	-10.1376	0.458156	-1.83926
HCC1_AATGCCATCAGCCTCT-1	HCC1	Scissor-	T cell	T cell_Scissor-	T cell_Scissor-#HCC1	-1.88951	-2.4926	-2.64216	-0.130014	-0.949412	0.404355	0.391715	5.98415
HCC1_AATGCCATCGCTACAA-1	HCC1	0	B cell	B cell_0	B cell_0#HCC1	1.31994	-1.11702	0.974843	0.640054	-4.64226	2.0661	2.0727	-0.994821
HCC1_AATGCCATCTGAGAAA-1	HCC1	Scissor+	Macrophage	Macrophage_Scissor+	Macrophage_Scissor+#HCC1	1.69191	1.61363	1.75009	-1.43977	-6.04966	-7.09917	-5.63278	-2.10156
HCC1_AATGCCATCTTACTGT-1	HCC1	0	Macrophage	Macrophage_0	Macrophage_0#HCC1	1.65986	-0.176431	2.37209	-3.6097	-5.79466	-6.40631	1.36278	-1.62716
HCC1_AATGGAAAGATGGTCG-1	HCC1	Scissor-	Macrophage	Macrophage_Scissor-	Macrophage_Scissor-#HCC1	-0.37037	3.05695	4.36176	-3.38533	-4.17893	-11.8745	-2.34653	-1.70636
HCC1_AATGGAACAAAGGTTA-1	HCC1	Scissor+	Macrophage	Macrophage_Scissor+	Macrophage_Scissor+#HCC1	0.287132	2.22148	0.626745	-2.31807	-6.64987	-10.0743	-6.75299	-1.78775
HCC1_AATGGAACAGGTCAAG-1	HCC1	0	Macrophage	Macrophage_0	Macrophage_0#HCC1	4.42866	4.65009	3.83178	-2.79935	-6.25139	-10.3572	-9.43641	-1.21053
HCC1_AATGGAACAGGTTCCG-1	HCC1	0	T cell	T cell_0	T cell_0#HCC1	-1.80367	-0.806542	-1.65578	0.400523	-2.01129	2.12542	3.48737	3.12876
HCC1_AATGGAACATGTGTCA-1	HCC1	0	T cell	T cell_0	T cell_0#HCC1	-3.39119	-2.71892	-3.01472	0.758042	-1.88348	0.81929	7.01498	1.4506
HCC1_AATGGAAGTTATTCCT-1	HCC1	Scissor-	NK	NK_Scissor-	NK_Scissor-#HCC1	-3.03722	-2.03953	-3.38935	1.07563	-4.34852	0.576219	-2.44173	0.601518
HCC1_AATGGAAGTTGTCAGT-1	HCC1	Scissor-	T cell	T cell_Scissor-	T cell_Scissor-#HCC1	-2.95006	-1.95982	-1.44033	1.25104	-2.23954	1.27039	3.4359	1.98003
HCC1_AATGGAATCCGTATGA-1	HCC1	0	Macrophage	Macrophage_0	Macrophage_0#HCC1	1.67289	2.74011	3.75051	-4.39156	-5.2556	-6.26827	5.59353	-1.01605
HCC1_AATGGAATCTCTGGTC-1	HCC1	Scissor-	Macrophage	Macrophage_Scissor-	Macrophage_Scissor-#HCC1	-2.43821	-1.38862	-1.27251	0.365791	-9.07111	-1.42825	-6.15175	-1.48842
HCC1_AATGGCTAGCCGGATA-1	HCC1	0	Macrophage	Macrophage_0	Macrophage_0#HCC1	0.834974	1.0436	4.28537	-4.30342	-4.72663	-9.92522	1.04703	-0.919401
HCC1_AATGGCTAGCCTCTCT-1	HCC1	Scissor+	Macrophage	Macrophage_Scissor+	Macrophage_Scissor+#HCC1	3.9412	0.224753	3.60134	-2.89272	-5.11599	-7.80591	-9.79881	-1.84179
HCC1_AATGGCTAGGCAGGGA-1	HCC1	Scissor-	Macrophage	Macrophage_Scissor-	Macrophage_Scissor-#HCC1	0.990841	-1.54522	-0.498184	-0.654071	-6.36388	-4.98773	-0.0807023	-0.746545
HCC1_AATGGCTGTGATCATC-1	HCC1	Scissor-	Macrophage	Macrophage_Scissor-	Macrophage_Scissor-#HCC1	0.769831	-1.08979	0.82957	-4.52584	-3.87226	-3.05051	-0.0914995	0.746738
HCC1_AATGGCTGTGCATTTG-1	HCC1	Scissor-	T cell	T cell_Scissor-	T cell_Scissor-#HCC1	-1.231	-0.6927	-1.0426	0.124997	-2.98446	2.19656	1.74691	5.58719
HCC1_AATGGCTGTGTGTGGA-1	HCC1	Scissor+	T cell	T cell_Scissor+	T cell_Scissor+#HCC1	-2.11622	-2.94823	-2.58056	-0.133877	0.554892	3.77495	5.20158	2.73432
HCC1_AATGGCTGTTTCCATT-1	HCC1	Scissor-	NK	NK_Scissor-	NK_Scissor-#HCC1	0.794336	-1.30861	1.73321	-0.821102	-3.17535	-0.665124	3.41199	-0.193823
HCC1_AATGGCTTCCTGGGAC-1	HCC1	0	Macrophage	Macrophage_0	Macrophage_0#HCC1	3.29766	1.3423	2.8643	-2.78657	-6.42847	-9.66598	-3.94178	-0.736912
HCC1_AATTCCTAGGATATAC-1	HCC1	0	Macrophage	Macrophage_0	Macrophage_0#HCC1	-0.546813	0.750874	3.93643	-0.58282	-5.44217	-6.79335	3.49083	-1.78496
HCC1_AATTCCTAGGGCGAGA-1	HCC1	0	Macrophage	Macrophage_0	Macrophage_0#HCC1	2.71041	0.757494	2.53952	-1.50962	-6.05658	-6.29484	-5.64981	-2.00092
HCC1_AATTCCTCATTCATCT-1	HCC1	0	T cell	T cell_0	T cell_0#HCC1	-1.33478	-2.49399	-0.980497	0.334226	-2.31237	0.611546	-1.46696	7.50538
HCC1_AATTCCTTCAAGCTTG-1	HCC1	0	Macrophage	Macrophage_0	Macrophage_0#HCC1	1.82231	1.34796	5.21085	-2.77905	-7.48119	-8.97165	-4.69456	-1.77167
HCC1_AATTCCTTCAAGGACG-1	HCC1	0	Macrophage	Macrophage_0	Macrophage_0#HCC1	-1.71171	3.50976	3.05176	-4.81173	-6.71504	-8.47655	1.48568	-2.09895
HCC1_AATTCCTTCATAGACC-1	HCC1	0	Macrophage	Macrophage_0	Macrophage_0#HCC1	3.37585	-2.12679	1.6565	-1.10323	-6.39327	-10.3449	-5.18338	-1.14279
HCC1_AATTTCCAGGGTACAC-1	HCC1	0	Macrophage	Macrophage_0	Macrophage_0#HCC1	1.33513	1.89405	2.92965	-3.53998	-4.8648	-9.93552	-0.904776	-1.14288
HCC1_AATTTCCAGTAAACTG-1	HCC1	0	Macrophage	Macrophage_0	Macrophage_0#HCC1	0.227051	2.22195	3.70453	-2.43088	-5.21924	-8.31212	-2.58308	-1.8842
HCC1_AATTTCCAGTATAGGT-1	HCC1	Scissor-	Macrophage	Macrophage_Scissor-	Macrophage_Scissor-#HCC1	-0.846745	1.38775	1.29456	-1.18882	-4.76535	-7.73708	-9.3312	-1.94362
HCC1_AATTTCCCAAAGGATT-1	HCC1	Scissor-	Macrophage	Macrophage_Scissor-	Macrophage_Scissor-#HCC1	-2.66607	1.67872	2.08869	-0.124479	-9.29877	-0.684194	0.736077	-2.35955
HCC1_AATTTCCCAAGTGACG-1	HCC1	0	Macrophage	Macrophage_0	Macrophage_0#HCC1	0.287889	1.0517	-0.170869	-0.593222	-6.70054	-8.57512	-2.05244	-1.22868
HCC1_AATTTCCCAGCTTTGA-1	HCC1	0	Macrophage	Macrophage_0	Macrophage_0#HCC1	0.201031	1.17707	-0.595543	0.993006	-4.46717	-5.15142	2.59276	-1.16661
HCC1_AATTTCCGTCGATTTG-1	HCC1	Scissor-	Macrophage	Macrophage_Scissor-	Macrophage_Scissor-#HCC1	-0.00618097	1.50512	0.326296	0.270784	-6.57001	-6.11756	-13.4483	-1.66396
HCC1_AATTTCCGTCTTAGTG-1	HCC1	0	Macrophage	Macrophage_0	Macrophage_0#HCC1	0.728455	2.78862	0.45007	-2.53806	-5.31717	-7.70687	-11.6971	-1.32903
HCC1_ACAAAGAAGACCAGAC-1	HCC1	Scissor-	Macrophage	Macrophage_Scissor-	Macrophage_Scissor-#HCC1	0.289146	-1.36155	3.10736	-2.65108	-5.36407	-4.29577	7.00364	-1.48266
HCC1_ACAAAGAAGCGGACAT-1	HCC1	Scissor-	Hepatocyte	Hepatocyte_Scissor-	Hepatocyte_Scissor-#HCC1	-1.22209	-2.28156	-2.86066	0.899171	-8.418	-3.13594	3.86191	-2.09404
HCC1_ACAAAGACACGCGGTT-1	HCC1	Scissor-	Macrophage	Macrophage_Scissor-	Macrophage_Scissor-#HCC1	2.13181	2.8177	2.07731	-1.46618	-5.65886	-6.01667	2.48726	-1.41573
HCC1_ACAAAGACAGCATACT-1	HCC1	0	Macrophage	Macrophage_0	Macrophage_0#HCC1	2.26234	3.69713	2.34781	-1.25677	-5.42873	-11.6326	-7.38623	-1.5832
HCC1_ACAAAGAGTGCCAAGA-1	HCC1	Scissor+	Macrophage	Macrophage_Scissor+	Macrophage_Scissor+#HCC1	1.41112	2.15753	-0.0356685	-1.6814	-5.82602	-11.2194	-5.30684	-1.84114
HCC1_ACAACCAAGACTAAGT-1	HCC1	0	Macrophage	Macrophage_0	Macrophage_0#HCC1	2.44071	2.90411	3.60387	-4.29098	-4.9362	-6.87156	-4.16133	-1.31349
HCC1_ACAACCAAGCCACCGT-1	HCC1	0	Macrophage	Macrophage_0	Macrophage_0#HCC1	0.0987863	-1.69834	-1.96639	0.586724	-8.9415	-8.22253	-8.42645	-1.35994
HCC1_ACAACCACAAGAGGCT-1	HCC1	Scissor-	Macrophage	Macrophage_Scissor-	Macrophage_Scissor-#HCC1	1.18829	4.44671	0.560563	-0.00293696	-6.23854	-5.93891	0.381042	-1.10342
HCC1_ACAACCACAAGGTCAG-1	HCC1	Scissor-	Macrophage	Macrophage_Scissor-	Macrophage_Scissor-#HCC1	0.359291	0.143147	-0.12637	-0.625007	-5.32872	-5.73287	-1.76651	-1.52655
HCC1_ACAACCACAGGTCAAG-1	HCC1	Scissor+	Macrophage	Macrophage_Scissor+	Macrophage_Scissor+#HCC1	2.68672	3.77558	3.79195	-0.709781	-3.91292	-8.35434	-5.57631	0.0225059
HCC1_ACAACCAGTAGTTAGA-1	HCC1	0	Macrophage	Macrophage_0	Macrophage_0#HCC1	0.725979	0.234961	3.70579	-3.74471	-5.98312	-6.09081	-5.53481	-1.27262
HCC1_ACAAGCTAGCTTACGT-1	HCC1	Scissor-	T cell	T cell_Scissor-	T cell_Scissor-#HCC1	-3.19994	-2.02855	-3.10065	1.17485	-2.25322	-1.87897	0.769807	1.82822
HCC1_ACAAGCTCAGCTACTA-1	HCC1	0	Macrophage	Macrophage_0	Macrophage_0#HCC1	0.810962	-1.22499	2.88334	-1.13784	-5.97521	-5.40107	5.40756	-1.94351
HCC1_ACAAGCTGTACGGATG-1	HCC1	Scissor-	Macrophage	Macrophage_Scissor-	Macrophage_Scissor-#HCC1	0.195085	-0.876979	0.811638	-1.62439	-7.12111	-5.282	3.94655	-2.50761
HCC1_ACAAGCTGTAGGTGCA-1	HCC1	Scissor-	T cell	T cell_Scissor-	T cell_Scissor-#HCC1	-0.913365	-1.1449	-3.63962	0.610686	-0.824249	0.0730825	1.46125	5.15676
HCC1_ACAAGCTTCTTTACAC-1	HCC1	0	Macrophage	Macrophage_0	Macrophage_0#HCC1	2.78638	2.84961	3.70889	-1.91463	-6.42437	-10.4556	-1.11511	-1.88065
HCC1_ACACAGTAGTGAGGTC-1	HCC1	Scissor-	Macrophage	Macrophage_Scissor-	Macrophage_Scissor-#HCC1	1.02043	1.82851	3.7743	-5.04016	-5.87128	-8.89513	0.611707	-1.54744
HCC1_ACACAGTCAATAAGGT-1	HCC1	Scissor-	Macrophage	Macrophage_Scissor-	Macrophage_Scissor-#HCC1	3.34439	1.15638	-0.53699	-1.35954	-5.7968	-8.16761	-5.91385	-1.16663
HCC1_ACACAGTCACAAGTGG-1	HCC1	0	Macrophage	Macrophage_0	Macrophage_0#HCC1	1.41054	5.49824	5.47784	-1.2671	-7.38902	-6.5016	-9.85207	-1.63988
HCC1_ACACAGTCACTGAGGA-1	HCC1	0	Hepatocyte	Hepatocyte_0	Hepatocyte_0#HCC1	-2.46517	0.639835	-1.89147	0.575578	-7.51905	0.800555	-0.617173	-1.43639
HCC1_ACACAGTCAGTGGGTA-1	HCC1	Scissor+	Macrophage	Macrophage_Scissor+	Macrophage_Scissor+#HCC1	-0.389939	0.244425	1.51921	-2.62331	-5.215	-10.8829	-6.64987	-1.40672
HCC1_ACACAGTCATGCTGCG-1	HCC1	0	Macrophage	Macrophage_0	Macrophage_0#HCC1	3.32807	1.5515	1.45138	0.317085	-6.25583	-8.44696	-6.27866	-1.20914
HCC1_ACACAGTGTACACTCA-1	HCC1	Scissor-	B cell	B cell_Scissor-	B cell_Scissor-#HCC1	-0.96466	-0.796141	-1.52827	0.0350521	-7.14217	0.289084	-18.5462	-2.10116
HCC1_ACACAGTGTACGTGAG-1	HCC1	Scissor+	Macrophage	Macrophage_Scissor+	Macrophage_Scissor+#HCC1	0.550281	2.59712	2.21009	-0.0150994	-5.40254	-6.85188	1.65561	-0.656639
HCC1_ACACAGTGTATCCCAA-1	HCC1	0	Fibroblast	Fibroblast_0	Fibroblast_0#HCC1	0.878408	0.528686	-2.42895	-1.48474	-6.18793	-4.64083	4.39681	-2.63401
HCC1_ACACAGTGTTATCTGG-1	HCC1	0	T cell	T cell_0	T cell_0#HCC1	-2.69707	-2.69602	-2.61436	1.30161	-1.61823	-0.766081	-0.176572	4.39301
HCC1_ACACAGTGTTCGTTCC-1	HCC1	0	T cell	T cell_0	T cell_0#HCC1	-0.768511	-3.4934	-1.92001	1.64357	-2.2996	3.67739	3.89814	4.85513
HCC1_ACACAGTTCCGGCAAC-1	HCC1	0	Macrophage	Macrophage_0	Macrophage_0#HCC1	2.04535	-0.380396	2.49512	-0.607968	-5.4451	-8.61596	-0.999956	-1.61214
HCC1_ACACAGTTCGAGCACC-1	HCC1	Scissor+	NK	NK_Scissor+	NK_Scissor+#HCC1	-0.752474	0.684105	3.00488	-2.3531	-7.08112	-5.31407	-8.23917	-1.06726
HCC1_ACACAGTTCGCCGAAC-1	HCC1	Scissor+	NK	NK_Scissor+	NK_Scissor+#HCC1	-1.88751	-0.818297	-1.69512	2.04447	-3.42715	0.686529	11.3995	1.26277
HCC1_ACACAGTTCGCTGCGA-1	HCC1	Scissor-	T cell	T cell_Scissor-	T cell_Scissor-#HCC1	-2.80609	-0.90486	-4.05077	0.861128	-5.69889	-0.783439	1.50422	2.99433
HCC1_ACACAGTTCGGCATCG-1	HCC1	Scissor-	Macrophage	Macrophage_Scissor-	Macrophage_Scissor-#HCC1	1.27192	0.353822	2.00598	-2.55051	-6.02847	-9.10312	-6.26131	-1.6975
HCC1_ACACAGTTCGTGACTA-1	HCC1	Scissor-	T cell	T cell_Scissor-	T cell_Scissor-#HCC1	-0.118618	-1.77494	-2.06679	-0.155762	-2.95075	1.64262	3.29927	6.51756
HCC1_ACACCAAAGTGAGTTA-1	HCC1	0	Macrophage	Macrophage_0	Macrophage_0#HCC1	-0.021567	3.66632	4.83524	-1.54529	-6.32403	-8.23317	-5.42769	-1.47862
HCC1_ACACCAACAACGTATC-1	HCC1	0	Macrophage	Macrophage_0	Macrophage_0#HCC1	0.70972	2.41195	3.58908	-2.12041	-6.98075	-12.6413	-6.82096	-1.64666
HCC1_ACACCAAGTACCGTGC-1	HCC1	Scissor-	Macrophage	Macrophage_Scissor-	Macrophage_Scissor-#HCC1	0.334405	1.97703	3.17994	-1.4391	-5.23049	-10.8863	-9.58554	-0.526181
HCC1_ACACCAAGTCACGCTG-1	HCC1	Scissor-	Macrophage	Macrophage_Scissor-	Macrophage_Scissor-#HCC1	2.15953	3.12612	4.48552	-2.45536	-6.2706	-7.6791	0.0113942	-2.27764
HCC1_ACACCAAGTTCTTAGG-1	HCC1	Scissor-	Macrophage	Macrophage_Scissor-	Macrophage_Scissor-#HCC1	2.36149	-0.545519	3.37965	0.847521	-8.31481	-11.4669	-6.12731	-1.41912
HCC1_ACACCAATCAACCCGG-1	HCC1	0	Macrophage	Macrophage_0	Macrophage_0#HCC1	1.82494	5.67432	0.620461	1.26612	-5.56804	-10.3486	-8.15738	-1.50302
HCC1_ACACGCGCACCTTCGT-1	HCC1	Scissor+	Macrophage	Macrophage_Scissor+	Macrophage_Scissor+#HCC1	0.419291	1.34502	3.9902	-1.83303	-6.09839	-6.58694	1.23882	-1.61494
HCC1_ACACGCGCAGTTTCAG-1	HCC1	0	Macrophage	Macrophage_0	Macrophage_0#HCC1	3.30664	1.30047	2.88759	-1.34868	-5.1126	-12.2457	-4.61916	-1.6273
HCC1_ACACGCGGTCTTACAG-1	HCC1	Scissor-	Macrophage	Macrophage_Scissor-	Macrophage_Scissor-#HCC1	2.84081	3.44771	5.26744	-2.64519	-5.19206	-7.59982	0.240013	-1.79524
HCC1_ACACGCGTCAATCCAG-1	HCC1	Scissor-	Fibroblast	Fibroblast_Scissor-	Fibroblast_Scissor-#HCC1	-0.431546	-0.491803	-2.08331	1.03823	-6.33169	-3.4444	2.04121	-1.7926
HCC1_ACACGCGTCTTCTGGC-1	HCC1	Scissor+	Macrophage	Macrophage_Scissor+	Macrophage_Scissor+#HCC1	3.50006	-1.28661	3.66543	-0.0882726	-8.36425	-7.52315	-8.85352	-2.11551
HCC1_ACACTGACAAGAATGT-1	HCC1	0	Macrophage	Macrophage_0	Macrophage_0#HCC1	0.443778	0.665889	-1.16088	-0.639965	-5.74801	-7.68538	-4.85392	-1.09662
HCC1_ACACTGACATCCGGCA-1	HCC1	0	Macrophage	Macrophage_0	Macrophage_0#HCC1	5.70623	1.59467	1.11909	-1.8187	-6.45892	-14.0914	-8.48115	-0.983943
HCC1_ACACTGAGTGAGTTTC-1	HCC1	Scissor-	Macrophage	Macrophage_Scissor-	Macrophage_Scissor-#HCC1	0.249451	-1.7108	-0.373441	2.06257	-7.39237	-6.34008	-2.37241	-0.948392
HCC1_ACACTGATCAAGCTGT-1	HCC1	Scissor+	Macrophage	Macrophage_Scissor+	Macrophage_Scissor+#HCC1	1.25262	0.214124	0.960222	-1.44422	-4.81462	-11.7584	-7.02818	-1.68736
HCC1_ACACTGATCCCAGGCA-1	HCC1	Scissor-	T cell	T cell_Scissor-	T cell_Scissor-#HCC1	-1.01691	-1.22467	-2.32829	0.753104	1.10669	0.994476	1.98389	1.95845
HCC1_ACACTGATCCTCTTTC-1	HCC1	0	T cell	T cell_0	T cell_0#HCC1	-0.0523056	-1.78948	-2.19918	-0.132134	2.10928	2.54189	1.6024	1.61173
HCC1_ACAGAAAAGCACTAGG-1	HCC1	Scissor-	Macrophage	Macrophage_Scissor-	Macrophage_Scissor-#HCC1	1.01695	2.68626	3.04615	-1.6117	-5.01663	-7.41451	4.02488	-0.928071
HCC1_ACAGAAAAGCGCGTTC-1	HCC1	0	Macrophage	Macrophage_0	Macrophage_0#HCC1	-1.34874	-1.98533	1.78719	-3.37059	-5.12738	-6.05216	1.40051	-1.76661
HCC1_ACAGAAACAGTAGAAT-1	HCC1	Scissor+	Macrophage	Macrophage_Scissor+	Macrophage_Scissor+#HCC1	-0.318153	3.27425	3.01447	-2.4196	-6.56076	-11.5621	-5.90873	-1.77326
HCC1_ACAGAAAGTCATCGCG-1	HCC1	Scissor+	Macrophage	Macrophage_Scissor+	Macrophage_Scissor+#HCC1	0.527394	-0.341877	4.50787	-2.71793	-7.37808	-9.01055	-6.07739	-1.26608
HCC1_ACAGAAAGTCGTACTA-1	HCC1	Scissor-	Macrophage	Macrophage_Scissor-	Macrophage_Scissor-#HCC1	1.61696	2.99287	5.43899	-5.16736	-6.26575	-8.14477	0.832078	-1.66334
HCC1_ACAGAAATCGCAAGAG-1	HCC1	0	T cell	T cell_0	T cell_0#HCC1	-1.9138	-1.36262	-1.5563	0.972724	-2.24559	0.655217	0.314139	6.62633
HCC1_ACAGCCGAGAATTCAG-1	HCC1	Scissor-	T cell	T cell_Scissor-	T cell_Scissor-#HCC1	-0.384206	-1.58518	-1.85249	-0.136696	-1.69124	-2.40085	4.89798	2.90386
HCC1_ACAGCCGCAACTGCTA-1	HCC1	0	Macrophage	Macrophage_0	Macrophage_0#HCC1	0.95746	3.24587	4.33873	-1.4981	-4.97687	-8.5189	-1.29032	-1.67686
HCC1_ACAGCCGCACGATAGG-1	HCC1	0	Macrophage	Macrophage_0	Macrophage_0#HCC1	2.3237	1.53549	1.86395	-1.13022	-4.44537	-9.33615	0.476104	-1.23538
HCC1_ACAGCCGCAGTATACC-1	HCC1	Scissor-	Macrophage	Macrophage_Scissor-	Macrophage_Scissor-#HCC1	-1.67439	-1.19086	0.243469	1.5233	-8.55863	-2.11095	-4.4863	-2.46413
HCC1_ACAGCCGCATATACCG-1	HCC1	Scissor+	Macrophage	Macrophage_Scissor+	Macrophage_Scissor+#HCC1	3.76743	0.756585	0.98809	-0.221758	-6.43523	-7.20535	-10.2276	-1.196
HCC1_ACAGCCGGTGACAGCA-1	HCC1	Scissor-	NK	NK_Scissor-	NK_Scissor-#HCC1	-3.73974	-1.38818	-1.29681	-0.124781	-7.57623	-0.698993	-15.6385	-0.73805
HCC1_ACAGCCGGTGTTATCG-1	HCC1	0	Macrophage	Macrophage_0	Macrophage_0#HCC1	-1.26544	-0.709821	2.57527	-2.62293	-5.66333	-6.50614	4.53021	-2.07427
HCC1_ACAGCCGTCATGAGGG-1	HCC1	Scissor+	Macrophage	Macrophage_Scissor+	Macrophage_Scissor+#HCC1	3.83488	1.61864	3.28478	-3.12444	-5.9453	-10.787	-9.27346	-1.68778
HCC1_ACAGCCGTCCGAACGC-1	HCC1	0	Macrophage	Macrophage_0	Macrophage_0#HCC1	0.964074	2.71774	3.52531	-1.29366	-5.83156	-9.29238	-7.19757	-1.32457
HCC1_ACAGCCGTCCTAAACG-1	HCC1	Scissor-	T cell	T cell_Scissor-	T cell_Scissor-#HCC1	-0.449536	-1.48263	-1.40456	0.379777	-3.46522	-0.647671	1.88696	4.87242
HCC1_ACAGCCGTCGCTAGCG-1	HCC1	0	Macrophage	Macrophage_0	Macrophage_0#HCC1	-0.121913	-0.300225	3.25598	-1.19108	-5.7816	-4.38827	5.49741	-2.1034
HCC1_ACAGCCGTCGGAAACG-1	HCC1	Scissor-	Hepatocyte	Hepatocyte_Scissor-	Hepatocyte_Scissor-#HCC1	-1.70584	-1.38696	-2.007	1.93128	-8.92725	-2.5963	-14.6884	-1.65513
HCC1_ACAGGGAAGCGGTAAC-1	HCC1	0	Macrophage	Macrophage_0	Macrophage_0#HCC1	3.65937	1.7928	3.92679	-1.92875	-6.74205	-11.0566	-12.0702	-2.22925
HCC1_ACAGGGAAGGCGTTAG-1	HCC1	Scissor+	Macrophage	Macrophage_Scissor+	Macrophage_Scissor+#HCC1	2.16692	1.34691	3.25934	-2.28054	-5.61166	-12.5214	-6.66382	-1.97621
HCC1_ACAGGGAAGTGGCCTC-1	HCC1	Scissor-	Macrophage	Macrophage_Scissor-	Macrophage_Scissor-#HCC1	2.21685	-1.03762	3.73813	-2.29632	-5.62784	-3.87227	5.49502	-0.912227
HCC1_ACAGGGACATGGACAG-1	HCC1	0	Macrophage	Macrophage_0	Macrophage_0#HCC1	0.460631	1.12394	3.67691	-0.495661	-6.2607	-5.9243	-4.09388	-1.01163
HCC1_ACAGGGAGTAACATCC-1	HCC1	0	Macrophage	Macrophage_0	Macrophage_0#HCC1	3.02696	2.28598	2.39444	-2.72589	-5.56833	-10.0167	0.293949	-1.13106
HCC1_ACAGGGATCACCCTCA-1	HCC1	Scissor-	T cell	T cell_Scissor-	T cell_Scissor-#HCC1	-2.11499	-0.887336	-2.7023	1.41973	-1.12423	0.927111	3.33898	1.54974
HCC1_ACAGGGATCCCTCGTA-1	HCC1	0	Macrophage	Macrophage_0	Macrophage_0#HCC1	2.72804	4.60067	0.409105	-1.50402	-5.46775	-9.89858	-5.18309	-0.688734
HCC1_ACAGGGATCCCTCTTT-1	HCC1	Scissor+	Macrophage	Macrophage_Scissor+	Macrophage_Scissor+#HCC1	1.71676	3.91988	0.761629	-3.76999	-5.48913	-12.4657	-10.6394	-1.68217
HCC1_ACAGGGATCCGTAATG-1	HCC1	Scissor-	T cell	T cell_Scissor-	T cell_Scissor-#HCC1	-1.28441	-1.59165	-2.54665	2.85987	-0.275737	2.46449	7.02905	0.220183
HCC1_ACAGGGATCCGTGTCT-1	HCC1	Scissor+	Macrophage	Macrophage_Scissor+	Macrophage_Scissor+#HCC1	-1.59179	-0.939192	0.721902	-0.124359	-8.90488	-3.30933	-3.57816	-1.80624
HCC1_ACATCCCAGGGTTAGC-1	HCC1	0	Macrophage	Macrophage_0	Macrophage_0#HCC1	3.09872	2.13223	-0.540803	-1.46419	-5.55355	-10.6297	-0.776904	-2.017
HCC1_ACATCCCCACAAGCTT-1	HCC1	Scissor+	Hepatocyte	Hepatocyte_Scissor+	Hepatocyte_Scissor+#HCC1	-1.21067	-0.527018	-0.15648	-0.124404	-8.66624	-1.88484	-15.3576	-2.35616
HCC1_ACATCCCCAGCAAGAC-1	HCC1	0	Macrophage	Macrophage_0	Macrophage_0#HCC1	2.51239	2.95821	3.08949	-2.00928	-5.17562	-10.8062	0.387629	-1.46104
HCC1_ACATCCCGTATGTGTC-1	HCC1	0	T cell	T cell_0	T cell_0#HCC1	-2.78799	-0.57204	-0.697668	-0.264247	-2.45994	1.12474	3.36172	1.94664
HCC1_ACATCCCGTCCACAGC-1	HCC1	Scissor+	Macrophage	Macrophage_Scissor+	Macrophage_Scissor+#HCC1	4.1215	4.38337	6.3242	-1.49201	-7.37138	-6.5763	-7.05314	-1.92511
HCC1_ACATCCCGTCGCTGCA-1	HCC1	0	Macrophage	Macrophage_0	Macrophage_0#HCC1	0.404467	0.715253	0.275327	0.498178	-4.17256	-2.25449	6.1649	-1.15915
HCC1_ACATCCCGTCTGTGCG-1	HCC1	Scissor+	NK	NK_Scissor+	NK_Scissor+#HCC1	-0.298039	-0.148371	-3.09595	1.06382	-2.99578	0.604467	5.11511	0.947635
HCC1_ACATCCCTCCGCCTAT-1	HCC1	Scissor+	T cell	T cell_Scissor+	T cell_Scissor+#HCC1	-1.1989	-1.96324	-3.33255	0.406604	-2.58153	0.485245	-1.58686	1.03189
HCC1_ACATCCCTCTTTCCAA-1	HCC1	0	Macrophage	Macrophage_0	Macrophage_0#HCC1	0.525973	1.20752	3.00758	-4.37543	-8.50646	-4.46856	-0.703796	-2.01438
HCC1_ACATCGAAGATGAACT-1	HCC1	0	Macrophage	Macrophage_0	Macrophage_0#HCC1	0.503912	3.0016	5.95448	-0.736397	-5.94928	-6.8874	-5.63085	-1.54692
HCC1_ACATCGACACCTATCC-1	HCC1	Scissor-	T cell	T cell_Scissor-	T cell_Scissor-#HCC1	0.13046	-0.897466	-3.01069	1.33566	-1.13713	0.712721	1.57906	4.45749
HCC1_ACATCGACACTGCGAC-1	HCC1	0	T cell	T cell_0	T cell_0#HCC1	-1.49378	-0.91909	-4.14541	-0.133664	-1.63557	2.96202	6.67723	2.41708
HCC1_ACATCGAGTACTCCGG-1	HCC1	0	Macrophage	Macrophage_0	Macrophage_0#HCC1	-1.38352	0.965527	3.30346	-1.56003	-7.00792	-8.19778	1.69491	-1.57738
HCC1_ACATCGAGTACTGTTG-1	HCC1	Scissor+	Macrophage	Macrophage_Scissor+	Macrophage_Scissor+#HCC1	2.16216	-0.00425755	7.73563	-2.63076	-5.67444	-8.73657	-0.844625	-1.57137
HCC1_ACATCGAGTATCATGC-1	HCC1	Scissor-	T cell	T cell_Scissor-	T cell_Scissor-#HCC1	1.05644	-0.395801	-3.23183	0.835342	-2.74688	0.573663	3.50107	1.83757
HCC1_ACATCGAGTCGCATCG-1	HCC1	Scissor+	Macrophage	Macrophage_Scissor+	Macrophage_Scissor+#HCC1	0.515818	2.62488	4.63599	-1.74884	-6.31491	-10.6675	-9.89202	-1.5894
HCC1_ACATCGAGTCTGTGTA-1	HCC1	Scissor-	Macrophage	Macrophage_Scissor-	Macrophage_Scissor-#HCC1	-0.48212	-1.14817	1.74075	-1.82427	-7.2959	-4.38714	4.33062	-2.73265
HCC1_ACATCGATCCGTGGTG-1	HCC1	Scissor-	T cell	T cell_Scissor-	T cell_Scissor-#HCC1	-1.82798	-1.41865	-0.739876	1.44968	-2.80621	2.09167	1.82305	3.59299
HCC1_ACATCGATCTCTGGTC-1	HCC1	0	Macrophage	Macrophage_0	Macrophage_0#HCC1	1.81676	4.49874	1.41943	-2.26297	-6.44309	-10.3735	-5.64476	-1.01746
HCC1_ACATGCAAGGGAGGAC-1	HCC1	0	T cell	T cell_0	T cell_0#HCC1	-1.93617	-1.27264	-2.98654	1.54536	-3.32032	0.884984	5.32954	1.47257
HCC1_ACATGCACACTGCACG-1	HCC1	Scissor-	Macrophage	Macrophage_Scissor-	Macrophage_Scissor-#HCC1	0.436657	-1.55769	1.44313	-2.72411	-5.49884	-5.95263	3.11073	-1.72997
HCC1_ACATGCAGTGTTTGCA-1	HCC1	Scissor-	T cell	T cell_Scissor-	T cell_Scissor-#HCC1	-2.52089	-2.52497	-2.90829	0.951742	0.44105	0.60699	0.954798	4.48375
HCC1_ACATGCAGTTGGGAAC-1	HCC1	0	Macrophage	Macrophage_0	Macrophage_0#HCC1	2.0704	1.98535	4.15039	-3.36983	-5.07534	-7.38891	-3.03347	-1.30594
HCC1_ACATGCATCCGCAAAT-1	HCC1	0	Macrophage	Macrophage_0	Macrophage_0#HCC1	1.81258	2.479	5.19403	-1.35617	-5.77634	-7.4542	-0.0577342	-1.65379
HCC1_ACATGCATCTCTCGAC-1	HCC1	Scissor-	T cell	T cell_Scissor-	T cell_Scissor-#HCC1	0.73431	-1.58829	-1.07261	1.93421	-1.07874	0.630767	3.59187	5.39231
HCC1_ACATTTCAGGCGCTTC-1	HCC1	0	Macrophage	Macrophage_0	Macrophage_0#HCC1	2.51821	0.650176	2.9398	-4.15519	-6.41604	-8.80484	-1.18624	-1.19886
HCC1_ACATTTCCATATCGGT-1	HCC1	0	Macrophage	Macrophage_0	Macrophage_0#HCC1	-0.0281892	0.890057	0.715874	-2.45787	-5.6423	-8.8771	2.18639	-1.5727
HCC1_ACATTTCCATCGCTGG-1	HCC1	0	NK	NK_0	NK_0#HCC1	-1.08186	0.309035	-1.25606	-0.124157	0.507275	1.92556	4.25649	2.23665
HCC1_ACATTTCCATCTTTCA-1	HCC1	0	T cell	T cell_0	T cell_0#HCC1	0.381498	-1.84821	-1.44671	-0.124281	-4.70845	-1.08763	-6.89567	3.60083
HCC1_ACATTTCCATGGTGGA-1	HCC1	Scissor-	B cell	B cell_Scissor-	B cell_Scissor-#HCC1	-1.67198	-2.35606	-2.77364	0.906285	-7.04465	2.45069	-8.15022	-1.68975
HCC1_ACATTTCTCACGAACT-1	HCC1	0	T cell	T cell_0	T cell_0#HCC1	-0.167705	-1.81091	-0.931789	1.7246	-3.15148	1.40339	5.27145	1.8848
HCC1_ACATTTCTCTTGCAGA-1	HCC1	0	Macrophage	Macrophage_0	Macrophage_0#HCC1	0.366885	-0.939476	2.22686	-2.81496	-7.18106	-6.35679	0.35453	-1.2305
HCC1_ACCAAACAGAGGGTGG-1	HCC1	Scissor-	Fibroblast	Fibroblast_Scissor-	Fibroblast_Scissor-#HCC1	-0.370328	-1.85218	-2.32282	1.86008	-6.97314	-2.40719	3.16653	-1.84032
HCC1_ACCAAACAGCCTGCCA-1	HCC1	Scissor+	Macrophage	Macrophage_Scissor+	Macrophage_Scissor+#HCC1	-2.92324	-1.47036	2.83824	2.05759	-7.92978	-4.94605	-9.97857	-1.43017
HCC1_ACCAAACAGCGTCTGC-1	HCC1	0	T cell	T cell_0	T cell_0#HCC1	-2.0072	-0.785254	-1.68424	1.13952	-0.552856	0.693002	2.24674	3.94265
HCC1_ACCAAACAGTTCAACC-1	HCC1	Scissor-	T cell	T cell_Scissor-	T cell_Scissor-#HCC1	-1.48969	-1.65389	-2.77114	-0.278133	-2.75685	0.0902629	0.83316	3.93441
HCC1_ACCAAACCAACCGTGC-1	HCC1	0	NK	NK_0	NK_0#HCC1	-2.15991	-2.86944	-2.25043	2.59573	4.97482	2.54148	-3.45992	-0.812095
HCC1_ACCAAACCAATCGCAT-1	HCC1	Scissor-	Macrophage	Macrophage_Scissor-	Macrophage_Scissor-#HCC1	-2.10064	-0.509566	2.084	0.650493	-7.70843	-6.57379	-11.9217	-1.855
HCC1_ACCAAACCATAGGAGC-1	HCC1	0	Macrophage	Macrophage_0	Macrophage_0#HCC1	1.3167	-0.674283	4.26206	-2.76943	-6.76092	-7.11884	3.93184	-2.04755
HCC1_ACCAAACCATCTCCCA-1	HCC1	Scissor+	Macrophage	Macrophage_Scissor+	Macrophage_Scissor+#HCC1	2.13571	3.95008	1.20756	-0.63181	-6.30321	-9.91675	-0.841844	-0.488902
HCC1_ACCAAACCATGAGGGT-1	HCC1	0	T cell	T cell_0	T cell_0#HCC1	-1.39184	-3.06715	-4.17865	0.960147	-1.966	-0.143268	0.509734	4.95722
HCC1_ACCAAACGTAAGCGGT-1	HCC1	0	T cell	T cell_0	T cell_0#HCC1	-1.74238	-1.72801	-2.77621	-0.124407	-0.894707	-1.43372	6.13399	5.29394
HCC1_ACCAAACGTACCGGAA-1	HCC1	0	Macrophage	Macrophage_0	Macrophage_0#HCC1	1.24392	0.26514	3.60372	-2.18465	-6.76475	-5.20536	-4.77673	-0.963498
HCC1_ACCAAACGTACGAGTG-1	HCC1	0	Macrophage	Macrophage_0	Macrophage_0#HCC1	3.95281	2.15419	3.42454	-3.00102	-5.87674	-7.17794	-7.56293	-1.10712
HCC1_ACCAAACGTAGCGATG-1	HCC1	Scissor-	Macrophage	Macrophage_Scissor-	Macrophage_Scissor-#HCC1	1.46651	1.01723	4.06746	-2.73532	-4.74603	-11.3268	-1.98033	-2.03993
HCC1_ACCAAACGTCTTGCTC-1	HCC1	Scissor+	NK	NK_Scissor+	NK_Scissor+#HCC1	-3.05535	-2.20336	-2.08526	0.624637	0.71359	4.97816	1.20518	2.07722
HCC1_ACCAAACGTGATACCT-1	HCC1	Scissor+	Macrophage	Macrophage_Scissor+	Macrophage_Scissor+#HCC1	1.71234	3.00224	6.38101	-2.32765	-5.85652	-9.87716	-4.83645	-1.54688
HCC1_ACCAAACTCCTAAGTG-1	HCC1	0	T cell	T cell_0	T cell_0#HCC1	-2.7505	-1.61184	-1.55845	-0.124456	-1.75806	0.636755	2.81156	5.39249
HCC1_ACCAAACTCCTCGCAT-1	HCC1	Scissor+	Macrophage	Macrophage_Scissor+	Macrophage_Scissor+#HCC1	0.821752	-1.49085	-0.438572	-0.0940372	-6.73333	-6.22162	-3.70428	-2.05827
HCC1_ACCAACAAGGGCCTCT-1	HCC1	0	Macrophage	Macrophage_0	Macrophage_0#HCC1	-1.09974	1.97563	2.42757	-1.34458	-6.42259	-8.34995	-3.19199	-1.8502
HCC1_ACCAACAAGGTCACTT-1	HCC1	0	Macrophage	Macrophage_0	Macrophage_0#HCC1	2.13024	0.405153	1.65939	-1.76897	-5.13763	-8.37115	-1.28793	-1.40205
HCC1_ACCAACACACGTTCGG-1	HCC1	Scissor+	Macrophage	Macrophage_Scissor+	Macrophage_Scissor+#HCC1	3.36788	1.48186	4.26082	0.318391	-5.50942	-6.45088	-7.21455	-1.59636
HCC1_ACCAACACATGAATCC-1	HCC1	Scissor+	B cell	B cell_Scissor+	B cell_Scissor+#HCC1	-2.42977	-1.17735	0.480432	-0.0421513	-4.94546	2.96696	3.3453	-1.64317
HCC1_ACCAACACATGGCCCA-1	HCC1	0	Hepatocyte	Hepatocyte_0	Hepatocyte_0#HCC1	-4.02713	-1.38608	-4.24418	0.313047	-5.2102	-0.916859	0.101688	-2.58931
HCC1_ACCAACACATTGTCGA-1	HCC1	Scissor+	Macrophage	Macrophage_Scissor+	Macrophage_Scissor+#HCC1	2.69127	5.34069	4.08775	-3.70966	-5.75319	-10.4532	-6.92011	-0.65839
HCC1_ACCAACATCCAACACA-1	HCC1	Scissor+	Macrophage	Macrophage_Scissor+	Macrophage_Scissor+#HCC1	2.76411	3.75147	4.19243	-3.59743	-5.98397	-8.55136	-5.15643	-0.657183
HCC1_ACCAACATCCAGTGCG-1	HCC1	0	Macrophage	Macrophage_0	Macrophage_0#HCC1	1.93988	0.719979	4.54638	-2.18482	-4.9752	-7.82425	3.13313	-1.30098
HCC1_ACCAACATCGCCTTTG-1	HCC1	Scissor-	Macrophage	Macrophage_Scissor-	Macrophage_Scissor-#HCC1	0.0323089	-0.0431902	4.86482	-1.01355	-6.5727	-7.83256	-6.94013	-1.55678
HCC1_ACCACAAAGCATATGA-1	HCC1	Scissor-	Macrophage	Macrophage_Scissor-	Macrophage_Scissor-#HCC1	1.40243	1.44011	3.32455	-2.82667	-4.05374	-11.1576	0.645059	-2.00842
HCC1_ACCACAAAGTTCATGC-1	HCC1	0	Macrophage	Macrophage_0	Macrophage_0#HCC1	0.0640857	2.07615	1.6914	-3.4807	-6.41078	-7.88263	2.18669	-1.71434
HCC1_ACCACAACAAGGAGTC-1	HCC1	Scissor-	Macrophage	Macrophage_Scissor-	Macrophage_Scissor-#HCC1	2.12539	1.68136	3.39118	-3.17905	-5.06084	-4.87113	5.85397	-1.57899
HCC1_ACCACAAGTCACATTG-1	HCC1	Scissor+	Macrophage	Macrophage_Scissor+	Macrophage_Scissor+#HCC1	0.315895	-0.303371	4.67014	0.647766	-6.54837	-6.90319	3.95591	-1.58116
HCC1_ACCACAAGTCTAGGTT-1	HCC1	0	Macrophage	Macrophage_0	Macrophage_0#HCC1	0.130871	2.81105	1.57258	-1.73787	-6.76704	-9.80057	-8.28958	-0.999741
HCC1_ACCACAAGTGCCCAGT-1	HCC1	0	Macrophage	Macrophage_0	Macrophage_0#HCC1	-1.14385	-0.421822	2.811	-1.6189	-5.46838	-9.22479	-0.473711	-2.12083
HCC1_ACCACAAGTGCTATTG-1	HCC1	0	Macrophage	Macrophage_0	Macrophage_0#HCC1	2.66672	2.51189	3.8057	-3.18248	-5.46923	-6.65667	0.799577	-1.6255
HCC1_ACCACAAGTTGCGGAA-1	HCC1	Scissor+	Macrophage	Macrophage_Scissor+	Macrophage_Scissor+#HCC1	2.75339	-1.20005	2.38299	-2.04748	-5.2487	-7.23133	-2.99788	-2.05123
HCC1_ACCACAATCCACGGGT-1	HCC1	0	Macrophage	Macrophage_0	Macrophage_0#HCC1	1.455	2.52977	3.25086	0.572296	-3.16687	-7.68777	-2.76555	-1.84087
HCC1_ACCACAATCCGTGACG-1	HCC1	0	Macrophage	Macrophage_0	Macrophage_0#HCC1	3.18801	0.938651	4.01747	-3.57708	-8.845	-6.83368	-0.19586	-1.97438
HCC1_ACCACAATCGACATCA-1	HCC1	0	Macrophage	Macrophage_0	Macrophage_0#HCC1	-0.533222	-0.684361	3.13053	-1.51845	-6.40941	-7.10666	-8.64543	-1.90564
HCC1_ACCACAATCGGTCGAC-1	HCC1	Scissor-	Macrophage	Macrophage_Scissor-	Macrophage_Scissor-#HCC1	1.98769	-1.63188	0.0310191	1.56772	-7.95949	-5.77681	-8.69388	-1.12957
HCC1_ACCATTTAGAGTCACG-1	HCC1	0	T cell	T cell_0	T cell_0#HCC1	-2.42646	-1.72231	-1.54577	-0.124158	-1.5582	0.702152	2.77846	3.41886
HCC1_ACCATTTCAAGAATGT-1	HCC1	0	Macrophage	Macrophage_0	Macrophage_0#HCC1	0.93528	2.75312	3.68967	-0.242207	-6.37155	-9.87304	-8.80559	-1.7305
HCC1_ACCATTTCACCGCTAG-1	HCC1	0	Macrophage	Macrophage_0	Macrophage_0#HCC1	0.962788	-1.02615	2.8983	-4.90051	-5.37574	-6.28963	3.51384	-1.17156
HCC1_ACCATTTCAGCAGATG-1	HCC1	0	T cell	T cell_0	T cell_0#HCC1	-0.171438	0.411014	2.61192	1.03644	-3.13151	-7.34171	2.73276	1.81321
HCC1_ACCATTTGTCTTGAAC-1	HCC1	Scissor-	Macrophage	Macrophage_Scissor-	Macrophage_Scissor-#HCC1	-0.770355	-1.16358	3.51954	-3.29253	-5.52577	-4.7892	2.07585	-1.93808
HCC1_ACCATTTTCATCGCAA-1	HCC1	Scissor+	Macrophage	Macrophage_Scissor+	Macrophage_Scissor+#HCC1	1.83648	2.09283	1.86419	-2.73148	-7.09452	-9.45014	-6.0276	-2.11209
HCC1_ACCATTTTCCAAAGGG-1	HCC1	Scissor+	Macrophage	Macrophage_Scissor+	Macrophage_Scissor+#HCC1	0.986999	2.63195	0.759787	-1.29476	-5.24032	-9.02022	-4.47302	-0.692118
HCC1_ACCATTTTCCCTCGTA-1	HCC1	Scissor+	Macrophage	Macrophage_Scissor+	Macrophage_Scissor+#HCC1	-0.693871	2.00498	-0.34203	-3.52762	-7.09956	-10.066	-6.28949	-1.47144
HCC1_ACCATTTTCGCGCTGA-1	HCC1	0	Macrophage	Macrophage_0	Macrophage_0#HCC1	3.93896	2.43586	2.41767	-2.16601	-5.47998	-9.13523	0.154469	-1.6972
HCC1_ACCCAAACATCTGTTT-1	HCC1	Scissor-	Hepatocyte	Hepatocyte_Scissor-	Hepatocyte_Scissor-#HCC1	-0.107465	-0.174461	-2.14042	0.246509	-7.46913	-3.63207	1.0541	-2.05595
HCC1_ACCCAAAGTAAGCAAT-1	HCC1	0	Macrophage	Macrophage_0	Macrophage_0#HCC1	1.51274	1.81418	2.69409	-3.83141	-5.28156	-8.46246	-3.9675	-1.21326
HCC1_ACCCAAAGTGCGAGTA-1	HCC1	0	Macrophage	Macrophage_0	Macrophage_0#HCC1	1.1659	1.78785	3.65193	-1.96841	-4.94181	-7.48306	-2.15957	0.0259767
HCC1_ACCCTCAAGTCTGCGC-1	HCC1	Scissor-	NK	NK_Scissor-	NK_Scissor-#HCC1	-1.00839	-1.14926	-3.57589	1.55364	-0.623256	-0.136296	4.23395	1.36142
HCC1_ACCCTCAAGTGATAAC-1	HCC1	0	Macrophage	Macrophage_0	Macrophage_0#HCC1	-0.301843	2.64246	2.78993	-3.73527	-5.80127	-9.79192	-7.77946	-0.253297
HCC1_ACCCTCAAGTTACGAA-1	HCC1	Scissor+	Macrophage	Macrophage_Scissor+	Macrophage_Scissor+#HCC1	0.551734	2.52539	6.09669	-2.49038	-7.83696	-10.2626	-8.21262	-1.29126
HCC1_ACCCTCATCAAGGCTT-1	HCC1	0	Macrophage	Macrophage_0	Macrophage_0#HCC1	-0.934266	0.337766	1.47876	-3.76184	-5.44637	-6.38713	1.16727	-1.46449
HCC1_ACCCTCATCGGCATAT-1	HCC1	0	T cell	T cell_0	T cell_0#HCC1	-0.952757	-1.64723	-1.52615	1.97123	-1.66271	0.724578	5.05545	2.10473
HCC1_ACCCTCATCTAGAACC-1	HCC1	0	Macrophage	Macrophage_0	Macrophage_0#HCC1	2.81645	2.86757	3.40277	0.218593	-5.66737	-7.60489	-4.88349	-1.62175
HCC1_ACCCTCATCTTCACGC-1	HCC1	0	Macrophage	Macrophage_0	Macrophage_0#HCC1	0.217708	0.0210932	1.41387	1.20386	-6.86286	-7.29689	-22.3054	-0.180735
HCC1_ACCCTCATCTTCGTGC-1	HCC1	Scissor+	Hepatocyte	Hepatocyte_Scissor+	Hepatocyte_Scissor+#HCC1	1.75447	-0.00234777	-0.986786	1.57948	-6.98028	-2.66642	3.46679	-1.5773
HCC1_ACCCTTGAGTATGACA-1	HCC1	Scissor-	Macrophage	Macrophage_Scissor-	Macrophage_Scissor-#HCC1	0.693877	2.30871	4.51283	-1.76303	-6.6483	-5.56457	-2.47922	-2.07937
HCC1_ACCCTTGAGTGCTCAT-1	HCC1	Scissor-	Macrophage	Macrophage_Scissor-	Macrophage_Scissor-#HCC1	1.54902	0.985934	1.81721	-1.54115	-4.32551	-4.25103	5.44397	-1.8283
HCC1_ACCCTTGGTCCATCTC-1	HCC1	0	Macrophage	Macrophage_0	Macrophage_0#HCC1	3.16296	2.06058	2.94768	-3.67367	-6.21802	-10.5129	-6.92246	-1.75021
HCC1_ACCCTTGGTGAATGAT-1	HCC1	Scissor-	T cell	T cell_Scissor-	T cell_Scissor-#HCC1	-2.6492	-1.80028	-1.03984	0.832563	-2.81707	1.12614	5.9488	1.92845
HCC1_ACCCTTGGTTCCGTTC-1	HCC1	Scissor+	Macrophage	Macrophage_Scissor+	Macrophage_Scissor+#HCC1	1.9342	1.17931	2.50921	-0.704955	-6.2981	-8.52836	-4.26636	-1.51077
HCC1_ACCCTTGGTTGCCATA-1	HCC1	Scissor-	Macrophage	Macrophage_Scissor-	Macrophage_Scissor-#HCC1	-0.559052	1.11829	1.9214	-2.48342	-4.86558	-6.34247	-2.97973	-0.883423
HCC1_ACCCTTGTCACGGTCG-1	HCC1	Scissor-	Macrophage	Macrophage_Scissor-	Macrophage_Scissor-#HCC1	0.406195	0.571259	4.58834	0.421834	-4.57113	-5.95445	1.17751	-1.51874
HCC1_ACCCTTGTCAGCGGAA-1	HCC1	Scissor+	Macrophage	Macrophage_Scissor+	Macrophage_Scissor+#HCC1	3.40557	2.01805	2.25118	-1.15634	-5.91412	-9.66036	-1.18598	-0.444844
HCC1_ACCCTTGTCTTTACAC-1	HCC1	0	T cell	T cell_0	T cell_0#HCC1	-1.25387	-1.73062	-3.53627	0.28425	0.615068	2.33078	-0.286636	3.13956
HCC1_ACCGTTCAGAGAGTTT-1	HCC1	0	NK	NK_0	NK_0#HCC1	-2.97899	-1.49075	-1.95712	-0.200637	-3.29724	3.02507	3.54834	0.532598
HCC1_ACCGTTCAGCGAGTCA-1	HCC1	0	Macrophage	Macrophage_0	Macrophage_0#HCC1	1.64275	4.36491	4.03578	-5.49107	-6.02617	-10.2063	-6.20104	-1.63068
HCC1_ACCGTTCAGGCATGCA-1	HCC1	0	Macrophage	Macrophage_0	Macrophage_0#HCC1	1.23082	2.33924	4.68369	-0.0885491	-6.97471	-6.70026	0.908913	-1.9453
HCC1_ACCGTTCCAACAGTGG-1	HCC1	0	Macrophage	Macrophage_0	Macrophage_0#HCC1	-0.251165	-0.478143	2.30046	-2.52677	-5.43511	-8.35304	0.908811	-0.864666
HCC1_ACCGTTCCACCCTTAC-1	HCC1	Scissor-	Macrophage	Macrophage_Scissor-	Macrophage_Scissor-#HCC1	-0.740914	3.41228	3.56169	-2.05534	-4.27832	-7.99594	-3.6047	-1.27918
HCC1_ACCGTTCCATGACGTT-1	HCC1	0	Macrophage	Macrophage_0	Macrophage_0#HCC1	1.68182	2.63188	-0.808376	-0.497791	-6.3342	-8.88376	-10.0602	-1.43908
HCC1_ACCGTTCGTATCGAAA-1	HCC1	Scissor-	Macrophage	Macrophage_Scissor-	Macrophage_Scissor-#HCC1	1.8507	2.29571	3.73954	-2.28618	-6.27794	-9.97011	-2.11719	-1.65832
HCC1_ACCGTTCTCCACTGAA-1	HCC1	Scissor-	Macrophage	Macrophage_Scissor-	Macrophage_Scissor-#HCC1	-0.0969151	-0.808085	1.19712	-0.645391	-5.62988	-7.74514	1.57454	-1.48974
HCC1_ACCTACCAGACTCAAA-1	HCC1	Scissor-	Macrophage	Macrophage_Scissor-	Macrophage_Scissor-#HCC1	1.33082	1.84176	2.41477	-1.56068	-5.59989	-8.11236	-1.09383	-1.97571
HCC1_ACCTACCGTAAGATAC-1	HCC1	0	Macrophage	Macrophage_0	Macrophage_0#HCC1	-0.470937	3.88114	3.9432	-3.15022	-5.82753	-10.8584	-1.42937	-1.31236
HCC1_ACCTACCGTACATACC-1	HCC1	Scissor-	Macrophage	Macrophage_Scissor-	Macrophage_Scissor-#HCC1	-0.455251	3.74524	0.0804364	-3.36475	-5.48901	-6.58535	0.141721	-2.30706
HCC1_ACCTACCTCAGCTTCC-1	HCC1	Scissor-	Macrophage	Macrophage_Scissor-	Macrophage_Scissor-#HCC1	2.27057	-0.788277	4.13652	-3.28115	-5.64902	-7.78516	3.42174	-1.44566
HCC1_ACCTACCTCGCGTCGA-1	HCC1	Scissor-	T cell	T cell_Scissor-	T cell_Scissor-#HCC1	-2.13173	-2.14093	-2.22428	0.69828	-0.851896	1.87306	-0.426794	2.79667
HCC1_ACCTGAAAGAGGTTTA-1	HCC1	Scissor+	Macrophage	Macrophage_Scissor+	Macrophage_Scissor+#HCC1	0.0189229	1.1801	0.638407	-1.9416	-5.19869	-7.65801	-4.86246	-0.850558
HCC1_ACCTGAAAGCCAACCC-1	HCC1	Scissor+	Macrophage	Macrophage_Scissor+	Macrophage_Scissor+#HCC1	0.209644	1.79097	-0.816584	0.792755	-9.0433	-8.75889	-20.1705	-0.738975
HCC1_ACCTGAAAGTACCCTA-1	HCC1	0	Macrophage	Macrophage_0	Macrophage_0#HCC1	1.04619	1.52677	2.25339	-2.70271	-4.96452	-7.13343	-1.13391	0.122369
HCC1_ACCTGAACAGTCTGGC-1	HCC1	Scissor-	Macrophage	Macrophage_Scissor-	Macrophage_Scissor-#HCC1	-0.317847	0.739632	2.50346	-1.38687	-5.91487	-5.93334	-6.07993	-2.01316
HCC1_ACCTGAAGTGCGAACA-1	HCC1	0	Macrophage	Macrophage_0	Macrophage_0#HCC1	2.94626	3.78546	2.72151	-1.34717	-4.22156	-11.0636	-3.63464	-0.994871
HCC1_ACCTGAAGTGGTAACG-1	HCC1	0	T cell	T cell_0	T cell_0#HCC1	-2.92855	-0.750637	-0.349572	0.180536	-2.19222	1.50127	2.62255	4.79923
HCC1_ACCTGAATCCAACCAA-1	HCC1	Scissor-	Macrophage	Macrophage_Scissor-	Macrophage_Scissor-#HCC1	-0.739284	1.58181	1.48434	0.409846	-7.34206	-8.51204	-11.3061	-1.05929
HCC1_ACCTGTCAGATACAGT-1	HCC1	Scissor+	NK	NK_Scissor+	NK_Scissor+#HCC1	0.312059	-1.91925	-1.53756	1.27269	0.689751	2.94964	7.75646	4.03887
HCC1_ACCTGTCAGCACCTGC-1	HCC1	0	NK	NK_0	NK_0#HCC1	-1.5278	-2.34405	-1.31369	0.788077	-3.94115	-0.475004	-3.70214	1.92529
HCC1_ACCTGTCAGCGTATAA-1	HCC1	Scissor+	NK	NK_Scissor+	NK_Scissor+#HCC1	-1.09527	-1.38062	-1.92127	1.23873	-1.24202	2.28516	2.64839	0.80887
HCC1_ACCTGTCAGTAAGCAT-1	HCC1	Scissor+	Macrophage	Macrophage_Scissor+	Macrophage_Scissor+#HCC1	4.54563	1.2979	3.51506	-1.10378	-5.67403	-9.8899	-3.32323	-1.45762
HCC1_ACCTGTCCAGGTTCCG-1	HCC1	0	Macrophage	Macrophage_0	Macrophage_0#HCC1	2.62177	2.08561	-2.55811	-1.77059	-7.71291	-8.06939	-5.90116	-0.83526
HCC1_ACCTGTCGTCTAGGTT-1	HCC1	0	Macrophage	Macrophage_0	Macrophage_0#HCC1	-1.04282	-1.58154	5.35292	-3.114	-4.78601	-5.59644	1.72334	-1.7458
HCC1_ACCTGTCTCAAGCCCG-1	HCC1	Scissor-	T cell	T cell_Scissor-	T cell_Scissor-#HCC1	0.426463	-1.07341	-3.02508	0.866613	-3.33908	-1.11699	2.79987	3.09508
HCC1_ACCTGTCTCATTCCTA-1	HCC1	0	Macrophage	Macrophage_0	Macrophage_0#HCC1	2.00169	-1.05855	2.38963	-1.52516	-4.07796	-6.79379	4.89435	-1.49376
HCC1_ACCTGTCTCGACGCTG-1	HCC1	0	T cell	T cell_0	T cell_0#HCC1	0.52543	-1.57421	-3.71785	1.56574	-3.87142	0.00578412	4.342	4.91619
HCC1_ACCTGTCTCTCAAAGC-1	HCC1	0	Macrophage	Macrophage_0	Macrophage_0#HCC1	1.06338	0.0423163	3.10848	-1.49198	-2.3713	-2.01615	3.95147	-1.60099
HCC1_ACGATCAAGATCGCCC-1	HCC1	0	NK	NK_0	NK_0#HCC1	-0.360419	-2.21582	-3.29763	0.198019	-2.31633	1.77003	-0.236027	2.46975
HCC1_ACGATCAAGATGGCGT-1	HCC1	Scissor+	Macrophage	Macrophage_Scissor+	Macrophage_Scissor+#HCC1	2.73322	2.0197	3.09354	-2.60066	-6.35854	-10.1966	-10.0369	-1.92894
HCC1_ACGATCAAGCAATAGT-1	HCC1	0	Macrophage	Macrophage_0	Macrophage_0#HCC1	4.08747	1.3239	1.93516	-1.3811	-6.94037	-9.7158	-6.72682	-1.95225
HCC1_ACGATCAAGCGCTGAA-1	HCC1	0	Macrophage	Macrophage_0	Macrophage_0#HCC1	1.11297	1.57884	4.68211	-2.74841	-7.08143	-7.21	-3.99448	-1.31806
HCC1_ACGATCAAGTAAACTG-1	HCC1	0	Macrophage	Macrophage_0	Macrophage_0#HCC1	-0.27343	1.65682	-1.96237	-1.34239	-5.42578	-9.89525	-5.03032	-1.52263
HCC1_ACGATCACATGTGTCA-1	HCC1	0	T cell	T cell_0	T cell_0#HCC1	-0.650029	-1.29203	-2.78892	-0.0728277	-0.20793	-0.0909008	3.77905	2.85527
HCC1_ACGATCAGTTGCGGAA-1	HCC1	Scissor-	T cell	T cell_Scissor-	T cell_Scissor-#HCC1	-1.11577	-3.07941	-2.83064	-0.124408	-3.39214	1.70695	2.06329	4.3471
HCC1_ACGATCATCGGACCAC-1	HCC1	Scissor-	Macrophage	Macrophage_Scissor-	Macrophage_Scissor-#HCC1	1.44779	0.398394	4.46343	-3.36437	-4.35483	-7.43091	4.24992	-1.69869
HCC1_ACGATCATCTCTGCCA-1	HCC1	0	Macrophage	Macrophage_0	Macrophage_0#HCC1	1.01082	3.64082	3.21845	-1.05466	-5.70698	-7.95682	0.531033	-1.52188
HCC1_ACGATGTAGACTCAAA-1	HCC1	Scissor+	Macrophage	Macrophage_Scissor+	Macrophage_Scissor+#HCC1	1.11399	1.2143	2.74075	-3.1876	-5.33351	-7.31313	6.10466	-1.81046
HCC1_ACGATGTCATGTTTGG-1	HCC1	Scissor+	Macrophage	Macrophage_Scissor+	Macrophage_Scissor+#HCC1	1.77092	0.885682	-0.305945	-0.119553	-5.56671	-6.66785	-5.36835	-1.21958
HCC1_ACGATGTGTCTACAGT-1	HCC1	0	Macrophage	Macrophage_0	Macrophage_0#HCC1	0.475662	2.64096	3.85679	-3.36969	-7.60726	-7.29066	-0.978713	-1.41091
HCC1_ACGCACGAGCATCCCG-1	HCC1	Scissor+	Macrophage	Macrophage_Scissor+	Macrophage_Scissor+#HCC1	0.0883069	-0.0393502	4.2953	0.288455	-6.82261	-8.06117	-6.33862	-1.35
HCC1_ACGCACGAGGAACATT-1	HCC1	Scissor+	B cell	B cell_Scissor+	B cell_Scissor+#HCC1	-2.30966	-1.21491	-0.953958	0.481907	-6.91139	1.84884	9.1694	-1.17222
HCC1_ACGCACGAGGCATCGA-1	HCC1	0	Macrophage	Macrophage_0	Macrophage_0#HCC1	1.77292	1.44659	3.55244	-1.0402	-6.58937	-6.47344	-5.09752	-1.98507
HCC1_ACGCACGCAAAGGTTA-1	HCC1	Scissor-	Macrophage	Macrophage_Scissor-	Macrophage_Scissor-#HCC1	-0.59174	0.580784	-0.509198	0.134391	-7.57778	-6.68367	-12.0714	-1.67595
HCC1_ACGCACGCAACCAGAG-1	HCC1	Scissor+	Hepatocyte	Hepatocyte_Scissor+	Hepatocyte_Scissor+#HCC1	-0.532199	-0.36417	-2.81127	0.320915	-7.67772	0.103719	11.034	-1.73876
HCC1_ACGCACGCAACGCCCA-1	HCC1	0	T cell	T cell_0	T cell_0#HCC1	-0.924226	-2.35149	-2.47289	1.48738	-3.08851	1.92102	5.19225	5.21818
HCC1_ACGCACGCACGACAGA-1	HCC1	Scissor+	NK	NK_Scissor+	NK_Scissor+#HCC1	-3.28043	0.129816	-1.22541	2.59959	-2.82126	1.02229	-10.2207	-0.929596
HCC1_ACGCACGCAGACGCTC-1	HCC1	0	T cell	T cell_0	T cell_0#HCC1	-1.31348	-1.93483	-3.5356	0.842163	-0.294292	-0.2636	4.61155	4.45166
HCC1_ACGCACGCATGACAGG-1	HCC1	0	T cell	T cell_0	T cell_0#HCC1	-0.63423	-2.22422	-2.60148	1.15136	-2.84675	0.952827	-0.0860082	4.94858
HCC1_ACGCACGGTCGCACAC-1	HCC1	0	Macrophage	Macrophage_0	Macrophage_0#HCC1	1.42611	-0.214493	2.22917	-3.46023	-6.35795	-12.0193	-4.42916	-1.58026
HCC1_ACGCACGGTCTGTAGT-1	HCC1	0	Hepatocyte	Hepatocyte_0	Hepatocyte_0#HCC1	-0.0578681	-1.10298	-2.56569	0.727796	-7.36986	0.555427	6.41922	-2.56316
HCC1_ACGCACGGTTAAGCAA-1	HCC1	0	Macrophage	Macrophage_0	Macrophage_0#HCC1	1.36661	1.77063	4.08956	-2.52353	-5.61421	-9.15838	-5.57271	-1.56061
HCC1_ACGCACGTCCTGGTCT-1	HCC1	0	Macrophage	Macrophage_0	Macrophage_0#HCC1	0.157213	2.70809	3.90177	0.55518	-6.57489	-7.9253	-1.72244	-2.13893
HCC1_ACGCACGTCTCATTAC-1	HCC1	0	Macrophage	Macrophage_0	Macrophage_0#HCC1	1.90438	1.96159	-0.451153	-0.0504034	-6.26406	-5.53152	-2.27188	-1.83019
HCC1_ACGGAAGAGCCGCTTG-1	HCC1	Scissor-	NK	NK_Scissor-	NK_Scissor-#HCC1	-2.02009	-1.39001	-3.52472	-0.124408	-7.32178	0.156522	-4.4467	-2.584
HCC1_ACGGAAGAGGCAGTCA-1	HCC1	0	T cell	T cell_0	T cell_0#HCC1	-2.21517	-1.22472	-2.36781	1.90025	-4.79539	0.670345	-3.79405	1.64866
HCC1_ACGGAAGAGTCTAGAA-1	HCC1	0	Macrophage	Macrophage_0	Macrophage_0#HCC1	0.191556	3.8754	4.01552	-5.88353	-4.98681	-9.04674	-5.02186	-0.929239
HCC1_ACGGAAGAGTGCAGCA-1	HCC1	0	Macrophage	Macrophage_0	Macrophage_0#HCC1	0.589459	1.99523	0.990743	-0.966427	-6.4832	-9.22683	0.790082	-1.55424
HCC1_ACGGAAGCAACTCGTA-1	HCC1	0	Macrophage	Macrophage_0	Macrophage_0#HCC1	-0.602225	2.07344	4.8726	-4.43442	-5.76763	-8.80665	-0.062641	-2.4665
HCC1_ACGGAAGCAATAACCC-1	HCC1	Scissor+	T cell	T cell_Scissor+	T cell_Scissor+#HCC1	-1.47549	-1.79507	-2.09235	3.00817	-2.25817	1.3978	2.47942	3.74792
HCC1_ACGGAAGCACTGCGTG-1	HCC1	Scissor-	Macrophage	Macrophage_Scissor-	Macrophage_Scissor-#HCC1	0.409257	1.97241	-0.899912	1.05683	-6.8037	-6.64152	0.908116	-1.95248
HCC1_ACGGAAGCAGGTTCGC-1	HCC1	Scissor-	Macrophage	Macrophage_Scissor-	Macrophage_Scissor-#HCC1	1.11376	0.0704697	1.03996	-0.281168	-5.65849	-10.2491	-1.34718	-1.23256
HCC1_ACGGAAGCATGGATCT-1	HCC1	0	Macrophage	Macrophage_0	Macrophage_0#HCC1	3.04039	1.34422	0.404622	-3.3262	-4.399	-7.87213	-0.820908	-1.98241
HCC1_ACGGAAGGTCCTCATC-1	HCC1	0	Macrophage	Macrophage_0	Macrophage_0#HCC1	1.23453	-1.35386	2.34632	0.0695567	-8.10201	-1.13106	-21.4122	-2.43247
HCC1_ACGGAAGGTGTTTACG-1	HCC1	0	Macrophage	Macrophage_0	Macrophage_0#HCC1	0.476247	2.88917	2.78794	-1.04153	-5.95248	-6.17958	2.13999	-1.71515
HCC1_ACGGAAGGTTTACGAC-1	HCC1	0	Macrophage	Macrophage_0	Macrophage_0#HCC1	0.568636	2.33231	5.68397	-3.25683	-6.39754	-11.9707	-2.75237	-0.54572
HCC1_ACGGAAGGTTTCCATT-1	HCC1	Scissor+	Macrophage	Macrophage_Scissor+	Macrophage_Scissor+#HCC1	0.116527	0.0499682	1.07204	0.900193	-6.01164	-5.44009	-0.145665	-0.627156
HCC1_ACGGAAGGTTTGTTGG-1	HCC1	Scissor-	NK	NK_Scissor-	NK_Scissor-#HCC1	-2.41522	-2.63358	-3.75358	-0.124675	-5.02541	0.336933	3.70685	2.28277
HCC1_ACGGAAGTCGAACCAT-1	HCC1	Scissor-	Macrophage	Macrophage_Scissor-	Macrophage_Scissor-#HCC1	-0.351435	-0.285403	3.44015	-3.74647	-4.31003	-5.02428	4.16637	-1.15989
HCC1_ACGGGTCAGAATTGCA-1	HCC1	Scissor+	Macrophage	Macrophage_Scissor+	Macrophage_Scissor+#HCC1	1.78096	0.577969	2.82838	-2.93819	-6.04591	-11.3932	-5.21561	-0.970354
HCC1_ACGGGTCAGAGAGTTT-1	HCC1	0	NK	NK_0	NK_0#HCC1	-1.92561	-1.28176	-4.31231	0.799905	-5.13074	0.250183	-1.69067	3.71258
HCC1_ACGGGTCAGGTGCTAG-1	HCC1	Scissor+	Macrophage	Macrophage_Scissor+	Macrophage_Scissor+#HCC1	2.03671	2.54522	3.95274	-3.41534	-6.85912	-9.55469	-8.89718	-0.566421
HCC1_ACGGGTCCAAAGACTA-1	HCC1	Scissor+	Macrophage	Macrophage_Scissor+	Macrophage_Scissor+#HCC1	1.36672	-1.42105	1.52596	-4.16843	-6.11256	-6.81202	-1.19773	-0.861049
HCC1_ACGGGTCCACAACGCC-1	HCC1	0	Macrophage	Macrophage_0	Macrophage_0#HCC1	0.101144	0.532104	3.55865	0.719543	-5.56543	-7.27653	2.08238	-1.12215
HCC1_ACGGGTCCAGTTAGAA-1	HCC1	0	Macrophage	Macrophage_0	Macrophage_0#HCC1	1.03233	-0.407524	1.76777	-3.04365	-2.88338	-3.33238	4.46358	-0.766032
HCC1_ACGGGTCCATACCATG-1	HCC1	Scissor+	T cell	T cell_Scissor+	T cell_Scissor+#HCC1	-1.05271	-1.7922	-1.23509	1.40179	0.958631	2.64148	5.15513	5.80323
HCC1_ACGGGTCCATTAAGCC-1	HCC1	0	T cell	T cell_0	T cell_0#HCC1	-0.804551	1.32802	-3.19468	0.707196	-3.31369	-1.36442	1.72199	5.74497
HCC1_ACGGTCGAGAGTCAGC-1	HCC1	0	Macrophage	Macrophage_0	Macrophage_0#HCC1	-0.240443	-1.77585	1.53337	-4.37853	-6.85184	-6.61625	1.70045	-0.826723
HCC1_ACGGTCGAGCTTGTGT-1	HCC1	Scissor+	T cell	T cell_Scissor+	T cell_Scissor+#HCC1	-2.57801	-0.711992	-3.76031	0.958548	-3.5965	0.593701	7.11497	1.48836
HCC1_ACGGTCGCATACTTTC-1	HCC1	Scissor-	Macrophage	Macrophage_Scissor-	Macrophage_Scissor-#HCC1	3.22394	0.988574	4.90011	-0.394668	-6.5253	-11.4751	-15.6755	-1.22831
HCC1_ACGGTCGGTAGCTGAG-1	HCC1	Scissor+	NK	NK_Scissor+	NK_Scissor+#HCC1	-0.762722	0.277581	-3.0995	0.375034	-2.45177	0.899997	5.24747	-0.0567889
HCC1_ACGGTCGGTAGCTTGT-1	HCC1	0	Macrophage	Macrophage_0	Macrophage_0#HCC1	0.170717	1.29866	3.96465	-1.9668	-4.91834	-8.28083	-4.81339	-1.16877
HCC1_ACGGTCGGTCCTGGTG-1	HCC1	0	Macrophage	Macrophage_0	Macrophage_0#HCC1	0.53177	0.312947	0.206873	-2.52373	-5.02527	-9.38933	-5.14729	-1.6186
HCC1_ACGGTCGTCCGGACGT-1	HCC1	0	Macrophage	Macrophage_0	Macrophage_0#HCC1	2.8476	0.343995	4.49912	-2.31978	-7.21789	-7.39746	-5.75529	-1.16478
HCC1_ACGGTTAAGACCATAA-1	HCC1	0	Macrophage	Macrophage_0	Macrophage_0#HCC1	2.77546	2.71291	2.63635	-2.45772	-4.38415	-8.26618	1.06285	-0.981772
HCC1_ACGGTTAAGCACTCGC-1	HCC1	Scissor+	Macrophage	Macrophage_Scissor+	Macrophage_Scissor+#HCC1	-0.248227	-0.253939	4.99135	-4.03948	-6.17902	-6.9115	-0.297391	-1.45085
HCC1_ACGGTTACACGGTAGA-1	HCC1	0	T cell	T cell_0	T cell_0#HCC1	-0.498988	-1.61812	-2.46738	1.34277	0.24946	2.87445	2.48506	3.92151
HCC1_ACGGTTAGTTAAACAG-1	HCC1	0	T cell	T cell_0	T cell_0#HCC1	-0.719228	-1.82518	-3.93641	1.93735	-3.56826	-0.0123354	5.15067	5.70153
HCC1_ACGGTTAGTTACCTTT-1	HCC1	0	Macrophage	Macrophage_0	Macrophage_0#HCC1	1.47136	2.96877	3.21371	-3.28467	-5.03096	-9.8293	-1.9041	-1.70818
HCC1_ACGTAACAGTCCTGCG-1	HCC1	0	Macrophage	Macrophage_0	Macrophage_0#HCC1	1.08225	1.93232	1.14857	-2.27212	-6.29592	-11.0923	-12.1337	-0.793846
HCC1_ACGTAACAGTGGAAGA-1	HCC1	Scissor+	Macrophage	Macrophage_Scissor+	Macrophage_Scissor+#HCC1	1.31484	2.9357	4.82931	-7.52323	-8.27505	-10.5745	-6.82787	-2.08447
HCC1_ACGTAACCAGAACCGA-1	HCC1	0	T cell	T cell_0	T cell_0#HCC1	-1.11741	-3.02832	-3.23492	1.57242	-2.81257	0.373039	0.809131	4.73761
HCC1_ACGTAACGTGTCTAAC-1	HCC1	Scissor-	B cell	B cell_Scissor-	B cell_Scissor-#HCC1	1.59298	-1.3872	-0.699129	0.89071	-5.22455	2.53658	-0.842359	-0.729471
HCC1_ACGTACACATCTCGTC-1	HCC1	0	Macrophage	Macrophage_0	Macrophage_0#HCC1	1.21792	2.87083	2.51613	-3.49285	-6.11095	-9.92203	-1.98395	-1.09593
HCC1_ACGTACAGTCATGGCC-1	HCC1	0	Macrophage	Macrophage_0	Macrophage_0#HCC1	-2.53784	-3.12359	0.593927	-0.0991713	-8.30995	-3.68661	-3.40818	-2.02309
HCC1_ACGTACAGTTAAAGTG-1	HCC1	Scissor-	Hepatocyte	Hepatocyte_Scissor-	Hepatocyte_Scissor-#HCC1	-1.2254	1.12221	-1.89836	1.13506	-9.40771	-0.605539	0.711788	-2.02429
HCC1_ACGTACAGTTTGGGTT-1	HCC1	Scissor-	T cell	T cell_Scissor-	T cell_Scissor-#HCC1	-3.574	-2.84289	-0.114861	0.56958	-2.15833	0.313323	4.64255	2.42979
HCC1_ACGTACATCACATTGG-1	HCC1	Scissor-	Macrophage	Macrophage_Scissor-	Macrophage_Scissor-#HCC1	0.582644	1.62176	0.0845919	-1.03372	-3.84823	-4.16286	-2.2268	1.95975
HCC1_ACGTACATCGGTGAAG-1	HCC1	0	Macrophage	Macrophage_0	Macrophage_0#HCC1	0.539363	-2.5902	1.69672	-3.99375	-2.10993	-5.22954	3.48543	2.91333
HCC1_ACGTACATCGTAGTGT-1	HCC1	0	Macrophage	Macrophage_0	Macrophage_0#HCC1	1.81741	0.0898794	2.05421	-3.84976	-5.02807	-8.68757	2.05687	-1.87692
HCC1_ACGTACATCGTGTGGC-1	HCC1	0	Macrophage	Macrophage_0	Macrophage_0#HCC1	3.43898	0.184991	4.91055	-1.93225	-5.68714	-9.12022	-3.23854	-1.34308
HCC1_ACGTAGTAGATGGCGT-1	HCC1	0	Macrophage	Macrophage_0	Macrophage_0#HCC1	-0.303569	2.05023	5.47262	-3.71922	-6.3829	-6.87444	4.23277	-1.73399
HCC1_ACGTAGTAGCCTTGAT-1	HCC1	0	Macrophage	Macrophage_0	Macrophage_0#HCC1	2.095	-0.40757	3.50807	-1.9211	-6.78746	-8.94442	0.125272	-1.8906
HCC1_ACGTAGTCAATCTCGA-1	HCC1	Scissor-	Hepatocyte	Hepatocyte_Scissor-	Hepatocyte_Scissor-#HCC1	-1.14676	-0.280828	-2.78253	0.73838	-8.06645	0.654158	8.1677	-2.6488
HCC1_ACGTAGTGTATGCTAC-1	HCC1	0	Macrophage	Macrophage_0	Macrophage_0#HCC1	0.107571	3.92236	4.8393	-3.00799	-7.00744	-7.31807	-9.45619	-1.34744
HCC1_ACGTAGTGTATTTCGG-1	HCC1	Scissor+	T cell	T cell_Scissor+	T cell_Scissor+#HCC1	-1.43567	-1.27734	-2.16746	0.368934	-2.40775	0.807416	3.90803	0.0446007
HCC1_ACGTAGTTCAGTCACA-1	HCC1	Scissor-	Macrophage	Macrophage_Scissor-	Macrophage_Scissor-#HCC1	0.0979845	-1.21727	2.34994	-3.08899	-6.00384	-4.54348	4.58103	-1.13844
HCC1_ACGTCCTAGTCCTGCG-1	HCC1	0	Macrophage	Macrophage_0	Macrophage_0#HCC1	1.75174	3.24242	5.75987	-0.896363	-6.27704	-8.8829	-7.6922	-0.96948
HCC1_ACGTCCTCAGTCCGTG-1	HCC1	Scissor+	Macrophage	Macrophage_Scissor+	Macrophage_Scissor+#HCC1	-0.194119	5.15191	3.35184	-1.42596	-5.88776	-7.25476	-3.50305	-1.47399
HCC1_ACGTCCTGTCATTGCA-1	HCC1	0	Macrophage	Macrophage_0	Macrophage_0#HCC1	2.08346	2.54375	0.698765	-1.79177	-4.76325	-8.99377	-1.97786	-0.578867
HCC1_ACGTCCTGTGAGGAAA-1	HCC1	Scissor+	T cell	T cell_Scissor+	T cell_Scissor+#HCC1	-2.04379	-1.34506	-3.4388	0.933479	-2.6064	0.532205	-0.827868	3.28223
HCC1_ACGTCCTTCTACCACC-1	HCC1	Scissor-	Macrophage	Macrophage_Scissor-	Macrophage_Scissor-#HCC1	1.77537	0.851335	3.48305	-2.54133	-5.13875	-9.66115	2.6853	-2.15293
HCC1_ACGTTCCAGACTCCGC-1	HCC1	Scissor+	Macrophage	Macrophage_Scissor+	Macrophage_Scissor+#HCC1	2.10776	-0.375392	2.3777	-0.0596997	-5.63006	-7.62756	-5.91857	-1.34747
HCC1_ACGTTCCAGGAGAGTA-1	HCC1	0	Macrophage	Macrophage_0	Macrophage_0#HCC1	3.64003	5.79959	3.83383	-3.0626	-5.48435	-10.1095	0.525171	-1.62105
HCC1_ACGTTCCAGTACGTCT-1	HCC1	0	Macrophage	Macrophage_0	Macrophage_0#HCC1	2.3786	1.09514	3.6884	-0.400514	-5.31165	-8.03031	-0.689826	-2.17553
HCC1_ACGTTCCAGTAGCAAT-1	HCC1	0	Macrophage	Macrophage_0	Macrophage_0#HCC1	-0.813867	-0.458021	5.31925	-3.12334	-6.74243	-9.56849	0.0967047	-2.12154
HCC1_ACGTTCCAGTTAGTGA-1	HCC1	Scissor+	Macrophage	Macrophage_Scissor+	Macrophage_Scissor+#HCC1	2.59308	1.84333	5.15128	-1.38533	-6.03612	-7.13593	-8.15037	-1.57842
HCC1_ACGTTCCAGTTGTACC-1	HCC1	Scissor-	Macrophage	Macrophage_Scissor-	Macrophage_Scissor-#HCC1	2.57034	2.37976	3.91654	-2.44281	-6.77301	-9.87094	-2.61217	-1.17046
HCC1_ACGTTCCCAACGGCCT-1	HCC1	0	T cell	T cell_0	T cell_0#HCC1	0.279117	-1.78327	-2.18083	2.02671	-3.99949	2.27567	3.12127	6.20078
HCC1_ACGTTCCCATGCTGCG-1	HCC1	0	Macrophage	Macrophage_0	Macrophage_0#HCC1	0.903472	2.54931	3.30939	0.0160603	-7.03813	-6.70901	-1.50006	-1.84344
HCC1_ACGTTCCGTACCAATC-1	HCC1	Scissor-	Macrophage	Macrophage_Scissor-	Macrophage_Scissor-#HCC1	-0.892882	1.12397	-1.17568	-2.06986	-7.06346	-5.94184	-6.40442	-0.891047
HCC1_ACGTTCCGTACGACTT-1	HCC1	Scissor-	T cell	T cell_Scissor-	T cell_Scissor-#HCC1	-0.353236	-1.85534	-2.96057	1.15354	-1.06301	0.986224	2.54093	1.36158
HCC1_ACGTTCCGTATTTCTC-1	HCC1	Scissor-	B cell	B cell_Scissor-	B cell_Scissor-#HCC1	-1.20242	-2.20218	-1.17748	-0.123309	-7.55362	-0.454744	-9.20004	-1.78413
HCC1_ACGTTCCTCCACCCTA-1	HCC1	0	Macrophage	Macrophage_0	Macrophage_0#HCC1	3.22843	1.42257	3.97459	-2.09487	-5.56566	-9.72648	-6.40434	-1.53521
HCC1_ACGTTCCTCGGTCACG-1	HCC1	0	Macrophage	Macrophage_0	Macrophage_0#HCC1	1.42073	3.52046	1.60212	-3.42064	-5.51182	-11.623	-5.35483	-1.55547
HCC1_ACGTTCCTCGTTACCC-1	HCC1	Scissor+	Macrophage	Macrophage_Scissor+	Macrophage_Scissor+#HCC1	2.17253	5.11368	5.484	-3.148	-5.39464	-10.9729	-7.4809	-1.56853
HCC1_ACTACGAAGCCTCACG-1	HCC1	Scissor-	Macrophage	Macrophage_Scissor-	Macrophage_Scissor-#HCC1	1.28719	1.39802	3.05277	-2.79331	-5.52757	-5.3014	-3.76532	-1.54084
HCC1_ACTACGACACGACGTC-1	HCC1	Scissor+	Macrophage	Macrophage_Scissor+	Macrophage_Scissor+#HCC1	2.00429	2.02891	-0.8389	-1.54562	-7.05712	-9.03541	-8.796	-1.96185
HCC1_ACTACGACAGCGTATT-1	HCC1	0	Macrophage	Macrophage_0	Macrophage_0#HCC1	0.400375	0.738488	-0.55014	-1.36577	-4.61594	-8.91369	-9.05493	-2.53517
HCC1_ACTACGAGTGTGTCCG-1	HCC1	Scissor+	Macrophage	Macrophage_Scissor+	Macrophage_Scissor+#HCC1	0.764893	-0.770865	3.18856	-3.50988	-5.37453	-8.47275	0.711866	-1.44819
HCC1_ACTACGAGTGTTTCTT-1	HCC1	Scissor-	Macrophage	Macrophage_Scissor-	Macrophage_Scissor-#HCC1	-0.871309	-0.50529	3.72427	-1.09259	-5.10404	-4.43104	5.89035	-2.06597
HCC1_ACTACGAGTTCCGTTC-1	HCC1	0	Hepatocyte	Hepatocyte_0	Hepatocyte_0#HCC1	-2.39875	-0.932484	-3.1385	0.622955	-7.32479	-0.154342	-5.47841	-1.98369
HCC1_ACTACGATCCCTGTTG-1	HCC1	Scissor+	T cell	T cell_Scissor+	T cell_Scissor+#HCC1	0.16987	-0.477069	-1.25263	1.91787	2.71057	3.95975	4.93126	5.00702
HCC1_ACTACGATCGCTCCTA-1	HCC1	Scissor+	Macrophage	Macrophage_Scissor+	Macrophage_Scissor+#HCC1	0.907435	4.25369	2.57756	-3.22792	-5.95273	-6.59726	0.541243	-0.746941
HCC1_ACTATCTAGTTTCGAC-1	HCC1	Scissor-	B cell	B cell_Scissor-	B cell_Scissor-#HCC1	-2.07898	-1.50408	-2.12465	0.179	-7.12047	2.13328	-13.4414	-2.05754
HCC1_ACTATCTCACTCTGCT-1	HCC1	Scissor+	T cell	T cell_Scissor+	T cell_Scissor+#HCC1	-1.5877	-1.6573	-1.89234	0.845014	-2.25784	3.79262	4.49315	1.57023
HCC1_ACTATCTGTTGCTCGG-1	HCC1	0	Macrophage	Macrophage_0	Macrophage_0#HCC1	2.04112	0.25138	4.18556	-4.48563	-5.11944	-7.34534	2.16	-1.92496
HCC1_ACTATCTTCATGACAC-1	HCC1	0	Macrophage	Macrophage_0	Macrophage_0#HCC1	1.51922	0.460942	1.39267	1.06729	-5.9303	-5.44709	0.705065	-1.37291
HCC1_ACTATCTTCCCAGTGG-1	HCC1	0	T cell	T cell_0	T cell_0#HCC1	-2.12059	-1.08425	-1.25441	-0.124674	-1.83689	0.11315	-0.761835	2.75188
HCC1_ACTATGGAGGACAGCT-1	HCC1	Scissor-	Fibroblast	Fibroblast_Scissor-	Fibroblast_Scissor-#HCC1	0.0463019	-1.80335	-3.32803	2.05416	-6.00164	3.26137	-8.52851	-1.81582
HCC1_ACTATGGCAAGCTACT-1	HCC1	0	Macrophage	Macrophage_0	Macrophage_0#HCC1	2.13839	5.06466	3.95179	-2.69253	-5.94324	-7.74589	4.23549	-2.11381
HCC1_ACTATGGCAAGTGGGT-1	HCC1	Scissor-	Macrophage	Macrophage_Scissor-	Macrophage_Scissor-#HCC1	-1.57278	-0.518116	-0.504321	-1.69169	-6.40003	-9.25969	-4.53278	-1.73839
HCC1_ACTATGGCAATAGTCC-1	HCC1	0	Macrophage	Macrophage_0	Macrophage_0#HCC1	0.424159	1.35627	3.81679	-1.53307	-6.00301	-5.6681	3.12518	-1.95722
HCC1_ACTATGGCATAATGAG-1	HCC1	Scissor-	Hepatocyte	Hepatocyte_Scissor-	Hepatocyte_Scissor-#HCC1	0.415959	-1.59092	-0.637885	1.74686	-8.57934	-2.21017	-0.346518	-1.18484
HCC1_ACTATGGGTGAGAGGG-1	HCC1	Scissor+	Macrophage	Macrophage_Scissor+	Macrophage_Scissor+#HCC1	5.31412	0.503863	2.96412	-0.454118	-5.16296	-7.64678	1.10311	-1.31476
HCC1_ACTATGGTCAAGCTTG-1	HCC1	Scissor-	Macrophage	Macrophage_Scissor-	Macrophage_Scissor-#HCC1	3.56817	0.392643	5.47172	-2.24323	-6.07302	-6.77774	-7.69115	-2.14924
HCC1_ACTATTCAGGACAGTC-1	HCC1	Scissor-	NK	NK_Scissor-	NK_Scissor-#HCC1	-1.14717	-1.20525	-3.38443	2.09265	0.466611	3.37128	4.79995	0.176923
HCC1_ACTATTCAGGAGGGTG-1	HCC1	0	Macrophage	Macrophage_0	Macrophage_0#HCC1	1.64056	-0.346874	1.23825	0.3047	-6.32395	-8.85134	-2.85355	-0.529245
HCC1_ACTATTCAGGTAGCCA-1	HCC1	Scissor-	T cell	T cell_Scissor-	T cell_Scissor-#HCC1	-2.62095	-2.31033	-2.42369	0.641009	-0.103937	0.858873	4.82445	1.78444
HCC1_ACTATTCCAACAACAA-1	HCC1	0	Macrophage	Macrophage_0	Macrophage_0#HCC1	1.21553	4.45279	1.74461	-1.69611	-5.83832	-6.64569	-4.93976	-0.508524
HCC1_ACTATTCGTCCAAAGG-1	HCC1	Scissor-	Macrophage	Macrophage_Scissor-	Macrophage_Scissor-#HCC1	1.69336	2.30722	2.15058	-3.42751	-4.33977	-7.52645	-0.89736	-0.839435
HCC1_ACTATTCTCGGTCACG-1	HCC1	Scissor-	NK	NK_Scissor-	NK_Scissor-#HCC1	-3.2861	-1.043	-3.45005	2.34479	5.18951	0.902297	-1.01259	-2.2043
HCC1_ACTATTCTCTCCCTAG-1	HCC1	0	Macrophage	Macrophage_0	Macrophage_0#HCC1	1.48934	0.177886	3.73432	-3.5289	-5.00327	-5.83121	3.95948	-2.02586
HCC1_ACTCCCAAGAAAGTCT-1	HCC1	Scissor-	Hepatocyte	Hepatocyte_Scissor-	Hepatocyte_Scissor-#HCC1	0.0694033	-1.95061	0.0639845	-0.517565	-7.91428	-0.844675	3.64481	-2.44569
HCC1_ACTCCCAAGCCTCAGC-1	HCC1	0	Macrophage	Macrophage_0	Macrophage_0#HCC1	3.49035	2.51934	0.112295	-1.31637	-6.23109	-9.1407	-2.06179	-1.73937
HCC1_ACTCCCAGTAAGAACT-1	HCC1	Scissor+	T cell	T cell_Scissor+	T cell_Scissor+#HCC1	-2.18338	-0.465265	-2.58969	-0.124357	-4.22445	2.96004	4.32471	2.52973
HCC1_ACTCCCAGTCCTGGTG-1	HCC1	0	T cell	T cell_0	T cell_0#HCC1	-2.77669	-1.35464	-0.887124	0.430524	-2.81172	1.08917	6.7256	2.50961
HCC1_ACTCCCAGTGAGTTTC-1	HCC1	Scissor+	NK	NK_Scissor+	NK_Scissor+#HCC1	-1.65011	-1.28223	-1.61869	0.290972	0.884553	5.001	4.33795	1.79067
HCC1_ACTCCCAGTGATTAGA-1	HCC1	0	NK	NK_0	NK_0#HCC1	-2.35194	-2.97897	-2.86163	1.02151	-3.09726	-0.100444	4.75916	1.22905
HCC1_ACTCCCATCCAACACA-1	HCC1	0	Macrophage	Macrophage_0	Macrophage_0#HCC1	0.358486	0.536573	2.47217	-0.748804	-6.42891	-7.51998	-1.0253	-1.32944
HCC1_ACTCCCATCCCAGCGA-1	HCC1	Scissor-	T cell	T cell_Scissor-	T cell_Scissor-#HCC1	-1.64138	-1.29367	-0.618883	0.369763	-2.18725	0.910747	1.12462	1.476
HCC1_ACTCTCGAGCGGATCA-1	HCC1	Scissor-	T cell	T cell_Scissor-	T cell_Scissor-#HCC1	-3.39038	-1.38947	-3.75235	1.53595	-0.468311	4.32357	2.93502	1.77584
HCC1_ACTCTCGAGCTGTTCA-1	HCC1	0	Macrophage	Macrophage_0	Macrophage_0#HCC1	1.97066	-1.78051	0.556619	0.920773	-4.2834	-6.20483	-3.88454	-1.46014
HCC1_ACTCTCGAGGTCGTGA-1	HCC1	0	Fibroblast	Fibroblast_0	Fibroblast_0#HCC1	-1.82112	0.377026	-1.82031	0.017617	-7.11194	-1.98312	1.2181	-1.82976
HCC1_ACTCTCGCAAATACAG-1	HCC1	Scissor-	Fibroblast	Fibroblast_Scissor-	Fibroblast_Scissor-#HCC1	-0.978787	0.61253	-1.37792	0.48728	-5.59262	-1.53128	-0.205764	-1.90075
HCC1_ACTCTCGCATGGGTTT-1	HCC1	0	Macrophage	Macrophage_0	Macrophage_0#HCC1	0.987269	3.04159	4.15042	0.53786	-5.7306	-8.30054	-9.29404	-1.2634
HCC1_ACTCTCGGTACTAGCT-1	HCC1	0	T cell	T cell_0	T cell_0#HCC1	-0.711962	-1.69513	-2.04123	0.280992	1.87681	2.02901	6.14497	4.3678
HCC1_ACTCTCGGTACTGCCG-1	HCC1	0	Macrophage	Macrophage_0	Macrophage_0#HCC1	1.14342	2.91371	2.89446	-4.03619	-5.60168	-10.7314	1.87978	-1.71075
HCC1_ACTCTCGGTGACAACG-1	HCC1	0	Macrophage	Macrophage_0	Macrophage_0#HCC1	1.26523	3.76086	1.08605	-1.20024	-4.79552	-8.72506	-6.68847	-1.61078
HCC1_ACTCTCGGTGGGCTTC-1	HCC1	0	Macrophage	Macrophage_0	Macrophage_0#HCC1	0.137398	2.39244	5.49145	-1.80751	-6.095	-3.64671	-0.191146	-2.24508
HCC1_ACTCTCGGTTCGAGCC-1	HCC1	Scissor-	T cell	T cell_Scissor-	T cell_Scissor-#HCC1	0.124172	-1.92968	-3.14018	0.54702	-3.57976	1.90371	3.24971	3.23334
HCC1_ACTCTCGTCACTGGGC-1	HCC1	Scissor-	Macrophage	Macrophage_Scissor-	Macrophage_Scissor-#HCC1	0.719351	1.01929	2.77635	-3.58472	-4.82777	-11.3485	-2.87978	-1.77461
HCC1_ACTCTCGTCGACCATA-1	HCC1	0	Macrophage	Macrophage_0	Macrophage_0#HCC1	1.46512	0.202373	-0.617305	-3.31704	-6.7132	-11.2689	-5.18768	-0.888446
HCC1_ACTCTCGTCGGTAACT-1	HCC1	0	Macrophage	Macrophage_0	Macrophage_0#HCC1	-0.100777	-1.83669	-0.242546	1.26242	-5.54869	-6.95857	-7.04314	-1.73572
HCC1_ACTGATGGTGAGTTGG-1	HCC1	Scissor+	Macrophage	Macrophage_Scissor+	Macrophage_Scissor+#HCC1	-1.98764	-1.28034	-0.899576	-0.0134775	-10.2034	-4.54941	-13.4948	-2.43918
HCC1_ACTGATGTCTAGTGTG-1	HCC1	Scissor+	Macrophage	Macrophage_Scissor+	Macrophage_Scissor+#HCC1	3.1709	1.10434	-0.426391	-1.06292	-5.96024	-9.63724	-9.7428	-0.430503
HCC1_ACTGATGTCTATACGG-1	HCC1	Scissor-	T cell	T cell_Scissor-	T cell_Scissor-#HCC1	-1.56719	-2.36819	-0.133035	-1.21883	-2.93969	0.797177	-1.43958	3.2985
HCC1_ACTGATGTCTGAACGT-1	HCC1	Scissor-	Macrophage	Macrophage_Scissor-	Macrophage_Scissor-#HCC1	1.24835	1.25994	3.13493	-2.50175	-4.75547	-8.49295	3.261	-0.751895
HCC1_ACTGCAAAGCCATATC-1	HCC1	0	Macrophage	Macrophage_0	Macrophage_0#HCC1	0.86375	1.07225	5.57045	-0.875083	-4.86288	-8.44315	6.21236	-1.93941
HCC1_ACTGCAAAGGGTGGGA-1	HCC1	Scissor+	Macrophage	Macrophage_Scissor+	Macrophage_Scissor+#HCC1	1.26501	2.97924	-3.2801	-4.20668	-6.1078	-8.9874	-8.81118	-0.943832
HCC1_ACTGCAAAGTATTCCG-1	HCC1	0	T cell	T cell_0	T cell_0#HCC1	0.147101	-0.442921	-2.1917	1.97579	-0.199181	3.64287	5.13796	3.11196
HCC1_ACTGCAAGTACTCGAT-1	HCC1	0	Macrophage	Macrophage_0	Macrophage_0#HCC1	1.31215	0.565724	2.6461	-2.43018	-7.2199	-7.51572	2.90952	-1.59323
HCC1_ACTGCAAGTCGTGATT-1	HCC1	Scissor-	T cell	T cell_Scissor-	T cell_Scissor-#HCC1	-2.66091	-2.48333	-3.77144	0.257464	-3.24736	-0.92533	4.95352	6.01348
HCC1_ACTGCAAGTTGAAGTA-1	HCC1	0	Macrophage	Macrophage_0	Macrophage_0#HCC1	1.28693	2.12232	3.22868	-4.78105	-7.42617	-10.1078	-6.59373	-1.37715
HCC1_ACTGCAATCTCTGCCA-1	HCC1	Scissor+	Hepatocyte	Hepatocyte_Scissor+	Hepatocyte_Scissor+#HCC1	-0.028197	-0.766771	-0.64962	0.30939	-7.20598	-5.0525	-0.753234	-1.6728
HCC1_ACTGCAATCTGGGCGT-1	HCC1	0	Macrophage	Macrophage_0	Macrophage_0#HCC1	1.62588	2.01836	0.248351	0.580313	-6.21337	-7.54334	-7.24137	-1.09128
HCC1_ACTGTCCAGATCGCCC-1	HCC1	Scissor-	Macrophage	Macrophage_Scissor-	Macrophage_Scissor-#HCC1	2.56502	1.12283	1.50289	-1.54978	-4.9747	-10.1496	-3.99751	-1.57326
HCC1_ACTGTCCAGGCTAGCA-1	HCC1	Scissor+	T cell	T cell_Scissor+	T cell_Scissor+#HCC1	-0.350224	-1.45235	-2.51787	0.329531	2.62169	4.67049	0.98949	1.95712
HCC1_ACTGTCCCACACGCCA-1	HCC1	Scissor+	T cell	T cell_Scissor+	T cell_Scissor+#HCC1	-0.208088	-0.202648	-1.24068	1.13275	-0.0706513	-1.13987	5.31792	2.57673
HCC1_ACTGTCCCAGACCTGC-1	HCC1	Scissor-	Macrophage	Macrophage_Scissor-	Macrophage_Scissor-#HCC1	1.69053	-2.09841	1.55703	-1.86347	-5.72844	-6.28381	3.15566	-1.86301
HCC1_ACTGTCCCAGCTGAGA-1	HCC1	0	Macrophage	Macrophage_0	Macrophage_0#HCC1	1.52502	0.919067	2.72678	-0.41165	-5.52606	-10.583	-6.7427	-1.12541
HCC1_ACTGTCCGTAGTCGTT-1	HCC1	0	T cell	T cell_0	T cell_0#HCC1	-3.18762	-1.62389	-2.7955	2.73628	-2.31462	1.84995	2.82928	1.09923
HCC1_ACTGTCCGTCAAAGTA-1	HCC1	0	Macrophage	Macrophage_0	Macrophage_0#HCC1	-0.705764	1.61617	3.2616	0.119772	-4.82874	-7.1376	2.64121	-2.09029
HCC1_ACTGTCCTCACACGAT-1	HCC1	0	Hepatocyte	Hepatocyte_0	Hepatocyte_0#HCC1	-0.680661	-0.748078	-2.24349	0.013511	-7.72233	-1.87434	5.01403	-2.43641
HCC1_ACTGTCCTCGATTGGT-1	HCC1	0	Macrophage	Macrophage_0	Macrophage_0#HCC1	0.76186	4.4394	2.78289	-0.580841	-6.37757	-8.08174	-4.80021	-1.66454
HCC1_ACTGTCCTCTACTGAG-1	HCC1	0	Macrophage	Macrophage_0	Macrophage_0#HCC1	2.13842	-1.7337	0.469199	-4.01873	-4.63817	-10.5889	-1.99016	-1.26769
HCC1_ACTGTCCTCTCGAGTA-1	HCC1	Scissor-	Macrophage	Macrophage_Scissor-	Macrophage_Scissor-#HCC1	-0.375436	0.451247	1.41473	-1.04138	-5.97921	-8.85627	-4.29166	-1.60623
HCC1_ACTGTCCTCTTCGTGC-1	HCC1	0	NK	NK_0	NK_0#HCC1	-2.44585	-1.87938	-2.28341	0.456841	-1.26968	0.974101	-7.95401	2.32916
HCC1_ACTGTGAAGTACAACA-1	HCC1	0	Macrophage	Macrophage_0	Macrophage_0#HCC1	-0.787268	-2.69539	3.62266	-2.35856	-6.25657	-6.3803	-2.71597	-1.36712
HCC1_ACTGTGACAATGTGGG-1	HCC1	0	Macrophage	Macrophage_0	Macrophage_0#HCC1	-0.798177	2.68819	5.7185	-4.72607	-4.84837	-10.1081	-2.26079	-1.48535
HCC1_ACTGTGACACTCCCTA-1	HCC1	0	T cell	T cell_0	T cell_0#HCC1	-2.11425	-0.955858	-1.79577	1.39637	-2.38594	0.856408	-0.350412	6.9482
HCC1_ACTGTGACATCTCATT-1	HCC1	0	Macrophage	Macrophage_0	Macrophage_0#HCC1	1.33444	2.38379	5.01166	-2.91358	-4.83865	-5.53811	-4.4258	-1.70224
HCC1_ACTGTGACATTCTGTT-1	HCC1	0	Macrophage	Macrophage_0	Macrophage_0#HCC1	2.85556	1.29997	4.92198	-2.85275	-5.35348	-10.9214	-2.4729	-0.891762
HCC1_ACTGTGAGTCTGTGCG-1	HCC1	0	Macrophage	Macrophage_0	Macrophage_0#HCC1	2.27235	0.747965	1.86095	-1.55727	-6.27248	-7.25889	3.48257	-1.3678
HCC1_ACTGTGAGTGGAGAAA-1	HCC1	Scissor+	Macrophage	Macrophage_Scissor+	Macrophage_Scissor+#HCC1	1.13903	2.68666	3.9214	-1.91855	-6.379	-10.2814	-7.8379	-1.34143
HCC1_ACTGTGAGTTCAGCGC-1	HCC1	0	Macrophage	Macrophage_0	Macrophage_0#HCC1	1.95156	-0.691311	4.64269	-2.03137	-5.06752	-4.81865	2.59363	-1.65598
HCC1_ACTGTGATCAAGCGTT-1	HCC1	0	Macrophage	Macrophage_0	Macrophage_0#HCC1	1.71297	3.34156	2.88584	-5.43706	-7.63922	-8.44293	-7.64712	-1.20944
HCC1_ACTGTGATCCGCAAAT-1	HCC1	0	Macrophage	Macrophage_0	Macrophage_0#HCC1	2.09552	5.03151	5.21204	-1.19413	-4.96506	-6.9328	-1.61099	-2.3442
HCC1_ACTGTGATCGGCATAT-1	HCC1	Scissor-	T cell	T cell_Scissor-	T cell_Scissor-#HCC1	-1.54448	-1.40093	-2.71385	1.20792	-1.58458	1.31042	4.96403	4.89226
HCC1_ACTGTGATCGGCTGAC-1	HCC1	Scissor-	Macrophage	Macrophage_Scissor-	Macrophage_Scissor-#HCC1	1.41575	2.67057	6.85827	-1.59043	-4.60729	-3.87521	1.49461	-0.27812
HCC1_ACTGTGATCGTTCCTG-1	HCC1	0	Macrophage	Macrophage_0	Macrophage_0#HCC1	-2.99462	-1.79953	-0.921464	-0.482391	-7.62153	-6.75416	-0.177006	-1.64369
HCC1_ACTTAGGAGTAGGAAG-1	HCC1	0	T cell	T cell_0	T cell_0#HCC1	0.490856	-0.402657	-2.35627	0.614111	0.853215	5.06456	2.45401	4.28168
HCC1_ACTTAGGAGTATTCCG-1	HCC1	Scissor-	Macrophage	Macrophage_Scissor-	Macrophage_Scissor-#HCC1	0.901576	-0.405207	4.16525	-3.31919	-5.2445	-5.96057	3.12886	-1.63997
HCC1_ACTTAGGCAACCGGAA-1	HCC1	Scissor+	NK	NK_Scissor+	NK_Scissor+#HCC1	-1.83156	-1.45249	-2.53727	0.713003	-4.7412	0.803083	4.00354	2.48678
HCC1_ACTTAGGCAACTGATC-1	HCC1	0	T cell	T cell_0	T cell_0#HCC1	1.3791	-2.05123	-0.963211	1.54268	-2.65577	-2.19633	1.51558	5.61992
HCC1_ACTTAGGCACGCTTAA-1	HCC1	0	Macrophage	Macrophage_0	Macrophage_0#HCC1	2.35233	0.888125	4.36523	-2.37499	-5.75854	-8.88162	-8.98585	-1.36445
HCC1_ACTTAGGGTACAGCGA-1	HCC1	Scissor-	Macrophage	Macrophage_Scissor-	Macrophage_Scissor-#HCC1	1.6721	-0.213106	0.11025	-0.446142	-5.0382	-8.45561	-0.687902	-1.33445
HCC1_ACTTAGGGTGAGGATC-1	HCC1	Scissor-	Macrophage	Macrophage_Scissor-	Macrophage_Scissor-#HCC1	1.54985	1.41689	4.50033	-4.76695	-4.87841	-8.32448	3.00517	-2.36148
HCC1_ACTTATCAGTGCCCGT-1	HCC1	Scissor-	Macrophage	Macrophage_Scissor-	Macrophage_Scissor-#HCC1	0.551034	0.233638	-0.154505	-1.52787	-5.96235	-7.47645	-12.4264	-0.460962
HCC1_ACTTATCCACCCTTAC-1	HCC1	0	Macrophage	Macrophage_0	Macrophage_0#HCC1	0.606817	2.37903	4.03318	-0.202733	-4.73425	-8.07478	-5.13388	-1.40162
HCC1_ACTTATCCATCGAACT-1	HCC1	Scissor+	Macrophage	Macrophage_Scissor+	Macrophage_Scissor+#HCC1	1.50495	1.89804	4.29845	-1.89351	-4.89826	-10.5827	-4.95528	-1.52735
HCC1_ACTTATCTCGGCCAAC-1	HCC1	0	Macrophage	Macrophage_0	Macrophage_0#HCC1	0.811999	2.28224	2.04592	-2.26986	-6.94449	-9.97579	-6.08484	-2.12224
HCC1_ACTTATCTCGGTAACT-1	HCC1	0	Macrophage	Macrophage_0	Macrophage_0#HCC1	-0.375077	2.75324	2.83826	-1.85572	-5.27027	-7.79205	0.606662	-1.76514
HCC1_ACTTATCTCTTAGCCC-1	HCC1	Scissor+	NK	NK_Scissor+	NK_Scissor+#HCC1	-0.242577	-0.552814	-2.16586	1.66674	0.0624263	2.94756	5.26482	3.93204
HCC1_ACTTCCGCACGCCACA-1	HCC1	Scissor-	Macrophage	Macrophage_Scissor-	Macrophage_Scissor-#HCC1	0.425681	-0.730186	-0.528868	-0.628992	-6.23838	-7.03343	-11.39	-1.0351
HCC1_ACTTCCGCACTCAGAT-1	HCC1	Scissor-	Macrophage	Macrophage_Scissor-	Macrophage_Scissor-#HCC1	2.52743	0.780316	1.08353	-2.82646	-4.26083	-7.72278	4.46542	-1.95766
HCC1_ACTTCCGCAGCGACAA-1	HCC1	Scissor-	Macrophage	Macrophage_Scissor-	Macrophage_Scissor-#HCC1	1.27009	4.10271	2.08211	-0.0391573	-7.08098	-8.88892	-1.94591	-1.84367
HCC1_ACTTCCGGTTTCGTTT-1	HCC1	Scissor-	Macrophage	Macrophage_Scissor-	Macrophage_Scissor-#HCC1	2.422	0.9342	0.938619	-0.696175	-6.0111	-9.52628	-5.49285	-1.42865
HCC1_ACTTCCGTCACCGACG-1	HCC1	0	Macrophage	Macrophage_0	Macrophage_0#HCC1	1.8279	1.41774	5.47052	-2.8131	-5.46695	-8.68762	-7.30687	-1.93295
HCC1_ACTTCCGTCCATTTCA-1	HCC1	0	Macrophage	Macrophage_0	Macrophage_0#HCC1	2.2901	0.647272	3.97367	-0.564311	-5.22167	-8.49168	-0.514291	-1.4797
HCC1_ACTTCCGTCCTTCTTC-1	HCC1	Scissor-	T cell	T cell_Scissor-	T cell_Scissor-#HCC1	-1.76096	-2.54868	-1.81317	0.316342	-3.83047	-1.38967	2.12351	3.62658
HCC1_ACTTCGCAGAGATTCA-1	HCC1	Scissor-	Fibroblast	Fibroblast_Scissor-	Fibroblast_Scissor-#HCC1	0.616374	1.77267	-2.35343	0.0216213	-5.56997	-5.13061	0.582015	-1.90418
HCC1_ACTTCGCAGCAATAGT-1	HCC1	Scissor-	B cell	B cell_Scissor-	B cell_Scissor-#HCC1	-1.36049	-2.2616	-2.77283	-0.631157	-6.73695	0.49456	-17.3403	-1.68156
HCC1_ACTTCGCAGCTGACAG-1	HCC1	0	T cell	T cell_0	T cell_0#HCC1	-2.13804	-2.23424	-2.29342	1.01843	-2.83288	0.993344	-2.33894	5.82041
HCC1_ACTTCGCAGGTAGTAT-1	HCC1	Scissor-	T cell	T cell_Scissor-	T cell_Scissor-#HCC1	-0.951707	-0.790874	-2.845	1.97762	-1.67589	1.84664	0.276298	4.02741
HCC1_ACTTCGCCAACCACGC-1	HCC1	Scissor-	Fibroblast	Fibroblast_Scissor-	Fibroblast_Scissor-#HCC1	2.1791	-1.67867	-3.27457	1.17682	-5.80551	-2.63935	3.96887	-1.79481
HCC1_ACTTCGCCAGAAGCGT-1	HCC1	Scissor-	T cell	T cell_Scissor-	T cell_Scissor-#HCC1	-0.98323	-0.195575	-2.14771	1.3285	-0.944199	-1.03325	0.816181	7.12856
HCC1_ACTTCGCCAGGACGAT-1	HCC1	Scissor-	T cell	T cell_Scissor-	T cell_Scissor-#HCC1	-2.86188	-0.898262	-1.42296	0.27886	-3.61092	0.157848	3.95429	1.63105
HCC1_ACTTCGCCATGGATCT-1	HCC1	Scissor+	Macrophage	Macrophage_Scissor+	Macrophage_Scissor+#HCC1	1.94617	1.47516	-0.223384	-2.98089	-7.16975	-12.5255	-6.55042	-0.942162
HCC1_ACTTCGCCATTGTGCA-1	HCC1	Scissor+	Macrophage	Macrophage_Scissor+	Macrophage_Scissor+#HCC1	1.58188	0.836193	0.716756	-1.11795	-4.99744	-5.38725	1.27537	-0.799433
HCC1_ACTTCGCGTTCTCTAT-1	HCC1	0	T cell	T cell_0	T cell_0#HCC1	-1.70773	-1.49337	-1.78824	0.540728	-2.85785	1.43735	2.09846	4.9029
HCC1_ACTTCGCTCAGCGGAA-1	HCC1	Scissor-	Macrophage	Macrophage_Scissor-	Macrophage_Scissor-#HCC1	4.25132	1.48838	3.81673	-1.13036	-6.74543	-9.41389	0.19825	-1.51049
HCC1_ACTTCGCTCCTCTCTT-1	HCC1	Scissor-	T cell	T cell_Scissor-	T cell_Scissor-#HCC1	-2.47313	0.482219	-1.8066	1.05111	-0.286341	0.873574	-2.0853	2.92
HCC1_ACTTCGCTCGCCTCTA-1	HCC1	Scissor+	Macrophage	Macrophage_Scissor+	Macrophage_Scissor+#HCC1	3.10297	-0.360888	3.29176	-1.97775	-6.43941	-10.4859	3.1019	-2.03898
HCC1_ACTTCGCTCTAACACG-1	HCC1	0	T cell	T cell_0	T cell_0#HCC1	-2.5165	-2.19825	-1.5222	1.66475	-1.5458	-0.429591	1.45727	5.97715
HCC1_ACTTTCAGTAACAAGT-1	HCC1	Scissor-	T cell	T cell_Scissor-	T cell_Scissor-#HCC1	-1.13098	-2.1313	-3.59956	1.17242	0.491604	1.88084	-0.78897	0.853837
HCC1_ACTTTCAGTGGCTGAA-1	HCC1	0	T cell	T cell_0	T cell_0#HCC1	-1.25139	-0.696701	-2.23804	0.894931	-3.10218	2.65553	1.35619	2.7342
HCC1_ACTTTCAGTTCGTGCG-1	HCC1	0	Macrophage	Macrophage_0	Macrophage_0#HCC1	0.82171	-1.54431	0.421196	-0.495233	-5.24297	-7.57156	-0.593999	-1.41368
HCC1_ACTTTCATCAAGTAAG-1	HCC1	0	Macrophage	Macrophage_0	Macrophage_0#HCC1	1.00915	0.744962	4.15798	-3.31045	-5.0792	-7.50859	2.50753	-1.2052
HCC1_ACTTTCATCAGTGATC-1	HCC1	0	Macrophage	Macrophage_0	Macrophage_0#HCC1	1.73144	-1.09293	2.93708	-1.34032	-4.18022	-4.1629	6.38863	-1.30759
HCC1_ACTTTGTAGATCCTAC-1	HCC1	Scissor+	Macrophage	Macrophage_Scissor+	Macrophage_Scissor+#HCC1	0.561979	2.42685	5.285	-1.56669	-6.51918	-8.85583	-8.17503	-1.36688
HCC1_ACTTTGTAGGTTCCGC-1	HCC1	0	NK	NK_0	NK_0#HCC1	-0.0498087	-3.02378	-2.42853	1.755	-4.40238	-0.126689	0.345256	4.12826
HCC1_ACTTTGTGTCGGTACC-1	HCC1	0	Macrophage	Macrophage_0	Macrophage_0#HCC1	0.773249	1.72111	0.264515	1.04261	-4.92044	-8.18644	-2.08037	-1.79165
HCC1_ACTTTGTTCAAGTGGG-1	HCC1	0	Macrophage	Macrophage_0	Macrophage_0#HCC1	2.17272	-0.159557	0.164399	-0.325828	-5.29307	-7.28175	-3.79893	-1.47064
HCC1_ACTTTGTTCAGGTGTT-1	HCC1	0	Macrophage	Macrophage_0	Macrophage_0#HCC1	1.93183	2.5607	4.5219	-1.78222	-6.81541	-9.06584	0.543364	-0.698843
HCC1_ACTTTGTTCGGATAAA-1	HCC1	0	Macrophage	Macrophage_0	Macrophage_0#HCC1	0.250653	2.45141	0.00930732	0.379949	-5.83348	-11.7708	-5.8992	-1.86598
HCC1_ACTTTGTTCTCGCTCA-1	HCC1	Scissor+	Macrophage	Macrophage_Scissor+	Macrophage_Scissor+#HCC1	2.35504	4.69816	4.36679	-1.29634	-5.51844	-10.0013	-5.93478	-1.91441
HCC1_AGAAATGAGCTCTGTA-1	HCC1	Scissor+	Macrophage	Macrophage_Scissor+	Macrophage_Scissor+#HCC1	1.04105	1.78462	4.76856	-2.03805	-7.28185	-11.2265	-5.92449	-1.92485
HCC1_AGAAATGAGTGCCAGA-1	HCC1	Scissor+	Macrophage	Macrophage_Scissor+	Macrophage_Scissor+#HCC1	0.112147	0.951002	2.4124	-0.496241	-5.13909	-7.35658	-11.0314	-1.73714
HCC1_AGAAATGCACACCTGG-1	HCC1	Scissor+	Macrophage	Macrophage_Scissor+	Macrophage_Scissor+#HCC1	0.933186	0.582137	0.666932	-1.13906	-5.3411	-8.90792	-6.53647	-1.75298
HCC1_AGAAATGCACAGTGTT-1	HCC1	0	B cell	B cell_0	B cell_0#HCC1	-1.4649	0.971235	-1.72341	-0.879759	-6.41287	1.21431	6.18164	-0.699879
HCC1_AGAAATGTCGCGTGCA-1	HCC1	0	T cell	T cell_0	T cell_0#HCC1	-0.464879	-2.26564	-1.19689	0.70118	-2.71565	2.72138	7.21036	1.89095
HCC1_AGAACAAAGGGTTGCA-1	HCC1	Scissor-	Macrophage	Macrophage_Scissor-	Macrophage_Scissor-#HCC1	1.87487	3.789	2.65773	-0.974695	-5.57502	-4.5009	0.66393	-1.83649
HCC1_AGAACAAAGGTCCAGA-1	HCC1	Scissor+	Macrophage	Macrophage_Scissor+	Macrophage_Scissor+#HCC1	0.95346	1.24955	-0.793221	-1.65485	-6.04808	-8.07685	-8.8821	-1.3896
HCC1_AGAACAACAACTGGTT-1	HCC1	Scissor-	Macrophage	Macrophage_Scissor-	Macrophage_Scissor-#HCC1	2.18481	3.77903	2.13918	-4.04095	-5.32221	-11.1001	0.660312	-1.07284
HCC1_AGAACAACATACACCA-1	HCC1	Scissor+	T cell	T cell_Scissor+	T cell_Scissor+#HCC1	1.24487	-1.38726	-3.31637	1.41208	-2.55717	0.790658	3.18192	3.13613
HCC1_AGAACAAGTTCCTAGA-1	HCC1	0	T cell	T cell_0	T cell_0#HCC1	-1.05098	-1.8015	-0.497307	2.47102	-4.1938	-2.18543	5.40014	4.03689
HCC1_AGAACAAGTTGGTAGG-1	HCC1	0	Macrophage	Macrophage_0	Macrophage_0#HCC1	1.01309	-0.159794	2.37703	0.00238224	-4.29701	-4.76465	4.93579	-0.986786
HCC1_AGAACAATCGCAACAT-1	HCC1	Scissor-	T cell	T cell_Scissor-	T cell_Scissor-#HCC1	-0.662562	-0.310705	-3.68291	1.54513	-1.37803	0.943023	3.28782	2.23466
HCC1_AGAACAATCGCTAATG-1	HCC1	0	Macrophage	Macrophage_0	Macrophage_0#HCC1	0.929292	2.07678	2.30732	-2.72484	-5.27559	-10.0269	-3.2198	-1.19176
HCC1_AGAACCTAGAATAGTC-1	HCC1	0	T cell	T cell_0	T cell_0#HCC1	-2.71497	-1.39768	-1.39425	0.974529	1.75326	2.90746	6.25941	2.25234
HCC1_AGAACCTAGACGTCCC-1	HCC1	Scissor+	T cell	T cell_Scissor+	T cell_Scissor+#HCC1	-1.72468	-1.66792	-2.16574	2.10255	2.18441	4.24898	1.77094	2.49126
HCC1_AGAACCTAGCAGTAAT-1	HCC1	0	Macrophage	Macrophage_0	Macrophage_0#HCC1	1.54801	2.22345	2.15273	-1.66844	-6.81595	-10.9929	-12.4177	-1.59997
HCC1_AGAACCTAGTTAGAAC-1	HCC1	Scissor+	Macrophage	Macrophage_Scissor+	Macrophage_Scissor+#HCC1	0.760672	-0.769841	2.05395	-3.20995	-4.72529	-3.26438	6.02435	-1.66938
HCC1_AGAACCTGTATCGCAT-1	HCC1	0	Macrophage	Macrophage_0	Macrophage_0#HCC1	1.57504	-0.0681129	4.57259	-3.63119	-1.28469	-6.56082	0.390886	0.364102
HCC1_AGAACCTGTGGTAATA-1	HCC1	Scissor+	Macrophage	Macrophage_Scissor+	Macrophage_Scissor+#HCC1	1.89212	3.31987	3.29644	-1.02322	-5.4814	-10.4589	-6.52676	-1.2722
HCC1_AGAACCTGTTCTGAGT-1	HCC1	Scissor+	Macrophage	Macrophage_Scissor+	Macrophage_Scissor+#HCC1	0.935214	3.155	3.17897	-3.89184	-4.89797	-6.92133	-6.47354	-1.78917
HCC1_AGAACCTTCACCATCC-1	HCC1	Scissor+	Macrophage	Macrophage_Scissor+	Macrophage_Scissor+#HCC1	2.72981	0.48577	3.36675	-1.47527	-4.61335	-7.91875	-6.47114	0.227179
HCC1_AGAACCTTCCATCACC-1	HCC1	0	Hepatocyte	Hepatocyte_0	Hepatocyte_0#HCC1	-0.617434	0.0144198	-3.03451	1.5083	-7.91631	-0.567861	8.95009	-1.91379
HCC1_AGAACCTTCGAAGGAC-1	HCC1	0	NK	NK_0	NK_0#HCC1	-2.1565	-1.15993	-2.46902	2.44887	2.76529	3.68176	-0.772634	-1.35953
HCC1_AGAACCTTCTGTCTCG-1	HCC1	0	T cell	T cell_0	T cell_0#HCC1	-0.316219	-0.909253	-3.34261	-0.12441	-3.28596	-2.45546	0.639032	4.44894
HCC1_AGAAGCGAGCTGAAGC-1	HCC1	0	T cell	T cell_0	T cell_0#HCC1	-0.861594	-2.06327	-3.78889	0.109461	-2.47073	0.38323	2.93189	4.6628
HCC1_AGAAGCGCAAACTAGA-1	HCC1	0	Macrophage	Macrophage_0	Macrophage_0#HCC1	2.46491	2.78225	5.42657	-0.92139	-6.60392	-8.00136	-5.79529	-2.15225
HCC1_AGAAGCGCAACCGGAA-1	HCC1	Scissor-	Fibroblast	Fibroblast_Scissor-	Fibroblast_Scissor-#HCC1	-0.0315745	-0.905492	-2.23051	1.244	-6.58528	-1.44331	0.278103	-1.07152
HCC1_AGAAGCGCAGGATCTT-1	HCC1	Scissor-	T cell	T cell_Scissor-	T cell_Scissor-#HCC1	-1.36152	-2.17465	-1.00444	-0.124276	0.00496947	0.399918	2.63322	5.56563
HCC1_AGAAGCGGTGGATCAG-1	HCC1	Scissor-	Macrophage	Macrophage_Scissor-	Macrophage_Scissor-#HCC1	2.15104	0.232638	3.37339	-2.29341	-7.94333	-7.59348	-1.22834	-1.83192
HCC1_AGAAGCGGTGTTCCAA-1	HCC1	0	Macrophage	Macrophage_0	Macrophage_0#HCC1	0.416523	-2.35795	2.18908	-1.8045	-4.46806	-3.48391	6.98177	-1.85891
HCC1_AGAAGCGTCACTAGCA-1	HCC1	Scissor-	Macrophage	Macrophage_Scissor-	Macrophage_Scissor-#HCC1	2.34124	0.81896	0.97463	-0.435475	-5.74954	-7.2852	-4.08876	-1.80157
HCC1_AGAAGCGTCATTTGTC-1	HCC1	0	Macrophage	Macrophage_0	Macrophage_0#HCC1	1.65513	2.1564	6.17512	-3.41336	-5.50972	-9.32141	1.8305	-1.00777
HCC1_AGAAGCGTCTATCACT-1	HCC1	Scissor-	Macrophage	Macrophage_Scissor-	Macrophage_Scissor-#HCC1	-2.14009	-1.18673	-1.78733	-0.124332	-9.2978	0.84581	-1.38603	-2.20524
HCC1_AGAAGCGTCTGCTCTG-1	HCC1	Scissor-	Macrophage	Macrophage_Scissor-	Macrophage_Scissor-#HCC1	0.520702	0.400147	3.32885	-0.692212	-5.0764	-5.81727	4.67554	-1.27819
HCC1_AGAAGTAAGATGGCAC-1	HCC1	0	T cell	T cell_0	T cell_0#HCC1	-1.9532	-1.61981	-1.91881	2.02719	-3.55037	1.11001	1.84834	3.36047
HCC1_AGAAGTACAATCTCTT-1	HCC1	Scissor+	Macrophage	Macrophage_Scissor+	Macrophage_Scissor+#HCC1	2.40195	6.61812	3.84558	-2.90452	-6.41997	-10.0832	-4.96239	-2.02929
HCC1_AGAAGTACACTGAATC-1	HCC1	0	Macrophage	Macrophage_0	Macrophage_0#HCC1	1.80317	4.07719	5.2136	-1.29855	-6.73589	-8.16414	-6.52525	-0.758579
HCC1_AGAAGTAGTGGATTTC-1	HCC1	0	Macrophage	Macrophage_0	Macrophage_0#HCC1	2.44527	0.239983	2.74223	-5.83938	-6.13186	-9.31871	-2.96423	-1.7891
HCC1_AGAAGTATCACCTCAC-1	HCC1	0	Macrophage	Macrophage_0	Macrophage_0#HCC1	2.08803	2.70958	1.98863	-1.84634	-5.97575	-9.95171	-8.74191	-1.16726
HCC1_AGACAAAAGCATCCTA-1	HCC1	Scissor-	Fibroblast	Fibroblast_Scissor-	Fibroblast_Scissor-#HCC1	1.17751	-2.15534	-1.63521	0.567473	-5.71301	-3.62923	5.04608	-2.06147
HCC1_AGACAAAAGCGCACAA-1	HCC1	0	NK	NK_0	NK_0#HCC1	-2.96011	-0.257961	-1.83787	1.36994	-0.446103	0.718377	5.07258	3.1448
HCC1_AGACAAAAGGTGGCTA-1	HCC1	Scissor+	Macrophage	Macrophage_Scissor+	Macrophage_Scissor+#HCC1	0.877542	2.12599	0.502446	-2.78331	-6.16364	-5.39041	1.25263	-0.972222
HCC1_AGACAAACACCATAAC-1	HCC1	0	Macrophage	Macrophage_0	Macrophage_0#HCC1	2.84831	2.69488	4.50632	-4.50432	-5.81835	-7.69637	2.12426	-1.60879
HCC1_AGACAAACAGACGATG-1	HCC1	0	Macrophage	Macrophage_0	Macrophage_0#HCC1	0.852845	3.85544	3.69445	-1.09696	-7.04226	-8.69428	-1.80568	-1.53496
HCC1_AGACAAAGTCTCGCGA-1	HCC1	Scissor+	Macrophage	Macrophage_Scissor+	Macrophage_Scissor+#HCC1	1.54855	4.44365	4.62316	-0.190962	-6.74393	-9.42827	-9.48783	0.212144
HCC1_AGACAAATCCTTGACC-1	HCC1	0	Macrophage	Macrophage_0	Macrophage_0#HCC1	-0.926436	2.52206	3.03023	-1.45973	-6.40094	-6.5406	-4.18484	-1.9961
HCC1_AGACAAATCTAGTGTG-1	HCC1	Scissor+	T cell	T cell_Scissor+	T cell_Scissor+#HCC1	-1.43071	-1.50488	-3.79469	0.559156	-3.51316	1.92867	6.37255	1.68304
HCC1_AGACAAATCTGTACAG-1	HCC1	Scissor+	Macrophage	Macrophage_Scissor+	Macrophage_Scissor+#HCC1	2.50299	1.71748	4.43171	-4.17883	-6.90153	-9.45294	-8.29616	-1.63279
HCC1_AGACACTAGGCCACCT-1	HCC1	0	Macrophage	Macrophage_0	Macrophage_0#HCC1	-0.681892	1.85389	3.60582	-0.734196	-4.56128	-7.48389	-1.99259	-1.83428
HCC1_AGACACTAGGCCTGCT-1	HCC1	Scissor-	NK	NK_Scissor-	NK_Scissor-#HCC1	-0.955303	-2.61702	-1.85333	0.625174	-0.391948	2.05361	0.971253	4.19421
HCC1_AGACACTAGGCTTTCA-1	HCC1	0	Macrophage	Macrophage_0	Macrophage_0#HCC1	3.48908	0.806782	1.75003	0.720469	-3.67252	-5.79698	-5.90052	-0.0181996
HCC1_AGACACTCAAGCAATA-1	HCC1	Scissor-	Macrophage	Macrophage_Scissor-	Macrophage_Scissor-#HCC1	3.79507	3.97309	4.94363	-3.57464	-5.92216	-9.65273	-9.15463	-1.01959
HCC1_AGACACTCACTAGAGG-1	HCC1	Scissor+	T cell	T cell_Scissor+	T cell_Scissor+#HCC1	-1.3745	-1.38666	-0.442752	1.32118	-3.65726	1.34424	8.25087	0.756617
HCC1_AGACACTCATGATGCT-1	HCC1	0	Macrophage	Macrophage_0	Macrophage_0#HCC1	2.40971	1.20672	5.11725	0.164611	-7.68933	-7.71698	-2.80212	-2.19681
HCC1_AGACACTCATTGAAAG-1	HCC1	0	Macrophage	Macrophage_0	Macrophage_0#HCC1	1.13058	0.168721	-0.0219988	-0.0335293	-6.89843	-10.3154	-7.97151	-1.54741
HCC1_AGACACTGTCCTTTGC-1	HCC1	Scissor+	T cell	T cell_Scissor+	T cell_Scissor+#HCC1	-2.37265	-1.38861	-2.19826	0.643909	-4.55839	2.18356	1.77913	4.38809
HCC1_AGACACTGTTATGACC-1	HCC1	0	Macrophage	Macrophage_0	Macrophage_0#HCC1	2.17216	3.999	3.14019	0.434001	-6.65755	-8.59735	-5.7189	-1.53435
HCC1_AGACACTGTTCAATCG-1	HCC1	0	NK	NK_0	NK_0#HCC1	-3.14724	-1.61461	-3.48871	4.44673	2.54699	2.08031	-3.17367	-0.904776
HCC1_AGACACTGTTGTCATG-1	HCC1	0	Macrophage	Macrophage_0	Macrophage_0#HCC1	2.63334	1.76275	2.46221	-0.210217	-7.51189	-7.42574	-7.34714	-1.73307
HCC1_AGACACTGTTTGTGGT-1	HCC1	0	Macrophage	Macrophage_0	Macrophage_0#HCC1	0.828318	2.01383	3.69385	-1.4615	-6.63851	-9.8029	0.885778	-0.573688
HCC1_AGACACTTCCATCACC-1	HCC1	0	NK	NK_0	NK_0#HCC1	-1.93022	0.36591	-0.948406	0.269144	-3.08358	1.54379	-10.8246	-0.426727
HCC1_AGACACTTCTATACTC-1	HCC1	Scissor+	Macrophage	Macrophage_Scissor+	Macrophage_Scissor+#HCC1	1.30798	1.86928	3.41841	-1.75791	-6.10367	-7.70098	-4.96834	-1.73659
HCC1_AGACACTTCTGAATCG-1	HCC1	0	T cell	T cell_0	T cell_0#HCC1	-2.12149	-1.45879	-2.4686	1.46191	-4.65336	-0.43641	6.05772	4.47204
HCC1_AGACAGGAGATGAAGG-1	HCC1	0	Hepatocyte	Hepatocyte_0	Hepatocyte_0#HCC1	-1.36559	0.515175	-1.16269	0.452582	-8.55636	-0.498278	3.67912	-2.62569
HCC1_AGACAGGAGCATCCCG-1	HCC1	0	B cell	B cell_0	B cell_0#HCC1	-0.62309	0.402068	-0.184392	-0.44669	-4.12664	2.11913	5.86891	-0.936557
HCC1_AGACAGGCACGGGCTT-1	HCC1	0	Macrophage	Macrophage_0	Macrophage_0#HCC1	0.894383	4.31526	1.23896	-4.34239	-5.55408	-11.8359	-8.36233	-0.753161
HCC1_AGACAGGCAGTGGGTA-1	HCC1	Scissor+	Macrophage	Macrophage_Scissor+	Macrophage_Scissor+#HCC1	0.304412	3.40588	7.59562	-2.09973	-6.02646	-7.93084	-10.0013	-2.39945
HCC1_AGACAGGCATGACTAC-1	HCC1	0	Macrophage	Macrophage_0	Macrophage_0#HCC1	-1.63224	2.68612	2.27777	-0.459975	-5.396	-7.04143	-0.459286	-1.41532
HCC1_AGACAGGCATTCAGCA-1	HCC1	Scissor-	Macrophage	Macrophage_Scissor-	Macrophage_Scissor-#HCC1	0.620173	-2.23304	2.42071	-2.41333	-8.00754	-6.65755	-3.88143	-1.86861
HCC1_AGACAGGTCGGTTCAA-1	HCC1	Scissor-	Macrophage	Macrophage_Scissor-	Macrophage_Scissor-#HCC1	2.42251	0.836142	2.54889	-2.33023	-5.38483	-5.98143	3.19099	-1.33907
HCC1_AGACAGGTCTACTCAT-1	HCC1	0	Macrophage	Macrophage_0	Macrophage_0#HCC1	2.18573	4.07266	5.05798	-4.2427	-6.08943	-6.75665	-3.5463	-1.45295
HCC1_AGACAGGTCTCATGGA-1	HCC1	0	NK	NK_0	NK_0#HCC1	-1.55994	-1.26265	-3.11207	1.16545	-1.07425	2.7088	1.47685	1.95142
HCC1_AGACCATAGCACACCC-1	HCC1	Scissor+	Macrophage	Macrophage_Scissor+	Macrophage_Scissor+#HCC1	1.54451	2.85002	3.39006	0.663763	-4.87021	-7.57938	-8.43435	-2.25438
HCC1_AGACCATCAAGTTCGT-1	HCC1	Scissor-	Macrophage	Macrophage_Scissor-	Macrophage_Scissor-#HCC1	-0.932169	-0.336898	-0.507897	0.201062	-8.33779	-3.35891	3.55285	-2.57593
HCC1_AGACCATGTCTTGAAC-1	HCC1	Scissor+	Macrophage	Macrophage_Scissor+	Macrophage_Scissor+#HCC1	1.06183	2.07041	3.89023	-3.63658	-2.62195	-8.14148	1.72204	-1.26419
HCC1_AGACCATTCAAGAAAC-1	HCC1	0	T cell	T cell_0	T cell_0#HCC1	-1.53132	-1.0231	-2.44737	-0.124274	-2.49244	0.312426	3.30869	4.8138
HCC1_AGACCATTCACTGGGC-1	HCC1	0	B cell	B cell_0	B cell_0#HCC1	-1.20298	-1.38996	3.36621	-2.66406	-5.55248	-0.211412	2.28181	-0.137572
HCC1_AGACCCGAGATTAGAC-1	HCC1	Scissor-	T cell	T cell_Scissor-	T cell_Scissor-#HCC1	-0.729947	-1.21988	-2.62701	3.04637	1.7962	2.68217	3.59977	2.09263
HCC1_AGACCCGAGCATGTTC-1	HCC1	0	Macrophage	Macrophage_0	Macrophage_0#HCC1	3.13696	1.25103	1.51669	-3.84637	-5.0395	-10.4671	-0.028207	-1.93738
HCC1_AGACCCGAGTTTGTCG-1	HCC1	0	Macrophage	Macrophage_0	Macrophage_0#HCC1	0.710986	-2.06759	1.66391	-2.83569	-4.64151	-7.06282	2.68989	-1.67335
HCC1_AGACCCGCATCCTAAG-1	HCC1	0	Hepatocyte	Hepatocyte_0	Hepatocyte_0#HCC1	-0.557236	-1.325	-2.99909	0.880803	-7.67728	0.9271	6.16675	-2.04584
HCC1_AGACCCGCATTGACCA-1	HCC1	0	NK	NK_0	NK_0#HCC1	-0.71632	-1.61283	-2.47927	0.768888	2.03218	7.34957	-3.52828	1.5955
HCC1_AGACCCGGTTGCCAAT-1	HCC1	Scissor-	Fibroblast	Fibroblast_Scissor-	Fibroblast_Scissor-#HCC1	-0.592032	-1.60261	-2.61302	0.37968	-7.07234	-1.54247	3.49288	-1.93945
HCC1_AGACCCGTCATGCCCT-1	HCC1	0	Macrophage	Macrophage_0	Macrophage_0#HCC1	1.71589	3.0435	4.6406	-1.84903	-5.17091	-10.8381	-2.94551	-1.46743
HCC1_AGACTCAAGACAACTA-1	HCC1	Scissor-	Macrophage	Macrophage_Scissor-	Macrophage_Scissor-#HCC1	0.350226	0.345271	1.9539	-3.06973	-7.09525	-8.93444	-3.91987	-1.70107
HCC1_AGACTCAAGCACTCCG-1	HCC1	0	Macrophage	Macrophage_0	Macrophage_0#HCC1	1.95759	0.372672	-0.139932	1.78102	-6.93231	-5.56495	-12.1362	-0.50714
HCC1_AGACTCAAGCGTCTGC-1	HCC1	Scissor+	Macrophage	Macrophage_Scissor+	Macrophage_Scissor+#HCC1	1.77853	1.24084	-0.909376	-2.77999	-6.25584	-8.06667	-8.31881	-1.88022
HCC1_AGACTCACACAATGAA-1	HCC1	Scissor-	B cell	B cell_Scissor-	B cell_Scissor-#HCC1	-0.939266	-2.15219	-0.344692	0.929436	-3.36799	2.07994	-2.77367	-1.34305
HCC1_AGACTCACACCCTTGT-1	HCC1	0	Macrophage	Macrophage_0	Macrophage_0#HCC1	-0.25302	2.55773	4.73859	-1.71035	-6.11665	-8.61815	-0.166707	-1.45858
HCC1_AGACTCACAGACCAAG-1	HCC1	0	B cell	B cell_0	B cell_0#HCC1	-0.107769	-1.61644	-1.27823	0.468311	-5.01708	1.24118	6.22555	-1.34327
HCC1_AGACTCACATAGTCGT-1	HCC1	0	Macrophage	Macrophage_0	Macrophage_0#HCC1	-0.693199	-0.387795	4.72005	-0.456269	-6.41249	-8.56158	-9.44212	-2.34248
HCC1_AGACTCAGTATACCTG-1	HCC1	Scissor+	T cell	T cell_Scissor+	T cell_Scissor+#HCC1	-2.99263	-2.0042	-1.02953	-0.198801	-1.21678	0.35117	-0.965019	3.43283
HCC1_AGACTCATCAGTCCGG-1	HCC1	Scissor+	Macrophage	Macrophage_Scissor+	Macrophage_Scissor+#HCC1	2.95969	1.91225	4.08083	-6.03355	-5.5259	-9.69297	-5.38119	-1.55997
HCC1_AGACTCATCCCGAGTG-1	HCC1	Scissor-	Macrophage	Macrophage_Scissor-	Macrophage_Scissor-#HCC1	1.01954	2.6774	2.11108	-1.77337	-4.91476	-8.34212	-1.11794	-1.38291
HCC1_AGAGAATAGACCACGA-1	HCC1	Scissor+	Macrophage	Macrophage_Scissor+	Macrophage_Scissor+#HCC1	0.647177	1.59229	3.31	-2.75433	-5.42991	-6.85647	-1.02757	-1.03634
HCC1_AGAGAATAGGATAATC-1	HCC1	0	T cell	T cell_0	T cell_0#HCC1	-1.69611	-1.46965	-1.67272	1.04035	-2.64193	0.866391	0.952691	2.92947
HCC1_AGAGAATAGGCTAACG-1	HCC1	Scissor-	Macrophage	Macrophage_Scissor-	Macrophage_Scissor-#HCC1	-0.756123	1.07866	0.913255	-1.72339	-6.86999	-3.5265	6.35917	-1.90926
HCC1_AGAGAGCAGATAGCAT-1	HCC1	0	B cell	B cell_0	B cell_0#HCC1	-0.560768	-0.935275	-0.228484	-0.0260718	-3.76182	0.832234	4.10525	-0.355674
HCC1_AGAGAGCCAAGCTGCC-1	HCC1	Scissor-	NK	NK_Scissor-	NK_Scissor-#HCC1	-1.79286	-0.780049	-3.05836	1.6203	-4.98995	1.49865	7.226	1.21418
HCC1_AGAGAGCCAATGAACA-1	HCC1	Scissor-	NK	NK_Scissor-	NK_Scissor-#HCC1	-1.284	-2.85345	-1.52528	3.30517	1.99688	2.44647	1.91035	1.77871
HCC1_AGAGAGCGTGGCGTAA-1	HCC1	Scissor-	Macrophage	Macrophage_Scissor-	Macrophage_Scissor-#HCC1	0.610646	-1.37934	2.73024	-2.33532	-4.51769	-8.80757	3.8547	-0.564851
HCC1_AGAGAGCTCAAGAGTA-1	HCC1	Scissor-	T cell	T cell_Scissor-	T cell_Scissor-#HCC1	-0.76579	-0.650537	-1.3773	-0.124409	-0.99083	1.5324	6.17867	3.8716
HCC1_AGAGAGCTCCTACACC-1	HCC1	Scissor-	Macrophage	Macrophage_Scissor-	Macrophage_Scissor-#HCC1	2.40709	3.57373	4.56065	-1.63664	-5.75437	-8.35086	2.62486	-1.34328
HCC1_AGAGAGCTCCTCTTTC-1	HCC1	0	T cell	T cell_0	T cell_0#HCC1	1.16813	-0.784189	-3.3935	1.73105	-1.13963	-1.2683	5.74455	6.24424
HCC1_AGAGCAGAGCCGAATG-1	HCC1	Scissor+	Macrophage	Macrophage_Scissor+	Macrophage_Scissor+#HCC1	2.08132	1.25638	3.16909	0.0528935	-6.51065	-6.73807	0.0679552	-1.93457
HCC1_AGAGCAGCAACGTAAA-1	HCC1	0	Macrophage	Macrophage_0	Macrophage_0#HCC1	1.6179	2.89225	3.20739	-2.43752	-5.37354	-9.17213	-1.04262	-0.311224
HCC1_AGAGCAGCACCCTGAG-1	HCC1	Scissor-	Macrophage	Macrophage_Scissor-	Macrophage_Scissor-#HCC1	0.501056	0.215817	1.79865	-4.48694	-5.06307	-5.24727	1.59131	-1.162
HCC1_AGAGCAGCAGTTTCAG-1	HCC1	Scissor-	B cell	B cell_Scissor-	B cell_Scissor-#HCC1	-1.00562	-0.791777	-0.413712	0.347437	-4.8735	0.926286	6.92233	-0.347162
HCC1_AGAGCAGGTACACGCC-1	HCC1	0	Macrophage	Macrophage_0	Macrophage_0#HCC1	2.59578	1.03574	3.59557	-3.45512	-6.13917	-9.89581	-3.03575	-1.921
HCC1_AGAGCAGGTAGTCGGA-1	HCC1	Scissor-	NK	NK_Scissor-	NK_Scissor-#HCC1	-1.80346	-0.262629	-2.87145	-0.124266	-2.45864	-0.220086	6.8575	2.54936
HCC1_AGAGCAGGTCTTACTT-1	HCC1	0	Macrophage	Macrophage_0	Macrophage_0#HCC1	1.99317	2.85336	3.0492	-3.05735	-5.4804	-8.00763	-4.35779	1.17741
HCC1_AGAGCAGGTGTATTGC-1	HCC1	0	T cell	T cell_0	T cell_0#HCC1	-1.74835	-2.24122	-3.2821	2.72401	-2.95613	2.21725	5.70786	1.21321
HCC1_AGAGCAGTCACTTTGT-1	HCC1	0	Macrophage	Macrophage_0	Macrophage_0#HCC1	1.40218	0.758789	0.141625	-0.447884	-4.807	-7.22778	-1.21945	-1.82246
HCC1_AGAGCAGTCCTAGCCT-1	HCC1	Scissor+	Macrophage	Macrophage_Scissor+	Macrophage_Scissor+#HCC1	0.979316	2.23309	2.27312	-2.43023	-4.8709	-9.33467	-1.42141	-1.5599
HCC1_AGAGCAGTCGATTTCT-1	HCC1	0	T cell	T cell_0	T cell_0#HCC1	-1.68307	-0.673055	-2.32803	1.50908	-2.14391	-2.43587	-2.03728	5.92734
HCC1_AGAGCAGTCTTTCAGT-1	HCC1	0	Macrophage	Macrophage_0	Macrophage_0#HCC1	3.16883	0.468567	0.591548	-0.886489	-3.48703	-3.53235	-9.78389	1.60153
HCC1_AGAGCCCAGAAACCAT-1	HCC1	0	T cell	T cell_0	T cell_0#HCC1	-0.719238	-2.12493	-3.70383	1.19482	-1.97175	0.802226	6.37171	3.4363
HCC1_AGAGCCCAGGGCCAAT-1	HCC1	0	T cell	T cell_0	T cell_0#HCC1	-2.66948	-1.41861	-1.86569	1.16056	-2.3397	0.120306	-0.197121	1.13929
HCC1_AGAGCCCAGGTACCTT-1	HCC1	Scissor+	Macrophage	Macrophage_Scissor+	Macrophage_Scissor+#HCC1	1.64022	2.1385	4.5089	-2.42009	-7.54545	-10.3084	-5.4321	-1.60015
HCC1_AGAGCCCAGTCACGAG-1	HCC1	0	Macrophage	Macrophage_0	Macrophage_0#HCC1	2.01216	3.06696	4.05635	-1.67757	-5.61831	-8.0391	0.916489	-1.60451
HCC1_AGAGCCCAGTGGTTCT-1	HCC1	0	Macrophage	Macrophage_0	Macrophage_0#HCC1	-1.23576	3.04067	0.13959	1.04941	-4.49997	-3.93269	-3.7362	-0.72633
HCC1_AGAGCCCCACTTCCTG-1	HCC1	0	Macrophage	Macrophage_0	Macrophage_0#HCC1	1.26275	0.31037	2.22017	-3.20998	-6.05623	-5.95853	-7.2051	-0.977216
HCC1_AGAGCCCGTCTGTGGC-1	HCC1	0	Macrophage	Macrophage_0	Macrophage_0#HCC1	1.97683	1.60553	3.25239	-0.976279	-6.33885	-8.63203	-4.05266	-2.17463
HCC1_AGAGCCCGTTAAACCC-1	HCC1	Scissor-	T cell	T cell_Scissor-	T cell_Scissor-#HCC1	-1.79422	-2.13306	-2.16236	0.253723	-0.735295	1.75585	2.8105	4.80354
HCC1_AGAGCCCTCACAGTGT-1	HCC1	0	Hepatocyte	Hepatocyte_0	Hepatocyte_0#HCC1	0.938013	-0.916658	-3.06351	0.696225	-7.8665	-0.17253	11.2677	-1.94889
HCC1_AGATAGAAGACGATAT-1	HCC1	Scissor-	Macrophage	Macrophage_Scissor-	Macrophage_Scissor-#HCC1	1.21166	1.93808	0.267562	-0.765591	-5.69937	-5.33378	1.08776	-1.58822
HCC1_AGATAGAGTATCACCA-1	HCC1	0	Macrophage	Macrophage_0	Macrophage_0#HCC1	2.42566	-0.805431	-0.785435	-0.273764	-7.87383	-9.18945	-8.13273	-0.730265
HCC1_AGATAGAGTATCATGC-1	HCC1	0	T cell	T cell_0	T cell_0#HCC1	-1.80475	-1.5808	-2.30537	1.53326	-3.30937	-0.371628	1.03399	2.37493
HCC1_AGATAGAGTCCCGTGA-1	HCC1	0	Macrophage	Macrophage_0	Macrophage_0#HCC1	2.74503	-1.92663	2.59889	-2.95528	-4.23476	-8.15117	2.37768	1.26294
HCC1_AGATAGAGTTAAGAAC-1	HCC1	0	Macrophage	Macrophage_0	Macrophage_0#HCC1	0.730033	3.08105	3.4209	-1.62955	-3.25656	-6.15626	-5.70707	-0.125305
HCC1_AGATAGAGTTGGCCGT-1	HCC1	Scissor-	T cell	T cell_Scissor-	T cell_Scissor-#HCC1	-3.3337	-1.38659	-1.53122	0.36776	-2.6779	2.87839	1.78166	1.63346
HCC1_AGATCCAAGCAAGCCA-1	HCC1	Scissor-	Macrophage	Macrophage_Scissor-	Macrophage_Scissor-#HCC1	0.338485	0.480037	3.18249	-3.78141	-5.15888	-7.16571	3.66343	-1.5116
HCC1_AGATCCAAGTAGTCAA-1	HCC1	Scissor-	T cell	T cell_Scissor-	T cell_Scissor-#HCC1	-1.56816	-1.94926	-2.63758	0.767651	-2.11542	2.81484	2.90108	1.22279
HCC1_AGATCCAAGTCCTACA-1	HCC1	Scissor+	Macrophage	Macrophage_Scissor+	Macrophage_Scissor+#HCC1	4.14346	0.36514	4.76683	-1.8375	-6.13759	-9.7221	2.19677	-1.52955
HCC1_AGATCCAAGTTCATGC-1	HCC1	Scissor+	Macrophage	Macrophage_Scissor+	Macrophage_Scissor+#HCC1	0.201931	0.000591482	-1.47219	-1.39766	-7.60429	-7.35912	-4.08237	-2.16624
HCC1_AGATCCAAGTTCTACG-1	HCC1	0	T cell	T cell_0	T cell_0#HCC1	-2.59088	-2.66647	-1.01239	1.05899	-2.88198	0.676899	7.16699	2.74029
HCC1_AGATCCACACCAACAT-1	HCC1	Scissor+	Macrophage	Macrophage_Scissor+	Macrophage_Scissor+#HCC1	2.28282	2.87194	2.70068	-1.68688	-6.64651	-11.3612	-7.57419	-0.941178
HCC1_AGATCCACATTGCAAC-1	HCC1	Scissor+	Macrophage	Macrophage_Scissor+	Macrophage_Scissor+#HCC1	2.90532	1.52347	2.43772	-4.18327	-6.0249	-8.71555	-8.75226	-1.25085
HCC1_AGATCCAGTACGTGTT-1	HCC1	Scissor-	Macrophage	Macrophage_Scissor-	Macrophage_Scissor-#HCC1	0.5302	0.303388	3.02723	-3.02747	-3.86293	-6.10972	3.03611	-1.15023
HCC1_AGATCCAGTCGATTAC-1	HCC1	0	Macrophage	Macrophage_0	Macrophage_0#HCC1	2.50296	2.35065	3.6981	-5.00385	-6.48025	-9.99736	-3.90989	-1.87739
HCC1_AGATCCAGTTGTATGC-1	HCC1	Scissor+	NK	NK_Scissor+	NK_Scissor+#HCC1	-0.867915	0.103094	2.87858	-0.604167	-5.17248	-7.74429	-5.0798	-0.760724
HCC1_AGATCCATCTTAGCCC-1	HCC1	Scissor+	Macrophage	Macrophage_Scissor+	Macrophage_Scissor+#HCC1	1.56841	1.27571	-0.142607	-2.71851	-4.81944	-10.3327	-8.86354	-1.20816
HCC1_AGATCCATCTTTCCAA-1	HCC1	0	Macrophage	Macrophage_0	Macrophage_0#HCC1	2.86757	1.75717	3.3573	-1.23356	-7.11466	-9.20014	-17.3821	-0.787514
HCC1_AGATCGTAGAGTGACC-1	HCC1	Scissor+	Macrophage	Macrophage_Scissor+	Macrophage_Scissor+#HCC1	0.194238	3.31136	5.69844	-3.71434	-6.70557	-11.0702	-8.24281	-1.25036
HCC1_AGATCGTAGGGTAGCT-1	HCC1	0	Hepatocyte	Hepatocyte_0	Hepatocyte_0#HCC1	-2.3198	-2.14088	-3.27224	0.370847	-7.88172	-2.20208	7.6196	-1.24018
HCC1_AGATCGTAGGTCGCCT-1	HCC1	Scissor-	T cell	T cell_Scissor-	T cell_Scissor-#HCC1	-1.57169	-0.026144	-0.65449	1.12902	-3.1977	0.583511	5.32714	3.63769
HCC1_AGATCGTCAAGGCGTA-1	HCC1	Scissor-	T cell	T cell_Scissor-	T cell_Scissor-#HCC1	-1.60533	-1.91998	-2.66899	-0.107732	-2.75761	1.96082	1.15752	5.30363
HCC1_AGATCGTCACGCCAGT-1	HCC1	0	Macrophage	Macrophage_0	Macrophage_0#HCC1	2.61419	4.84621	3.74328	-2.80644	-6.82451	-11.7232	-7.89919	-1.65749
HCC1_AGATCGTCACGTTGGC-1	HCC1	0	Macrophage	Macrophage_0	Macrophage_0#HCC1	-0.400353	1.32726	-1.42628	-0.48067	-7.13377	-6.77677	-0.503786	-0.692019
HCC1_AGATCGTGTACCGGAA-1	HCC1	Scissor-	T cell	T cell_Scissor-	T cell_Scissor-#HCC1	-1.91508	-3.00277	-3.03588	0.982472	-2.54615	1.09951	1.54549	2.46189
HCC1_AGATCGTGTCCTGGGT-1	HCC1	0	Macrophage	Macrophage_0	Macrophage_0#HCC1	1.4205	0.970316	2.32328	-0.0376562	-5.69294	-6.27523	-2.44531	-2.02896
HCC1_AGATCGTGTTACGATC-1	HCC1	0	Macrophage	Macrophage_0	Macrophage_0#HCC1	0.804458	3.15926	2.64436	-2.08524	-5.73916	-10.6726	-4.01385	-1.80735
HCC1_AGATCGTTCCATGCAA-1	HCC1	0	Hepatocyte	Hepatocyte_0	Hepatocyte_0#HCC1	-0.990777	-1.21825	-2.43074	0.573495	-7.26928	-1.45512	0.447117	-1.6238
HCC1_AGATCGTTCGTTACCC-1	HCC1	Scissor+	Macrophage	Macrophage_Scissor+	Macrophage_Scissor+#HCC1	1.11644	0.87928	4.08094	-2.78312	-4.68896	-10.0968	-8.82602	-1.61197
HCC1_AGATGAAAGTCCGCCA-1	HCC1	0	T cell	T cell_0	T cell_0#HCC1	-2.39943	-2.20789	-3.39088	0.634184	-2.40098	-0.00305173	-0.758993	3.76436
HCC1_AGATGAACACCGTGGT-1	HCC1	Scissor+	Macrophage	Macrophage_Scissor+	Macrophage_Scissor+#HCC1	1.55219	1.7852	1.37106	-1.74226	-5.41892	-9.56601	-1.42018	-1.26842
HCC1_AGATGAACAGTCCGTG-1	HCC1	0	T cell	T cell_0	T cell_0#HCC1	-1.53161	-0.814568	-0.811755	-0.124343	-5.76211	-0.866431	5.47499	4.11605
HCC1_AGATGAATCCGAGAAG-1	HCC1	0	Macrophage	Macrophage_0	Macrophage_0#HCC1	-0.610951	2.07729	-0.370816	0.582548	-7.48053	-7.05288	-9.52114	-1.54788
HCC1_AGATGAATCTGTGCTC-1	HCC1	Scissor+	Macrophage	Macrophage_Scissor+	Macrophage_Scissor+#HCC1	0.897824	0.765138	3.22596	-1.66497	-6.97702	-9.80759	-3.90918	-1.4779
HCC1_AGATGCTAGTAGGAAG-1	HCC1	Scissor-	Macrophage	Macrophage_Scissor-	Macrophage_Scissor-#HCC1	0.440574	1.78459	1.86438	-0.272298	-4.57061	-7.03398	4.10738	-1.18185
HCC1_AGATGCTCAGCAATTC-1	HCC1	Scissor+	Macrophage	Macrophage_Scissor+	Macrophage_Scissor+#HCC1	1.08379	1.55166	1.72487	-2.69033	-6.2251	-10.1081	-6.06305	-1.45594
HCC1_AGATGCTCATCGAGCC-1	HCC1	0	Macrophage	Macrophage_0	Macrophage_0#HCC1	4.02013	7.10179	5.58161	-4.29244	-7.7291	-12.0997	-8.4615	-0.473991
HCC1_AGATGCTGTGTAACGG-1	HCC1	Scissor-	Macrophage	Macrophage_Scissor-	Macrophage_Scissor-#HCC1	0.216115	1.33743	-0.612167	-0.833424	-5.81856	-7.35908	-6.28324	-0.723936
HCC1_AGATGCTTCGTCGACG-1	HCC1	0	Macrophage	Macrophage_0	Macrophage_0#HCC1	2.48076	0.948709	5.20155	-1.40963	-5.78315	-7.34892	-3.66046	-1.39915
HCC1_AGATGCTTCTATACGG-1	HCC1	0	T cell	T cell_0	T cell_0#HCC1	-2.51117	-0.0938149	-2.93155	-0.124437	-3.57446	0.383132	-7.73276	1.05763
HCC1_AGCATCAAGATCGGTG-1	HCC1	0	Macrophage	Macrophage_0	Macrophage_0#HCC1	0.621266	-0.732161	0.735488	-1.41556	-6.31567	-10.9054	-5.32447	-1.96739
HCC1_AGCATCAAGCCTCATA-1	HCC1	0	Macrophage	Macrophage_0	Macrophage_0#HCC1	3.0612	1.3404	4.97478	-3.80897	-6.28704	-10.3916	-7.70439	-1.47325
HCC1_AGCATCACACGCTGAC-1	HCC1	Scissor+	Macrophage	Macrophage_Scissor+	Macrophage_Scissor+#HCC1	0.343336	-0.437562	-1.11704	-0.472126	-6.03949	-7.98865	-8.30371	-1.21159
HCC1_AGCATCACAGAGATGC-1	HCC1	0	Macrophage	Macrophage_0	Macrophage_0#HCC1	-1.0464	1.88779	0.691917	-0.575588	-5.188	-8.78293	3.85098	-1.00064
HCC1_AGCATCAGTATGTCCA-1	HCC1	Scissor+	Macrophage	Macrophage_Scissor+	Macrophage_Scissor+#HCC1	2.59747	1.28814	5.06749	-3.91546	-5.45794	-6.43871	1.10532	0.517302
HCC1_AGCATCAGTCAACCTA-1	HCC1	Scissor-	NK	NK_Scissor-	NK_Scissor-#HCC1	-0.372411	-1.72827	-1.84165	0.44937	-2.67049	-0.96666	3.44854	3.41023
HCC1_AGCATCATCATCACAG-1	HCC1	0	Macrophage	Macrophage_0	Macrophage_0#HCC1	4.4167	1.32777	2.75707	-3.27988	-5.88708	-9.2787	2.85099	-1.19446
HCC1_AGCATCATCCTACACC-1	HCC1	0	Macrophage	Macrophage_0	Macrophage_0#HCC1	1.35818	-1.6146	-1.12995	-2.22808	-6.86917	-8.40167	-2.01261	-1.74156
HCC1_AGCCAATAGGCCGCTT-1	HCC1	0	T cell	T cell_0	T cell_0#HCC1	-0.185094	-2.5269	-2.71916	-0.12416	-2.1148	0.231123	5.02718	4.96798
HCC1_AGCCAATCACGTTGGC-1	HCC1	Scissor-	Macrophage	Macrophage_Scissor-	Macrophage_Scissor-#HCC1	0.598589	-1.46467	3.05944	-1.6855	-4.74634	-4.81594	6.5566	-1.00387
HCC1_AGCCAATCATCGGAGA-1	HCC1	Scissor+	Macrophage	Macrophage_Scissor+	Macrophage_Scissor+#HCC1	4.09538	0.00171072	5.63886	-1.48266	-6.09353	-5.61561	-5.47038	-1.83039
HCC1_AGCCAATGTCCAAATC-1	HCC1	0	T cell	T cell_0	T cell_0#HCC1	-1.9806	-1.13914	-2.23036	0.111351	-3.02594	-0.959213	1.33961	7.44433
HCC1_AGCCAATGTGGGTTGA-1	HCC1	0	T cell	T cell_0	T cell_0#HCC1	-2.34713	-0.913756	-2.12044	1.78906	-2.87959	-1.33972	0.000262617	0.724086
HCC1_AGCCAATTCGGTAGGA-1	HCC1	Scissor+	Macrophage	Macrophage_Scissor+	Macrophage_Scissor+#HCC1	2.84036	3.53712	3.00932	-1.8554	-5.77922	-10.4598	-10.3077	-1.44887
HCC1_AGCCAATTCGGTGCAC-1	HCC1	0	Macrophage	Macrophage_0	Macrophage_0#HCC1	-0.446704	1.9097	2.6355	-1.22704	-6.11436	-10.5963	-1.43254	-1.13173
HCC1_AGCCAATTCTCTTCAA-1	HCC1	0	Macrophage	Macrophage_0	Macrophage_0#HCC1	-1.27688	1.65887	-0.0923791	-0.893133	-6.42758	-8.15704	-5.23769	-1.81113
HCC1_AGCCACGAGACCCTTA-1	HCC1	Scissor-	Macrophage	Macrophage_Scissor-	Macrophage_Scissor-#HCC1	-2.21666	0.882965	0.0217047	-0.350391	-10.6934	-2.77832	-15.8731	-1.97312
HCC1_AGCCACGAGCTACTAC-1	HCC1	Scissor-	Macrophage	Macrophage_Scissor-	Macrophage_Scissor-#HCC1	-1.34357	0.0489692	-0.199557	-0.172371	-6.76607	-5.86597	0.230619	-1.65961
HCC1_AGCCACGCAAAGGGCT-1	HCC1	0	Macrophage	Macrophage_0	Macrophage_0#HCC1	1.46487	1.52987	4.4412	-0.889526	-6.17724	-9.18203	0.982209	-1.81967
HCC1_AGCCACGCACGGTGCT-1	HCC1	Scissor-	Macrophage	Macrophage_Scissor-	Macrophage_Scissor-#HCC1	1.21916	-1.01307	6.93607	-0.183886	-3.80511	-8.22323	-9.00215	-1.95577
HCC1_AGCCACGCATGTCAGT-1	HCC1	Scissor-	T cell	T cell_Scissor-	T cell_Scissor-#HCC1	-2.19428	-3.26281	-3.2876	0.277037	-1.10835	1.32973	2.06136	4.58298
HCC1_AGCCACGGTGTCATTG-1	HCC1	0	Macrophage	Macrophage_0	Macrophage_0#HCC1	2.01053	1.43979	4.75023	-2.58094	-4.84886	-10.9205	-0.0150076	-2.42419
HCC1_AGCCACGTCAACCCGG-1	HCC1	Scissor+	Macrophage	Macrophage_Scissor+	Macrophage_Scissor+#HCC1	1.39248	3.01901	5.52505	-4.42449	-6.41334	-9.38345	-7.32732	-1.22696
HCC1_AGCCACGTCGCCAGTG-1	HCC1	Scissor+	Macrophage	Macrophage_Scissor+	Macrophage_Scissor+#HCC1	0.955738	2.99692	3.22075	-1.19478	-4.70189	-7.93188	3.44893	-0.666134
HCC1_AGCCACGTCTTCTGTA-1	HCC1	Scissor-	Macrophage	Macrophage_Scissor-	Macrophage_Scissor-#HCC1	4.11286	-0.203916	6.83263	-0.257382	-4.68209	-10.1343	-1.42659	-1.1761
HCC1_AGCCAGCAGCGTTAGG-1	HCC1	0	Macrophage	Macrophage_0	Macrophage_0#HCC1	1.57004	0.162872	3.6594	-1.49568	-6.14075	-9.07451	-3.60185	-1.65816
HCC1_AGCCAGCCAGAGAGGG-1	HCC1	0	Macrophage	Macrophage_0	Macrophage_0#HCC1	0.698813	3.44946	7.02337	-2.85888	-5.86895	-7.4733	-5.37027	-1.46423
HCC1_AGCCAGCCAGAGTCTT-1	HCC1	0	T cell	T cell_0	T cell_0#HCC1	-1.87886	-1.53077	-3.09357	-0.124435	-1.77338	2.00345	7.77753	0.713919
HCC1_AGCCAGCGTGTTCATG-1	HCC1	0	T cell	T cell_0	T cell_0#HCC1	-0.414279	-2.82928	-3.83121	1.94907	-2.08332	1.61634	4.64113	2.15857
HCC1_AGCCAGCTCGGTCATA-1	HCC1	Scissor+	Macrophage	Macrophage_Scissor+	Macrophage_Scissor+#HCC1	1.44153	2.4662	6.75399	-3.44035	-5.38246	-6.33218	3.77035	-1.64539
HCC1_AGCGATTAGAAAGTCT-1	HCC1	Scissor+	Macrophage	Macrophage_Scissor+	Macrophage_Scissor+#HCC1	1.83844	0.651052	2.74105	-1.9858	-3.9662	-3.41543	4.72234	-1.44137
HCC1_AGCGATTCAAGGTCTT-1	HCC1	0	Macrophage	Macrophage_0	Macrophage_0#HCC1	2.76605	4.31619	-0.150136	0.50027	-6.48221	-9.54261	-10.5352	-0.648817
HCC1_AGCGATTCACCGAATT-1	HCC1	Scissor+	T cell	T cell_Scissor+	T cell_Scissor+#HCC1	-0.998122	-1.36784	-2.37195	0.784538	-2.82464	0.957452	0.152948	3.12886
HCC1_AGCGATTCAGACAAGC-1	HCC1	0	Macrophage	Macrophage_0	Macrophage_0#HCC1	0.546243	1.3594	2.33615	-1.93927	-4.31511	-9.30494	1.33676	-2.00322
HCC1_AGCGATTGTAGACTGG-1	HCC1	Scissor+	Macrophage	Macrophage_Scissor+	Macrophage_Scissor+#HCC1	1.37497	1.859	1.84537	-1.73508	-3.06695	-7.01531	-3.1599	-0.987658
HCC1_AGCGATTGTCGTGATT-1	HCC1	Scissor-	Macrophage	Macrophage_Scissor-	Macrophage_Scissor-#HCC1	-1.23951	2.14834	4.6665	-3.0254	-5.02051	-7.0074	1.88557	-1.41335
HCC1_AGCGATTTCCGCCTAT-1	HCC1	Scissor+	Macrophage	Macrophage_Scissor+	Macrophage_Scissor+#HCC1	3.71371	2.02607	3.87248	-3.21341	-5.80985	-10.6019	-7.1603	-2.04907
HCC1_AGCGATTTCGTCAGAT-1	HCC1	0	T cell	T cell_0	T cell_0#HCC1	-1.30981	-0.672435	-2.04694	0.802609	2.09848	3.71709	5.98509	3.85019
HCC1_AGCGATTTCTGCGGAC-1	HCC1	Scissor+	Macrophage	Macrophage_Scissor+	Macrophage_Scissor+#HCC1	0.581684	5.32286	4.08893	-1.72241	-6.12111	-8.06224	-9.03333	-1.33652
HCC1_AGCGCCAAGGTTCTTG-1	HCC1	0	T cell	T cell_0	T cell_0#HCC1	-0.169994	-0.282179	-1.39335	-0.116794	-3.02723	0.536341	0.937322	4.59604
HCC1_AGCGCCAAGTGCAAAT-1	HCC1	0	Macrophage	Macrophage_0	Macrophage_0#HCC1	0.122212	1.01846	3.0978	-0.0496289	-5.40719	-9.30072	-5.42175	-1.68445
HCC1_AGCGCCAAGTGCCAGA-1	HCC1	0	Macrophage	Macrophage_0	Macrophage_0#HCC1	1.87906	2.4338	3.82083	-1.921	-6.0754	-6.94502	2.31011	-1.78617
HCC1_AGCGCCACATCGCTCT-1	HCC1	0	T cell	T cell_0	T cell_0#HCC1	-1.00997	-1.61538	-2.52253	0.812734	-1.79456	3.21104	2.27307	2.93161
HCC1_AGCGCCAGTCCGGTCA-1	HCC1	0	Macrophage	Macrophage_0	Macrophage_0#HCC1	0.169045	-0.00481893	1.08241	0.425986	-7.99046	-8.46968	-4.84689	-2.04352
HCC1_AGCGCCAGTGACCGAA-1	HCC1	Scissor-	Macrophage	Macrophage_Scissor-	Macrophage_Scissor-#HCC1	1.82813	-2.9621	-1.55393	-2.47627	-6.41761	-5.36161	2.1855	-1.63204
HCC1_AGCGCCATCTTGCAAG-1	HCC1	Scissor+	Macrophage	Macrophage_Scissor+	Macrophage_Scissor+#HCC1	1.2604	-0.00140417	3.23807	-1.94617	-7.58798	-8.78944	-15.4077	-0.94411
HCC1_AGCGCTGAGCCGGATA-1	HCC1	0	Macrophage	Macrophage_0	Macrophage_0#HCC1	1.84364	3.21241	1.97936	-3.18384	-4.67931	-6.76534	0.0982857	-1.16413
HCC1_AGCGCTGAGCCTGGAA-1	HCC1	Scissor-	Macrophage	Macrophage_Scissor-	Macrophage_Scissor-#HCC1	2.84313	0.859235	3.80456	-3.35136	-4.67177	-7.90008	3.22287	-1.76419
HCC1_AGCGCTGAGGGAGTTC-1	HCC1	0	Macrophage	Macrophage_0	Macrophage_0#HCC1	2.22334	2.22165	2.20561	-0.104613	-4.66952	-6.9686	4.60611	-2.05087
HCC1_AGCGCTGAGTCCCGGT-1	HCC1	Scissor+	Macrophage	Macrophage_Scissor+	Macrophage_Scissor+#HCC1	1.18342	2.75519	2.99795	-2.97967	-6.42292	-9.60481	-7.58185	-1.12896
HCC1_AGCGCTGCATGATGCT-1	HCC1	0	Macrophage	Macrophage_0	Macrophage_0#HCC1	0.597442	3.30573	3.91144	-1.51118	-5.82853	-9.83962	1.15652	-1.45749
HCC1_AGCGCTGGTCCATCTC-1	HCC1	Scissor-	NK	NK_Scissor-	NK_Scissor-#HCC1	-1.02146	-3.09606	-3.05449	0.717468	3.85391	1.07916	-2.55359	2.49058
HCC1_AGCGCTGGTTTGGGAG-1	HCC1	Scissor-	Macrophage	Macrophage_Scissor-	Macrophage_Scissor-#HCC1	-0.517312	-0.480991	3.4003	-0.425089	-4.34318	-8.18726	-1.38908	-1.04463
HCC1_AGCGCTGTCATTGCGA-1	HCC1	0	Macrophage	Macrophage_0	Macrophage_0#HCC1	3.27536	5.04546	3.84477	-1.68712	-6.34663	-11.0872	-2.08273	-0.721961
HCC1_AGCGCTGTCGGAAGGT-1	HCC1	Scissor-	Macrophage	Macrophage_Scissor-	Macrophage_Scissor-#HCC1	0.510782	2.71627	6.76069	-0.902723	-6.14999	-5.87368	0.789841	-1.22174
HCC1_AGCGTATAGCGCCTCA-1	HCC1	0	Macrophage	Macrophage_0	Macrophage_0#HCC1	1.01979	-1.94284	3.70574	1.20183	-6.23325	-7.01174	2.35425	-2.37746
HCC1_AGCGTATAGGCATGGT-1	HCC1	0	Hepatocyte	Hepatocyte_0	Hepatocyte_0#HCC1	2.1708	0.637902	1.98671	-3.68597	-6.02069	-7.90062	3.87877	-2.19695
HCC1_AGCGTATCAGGACAGT-1	HCC1	Scissor+	Macrophage	Macrophage_Scissor+	Macrophage_Scissor+#HCC1	2.45617	4.26551	4.56982	-1.52528	-5.2931	-9.156	-5.43463	-1.78038
HCC1_AGCGTATGTAAGTTAG-1	HCC1	Scissor+	Macrophage	Macrophage_Scissor+	Macrophage_Scissor+#HCC1	0.641695	2.36932	2.68304	-2.16577	-5.73096	-5.58855	5.0928	-2.31529
HCC1_AGCGTATGTATAGGGC-1	HCC1	Scissor+	Macrophage	Macrophage_Scissor+	Macrophage_Scissor+#HCC1	0.977214	3.19664	3.2529	-2.48851	-6.17426	-9.16381	-6.24266	-1.77035
HCC1_AGCGTATGTATGAGCG-1	HCC1	0	Macrophage	Macrophage_0	Macrophage_0#HCC1	0.739743	0.0936692	3.34618	-1.92621	-4.49423	-8.4181	1.97393	-1.38962
HCC1_AGCGTATGTTATAGCC-1	HCC1	Scissor+	Macrophage	Macrophage_Scissor+	Macrophage_Scissor+#HCC1	3.06822	1.72163	2.60782	-1.92001	-5.54395	-9.00518	-1.34417	-0.520352
HCC1_AGCGTATTCAAGTGGG-1	HCC1	Scissor-	Macrophage	Macrophage_Scissor-	Macrophage_Scissor-#HCC1	3.01801	-1.22076	4.67645	-2.8775	-8.25699	-5.06539	-10.5709	-1.75467
HCC1_AGCGTATTCATTCTTG-1	HCC1	0	Macrophage	Macrophage_0	Macrophage_0#HCC1	-0.199636	-0.0191371	4.66713	-0.721916	-5.66326	-5.97501	5.37759	-1.43849
HCC1_AGCGTATTCTGAATCG-1	HCC1	Scissor-	Macrophage	Macrophage_Scissor-	Macrophage_Scissor-#HCC1	1.36192	3.71591	3.7737	-3.16525	-5.23493	-5.48861	-2.8967	-2.1317
HCC1_AGCGTCGAGATTCGCT-1	HCC1	0	Macrophage	Macrophage_0	Macrophage_0#HCC1	2.16014	-0.276278	1.64499	-1.29243	-4.0294	-6.52348	0.139582	-0.99046
HCC1_AGCGTCGAGGAGTACC-1	HCC1	0	Macrophage	Macrophage_0	Macrophage_0#HCC1	1.04862	0.295741	-1.86368	-0.605208	-9.6611	-9.44318	-15.6093	-2.33731
HCC1_AGCGTCGAGGCATGGT-1	HCC1	0	Macrophage	Macrophage_0	Macrophage_0#HCC1	-1.70183	1.51871	-0.118621	-0.247202	-8.633	-4.91311	-9.09167	-2.46599
HCC1_AGCGTCGAGGCTCACC-1	HCC1	0	Macrophage	Macrophage_0	Macrophage_0#HCC1	-1.21464	0.943839	4.89404	0.26601	-6.75471	-6.99299	-0.792405	-2.40787
HCC1_AGCGTCGCAATACCCA-1	HCC1	Scissor-	Macrophage	Macrophage_Scissor-	Macrophage_Scissor-#HCC1	-1.14551	-1.31911	-1.20672	-1.21667	-6.52253	-4.09494	-4.65646	-1.79723
HCC1_AGCGTCGCAATTCTTC-1	HCC1	Scissor+	Macrophage	Macrophage_Scissor+	Macrophage_Scissor+#HCC1	5.02754	2.07687	5.32723	-3.40169	-6.48336	-6.07674	-10.9147	-1.38558
HCC1_AGCGTCGCAGTGGCTC-1	HCC1	Scissor+	Macrophage	Macrophage_Scissor+	Macrophage_Scissor+#HCC1	2.34899	0.825752	4.23559	-2.88544	-6.66426	-8.29354	-4.98553	-1.52237
HCC1_AGCGTCGCATCGATAC-1	HCC1	0	T cell	T cell_0	T cell_0#HCC1	-3.12831	-1.57255	-0.644313	0.87871	-5.35803	0.0758349	3.65885	1.83197
HCC1_AGCGTCGCATGACTCA-1	HCC1	Scissor-	Macrophage	Macrophage_Scissor-	Macrophage_Scissor-#HCC1	0.818167	-1.8713	3.85571	-2.50536	-7.86828	-8.80223	3.53811	-2.1022
HCC1_AGCGTCGGTATGATCC-1	HCC1	Scissor-	Macrophage	Macrophage_Scissor-	Macrophage_Scissor-#HCC1	1.89731	1.00874	4.45064	-1.37306	-7.57448	-7.64272	-8.63429	-1.56571
HCC1_AGCGTCGTCCTTTAGT-1	HCC1	Scissor-	Macrophage	Macrophage_Scissor-	Macrophage_Scissor-#HCC1	1.63061	-1.32016	2.8852	0.153591	-8.43095	-3.87085	-2.4602	-2.39653
HCC1_AGCTACAGTCTAGGCC-1	HCC1	0	Macrophage	Macrophage_0	Macrophage_0#HCC1	1.5083	0.539617	5.24033	-0.612092	-6.22974	-7.3623	1.01044	-1.99416
HCC1_AGCTACATCAGTGCGC-1	HCC1	0	Macrophage	Macrophage_0	Macrophage_0#HCC1	2.10618	1.71631	3.5125	-2.29381	-6.74195	-5.55484	-5.8262	-1.4822
HCC1_AGCTACATCCCTCTTT-1	HCC1	Scissor+	Macrophage	Macrophage_Scissor+	Macrophage_Scissor+#HCC1	2.64146	2.11194	-0.601538	-0.278521	-5.67548	-6.96258	-7.24679	-1.01887
HCC1_AGCTACATCGGTGAAG-1	HCC1	Scissor-	Macrophage	Macrophage_Scissor-	Macrophage_Scissor-#HCC1	1.46604	1.23489	-0.712033	-2.9057	-7.50443	-5.28609	-0.38706	-1.85469
HCC1_AGCTCAAAGATGAAGG-1	HCC1	Scissor-	T cell	T cell_Scissor-	T cell_Scissor-#HCC1	-0.523101	-1.42851	-2.04158	0.753935	-3.36369	-0.498843	1.63937	5.66477
HCC1_AGCTCAAAGCCACCGT-1	HCC1	Scissor+	Macrophage	Macrophage_Scissor+	Macrophage_Scissor+#HCC1	3.75334	3.11721	3.88666	0.209242	-5.73773	-6.737	-1.21672	-1.66541
HCC1_AGCTCAACAAACACCT-1	HCC1	0	Macrophage	Macrophage_0	Macrophage_0#HCC1	0.836426	0.0271428	3.13556	-2.91857	-5.22997	-8.70182	1.5682	-2.01119
HCC1_AGCTCAACAACTGAAA-1	HCC1	Scissor+	T cell	T cell_Scissor+	T cell_Scissor+#HCC1	-1.69113	-1.3879	-1.55833	1.84093	-3.17384	0.144838	4.48705	4.02851
HCC1_AGCTCAACACCTATCC-1	HCC1	0	Macrophage	Macrophage_0	Macrophage_0#HCC1	3.90125	2.03475	0.646087	-0.681093	-5.6981	-10.6648	-10.9889	-1.70733
HCC1_AGCTCAACAGACCTAT-1	HCC1	Scissor+	Macrophage	Macrophage_Scissor+	Macrophage_Scissor+#HCC1	1.97178	0.337749	5.8133	-1.96302	-6.68697	-8.55035	-5.89054	-1.84199
HCC1_AGCTCAACATGACAGG-1	HCC1	0	Macrophage	Macrophage_0	Macrophage_0#HCC1	1.21077	0.697353	3.21431	-1.50718	-7.74987	-9.69331	-2.06327	-1.80847
HCC1_AGCTCAACATTGGCAT-1	HCC1	0	Macrophage	Macrophage_0	Macrophage_0#HCC1	1.85776	-0.208809	5.1417	0.295728	-7.04301	-7.09804	-0.161061	-2.10829
HCC1_AGCTCAATCAACGTGT-1	HCC1	0	NK	NK_0	NK_0#HCC1	-1.5829	-0.528384	-2.25869	0.565591	-2.99136	1.65389	7.36144	1.28389
HCC1_AGCTCAATCCACCTGT-1	HCC1	Scissor+	Macrophage	Macrophage_Scissor+	Macrophage_Scissor+#HCC1	0.859815	2.03477	0.995015	-3.50964	-5.01916	-7.9959	4.63527	-1.28833
HCC1_AGCTCAATCCTCAGGG-1	HCC1	Scissor-	Macrophage	Macrophage_Scissor-	Macrophage_Scissor-#HCC1	1.15325	-1.55069	0.561132	0.247753	-8.24256	-3.86061	-1.0811	-1.95592
HCC1_AGCTCAATCGTGACTA-1	HCC1	Scissor-	Macrophage	Macrophage_Scissor-	Macrophage_Scissor-#HCC1	1.67551	5.37055	0.0393797	-5.5189	-5.35157	-6.775	1.80434	-2.45595
HCC1_AGCTTCCAGAAGCGCT-1	HCC1	Scissor-	Macrophage	Macrophage_Scissor-	Macrophage_Scissor-#HCC1	-1.48667	0.495461	2.44295	-0.449973	-8.8079	-7.09242	4.19214	-1.76301
HCC1_AGCTTCCAGACACACG-1	HCC1	Scissor-	Macrophage	Macrophage_Scissor-	Macrophage_Scissor-#HCC1	-0.727172	0.331359	1.25462	0.443361	-5.73338	-6.48362	-5.63224	-1.26979
HCC1_AGCTTCCAGCTGTGCC-1	HCC1	0	Macrophage	Macrophage_0	Macrophage_0#HCC1	-0.461793	1.76923	4.56644	-1.0725	-7.96156	-8.71372	-1.47703	-2.4148
HCC1_AGCTTCCAGGATATAC-1	HCC1	Scissor-	Hepatocyte	Hepatocyte_Scissor-	Hepatocyte_Scissor-#HCC1	-0.986561	-1.42146	-2.60636	1.32458	-7.6553	-1.44274	1.74097	-1.48963
HCC1_AGCTTCCCAATAACGA-1	HCC1	0	Macrophage	Macrophage_0	Macrophage_0#HCC1	2.3791	2.26265	1.7387	-2.33036	-5.76548	-8.68572	-6.6284	-1.61286
HCC1_AGCTTCCCAGCCGTCA-1	HCC1	0	T cell	T cell_0	T cell_0#HCC1	-3.17933	-2.60653	-2.22223	0.332084	-2.03383	0.90174	6.7353	0.448031
HCC1_AGCTTCCCAGTCTCTC-1	HCC1	0	Macrophage	Macrophage_0	Macrophage_0#HCC1	-3.59618	1.47872	5.69556	2.27274	-8.13768	-7.98081	-16.9632	-1.25366
HCC1_AGCTTCCGTACTGCGC-1	HCC1	Scissor+	Macrophage	Macrophage_Scissor+	Macrophage_Scissor+#HCC1	2.45148	-0.884227	0.153344	0.357129	-6.00503	-8.62002	-4.56228	-1.74528
HCC1_AGCTTCCGTAGTGATA-1	HCC1	Scissor+	Macrophage	Macrophage_Scissor+	Macrophage_Scissor+#HCC1	2.31249	1.9032	4.23674	0.298142	-6.47635	-8.41438	-5.41945	-1.10575
HCC1_AGCTTCCGTATTGAGA-1	HCC1	Scissor+	Macrophage	Macrophage_Scissor+	Macrophage_Scissor+#HCC1	0.338118	1.86626	2.41861	-0.0950486	-5.3258	-6.23527	3.24968	-1.96577
HCC1_AGCTTCCGTTCGAACT-1	HCC1	Scissor-	Endothelial cell	Endothelial cell_Scissor-	Endothelial cell_Scissor-#HCC1	1.05034	-1.29012	-1.11437	-1.47642	-6.18655	-4.71224	4.17787	-1.35143
HCC1_AGCTTCCTCAAGGACG-1	HCC1	Scissor+	Macrophage	Macrophage_Scissor+	Macrophage_Scissor+#HCC1	1.71249	1.90688	2.93195	-0.500903	-4.10611	-8.24563	0.439267	-1.20823
HCC1_AGCTTCCTCATTGTTC-1	HCC1	0	Macrophage	Macrophage_0	Macrophage_0#HCC1	-0.35704	1.34796	4.80834	-0.30944	-6.17429	-9.9431	-7.03971	-1.40296
HCC1_AGCTTCCTCGTTCGCT-1	HCC1	0	Macrophage	Macrophage_0	Macrophage_0#HCC1	2.86607	1.42003	1.46148	-1.96742	-6.50249	-12.8799	-9.50844	-0.736186
HCC1_AGGAAATAGAGTGTTA-1	HCC1	0	Macrophage	Macrophage_0	Macrophage_0#HCC1	0.655881	0.670857	-0.956649	0.602449	-6.72635	-9.6357	-1.54754	-1.90308
HCC1_AGGAAATAGGCACTCC-1	HCC1	0	NK	NK_0	NK_0#HCC1	-2.11358	-1.67005	-1.69419	2.73237	1.93123	3.50942	-1.49921	2.14121
HCC1_AGGAAATCAACGACTT-1	HCC1	0	NK	NK_0	NK_0#HCC1	-3.47201	-3.56909	-1.65861	1.18011	-0.250591	1.85514	2.60729	2.62314
HCC1_AGGAAATCACGCGGTT-1	HCC1	Scissor-	B cell	B cell_Scissor-	B cell_Scissor-#HCC1	-1.31014	-1.72236	1.90058	1.48836	-5.46299	-2.73208	2.55895	-1.4606
HCC1_AGGAAATCAGACCGCT-1	HCC1	Scissor-	T cell	T cell_Scissor-	T cell_Scissor-#HCC1	1.30105	-1.71708	-1.80419	0.53397	-2.509	-1.00272	2.96117	5.16142
HCC1_AGGAAATCAGCAGGAT-1	HCC1	0	Macrophage	Macrophage_0	Macrophage_0#HCC1	-0.525531	-1.6367	0.760841	-0.20593	-4.83372	-4.91111	0.584277	-1.7019
HCC1_AGGAAATGTAAGAACT-1	HCC1	0	T cell	T cell_0	T cell_0#HCC1	-2.17654	-1.87664	-2.2538	2.71811	-4.96738	-1.01529	0.675985	2.3152
HCC1_AGGAAATGTAGGTGCA-1	HCC1	Scissor+	T cell	T cell_Scissor+	T cell_Scissor+#HCC1	1.33775	-0.582665	-1.97615	0.65672	1.77248	3.80346	1.2335	3.44044
HCC1_AGGAAATTCACTGGGC-1	HCC1	0	Macrophage	Macrophage_0	Macrophage_0#HCC1	0.249886	2.41721	2.1644	-1.93424	-3.60726	-3.83302	5.00714	0.321026
HCC1_AGGAAATTCGACTCCT-1	HCC1	0	Macrophage	Macrophage_0	Macrophage_0#HCC1	2.37624	3.36497	4.39218	-2.96745	-6.28251	-8.23293	-0.667267	-2.28979
HCC1_AGGAATACAGCTAACT-1	HCC1	Scissor-	Macrophage	Macrophage_Scissor-	Macrophage_Scissor-#HCC1	0.578307	1.88595	0.599382	-2.86056	-6.40875	-6.3375	1.33046	-1.16594
HCC1_AGGAATAGTCGCATGC-1	HCC1	0	NK	NK_0	NK_0#HCC1	-0.876066	-1.40038	-2.8207	0.949499	0.808674	1.03251	3.58811	1.71956
HCC1_AGGAATAGTTAAACAG-1	HCC1	Scissor-	T cell	T cell_Scissor-	T cell_Scissor-#HCC1	0.18525	-2.64415	-2.71928	0.942561	-3.52122	-0.573416	4.49291	1.54705
HCC1_AGGAATAGTTGCTCGG-1	HCC1	0	Macrophage	Macrophage_0	Macrophage_0#HCC1	1.62104	2.80134	-0.111702	1.18661	-8.86344	-8.97116	-11.5597	-0.858013
HCC1_AGGAATATCAGAATAG-1	HCC1	Scissor+	Macrophage	Macrophage_Scissor+	Macrophage_Scissor+#HCC1	0.39515	0.609614	4.94421	-0.815446	-7.75272	-7.8629	-7.79118	-1.92047
HCC1_AGGAATATCCCGAACG-1	HCC1	0	NK	NK_0	NK_0#HCC1	-1.09675	-0.985167	-3.10396	-0.146896	-1.5238	2.07136	4.12128	0.834667
HCC1_AGGAATATCGCTTAAG-1	HCC1	Scissor+	Macrophage	Macrophage_Scissor+	Macrophage_Scissor+#HCC1	-2.27135	2.28941	3.12257	-3.50274	-7.34156	-7.56534	0.448022	-1.69764
HCC1_AGGACGAAGATGAATC-1	HCC1	Scissor+	Macrophage	Macrophage_Scissor+	Macrophage_Scissor+#HCC1	1.55475	2.21489	4.46291	-1.21899	-5.03425	-4.85047	1.8533	0.528579
HCC1_AGGACGAAGATTGGGC-1	HCC1	Scissor-	Macrophage	Macrophage_Scissor-	Macrophage_Scissor-#HCC1	1.37045	0.440832	1.34634	-2.51166	-5.57736	-4.67511	5.33413	-1.17596
HCC1_AGGACGAAGTCTGGTT-1	HCC1	0	Macrophage	Macrophage_0	Macrophage_0#HCC1	2.67409	1.93713	5.35146	-0.0997229	-5.64752	-7.11182	-2.41471	-1.80086
HCC1_AGGACGAGTACACTCA-1	HCC1	Scissor-	Macrophage	Macrophage_Scissor-	Macrophage_Scissor-#HCC1	0.416979	-0.800076	-0.966765	1.75639	-6.1802	-6.40288	-3.93016	-1.0362
HCC1_AGGACGAGTGATGAAT-1	HCC1	0	Macrophage	Macrophage_0	Macrophage_0#HCC1	0.442161	0.707062	2.01989	-0.808686	-4.89553	-10.7236	0.0605517	-1.79223
HCC1_AGGACGAGTGTATTGC-1	HCC1	0	Macrophage	Macrophage_0	Macrophage_0#HCC1	-0.391795	-2.34816	-0.993375	-0.377354	-6.8182	-9.20831	-0.774272	-1.4129
HCC1_AGGACGATCACTGAAC-1	HCC1	0	Macrophage	Macrophage_0	Macrophage_0#HCC1	1.66862	3.36698	2.43848	-0.295715	-7.12807	-9.84877	-3.71424	-2.274
HCC1_AGGACTTAGGCATCTT-1	HCC1	0	T cell	T cell_0	T cell_0#HCC1	-0.855401	-0.919532	-1.14859	0.0810308	-0.483263	4.19824	6.05637	6.44153
HCC1_AGGACTTAGGCATGGT-1	HCC1	Scissor+	Macrophage	Macrophage_Scissor+	Macrophage_Scissor+#HCC1	0.886184	0.0332712	-1.03787	-0.239816	-6.81364	-7.32624	-1.68065	-1.3187
HCC1_AGGACTTAGGTAAGGA-1	HCC1	Scissor-	Macrophage	Macrophage_Scissor-	Macrophage_Scissor-#HCC1	-0.83625	-1.63554	2.91181	-1.84931	-5.83666	-4.70328	-0.851685	-2.00895
HCC1_AGGACTTAGGTTCATC-1	HCC1	Scissor+	NK	NK_Scissor+	NK_Scissor+#HCC1	0.025831	-1.40922	-3.63706	1.2057	1.90378	2.03557	3.44731	1.916
HCC1_AGGACTTGTAGGCTGA-1	HCC1	0	Macrophage	Macrophage_0	Macrophage_0#HCC1	3.8313	0.165409	3.13599	-1.15713	-5.78532	-9.90191	-2.67344	-0.97899
HCC1_AGGACTTTCTGCGGAC-1	HCC1	Scissor-	T cell	T cell_Scissor-	T cell_Scissor-#HCC1	-1.9926	-0.50966	-1.50002	1.27501	-1.56727	-1.67845	5.91086	6.52151
HCC1_AGGAGGTAGATTGATG-1	HCC1	Scissor+	Macrophage	Macrophage_Scissor+	Macrophage_Scissor+#HCC1	2.96431	0.950082	2.41956	-3.40801	-6.15197	-9.1327	-6.16736	-1.69292
HCC1_AGGAGGTAGGAAGTCC-1	HCC1	Scissor+	Hepatocyte	Hepatocyte_Scissor+	Hepatocyte_Scissor+#HCC1	-1.76936	-1.91188	-1.80567	0.696744	-6.66063	-3.26539	-2.06244	-2.2936
HCC1_AGGAGGTCACGACTAT-1	HCC1	0	NK	NK_0	NK_0#HCC1	-3.09153	-1.388	-3.49884	2.46188	-1.28861	2.66699	5.24215	1.09915
HCC1_AGGAGGTCAGAGCTAG-1	HCC1	0	T cell	T cell_0	T cell_0#HCC1	-2.01052	-1.13183	-2.70275	1.03186	-2.93592	2.53452	5.75764	1.23822
HCC1_AGGAGGTCATGGGCAA-1	HCC1	Scissor-	T cell	T cell_Scissor-	T cell_Scissor-#HCC1	-1.36996	-2.56059	-1.20229	0.640226	-1.31407	0.397407	6.9879	6.57633
HCC1_AGGAGGTGTCCGACGT-1	HCC1	0	Macrophage	Macrophage_0	Macrophage_0#HCC1	-1.05007	-0.322068	-2.58145	0.881465	-8.0285	-6.54401	0.167932	-1.50023
HCC1_AGGAGGTGTGACTAAA-1	HCC1	Scissor-	Macrophage	Macrophage_Scissor-	Macrophage_Scissor-#HCC1	-1.81742	2.0231	3.65746	-2.18079	-5.33748	-8.31073	-1.12563	-1.00143
HCC1_AGGAGGTTCCATACTT-1	HCC1	Scissor-	NK	NK_Scissor-	NK_Scissor-#HCC1	-2.96904	-0.269168	-1.55266	0.374583	-3.12201	1.6975	7.95891	1.94116
HCC1_AGGAGGTTCCTACGAA-1	HCC1	0	Macrophage	Macrophage_0	Macrophage_0#HCC1	0.915162	1.9008	4.19513	-1.44025	-5.16029	-6.15617	-0.457102	-2.27405
HCC1_AGGATAAAGAATAACC-1	HCC1	0	Macrophage	Macrophage_0	Macrophage_0#HCC1	2.15385	3.31626	2.42702	-1.22622	-4.71066	-9.88103	-2.2573	-1.44882
HCC1_AGGATAACAGGGAATC-1	HCC1	Scissor+	Macrophage	Macrophage_Scissor+	Macrophage_Scissor+#HCC1	0.135545	3.01862	6.08791	-2.86515	-6.01601	-11.78	-4.58601	-0.516063
HCC1_AGGATAAGTTCCACGG-1	HCC1	Scissor-	NK	NK_Scissor-	NK_Scissor-#HCC1	-3.01794	-0.264821	-1.9247	0.874028	-0.375791	1.12012	2.50842	0.578151
HCC1_AGGATAATCGATACAC-1	HCC1	Scissor-	T cell	T cell_Scissor-	T cell_Scissor-#HCC1	-2.43844	-2.01272	-2.73114	-0.124406	-4.03868	2.58539	-4.63905	1.26895
HCC1_AGGATAATCGCTGCGA-1	HCC1	0	Macrophage	Macrophage_0	Macrophage_0#HCC1	0.182749	0.677933	-1.67142	-0.637158	-5.12912	-8.40011	-3.31895	-1.88111
HCC1_AGGATAATCTTCCCGA-1	HCC1	Scissor-	Hepatocyte	Hepatocyte_Scissor-	Hepatocyte_Scissor-#HCC1	-3.30693	-1.39001	-2.69172	0.308053	-8.7788	-2.84914	-7.15934	-2.37186
HCC1_AGGATCTCAACGTTAC-1	HCC1	Scissor-	Macrophage	Macrophage_Scissor-	Macrophage_Scissor-#HCC1	0.0929436	1.99795	5.42316	-1.90928	-6.49469	-8.8248	-4.42284	-2.2922
HCC1_AGGATCTCAGACCCGT-1	HCC1	0	T cell	T cell_0	T cell_0#HCC1	-0.093296	-1.60499	-0.972473	2.32395	-1.51989	3.41117	3.32635	3.7365
HCC1_AGGATCTCATAATCGC-1	HCC1	Scissor+	Macrophage	Macrophage_Scissor+	Macrophage_Scissor+#HCC1	1.56776	0.556167	2.17447	-0.991439	-5.2088	-9.23372	-4.45128	-1.58921
HCC1_AGGATCTGTATCTCGA-1	HCC1	Scissor-	T cell	T cell_Scissor-	T cell_Scissor-#HCC1	-2.34847	-2.16774	-1.5961	1.23611	-0.240347	2.61213	-1.96397	2.44117
HCC1_AGGATCTGTATGTGTC-1	HCC1	0	NK	NK_0	NK_0#HCC1	-1.50581	-1.60829	-3.17816	1.23896	-0.0916334	4.33283	1.46227	0.208558
HCC1_AGGATCTGTGCCGAAA-1	HCC1	0	T cell	T cell_0	T cell_0#HCC1	-0.937966	-1.09088	-2.02836	0.798672	-1.94959	1.96793	9.66797	1.90564
HCC1_AGGATCTTCAAGAATG-1	HCC1	Scissor-	Macrophage	Macrophage_Scissor-	Macrophage_Scissor-#HCC1	-1.87343	0.0269203	2.56035	0.65973	-3.93736	-2.23731	3.08046	-0.676294
HCC1_AGGATCTTCACGGGCT-1	HCC1	Scissor+	Hepatocyte	Hepatocyte_Scissor+	Hepatocyte_Scissor+#HCC1	0.22209	0.601964	-2.35165	0.321621	-8.37207	-4.98423	-7.1886	-1.77504
HCC1_AGGATCTTCATGCATG-1	HCC1	0	Macrophage	Macrophage_0	Macrophage_0#HCC1	-0.983622	-0.279736	1.67474	-3.9237	-5.22479	-6.7054	1.19961	-1.38471
HCC1_AGGATCTTCCATGAGT-1	HCC1	Scissor+	Macrophage	Macrophage_Scissor+	Macrophage_Scissor+#HCC1	0.281524	-0.473027	3.58376	-0.0525729	-4.10991	-6.66626	3.27565	-2.31415
HCC1_AGGCATTAGATTGATG-1	HCC1	0	T cell	T cell_0	T cell_0#HCC1	-2.38778	-1.2522	-2.51353	-0.124438	-1.9522	2.04676	4.82968	4.73793
HCC1_AGGCATTCAAAGAACT-1	HCC1	Scissor-	Macrophage	Macrophage_Scissor-	Macrophage_Scissor-#HCC1	-2.1691	-1.74371	3.27695	-0.532438	-5.12785	-6.87548	-8.29584	-1.3898
HCC1_AGGCATTGTGATTCTG-1	HCC1	Scissor-	Macrophage	Macrophage_Scissor-	Macrophage_Scissor-#HCC1	2.44204	-0.0105101	3.69311	-1.15173	-5.21168	-8.17224	-0.693296	-1.59301
HCC1_AGGCCACAGAACTTCC-1	HCC1	0	Macrophage	Macrophage_0	Macrophage_0#HCC1	-1.43272	-0.408128	1.26467	0.485465	-3.7004	-5.27672	-8.30593	-0.730336
HCC1_AGGCCACAGGCCATAG-1	HCC1	0	T cell	T cell_0	T cell_0#HCC1	-1.84954	0.872309	-1.82859	0.507689	-2.24645	-1.08865	2.15685	2.27599
HCC1_AGGCCACAGTCGGCAA-1	HCC1	Scissor-	Macrophage	Macrophage_Scissor-	Macrophage_Scissor-#HCC1	-0.842572	0.368941	-0.172225	-0.887113	-5.92629	-7.64481	-6.66794	-1.25928
HCC1_AGGCCACCACCTCAGG-1	HCC1	Scissor+	NK	NK_Scissor+	NK_Scissor+#HCC1	-1.93422	-0.832551	-2.96697	1.5799	0.0108974	2.68889	2.01234	2.13392
HCC1_AGGCCACCACTGGACC-1	HCC1	Scissor-	Macrophage	Macrophage_Scissor-	Macrophage_Scissor-#HCC1	-1.0511	0.0260948	-0.278474	-0.0820816	-4.8811	-6.65838	0.069987	-1.50462
HCC1_AGGCCACGTCCTACAA-1	HCC1	Scissor+	Macrophage	Macrophage_Scissor+	Macrophage_Scissor+#HCC1	2.25131	2.44966	2.68784	-3.18695	-3.39621	-6.35834	3.61105	-0.660838
HCC1_AGGCCACGTGCATGTT-1	HCC1	0	Macrophage	Macrophage_0	Macrophage_0#HCC1	0.168683	-1.1383	5.80125	-1.02658	-7.10473	-5.18872	-5.51844	-1.96111
HCC1_AGGCCACTCAGACATC-1	HCC1	Scissor+	Macrophage	Macrophage_Scissor+	Macrophage_Scissor+#HCC1	0.262864	4.13407	1.39721	-3.24831	-7.0068	-11.2205	-8.9994	-1.76676
HCC1_AGGCCACTCCATTTGT-1	HCC1	Scissor+	Macrophage	Macrophage_Scissor+	Macrophage_Scissor+#HCC1	1.49725	0.638041	3.32028	-0.346385	-4.55173	-8.70824	-5.98561	-1.43597
HCC1_AGGCCACTCCTACCAC-1	HCC1	Scissor-	T cell	T cell_Scissor-	T cell_Scissor-#HCC1	-2.45305	-2.4974	-0.701547	1.08331	-1.48192	1.64082	0.511934	4.33393
HCC1_AGGCCACTCTCGCCTA-1	HCC1	0	NK	NK_0	NK_0#HCC1	-2.06766	-2.39129	-1.67808	0.746765	2.06854	3.01328	2.15157	1.97756
HCC1_AGGCCACTCTGAACGT-1	HCC1	0	Macrophage	Macrophage_0	Macrophage_0#HCC1	-0.0668028	0.457876	1.55141	-0.519899	-6.04051	-8.93785	2.40085	-2.05489
HCC1_AGGCTGCAGTCGCCAC-1	HCC1	Scissor+	Macrophage	Macrophage_Scissor+	Macrophage_Scissor+#HCC1	0.123568	1.43813	7.20631	-0.953449	-7.02897	-10.4117	-1.08036	-1.8335
HCC1_AGGCTGCCACTCTAGA-1	HCC1	0	T cell	T cell_0	T cell_0#HCC1	-1.82551	-0.209639	-2.30626	0.232383	-1.21004	2.06157	9.11022	3.91203
HCC1_AGGCTGCGTAGCTGAG-1	HCC1	Scissor+	Macrophage	Macrophage_Scissor+	Macrophage_Scissor+#HCC1	-0.181716	1.84838	0.90785	-2.60083	-6.20281	-6.57975	-1.17176	-1.59083
HCC1_AGGCTGCGTCTACAAC-1	HCC1	Scissor+	T cell	T cell_Scissor+	T cell_Scissor+#HCC1	0.875113	-3.25671	-1.55919	0.664341	-3.36312	1.60897	2.86793	1.55694
HCC1_AGGCTGCGTTGTGTAC-1	HCC1	Scissor+	Macrophage	Macrophage_Scissor+	Macrophage_Scissor+#HCC1	2.27086	2.7868	3.26399	-3.49659	-6.47317	-12.8812	-9.77214	-1.81632
HCC1_AGGCTGCTCTTCCACG-1	HCC1	0	T cell	T cell_0	T cell_0#HCC1	-2.52168	-1.61949	-3.49971	0.27133	-2.39812	1.92102	3.0059	2.71513
HCC1_AGGGAGTAGGAAAGGT-1	HCC1	Scissor-	T cell	T cell_Scissor-	T cell_Scissor-#HCC1	-0.958172	-1.68617	-1.99262	0.472829	-2.32668	0.336378	4.30237	4.02255
HCC1_AGGGAGTAGGCATCTT-1	HCC1	0	Macrophage	Macrophage_0	Macrophage_0#HCC1	2.93521	3.47065	1.38861	-1.56789	-5.82969	-10.2293	-5.39924	-1.40996
HCC1_AGGGAGTCAGAATTCC-1	HCC1	0	NK	NK_0	NK_0#HCC1	-2.0623	-1.94432	-1.65357	0.551599	-1.8472	3.32302	3.36452	0.776895
HCC1_AGGGAGTCAGGACAGT-1	HCC1	Scissor-	Macrophage	Macrophage_Scissor-	Macrophage_Scissor-#HCC1	3.36273	1.12975	0.778379	-2.52703	-3.9761	-6.86959	2.46819	-1.21242
HCC1_AGGGAGTCATCGTTCC-1	HCC1	0	Macrophage	Macrophage_0	Macrophage_0#HCC1	1.75124	2.9878	2.53657	-1.62604	-5.33099	-9.30214	-1.12898	-1.41933
HCC1_AGGGAGTCATGACTGT-1	HCC1	0	Macrophage	Macrophage_0	Macrophage_0#HCC1	0.0737486	2.08958	4.11864	-0.321925	-6.96585	-8.25818	-6.52985	-2.1226
HCC1_AGGGAGTTCCGTGGGT-1	HCC1	Scissor-	Macrophage	Macrophage_Scissor-	Macrophage_Scissor-#HCC1	0.4769	-0.768961	2.16869	-2.99675	-4.47656	-6.76236	-4.55081	-1.97015
HCC1_AGGGAGTTCCTACAAG-1	HCC1	0	Macrophage	Macrophage_0	Macrophage_0#HCC1	-0.0146143	0.0272621	1.4906	-0.721006	-5.67094	-5.58693	-0.34224	-1.99328
HCC1_AGGGAGTTCGTAACTG-1	HCC1	0	Macrophage	Macrophage_0	Macrophage_0#HCC1	2.29437	2.44537	2.12854	-3.04979	-5.81073	-11.4825	-5.99508	-1.66043
HCC1_AGGGAGTTCTGCGGAC-1	HCC1	0	Macrophage	Macrophage_0	Macrophage_0#HCC1	1.68538	1.63269	3.96363	-1.26477	-6.45992	-8.36283	-2.99902	-1.48287
HCC1_AGGGCCTAGCGTTCAT-1	HCC1	0	Macrophage	Macrophage_0	Macrophage_0#HCC1	2.33028	0.0451352	3.52444	-2.40474	-5.38087	-5.6953	4.52852	-1.44608
HCC1_AGGGCCTAGTTTGCTG-1	HCC1	0	Macrophage	Macrophage_0	Macrophage_0#HCC1	-0.74303	1.65588	2.76705	0.806489	-6.62445	-7.61897	-9.91748	-2.10581
HCC1_AGGGCCTCAAGCACAG-1	HCC1	0	Macrophage	Macrophage_0	Macrophage_0#HCC1	-0.142288	-0.329695	3.29499	-2.42718	-5.59774	-9.02926	0.54645	-1.42785
HCC1_AGGGCCTCATGACTAC-1	HCC1	0	Macrophage	Macrophage_0	Macrophage_0#HCC1	2.17112	-1.36162	3.24975	-3.66131	-4.16293	-7.7914	-4.50339	-1.84306
HCC1_AGGGCCTGTACAGGTG-1	HCC1	Scissor-	Macrophage	Macrophage_Scissor-	Macrophage_Scissor-#HCC1	-1.06445	-0.928407	1.4527	0.780337	-6.05032	-4.85232	-9.09402	-1.58757
HCC1_AGGGCCTGTAGTGGCA-1	HCC1	0	Macrophage	Macrophage_0	Macrophage_0#HCC1	0.208532	2.70113	3.43483	-5.03154	-5.36016	-8.69703	5.04795	-1.60454
HCC1_AGGGCCTTCGTGGGAA-1	HCC1	Scissor-	B cell	B cell_Scissor-	B cell_Scissor-#HCC1	-1.00565	-1.43107	-1.81314	0.0351671	-7.88466	0.0682331	-16.154	-1.96349
HCC1_AGGGCTCAGACTTCGT-1	HCC1	Scissor+	Macrophage	Macrophage_Scissor+	Macrophage_Scissor+#HCC1	-1.64943	-2.80766	-1.01087	-2.34522	-4.43263	-3.37163	-18.4774	-2.96882
HCC1_AGGGCTCAGCCACCGT-1	HCC1	Scissor-	Macrophage	Macrophage_Scissor-	Macrophage_Scissor-#HCC1	-0.485518	-0.338287	-1.25049	0.235584	-6.42513	-6.9504	1.38653	-1.62009
HCC1_AGGGCTCAGTGGAATT-1	HCC1	Scissor-	Macrophage	Macrophage_Scissor-	Macrophage_Scissor-#HCC1	0.926009	1.52995	1.25284	-2.01747	-3.67126	-8.11666	-0.501397	-1.14996
HCC1_AGGGCTCAGTGGCGAT-1	HCC1	Scissor+	Macrophage	Macrophage_Scissor+	Macrophage_Scissor+#HCC1	0.383027	-0.082744	2.01034	-3.66006	-6.36896	-5.38426	0.970382	-1.95565
HCC1_AGGGTCCAGCCTCTGG-1	HCC1	Scissor-	Macrophage	Macrophage_Scissor-	Macrophage_Scissor-#HCC1	1.41235	0.1927	4.33496	-2.13637	-6.31927	-9.75252	1.72428	-0.674737
HCC1_AGGGTCCAGGCCACTC-1	HCC1	0	T cell	T cell_0	T cell_0#HCC1	-2.56995	-2.02146	-3.29268	1.91618	-2.61261	2.26747	2.2002	3.82596
HCC1_AGGGTCCCACCGTCTT-1	HCC1	0	Macrophage	Macrophage_0	Macrophage_0#HCC1	1.39186	1.17122	3.15468	-5.55786	-6.63911	-10.8854	-5.42102	-2.1225
HCC1_AGGGTCCCAGACTCTA-1	HCC1	0	Macrophage	Macrophage_0	Macrophage_0#HCC1	0.858465	-1.10961	-0.852991	-0.0749082	-6.94431	-7.96135	-8.86239	-0.322932
HCC1_AGGGTCCTCAACCTTT-1	HCC1	0	T cell	T cell_0	T cell_0#HCC1	0.523965	-2.4673	-3.43689	0.25892	-4.16366	-1.34713	4.30593	3.97006
HCC1_AGGGTCCTCAGCAGAG-1	HCC1	Scissor-	Macrophage	Macrophage_Scissor-	Macrophage_Scissor-#HCC1	-0.024584	-2.66894	1.47468	-2.58989	-4.24489	-6.50992	-1.41502	-1.93427
HCC1_AGGGTCCTCCCAGGAC-1	HCC1	Scissor+	Macrophage	Macrophage_Scissor+	Macrophage_Scissor+#HCC1	1.09304	0.68928	2.55925	-4.62488	-3.86095	-9.24495	-6.16186	-1.9267
HCC1_AGGGTCCTCGAACCTA-1	HCC1	Scissor+	Macrophage	Macrophage_Scissor+	Macrophage_Scissor+#HCC1	3.054	3.06422	4.74733	-0.534428	-4.96974	-10.2251	-6.51447	-1.75117
HCC1_AGGGTCCTCTGTACAG-1	HCC1	0	Macrophage	Macrophage_0	Macrophage_0#HCC1	0.0337097	1.78129	4.74131	-2.51378	-5.71968	-7.89191	-6.33023	0.330444
HCC1_AGGGTGAAGATGATTG-1	HCC1	Scissor-	Macrophage	Macrophage_Scissor-	Macrophage_Scissor-#HCC1	0.231938	-0.15466	4.6153	-2.17681	-6.64208	-5.47942	3.97333	-1.73837
HCC1_AGGGTGAAGCAGCCTC-1	HCC1	Scissor+	T cell	T cell_Scissor+	T cell_Scissor+#HCC1	-1.6509	-2.09365	-2.55576	1.71545	-3.32798	1.09657	4.76959	3.2563
HCC1_AGGGTGAAGGTAAGAG-1	HCC1	Scissor-	Macrophage	Macrophage_Scissor-	Macrophage_Scissor-#HCC1	1.96632	0.412464	2.90605	-1.2413	-4.55254	-6.7966	2.03803	-1.60183
HCC1_AGGGTGAAGTGGCGAT-1	HCC1	Scissor-	Macrophage	Macrophage_Scissor-	Macrophage_Scissor-#HCC1	1.68373	0.59919	2.92086	-0.49559	-4.82348	-9.29951	0.843082	-1.66744
HCC1_AGGGTGACAATTCGTG-1	HCC1	Scissor+	Hepatocyte	Hepatocyte_Scissor+	Hepatocyte_Scissor+#HCC1	-0.627045	-0.222743	-3.41125	0.91134	-7.75868	-2.01837	6.31737	-2.40177
HCC1_AGGGTGACATAGATCC-1	HCC1	0	Hepatocyte	Hepatocyte_0	Hepatocyte_0#HCC1	1.40727	-1.38171	-3.04029	1.87415	-6.23823	-1.81044	2.58766	-2.05075
HCC1_AGGGTGAGTATCTTCT-1	HCC1	0	NK	NK_0	NK_0#HCC1	-1.89056	-2.71323	-2.75979	1.22172	-2.68589	2.1196	3.62754	2.60158
HCC1_AGGGTGATCGTGCAGC-1	HCC1	Scissor-	Hepatocyte	Hepatocyte_Scissor-	Hepatocyte_Scissor-#HCC1	-0.891958	-0.413706	-3.17657	0.834566	-7.74015	-0.912555	5.17303	-2.64586
HCC1_AGGGTTTAGACTTCGT-1	HCC1	Scissor-	Macrophage	Macrophage_Scissor-	Macrophage_Scissor-#HCC1	-1.23654	-1.36436	0.549705	-0.801054	-3.8063	-4.83506	-5.14692	-2.00864
HCC1_AGGGTTTAGCAACTCT-1	HCC1	0	Macrophage	Macrophage_0	Macrophage_0#HCC1	1.51413	-0.242264	3.39371	-6.07187	-7.00111	-7.93668	2.83743	-1.80053
HCC1_AGGGTTTAGGACAAGA-1	HCC1	Scissor+	Macrophage	Macrophage_Scissor+	Macrophage_Scissor+#HCC1	1.69377	2.02822	2.00917	-1.9283	-5.22011	-7.7325	-1.98202	-1.02177
HCC1_AGGGTTTCACCGGTCA-1	HCC1	0	Macrophage	Macrophage_0	Macrophage_0#HCC1	1.55483	-0.536854	3.56399	-1.49387	-5.79117	-6.06307	-0.0848879	-1.73676
HCC1_AGGGTTTCATGACTCA-1	HCC1	Scissor+	Macrophage	Macrophage_Scissor+	Macrophage_Scissor+#HCC1	3.27086	3.78376	3.01955	-0.838314	-5.85286	-10.5047	-9.01296	-1.26237
HCC1_AGGGTTTCATGCGGTC-1	HCC1	Scissor+	T cell	T cell_Scissor+	T cell_Scissor+#HCC1	-1.09797	-1.96171	-1.55389	0.28076	-2.21748	-1.18644	4.26907	3.71017
HCC1_AGGGTTTGTCCACGCA-1	HCC1	0	T cell	T cell_0	T cell_0#HCC1	-2.92195	-1.64541	-0.960387	2.52835	0.3351	1.80969	1.92596	1.07481
HCC1_AGGGTTTGTCCCGGTA-1	HCC1	0	T cell	T cell_0	T cell_0#HCC1	-1.80801	-2.01544	-3.52619	-1.30572	-4.08649	-0.088513	-5.78562	3.83214
HCC1_AGGGTTTGTCGACGCT-1	HCC1	Scissor-	Fibroblast	Fibroblast_Scissor-	Fibroblast_Scissor-#HCC1	-2.4144	-0.73163	-1.26873	1.86665	-6.72439	-2.46082	4.33782	-1.9497
HCC1_AGGGTTTGTGCATTTG-1	HCC1	Scissor-	Macrophage	Macrophage_Scissor-	Macrophage_Scissor-#HCC1	-1.52845	-0.627618	0.941308	-3.19292	-5.49103	-7.69345	-0.0920207	-1.33456
HCC1_AGGGTTTTCCGCGGAT-1	HCC1	Scissor+	T cell	T cell_Scissor+	T cell_Scissor+#HCC1	-1.31112	-0.985253	-2.0503	2.28011	-3.19505	2.48261	5.3788	3.65842
HCC1_AGGGTTTTCGAACACT-1	HCC1	0	T cell	T cell_0	T cell_0#HCC1	-0.00262544	-1.24375	-1.79866	-0.0555327	-1.22545	1.35912	0.771624	4.68342
HCC1_AGGGTTTTCGTTATCT-1	HCC1	0	T cell	T cell_0	T cell_0#HCC1	-0.676817	-0.83674	-1.46161	0.600684	-1.24063	1.88644	1.98734	1.46807
HCC1_AGGGTTTTCTCAATCT-1	HCC1	0	NK	NK_0	NK_0#HCC1	-1.72505	-1.55784	-2.93162	0.883702	-4.51123	0.724473	8.94862	-0.0598051
HCC1_AGGTAGGAGTTTGTCG-1	HCC1	0	Macrophage	Macrophage_0	Macrophage_0#HCC1	1.34918	-0.803835	3.12293	-2.50533	-6.45973	-7.33227	-0.449195	-1.58161
HCC1_AGGTAGGCAAGGGTCA-1	HCC1	Scissor+	B cell	B cell_Scissor+	B cell_Scissor+#HCC1	-0.0724788	-1.86325	-0.73377	0.865457	-1.68321	2.60989	5.89825	4.5117
HCC1_AGGTAGGCACCTCAGG-1	HCC1	0	Macrophage	Macrophage_0	Macrophage_0#HCC1	-0.417753	0.076744	-0.277577	-1.2458	-6.28513	-7.37039	2.9838	-1.61348
HCC1_AGGTAGGCAGGGTCTC-1	HCC1	0	Macrophage	Macrophage_0	Macrophage_0#HCC1	0.560361	0.000564988	2.65145	-4.84046	-4.50745	-5.76445	2.5553	-1.30675
HCC1_AGGTAGGGTATCCTTT-1	HCC1	Scissor+	Macrophage	Macrophage_Scissor+	Macrophage_Scissor+#HCC1	2.5347	2.98191	2.48831	-0.940826	-4.3165	-10.4711	-7.55677	-0.715228
HCC1_AGGTAGGGTATCGCGC-1	HCC1	Scissor-	Macrophage	Macrophage_Scissor-	Macrophage_Scissor-#HCC1	0.636101	2.38132	3.22941	-2.82233	-5.16884	-10.7706	-3.99526	-1.37672
HCC1_AGGTAGGGTATCTCGA-1	HCC1	Scissor-	Fibroblast	Fibroblast_Scissor-	Fibroblast_Scissor-#HCC1	-0.633133	-0.667499	-1.74933	0.644253	-3.0365	-0.124399	7.36725	-0.143895
HCC1_AGGTAGGGTGCCCGTA-1	HCC1	0	Fibroblast	Fibroblast_0	Fibroblast_0#HCC1	-0.340964	-1.61801	-2.68911	0.325598	-6.44995	-3.13812	-0.0220337	-1.79847
HCC1_AGGTCATAGAAGCCTG-1	HCC1	Scissor-	Fibroblast	Fibroblast_Scissor-	Fibroblast_Scissor-#HCC1	-0.853689	0.263349	-2.39243	0.7533	-7.04422	-3.9123	2.93584	-2.24538
HCC1_AGGTCATAGCAGCACA-1	HCC1	Scissor-	Macrophage	Macrophage_Scissor-	Macrophage_Scissor-#HCC1	0.760091	0.328665	4.28997	-0.68923	-2.63912	-4.74083	3.70046	-0.574441
HCC1_AGGTCATCAAGTATCC-1	HCC1	Scissor-	T cell	T cell_Scissor-	T cell_Scissor-#HCC1	-1.24569	-1.66992	-2.70544	-0.190485	-2.35153	1.92312	0.512277	3.06739
HCC1_AGGTCATCAGCGTGAA-1	HCC1	Scissor-	Macrophage	Macrophage_Scissor-	Macrophage_Scissor-#HCC1	0.911546	1.6561	-0.998142	-1.06745	-4.24469	-8.10512	0.475057	-1.2539
HCC1_AGGTCATCAGGTCAGA-1	HCC1	Scissor+	Hepatocyte	Hepatocyte_Scissor+	Hepatocyte_Scissor+#HCC1	-0.422703	-1.93826	-1.15743	0.16444	-7.33103	-1.67978	11.9285	-2.04846
HCC1_AGGTCATCAGTCAGAG-1	HCC1	0	Macrophage	Macrophage_0	Macrophage_0#HCC1	0.051788	2.17459	3.92344	-1.83182	-8.28784	-7.52834	-1.5488	-1.65173
HCC1_AGGTCATGTTGAAGTA-1	HCC1	Scissor-	Macrophage	Macrophage_Scissor-	Macrophage_Scissor-#HCC1	0.248872	1.1455	3.33529	-2.92627	-6.50724	-8.20905	-0.462953	-1.89283
HCC1_AGGTCATGTTGGACTT-1	HCC1	Scissor+	Macrophage	Macrophage_Scissor+	Macrophage_Scissor+#HCC1	-0.96428	1.45379	4.65764	-2.56246	-5.82394	-8.09655	1.94781	-1.78183
HCC1_AGGTCATTCAGCGTCG-1	HCC1	0	Macrophage	Macrophage_0	Macrophage_0#HCC1	1.66477	-0.189997	4.95711	-2.61625	-6.99981	-8.04927	-5.51361	-2.01492
HCC1_AGGTCATTCATGCCCT-1	HCC1	Scissor-	T cell	T cell_Scissor-	T cell_Scissor-#HCC1	-2.74171	-2.23633	-2.13257	-0.260286	-3.19497	0.334533	6.98705	0.146932
HCC1_AGGTCATTCTTGCAGA-1	HCC1	Scissor-	Macrophage	Macrophage_Scissor-	Macrophage_Scissor-#HCC1	-0.825404	-1.55	1.77164	0.722322	-6.43478	-7.01398	-0.874854	-1.94197
HCC1_AGGTCATTCTTGGAAC-1	HCC1	0	NK	NK_0	NK_0#HCC1	-0.461185	-1.38766	-4.35427	0.492439	-3.87906	2.17493	7.86725	-0.249578
HCC1_AGGTCTAAGTGCCGAA-1	HCC1	Scissor+	B cell	B cell_Scissor+	B cell_Scissor+#HCC1	-1.65186	-2.60434	-1.41702	-0.965941	-4.6482	1.90632	8.74469	-1.25292
HCC1_AGGTCTAGTACTGACT-1	HCC1	Scissor-	T cell	T cell_Scissor-	T cell_Scissor-#HCC1	-2.16646	-0.299606	-1.72458	1.2699	-0.166074	0.794776	3.99387	2.10276
HCC1_AGGTCTAGTCATCAGT-1	HCC1	Scissor-	Macrophage	Macrophage_Scissor-	Macrophage_Scissor-#HCC1	-0.495133	-1.91104	2.43136	-2.93363	-5.26493	-4.57344	5.65455	-2.51018
HCC1_AGGTCTAGTCGTGTTA-1	HCC1	Scissor-	Macrophage	Macrophage_Scissor-	Macrophage_Scissor-#HCC1	0.246381	4.13981	0.801236	-0.279238	-6.17895	-8.00938	2.65441	-0.477816
HCC1_AGGTCTATCAATGTCG-1	HCC1	0	T cell	T cell_0	T cell_0#HCC1	0.0307375	-1.94693	-1.69212	1.59242	0.582176	1.52088	0.996075	3.6113
HCC1_AGGTCTATCACCATCC-1	HCC1	Scissor-	T cell	T cell_Scissor-	T cell_Scissor-#HCC1	-0.641537	-1.67381	-1.5318	1.54683	-1.77991	1.53528	2.16184	1.47439
HCC1_AGGTCTATCAGGAAAT-1	HCC1	Scissor-	Macrophage	Macrophage_Scissor-	Macrophage_Scissor-#HCC1	-1.43772	-2.09186	-1.02291	1.83144	-7.55899	-6.53283	-2.30185	-1.83863
HCC1_AGGTGTTAGCACTCCG-1	HCC1	Scissor-	Macrophage	Macrophage_Scissor-	Macrophage_Scissor-#HCC1	-2.37029	-1.01259	0.272462	0.236596	-8.9545	-2.21084	-13.8445	-2.25261
HCC1_AGGTGTTCAAGATGGC-1	HCC1	0	T cell	T cell_0	T cell_0#HCC1	-1.28899	-0.979077	-3.37895	1.95893	-1.52945	1.7415	4.71253	2.50273
HCC1_AGGTGTTCAATGCAAA-1	HCC1	Scissor-	Macrophage	Macrophage_Scissor-	Macrophage_Scissor-#HCC1	0.968419	1.1254	4.25779	-2.04244	-4.38168	-4.29338	5.59286	-2.18498
HCC1_AGGTGTTCAATTAGGA-1	HCC1	Scissor-	Macrophage	Macrophage_Scissor-	Macrophage_Scissor-#HCC1	2.26758	-0.751584	1.90805	-2.38771	-5.51082	-9.24961	-1.8315	-1.40531
HCC1_AGGTGTTCACACGGAA-1	HCC1	0	Macrophage	Macrophage_0	Macrophage_0#HCC1	1.12618	3.64102	3.60256	-4.37716	-6.76833	-6.97994	-8.03594	-1.61287
HCC1_AGGTGTTCACTCTGCT-1	HCC1	Scissor-	Macrophage	Macrophage_Scissor-	Macrophage_Scissor-#HCC1	-0.0312743	1.4107	2.69669	-0.851264	-6.2545	-7.9288	-6.53598	-1.43174
HCC1_AGGTGTTCAGCAGAAC-1	HCC1	0	Macrophage	Macrophage_0	Macrophage_0#HCC1	1.01392	4.0506	0.933842	-0.568716	-7.10818	-10.078	-2.21599	-1.63292
HCC1_AGGTGTTCAGCTTCCT-1	HCC1	0	T cell	T cell_0	T cell_0#HCC1	-1.40122	-0.652147	-2.29009	0.595243	-2.57672	0.724643	6.49476	2.89682
HCC1_AGGTGTTGTACGATCT-1	HCC1	0	Macrophage	Macrophage_0	Macrophage_0#HCC1	0.448865	-0.622429	2.87445	-2.86564	-7.00885	-6.33395	1.4547	-1.85868
HCC1_AGGTGTTGTCGTAATC-1	HCC1	Scissor+	Macrophage	Macrophage_Scissor+	Macrophage_Scissor+#HCC1	-0.709679	-0.598645	4.15825	-4.48546	-6.44893	-9.87605	-10.397	-1.71642
HCC1_AGGTGTTGTCGTGGTC-1	HCC1	Scissor+	Macrophage	Macrophage_Scissor+	Macrophage_Scissor+#HCC1	3.18105	0.961635	-0.277057	-0.951587	-8.37565	-8.91747	-13.1108	-0.803709
HCC1_AGGTGTTTCAACTGAC-1	HCC1	Scissor-	NK	NK_Scissor-	NK_Scissor-#HCC1	-1.43131	-1.48371	-0.905936	-0.124275	-2.44302	-0.125846	3.34001	3.38277
HCC1_AGGTGTTTCCTATTGT-1	HCC1	Scissor-	T cell	T cell_Scissor-	T cell_Scissor-#HCC1	-0.94479	-0.646165	-1.33563	1.07796	-2.45716	-0.413853	4.34514	4.62328
HCC1_AGGTGTTTCGATTGAC-1	HCC1	0	NK	NK_0	NK_0#HCC1	-2.06663	-1.07067	-2.01368	0.732386	-2.41456	0.627918	0.383189	1.12416
HCC1_AGGTGTTTCTCATAGG-1	HCC1	0	T cell	T cell_0	T cell_0#HCC1	-1.90069	-2.14416	-2.21747	0.803047	-0.683124	0.606799	2.68324	1.85599
HCC1_AGGTGTTTCTTCGGAA-1	HCC1	0	Macrophage	Macrophage_0	Macrophage_0#HCC1	0.448308	1.34687	1.42685	-0.0197498	-6.2128	-5.52732	3.37937	-1.31619
HCC1_AGGTTACAGTCTAACC-1	HCC1	Scissor-	Hepatocyte	Hepatocyte_Scissor-	Hepatocyte_Scissor-#HCC1	-0.763769	-1.69072	-1.82915	1.4589	-7.75384	-2.61659	-3.25213	-1.82936
HCC1_AGGTTACCAAGTACCT-1	HCC1	0	Macrophage	Macrophage_0	Macrophage_0#HCC1	1.24244	-0.0535479	3.69974	-0.624944	-3.41654	-7.50389	2.09149	-0.748145
HCC1_AGGTTACCAGAAGCGT-1	HCC1	Scissor-	T cell	T cell_Scissor-	T cell_Scissor-#HCC1	-0.547543	-2.1297	-2.29974	1.62389	-3.05769	0.0709846	2.07099	3.92832
HCC1_AGGTTACCATTGTGCA-1	HCC1	Scissor+	Macrophage	Macrophage_Scissor+	Macrophage_Scissor+#HCC1	2.42327	0.347366	2.13453	-2.84812	-7.51769	-8.95612	-2.36525	-0.598426
HCC1_AGGTTACGTCCTCAGG-1	HCC1	Scissor-	Macrophage	Macrophage_Scissor-	Macrophage_Scissor-#HCC1	-3.08247	0.259176	5.32664	-3.94344	-3.88517	-5.51867	-10.7908	-1.51405
HCC1_AGGTTACGTCTCCTGT-1	HCC1	0	Macrophage	Macrophage_0	Macrophage_0#HCC1	2.381	1.43382	5.77115	-3.32522	-5.56156	-9.26944	-3.94351	-2.13084
HCC1_AGGTTACGTTAGGCCC-1	HCC1	0	Macrophage	Macrophage_0	Macrophage_0#HCC1	1.62571	0.721734	1.89662	-1.10575	-6.17154	-10.787	-2.79151	-1.54483
HCC1_AGGTTACTCATGAAAG-1	HCC1	Scissor+	Macrophage	Macrophage_Scissor+	Macrophage_Scissor+#HCC1	2.34803	1.9532	6.49187	-1.86843	-6.93413	-8.07749	-4.25105	-0.918475
HCC1_AGGTTACTCCACGAAT-1	HCC1	Scissor-	Macrophage	Macrophage_Scissor-	Macrophage_Scissor-#HCC1	-0.0820391	0.924222	6.46273	-1.24801	-6.91636	-4.56808	-8.28704	-1.81707
HCC1_AGGTTGTAGACTCTAC-1	HCC1	Scissor+	T cell	T cell_Scissor+	T cell_Scissor+#HCC1	-3.23904	-2.2923	-1.72935	1.04448	-4.7171	0.463359	3.23799	5.09144
HCC1_AGGTTGTCACAATGTC-1	HCC1	0	Macrophage	Macrophage_0	Macrophage_0#HCC1	1.02002	-0.720029	-0.309636	-2.54311	-6.33677	-6.81285	-0.217683	-1.56549
HCC1_AGGTTGTCAGAAGCTG-1	HCC1	0	Macrophage	Macrophage_0	Macrophage_0#HCC1	1.43564	-0.82002	1.10392	0.171724	-4.52768	-4.09872	6.44142	-2.10564
HCC1_AGGTTGTCAGATCACT-1	HCC1	0	Macrophage	Macrophage_0	Macrophage_0#HCC1	2.01602	0.379612	2.57203	-3.22271	-2.91155	-4.73044	1.96224	2.73525
HCC1_AGGTTGTGTATCGCAT-1	HCC1	Scissor+	T cell	T cell_Scissor+	T cell_Scissor+#HCC1	0.788047	-2.47705	-1.91685	1.11403	2.97727	6.0867	-6.97481	5.00433
HCC1_AGGTTGTGTGGATCAG-1	HCC1	0	Macrophage	Macrophage_0	Macrophage_0#HCC1	-0.647482	0.353524	1.63922	-1.75505	-5.07356	-3.22171	5.13026	-0.56385
HCC1_AGGTTGTTCGCTTTAT-1	HCC1	0	T cell	T cell_0	T cell_0#HCC1	-1.22678	-1.3321	-3.40289	-0.192602	-2.52235	-0.105599	3.88226	3.01515
HCC1_AGGTTGTTCTCCTGCA-1	HCC1	Scissor+	Macrophage	Macrophage_Scissor+	Macrophage_Scissor+#HCC1	0.975752	4.5948	2.97359	-1.92372	-5.91794	-10.5791	-9.86354	-0.759686
HCC1_AGTAACCAGATGACCG-1	HCC1	Scissor+	Macrophage	Macrophage_Scissor+	Macrophage_Scissor+#HCC1	0.538149	1.29938	3.29354	0.94573	-5.91583	-7.9531	-8.14352	-2.66379
HCC1_AGTAACCAGTGACCTT-1	HCC1	0	Macrophage	Macrophage_0	Macrophage_0#HCC1	1.06349	1.90318	0.874706	-0.626508	-6.17716	-4.99629	-7.13347	-1.50627
HCC1_AGTAACCCAACAGATA-1	HCC1	Scissor+	Macrophage	Macrophage_Scissor+	Macrophage_Scissor+#HCC1	0.268776	2.08667	4.31767	-2.93928	-6.75194	-11.3398	-13.2679	-1.25605
HCC1_AGTAACCCACAGCCTG-1	HCC1	Scissor+	Macrophage	Macrophage_Scissor+	Macrophage_Scissor+#HCC1	1.50929	1.32355	2.50028	-2.80202	-6.18801	-8.67479	1.24316	-1.42403
HCC1_AGTAACCCATAGAAAC-1	HCC1	Scissor-	Macrophage	Macrophage_Scissor-	Macrophage_Scissor-#HCC1	0.244516	0.953987	2.92549	-1.37975	-5.20053	-6.30641	0.359407	-2.0077
HCC1_AGTAACCGTTTGGGTT-1	HCC1	Scissor-	Macrophage	Macrophage_Scissor-	Macrophage_Scissor-#HCC1	1.09278	2.76628	1.86486	0.0980541	-4.73589	-8.19022	1.00506	-2.07209
HCC1_AGTAACCTCTGCCCTA-1	HCC1	0	Macrophage	Macrophage_0	Macrophage_0#HCC1	2.8731	2.16309	5.29116	-7.9418	-6.39673	-11.504	-5.93889	-0.98729
HCC1_AGTAACCTCTTGGCTC-1	HCC1	Scissor-	T cell	T cell_Scissor-	T cell_Scissor-#HCC1	-2.35979	2.74761	-0.613602	0.257085	-3.95586	-2.61742	-0.0271985	4.10825
HCC1_AGTACCACAACGTATC-1	HCC1	0	T cell	T cell_0	T cell_0#HCC1	-1.04169	-1.06592	-1.64076	-0.146107	-2.41291	-1.2856	2.34602	3.75777
HCC1_AGTACCACACGCGTGT-1	HCC1	0	B cell	B cell_0	B cell_0#HCC1	-2.64575	-0.933408	-0.627622	-0.124331	-3.91634	0.478291	5.60318	-1.07809
HCC1_AGTACCAGTATACGGG-1	HCC1	Scissor+	Macrophage	Macrophage_Scissor+	Macrophage_Scissor+#HCC1	-0.315214	2.48769	3.22953	-3.84718	-5.80333	-8.16105	-0.949351	-1.67069
HCC1_AGTACCATCAGCAATC-1	HCC1	Scissor-	Macrophage	Macrophage_Scissor-	Macrophage_Scissor-#HCC1	-0.740692	-0.888336	-0.339912	-3.8317	-5.87629	-2.70383	-0.336827	-1.23866
HCC1_AGTACTGAGACGCTCC-1	HCC1	0	NK	NK_0	NK_0#HCC1	0.0309436	-1.62927	-1.84235	1.89144	-3.07154	0.581127	6.90716	1.66023
HCC1_AGTACTGAGTCACAGG-1	HCC1	0	Macrophage	Macrophage_0	Macrophage_0#HCC1	-0.269276	1.58751	0.526117	-0.60991	-6.5494	-7.97377	-4.90198	-1.92849
HCC1_AGTACTGCAACGACTT-1	HCC1	Scissor-	Macrophage	Macrophage_Scissor-	Macrophage_Scissor-#HCC1	0.644919	1.61674	0.56634	-0.797696	-5.91894	-7.01786	-3.48648	0.0372001
HCC1_AGTACTGCACCGTGCA-1	HCC1	Scissor+	NK	NK_Scissor+	NK_Scissor+#HCC1	-2.13244	-1.38958	-1.80567	0.559385	-2.91398	1.83183	4.72635	2.33409
HCC1_AGTACTGCATGAGAAT-1	HCC1	Scissor-	Macrophage	Macrophage_Scissor-	Macrophage_Scissor-#HCC1	0.122544	1.94547	2.21504	-2.03242	-2.91361	-5.02611	2.498	-2.01745
HCC1_AGTACTGGTAACGATA-1	HCC1	0	Macrophage	Macrophage_0	Macrophage_0#HCC1	1.14186	2.74871	1.90025	-1.95912	-5.56986	-7.07832	-1.01894	-0.988203
HCC1_AGTACTGGTAAGATAC-1	HCC1	0	Macrophage	Macrophage_0	Macrophage_0#HCC1	-0.871266	1.38154	3.85997	-1.12472	-6.63467	-6.07389	-2.88949	-1.84541
HCC1_AGTACTGGTACAGAAT-1	HCC1	Scissor+	NK	NK_Scissor+	NK_Scissor+#HCC1	-3.44931	-0.48628	-2.68198	2.15668	0.756137	1.70042	4.42159	-0.183891
HCC1_AGTACTGGTCTGCGCA-1	HCC1	Scissor+	Macrophage	Macrophage_Scissor+	Macrophage_Scissor+#HCC1	0.217221	4.10334	4.02381	0.1219	-4.671	-8.88446	0.667754	-1.42474
HCC1_AGTACTGTCAGCTGAT-1	HCC1	Scissor-	T cell	T cell_Scissor-	T cell_Scissor-#HCC1	-0.248808	-1.2466	-0.786894	0.922187	0.959969	4.87556	3.32501	4.24223
HCC1_AGTACTGTCCCTTCCC-1	HCC1	0	Macrophage	Macrophage_0	Macrophage_0#HCC1	3.52861	-0.198182	-1.5947	0.196953	-6.5229	-9.51108	-6.67539	-0.641011
HCC1_AGTACTGTCCGTAGTA-1	HCC1	Scissor-	Macrophage	Macrophage_Scissor-	Macrophage_Scissor-#HCC1	0.0898393	1.08933	4.13941	-1.50424	-5.3007	-8.42806	0.263482	-1.04421
HCC1_AGTACTGTCGATTGGT-1	HCC1	Scissor-	T cell	T cell_Scissor-	T cell_Scissor-#HCC1	-2.46466	-1.18304	-1.91612	-0.124359	-2.4924	-0.670215	0.0204434	2.62637
HCC1_AGTAGCTAGAAGTATC-1	HCC1	0	Macrophage	Macrophage_0	Macrophage_0#HCC1	1.8404	4.31497	4.65226	-1.48737	-6.22482	-9.49652	-10.3516	-0.718374
HCC1_AGTAGCTAGATACGAT-1	HCC1	0	Macrophage	Macrophage_0	Macrophage_0#HCC1	2.16325	3.8416	2.69305	-4.61985	-5.48636	-11.8007	2.7453	-1.69928
HCC1_AGTAGCTAGCGACTGA-1	HCC1	0	Macrophage	Macrophage_0	Macrophage_0#HCC1	-0.0750941	-0.426974	1.20958	0.327517	-5.2487	-8.79984	4.16265	-1.63646
HCC1_AGTAGCTAGTCATACC-1	HCC1	Scissor-	Macrophage	Macrophage_Scissor-	Macrophage_Scissor-#HCC1	1.71502	2.97805	1.07688	-2.11943	-5.91586	-10.1478	0.145793	-1.53401
HCC1_AGTAGCTAGTTTCAGC-1	HCC1	0	Macrophage	Macrophage_0	Macrophage_0#HCC1	1.08694	-0.464465	1.89867	-0.733967	-5.88823	-7.90481	1.39786	-2.18119
HCC1_AGTAGCTCAACAAGTA-1	HCC1	Scissor-	Macrophage	Macrophage_Scissor-	Macrophage_Scissor-#HCC1	1.17769	-0.870485	4.26154	-3.09621	-4.95137	-6.59418	4.84301	-1.54353
HCC1_AGTAGCTCAATCGCGC-1	HCC1	0	Macrophage	Macrophage_0	Macrophage_0#HCC1	2.35679	2.95262	4.33503	-2.18903	-6.11819	-6.75511	-6.781	-1.6785
HCC1_AGTAGCTCACAAGCCC-1	HCC1	Scissor+	NK	NK_Scissor+	NK_Scissor+#HCC1	0.178009	2.71511	2.68408	-3.56591	-1.81067	-6.99887	-2.88745	-1.01636
HCC1_AGTAGCTCATGTTCGA-1	HCC1	Scissor-	T cell	T cell_Scissor-	T cell_Scissor-#HCC1	0.0967722	-1.73853	-1.59194	0.306504	-1.57727	0.919365	2.61271	6.43404
HCC1_AGTAGCTTCAAACTGC-1	HCC1	Scissor+	T cell	T cell_Scissor+	T cell_Scissor+#HCC1	-0.804915	-3.1664	-2.08747	2.39722	-4.79804	1.32524	6.76527	1.19019
HCC1_AGTAGCTTCATTGAGC-1	HCC1	0	Macrophage	Macrophage_0	Macrophage_0#HCC1	2.67388	2.51709	2.54186	-1.24811	-5.7308	-9.39338	-2.36579	-1.48547
HCC1_AGTAGCTTCCGCATAA-1	HCC1	Scissor-	Hepatocyte	Hepatocyte_Scissor-	Hepatocyte_Scissor-#HCC1	-1.76399	-0.540573	-2.35235	0.592025	-6.94974	-1.20842	-1.36666	-2.33557
HCC1_AGTAGCTTCCTACACC-1	HCC1	0	Macrophage	Macrophage_0	Macrophage_0#HCC1	2.18283	-1.29285	1.138	-1.03482	-6.03513	-6.39343	-8.29236	-1.73062
HCC1_AGTAGTCAGATCCCGC-1	HCC1	Scissor-	NK	NK_Scissor-	NK_Scissor-#HCC1	-3.63839	-2.01402	-1.53066	0.137541	-2.0617	0.859243	-12.7651	0.588595
HCC1_AGTAGTCAGTAACGTA-1	HCC1	0	Macrophage	Macrophage_0	Macrophage_0#HCC1	2.16245	-0.55593	0.625746	-1.76742	-6.35425	-7.70207	3.15767	-0.827986
HCC1_AGTAGTCCACACGGTC-1	HCC1	Scissor+	Hepatocyte	Hepatocyte_Scissor+	Hepatocyte_Scissor+#HCC1	-1.81413	-1.29261	-2.76347	0.910567	-7.68641	-2.60454	-2.251	-2.17597
HCC1_AGTAGTCCAGTTAAAG-1	HCC1	0	Macrophage	Macrophage_0	Macrophage_0#HCC1	0.927105	2.92435	3.34933	-2.87553	-7.15299	-7.24212	-2.24541	-1.73176
HCC1_AGTAGTCTCACTCCGT-1	HCC1	Scissor+	Macrophage	Macrophage_Scissor+	Macrophage_Scissor+#HCC1	0.427764	1.28181	-2.29374	-1.99748	-6.60742	-5.36264	-5.32217	-0.833926
HCC1_AGTAGTCTCGAAGAAT-1	HCC1	0	Macrophage	Macrophage_0	Macrophage_0#HCC1	0.435764	1.5079	5.20818	-1.88273	-5.09927	-6.1262	5.43534	-1.48169
HCC1_AGTAGTCTCTTCCAGC-1	HCC1	Scissor+	T cell	T cell_Scissor+	T cell_Scissor+#HCC1	1.20145	-2.22419	-1.60003	1.56871	-3.34268	1.72321	5.22854	1.66255
HCC1_AGTCAACAGGAGTACC-1	HCC1	0	Macrophage	Macrophage_0	Macrophage_0#HCC1	2.65798	2.18722	2.92053	-3.3336	-5.62903	-10.517	-1.24293	-2.11645
HCC1_AGTCAACCAAATGGAT-1	HCC1	Scissor+	NK	NK_Scissor+	NK_Scissor+#HCC1	-1.92923	-0.572739	-1.53165	2.1779	-0.900155	2.19627	9.43698	0.354263
HCC1_AGTCAACCATGGTGGA-1	HCC1	Scissor-	Macrophage	Macrophage_Scissor-	Macrophage_Scissor-#HCC1	1.40817	3.40686	0.20495	-3.01327	-5.52555	-8.60781	2.6908	-1.56489
HCC1_AGTCAACGTCAGGTGA-1	HCC1	0	Macrophage	Macrophage_0	Macrophage_0#HCC1	2.34677	2.47749	2.98737	-3.49886	-6.77572	-7.8006	-6.62821	-1.81698
HCC1_AGTCAACTCCGTATAG-1	HCC1	Scissor+	Macrophage	Macrophage_Scissor+	Macrophage_Scissor+#HCC1	0.625002	2.30388	5.17451	-3.23856	-6.75637	-9.50757	-8.05862	-1.20892
HCC1_AGTCACAAGCCATATC-1	HCC1	0	Macrophage	Macrophage_0	Macrophage_0#HCC1	0.227764	2.34767	0.977123	1.31462	-7.25216	-10.0745	-7.08625	-2.39166
HCC1_AGTCACAAGGTATAGT-1	HCC1	0	NK	NK_0	NK_0#HCC1	-3.28557	-1.69749	-1.80575	0.987486	-3.28055	0.25303	5.79031	-0.0958822
HCC1_AGTCACAAGTGAGTGC-1	HCC1	Scissor-	T cell	T cell_Scissor-	T cell_Scissor-#HCC1	-2.88302	-1.48101	-1.08138	0.0651557	-0.457241	2.09572	7.03294	1.95141
HCC1_AGTCACACAGAAATCA-1	HCC1	0	Macrophage	Macrophage_0	Macrophage_0#HCC1	0.512502	-0.145566	-0.827417	-0.417745	-6.95538	-8.16264	0.44338	-2.04761
HCC1_AGTCACACATACAGGG-1	HCC1	0	Macrophage	Macrophage_0	Macrophage_0#HCC1	1.35077	0.360698	4.51103	-2.2965	-5.49852	-9.40401	2.47584	-1.70347
HCC1_AGTCACACATGGGTCC-1	HCC1	0	Macrophage	Macrophage_0	Macrophage_0#HCC1	0.300391	2.98953	5.51055	-3.79555	-4.70297	-5.79062	4.74145	-1.30404
HCC1_AGTCACAGTACTCGTA-1	HCC1	0	Macrophage	Macrophage_0	Macrophage_0#HCC1	0.0377542	1.96041	0.705938	-0.298422	-6.11504	-6.20057	1.64757	-0.580658
HCC1_AGTCACAGTCACAGTT-1	HCC1	Scissor-	Macrophage	Macrophage_Scissor-	Macrophage_Scissor-#HCC1	0.93478	1.25328	2.0329	-1.25546	-5.59067	-8.07612	-11.5385	-0.84749
HCC1_AGTCACAGTCCCTGTT-1	HCC1	0	Macrophage	Macrophage_0	Macrophage_0#HCC1	2.26451	0.419458	3.18005	-4.18411	-5.00004	-9.21209	-0.405973	-2.11383
HCC1_AGTCACAGTGGGACAT-1	HCC1	0	Macrophage	Macrophage_0	Macrophage_0#HCC1	2.27821	2.79476	1.14848	0.101168	-6.19574	-6.09799	-4.6786	-1.5488
HCC1_AGTCACATCAGCGTCG-1	HCC1	Scissor-	T cell	T cell_Scissor-	T cell_Scissor-#HCC1	-0.908155	-0.941525	-2.14313	-0.124241	-2.8583	0.354251	4.60361	3.09378
HCC1_AGTCATGAGACTACCT-1	HCC1	0	B cell	B cell_0	B cell_0#HCC1	-2.81468	-0.0168358	-0.627525	0.237484	-6.999	-2.51771	-8.54795	-0.669088
HCC1_AGTCATGAGCGGTAGT-1	HCC1	Scissor-	Macrophage	Macrophage_Scissor-	Macrophage_Scissor-#HCC1	1.04275	2.82282	1.84059	-2.14864	-5.57833	-9.34774	-3.5255	-1.96845
HCC1_AGTCATGCACGTCGTG-1	HCC1	0	Macrophage	Macrophage_0	Macrophage_0#HCC1	4.29454	0.813177	1.16659	-0.310997	-7.2215	-7.14486	-7.03985	-0.965777
HCC1_AGTCATGGTACTTGTG-1	HCC1	Scissor+	Macrophage	Macrophage_Scissor+	Macrophage_Scissor+#HCC1	1.28833	-0.698005	-0.767302	-0.606599	-4.17621	-5.73723	2.38603	-1.73201
HCC1_AGTCATGGTTATCTTC-1	HCC1	Scissor+	Macrophage	Macrophage_Scissor+	Macrophage_Scissor+#HCC1	0.639368	4.6118	0.909641	-4.52626	-5.48526	-11.427	-10.1852	-1.16991
HCC1_AGTCATGTCAGTCTTT-1	HCC1	0	Macrophage	Macrophage_0	Macrophage_0#HCC1	2.05728	2.03331	4.66309	-1.64441	-5.11387	-8.17489	2.31279	-1.30083
HCC1_AGTCTCCAGAAGCGAA-1	HCC1	0	Macrophage	Macrophage_0	Macrophage_0#HCC1	1.26647	-0.380443	3.30307	-2.43504	-5.54691	-9.73018	1.40121	-1.61334
HCC1_AGTCTCCAGACATATG-1	HCC1	Scissor-	Macrophage	Macrophage_Scissor-	Macrophage_Scissor-#HCC1	1.48311	1.51831	0.608532	-2.26208	-5.98153	-11.6062	-3.52798	-1.70451
HCC1_AGTCTCCAGCAACAAT-1	HCC1	0	Macrophage	Macrophage_0	Macrophage_0#HCC1	0.357296	1.44878	-0.699502	0.819996	-6.07117	-6.92764	-7.92253	-0.584756
HCC1_AGTCTCCAGTGCAACG-1	HCC1	0	Macrophage	Macrophage_0	Macrophage_0#HCC1	2.35807	0.513441	3.00909	-2.65745	-7.84267	-9.77406	-1.15207	-2.5939
HCC1_AGTCTCCCATGTTTGG-1	HCC1	Scissor+	Hepatocyte	Hepatocyte_Scissor+	Hepatocyte_Scissor+#HCC1	0.228536	-0.811518	-1.98415	0.312587	-3.16002	0.729078	7.90577	1.72121
HCC1_AGTCTCCGTCACCACG-1	HCC1	0	T cell	T cell_0	T cell_0#HCC1	-1.77512	-1.79827	-1.09115	1.34713	-1.89438	0.578644	1.64269	5.35988
HCC1_AGTCTCCGTCGAGATG-1	HCC1	Scissor-	Macrophage	Macrophage_Scissor-	Macrophage_Scissor-#HCC1	-0.693464	1.66806	-1.17947	-2.5097	-5.90816	-9.60886	-6.8457	0.0890078
HCC1_AGTCTCCGTTCAGCGC-1	HCC1	Scissor-	T cell	T cell_Scissor-	T cell_Scissor-#HCC1	0.344698	-2.3109	-1.7254	0.720776	-1.10835	0.488552	0.315926	4.63196
HCC1_AGTCTCCTCAACCTTT-1	HCC1	Scissor-	Macrophage	Macrophage_Scissor-	Macrophage_Scissor-#HCC1	-0.403498	-0.351314	6.12067	0.197459	-4.6728	-6.19942	-6.37405	-1.558
HCC1_AGTCTCCTCCCATAAG-1	HCC1	0	Macrophage	Macrophage_0	Macrophage_0#HCC1	-0.0869698	1.17011	2.21529	-0.857414	-5.62916	-8.08704	2.93668	-1.92901
HCC1_AGTCTCCTCTAGTGAC-1	HCC1	Scissor+	Macrophage	Macrophage_Scissor+	Macrophage_Scissor+#HCC1	-0.0346277	1.28741	0.288505	-1.75856	-6.29249	-10.4234	-8.84118	-0.682245
HCC1_AGTGACTAGAGGACTC-1	HCC1	0	T cell	T cell_0	T cell_0#HCC1	-1.93524	-2.6359	-1.24816	1.8596	-4.70032	0.315418	3.8714	4.05361
HCC1_AGTGACTAGATGTAGT-1	HCC1	0	Hepatocyte	Hepatocyte_0	Hepatocyte_0#HCC1	0.24793	-1.41346	-2.01799	0.640997	-7.28308	-2.38051	4.5209	-1.80231
HCC1_AGTGACTAGGCCTGAA-1	HCC1	Scissor+	T cell	T cell_Scissor+	T cell_Scissor+#HCC1	-0.616828	-2.63502	-1.68103	1.71201	-1.3243	0.553908	3.73181	5.16741
HCC1_AGTGACTAGGTCTGGA-1	HCC1	0	Macrophage	Macrophage_0	Macrophage_0#HCC1	0.933127	1.55289	2.74958	-5.8876	-5.52748	-8.96856	2.43104	-1.74386
HCC1_AGTGACTCAAGGACAC-1	HCC1	Scissor+	Macrophage	Macrophage_Scissor+	Macrophage_Scissor+#HCC1	1.757	0.410754	5.41056	-6.3272	-7.00358	-8.64177	-9.4541	-1.38222
HCC1_AGTGACTCACAAGCAG-1	HCC1	0	T cell	T cell_0	T cell_0#HCC1	-0.623538	0.168636	-3.82041	1.332	-2.6808	0.452304	-0.465489	5.45943
HCC1_AGTGACTCAGAGCCCT-1	HCC1	Scissor+	T cell	T cell_Scissor+	T cell_Scissor+#HCC1	-3.15879	-1.51508	-2.84945	1.28913	-0.789321	2.18276	4.05057	2.95569
HCC1_AGTGACTGTACACGTT-1	HCC1	0	Macrophage	Macrophage_0	Macrophage_0#HCC1	2.7849	1.58916	-0.190098	-2.14978	-5.62207	-9.39854	-1.73998	-0.968028
HCC1_AGTGACTGTGTGATGG-1	HCC1	0	NK	NK_0	NK_0#HCC1	-0.321394	-1.38626	-3.0087	1.58144	-2.55229	1.54736	7.41683	-0.187279
HCC1_AGTGACTGTTCCTAGA-1	HCC1	Scissor-	NK	NK_Scissor-	NK_Scissor-#HCC1	-0.907446	-2.01664	-2.3963	0.326691	-1.93666	2.88858	4.92271	0.937581
HCC1_AGTGACTTCCAAACCA-1	HCC1	0	NK	NK_0	NK_0#HCC1	-0.524978	-0.827265	-3.38116	4.76032	3.93875	4.64875	-0.255027	-0.831114
HCC1_AGTGACTTCCTTCACG-1	HCC1	Scissor+	Macrophage	Macrophage_Scissor+	Macrophage_Scissor+#HCC1	1.15711	3.57102	0.114753	-1.23691	-5.44603	-5.325	-6.06517	-0.260794
HCC1_AGTGACTTCGGATTAC-1	HCC1	0	Macrophage	Macrophage_0	Macrophage_0#HCC1	2.04263	1.1492	2.86495	-3.70237	-5.35715	-9.58881	2.56268	-0.670514
HCC1_AGTGATCAGAAACTGT-1	HCC1	0	Macrophage	Macrophage_0	Macrophage_0#HCC1	1.59385	2.66928	6.89353	0.30521	-5.00674	-8.50008	0.973138	-1.43806
HCC1_AGTGATCAGTACGTCT-1	HCC1	0	Hepatocyte	Hepatocyte_0	Hepatocyte_0#HCC1	-0.102541	-0.323198	-1.56807	0.475862	-6.58389	-0.592324	3.99688	-1.39468
HCC1_AGTGATCAGTGAGCCA-1	HCC1	0	T cell	T cell_0	T cell_0#HCC1	-2.35291	0.449571	-1.84341	1.12032	-2.13278	1.52972	6.19403	2.53698
HCC1_AGTGATCCACTAGTAC-1	HCC1	Scissor-	Macrophage	Macrophage_Scissor-	Macrophage_Scissor-#HCC1	-0.0933673	-0.118539	1.7318	-3.20414	-4.72678	-8.0243	2.59314	-1.77331
HCC1_AGTGATCCAGCAGGAT-1	HCC1	0	Macrophage	Macrophage_0	Macrophage_0#HCC1	0.264388	1.57492	2.17309	-4.6357	-4.21903	-6.7199	2.11563	-2.2837
HCC1_AGTGATCGTATGAGCG-1	HCC1	Scissor-	Macrophage	Macrophage_Scissor-	Macrophage_Scissor-#HCC1	-1.69124	-1.30586	3.03286	0.876267	-6.20566	-6.00829	-4.17414	-1.83552
HCC1_AGTGATCGTCCGGCAT-1	HCC1	Scissor+	Macrophage	Macrophage_Scissor+	Macrophage_Scissor+#HCC1	1.11542	3.14874	5.1702	-4.00062	-5.67395	-10.7888	-6.18539	-1.63966
HCC1_AGTGATCGTGATGGCA-1	HCC1	0	T cell	T cell_0	T cell_0#HCC1	-3.18637	-3.35375	0.23443	0.317938	-4.20752	2.00168	0.110192	3.59179
HCC1_AGTGCCGAGTCATTGC-1	HCC1	0	T cell	T cell_0	T cell_0#HCC1	1.35897	-0.763028	-1.19152	1.3602	0.952101	1.36147	0.991971	6.61927
HCC1_AGTGCCGGTACGGCAA-1	HCC1	Scissor+	Macrophage	Macrophage_Scissor+	Macrophage_Scissor+#HCC1	-0.0279907	1.39154	2.39154	-1.96783	-5.78117	-9.65353	-10.884	-1.63256
HCC1_AGTGCCGTCTCCGTGT-1	HCC1	Scissor+	NK	NK_Scissor+	NK_Scissor+#HCC1	-2.18574	-2.15684	-2.03263	-1.26393	-2.21035	1.2546	3.99513	2.36236
HCC1_AGTGCCGTCTGTCCGT-1	HCC1	Scissor+	Macrophage	Macrophage_Scissor+	Macrophage_Scissor+#HCC1	2.07517	1.64082	3.14896	-0.403395	-5.11461	-5.39199	5.21739	-2.00948
HCC1_AGTGTTGAGAGGTGCT-1	HCC1	0	T cell	T cell_0	T cell_0#HCC1	-2.10557	-1.3799	-3.08341	1.01528	0.177678	0.571006	2.56904	1.87119
HCC1_AGTGTTGCAACAAGTA-1	HCC1	Scissor+	Macrophage	Macrophage_Scissor+	Macrophage_Scissor+#HCC1	2.04995	1.51554	2.81584	-0.44451	-4.64565	-7.93498	2.59794	-1.82679
HCC1_AGTGTTGCAAGGTCGA-1	HCC1	Scissor-	Macrophage	Macrophage_Scissor-	Macrophage_Scissor-#HCC1	0.156861	0.994307	1.73384	-1.39281	-5.76446	-6.89998	-0.881887	-1.81847
HCC1_AGTGTTGCACAACGAG-1	HCC1	0	Macrophage	Macrophage_0	Macrophage_0#HCC1	3.43872	1.58239	3.94116	-0.0741104	-5.80768	-7.98874	-4.66441	-1.93495
HCC1_AGTGTTGCATACTGTG-1	HCC1	Scissor+	Macrophage	Macrophage_Scissor+	Macrophage_Scissor+#HCC1	2.91472	2.7753	6.61767	-3.26075	-5.5443	-7.10184	-4.52568	-1.95195
HCC1_AGTGTTGGTACAGCGA-1	HCC1	0	Macrophage	Macrophage_0	Macrophage_0#HCC1	1.997	2.80964	2.24579	-0.683231	-4.05545	-10.8543	1.73701	-1.82765
HCC1_AGTGTTGTCCTTCTTC-1	HCC1	Scissor+	T cell	T cell_Scissor+	T cell_Scissor+#HCC1	-0.203952	-0.568875	-1.4351	0.511972	2.38801	4.80417	-3.51088	3.82103
HCC1_AGTGTTGTCTACCACC-1	HCC1	0	NK	NK_0	NK_0#HCC1	-2.24517	-2.4652	-0.649764	1.78307	-1.86666	2.47859	0.92808	-1.08035
HCC1_AGTGTTGTCTACTCAT-1	HCC1	0	Macrophage	Macrophage_0	Macrophage_0#HCC1	2.4785	3.25231	2.26837	-3.24579	-6.78813	-8.05082	-9.11754	-1.47882
HCC1_AGTTAGCAGGTGATCG-1	HCC1	Scissor+	Macrophage	Macrophage_Scissor+	Macrophage_Scissor+#HCC1	-0.246843	4.83404	5.06899	-2.11291	-6.85329	-5.46511	-8.48781	-1.98626
HCC1_AGTTAGCAGTAAGCAT-1	HCC1	Scissor+	Macrophage	Macrophage_Scissor+	Macrophage_Scissor+#HCC1	2.32007	-0.0519309	3.57299	-3.84337	-6.60122	-8.5591	-6.662	-1.55649
HCC1_AGTTAGCAGTATGTAG-1	HCC1	Scissor+	Macrophage	Macrophage_Scissor+	Macrophage_Scissor+#HCC1	3.31675	3.59776	2.59551	-2.79116	-6.78957	-11.5743	-13.7124	-1.33592
HCC1_AGTTAGCAGTTTCGAC-1	HCC1	Scissor-	Macrophage	Macrophage_Scissor-	Macrophage_Scissor-#HCC1	-2.24084	0.598759	-0.771403	-1.25159	-5.67171	-4.18369	-9.29131	-0.178315
HCC1_AGTTAGCCAACGACAG-1	HCC1	0	T cell	T cell_0	T cell_0#HCC1	-1.23279	-1.41145	-3.87922	-0.124212	-2.83874	-0.184265	4.36794	2.53323
HCC1_AGTTAGCCATGGCGCT-1	HCC1	0	Macrophage	Macrophage_0	Macrophage_0#HCC1	1.99839	2.60554	4.58404	-0.831307	-6.07209	-8.39879	-3.3979	-2.14768
HCC1_AGTTAGCGTCTAACTG-1	HCC1	Scissor+	Macrophage	Macrophage_Scissor+	Macrophage_Scissor+#HCC1	1.08369	0.757543	0.0902907	-1.37127	-6.30675	-8.69908	-11.1383	-1.14671
HCC1_AGTTAGCGTTCCGCGA-1	HCC1	0	Macrophage	Macrophage_0	Macrophage_0#HCC1	3.21875	3.75404	2.98252	-1.03547	-6.87646	-9.37825	-5.54414	-1.51655
HCC1_AGTTAGCTCCATTGTT-1	HCC1	Scissor-	T cell	T cell_Scissor-	T cell_Scissor-#HCC1	-1.95264	0.137935	-3.17747	0.87668	-1.61139	3.95542	1.28256	4.52058
HCC1_AGTTCCCAGCGCCGTT-1	HCC1	0	NK	NK_0	NK_0#HCC1	-1.1251	-1.67489	-0.163751	-0.124273	-4.69465	1.8123	4.61999	1.02995
HCC1_AGTTCCCAGGGAGGTG-1	HCC1	Scissor-	Macrophage	Macrophage_Scissor-	Macrophage_Scissor-#HCC1	1.74752	1.74844	-1.28282	1.56009	-7.2535	-7.39772	-7.11995	-1.67244
HCC1_AGTTCCCCACTCCTTG-1	HCC1	Scissor+	Macrophage	Macrophage_Scissor+	Macrophage_Scissor+#HCC1	1.70739	1.58331	5.17702	-2.94218	-6.33096	-7.79202	-2.89701	-1.98407
HCC1_AGTTCCCCAGCAGGAT-1	HCC1	Scissor-	Macrophage	Macrophage_Scissor-	Macrophage_Scissor-#HCC1	2.67791	2.72757	3.93254	-3.41318	-6.16431	-7.5932	-1.93275	-2.09503
HCC1_AGTTCCCGTCTTCCGT-1	HCC1	0	T cell	T cell_0	T cell_0#HCC1	-1.41225	-2.59807	-0.995037	-1.54574	-1.47052	2.16094	8.20826	3.94233
HCC1_AGTTCCCGTTGTGTAC-1	HCC1	Scissor-	T cell	T cell_Scissor-	T cell_Scissor-#HCC1	-1.62768	0.140346	-2.57874	1.82892	-3.19027	0.711664	4.62934	5.26431
HCC1_AGTTCCCTCACTGAAC-1	HCC1	0	Macrophage	Macrophage_0	Macrophage_0#HCC1	-0.219529	-0.288971	2.70444	-3.5275	-6.36418	-6.60841	3.13622	-1.18785
HCC1_AGTTCCCTCTCGTCAC-1	HCC1	Scissor+	Macrophage	Macrophage_Scissor+	Macrophage_Scissor+#HCC1	0.798517	5.12408	6.78257	-2.27877	-4.93407	-9.02503	-7.15448	-1.88112
HCC1_AGTTCGAAGCGTCAAG-1	HCC1	0	T cell	T cell_0	T cell_0#HCC1	-1.72948	-3.08041	-2.66737	-0.124359	-1.7447	-0.159796	2.1163	8.06222
HCC1_AGTTCGACATGGCCCA-1	HCC1	0	T cell	T cell_0	T cell_0#HCC1	-1.33163	-1.95428	-2.07019	-0.263184	-4.26688	1.11661	-5.9786	2.4013
HCC1_AGTTCGAGTCTTTCAT-1	HCC1	Scissor+	Hepatocyte	Hepatocyte_Scissor+	Hepatocyte_Scissor+#HCC1	-2.38994	-1.54074	-2.19275	-0.0169755	-3.34008	0.745426	3.37616	2.05657
HCC1_ATACCGAAGACGGTTG-1	HCC1	Scissor+	T cell	T cell_Scissor+	T cell_Scissor+#HCC1	-1.06874	0.466735	-2.12748	0.493687	1.40664	5.60146	4.91209	0.238005
HCC1_ATACCGAAGCGATGCA-1	HCC1	0	T cell	T cell_0	T cell_0#HCC1	-1.32456	-0.987131	-2.11602	-0.124241	-2.85157	3.05871	2.17173	5.93789
HCC1_ATACCGAAGGGAGGCA-1	HCC1	Scissor+	Macrophage	Macrophage_Scissor+	Macrophage_Scissor+#HCC1	1.10169	0.290466	3.87415	-1.88166	-3.28116	-3.90832	4.74439	-1.18656
HCC1_ATACCGACAATAACCC-1	HCC1	Scissor-	Fibroblast	Fibroblast_Scissor-	Fibroblast_Scissor-#HCC1	0.32643	-0.577552	-2.10137	0.558062	-6.21368	-3.46323	5.44791	-2.01468
HCC1_ATACCGACACGTATAC-1	HCC1	0	Macrophage	Macrophage_0	Macrophage_0#HCC1	0.0869944	-0.469859	3.44195	-3.07573	-3.9214	-10.448	0.432046	-1.5088
HCC1_ATACCGACATGGTGGA-1	HCC1	Scissor-	Fibroblast	Fibroblast_Scissor-	Fibroblast_Scissor-#HCC1	0.778573	0.95008	-2.12766	0.565007	-6.77133	-2.77359	1.89611	-2.09182
HCC1_ATACCGAGTATCCCAA-1	HCC1	0	Macrophage	Macrophage_0	Macrophage_0#HCC1	0.960106	1.58139	5.34826	0.584559	-7.72292	-6.65476	3.2472	-1.83814
HCC1_ATACCGAGTTTGTGGT-1	HCC1	Scissor-	Fibroblast	Fibroblast_Scissor-	Fibroblast_Scissor-#HCC1	-1.221	-1.44694	-1.6507	1.44356	-7.91897	-4.65918	1.18078	-1.73496
HCC1_ATACCGATCAGGACGA-1	HCC1	Scissor-	Macrophage	Macrophage_Scissor-	Macrophage_Scissor-#HCC1	0.480206	-0.421199	4.63725	-4.85344	-5.82302	-7.35135	1.08585	-1.77854
HCC1_ATACCGATCATCTACT-1	HCC1	Scissor-	T cell	T cell_Scissor-	T cell_Scissor-#HCC1	-1.42951	-0.171212	-2.25701	1.96596	-1.77231	-1.66935	1.62628	7.03425
HCC1_ATACCTTAGACTTGTC-1	HCC1	0	NK	NK_0	NK_0#HCC1	-1.2971	-0.917809	-2.93612	1.35854	-2.18554	1.4019	0.536566	1.39693
HCC1_ATACCTTAGCATGGGT-1	HCC1	0	NK	NK_0	NK_0#HCC1	-2.48581	-1.37801	-3.70571	-0.261772	-5.25203	1.04071	-1.77786	0.132493
HCC1_ATACCTTAGTTGTCAC-1	HCC1	Scissor-	Macrophage	Macrophage_Scissor-	Macrophage_Scissor-#HCC1	-0.930992	1.89413	0.643326	-3.75684	-5.62003	-6.32424	-2.25957	-1.42625
HCC1_ATACCTTCAACCGTGC-1	HCC1	Scissor+	T cell	T cell_Scissor+	T cell_Scissor+#HCC1	-0.63279	-0.979239	-3.70788	1.19889	0.20714	4.97774	2.21601	1.66834
HCC1_ATACCTTCAATACGAA-1	HCC1	Scissor-	Macrophage	Macrophage_Scissor-	Macrophage_Scissor-#HCC1	0.29599	2.17054	5.65326	-2.20734	-7.7154	-6.3511	-7.39409	-2.14591
HCC1_ATACCTTCACAACCGC-1	HCC1	0	Macrophage	Macrophage_0	Macrophage_0#HCC1	-2.45546	1.75515	3.58376	-3.30315	-5.82194	-5.72526	-0.526749	-1.96269
HCC1_ATACCTTCAGCTATAC-1	HCC1	0	T cell	T cell_0	T cell_0#HCC1	0.152225	-2.13117	-1.23082	1.83791	-2.5755	2.78872	5.13108	2.64248
HCC1_ATACCTTGTAAGTTGA-1	HCC1	Scissor-	T cell	T cell_Scissor-	T cell_Scissor-#HCC1	0.266549	-1.87858	-2.96714	0.628526	-0.26585	1.98484	5.92103	6.27338
HCC1_ATACCTTGTAATTAGG-1	HCC1	Scissor+	Macrophage	Macrophage_Scissor+	Macrophage_Scissor+#HCC1	2.89035	-0.0134233	3.13355	-2.36621	-5.0455	-11.8198	-6.37557	-0.616665
HCC1_ATACCTTGTCAGTCCG-1	HCC1	Scissor-	T cell	T cell_Scissor-	T cell_Scissor-#HCC1	-3.56444	-1.3952	-3.58347	0.321376	0.557841	2.31718	-1.73848	3.49895
HCC1_ATACCTTGTCCAATCA-1	HCC1	0	Macrophage	Macrophage_0	Macrophage_0#HCC1	2.09643	2.47217	5.41923	0.205195	-6.01007	-5.71893	-0.425457	-2.48339
HCC1_ATACCTTGTCTCACGG-1	HCC1	0	T cell	T cell_0	T cell_0#HCC1	-2.55781	-1.50673	-2.71714	1.0551	-1.81939	1.08099	7.80775	3.19829
HCC1_ATACCTTTCCCAAGTA-1	HCC1	0	Macrophage	Macrophage_0	Macrophage_0#HCC1	1.04671	-0.395017	-1.53948	0.727781	-4.30513	-8.51096	-9.02087	-1.67345
HCC1_ATACCTTTCCGTGGCA-1	HCC1	0	Macrophage	Macrophage_0	Macrophage_0#HCC1	2.69973	2.2767	2.58742	-1.18552	-5.42633	-8.96627	3.14392	-1.20257
HCC1_ATACTTCAGCTCGGCT-1	HCC1	Scissor-	Hepatocyte	Hepatocyte_Scissor-	Hepatocyte_Scissor-#HCC1	-1.9748	-1.14179	-2.94016	1.35085	-8.35419	0.204521	5.81185	-1.46847
HCC1_ATACTTCAGGTGAGCT-1	HCC1	Scissor-	Macrophage	Macrophage_Scissor-	Macrophage_Scissor-#HCC1	-1.10517	-0.313016	1.81215	-0.132239	-5.70534	-7.97707	0.017985	-1.79873
HCC1_ATACTTCAGTTCATGC-1	HCC1	Scissor-	Macrophage	Macrophage_Scissor-	Macrophage_Scissor-#HCC1	0.938487	0.287452	1.33388	-4.27599	-5.28887	-11.854	-4.39651	-1.78282
HCC1_ATACTTCCAAGAGGCT-1	HCC1	0	Macrophage	Macrophage_0	Macrophage_0#HCC1	2.0942	0.553582	-1.57899	-1.24459	-6.14871	-7.5932	-5.9095	-2.02236
HCC1_ATACTTCGTACCCGAC-1	HCC1	0	Macrophage	Macrophage_0	Macrophage_0#HCC1	-1.26929	-1.27881	6.1542	-3.2834	-4.96907	-7.45024	-3.22685	-1.46636
HCC1_ATACTTCGTACGATGG-1	HCC1	Scissor+	B cell	B cell_Scissor+	B cell_Scissor+#HCC1	-1.32286	-0.700835	1.57629	-1.22841	-5.64931	2.45572	7.9064	-1.26527
HCC1_ATACTTCGTCTTTATC-1	HCC1	Scissor+	Hepatocyte	Hepatocyte_Scissor+	Hepatocyte_Scissor+#HCC1	0.261487	0.561088	-1.62927	0.25678	-7.69638	-1.99256	3.94751	-1.71698
HCC1_ATACTTCTCAGCTGTA-1	HCC1	0	NK	NK_0	NK_0#HCC1	-0.0643512	-1.09614	-1.23729	1.88378	-1.33739	1.21461	5.15539	3.45739
HCC1_ATAGACCAGAGTATAC-1	HCC1	0	Macrophage	Macrophage_0	Macrophage_0#HCC1	2.59291	1.38908	2.75166	-3.3429	-4.75674	-9.83969	3.0058	-1.70309
HCC1_ATAGACCAGATAGCTA-1	HCC1	Scissor-	Macrophage	Macrophage_Scissor-	Macrophage_Scissor-#HCC1	1.59428	2.7877	1.48051	-2.35928	-6.14581	-10.702	2.19655	-1.91899
HCC1_ATAGACCCACAAGTGG-1	HCC1	0	Macrophage	Macrophage_0	Macrophage_0#HCC1	2.19655	0.100689	5.58435	-1.00676	-5.71156	-6.62113	-0.00650298	-2.41685
HCC1_ATAGACCCAGCAGAAC-1	HCC1	0	Macrophage	Macrophage_0	Macrophage_0#HCC1	-2.38735	-1.91787	-2.71261	-0.124781	-9.82031	-3.91206	-17.6449	-2.26864
HCC1_ATAGACCCATTCGATG-1	HCC1	Scissor-	Macrophage	Macrophage_Scissor-	Macrophage_Scissor-#HCC1	1.02524	0.353312	4.37331	-0.452594	-4.34155	-3.86758	2.61564	-1.92088
HCC1_ATAGACCGTCAACCTA-1	HCC1	Scissor+	Macrophage	Macrophage_Scissor+	Macrophage_Scissor+#HCC1	0.712714	3.29582	4.37816	-1.10782	-3.36462	-9.50386	-5.47745	-1.34351
HCC1_ATAGACCGTCTCGGGT-1	HCC1	Scissor-	NK	NK_Scissor-	NK_Scissor-#HCC1	-0.528455	-1.37716	-3.11306	1.10686	-1.03905	0.114757	6.30074	2.56999
HCC1_ATAGACCGTCTTGAAC-1	HCC1	0	Macrophage	Macrophage_0	Macrophage_0#HCC1	-0.170637	-0.35133	4.78209	-4.09243	-5.85028	-7.04331	7.33946	-2.17311
HCC1_ATAGACCGTGGCTGAA-1	HCC1	0	NK	NK_0	NK_0#HCC1	-2.46558	0.240565	-2.51589	-0.124333	-1.27752	0.644303	2.13429	4.75867
HCC1_ATAGACCTCGGATACT-1	HCC1	0	Macrophage	Macrophage_0	Macrophage_0#HCC1	-0.753906	-2.37933	1.23003	0.993356	-4.64067	-6.46596	4.82163	-1.95433
HCC1_ATAGAGAAGAGAAGGT-1	HCC1	0	NK	NK_0	NK_0#HCC1	-0.325078	-1.3881	-2.89966	2.3552	-0.772368	1.5364	3.16754	2.00689
HCC1_ATAGAGAAGCAATTCC-1	HCC1	Scissor+	Macrophage	Macrophage_Scissor+	Macrophage_Scissor+#HCC1	1.50716	4.02963	4.87665	-3.32035	-5.2452	-10.6204	-1.75495	-1.86855
HCC1_ATAGAGAAGTTACGTC-1	HCC1	Scissor+	T cell	T cell_Scissor+	T cell_Scissor+#HCC1	0.853392	-0.942342	-2.36679	1.48625	0.761089	3.06202	4.99275	5.16941
HCC1_ATAGAGACAATAGTGA-1	HCC1	0	T cell	T cell_0	T cell_0#HCC1	0.373279	-1.86137	-2.45501	2.66716	-2.41879	1.41024	-2.36192	3.28451
HCC1_ATAGAGACACAATGCT-1	HCC1	0	Macrophage	Macrophage_0	Macrophage_0#HCC1	0.695424	2.91932	3.94547	-5.38074	-5.00537	-10.0791	0.0398694	-1.50283
HCC1_ATAGAGACAGGGTCTC-1	HCC1	Scissor+	Macrophage	Macrophage_Scissor+	Macrophage_Scissor+#HCC1	0.618741	1.0243	1.78508	-2.07383	-5.45968	-9.38446	-6.6892	-1.35963
HCC1_ATAGAGAGTCCAGCGT-1	HCC1	Scissor+	B cell	B cell_Scissor+	B cell_Scissor+#HCC1	-2.23229	-1.3891	-2.95439	-0.67202	-5.42924	-1.21896	6.57358	-1.55897
HCC1_ATAGAGAGTCCTACGG-1	HCC1	Scissor-	Macrophage	Macrophage_Scissor-	Macrophage_Scissor-#HCC1	0.858996	1.31182	-0.422537	-1.13021	-4.49239	-6.51565	-6.00243	-1.00792
HCC1_ATAGAGAGTGATAGAT-1	HCC1	Scissor-	NK	NK_Scissor-	NK_Scissor-#HCC1	-1.19619	0.734168	-1.7589	0.956999	-2.27266	3.81202	-3.902	2.10025
HCC1_ATAGAGAGTGCTGTCG-1	HCC1	Scissor-	Macrophage	Macrophage_Scissor-	Macrophage_Scissor-#HCC1	0.614343	1.86671	3.48041	-2.64159	-4.19448	-9.49419	-0.391492	-1.77228
HCC1_ATAGAGATCACTCACC-1	HCC1	Scissor-	NK	NK_Scissor-	NK_Scissor-#HCC1	-1.97923	-1.1338	-1.4343	1.93862	-3.51335	0.491813	-7.19818	0.329434
HCC1_ATAGAGATCGGACTGC-1	HCC1	Scissor+	Macrophage	Macrophage_Scissor+	Macrophage_Scissor+#HCC1	1.26241	3.56732	3.7692	-1.19438	-5.00111	-8.64227	-9.27221	-1.71799
HCC1_ATAGAGATCTTCCTAA-1	HCC1	Scissor+	Macrophage	Macrophage_Scissor+	Macrophage_Scissor+#HCC1	1.69035	1.62017	3.45302	-4.08128	-6.23158	-10.4331	-9.43064	-0.191488
HCC1_ATAGAGATCTTGGTGA-1	HCC1	0	Macrophage	Macrophage_0	Macrophage_0#HCC1	1.56713	-0.540897	4.8028	-2.03241	-4.8597	-8.32121	2.54888	-1.39402
HCC1_ATAGGCTAGCACCCAC-1	HCC1	0	Macrophage	Macrophage_0	Macrophage_0#HCC1	0.258005	-0.711534	0.99369	-0.104878	-4.67854	-10.3967	-2.12928	-1.81611
HCC1_ATAGGCTAGCGACTAG-1	HCC1	Scissor-	Fibroblast	Fibroblast_Scissor-	Fibroblast_Scissor-#HCC1	1.42251	-1.04667	-2.87796	1.61355	-7.4257	-2.20918	3.33635	-2.14594
HCC1_ATAGGCTGTACCTAAC-1	HCC1	Scissor-	T cell	T cell_Scissor-	T cell_Scissor-#HCC1	-0.997827	-1.2617	0.00297702	0.631633	-0.546129	1.47177	1.85956	5.26527
HCC1_ATAGGCTGTATAGGAT-1	HCC1	Scissor-	Macrophage	Macrophage_Scissor-	Macrophage_Scissor-#HCC1	1.2161	-0.543943	0.8415	-0.512832	-4.90604	-7.06381	0.48289	-1.26683
HCC1_ATAGGCTGTCGAGTTT-1	HCC1	0	Macrophage	Macrophage_0	Macrophage_0#HCC1	2.85766	2.54241	2.78428	-1.31908	-5.49413	-8.63893	-4.05584	-2.25893
HCC1_ATAGGCTGTGGTAACG-1	HCC1	Scissor-	T cell	T cell_Scissor-	T cell_Scissor-#HCC1	0.702576	-0.908957	-1.53603	1.30367	-2.0359	-1.04919	3.18207	5.43041
HCC1_ATAGGCTGTGGTAATA-1	HCC1	0	T cell	T cell_0	T cell_0#HCC1	-1.02401	-1.10095	-1.41994	0.546784	-3.96906	0.435523	7.66393	2.00996
HCC1_ATAGGCTGTTTGTTGG-1	HCC1	Scissor-	T cell	T cell_Scissor-	T cell_Scissor-#HCC1	0.291647	-1.83961	-0.548344	-0.395073	-1.50275	-0.0334939	-3.93124	2.99378
HCC1_ATAGGCTTCCCGAACG-1	HCC1	Scissor+	Macrophage	Macrophage_Scissor+	Macrophage_Scissor+#HCC1	0.796084	0.949981	5.44251	-2.9941	-5.6268	-6.37087	0.0962857	-1.7352
HCC1_ATAGGCTTCGCTTTAT-1	HCC1	Scissor+	Macrophage	Macrophage_Scissor+	Macrophage_Scissor+#HCC1	1.24855	4.44202	-0.352992	-1.16657	-5.58311	-8.25726	-5.39236	-1.60912
HCC1_ATAGGCTTCTCCCTAG-1	HCC1	Scissor+	Macrophage	Macrophage_Scissor+	Macrophage_Scissor+#HCC1	1.54946	3.80951	-2.48191	-1.76002	-6.58958	-11.0334	-15.8265	-1.00172
HCC1_ATAGGCTTCTTCCGTG-1	HCC1	0	Macrophage	Macrophage_0	Macrophage_0#HCC1	-0.130056	3.04057	2.0077	-1.82656	-4.58073	-5.63852	4.18866	-1.328
HCC1_ATATCCTAGTCTTGGT-1	HCC1	Scissor-	Macrophage	Macrophage_Scissor-	Macrophage_Scissor-#HCC1	1.33446	0.0293942	1.32806	-0.717864	-6.32762	-7.04356	4.43357	-2.03183
HCC1_ATATCCTAGTGCACCC-1	HCC1	0	T cell	T cell_0	T cell_0#HCC1	-2.62664	-2.54587	-2.51561	0.814401	-3.58322	0.916442	-0.0971024	4.84064
HCC1_ATATCCTCAAATAGCA-1	HCC1	0	Macrophage	Macrophage_0	Macrophage_0#HCC1	1.78219	1.6267	2.92558	-1.43316	-6.92404	-6.81044	-4.40236	-1.96082
HCC1_ATATCCTCACTGGACC-1	HCC1	0	Macrophage	Macrophage_0	Macrophage_0#HCC1	0.778327	-0.572667	1.83123	-0.75611	-5.16927	-9.60678	-4.22395	-1.08331
HCC1_ATATCCTCATCATCCC-1	HCC1	Scissor+	T cell	T cell_Scissor+	T cell_Scissor+#HCC1	-3.42013	-1.06604	-2.01496	1.65018	-1.91081	3.77023	2.30268	2.58526
HCC1_ATATCCTGTCATCGGC-1	HCC1	0	Macrophage	Macrophage_0	Macrophage_0#HCC1	0.551165	0.0399177	4.55867	-2.29845	-4.82595	-7.24199	2.09581	-1.91741
HCC1_ATATCCTTCGGCATAT-1	HCC1	Scissor-	Macrophage	Macrophage_Scissor-	Macrophage_Scissor-#HCC1	0.169849	1.49283	3.7088	-4.55708	-6.18302	-7.67381	-2.49878	-1.83378
HCC1_ATCACAGCAGTTGCGC-1	HCC1	0	Hepatocyte	Hepatocyte_0	Hepatocyte_0#HCC1	0.306373	0.177889	-2.57019	-0.437959	-7.23753	-4.18413	9.49689	-2.25203
HCC1_ATCACAGGTAGCTGTT-1	HCC1	Scissor-	Macrophage	Macrophage_Scissor-	Macrophage_Scissor-#HCC1	-0.569994	-2.61802	3.38086	-2.5814	-5.54676	-10.2737	-3.18236	-1.93724
HCC1_ATCACAGTCAGCCTTC-1	HCC1	0	T cell	T cell_0	T cell_0#HCC1	-1.88743	-0.55046	-2.02267	0.674577	-1.48243	1.43089	4.289	3.00581
HCC1_ATCACGAAGAATCCCT-1	HCC1	Scissor+	Macrophage	Macrophage_Scissor+	Macrophage_Scissor+#HCC1	3.84254	2.33203	4.6995	-2.08332	-5.59111	-8.68748	-3.47303	-1.42612
HCC1_ATCACGAAGTATGACA-1	HCC1	0	NK	NK_0	NK_0#HCC1	-2.71872	-2.45219	-2.72073	1.6551	-4.29842	-1.21546	4.97652	-0.810994
HCC1_ATCACGACACTCGATA-1	HCC1	0	T cell	T cell_0	T cell_0#HCC1	-2.59362	0.157431	-2.6545	0.957638	-2.97319	0.631324	7.33051	2.05028
HCC1_ATCACGACAGATCATC-1	HCC1	0	Macrophage	Macrophage_0	Macrophage_0#HCC1	0.886746	0.520097	3.71865	-4.07651	-4.52889	-8.87466	-1.42508	-2.18087
HCC1_ATCACGACAGCGAGTA-1	HCC1	0	NK	NK_0	NK_0#HCC1	-1.88124	-1.30381	-0.750822	-0.0719961	1.00198	3.34787	3.02219	1.14969
HCC1_ATCACGACATGACTTG-1	HCC1	Scissor+	Macrophage	Macrophage_Scissor+	Macrophage_Scissor+#HCC1	1.44223	0.105567	2.31093	-2.38654	-4.38815	-4.10667	4.64878	-1.80953
HCC1_ATCACGAGTATTGCCA-1	HCC1	0	Hepatocyte	Hepatocyte_0	Hepatocyte_0#HCC1	0.403754	-0.5075	-1.96841	0.680492	-7.76749	-0.318316	6.51762	-2.15001
HCC1_ATCACGAGTATTGGCT-1	HCC1	0	NK	NK_0	NK_0#HCC1	-2.52733	-1.63154	-1.3468	0.560731	-4.5842	1.25296	7.26969	1.2654
HCC1_ATCACGAGTGAGTTTC-1	HCC1	Scissor-	Macrophage	Macrophage_Scissor-	Macrophage_Scissor-#HCC1	-1.214	-0.26453	1.97603	-3.35197	-5.10342	-3.55975	4.79078	-2.1206
HCC1_ATCACGAGTTCAATCG-1	HCC1	Scissor+	Macrophage	Macrophage_Scissor+	Macrophage_Scissor+#HCC1	-0.649462	0.406266	1.53605	0.59628	-7.14848	-8.57986	-3.27211	-1.13722
HCC1_ATCACGATCAAACCCA-1	HCC1	Scissor+	Macrophage	Macrophage_Scissor+	Macrophage_Scissor+#HCC1	1.13843	2.27517	4.19695	-3.55662	-5.70528	-7.75448	-3.64994	-1.80026
HCC1_ATCACTTAGGTCCCTG-1	HCC1	0	Macrophage	Macrophage_0	Macrophage_0#HCC1	4.0465	2.28476	-0.0929275	-1.84642	-4.56566	-12.7272	-8.73737	-1.91281
HCC1_ATCACTTCACTATCGA-1	HCC1	Scissor-	T cell	T cell_Scissor-	T cell_Scissor-#HCC1	-0.444384	-1.02324	-2.03233	1.23713	-1.47355	-1.89574	5.72085	5.58938
HCC1_ATCACTTCATCTCCCA-1	HCC1	Scissor+	Macrophage	Macrophage_Scissor+	Macrophage_Scissor+#HCC1	2.14774	2.45	3.16256	-2.28517	-7.85566	-9.96214	-2.02667	-1.87945
HCC1_ATCACTTGTCTGTTAG-1	HCC1	Scissor+	Macrophage	Macrophage_Scissor+	Macrophage_Scissor+#HCC1	0.91267	1.77333	1.72731	-0.636993	-6.66349	-9.6129	-1.44887	-1.76414
HCC1_ATCACTTGTGCTGTCG-1	HCC1	Scissor-	Macrophage	Macrophage_Scissor-	Macrophage_Scissor-#HCC1	1.09285	0.618644	3.09828	-2.61348	-6.87171	-7.70617	-0.872755	-2.0028
HCC1_ATCAGGTCACGGGCTT-1	HCC1	0	T cell	T cell_0	T cell_0#HCC1	-1.2103	-1.23792	-2.074	0.358064	-0.733953	-0.451606	-0.105493	7.04601
HCC1_ATCAGGTCATGCGGTC-1	HCC1	Scissor+	Macrophage	Macrophage_Scissor+	Macrophage_Scissor+#HCC1	2.47946	2.09977	1.87859	0.330013	-6.25724	-11.1694	-6.2804	-1.39522
HCC1_ATCAGGTGTCGGCACT-1	HCC1	0	T cell	T cell_0	T cell_0#HCC1	-1.25306	-1.60173	-2.86984	0.554171	-2.54043	0.508779	0.421604	3.23367
HCC1_ATCAGGTGTGGAAGTC-1	HCC1	0	Macrophage	Macrophage_0	Macrophage_0#HCC1	2.32268	0.0300023	2.17367	-1.05253	-6.01066	-8.0415	2.83574	-0.716239
HCC1_ATCAGGTTCAAGCGTT-1	HCC1	Scissor+	Hepatocyte	Hepatocyte_Scissor+	Hepatocyte_Scissor+#HCC1	-3.17686	-2.50567	-3.67367	0.317775	-8.21402	0.178414	0.613636	-1.8938
HCC1_ATCAGGTTCACCGCTT-1	HCC1	Scissor-	Macrophage	Macrophage_Scissor-	Macrophage_Scissor-#HCC1	-1.84413	1.30662	0.640717	-2.62717	-6.23218	-4.60945	7.196	-1.18721
HCC1_ATCAGGTTCCCACAGG-1	HCC1	Scissor-	T cell	T cell_Scissor-	T cell_Scissor-#HCC1	-1.37734	-1.34752	-1.97169	-0.0259317	-1.7292	1.02048	0.093705	2.76393
HCC1_ATCAGGTTCCCATTCG-1	HCC1	0	Macrophage	Macrophage_0	Macrophage_0#HCC1	-1.09247	2.50979	4.9775	-0.78607	-6.483	-6.99443	-2.32197	-1.79382
HCC1_ATCATTCAGAAGAGCA-1	HCC1	Scissor+	Macrophage	Macrophage_Scissor+	Macrophage_Scissor+#HCC1	1.67441	2.21905	3.97765	-1.24466	-6.01178	-10.3221	-5.9729	-1.48179
HCC1_ATCATTCAGCATATGA-1	HCC1	Scissor-	Macrophage	Macrophage_Scissor-	Macrophage_Scissor-#HCC1	0.958131	0.679733	4.46465	-3.64051	-5.28669	-5.70205	-1.98895	-1.58705
HCC1_ATCATTCAGTTCTCTT-1	HCC1	0	Macrophage	Macrophage_0	Macrophage_0#HCC1	1.13713	2.37653	2.21855	-2.33259	-5.04008	-10.4858	1.94489	-2.25971
HCC1_ATCATTCCACCTGATA-1	HCC1	0	Macrophage	Macrophage_0	Macrophage_0#HCC1	0.0866836	-0.986825	4.6376	-2.84625	-5.44436	-6.77589	0.35765	-1.7072
HCC1_ATCATTCCACGACGCT-1	HCC1	Scissor+	Macrophage	Macrophage_Scissor+	Macrophage_Scissor+#HCC1	0.451214	2.94218	2.40128	-2.6602	-5.66562	-6.65904	-7.91762	-1.84441
HCC1_ATCATTCGTAGCCCTG-1	HCC1	0	Macrophage	Macrophage_0	Macrophage_0#HCC1	-1.49747	0.800682	5.49535	-2.67713	-5.91489	-5.64766	1.10898	-0.902677
HCC1_ATCATTCGTCCATAGT-1	HCC1	Scissor+	Macrophage	Macrophage_Scissor+	Macrophage_Scissor+#HCC1	1.32062	2.77056	3.99496	-1.43158	-5.37976	-8.22045	-9.33868	0.105858
HCC1_ATCATTCTCGATTCCC-1	HCC1	Scissor-	Fibroblast	Fibroblast_Scissor-	Fibroblast_Scissor-#HCC1	-0.219734	-0.322032	-1.58692	1.81432	-5.93881	-3.28727	4.48273	-1.33953
HCC1_ATCATTCTCGCCCAGA-1	HCC1	Scissor-	Macrophage	Macrophage_Scissor-	Macrophage_Scissor-#HCC1	1.48129	1.89158	2.77466	-3.36074	-4.86986	-4.45252	7.32129	-1.2939
HCC1_ATCATTCTCGTCCTTG-1	HCC1	Scissor+	Macrophage	Macrophage_Scissor+	Macrophage_Scissor+#HCC1	0.0508828	0.64475	2.79412	-1.9038	-3.68547	-4.05674	3.2213	0.401927
HCC1_ATCCACCAGTTGCGAG-1	HCC1	0	NK	NK_0	NK_0#HCC1	-1.90161	-1.78838	-0.965729	0.822524	-1.1245	0.462047	1.0064	2.04832
HCC1_ATCCACCCAAGAGTGC-1	HCC1	0	T cell	T cell_0	T cell_0#HCC1	-1.4458	-0.273587	-1.90793	1.23921	-1.28745	0.119535	-1.19595	9.20321
HCC1_ATCCACCCAAGCACAG-1	HCC1	0	T cell	T cell_0	T cell_0#HCC1	-2.75477	-0.316351	-0.797491	1.09169	-2.46208	0.830041	1.25233	4.135
HCC1_ATCCACCCAGCACAGA-1	HCC1	Scissor+	Macrophage	Macrophage_Scissor+	Macrophage_Scissor+#HCC1	1.57894	3.44507	4.64964	-0.634782	-7.04187	-11.3832	-9.84328	-1.70697
HCC1_ATCCACCCAGTGGTGA-1	HCC1	Scissor+	Macrophage	Macrophage_Scissor+	Macrophage_Scissor+#HCC1	2.00037	1.83998	6.5027	-5.23129	-6.31816	-11.1882	-8.37316	-2.32874
HCC1_ATCCACCCATCATGAC-1	HCC1	0	Macrophage	Macrophage_0	Macrophage_0#HCC1	0.16129	1.11401	1.41419	-3.31181	-4.19676	-6.30764	3.60183	-1.52953
HCC1_ATCCACCGTAGCTCGC-1	HCC1	Scissor+	T cell	T cell_Scissor+	T cell_Scissor+#HCC1	-1.97054	-2.27519	-2.8153	0.529908	-3.71134	2.21739	4.01019	3.81185
HCC1_ATCCACCGTCCCTGTT-1	HCC1	Scissor-	Hepatocyte	Hepatocyte_Scissor-	Hepatocyte_Scissor-#HCC1	-1.65031	-1.38632	-1.8917	-0.0082327	-8.6436	-3.2062	-0.873093	-1.11964
HCC1_ATCCACCTCAAGCGTT-1	HCC1	Scissor+	Macrophage	Macrophage_Scissor+	Macrophage_Scissor+#HCC1	-0.299479	0.673717	4.58975	-1.17818	-7.97194	-10.2587	0.570329	-1.5676
HCC1_ATCCACCTCGTGGCGT-1	HCC1	Scissor+	Macrophage	Macrophage_Scissor+	Macrophage_Scissor+#HCC1	-0.23561	1.8423	-1.78047	0.176252	-5.98067	-4.45274	-5.4264	-1.33136
HCC1_ATCCATTAGAGTCAGC-1	HCC1	Scissor+	Macrophage	Macrophage_Scissor+	Macrophage_Scissor+#HCC1	1.36537	1.64931	0.137708	-1.38549	-5.14541	-10.4612	-7.26704	-0.310421
HCC1_ATCCATTAGATGCGAC-1	HCC1	Scissor-	T cell	T cell_Scissor-	T cell_Scissor-#HCC1	1.35842	-1.44741	-2.23684	0.556766	-2.78587	-1.04237	-0.700637	7.54292
HCC1_ATCCATTAGCTAAGTA-1	HCC1	Scissor+	Hepatocyte	Hepatocyte_Scissor+	Hepatocyte_Scissor+#HCC1	1.15128	-0.274213	-2.8143	1.69155	-7.59744	-1.59134	4.14487	-1.04265
HCC1_ATCCATTAGCTACTAC-1	HCC1	0	Macrophage	Macrophage_0	Macrophage_0#HCC1	1.82594	-0.345147	2.09936	-3.59671	-4.20991	-5.43082	5.278	-1.34251
HCC1_ATCCATTAGCTCCCTT-1	HCC1	Scissor-	Macrophage	Macrophage_Scissor-	Macrophage_Scissor-#HCC1	3.038	-1.90656	3.98735	-1.06377	-5.45674	-11.0282	-4.2661	-2.00795
HCC1_ATCCATTAGTTTAGGA-1	HCC1	Scissor-	Macrophage	Macrophage_Scissor-	Macrophage_Scissor-#HCC1	1.57519	1.65108	3.06396	-2.17207	-5.04883	-11.57	-2.60808	-1.36823
HCC1_ATCCATTCAGTAGGAC-1	HCC1	Scissor-	Macrophage	Macrophage_Scissor-	Macrophage_Scissor-#HCC1	1.30567	-0.171803	-0.516303	1.16424	-5.88194	-6.73696	-4.61334	-1.80562
HCC1_ATCCATTCAGTCAACT-1	HCC1	Scissor+	NK	NK_Scissor+	NK_Scissor+#HCC1	0.8532	1.78521	-0.798504	0.820096	-2.86735	-1.47726	4.36125	0.90791
HCC1_ATCCATTCATGGTACT-1	HCC1	0	Macrophage	Macrophage_0	Macrophage_0#HCC1	-0.789972	4.17055	1.88407	-1.65958	-5.31761	-7.9925	-0.0268173	-0.912266
HCC1_ATCCATTGTACCCGAC-1	HCC1	0	Macrophage	Macrophage_0	Macrophage_0#HCC1	1.1737	1.13648	0.991466	-0.142122	-6.02189	-9.40172	0.896971	-2.06475
HCC1_ATCCATTGTAGCGCCT-1	HCC1	Scissor-	Macrophage	Macrophage_Scissor-	Macrophage_Scissor-#HCC1	1.59608	1.65852	1.06225	-2.77809	-6.10339	-7.885	-5.73272	-1.93742
HCC1_ATCCATTGTCAGTTTG-1	HCC1	Scissor-	T cell	T cell_Scissor-	T cell_Scissor-#HCC1	-1.63783	-3.01351	-3.01135	0.682326	-2.4418	-1.6758	-0.609562	4.52084
HCC1_ATCCATTGTCTGTCAA-1	HCC1	0	Macrophage	Macrophage_0	Macrophage_0#HCC1	1.58657	1.78855	6.99315	-2.66799	-6.49624	-6.14241	-8.31213	-0.796374
HCC1_ATCCATTGTGACCTGC-1	HCC1	Scissor-	T cell	T cell_Scissor-	T cell_Scissor-#HCC1	-1.20428	-3.04672	-3.98484	1.11384	-1.09351	1.1697	-0.0440688	4.85353
HCC1_ATCCATTGTGCAGGAT-1	HCC1	Scissor+	Macrophage	Macrophage_Scissor+	Macrophage_Scissor+#HCC1	-0.857166	-1.04114	2.73315	-0.342756	-7.05424	-7.52614	-1.65386	-2.73047
HCC1_ATCCATTTCAGGAAAT-1	HCC1	0	NK	NK_0	NK_0#HCC1	-0.922588	-1.7725	-1.72478	3.53728	-1.80544	1.97117	-5.05061	3.27922
HCC1_ATCCATTTCGTTCAGA-1	HCC1	0	Macrophage	Macrophage_0	Macrophage_0#HCC1	1.27197	1.91183	4.70588	-3.3023	-4.99368	-7.21654	3.23583	-2.0653
HCC1_ATCCCTGAGACCAAGC-1	HCC1	0	T cell	T cell_0	T cell_0#HCC1	-1.91913	-1.45175	-3.08164	0.63794	-2.47761	-0.0426885	7.17906	3.59034
HCC1_ATCCCTGAGAGCAAGA-1	HCC1	0	Macrophage	Macrophage_0	Macrophage_0#HCC1	2.19374	0.419695	-1.85837	-0.648772	-6.28372	-6.79118	-9.74738	-1.48827
HCC1_ATCCCTGAGCTCGCAC-1	HCC1	0	NK	NK_0	NK_0#HCC1	-0.449328	-0.543874	-2.47745	0.812026	-1.13845	1.59138	4.69511	2.13833
HCC1_ATCCCTGAGGCTCTAT-1	HCC1	Scissor-	Macrophage	Macrophage_Scissor-	Macrophage_Scissor-#HCC1	3.4365	0.26761	0.812706	-2.27836	-4.40355	-8.63101	-10.3326	-1.27114
HCC1_ATCCCTGCAACATACC-1	HCC1	0	T cell	T cell_0	T cell_0#HCC1	-1.15123	-1.7076	-1.89054	0.913868	-2.92643	-1.28289	1.3907	4.29037
HCC1_ATCCCTGCACACAGCC-1	HCC1	0	NK	NK_0	NK_0#HCC1	-1.45939	-1.2765	-1.44976	1.74828	-0.0283581	1.61391	1.93808	1.82541
HCC1_ATCCCTGCAGTGCCTG-1	HCC1	Scissor-	Macrophage	Macrophage_Scissor-	Macrophage_Scissor-#HCC1	1.60389	2.80142	2.54277	-1.91868	-5.97843	-8.71989	3.20262	-0.921833
HCC1_ATCCCTGGTCGGATTT-1	HCC1	0	B cell	B cell_0	B cell_0#HCC1	-2.47341	-1.85475	-1.80575	-0.124436	-7.25928	-0.125361	-6.32836	-2.23869
HCC1_ATCCCTGGTGCTCGTG-1	HCC1	0	Macrophage	Macrophage_0	Macrophage_0#HCC1	-0.770656	0.246136	-0.922152	-1.72734	-6.29889	-8.34614	-5.97408	-1.83604
HCC1_ATCCCTGGTTCGAGCC-1	HCC1	0	T cell	T cell_0	T cell_0#HCC1	-2.66613	-2.72499	-3.77914	1.29391	-4.47547	-1.04783	-1.1609	2.61738
HCC1_ATCCCTGTCGAGTACT-1	HCC1	0	Macrophage	Macrophage_0	Macrophage_0#HCC1	3.01731	2.77329	5.57071	-3.82472	-6.28798	-6.49358	0.447515	-1.88151
HCC1_ATCCCTGTCTCTCGCA-1	HCC1	0	T cell	T cell_0	T cell_0#HCC1	-1.4532	-2.07917	-1.35222	1.10825	-1.47683	-2.01331	1.16983	5.15492
HCC1_ATCCGTCAGAGGTGCT-1	HCC1	0	NK	NK_0	NK_0#HCC1	-2.74431	-1.24761	-0.196364	0.700649	-3.80045	1.48006	0.416082	1.01784
HCC1_ATCCGTCAGGAAGTGA-1	HCC1	Scissor-	Macrophage	Macrophage_Scissor-	Macrophage_Scissor-#HCC1	2.80636	1.63619	0.98708	-2.67711	-6.39762	-10.9126	-4.70994	-1.86714
HCC1_ATCCGTCCAAGTTTGC-1	HCC1	0	Macrophage	Macrophage_0	Macrophage_0#HCC1	1.78061	-0.40456	4.28145	-3.60991	-5.91904	-10.8776	-2.98606	-1.71853
HCC1_ATCCGTCCAATAGAGT-1	HCC1	Scissor+	Macrophage	Macrophage_Scissor+	Macrophage_Scissor+#HCC1	3.15401	2.64478	3.89119	-4.53005	-6.18209	-6.97269	-4.91381	-1.65294
HCC1_ATCCGTCCATTGACTG-1	HCC1	0	Macrophage	Macrophage_0	Macrophage_0#HCC1	1.91402	2.73995	2.63279	-1.6783	-4.74026	-10.0206	2.83344	-1.79097
HCC1_ATCCGTCGTCTACAAC-1	HCC1	0	Macrophage	Macrophage_0	Macrophage_0#HCC1	-0.483838	0.219451	3.73327	-0.799411	-6.8952	-6.54765	0.101539	-1.60184
HCC1_ATCCGTCGTCTTTCTA-1	HCC1	Scissor-	Macrophage	Macrophage_Scissor-	Macrophage_Scissor-#HCC1	2.06416	1.01603	1.93508	-0.766946	-4.40386	-6.85835	5.5899	0.773424
HCC1_ATCCGTCTCAGCTCTC-1	HCC1	0	Macrophage	Macrophage_0	Macrophage_0#HCC1	-0.555558	1.80235	-1.83417	0.172237	-5.10999	-5.9848	-6.52519	-2.23822
HCC1_ATCCTATAGACTTCCA-1	HCC1	0	Macrophage	Macrophage_0	Macrophage_0#HCC1	1.27752	0.146444	3.72496	-2.8912	-5.78586	-6.53723	-2.17843	-1.7858
HCC1_ATCCTATAGAGCCATG-1	HCC1	Scissor-	Macrophage	Macrophage_Scissor-	Macrophage_Scissor-#HCC1	0.236604	-2.16797	-1.96303	-0.026165	-3.19966	-3.75535	0.835061	1.81578
HCC1_ATCCTATAGCACGTCC-1	HCC1	Scissor+	Macrophage	Macrophage_Scissor+	Macrophage_Scissor+#HCC1	1.67317	3.88856	5.64631	-1.36335	-2.7514	-4.68591	-3.3483	-0.72092
HCC1_ATCCTATAGGTATAGT-1	HCC1	0	NK	NK_0	NK_0#HCC1	-3.44133	-1.47904	0.455241	3.29532	-1.18229	1.36685	2.19615	2.89009
HCC1_ATCCTATAGGTCACCC-1	HCC1	0	Macrophage	Macrophage_0	Macrophage_0#HCC1	0.368584	-0.535806	2.39831	-0.795759	-6.22225	-10.6128	1.971	-1.73817
HCC1_ATCCTATAGTGCGTCC-1	HCC1	Scissor+	Macrophage	Macrophage_Scissor+	Macrophage_Scissor+#HCC1	0.189774	2.33757	0.13417	-3.00234	-5.24541	-6.37559	-3.09003	-0.286804
HCC1_ATCCTATCAAAGCTCT-1	HCC1	0	T cell	T cell_0	T cell_0#HCC1	-2.46649	-1.20701	-2.56636	0.246901	1.71479	0.836751	1.25527	6.70533
HCC1_ATCCTATCACTCTAGA-1	HCC1	0	T cell	T cell_0	T cell_0#HCC1	-1.60547	-0.64083	-3.85573	1.08188	-2.97668	0.595211	4.79065	5.8064
HCC1_ATCCTATGTCTTAGTG-1	HCC1	Scissor-	Macrophage	Macrophage_Scissor-	Macrophage_Scissor-#HCC1	0.153805	0.286207	4.06725	-1.11428	-6.39706	-6.34266	-0.652452	-1.97974
HCC1_ATCCTATTCACTGATG-1	HCC1	Scissor-	Macrophage	Macrophage_Scissor-	Macrophage_Scissor-#HCC1	0.115739	0.771507	-0.421291	-1.98563	-6.16066	-4.31229	-11.3196	-1.83083
HCC1_ATCCTATTCGGATTAC-1	HCC1	0	Macrophage	Macrophage_0	Macrophage_0#HCC1	0.502509	-0.940534	-2.91152	-1.07282	-7.25503	-7.56316	-2.23904	-1.05328
HCC1_ATCCTATTCTGTGCTC-1	HCC1	0	T cell	T cell_0	T cell_0#HCC1	-1.83569	0.45763	-1.20894	0.925509	-3.53821	1.42746	3.43291	3.82917
HCC1_ATCCTATTCTTGTGCC-1	HCC1	0	Macrophage	Macrophage_0	Macrophage_0#HCC1	0.860258	2.77089	5.36111	-2.71953	-0.138358	-4.75542	2.316	-0.66408
HCC1_ATCGATGAGTTGGAGC-1	HCC1	0	Macrophage	Macrophage_0	Macrophage_0#HCC1	-1.42072	-0.0977834	1.28851	-0.959771	-10.3028	-5.73502	0.31883	-0.794083
HCC1_ATCGATGCACAATGAA-1	HCC1	0	Macrophage	Macrophage_0	Macrophage_0#HCC1	-1.76688	-2.47416	1.13538	-0.0844473	-1.09467	-1.2072	2.3844	-0.0569085
HCC1_ATCGATGCAGAAATTG-1	HCC1	0	Macrophage	Macrophage_0	Macrophage_0#HCC1	3.33492	1.20138	3.32289	-0.758115	-6.53979	-9.90608	-5.6601	-1.65969
HCC1_ATCGATGGTCGTTGGC-1	HCC1	0	T cell	T cell_0	T cell_0#HCC1	-1.94771	-1.40753	-2.30492	1.17985	-2.25611	2.74154	7.85897	0.879359
HCC1_ATCGATGTCCGCTAGG-1	HCC1	0	T cell	T cell_0	T cell_0#HCC1	-1.329	-1.38617	-2.35245	0.492983	0.640366	2.40595	5.65025	3.32076
HCC1_ATCGATGTCCGGCAAC-1	HCC1	0	B cell	B cell_0	B cell_0#HCC1	-2.28318	-1.14913	-1.60578	0.934069	-3.85138	1.35759	4.40419	-0.90276
HCC1_ATCGATGTCCTACAAG-1	HCC1	Scissor-	T cell	T cell_Scissor-	T cell_Scissor-#HCC1	-1.45698	-1.2112	-2.50644	0.696495	-1.15171	1.00459	6.53973	3.84185
HCC1_ATCGATGTCGAGCACC-1	HCC1	Scissor+	Macrophage	Macrophage_Scissor+	Macrophage_Scissor+#HCC1	3.67237	1.76351	2.84134	0.774641	-8.27714	-9.04557	-6.93093	-1.48507
HCC1_ATCGATGTCTACCCAC-1	HCC1	0	Macrophage	Macrophage_0	Macrophage_0#HCC1	0.0564658	-1.35366	2.92348	-3.27587	-5.74443	-5.24813	-3.13477	-1.63198
HCC1_ATCGCCTAGAGTCAGC-1	HCC1	0	T cell	T cell_0	T cell_0#HCC1	-2.01189	-1.31073	-3.13826	0.294677	-1.25305	1.9817	3.71968	3.26001
HCC1_ATCGCCTAGCACTGGA-1	HCC1	0	T cell	T cell_0	T cell_0#HCC1	-2.90601	-0.750321	-1.79797	0.366504	-2.79373	0.898411	5.50923	-0.219927
HCC1_ATCGCCTAGCTATCCA-1	HCC1	Scissor+	Hepatocyte	Hepatocyte_Scissor+	Hepatocyte_Scissor+#HCC1	-1.40104	1.51498	-2.54861	0.108708	-8.91136	-1.37012	-6.27988	-2.54586
HCC1_ATCGCCTAGGCCATAG-1	HCC1	0	Macrophage	Macrophage_0	Macrophage_0#HCC1	0.977143	-0.659729	1.4735	-2.33817	-5.68226	-7.00187	-4.86394	-1.69398
HCC1_ATCGCCTAGTATGCAA-1	HCC1	Scissor+	Macrophage	Macrophage_Scissor+	Macrophage_Scissor+#HCC1	1.29822	2.83138	0.282958	-0.343645	-6.33337	-6.49966	-6.94066	-1.35919
HCC1_ATCGCCTCACCAATTG-1	HCC1	0	Macrophage	Macrophage_0	Macrophage_0#HCC1	1.18791	1.46865	3.05475	-2.56542	-4.4638	-4.51537	3.39225	-1.62463
HCC1_ATCGCCTCAGGAGGAG-1	HCC1	Scissor+	Macrophage	Macrophage_Scissor+	Macrophage_Scissor+#HCC1	2.12176	-2.12385	7.23761	-0.616571	-6.57365	-5.86218	2.94861	-1.31955
HCC1_ATCGCCTCATCCGTGG-1	HCC1	0	Macrophage	Macrophage_0	Macrophage_0#HCC1	1.49966	0.305344	4.82704	-2.7097	-7.06789	-7.82333	-3.57485	-2.2075
HCC1_ATCGCCTGTCTGTCCT-1	HCC1	0	Macrophage	Macrophage_0	Macrophage_0#HCC1	0.619815	-2.59409	3.57086	-0.348982	-4.20602	-5.77359	2.36031	-0.376724
HCC1_ATCGCCTGTGAGATCG-1	HCC1	0	Macrophage	Macrophage_0	Macrophage_0#HCC1	0.0204873	-0.303831	3.13213	0.802241	-6.3717	-7.56482	-9.19584	-0.201791
HCC1_ATCGCCTGTGGTCAAG-1	HCC1	0	T cell	T cell_0	T cell_0#HCC1	-2.31032	-1.35762	-0.676531	0.105943	-4.11854	0.264873	-0.785739	3.59048
HCC1_ATCGCCTTCCTCTAAT-1	HCC1	Scissor-	NK	NK_Scissor-	NK_Scissor-#HCC1	-3.09562	-1.77514	0.914795	1.98544	-3.46634	2.69897	-7.17616	-0.537787
HCC1_ATCGCCTTCGACGAGA-1	HCC1	0	Macrophage	Macrophage_0	Macrophage_0#HCC1	-0.00583996	0.343303	-2.12656	-0.658731	-6.20096	-7.7332	-4.81864	-1.96368
HCC1_ATCGCCTTCTTCTGTA-1	HCC1	Scissor-	T cell	T cell_Scissor-	T cell_Scissor-#HCC1	-1.66421	-0.203148	-1.43981	0.882604	-1.77829	1.77973	-0.225219	5.83945
HCC1_ATCGGATAGACATAAC-1	HCC1	Scissor+	T cell	T cell_Scissor+	T cell_Scissor+#HCC1	-1.84956	-3.32624	-1.69878	1.29111	-3.5431	1.25938	0.982598	2.674
HCC1_ATCGGATAGAGAATCT-1	HCC1	0	Macrophage	Macrophage_0	Macrophage_0#HCC1	0.946246	-1.42286	3.14003	-2.04924	-6.76717	-5.19923	5.24424	-1.79993
HCC1_ATCGGATAGCGATGCA-1	HCC1	0	Macrophage	Macrophage_0	Macrophage_0#HCC1	-0.0745536	-1.28658	0.888961	-1.23344	-2.92687	-3.60844	3.52056	1.70905
HCC1_ATCGGATAGGATATGT-1	HCC1	Scissor+	Macrophage	Macrophage_Scissor+	Macrophage_Scissor+#HCC1	2.05737	1.83258	2.04208	-1.66567	-4.73786	-8.2984	-4.86226	1.18783
HCC1_ATCGGATAGTTGGCTT-1	HCC1	0	Macrophage	Macrophage_0	Macrophage_0#HCC1	4.29902	3.19458	3.05531	-2.09031	-6.01198	-9.49772	1.18192	-1.29182
HCC1_ATCGGATCAGTGTACT-1	HCC1	Scissor-	Macrophage	Macrophage_Scissor-	Macrophage_Scissor-#HCC1	3.37979	-0.597658	-0.182279	-0.758329	-6.08955	-8.08687	-5.82784	-0.956423
HCC1_ATCGGATGTCTTGAAC-1	HCC1	Scissor-	T cell	T cell_Scissor-	T cell_Scissor-#HCC1	-0.871464	-1.99332	-3.04884	0.572186	-0.361388	0.342407	2.52992	6.14345
HCC1_ATCGGATGTTTGAAAG-1	HCC1	0	Macrophage	Macrophage_0	Macrophage_0#HCC1	2.11115	2.22025	4.16468	-2.22943	-7.38042	-8.18332	-2.92266	-1.78987
HCC1_ATCGGCGAGGTAAGTT-1	HCC1	0	Macrophage	Macrophage_0	Macrophage_0#HCC1	0.998184	-0.373773	2.64729	-3.87713	-4.04819	-10.8648	2.23093	-0.815057
HCC1_ATCGGCGAGGTTGCCC-1	HCC1	Scissor-	Macrophage	Macrophage_Scissor-	Macrophage_Scissor-#HCC1	0.106997	0.570187	4.05435	-1.52354	-6.74039	-8.53319	-6.30656	-2.16139
HCC1_ATCGGCGCATACGCAT-1	HCC1	0	Macrophage	Macrophage_0	Macrophage_0#HCC1	1.2574	1.73557	-0.417571	-0.426679	-3.38023	-6.81947	-3.03978	1.97991
HCC1_ATCGGCGGTGTTCATG-1	HCC1	Scissor-	Macrophage	Macrophage_Scissor-	Macrophage_Scissor-#HCC1	-0.110951	-1.05911	-0.493643	1.07412	-6.33461	-5.35687	-1.89932	-1.88053
HCC1_ATCGGCGGTTATCCAG-1	HCC1	Scissor+	Macrophage	Macrophage_Scissor+	Macrophage_Scissor+#HCC1	3.44279	4.22219	3.0931	-5.46911	-5.81633	-6.94486	-4.73336	-1.3401
HCC1_ATCGGCGTCTGACCCT-1	HCC1	0	NK	NK_0	NK_0#HCC1	-2.21777	-2.17501	-2.00697	1.9291	-1.14476	2.08778	0.163576	4.27803
HCC1_ATCGTAGAGAGGTGCT-1	HCC1	0	T cell	T cell_0	T cell_0#HCC1	-1.29552	-0.402859	-1.9774	0.363426	-3.57843	-0.129202	8.17272	5.1332
HCC1_ATCGTAGAGGTAACTA-1	HCC1	Scissor+	Macrophage	Macrophage_Scissor+	Macrophage_Scissor+#HCC1	-0.205368	1.42866	0.853389	-1.63151	-5.84201	-8.88413	-4.0081	-1.33782
HCC1_ATCGTAGAGTATTGCC-1	HCC1	Scissor-	NK	NK_Scissor-	NK_Scissor-#HCC1	-2.17692	-1.8919	-0.917443	2.30702	3.28765	0.376768	0.284003	-0.0154294
HCC1_ATCGTAGCATGAGATA-1	HCC1	0	Macrophage	Macrophage_0	Macrophage_0#HCC1	-1.04808	1.53793	3.6714	-1.34514	-5.66102	-8.28194	4.27526	-1.79012
HCC1_ATCGTAGCATGTCAGT-1	HCC1	Scissor-	Macrophage	Macrophage_Scissor-	Macrophage_Scissor-#HCC1	1.31826	0.276889	4.81174	-1.41038	-5.11928	-7.35701	-2.16117	-1.39605
HCC1_ATCGTAGGTACTCCGG-1	HCC1	0	Macrophage	Macrophage_0	Macrophage_0#HCC1	-0.482766	-0.487231	4.40729	0.836159	-6.06534	-6.54881	-6.27108	-1.53423
HCC1_ATCGTAGGTGGCGCTT-1	HCC1	Scissor+	Macrophage	Macrophage_Scissor+	Macrophage_Scissor+#HCC1	0.776036	0.19624	2.97074	-1.98587	-5.39351	-10.4083	-9.50783	-1.51015
HCC1_ATCGTAGGTTATCTTC-1	HCC1	Scissor-	Macrophage	Macrophage_Scissor-	Macrophage_Scissor-#HCC1	2.64532	2.52701	1.40209	1.59779	-4.87985	-6.24822	-0.823895	-1.45997
HCC1_ATCGTAGTCAGACTGT-1	HCC1	0	T cell	T cell_0	T cell_0#HCC1	-1.5395	-0.738283	-2.09604	0.279768	-3.72938	0.258839	5.86281	2.17677
HCC1_ATCGTAGTCGAGCCAC-1	HCC1	0	T cell	T cell_0	T cell_0#HCC1	-2.74725	-0.433344	-2.38365	1.58841	-2.17425	-0.763122	-0.620814	3.82882
HCC1_ATCGTCCAGTGACCTT-1	HCC1	Scissor+	Macrophage	Macrophage_Scissor+	Macrophage_Scissor+#HCC1	3.43844	3.715	3.82266	-4.60697	-7.00991	-8.7853	-8.59277	-1.13923
HCC1_ATCGTCCAGTGCAGCA-1	HCC1	0	Macrophage	Macrophage_0	Macrophage_0#HCC1	2.07234	-0.248494	2.66098	-3.05644	-6.80875	-7.71927	-5.59892	-1.05413
HCC1_ATCGTCCCAAGCTCTA-1	HCC1	0	Macrophage	Macrophage_0	Macrophage_0#HCC1	0.949033	-2.69669	4.70681	-3.16953	-5.50955	-6.04751	5.70027	-2.05336
HCC1_ATCGTCCCACATTCTT-1	HCC1	Scissor+	NK	NK_Scissor+	NK_Scissor+#HCC1	-0.253157	-1.84855	-1.93873	0.709065	-0.038425	4.20512	8.31291	3.67515
HCC1_ATCGTCCCACTACCCT-1	HCC1	0	T cell	T cell_0	T cell_0#HCC1	1.1666	0.358255	-2.20541	1.81082	-1.46273	3.66248	-1.52906	3.72692
HCC1_ATCGTCCGTCAATCTG-1	HCC1	Scissor+	Macrophage	Macrophage_Scissor+	Macrophage_Scissor+#HCC1	3.37346	0.260269	4.17379	-3.36219	-5.72385	-10.5504	-2.39098	-1.49388
HCC1_ATCGTCCGTCCTGAAT-1	HCC1	0	Macrophage	Macrophage_0	Macrophage_0#HCC1	0.975316	2.52596	5.79131	-2.10356	-5.53239	-9.12722	-5.84421	-1.37962
HCC1_ATCGTCCGTGTTTACG-1	HCC1	0	Macrophage	Macrophage_0	Macrophage_0#HCC1	0.907337	-0.81347	3.01119	-2.62859	-7.44367	-9.86468	-13.1153	-0.823412
HCC1_ATCGTCCTCGAAGCAG-1	HCC1	Scissor-	Macrophage	Macrophage_Scissor-	Macrophage_Scissor-#HCC1	0.306991	-0.0204498	2.45658	-3.7787	-4.41741	-3.82472	2.73054	-1.61429
HCC1_ATCGTGAAGTGCAGCA-1	HCC1	0	Macrophage	Macrophage_0	Macrophage_0#HCC1	1.15678	0.94267	1.18907	-1.91033	-5.20053	-7.79852	3.63964	-1.02386
HCC1_ATCGTGACACCTCAGG-1	HCC1	Scissor-	Macrophage	Macrophage_Scissor-	Macrophage_Scissor-#HCC1	-1.82459	1.52794	-1.58849	0.154472	-6.32479	-5.39648	0.0713443	-1.77963
HCC1_ATCGTGACAGCAGTGA-1	HCC1	0	NK	NK_0	NK_0#HCC1	-3.2322	-2.00368	-1.80576	0.209327	0.883197	2.26753	1.83915	1.69584
HCC1_ATCGTGACAGGCGATA-1	HCC1	Scissor+	Macrophage	Macrophage_Scissor+	Macrophage_Scissor+#HCC1	0.910039	2.46251	2.56966	-1.79924	-6.67073	-8.01205	-3.62623	-1.54964
HCC1_ATCGTGAGTTCTGACA-1	HCC1	Scissor-	Macrophage	Macrophage_Scissor-	Macrophage_Scissor-#HCC1	1.98277	2.2015	0.992191	-1.49533	-5.69627	-7.88871	1.03	-1.43672
HCC1_ATCGTGATCACTTTGT-1	HCC1	Scissor+	Macrophage	Macrophage_Scissor+	Macrophage_Scissor+#HCC1	4.54329	4.8995	4.28423	-2.85625	-6.72152	-9.42189	-5.27108	-1.75751
HCC1_ATCGTGATCGACGAGA-1	HCC1	Scissor-	Macrophage	Macrophage_Scissor-	Macrophage_Scissor-#HCC1	0.881801	0.893113	4.05395	-1.10471	-4.91228	-7.07299	1.69808	-1.29824
HCC1_ATCGTGATCTGAGAGG-1	HCC1	Scissor+	NK	NK_Scissor+	NK_Scissor+#HCC1	-0.170125	-0.610458	-2.67868	1.45906	-0.0291362	3.27592	6.24501	3.28796
HCC1_ATCTCTAAGGCTTTCA-1	HCC1	Scissor+	Macrophage	Macrophage_Scissor+	Macrophage_Scissor+#HCC1	-0.000852858	1.56674	4.48905	-2.62038	-6.89383	-10.2887	-9.96459	-1.87747
HCC1_ATCTCTAAGTGTTCAC-1	HCC1	0	T cell	T cell_0	T cell_0#HCC1	-3.08022	-1.18466	-1.66772	0.939849	1.27917	1.38263	2.14305	4.91055
HCC1_ATCTCTACAAGTGCTT-1	HCC1	0	Macrophage	Macrophage_0	Macrophage_0#HCC1	3.4188	2.87549	4.25543	-1.52202	-5.50346	-7.60855	-4.77708	-2.28943
HCC1_ATCTCTACAGCCGTTG-1	HCC1	Scissor-	Macrophage	Macrophage_Scissor-	Macrophage_Scissor-#HCC1	0.509692	1.0354	0.38312	1.72742	-7.53021	-6.78522	-5.53474	-1.55196
HCC1_ATCTCTAGTAGACAAT-1	HCC1	Scissor-	Macrophage	Macrophage_Scissor-	Macrophage_Scissor-#HCC1	-0.237292	-1.05306	-0.174191	-0.655288	-3.3371	-2.95281	-3.53954	-1.06996
HCC1_ATCTCTAGTTCTTAGG-1	HCC1	Scissor-	Macrophage	Macrophage_Scissor-	Macrophage_Scissor-#HCC1	3.03354	2.60349	0.567017	-2.64625	-4.86222	-9.23358	-6.00373	-1.59323
HCC1_ATCTCTAGTTGTGTTG-1	HCC1	0	Macrophage	Macrophage_0	Macrophage_0#HCC1	-1.23418	-0.614693	4.40528	-0.952074	-5.31471	-6.96063	-3.2329	-1.71021
HCC1_ATCTTCAAGAAATTGC-1	HCC1	Scissor+	Macrophage	Macrophage_Scissor+	Macrophage_Scissor+#HCC1	-0.0157557	0.777802	4.47052	0.920367	-6.73996	-7.18852	-1.20644	-2.07419
HCC1_ATCTTCAAGACTGTTC-1	HCC1	0	Macrophage	Macrophage_0	Macrophage_0#HCC1	0.582706	-0.610402	2.44319	-4.14123	-5.86208	-6.34207	4.08482	-1.12749
HCC1_ATCTTCAAGCGGTATG-1	HCC1	0	Macrophage	Macrophage_0	Macrophage_0#HCC1	1.45642	0.772833	1.92776	-2.4155	-5.62288	-10.5338	-4.30392	-0.677742
HCC1_ATCTTCAAGGTCACAG-1	HCC1	Scissor-	Macrophage	Macrophage_Scissor-	Macrophage_Scissor-#HCC1	0.88695	0.650966	0.223593	-0.184627	-6.84104	-7.27508	-2.50856	-1.18013
HCC1_ATCTTCACACGCCAGT-1	HCC1	Scissor+	Macrophage	Macrophage_Scissor+	Macrophage_Scissor+#HCC1	-0.045925	3.74336	3.0064	-2.60721	-7.59513	-11.4229	-7.09444	-1.5431
HCC1_ATCTTCACAGATTTCG-1	HCC1	Scissor-	Macrophage	Macrophage_Scissor-	Macrophage_Scissor-#HCC1	1.56858	-0.250174	3.11259	-1.07113	-5.41385	-3.67365	5.35964	-1.52211
HCC1_ATCTTCACATTAAAGG-1	HCC1	Scissor-	Macrophage	Macrophage_Scissor-	Macrophage_Scissor-#HCC1	0.134557	-1.60331	2.03333	0.21928	-8.60322	-4.27029	-3.68908	-1.50722
HCC1_ATCTTCAGTGAGTGAC-1	HCC1	0	T cell	T cell_0	T cell_0#HCC1	-4.09875	-2.60934	-1.69395	-0.12434	-1.80742	2.09057	-0.937175	5.31809
HCC1_ATCTTCAGTGTTTCTT-1	HCC1	Scissor+	Macrophage	Macrophage_Scissor+	Macrophage_Scissor+#HCC1	-1.09633	1.68127	1.07777	-0.154364	-8.62284	-6.71351	-3.33542	-1.07684
HCC1_ATCTTCAGTTCATCTT-1	HCC1	0	Macrophage	Macrophage_0	Macrophage_0#HCC1	-1.81015	2.28043	-1.33771	0.812006	-3.96098	-4.48499	-0.409488	-1.06177
HCC1_ATCTTCATCGCCAACG-1	HCC1	Scissor-	Fibroblast	Fibroblast_Scissor-	Fibroblast_Scissor-#HCC1	1.22769	-0.421444	-1.103	-0.721299	-6.09099	-4.46031	3.33986	-2.10406
HCC1_ATCTTCATCTAGAACC-1	HCC1	Scissor+	Macrophage	Macrophage_Scissor+	Macrophage_Scissor+#HCC1	1.09894	1.45293	5.21442	-3.95968	-6.27267	-8.79908	-1.40294	-1.74387
HCC1_ATGAAAGAGACGGTCA-1	HCC1	Scissor+	Macrophage	Macrophage_Scissor+	Macrophage_Scissor+#HCC1	2.42593	3.19341	2.84237	-3.69165	-5.9939	-10.253	-5.58611	-1.30774
HCC1_ATGAAAGCATCGGTTA-1	HCC1	0	Macrophage	Macrophage_0	Macrophage_0#HCC1	2.28252	2.8226	3.74946	-2.45443	-5.80039	-8.33279	1.96471	-1.67282
HCC1_ATGAAAGCATGATCTG-1	HCC1	0	Macrophage	Macrophage_0	Macrophage_0#HCC1	-0.387685	1.398	-0.0992129	-1.76759	-6.11292	-5.46211	-3.12565	-1.5324
HCC1_ATGAAAGGTATTTCCT-1	HCC1	0	T cell	T cell_0	T cell_0#HCC1	-1.24759	-2.47074	-1.62764	1.89001	-2.60147	-0.1561	-0.323632	4.98627
HCC1_ATGAAAGGTGATACTC-1	HCC1	0	Macrophage	Macrophage_0	Macrophage_0#HCC1	1.33867	0.768751	4.01391	-1.64778	-4.89832	-10.6273	-8.57722	-2.01601
HCC1_ATGAAAGTCAGGCGAA-1	HCC1	Scissor-	Macrophage	Macrophage_Scissor-	Macrophage_Scissor-#HCC1	0.732266	0.952879	4.86771	-1.60047	-5.48028	-9.41559	1.41115	-2.37299
HCC1_ATGAAAGTCCCAGGCA-1	HCC1	Scissor-	Macrophage	Macrophage_Scissor-	Macrophage_Scissor-#HCC1	0.454303	-2.02771	2.27783	-3.83339	-2.63676	-3.56434	2.22553	-0.450707
HCC1_ATGAAAGTCCCTCAAC-1	HCC1	0	NK	NK_0	NK_0#HCC1	-2.86175	0.68573	-2.29105	0.553743	3.35994	2.2334	0.531661	2.05071
HCC1_ATGAAAGTCCCTCATG-1	HCC1	0	T cell	T cell_0	T cell_0#HCC1	-2.67108	-2.9563	-0.155652	0.697723	-2.01746	1.62696	7.67003	2.72169
HCC1_ATGAAAGTCCTCTGCA-1	HCC1	0	Macrophage	Macrophage_0	Macrophage_0#HCC1	1.7661	-0.80728	3.37127	-3.05077	-2.93449	-6.17362	3.63536	0.115592
HCC1_ATGAAAGTCTCCAAGA-1	HCC1	0	NK	NK_0	NK_0#HCC1	-2.60741	-1.44824	-1.09464	0.740505	3.64155	4.85897	-5.39005	-0.119073
HCC1_ATGACCAAGATTCGAA-1	HCC1	0	Macrophage	Macrophage_0	Macrophage_0#HCC1	0.92375	1.50015	2.73513	-3.64371	-6.01354	-8.72781	-7.62013	-1.72128
HCC1_ATGACCAAGCGTGAAC-1	HCC1	Scissor+	T cell	T cell_Scissor+	T cell_Scissor+#HCC1	-0.157608	-0.81588	-2.13446	2.51214	-1.60358	-0.158068	4.83134	2.70698
HCC1_ATGACCAAGGAACGAA-1	HCC1	Scissor+	Macrophage	Macrophage_Scissor+	Macrophage_Scissor+#HCC1	1.31209	5.58991	4.48343	-3.68536	-7.46264	-8.99606	-2.1684	-2.17928
HCC1_ATGACCAAGGATATGT-1	HCC1	0	Macrophage	Macrophage_0	Macrophage_0#HCC1	0.845314	0.977868	3.52308	-1.55676	-6.48893	-5.78158	-3.60555	-2.04172
HCC1_ATGACCACACAGTCCG-1	HCC1	Scissor-	Fibroblast	Fibroblast_Scissor-	Fibroblast_Scissor-#HCC1	0.719353	-0.516574	-1.65301	1.6182	-6.2913	-2.81646	1.54621	-2.18862
HCC1_ATGACCACAGGCAATG-1	HCC1	0	T cell	T cell_0	T cell_0#HCC1	-1.28303	-1.7515	-0.625222	1.00604	-3.57342	0.244558	1.72315	3.57538
HCC1_ATGACCACATGTGACT-1	HCC1	0	T cell	T cell_0	T cell_0#HCC1	-0.00712024	-0.179769	-3.73493	1.67425	-0.137738	1.88524	1.52711	6.35504
HCC1_ATGACCACATTCATCT-1	HCC1	Scissor-	Macrophage	Macrophage_Scissor-	Macrophage_Scissor-#HCC1	0.236946	-1.62889	-1.11867	-0.771421	-4.56918	-6.91543	-1.76613	-0.0181208
HCC1_ATGACCAGTGACTGTT-1	HCC1	0	Macrophage	Macrophage_0	Macrophage_0#HCC1	1.87873	0.114428	3.16298	-0.655203	-7.14402	-6.40429	-4.51481	-2.29317
HCC1_ATGACCAGTTCCATTT-1	HCC1	0	Macrophage	Macrophage_0	Macrophage_0#HCC1	2.25328	0.615109	3.44267	-3.0956	-4.49925	-11.8573	-4.63439	-1.28846
HCC1_ATGACCAGTTGCTCCT-1	HCC1	0	Macrophage	Macrophage_0	Macrophage_0#HCC1	0.532184	2.26818	2.124	-2.68481	-4.0182	-9.75869	2.36513	-1.53216
HCC1_ATGACCATCCATTGGA-1	HCC1	Scissor+	Macrophage	Macrophage_Scissor+	Macrophage_Scissor+#HCC1	0.593326	1.33198	1.98639	-2.09961	-7.37877	-9.73502	-10.816	-0.89028
HCC1_ATGACCATCCCTTCCC-1	HCC1	0	Macrophage	Macrophage_0	Macrophage_0#HCC1	-0.317285	-1.197	3.28986	-0.684818	-4.60052	-5.15547	6.43507	-2.09064
HCC1_ATGACCATCCTTCGAC-1	HCC1	Scissor-	Macrophage	Macrophage_Scissor-	Macrophage_Scissor-#HCC1	0.351914	-1.38618	-0.765776	1.51453	-8.31182	-2.17636	-5.95395	-2.14105
HCC1_ATGACCATCGCGTTTC-1	HCC1	0	NK	NK_0	NK_0#HCC1	-1.64157	-2.40886	-2.69202	-0.124317	-5.89281	0.756493	-1.42317	-2.00742
HCC1_ATGAGGGAGAAGCGGG-1	HCC1	Scissor-	T cell	T cell_Scissor-	T cell_Scissor-#HCC1	-0.788731	-1.75996	-4.05555	2.19713	1.46121	2.65934	1.30974	3.18475
HCC1_ATGAGGGAGACTGGGT-1	HCC1	0	Macrophage	Macrophage_0	Macrophage_0#HCC1	2.48007	0.360004	3.81775	-2.04976	-5.13504	-8.16523	3.8628	-2.16322
HCC1_ATGAGGGAGGCCCACT-1	HCC1	0	T cell	T cell_0	T cell_0#HCC1	-0.330115	-0.60961	-1.2095	0.116091	-4.47129	0.118744	5.83773	5.72922
HCC1_ATGAGGGCAATGGGTG-1	HCC1	0	Macrophage	Macrophage_0	Macrophage_0#HCC1	1.93579	1.54166	2.58082	-3.69441	-6.68109	-6.60935	2.96682	-1.42136
HCC1_ATGAGGGGTGAGCGAT-1	HCC1	Scissor+	T cell	T cell_Scissor+	T cell_Scissor+#HCC1	-1.8412	-2.26277	-2.42621	0.470547	-3.71228	1.62009	4.8665	4.62044
HCC1_ATGAGGGTCAATCTTC-1	HCC1	Scissor+	Macrophage	Macrophage_Scissor+	Macrophage_Scissor+#HCC1	2.20243	3.40603	1.70979	-1.60789	-6.00445	-10.3185	-6.42459	-1.32885
HCC1_ATGAGTCAGATGTAGT-1	HCC1	Scissor+	Macrophage	Macrophage_Scissor+	Macrophage_Scissor+#HCC1	1.98238	0.25934	-1.31687	0.64209	-4.82265	-7.13782	-5.30875	-1.30689
HCC1_ATGAGTCAGCACTCAT-1	HCC1	Scissor+	Macrophage	Macrophage_Scissor+	Macrophage_Scissor+#HCC1	1.14232	3.1255	5.46589	-1.28342	-4.70064	-7.52631	-0.291601	-1.98987
HCC1_ATGAGTCAGCATTTGC-1	HCC1	0	Macrophage	Macrophage_0	Macrophage_0#HCC1	-0.325337	-1.25822	1.43213	-1.16102	-5.16411	-6.20549	-1.40563	-0.993283
HCC1_ATGAGTCAGCCGCACT-1	HCC1	Scissor+	Macrophage	Macrophage_Scissor+	Macrophage_Scissor+#HCC1	0.808031	2.47835	5.49275	-1.56599	-6.20425	-10.3166	-15.1439	-2.07896
HCC1_ATGAGTCAGCCTTCTC-1	HCC1	0	T cell	T cell_0	T cell_0#HCC1	-1.05189	-1.6404	-0.0513622	0.574733	0.517105	0.979285	3.73303	2.51902
HCC1_ATGAGTCAGCTAAATG-1	HCC1	0	NK	NK_0	NK_0#HCC1	-3.04074	-0.541228	-2.26021	-0.0916386	0.792663	-0.636423	4.64357	1.71932
HCC1_ATGAGTCAGGTCACCC-1	HCC1	0	Macrophage	Macrophage_0	Macrophage_0#HCC1	-0.211185	-1.78181	2.9721	-4.89736	-6.51271	-6.23918	4.47191	-1.41444
HCC1_ATGAGTCAGTTGCTGT-1	HCC1	0	Macrophage	Macrophage_0	Macrophage_0#HCC1	1.5884	0.365658	2.13664	-0.376719	-5.19886	-5.65748	-2.28939	0.830848
HCC1_ATGAGTCCATATAGCC-1	HCC1	Scissor-	Macrophage	Macrophage_Scissor-	Macrophage_Scissor-#HCC1	-0.297884	1.2511	4.2986	-3.95735	-4.75634	-8.58578	-3.09295	-1.95348
HCC1_ATGAGTCGTTCCGCGA-1	HCC1	Scissor+	Macrophage	Macrophage_Scissor+	Macrophage_Scissor+#HCC1	2.21645	1.73054	3.99056	-4.25476	-4.29884	-10.5084	-0.543913	-1.30087
HCC1_ATGAGTCGTTTACCAG-1	HCC1	Scissor+	Macrophage	Macrophage_Scissor+	Macrophage_Scissor+#HCC1	0.709891	1.33391	1.59284	-0.393989	-5.54991	-9.52971	-5.51411	-2.18105
HCC1_ATGAGTCGTTTCGCTC-1	HCC1	0	T cell	T cell_0	T cell_0#HCC1	0.517233	-1.92124	-2.3159	0.334806	-0.670444	2.41737	7.80024	2.13271
HCC1_ATGAGTCTCCGTTTCG-1	HCC1	Scissor+	Macrophage	Macrophage_Scissor+	Macrophage_Scissor+#HCC1	-0.0412699	0.323586	4.91084	-0.298477	-6.09755	-7.67668	-3.28844	-2.04715
HCC1_ATGAGTCTCGGTCTAA-1	HCC1	0	NK	NK_0	NK_0#HCC1	-0.60498	-1.89651	1.31127	1.19602	-6.15014	-2.21809	7.65209	-2.40662
HCC1_ATGATCGAGCAAACAT-1	HCC1	0	T cell	T cell_0	T cell_0#HCC1	-3.03272	-2.25513	-3.29299	-0.0675372	-0.964004	-0.309218	1.52896	5.35483
HCC1_ATGATCGAGCCAGACA-1	HCC1	0	Macrophage	Macrophage_0	Macrophage_0#HCC1	5.37506	0.622982	-2.4424	-2.30982	-7.68087	-6.49775	-10.5967	-1.60297
HCC1_ATGATCGCAACGGCCT-1	HCC1	0	Macrophage	Macrophage_0	Macrophage_0#HCC1	0.904655	-1.45118	2.13745	-1.34361	-2.2843	-3.94786	4.34129	-1.55322
HCC1_ATGATCGCAATAGTGA-1	HCC1	0	Macrophage	Macrophage_0	Macrophage_0#HCC1	-1.17643	-1.26967	-0.784033	0.0542784	-4.4415	-7.28348	0.933494	-1.59543
HCC1_ATGATCGCACAATTCG-1	HCC1	0	NK	NK_0	NK_0#HCC1	-4.67379	-3.57679	-2.70525	0.571014	-1.97726	2.87364	2.93863	1.5049
HCC1_ATGATCGCACGAAAGC-1	HCC1	Scissor-	Macrophage	Macrophage_Scissor-	Macrophage_Scissor-#HCC1	2.77592	0.328473	2.90794	-1.74864	-7.32003	-7.60763	-14.804	-1.18556
HCC1_ATGATCGCATGAGAAT-1	HCC1	0	T cell	T cell_0	T cell_0#HCC1	-1.35509	-0.998822	-2.951	0.404596	-2.70706	2.64182	4.44418	2.3397
HCC1_ATGATCGGTCTTAGTG-1	HCC1	Scissor-	Macrophage	Macrophage_Scissor-	Macrophage_Scissor-#HCC1	-1.32993	-0.78539	1.63959	-2.75015	-1.83419	-2.18124	2.26156	0.524356
HCC1_ATGATCGGTGAGTTGG-1	HCC1	0	T cell	T cell_0	T cell_0#HCC1	-2.31793	-1.63085	-1.31424	1.04706	-2.69765	-1.93311	7.9001	3.80368
HCC1_ATGCATGAGACTGGGT-1	HCC1	0	Macrophage	Macrophage_0	Macrophage_0#HCC1	1.91608	3.0543	1.37579	-0.965749	-5.73968	-8.85756	-5.95598	-1.76355
HCC1_ATGCATGAGCGTATGG-1	HCC1	0	T cell	T cell_0	T cell_0#HCC1	-3.37858	-1.42668	-1.63278	0.2908	-0.926186	0.785969	1.95003	3.22476
HCC1_ATGCATGAGGCTAAAT-1	HCC1	Scissor-	T cell	T cell_Scissor-	T cell_Scissor-#HCC1	-2.51575	-2.07398	-3.1123	1.65508	-1.56359	0.748931	0.532907	6.94831
HCC1_ATGCATGAGGGTGAAA-1	HCC1	Scissor-	Macrophage	Macrophage_Scissor-	Macrophage_Scissor-#HCC1	1.88668	-0.40414	0.18564	1.75545	-3.27323	-4.19677	-1.55702	2.40697
HCC1_ATGCATGCAAACACCT-1	HCC1	Scissor-	Macrophage	Macrophage_Scissor-	Macrophage_Scissor-#HCC1	2.6987	0.6966	0.136325	-2.8778	-4.81631	-8.97619	-2.98241	-1.0475
HCC1_ATGCATGCAACCGATT-1	HCC1	Scissor-	T cell	T cell_Scissor-	T cell_Scissor-#HCC1	-1.34467	-1.8728	-2.0101	1.66474	1.60977	7.80331	2.75343	7.81868
HCC1_ATGCATGCACATCCCT-1	HCC1	Scissor-	Hepatocyte	Hepatocyte_Scissor-	Hepatocyte_Scissor-#HCC1	-2.00237	-1.60428	-1.83892	1.86345	-9.14426	-2.47094	-4.76454	-2.24834
HCC1_ATGCATGCACGGCACT-1	HCC1	0	T cell	T cell_0	T cell_0#HCC1	-0.173603	0.4014	-3.01809	0.928029	-2.32831	-0.334706	1.65185	5.04142
HCC1_ATGCATGCACTTTATC-1	HCC1	0	B cell	B cell_0	B cell_0#HCC1	-2.22786	0.450704	-1.04586	-0.124437	-5.06335	-1.07245	7.52451	-0.559458
HCC1_ATGCATGCATCGCTAA-1	HCC1	Scissor+	Macrophage	Macrophage_Scissor+	Macrophage_Scissor+#HCC1	0.68249	2.28712	5.35765	-1.43705	-6.34559	-8.97892	-6.93191	-2.13207
HCC1_ATGCATGGTGCCGAAA-1	HCC1	Scissor-	Fibroblast	Fibroblast_Scissor-	Fibroblast_Scissor-#HCC1	1.69048	0.00444666	-1.78134	0.238356	-7.00453	1.05097	3.16451	-1.43671
HCC1_ATGCATGGTGGACCTC-1	HCC1	Scissor-	T cell	T cell_Scissor-	T cell_Scissor-#HCC1	-0.405506	-2.13947	-0.859747	0.455218	-2.79331	-1.75007	4.8881	5.81067
HCC1_ATGCATGTCCGATTAG-1	HCC1	0	Macrophage	Macrophage_0	Macrophage_0#HCC1	0.796823	-0.2391	0.477534	1.01874	-6.13577	-5.12979	-4.80192	-1.30923
HCC1_ATGCCTCAGCATGATA-1	HCC1	Scissor-	T cell	T cell_Scissor-	T cell_Scissor-#HCC1	-1.5893	-1.8204	-2.16131	0.8558	-3.15482	0.555407	0.827254	6.41007
HCC1_ATGCCTCAGTAAACGT-1	HCC1	0	Macrophage	Macrophage_0	Macrophage_0#HCC1	0.827399	0.803653	-0.820913	0.943154	-7.77394	-8.6836	-8.04607	-1.72432
HCC1_ATGCCTCAGTTACGTC-1	HCC1	0	Macrophage	Macrophage_0	Macrophage_0#HCC1	2.10813	4.18437	3.52922	-5.69688	-5.97519	-9.0764	-2.93074	-1.33505
HCC1_ATGCCTCCACGCTGAC-1	HCC1	0	T cell	T cell_0	T cell_0#HCC1	-0.684203	-2.5851	-2.18421	0.881162	-3.59858	0.958523	2.35917	3.36297
HCC1_ATGCCTCCAGCATACT-1	HCC1	Scissor-	Macrophage	Macrophage_Scissor-	Macrophage_Scissor-#HCC1	0.28049	-0.613754	3.59272	-2.32106	-6.14733	-5.53363	-3.09762	-1.69249
HCC1_ATGCCTCTCAACTTTC-1	HCC1	Scissor+	Macrophage	Macrophage_Scissor+	Macrophage_Scissor+#HCC1	2.59703	3.00669	3.57242	-3.14142	-7.33539	-8.33886	-1.36451	-1.99037
HCC1_ATGCCTCTCAGCCTTC-1	HCC1	0	Macrophage	Macrophage_0	Macrophage_0#HCC1	1.86381	2.00998	5.82383	-4.09777	-5.99483	-9.22818	-5.73432	-1.13061
HCC1_ATGCCTCTCCAAACCA-1	HCC1	0	Macrophage	Macrophage_0	Macrophage_0#HCC1	1.11078	0.196288	2.79198	-2.20039	-5.02544	-8.85462	-1.41919	-1.83105
HCC1_ATGCGATAGACCATGG-1	HCC1	0	Macrophage	Macrophage_0	Macrophage_0#HCC1	2.65279	1.72091	-0.200221	-3.06866	-5.90202	-6.63072	-3.25324	-1.68208
HCC1_ATGCGATCACCAGCCA-1	HCC1	0	Macrophage	Macrophage_0	Macrophage_0#HCC1	0.338238	1.57495	2.90517	-3.14603	-4.68229	-7.95295	2.06703	-1.80847
HCC1_ATGCGATCATCCGTTC-1	HCC1	0	Macrophage	Macrophage_0	Macrophage_0#HCC1	2.48576	0.502175	3.12795	-0.110451	-4.91363	-8.82828	-7.58941	-1.70723
HCC1_ATGCGATCATGAAGCG-1	HCC1	0	T cell	T cell_0	T cell_0#HCC1	-0.904469	-1.42293	-3.01361	1.39054	2.24724	3.12399	0.905077	5.10255
HCC1_ATGCGATGTAAGCTCT-1	HCC1	0	T cell	T cell_0	T cell_0#HCC1	0.162879	-1.44156	-2.70115	0.580257	-4.46377	-0.604032	6.41551	1.52305
HCC1_ATGCGATGTCAACGCC-1	HCC1	0	Macrophage	Macrophage_0	Macrophage_0#HCC1	1.13918	0.378463	1.93601	-2.22895	-4.79471	-7.62626	4.93399	-1.32189
HCC1_ATGCGATGTTTACCAG-1	HCC1	Scissor+	T cell	T cell_Scissor+	T cell_Scissor+#HCC1	-3.10927	-1.73391	-2.96646	0.97819	-0.896301	1.93304	4.94954	1.21557
HCC1_ATGCGATTCAGAGTGG-1	HCC1	0	Macrophage	Macrophage_0	Macrophage_0#HCC1	0.470312	0.695793	3.30249	-0.907229	-5.74729	-6.52789	1.78852	-1.61261
HCC1_ATGCGATTCTGTCAGA-1	HCC1	Scissor+	Macrophage	Macrophage_Scissor+	Macrophage_Scissor+#HCC1	3.55603	2.74533	4.16533	-2.4475	-5.96021	-7.05998	-4.86121	-0.431271
HCC1_ATGCGATTCTTGGGCG-1	HCC1	Scissor-	NK	NK_Scissor-	NK_Scissor-#HCC1	-3.01966	-2.10402	-1.93091	0.205556	0.0876448	-0.724064	0.483973	1.68808
HCC1_ATGGAGGAGAATTCAG-1	HCC1	0	Macrophage	Macrophage_0	Macrophage_0#HCC1	2.61218	-0.295846	0.816912	-3.44209	-4.4207	-5.89154	2.43931	-0.815465
HCC1_ATGGAGGCACAGAGCA-1	HCC1	0	Macrophage	Macrophage_0	Macrophage_0#HCC1	2.49323	2.54388	3.69413	-1.79466	-6.44448	-9.86512	0.126892	-1.74067
HCC1_ATGGAGGCAGCCGGTT-1	HCC1	0	Macrophage	Macrophage_0	Macrophage_0#HCC1	1.54276	1.44877	1.72847	-1.9478	-5.04261	-4.5224	5.37969	-1.60593
HCC1_ATGGAGGGTCGCACGT-1	HCC1	Scissor-	Macrophage	Macrophage_Scissor-	Macrophage_Scissor-#HCC1	1.27858	-0.45883	0.550659	-0.556242	-5.9187	-7.48271	0.93098	-0.977404
HCC1_ATGGAGGTCCTACCGT-1	HCC1	Scissor+	Macrophage	Macrophage_Scissor+	Macrophage_Scissor+#HCC1	0.125549	1.4832	0.881234	-0.823323	-5.53124	-7.35507	-8.55197	-1.06515
HCC1_ATGGAGGTCGAGAGCA-1	HCC1	0	Macrophage	Macrophage_0	Macrophage_0#HCC1	-0.105198	-0.723099	-0.0453627	-1.01488	-6.24203	-8.6249	-3.00742	-0.749634
HCC1_ATGGAGGTCGGCTTCT-1	HCC1	Scissor-	Macrophage	Macrophage_Scissor-	Macrophage_Scissor-#HCC1	-0.649184	-1.45657	0.216413	-0.124406	-9.40228	-0.409634	-4.35418	-1.49717
HCC1_ATGGATCAGGTGCCTC-1	HCC1	Scissor-	T cell	T cell_Scissor-	T cell_Scissor-#HCC1	-0.776244	-1.55716	-1.23485	1.05526	-0.91878	-0.252857	-1.4047	1.15051
HCC1_ATGGATCCAAGAATAC-1	HCC1	Scissor+	T cell	T cell_Scissor+	T cell_Scissor+#HCC1	-1.14892	-1.23536	-1.34582	1.81931	2.86115	4.23125	0.0825735	2.39568
HCC1_ATGGATCCAGAAGTTA-1	HCC1	0	Macrophage	Macrophage_0	Macrophage_0#HCC1	1.57281	3.49016	4.62225	-1.5646	-5.17366	-7.22807	2.11385	-1.55349
HCC1_ATGGATCCATAGGCGA-1	HCC1	Scissor-	T cell	T cell_Scissor-	T cell_Scissor-#HCC1	-2.38246	-2.70824	-1.6866	0.747126	-1.89254	-0.848282	1.99103	3.22739
HCC1_ATGGATCTCGCCTCTA-1	HCC1	0	Macrophage	Macrophage_0	Macrophage_0#HCC1	1.08382	0.302467	1.79278	-2.15617	-5.7767	-5.87105	1.14671	-1.51233
HCC1_ATGGGAGAGGATCACG-1	HCC1	Scissor-	Macrophage	Macrophage_Scissor-	Macrophage_Scissor-#HCC1	1.52431	0.598102	2.39501	-0.21497	-4.78621	-6.46845	5.86418	0.210873
HCC1_ATGGGAGAGTTGCGAG-1	HCC1	Scissor-	T cell	T cell_Scissor-	T cell_Scissor-#HCC1	-3.28659	-3.26296	-1.74197	-0.124782	-2.81648	-0.696628	4.63017	4.99158
HCC1_ATGGGAGCACCCTGTT-1	HCC1	0	Macrophage	Macrophage_0	Macrophage_0#HCC1	3.1368	4.13117	3.80701	-3.81205	-5.81596	-11.0007	-10.6327	-1.7809
HCC1_ATGGGAGCACTGCACG-1	HCC1	0	NK	NK_0	NK_0#HCC1	-3.27207	-2.89833	-1.49431	1.12081	2.46529	-1.04668	2.98362	0.629142
HCC1_ATGGGAGCAGAAATTG-1	HCC1	Scissor+	Macrophage	Macrophage_Scissor+	Macrophage_Scissor+#HCC1	1.2345	2.77369	3.1587	-2.83636	-5.97049	-9.3444	-8.41197	-0.594479
HCC1_ATGGGAGGTATGAGCG-1	HCC1	Scissor-	Macrophage	Macrophage_Scissor-	Macrophage_Scissor-#HCC1	1.75835	2.77134	3.60369	-1.03923	-4.92553	-9.21402	3.62389	-1.48853
HCC1_ATGGGAGTCCTGTAAG-1	HCC1	Scissor-	Macrophage	Macrophage_Scissor-	Macrophage_Scissor-#HCC1	0.711171	0.992073	5.5276	-2.57901	-4.20906	-7.91518	3.06686	-1.95591
HCC1_ATGGGAGTCGAGAGCA-1	HCC1	0	Macrophage	Macrophage_0	Macrophage_0#HCC1	2.18721	3.85965	3.60992	-1.43525	-7.7385	-6.79742	-1.41807	-1.85334
HCC1_ATGGGAGTCGGCCTTT-1	HCC1	Scissor+	Macrophage	Macrophage_Scissor+	Macrophage_Scissor+#HCC1	2.81738	3.76444	4.75228	-5.37165	-5.30692	-9.1201	-5.09104	-1.07246
HCC1_ATGGGAGTCGTTCTAT-1	HCC1	Scissor-	T cell	T cell_Scissor-	T cell_Scissor-#HCC1	-1.07269	-2.43017	-2.8302	1.08832	-2.77882	0.529787	2.61578	3.04818
HCC1_ATGGGAGTCTGGTGCG-1	HCC1	Scissor-	Macrophage	Macrophage_Scissor-	Macrophage_Scissor-#HCC1	1.62717	2.74359	3.17948	-1.38907	-5.89937	-9.34864	-6.64464	-1.20574
HCC1_ATGGGTTAGCCGAACA-1	HCC1	0	Macrophage	Macrophage_0	Macrophage_0#HCC1	-0.507768	2.26374	4.22292	-1.31067	-5.51752	-7.55347	3.47148	-0.819613
HCC1_ATGGGTTAGGACGCAT-1	HCC1	Scissor+	Macrophage	Macrophage_Scissor+	Macrophage_Scissor+#HCC1	5.74156	3.93931	6.02887	-3.95778	-7.09997	-8.79421	-8.67937	-1.421
HCC1_ATGGGTTCAGAGCTAG-1	HCC1	Scissor+	Macrophage	Macrophage_Scissor+	Macrophage_Scissor+#HCC1	-0.297492	-0.841862	0.855815	-0.0987299	-7.76216	-9.51175	-4.34139	-1.27648
HCC1_ATGGGTTGTCATCTAG-1	HCC1	Scissor+	Macrophage	Macrophage_Scissor+	Macrophage_Scissor+#HCC1	0.74459	0.309577	3.50842	-2.55762	-4.41477	-9.32981	2.06224	-0.68438
HCC1_ATGGGTTGTGACAACG-1	HCC1	Scissor-	Macrophage	Macrophage_Scissor-	Macrophage_Scissor-#HCC1	1.49187	-0.150872	-0.468096	-0.06416	-6.56483	-8.23357	-6.37944	-0.892781
HCC1_ATGGGTTTCCACCTGT-1	HCC1	Scissor-	Macrophage	Macrophage_Scissor-	Macrophage_Scissor-#HCC1	0.0109058	0.717487	2.35823	-2.99648	-6.08027	-8.87379	2.00657	-1.85897
HCC1_ATGGGTTTCCTCTTTC-1	HCC1	0	NK	NK_0	NK_0#HCC1	-2.82206	-1.05131	-3.44511	1.43934	1.68826	2.64604	0.71494	1.67144
HCC1_ATGGGTTTCGAAGAAT-1	HCC1	Scissor+	Macrophage	Macrophage_Scissor+	Macrophage_Scissor+#HCC1	2.74238	2.07254	2.34574	-2.946	-5.25374	-5.76814	-6.05418	-1.93611
HCC1_ATGGTTGAGAAATCCA-1	HCC1	0	Macrophage	Macrophage_0	Macrophage_0#HCC1	3.60864	1.45713	5.57367	-2.37435	-7.28147	-4.99997	-0.780243	-2.35124
HCC1_ATGGTTGCAAGTGGAC-1	HCC1	Scissor-	NK	NK_Scissor-	NK_Scissor-#HCC1	-2.94747	-2.73283	-2.19172	-0.168137	-2.98721	1.18102	4.9678	2.42537
HCC1_ATGGTTGCAGACCAAG-1	HCC1	0	Macrophage	Macrophage_0	Macrophage_0#HCC1	0.221994	1.51417	1.1064	-4.33176	-5.26105	-6.40624	-0.879225	-0.88605
HCC1_ATGGTTGCATTCTGTT-1	HCC1	0	Macrophage	Macrophage_0	Macrophage_0#HCC1	3.20672	4.2574	1.30609	-1.60801	-4.88558	-10.9034	-2.87158	-2.29823
HCC1_ATGGTTGGTCCGGCAT-1	HCC1	Scissor-	Macrophage	Macrophage_Scissor-	Macrophage_Scissor-#HCC1	1.78527	1.10088	2.58344	-1.14275	-7.12352	-7.50654	-2.49293	-1.29092
HCC1_ATGGTTGTCAACACGT-1	HCC1	Scissor+	Macrophage	Macrophage_Scissor+	Macrophage_Scissor+#HCC1	1.23273	2.06687	2.00375	-0.968167	-5.44837	-10.3352	-11.1997	-1.50982
HCC1_ATGGTTGTCAGCGGAA-1	HCC1	Scissor-	Macrophage	Macrophage_Scissor-	Macrophage_Scissor-#HCC1	0.0186083	0.712486	5.27491	-3.14314	-5.58578	-4.01521	5.5389	-1.888
HCC1_ATGTCCCAGGTACAAT-1	HCC1	Scissor-	Fibroblast	Fibroblast_Scissor-	Fibroblast_Scissor-#HCC1	1.24345	-0.418622	-1.60794	0.349829	-6.58059	-2.64163	1.30458	-1.60441
HCC1_ATGTCCCAGTCTCGTA-1	HCC1	0	Macrophage	Macrophage_0	Macrophage_0#HCC1	-1.55104	4.24608	-1.70864	0.304403	-7.92768	-8.17341	-6.3457	-1.14572
HCC1_ATGTCCCAGTCTTCCC-1	HCC1	0	Macrophage	Macrophage_0	Macrophage_0#HCC1	0.120782	2.63317	0.392519	0.624733	-6.10839	-6.56836	-1.59729	-2.15122
HCC1_ATGTCCCCAATTGTGC-1	HCC1	Scissor-	NK	NK_Scissor-	NK_Scissor-#HCC1	-1.93663	-2.02547	-1.80575	3.64875	1.00415	1.6841	2.4281	0.286111
HCC1_ATGTCCCGTCACTCGG-1	HCC1	Scissor-	Macrophage	Macrophage_Scissor-	Macrophage_Scissor-#HCC1	1.7698	-1.16767	0.866018	0.376093	-6.85394	-5.39777	-3.25861	-1.63186
HCC1_ATGTCCCGTGGGATTG-1	HCC1	Scissor-	Macrophage	Macrophage_Scissor-	Macrophage_Scissor-#HCC1	2.61258	1.75797	7.72135	-5.78466	-4.33212	-11.8381	0.0251275	-2.15542
HCC1_ATGTCCCTCCATTGGA-1	HCC1	Scissor-	Macrophage	Macrophage_Scissor-	Macrophage_Scissor-#HCC1	1.01096	-1.56806	4.36986	-2.4938	-4.63666	-7.24337	-3.96731	-1.98575
HCC1_ATGTCCCTCCGGACGT-1	HCC1	Scissor+	Macrophage	Macrophage_Scissor+	Macrophage_Scissor+#HCC1	0.581073	0.66271	3.01668	-2.71954	-5.44746	-8.29453	3.56401	-1.62707
HCC1_ATGTCTTAGAGCTGAC-1	HCC1	0	Fibroblast	Fibroblast_0	Fibroblast_0#HCC1	0.294683	0.866666	4.53515	-0.214969	-5.32398	-7.27441	1.72003	-1.43462
HCC1_ATGTCTTAGAGTCACG-1	HCC1	Scissor+	Macrophage	Macrophage_Scissor+	Macrophage_Scissor+#HCC1	0.886842	-0.616683	-3.28465	-1.6375	-5.66324	-9.5217	-8.3817	-2.12597
HCC1_ATGTCTTAGGACAGTC-1	HCC1	0	Macrophage	Macrophage_0	Macrophage_0#HCC1	2.74262	1.78886	4.47105	-1.79195	-6.61478	-7.11316	-0.486937	-1.96061
HCC1_ATGTCTTCAGGCTACC-1	HCC1	Scissor-	Macrophage	Macrophage_Scissor-	Macrophage_Scissor-#HCC1	-0.0859763	0.393877	2.70313	-1.61019	-4.30032	-10.2414	-6.90307	-1.86415
HCC1_ATGTCTTCAGTTTCAG-1	HCC1	Scissor-	Hepatocyte	Hepatocyte_Scissor-	Hepatocyte_Scissor-#HCC1	-2.24204	0.348842	-0.798461	-0.451193	-9.33591	-1.29195	-7.10382	-1.60679
HCC1_ATGTCTTGTCATTGCA-1	HCC1	Scissor-	T cell	T cell_Scissor-	T cell_Scissor-#HCC1	-1.41291	-1.38786	-2.30129	-0.124404	-3.1689	1.96022	1.28051	5.91636
HCC1_ATTACCTAGAGGTCAC-1	HCC1	0	Macrophage	Macrophage_0	Macrophage_0#HCC1	0.190104	-1.83735	4.70153	0.207692	-8.3336	-6.94137	-4.917	-1.97586
HCC1_ATTACCTAGGTACAAT-1	HCC1	Scissor-	T cell	T cell_Scissor-	T cell_Scissor-#HCC1	-1.85681	0.33536	-2.96437	0.902057	0.893237	2.09904	-0.602073	2.11636
HCC1_ATTACCTCACGTCGTG-1	HCC1	0	Macrophage	Macrophage_0	Macrophage_0#HCC1	-0.859398	1.35729	2.20178	-1.73799	-6.92785	-7.6581	-5.09209	-1.74623
HCC1_ATTACCTCAGCTCTGG-1	HCC1	0	Macrophage	Macrophage_0	Macrophage_0#HCC1	1.8742	1.59016	3.29082	-3.51989	-4.88971	-9.48883	3.79538	-1.92111
HCC1_ATTACCTTCCATTTGT-1	HCC1	Scissor+	Macrophage	Macrophage_Scissor+	Macrophage_Scissor+#HCC1	1.62583	-0.00449295	3.83441	-2.05047	-5.08189	-9.06139	2.94961	-1.06274
HCC1_ATTACCTTCCTATTTG-1	HCC1	Scissor+	Macrophage	Macrophage_Scissor+	Macrophage_Scissor+#HCC1	0.885716	2.62686	4.76219	-2.26551	-5.84202	-9.27156	-9.00245	-1.50035
HCC1_ATTACTCAGCATCAGG-1	HCC1	Scissor-	Macrophage	Macrophage_Scissor-	Macrophage_Scissor-#HCC1	2.14164	-0.109355	3.06999	-3.46457	-4.66435	-6.37204	5.31528	-1.68549
HCC1_ATTACTCAGCGTTGTT-1	HCC1	Scissor+	Macrophage	Macrophage_Scissor+	Macrophage_Scissor+#HCC1	-0.370058	-0.422136	-0.337039	0.882053	-5.80373	-7.26725	-4.64968	-0.923245
HCC1_ATTACTCCAATTAGGA-1	HCC1	0	Macrophage	Macrophage_0	Macrophage_0#HCC1	0.447767	-1.65143	-1.29836	0.0764762	-5.43245	-6.52726	-1.13404	-2.2658
HCC1_ATTACTCCACATTCTT-1	HCC1	Scissor-	Macrophage	Macrophage_Scissor-	Macrophage_Scissor-#HCC1	0.923651	-0.603899	-2.20426	0.112378	-5.54879	-7.19993	-2.6305	-0.820366
HCC1_ATTACTCCATGGGAAC-1	HCC1	Scissor-	NK	NK_Scissor-	NK_Scissor-#HCC1	-3.05566	-1.49866	-3.53843	0.31274	-4.19398	-0.852973	-3.13938	-0.644083
HCC1_ATTACTCGTCAATCTG-1	HCC1	Scissor-	NK	NK_Scissor-	NK_Scissor-#HCC1	0.866688	-1.38922	-2.2203	0.697352	-2.20858	0.306443	-5.19665	1.34611
HCC1_ATTACTCTCAAATGCC-1	HCC1	Scissor-	Macrophage	Macrophage_Scissor-	Macrophage_Scissor-#HCC1	1.58731	2.88078	2.59498	-2.77294	-5.08821	-10.4857	3.54742	-1.16345
HCC1_ATTACTCTCCATCAGA-1	HCC1	Scissor-	T cell	T cell_Scissor-	T cell_Scissor-#HCC1	-1.32882	-1.12426	-1.87427	0.758531	-0.881693	1.87977	0.264834	3.11605
HCC1_ATTACTCTCGACATTG-1	HCC1	0	NK	NK_0	NK_0#HCC1	-2.64556	0.0148137	-0.736476	0.0765107	0.369671	2.82106	-19.3885	3.28519
HCC1_ATTACTCTCGTCTAAG-1	HCC1	Scissor+	Hepatocyte	Hepatocyte_Scissor+	Hepatocyte_Scissor+#HCC1	-2.8339	-1.59681	-3.37296	1.20595	-6.15483	-2.44688	0.132196	-2.43065
HCC1_ATTATCCCACTCCACT-1	HCC1	Scissor+	T cell	T cell_Scissor+	T cell_Scissor+#HCC1	0.7928	-1.62392	-2.05928	0.699975	-0.683215	-0.412795	0.183225	4.12614
HCC1_ATTATCCGTATCGGTT-1	HCC1	Scissor+	Macrophage	Macrophage_Scissor+	Macrophage_Scissor+#HCC1	0.256579	0.84853	0.754281	-0.492483	-5.6962	-7.24969	-4.26012	-1.09795
HCC1_ATTATCCGTGTTAGCT-1	HCC1	0	Macrophage	Macrophage_0	Macrophage_0#HCC1	0.495176	-1.3184	2.6949	-1.35749	-4.35589	-1.71682	6.69811	-1.73019
HCC1_ATTATCCGTTGAGTCT-1	HCC1	Scissor-	Macrophage	Macrophage_Scissor-	Macrophage_Scissor-#HCC1	0.281031	1.67349	1.15373	-2.09974	-5.52151	-8.03178	1.00612	-0.626414
HCC1_ATTATCCTCCATGATG-1	HCC1	0	Macrophage	Macrophage_0	Macrophage_0#HCC1	1.42869	4.03805	3.19977	-2.10354	-5.21846	-6.86431	3.79402	-1.3153
HCC1_ATTATCCTCTCCCTAG-1	HCC1	Scissor+	Macrophage	Macrophage_Scissor+	Macrophage_Scissor+#HCC1	1.45474	4.47093	3.49725	-0.866695	-6.29668	-6.50358	-6.05193	-1.17094
HCC1_ATTCACTAGGCACTAG-1	HCC1	Scissor-	Macrophage	Macrophage_Scissor-	Macrophage_Scissor-#HCC1	-1.59943	2.54281	2.28351	-0.175418	-5.60105	-3.46477	2.51519	-1.50961
HCC1_ATTCACTAGTCGAGGT-1	HCC1	0	Macrophage	Macrophage_0	Macrophage_0#HCC1	-0.23935	-1.61923	2.26815	1.47929	-6.33369	-7.81751	0.43964	-1.50721
HCC1_ATTCACTCACAGTCCG-1	HCC1	0	Macrophage	Macrophage_0	Macrophage_0#HCC1	4.73729	4.37484	3.36018	-1.89985	-5.82005	-11.2267	-13.2965	-1.82017
HCC1_ATTCACTGTTATAGCC-1	HCC1	Scissor+	Macrophage	Macrophage_Scissor+	Macrophage_Scissor+#HCC1	0.424578	2.8267	5.62998	-5.04471	-4.43561	-11.4707	-0.539193	-1.27705
HCC1_ATTCACTTCAAAGGTA-1	HCC1	Scissor-	Macrophage	Macrophage_Scissor-	Macrophage_Scissor-#HCC1	0.488222	3.60687	2.84512	-2.02836	-4.00498	-8.4213	-6.39842	-1.13045
HCC1_ATTCACTTCAACGTGT-1	HCC1	Scissor-	Macrophage	Macrophage_Scissor-	Macrophage_Scissor-#HCC1	0.2831	3.72845	3.56468	-1.53972	-6.88752	-6.23095	-6.19786	-2.29441
HCC1_ATTCAGGAGGCTGAAC-1	HCC1	Scissor-	T cell	T cell_Scissor-	T cell_Scissor-#HCC1	-1.0013	-1.01407	-1.27843	0.327454	-1.69446	0.0266205	1.16968	7.25267
HCC1_ATTCAGGCACGGGCTT-1	HCC1	0	Macrophage	Macrophage_0	Macrophage_0#HCC1	1.90319	1.55425	5.16026	-2.25627	-5.36721	-5.24642	-5.84327	-1.7465
HCC1_ATTCAGGGTGCATTAC-1	HCC1	0	Macrophage	Macrophage_0	Macrophage_0#HCC1	1.46089	2.2829	3.15985	-2.94564	-5.6796	-8.99871	-0.0246436	-0.612239
HCC1_ATTCAGGGTTGAAGTA-1	HCC1	0	Macrophage	Macrophage_0	Macrophage_0#HCC1	0.263725	2.33592	-2.4678	0.357488	-7.02201	-8.36533	-4.14773	-1.27706
HCC1_ATTCAGGTCCAGGACC-1	HCC1	0	NK	NK_0	NK_0#HCC1	-2.00793	-1.0472	-2.18202	1.77414	0.0371969	1.24332	5.17884	-0.0794131
HCC1_ATTCAGGTCCGACAGC-1	HCC1	0	T cell	T cell_0	T cell_0#HCC1	-2.2931	-1.90887	-0.459688	0.272595	-1.29521	2.02828	2.32369	3.84868
HCC1_ATTCAGGTCGACGCTG-1	HCC1	Scissor-	Macrophage	Macrophage_Scissor-	Macrophage_Scissor-#HCC1	0.26448	0.171474	2.78114	-2.87306	-5.63383	-6.65225	4.02883	-1.62969
HCC1_ATTCAGGTCGAGTGAG-1	HCC1	0	T cell	T cell_0	T cell_0#HCC1	-0.584648	-1.12641	-2.08982	0.189576	-3.07587	2.52039	6.45721	3.16177
HCC1_ATTCAGGTCGCCTCTA-1	HCC1	0	Macrophage	Macrophage_0	Macrophage_0#HCC1	2.94095	-0.583074	1.1162	-2.07677	-5.99229	-7.28104	1.02561	-1.54647
HCC1_ATTCATCAGACAGCGT-1	HCC1	Scissor+	Macrophage	Macrophage_Scissor+	Macrophage_Scissor+#HCC1	-0.559996	2.54136	0.718982	-1.61951	-5.93492	-7.75462	2.92413	-1.67993
HCC1_ATTCATCAGCGTACAG-1	HCC1	0	Macrophage	Macrophage_0	Macrophage_0#HCC1	-0.0499138	3.14616	2.97386	-4.76618	-6.61868	-6.866	1.41353	-1.89316
HCC1_ATTCATCAGGAATCGC-1	HCC1	0	T cell	T cell_0	T cell_0#HCC1	0.912502	-1.79538	-1.65708	0.818332	-2.70081	-0.10675	-0.443501	3.8884
HCC1_ATTCATCCAACCAGAG-1	HCC1	Scissor-	Macrophage	Macrophage_Scissor-	Macrophage_Scissor-#HCC1	-2.30021	-1.38639	-1.34437	2.43121	-7.81989	-1.46464	-1.40637	-1.82212
HCC1_ATTCATCCAGTCGGAA-1	HCC1	Scissor-	Macrophage	Macrophage_Scissor-	Macrophage_Scissor-#HCC1	0.13569	-1.60851	2.70237	-0.211074	-5.43443	-5.23635	4.01515	-1.30577
HCC1_ATTCATCGTATACGGG-1	HCC1	0	Macrophage	Macrophage_0	Macrophage_0#HCC1	2.73791	2.75281	3.33513	-3.91851	-6.79975	-8.43281	0.453566	-2.08984
HCC1_ATTCCATAGGAAGTGA-1	HCC1	0	T cell	T cell_0	T cell_0#HCC1	-1.96523	-1.55304	-0.816237	1.7523	-1.24438	1.92172	-0.976293	2.30297
HCC1_ATTCCATCAAAGACGC-1	HCC1	0	Macrophage	Macrophage_0	Macrophage_0#HCC1	0.647046	-1.10227	3.15151	-3.23032	-4.81036	-6.94367	-7.58481	-0.395636
HCC1_ATTCCATCAAAGCGTG-1	HCC1	0	Macrophage	Macrophage_0	Macrophage_0#HCC1	0.332301	0.623269	6.88149	-2.23824	-6.53845	-7.568	-2.94323	-1.03933
HCC1_ATTCCATCACAATTCG-1	HCC1	Scissor-	Macrophage	Macrophage_Scissor-	Macrophage_Scissor-#HCC1	2.57855	-0.963129	2.22883	-2.94619	-5.68777	-7.20631	2.36254	-1.8645
HCC1_ATTCCATCAGACCCGT-1	HCC1	0	Macrophage	Macrophage_0	Macrophage_0#HCC1	0.0881939	1.96591	3.14393	-0.531942	-5.84843	-9.60954	-2.13941	-1.58416
HCC1_ATTCCATCAGGTTACT-1	HCC1	0	Macrophage	Macrophage_0	Macrophage_0#HCC1	0.83812	1.50883	3.10546	-3.48132	-5.7923	-11.2845	-8.52145	-1.58755
HCC1_ATTCCATGTACAAGCG-1	HCC1	0	NK	NK_0	NK_0#HCC1	-2.97384	-0.633837	0.0310084	0.504788	-0.95323	-0.361746	5.62495	0.12245
HCC1_ATTCCATGTTCGTAAC-1	HCC1	Scissor-	Macrophage	Macrophage_Scissor-	Macrophage_Scissor-#HCC1	2.22487	-1.74218	2.81286	-1.87422	-3.87312	-3.89356	5.09189	-1.74273
HCC1_ATTCCATTCGGTGAAG-1	HCC1	0	T cell	T cell_0	T cell_0#HCC1	-1.60843	-1.63781	-1.58979	1.22656	-0.286856	1.1884	3.5171	1.63218
HCC1_ATTCCCGAGAAAGCGA-1	HCC1	0	T cell	T cell_0	T cell_0#HCC1	-0.33549	0.310243	-3.17272	2.05597	-3.08992	0.849512	7.72007	1.53847
HCC1_ATTCCCGAGATCCGAG-1	HCC1	Scissor-	NK	NK_Scissor-	NK_Scissor-#HCC1	-0.0904029	-1.38703	-2.14314	1.53936	-1.1531	1.0893	6.43243	1.93817
HCC1_ATTCCCGAGCGAGTCA-1	HCC1	Scissor-	Macrophage	Macrophage_Scissor-	Macrophage_Scissor-#HCC1	2.39141	-0.0767777	1.69456	0.442213	-6.51979	-5.91979	-5.99697	-1.23353
HCC1_ATTCCCGAGTTGAATG-1	HCC1	0	Macrophage	Macrophage_0	Macrophage_0#HCC1	3.90144	-0.621982	3.04219	-2.28019	-5.0529	-8.90028	-5.65822	-1.66037
HCC1_ATTCCCGCAGGTGACA-1	HCC1	Scissor-	Fibroblast	Fibroblast_Scissor-	Fibroblast_Scissor-#HCC1	0.390339	-2.26964	-2.74277	1.8859	-5.54657	-0.0235768	1.63356	-1.34096
HCC1_ATTCCCGCATCACAGT-1	HCC1	0	Macrophage	Macrophage_0	Macrophage_0#HCC1	-0.0580877	3.53327	3.27935	-2.76882	-4.71009	-9.61522	0.336364	-2.02227
HCC1_ATTCCCGCATCGATAC-1	HCC1	Scissor+	T cell	T cell_Scissor+	T cell_Scissor+#HCC1	-1.81585	-2.66917	-1.66093	-0.294401	-1.60326	2.37776	6.99245	1.64983
HCC1_ATTCCCGGTACAGTCT-1	HCC1	0	Macrophage	Macrophage_0	Macrophage_0#HCC1	1.33612	1.04332	-1.62329	-2.51929	-6.06957	-10.4583	-7.69749	-1.66257
HCC1_ATTCCCGGTACGACAG-1	HCC1	Scissor+	Macrophage	Macrophage_Scissor+	Macrophage_Scissor+#HCC1	0.690054	3.02298	4.08917	-1.18194	-6.36586	-12.9291	-10.9297	-0.13244
HCC1_ATTCCCGGTCTACTGA-1	HCC1	Scissor-	Fibroblast	Fibroblast_Scissor-	Fibroblast_Scissor-#HCC1	1.99505	-1.85981	-2.79542	1.63382	-6.64923	-3.16157	1.63276	-1.96224
HCC1_ATTCCCGGTGATCATC-1	HCC1	0	T cell	T cell_0	T cell_0#HCC1	-1.36775	1.0369	-2.83718	0.320244	-3.11644	-1.2944	0.31922	4.09616
HCC1_ATTCCCGGTGTTCGAT-1	HCC1	Scissor-	Macrophage	Macrophage_Scissor-	Macrophage_Scissor-#HCC1	0.780205	-0.617799	3.5023	-2.05856	-4.75795	-7.76588	3.97926	-1.54382
HCC1_ATTCCCGTCAGACAAA-1	HCC1	0	NK	NK_0	NK_0#HCC1	-2.71821	-1.09505	-2.93754	2.87387	3.35538	3.84895	-8.60436	1.01812
HCC1_ATTCCCGTCTCCTGTG-1	HCC1	Scissor+	NK	NK_Scissor+	NK_Scissor+#HCC1	-2.30627	0.786753	-2.43894	1.33211	0.040635	1.62032	-0.151654	0.818276
HCC1_ATTCCCGTCTTGGTCC-1	HCC1	Scissor-	T cell	T cell_Scissor-	T cell_Scissor-#HCC1	-1.18243	-1.69995	-1.08266	0.796714	-1.70031	0.362996	6.13003	3.02328
HCC1_ATTCCTAAGATGCAGC-1	HCC1	0	Macrophage	Macrophage_0	Macrophage_0#HCC1	1.32504	3.07822	3.67999	-1.80192	-6.15873	-9.54434	-2.73465	-1.78335
HCC1_ATTCCTAAGCCTCGTG-1	HCC1	0	NK	NK_0	NK_0#HCC1	-1.93723	-1.31431	-1.55857	0.830439	-2.93057	2.69675	4.89979	1.19697
HCC1_ATTCCTAAGTTACGTC-1	HCC1	Scissor+	Macrophage	Macrophage_Scissor+	Macrophage_Scissor+#HCC1	1.86607	1.57776	3.76693	-1.45026	-5.14405	-9.99283	-12.7166	-1.58549
HCC1_ATTCCTACAATAGTCC-1	HCC1	Scissor-	Macrophage	Macrophage_Scissor-	Macrophage_Scissor-#HCC1	-0.019364	0.379508	-0.455455	-0.408296	-3.85639	-6.88399	0.274908	-1.1686
HCC1_ATTCCTACATCGTCCT-1	HCC1	0	Macrophage	Macrophage_0	Macrophage_0#HCC1	3.33276	-0.573095	-0.362962	0.725998	-5.58018	-7.04437	-7.67792	-0.336527
HCC1_ATTCCTAGTAGCCCTG-1	HCC1	Scissor+	Macrophage	Macrophage_Scissor+	Macrophage_Scissor+#HCC1	3.44278	1.62764	2.68583	-2.6521	-6.30872	-9.89492	-8.43409	-1.2585
HCC1_ATTCCTAGTCAACACT-1	HCC1	0	Macrophage	Macrophage_0	Macrophage_0#HCC1	1.99323	1.94241	4.47476	-5.28051	-6.808	-7.51677	-5.57485	-1.521
HCC1_ATTCCTAGTCTACGAT-1	HCC1	Scissor-	Macrophage	Macrophage_Scissor-	Macrophage_Scissor-#HCC1	2.30891	4.13352	3.3416	-2.38086	-6.61213	-10.4661	-1.51982	-1.19891
HCC1_ATTCGTTAGATAGTGT-1	HCC1	0	Macrophage	Macrophage_0	Macrophage_0#HCC1	1.45138	1.25848	3.40547	-0.810375	-6.82895	-9.34942	-1.87603	-1.47053
HCC1_ATTCGTTAGCCTGAGA-1	HCC1	0	Macrophage	Macrophage_0	Macrophage_0#HCC1	1.32734	0.141092	3.68761	-1.32477	-5.83936	-8.06215	-1.25267	-1.90173
HCC1_ATTCGTTCACGAAGAC-1	HCC1	0	Macrophage	Macrophage_0	Macrophage_0#HCC1	0.0797065	-1.10605	0.721819	0.401648	-6.59224	-4.79981	6.82352	-0.999969
HCC1_ATTCGTTGTGCCCAGT-1	HCC1	0	T cell	T cell_0	T cell_0#HCC1	-1.34706	-1.08234	-3.80088	1.60516	-1.84308	0.361318	4.56073	4.65446
HCC1_ATTCGTTGTTCTGAGT-1	HCC1	0	Macrophage	Macrophage_0	Macrophage_0#HCC1	1.29923	1.93508	4.36691	-3.85373	-5.62644	-7.0956	3.31815	-1.37204
HCC1_ATTCGTTTCTACGCGG-1	HCC1	0	NK	NK_0	NK_0#HCC1	-1.82043	-2.0144	-2.553	0.604427	-2.15187	0.766649	4.03281	-0.675923
HCC1_ATTCTACAGACATCAA-1	HCC1	Scissor-	Hepatocyte	Hepatocyte_Scissor-	Hepatocyte_Scissor-#HCC1	-2.05409	-0.134662	-3.39903	1.73758	-7.87956	-1.11739	1.28633	-1.74032
HCC1_ATTCTACAGATGGTAT-1	HCC1	0	Macrophage	Macrophage_0	Macrophage_0#HCC1	1.83486	0.668002	3.7316	-1.0114	-7.37708	-8.17821	-6.56273	-1.56784
HCC1_ATTCTACAGTGATTCC-1	HCC1	Scissor-	Macrophage	Macrophage_Scissor-	Macrophage_Scissor-#HCC1	2.522	2.56758	1.8349	-3.39124	-6.06572	-11.2124	-2.73749	-2.14821
HCC1_ATTCTACCAATGTGGG-1	HCC1	0	Macrophage	Macrophage_0	Macrophage_0#HCC1	0.802863	4.15732	3.83113	-0.00480583	-4.34718	-4.86452	1.24674	-1.51369
HCC1_ATTCTACCACAGAAGC-1	HCC1	0	Macrophage	Macrophage_0	Macrophage_0#HCC1	1.4563	-0.28969	3.10292	-2.91523	-4.02743	-5.45729	4.45201	-1.55186
HCC1_ATTCTACCAGGCTTGC-1	HCC1	0	Macrophage	Macrophage_0	Macrophage_0#HCC1	1.57021	1.38835	7.14458	0.240808	-7.11939	-7.68625	-8.19574	-2.14517
HCC1_ATTCTACCATGCCATA-1	HCC1	0	T cell	T cell_0	T cell_0#HCC1	-1.32014	-0.0846643	-4.05629	2.09016	0.830711	1.77382	2.89971	1.42136
HCC1_ATTCTACCATGCGTGC-1	HCC1	Scissor-	Macrophage	Macrophage_Scissor-	Macrophage_Scissor-#HCC1	-1.64864	0.654628	4.04602	-1.96032	-5.31559	-6.85517	-7.71408	-2.30496
HCC1_ATTCTACGTAATCAGA-1	HCC1	0	Macrophage	Macrophage_0	Macrophage_0#HCC1	0.615685	1.84302	2.07444	-4.09824	-5.68268	-7.53558	2.0961	-0.868625
HCC1_ATTCTACGTCATGACT-1	HCC1	0	Macrophage	Macrophage_0	Macrophage_0#HCC1	3.78772	0.578643	1.98694	-3.60473	-5.72632	-8.34781	-9.4624	-1.43211
HCC1_ATTCTACGTCTCGACG-1	HCC1	0	T cell	T cell_0	T cell_0#HCC1	-0.00263748	-0.757657	-1.83857	1.96534	-1.40763	1.97321	0.228455	5.96477
HCC1_ATTCTACGTTGATCGT-1	HCC1	0	Hepatocyte	Hepatocyte_0	Hepatocyte_0#HCC1	0.396861	-2.57514	-1.97485	0.599367	-8.08549	0.062644	11.8926	-2.28925
HCC1_ATTCTACTCCATAAGC-1	HCC1	0	Macrophage	Macrophage_0	Macrophage_0#HCC1	0.527665	-0.86524	2.46594	-1.34742	-5.6572	-6.47933	1.73458	-1.70196
HCC1_ATTCTACTCTCTCAAT-1	HCC1	Scissor-	T cell	T cell_Scissor-	T cell_Scissor-#HCC1	-1.80213	-2.13805	-4.2354	0.32919	-1.24095	1.86887	0.0199669	6.85216
HCC1_ATTCTTGAGTCTAGCT-1	HCC1	Scissor+	Macrophage	Macrophage_Scissor+	Macrophage_Scissor+#HCC1	0.31613	0.215344	-0.0700416	-0.683125	-5.67672	-10.88	-11.6429	-2.56378
HCC1_ATTCTTGCAATAGTGA-1	HCC1	0	Macrophage	Macrophage_0	Macrophage_0#HCC1	1.32351	3.19228	1.62023	-4.53766	-5.14292	-10.0163	0.0509722	-1.3963
HCC1_ATTCTTGCACTACAGT-1	HCC1	0	Macrophage	Macrophage_0	Macrophage_0#HCC1	-0.811219	-1.53147	2.39295	0.85728	-7.27757	-6.64857	-8.81482	-1.70129
HCC1_ATTCTTGCAGACACAG-1	HCC1	Scissor+	Hepatocyte	Hepatocyte_Scissor+	Hepatocyte_Scissor+#HCC1	0.157911	-0.411003	-3.24705	0.975445	-8.05604	1.3826	0.163853	-1.75103
HCC1_ATTCTTGGTTGGCTAT-1	HCC1	Scissor+	Macrophage	Macrophage_Scissor+	Macrophage_Scissor+#HCC1	0.103628	2.52219	3.12655	-3.10717	-5.82652	-10.3813	-10.4045	-1.31835
HCC1_ATTGGGTTCAACCGAT-1	HCC1	0	Macrophage	Macrophage_0	Macrophage_0#HCC1	0.147862	0.417752	2.82045	-2.34737	-1.13917	-3.58033	4.72909	-1.32763
HCC1_ATTGGGTTCCTAGCGG-1	HCC1	Scissor+	Macrophage	Macrophage_Scissor+	Macrophage_Scissor+#HCC1	2.26325	0.594632	-1.80754	1.31193	-6.14394	-7.55074	-9.90505	-0.514847
HCC1_ATTGTTCAGAATCTAG-1	HCC1	Scissor-	Macrophage	Macrophage_Scissor-	Macrophage_Scissor-#HCC1	2.70669	-0.1465	1.67204	-2.75266	-5.40409	-8.71155	-0.847159	-1.86387
HCC1_ATTGTTCAGACCTCCG-1	HCC1	Scissor+	Macrophage	Macrophage_Scissor+	Macrophage_Scissor+#HCC1	2.43262	5.97577	2.25995	-0.934048	-7.05008	-7.82467	-7.18882	-1.3533
HCC1_ATTGTTCAGTAGACAT-1	HCC1	Scissor+	Macrophage	Macrophage_Scissor+	Macrophage_Scissor+#HCC1	1.06966	2.23728	3.03961	-3.03728	-7.05618	-8.09219	-9.24721	-1.5714
HCC1_ATTGTTCAGTCGAATA-1	HCC1	Scissor-	Macrophage	Macrophage_Scissor-	Macrophage_Scissor-#HCC1	0.633751	1.07977	3.09761	-4.89527	-5.86091	-7.20582	1.49123	-1.40205
HCC1_ATTGTTCCACTGATTG-1	HCC1	Scissor-	T cell	T cell_Scissor-	T cell_Scissor-#HCC1	-2.8429	-0.834085	-1.03298	0.447261	-2.44965	1.3217	6.62168	5.63387
HCC1_ATTGTTCGTATTAAGG-1	HCC1	0	Macrophage	Macrophage_0	Macrophage_0#HCC1	0.90809	2.18843	3.85482	-3.37693	-6.66287	-5.74458	-2.40151	-1.1253
HCC1_ATTGTTCGTCTGTGAT-1	HCC1	Scissor-	Macrophage	Macrophage_Scissor-	Macrophage_Scissor-#HCC1	1.4168	1.57169	3.24964	-4.54314	-5.68757	-7.85883	4.49023	-1.94888
HCC1_ATTGTTCGTTGTGGAG-1	HCC1	Scissor+	Macrophage	Macrophage_Scissor+	Macrophage_Scissor+#HCC1	2.06284	0.491486	-1.59494	-0.263144	-8.08914	-7.73878	-10.6807	-1.50459
HCC1_ATTGTTCTCTGTGCGG-1	HCC1	0	T cell	T cell_0	T cell_0#HCC1	-0.137906	-1.81248	-2.33617	1.2144	-0.220437	1.8336	2.95499	6.3322
HCC1_ATTTACCAGCCGTCGT-1	HCC1	0	T cell	T cell_0	T cell_0#HCC1	-2.47222	-0.324346	-2.94731	0.487498	0.0760184	2.71698	3.62749	0.661839
HCC1_ATTTACCAGGAAGTCC-1	HCC1	0	B cell	B cell_0	B cell_0#HCC1	-0.948141	-1.31801	-1.01947	0.0545772	-4.24189	-0.00772053	4.0215	-0.368788
HCC1_ATTTACCAGTAAGACT-1	HCC1	Scissor-	Macrophage	Macrophage_Scissor-	Macrophage_Scissor-#HCC1	1.39258	0.725736	3.62973	-2.16679	-4.79586	-8.87887	3.9517	-1.88637
HCC1_ATTTACCCAAAGGGCT-1	HCC1	0	Macrophage	Macrophage_0	Macrophage_0#HCC1	2.30565	0.467384	3.78885	-3.83156	-5.39706	-10.9229	-2.94248	-2.1003
HCC1_ATTTACCCAAATGCTC-1	HCC1	Scissor+	Macrophage	Macrophage_Scissor+	Macrophage_Scissor+#HCC1	0.965179	-0.960338	2.76998	-1.66734	-7.22193	-5.72448	1.31823	-1.22106
HCC1_ATTTACCCACGTCTCT-1	HCC1	0	T cell	T cell_0	T cell_0#HCC1	-1.48019	-1.63987	-3.36983	0.706264	-3.39676	0.0566747	4.42491	3.18373
HCC1_ATTTACCCACTCCGAG-1	HCC1	Scissor-	NK	NK_Scissor-	NK_Scissor-#HCC1	-1.7767	-0.633031	-0.643752	1.12206	-2.23548	0.910585	-2.48292	-1.77963
HCC1_ATTTACCCACTGCATA-1	HCC1	Scissor-	Macrophage	Macrophage_Scissor-	Macrophage_Scissor-#HCC1	1.44501	0.0969206	2.67486	-0.999139	-1.27273	0.587476	3.64528	1.51202
HCC1_ATTTACCCATGGTGGA-1	HCC1	Scissor-	Macrophage	Macrophage_Scissor-	Macrophage_Scissor-#HCC1	-1.48024	-0.717667	2.67751	-0.553823	-4.77409	-4.0838	6.76507	-1.49988
HCC1_ATTTACCGTACGTAGG-1	HCC1	0	T cell	T cell_0	T cell_0#HCC1	-2.05023	-1.64514	-2.89452	2.44867	-3.83086	-0.378764	3.30314	4.975
HCC1_ATTTACCGTCCGGACT-1	HCC1	Scissor+	Macrophage	Macrophage_Scissor+	Macrophage_Scissor+#HCC1	1.62728	2.68333	7.01417	-2.37023	-3.86697	-6.42781	4.85159	-1.88542
HCC1_ATTTACCTCTGGCTGG-1	HCC1	0	NK	NK_0	NK_0#HCC1	-2.41454	-1.3053	-2.0557	2.2505	1.78865	2.00676	-1.96064	-0.351622
HCC1_ATTTCACAGGACAGCT-1	HCC1	0	Macrophage	Macrophage_0	Macrophage_0#HCC1	3.0758	1.8152	4.11746	-4.34234	-6.26251	-9.80892	-4.75972	-1.81769
HCC1_ATTTCACAGTCACTCA-1	HCC1	0	Macrophage	Macrophage_0	Macrophage_0#HCC1	0.638468	0.928871	4.59465	-2.30959	-5.69155	-8.2862	-1.85314	-2.07793
HCC1_ATTTCACCACTACAGT-1	HCC1	0	T cell	T cell_0	T cell_0#HCC1	-2.7306	-1.91467	-3.46711	1.57373	-1.49393	0.66853	5.48047	2.3392
HCC1_ATTTCACGTACATACC-1	HCC1	Scissor+	NK	NK_Scissor+	NK_Scissor+#HCC1	-1.5228	0.0888554	-0.656863	-0.124782	-2.94132	0.59723	7.10152	-0.880196
HCC1_ATTTCACGTCACGTGC-1	HCC1	0	Macrophage	Macrophage_0	Macrophage_0#HCC1	1.58247	-0.11583	3.33797	-1.6765	-4.91734	-5.92667	1.04999	-1.94876
HCC1_ATTTCACGTCAGACGA-1	HCC1	0	Macrophage	Macrophage_0	Macrophage_0#HCC1	3.28462	1.66526	3.92582	-3.38293	-6.14011	-7.21657	3.25283	-1.43286
HCC1_ATTTCACTCCTCACCA-1	HCC1	Scissor+	Macrophage	Macrophage_Scissor+	Macrophage_Scissor+#HCC1	0.977801	-1.61332	1.10521	-1.10609	-5.72785	-7.38957	-5.13799	-0.764468
HCC1_ATTTCACTCTGCGGGT-1	HCC1	Scissor+	T cell	T cell_Scissor+	T cell_Scissor+#HCC1	1.02541	-1.79588	-3.49009	-0.0169069	-1.93367	0.804966	0.986898	3.40952
HCC1_ATTTCTGAGAAGTATC-1	HCC1	Scissor+	Macrophage	Macrophage_Scissor+	Macrophage_Scissor+#HCC1	3.04665	2.49385	3.56282	-5.23071	-6.05669	-8.5384	-8.01324	-2.24766
HCC1_ATTTCTGAGCATGCAG-1	HCC1	0	Macrophage	Macrophage_0	Macrophage_0#HCC1	2.76623	2.11324	-0.714054	-2.41506	-7.0495	-10.1479	-13.8518	-0.5158
HCC1_ATTTCTGCAAGCCCAC-1	HCC1	0	T cell	T cell_0	T cell_0#HCC1	-2.74403	-3.12487	-3.84423	-0.0950161	-3.29073	0.702666	4.83078	4.02623
HCC1_ATTTCTGCAAGTGTCT-1	HCC1	0	Macrophage	Macrophage_0	Macrophage_0#HCC1	1.77602	0.460302	-0.17108	-2.9197	-6.57337	-8.43155	-6.61202	-1.99365
HCC1_ATTTCTGCAGTTTGGT-1	HCC1	Scissor+	Macrophage	Macrophage_Scissor+	Macrophage_Scissor+#HCC1	1.1154	1.39083	1.14596	-1.6888	-6.50156	-5.95508	-2.55018	-1.58843
HCC1_ATTTCTGGTACCCGCA-1	HCC1	Scissor-	T cell	T cell_Scissor-	T cell_Scissor-#HCC1	-1.57491	-2.88537	-2.17468	1.16642	0.57134	1.48082	0.976091	2.46817
HCC1_ATTTCTGGTACGATCT-1	HCC1	Scissor-	Macrophage	Macrophage_Scissor-	Macrophage_Scissor-#HCC1	0.676295	2.72313	1.98169	-0.696553	-6.67979	-6.54768	0.451921	-2.4659
HCC1_ATTTCTGGTGAATTGA-1	HCC1	0	Macrophage	Macrophage_0	Macrophage_0#HCC1	1.61013	2.67595	5.71322	0.579826	-6.12858	-5.45623	-3.48094	-2.4706
HCC1_ATTTCTGGTGACTAAA-1	HCC1	Scissor-	Macrophage	Macrophage_Scissor-	Macrophage_Scissor-#HCC1	2.80308	4.02017	6.61369	-3.14702	-7.90106	-11.1085	-7.64998	-2.01139
HCC1_ATTTCTGTCTACACTT-1	HCC1	Scissor+	Macrophage	Macrophage_Scissor+	Macrophage_Scissor+#HCC1	0.0129687	1.68096	-0.123152	-2.22306	-4.76463	-9.2298	-5.41671	-1.04209
HCC1_CAAAGAACAACCGGAA-1	HCC1	Scissor+	T cell	T cell_Scissor+	T cell_Scissor+#HCC1	-0.909849	-1.35898	-3.18731	0.979444	-4.59053	-1.73564	0.888459	4.99771
HCC1_CAAAGAACAATCAAGA-1	HCC1	Scissor+	Macrophage	Macrophage_Scissor+	Macrophage_Scissor+#HCC1	1.809	3.27851	3.4437	-2.60389	-6.59063	-10.4316	-9.03593	-0.346253
HCC1_CAAAGAACACGGATCC-1	HCC1	0	Macrophage	Macrophage_0	Macrophage_0#HCC1	1.14447	1.38478	3.17195	-2.28597	-5.52984	-7.35485	-1.67989	-1.60201
HCC1_CAAAGAAGTACCGTGC-1	HCC1	0	T cell	T cell_0	T cell_0#HCC1	-1.92261	-1.41407	-2.03109	0.694002	-2.9161	-0.789996	6.20355	2.6239
HCC1_CAAAGAAGTGAGAGGG-1	HCC1	Scissor+	Macrophage	Macrophage_Scissor+	Macrophage_Scissor+#HCC1	0.355713	0.493745	4.11517	-0.256853	-6.63034	-7.69655	-3.75922	-0.850826
HCC1_CAACAACAGCCGTTAT-1	HCC1	0	Macrophage	Macrophage_0	Macrophage_0#HCC1	2.54857	3.24384	6.13678	-2.23699	-5.91682	-7.54567	-2.91688	-1.60405
HCC1_CAACAACAGCGCCTTG-1	HCC1	Scissor-	T cell	T cell_Scissor-	T cell_Scissor-#HCC1	-2.18977	-1.51305	-2.77734	1.81472	-1.67465	2.84709	1.15912	3.13206
HCC1_CAACAACAGTCGAAAT-1	HCC1	Scissor-	Macrophage	Macrophage_Scissor-	Macrophage_Scissor-#HCC1	0.892504	1.4402	0.54253	-1.00151	-5.18343	-7.97099	3.63058	-0.406433
HCC1_CAACAACCAAGTACCT-1	HCC1	Scissor+	Macrophage	Macrophage_Scissor+	Macrophage_Scissor+#HCC1	-0.267127	0.563624	0.34376	0.915461	-8.43639	-7.9639	-11.7487	-0.928073
HCC1_CAACAACCACAACCGC-1	HCC1	0	T cell	T cell_0	T cell_0#HCC1	-2.92963	-1.91925	-1.63431	1.2682	-0.542224	1.70751	0.400659	0.433363
HCC1_CAACAACGTATGCGGA-1	HCC1	Scissor-	Endothelial cell	Endothelial cell_Scissor-	Endothelial cell_Scissor-#HCC1	0.344166	-1.47052	-1.1905	-0.124281	-6.53543	-1.66629	-24.8303	0.278443
HCC1_CAACAACGTCGCCACA-1	HCC1	0	Macrophage	Macrophage_0	Macrophage_0#HCC1	1.79449	0.0230662	5.3865	-3.29316	-5.64513	-6.84332	1.56227	-2.12242
HCC1_CAACAACTCACGGGAA-1	HCC1	0	Macrophage	Macrophage_0	Macrophage_0#HCC1	0.125466	0.827093	1.76932	-2.92193	-6.09282	-6.16914	1.72844	-1.47656
HCC1_CAACAACTCTCTCTAA-1	HCC1	0	Macrophage	Macrophage_0	Macrophage_0#HCC1	2.3335	1.80217	5.42703	-4.81628	-5.35116	-9.60597	0.319969	-2.00062
HCC1_CAACAGTAGCATGCAG-1	HCC1	Scissor+	Macrophage	Macrophage_Scissor+	Macrophage_Scissor+#HCC1	0.878975	4.26465	5.13213	-3.34124	-6.08403	-8.01457	-1.5571	-1.99753
HCC1_CAACAGTCAAGAGATT-1	HCC1	Scissor+	Hepatocyte	Hepatocyte_Scissor+	Hepatocyte_Scissor+#HCC1	-0.744197	-1.38863	-2.93739	1.25831	-6.83543	-1.94632	-3.60967	-2.14326
HCC1_CAACAGTCAGAATTCC-1	HCC1	0	Macrophage	Macrophage_0	Macrophage_0#HCC1	1.43809	2.84678	5.94329	-4.93619	-7.15386	-9.68739	-3.43315	-1.75924
HCC1_CAACAGTTCGGACAAG-1	HCC1	0	Macrophage	Macrophage_0	Macrophage_0#HCC1	1.85093	0.964696	0.69045	-0.807188	-7.4486	-9.03418	-8.86623	-1.20202
HCC1_CAACAGTTCTAAGCGT-1	HCC1	0	Macrophage	Macrophage_0	Macrophage_0#HCC1	0.236301	1.16758	-0.00366627	0.766444	-5.66734	-6.40229	-1.7879	-1.84553
HCC1_CAACAGTTCTTGATTC-1	HCC1	Scissor+	Macrophage	Macrophage_Scissor+	Macrophage_Scissor+#HCC1	3.09916	3.24972	3.3253	-1.96482	-5.20865	-12.655	-9.20737	-1.56966
HCC1_CAACCAAGTAGATGTA-1	HCC1	Scissor+	Macrophage	Macrophage_Scissor+	Macrophage_Scissor+#HCC1	0.06047	3.3178	0.486461	-1.11193	-5.00424	-6.75718	-3.32453	-1.63014
HCC1_CAACCAATCTCATTGT-1	HCC1	Scissor-	Macrophage	Macrophage_Scissor-	Macrophage_Scissor-#HCC1	2.17912	-0.948823	1.16042	-2.22276	-5.19365	-6.31525	2.86312	-1.16113
HCC1_CAACCTCAGGCTCACC-1	HCC1	Scissor+	Hepatocyte	Hepatocyte_Scissor+	Hepatocyte_Scissor+#HCC1	0.278666	0.0163967	-2.86582	0.806344	-7.73374	-0.110628	3.98331	-2.03561
HCC1_CAACCTCCACTATCGA-1	HCC1	Scissor-	Fibroblast	Fibroblast_Scissor-	Fibroblast_Scissor-#HCC1	0.691588	-0.516925	-1.95065	0.386463	-6.4956	-2.76728	-1.80642	-1.79183
HCC1_CAACCTCGTACGGCAA-1	HCC1	Scissor+	T cell	T cell_Scissor+	T cell_Scissor+#HCC1	-2.21446	-2.60119	-1.88174	0.205457	-2.33553	1.63871	3.89799	3.31222
HCC1_CAACCTCGTAGTTACC-1	HCC1	Scissor+	Macrophage	Macrophage_Scissor+	Macrophage_Scissor+#HCC1	1.01863	3.35658	5.29445	-1.89883	-6.851	-6.9059	-6.16924	-2.38758
HCC1_CAACGATAGAGTGTGC-1	HCC1	0	Macrophage	Macrophage_0	Macrophage_0#HCC1	1.02865	1.06369	4.76941	-2.10648	-7.15894	-9.59737	0.368322	-1.76716
HCC1_CAACGATCAAATGCGG-1	HCC1	0	T cell	T cell_0	T cell_0#HCC1	-1.94043	-2.67004	-1.88715	0.486677	-2.60314	2.8053	5.79465	1.53844
HCC1_CAACGATCATCCTGTC-1	HCC1	0	T cell	T cell_0	T cell_0#HCC1	-1.03402	-2.33264	-2.93706	1.27024	2.03044	3.42471	-0.668559	4.8122
HCC1_CAACGATGTCAACCAT-1	HCC1	Scissor+	Macrophage	Macrophage_Scissor+	Macrophage_Scissor+#HCC1	2.25218	4.93604	2.35705	-4.20894	-6.99082	-13.2151	-12.3611	0.0455703
HCC1_CAACGATGTCAGTCTA-1	HCC1	Scissor+	Macrophage	Macrophage_Scissor+	Macrophage_Scissor+#HCC1	-0.72101	0.696936	-2.01042	0.322373	-3.98239	-7.42893	4.27513	1.05001
HCC1_CAACGATGTCTTAGTG-1	HCC1	Scissor+	T cell	T cell_Scissor+	T cell_Scissor+#HCC1	-1.35428	-0.551966	-2.41708	1.16793	-0.779564	0.455052	1.97495	2.00442
HCC1_CAACGATTCCGCCTAT-1	HCC1	0	Macrophage	Macrophage_0	Macrophage_0#HCC1	0.955079	0.904939	5.08279	-0.929922	-6.13543	-8.03523	-0.17693	-2.04744
HCC1_CAACGATTCGTGCAGC-1	HCC1	0	Macrophage	Macrophage_0	Macrophage_0#HCC1	-0.746153	0.225551	-0.334405	0.136775	-2.26898	-3.81947	2.1182	0.25639
HCC1_CAACGATTCTGGACTA-1	HCC1	Scissor-	Macrophage	Macrophage_Scissor-	Macrophage_Scissor-#HCC1	1.30056	0.397351	3.74499	-2.19621	-3.20561	-6.14996	0.773233	-0.383067
HCC1_CAACGGCAGTCCCAAT-1	HCC1	Scissor+	Macrophage	Macrophage_Scissor+	Macrophage_Scissor+#HCC1	0.743883	2.52571	6.80847	-2.381	-6.4925	-8.96364	-3.25364	0.162735
HCC1_CAACGGCCATCCGAAT-1	HCC1	Scissor-	T cell	T cell_Scissor-	T cell_Scissor-#HCC1	-1.33366	-2.84965	-2.22777	-0.124285	-2.72077	0.645707	-1.55395	4.2959
HCC1_CAACGGCGTAACACCT-1	HCC1	Scissor-	Macrophage	Macrophage_Scissor-	Macrophage_Scissor-#HCC1	1.23612	1.99779	3.77904	0.6798	-6.46593	-7.22696	-1.43486	-1.52792
HCC1_CAACGGCGTCCGAAAG-1	HCC1	Scissor-	Hepatocyte	Hepatocyte_Scissor-	Hepatocyte_Scissor-#HCC1	0.260423	-0.749473	-2.99196	1.08196	-8.34345	-2.62548	1.12368	-2.39447
[truncated: 47,490 more rows]
