# Supplementary material for: Comprehensive analysis of immune subtype characterization on identification of potential cells and drugs to predict response to immune checkpoint inhibitors for hepatocellular carcinoma
Source: Genes Dis. 2024 Nov 27;12(3):101471. doi: 10.1016/j.gendis.2024.101471 (PMC11907441; doi:10.1016/j.gendis.2024.101471)
Supplement: Multimedia component 15 [file mmc15.xlsx]

## Sheet: Supplementary Table 3
	orig.ident	scissor	celltype	Devolution	metacell_grouping	steelblue	yellowgreen	saddlebrown	orangered4	orange	darkgrey	blue	yellow	greenyellow	brown	skyblue3	skyblue	sienna3	grey60	plum1	darkred	darkmagenta	violet	cyan	lightcyan	tan	lightgreen	darkturquoise	white	darkorange	royalblue	lightyellow	green	paleturquoise	darkolivegreen	midnightblue	darkgreen	pink	salmon	purple	red	black	turquoise	magenta
HCC1_AAACCCAAGAAGAACG-1	HCC1	0	Macrophage	Macrophage_0	Macrophage_0#HCC1	-1.60214	-2.83186	-0.566661	-0.0101552	0.474212	0.0583979	-0.911046	-2.37349	-1.30149	-4.42996	-1.13916	0.209844	0.258028	0.759586	3.05749	-0.314931	1.76187	1.23959	1.02233	0.181225	-0.076872	1.71158	1.90994	-1.57563	2.91401	-1.24078	2.45504	0.12341	1.02794	2.30069	0.671044	3.5496	1.13223	3.0961	-0.0897462	2.96132	3.19277	2.18403	2.2066
HCC1_AAACCCAAGCATCTTG-1	HCC1	0	Macrophage	Macrophage_0	Macrophage_0#HCC1	-1.16806	-0.171278	0.325228	-0.705044	-0.552242	-3.08098	0.0642608	-1.49698	-2.56628	-2.08625	1.25352	2.28383	1.07524	-0.751446	-0.110829	1.07231	-0.39684	3.34367	0.0592846	3.28	1.44315	1.45756	0.0123539	0.761836	1.76676	-0.628907	1.77224	2.76947	1.05226	0.458006	2.6815	1.21083	1.27381	4.83418	2.25077	2.62935	2.42748	3.24025	3.62466
HCC1_AAACCCAAGCTGAGTG-1	HCC1	Scissor-	Macrophage	Macrophage_Scissor-	Macrophage_Scissor-#HCC1	-0.783007	1.72478	-0.686988	0.786865	-0.86546	-0.952722	-2.43556	-1.98053	1.40065	-3.02964	1.06549	-0.821619	-0.814875	-0.132109	-0.166898	-2.55015	1.80038	-0.109136	2.12944	-1.10734	0.599895	0.67769	0.317096	0.510276	1.30118	-0.731767	-1.40058	0.099414	0.156979	4.26559	0.773255	0.54168	-1.3069	2.62734	3.13706	2.76319	5.12162	1.2702	2.42613
HCC1_AAACCCACAAGGGCAT-1	HCC1	0	Macrophage	Macrophage_0	Macrophage_0#HCC1	0.702497	0.276277	-1.51097	0.918836	-1.93528	-0.0615003	-2.02477	-4.6367	-2.05454	-1.90435	-0.582344	0.210762	-1.58755	0.967366	2.2839	0.591532	0.152846	0.612596	1.93804	-1.2911	-0.330852	-0.310894	-1.78644	-0.0332194	-2.29594	0.913797	1.25412	-0.315449	0.563413	3.77315	-0.473081	5.10487	1.23092	1.73553	2.74237	0.93219	6.71467	2.03158	1.01052
HCC1_AAACCCACAGCTGAAG-1	HCC1	Scissor-	Macrophage	Macrophage_Scissor-	Macrophage_Scissor-#HCC1	-0.00726539	0.743739	-0.477846	-1.3777	-0.64541	-0.490114	-2.99562	-1.08692	-0.988108	-1.11791	-2.29226	3.0952	1.39734	-3.62507	0.171022	0.0939038	-0.384801	0.674084	0.793297	-1.74078	1.25805	0.832111	0.0841346	-0.423715	1.11428	-1.55442	-0.534783	-0.503985	-1.14494	1.43917	-0.279729	1.56846	2.24283	2.03242	-0.17323	-0.7026	-1.09234	2.12698	7.52255
HCC1_AAACCCAGTAGCTGCC-1	HCC1	0	NK	NK_0	NK_0#HCC1	-0.870158	2.18462	0.314047	1.39416	2.72366	0.681636	2.0742	3.7006	1.6336	1.9885	0.342256	-0.97901	-0.367267	-0.578118	-1.63808	-0.653201	-0.9016	0.000385079	0.430532	-0.51746	0.0603604	-2.08913	-3.77103	-2.12822	-2.48149	0.193153	-1.44583	0.836191	-0.0800557	-1.68746	-0.777958	-0.997262	-1.2467	-0.832496	-2.11375	-2.81629	-3.32439	-1.47581	-1.11164
HCC1_AAACCCAGTCAACACT-1	HCC1	0	Hepatocyte	Hepatocyte_0	Hepatocyte_0#HCC1	-1.7336	0.584662	-1.98015	0.63305	-0.200325	-4.57469	-3.21741	-3.8401	-2.30578	-1.32928	0.456648	0.58277	0.579317	2.21803	-0.140039	0.822563	-1.61152	-0.750692	1.99034	0.959471	6.35442	-0.946007	-0.402057	-1.39587	-0.705345	-1.41963	0.253747	2.6074	1.90831	1.06625	1.87552	-0.994858	1.84853	0.45602	1.29546	-0.429049	-2.29122	0.657817	0.00933076
HCC1_AAACCCAGTGTCTTCC-1	HCC1	0	T cell	T cell_0	T cell_0#HCC1	0.905501	0.49944	1.66914	2.48108	1.38928	1.22553	1.48377	4.34856	2.41861	3.47742	-0.311635	-1.56206	-1.85461	-1.10089	-0.399148	-1.42045	1.44852	-0.705875	-1.42055	-0.383198	-2.1474	-2.66585	-2.8703	-1.64382	-1.45951	-2.01279	-1.17056	1.25388	-0.187246	-1.44292	-1.55826	-1.01155	-1.97983	-0.903649	-2.43835	-2.02182	-3.14061	-1.46488	-1.56064
HCC1_AAACCCAGTTTCACTT-1	HCC1	0	Macrophage	Macrophage_0	Macrophage_0#HCC1	0.545797	-1.62126	-1.7234	-1.51137	0.681641	-1.60723	-4.07869	-2.39089	-3.23856	-4.96543	1.47183	0.113031	1.30563	1.89939	1.46049	1.2395	0.84262	1.7275	1.45246	1.671	3.23959	2.48523	0.65669	2.36893	3.47882	2.67753	2.1941	2.08268	0.651271	0.327189	1.79769	2.92667	0.6432	2.90251	3.37067	3.95786	4.83062	5.79343	4.15567
HCC1_AAACGAAAGAGCAGCT-1	HCC1	Scissor+	T cell	T cell_Scissor+	T cell_Scissor+#HCC1	0.294394	0.758057	1.33615	0.325704	1.71317	1.78205	1.5243	0.686278	0.61708	1.92286	1.92362	0.864471	-0.777643	0.0473619	0.873262	0.890647	-0.883219	-0.576873	-0.532477	0.0199306	-2.39763	-1.255	-2.66462	-1.50316	-0.540483	-0.912098	-2.71757	0.894979	-0.980557	-1.07529	1.41963	-0.877754	-1.35427	-1.95375	-3.66837	-1.53762	-3.92054	-1.35853	-2.93856
HCC1_AAACGAACACACCTAA-1	HCC1	Scissor+	Macrophage	Macrophage_Scissor+	Macrophage_Scissor+#HCC1	-0.58211	0.294001	0.0350596	-0.67787	0.380715	-1.85003	-1.73668	-2.93851	-1.61318	-2.62656	0.341647	2.36298	0.398612	1.16278	0.424042	1.9062	5.17872	0.526047	2.14421	1.51804	0.545987	1.67684	2.83517	2.4111	0.690924	2.52376	2.04818	2.22943	0.902687	3.99009	1.47167	0.769331	1.94729	2.88875	2.96979	2.97494	5.36965	4.09061	4.2641
HCC1_AAACGAAGTTTACGTG-1	HCC1	Scissor-	Hepatocyte	Hepatocyte_Scissor-	Hepatocyte_Scissor-#HCC1	-1.52678	1.58067	0.671722	-0.289702	2.18153	-6.64493	-1.56	-1.00903	-2.10342	0.70812	-1.14689	1.779	-1.21945	-0.817981	0.0100354	-1.83141	1.20231	-1.9879	-0.462209	-0.0582346	3.96152	-0.834605	-0.189249	-1.58849	-1.08423	-0.435297	0.799583	-0.876651	-2.11027	-1.15404	-0.689694	-1.1486	-1.2364	-0.689132	-0.883175	-1.42352	-3.04012	-2.36827	-1.97589
HCC1_AAACGAATCTACGGTA-1	HCC1	Scissor-	Macrophage	Macrophage_Scissor-	Macrophage_Scissor-#HCC1	-0.887936	-2.06539	-0.547861	-0.711052	-0.862107	-0.962086	-3.14053	-3.34289	-4.7906	-4.65457	-0.406914	2.80734	0.446741	1.70085	3.60632	1.22006	2.37326	1.25539	0.829257	2.60326	2.46417	2.32454	1.67601	1.36173	2.91816	4.78843	2.52053	1.45962	1.92637	1.91478	1.70957	2.72182	1.35881	3.18758	3.6788	2.73408	4.17407	6.32458	4.01655
HCC1_AAACGAATCTGACGCG-1	HCC1	Scissor-	T cell	T cell_Scissor-	T cell_Scissor-#HCC1	-0.64854	0.458513	-0.28725	1.41356	0.103691	0.136036	0.541224	1.80698	3.38799	1.03716	0.410078	-0.508757	1.25463	-0.341617	1.42821	0.399551	0.205605	2.3573	-0.982325	0.859295	-0.422419	-2.15866	-1.82315	-0.750361	-0.153038	-0.398182	-2.72895	1.54117	0.108962	-1.14021	-0.361975	-0.931713	-1.31931	1.98101	-0.564852	-0.674297	-3.31306	0.155119	-1.63891
HCC1_AAACGCTAGTGCTACT-1	HCC1	0	Macrophage	Macrophage_0	Macrophage_0#HCC1	0.353906	1.46552	-0.639577	-1.35913	-0.19338	-3.16678	-1.69577	-0.953663	-3.13712	-2.5054	0.61149	-0.677358	-0.0575849	1.74113	-1.50715	1.76464	0.547056	3.2484	2.50376	1.62225	-0.267105	-0.133741	0.363552	2.6705	-0.883914	3.99054	-0.331875	1.44172	0.237618	0.0730501	1.54003	1.18916	1.00138	-0.341444	3.09116	2.63999	3.65785	3.76049	3.58119
HCC1_AAACGCTCAAACACGG-1	HCC1	Scissor-	Macrophage	Macrophage_Scissor-	Macrophage_Scissor-#HCC1	1.22386	0.862261	0.255583	0.105185	-0.110708	0.397133	-0.66172	-1.35468	-0.476883	-0.58175	-0.50556	-1.98382	0.0725738	-0.945736	0.441373	1.12569	-1.79114	0.0845018	-1.23828	-0.215741	1.21228	-0.855473	0.0324907	-0.0771778	-1.28921	0.679086	2.28754	-0.279893	0.377089	-0.297944	-0.679019	-0.3567	1.42757	0.505322	1.11857	-1.16528	-1.94821	1.07694	0.870653
HCC1_AAACGCTCAAGCGGAT-1	HCC1	0	Macrophage	Macrophage_0	Macrophage_0#HCC1	-0.238056	-1.64779	-0.657953	-1.59759	-0.969058	-1.40055	-3.05102	-3.22827	-2.55126	-1.19366	-1.5742	-1.37172	-0.205619	-0.441555	1.27595	1.54739	2.72669	-0.616321	0.334392	-1.12336	0.205074	-1.20037	0.227325	-0.825124	-1.62008	-1.74474	1.3073	1.60633	-0.897206	1.35858	1.67362	1.61349	2.32275	0.727247	2.67681	-0.833884	3.92258	-0.0109441	1.01748
HCC1_AAACGCTCACCTGATA-1	HCC1	Scissor-	Hepatocyte	Hepatocyte_Scissor-	Hepatocyte_Scissor-#HCC1	-2.0904	-0.375281	-1.52855	-3.95402	-1.07919	-4.0477	-0.000378719	-1.94491	-0.754575	0.667478	0.179262	0.963334	-0.948233	-0.367938	2.33796	0.838571	-2.80861	-1.83093	-0.560007	-1.2661	1.47013	-1.37955	-1.04514	-1.7667	-1.92889	-2.7252	0.79686	0.876594	0.576728	1.82086	0.177505	-0.28313	1.41468	-1.24584	0.633885	-0.991833	-3.36615	-2.21032	-1.14951
HCC1_AAACGCTCAGTAGAAT-1	HCC1	Scissor-	Macrophage	Macrophage_Scissor-	Macrophage_Scissor-#HCC1	0.396737	-0.319567	-1.35391	0.118185	-1.34985	-1.94027	-3.11763	-1.88534	-3.8607	-4.14461	2.45729	1.87277	0.819478	0.116252	0.623406	0.497138	2.3673	1.03126	1.50768	1.72791	1.4623	1.96396	1.80339	1.97234	1.60038	2.19644	0.653262	3.06032	3.62812	0.676699	-0.340509	1.70698	1.37864	3.70831	2.52356	2.88675	0.816676	1.9934	4.62611
HCC1_AAACGCTGTTAGGGTG-1	HCC1	0	Macrophage	Macrophage_0	Macrophage_0#HCC1	-0.437299	-0.872102	-0.389961	-0.435787	-1.38496	0.897833	-2.74926	-2.61308	0.398764	-2.89659	1.09135	-0.0687702	1.21859	2.68648	0.148199	0.687397	1.25509	2.51772	0.888889	0.776109	1.27333	2.09378	-0.157512	-0.266923	0.0892719	1.67255	1.49271	2.68601	1.95429	1.56211	3.87503	0.353694	1.09566	2.6064	-0.676603	1.26552	2.28389	2.39538	5.36603
HCC1_AAACGCTGTTCGGCGT-1	HCC1	Scissor-	Macrophage	Macrophage_Scissor-	Macrophage_Scissor-#HCC1	-1.41543	-2.8569	-3.09786	-0.598555	-2.4667	-0.671339	-0.82826	-1.84846	-3.08032	-2.46567	1.72117	1.71488	2.38411	1.346	1.04365	2.33195	-1.51736	-1.13315	0.343464	0.243086	0.239768	1.30247	1.54807	1.39645	2.84544	0.617636	0.761585	2.369	0.953518	0.716007	1.61142	-1.06355	2.84806	2.99342	1.36619	2.06033	2.3939	1.62907	6.12493
HCC1_AAACGCTGTTTATGCG-1	HCC1	0	Macrophage	Macrophage_0	Macrophage_0#HCC1	0.952023	-2.63089	-0.970795	0.502199	-1.72593	-0.122011	-3.50831	-2.9786	-1.11301	-4.86134	3.64682	1.46575	1.19936	-0.0769178	-0.177967	1.73234	3.17023	2.40539	0.110508	1.8458	1.50201	3.01474	3.8516	1.81877	2.17001	3.07431	3.95552	1.64934	1.30614	1.46576	1.31747	1.94629	3.44897	2.81565	3.02769	3.48187	5.53091	4.41266	3.56643
HCC1_AAACGCTTCCGTAATG-1	HCC1	0	Macrophage	Macrophage_0	Macrophage_0#HCC1	-3.23333	-4.24204	0.892591	-2.29233	-0.19582	-1.63371	-2.63699	-1.04532	-3.75568	-3.42048	3.04379	-1.13922	0.860038	3.30105	2.45709	1.35087	0.655376	0.235035	1.39619	2.14943	1.60171	2.33445	3.17184	-0.737185	2.45784	0.511987	2.82477	3.45225	2.00058	3.25969	2.75768	0.454156	2.85534	2.90747	2.08161	4.0815	3.83739	3.27507	3.11478
HCC1_AAACGCTTCCTTCTAA-1	HCC1	Scissor+	Macrophage	Macrophage_Scissor+	Macrophage_Scissor+#HCC1	1.07676	-0.532345	0.423104	0.408055	-0.0129203	0.582644	-2.98399	-2.28182	0.336346	-1.50058	0.591058	-0.786479	0.0244965	-0.0439177	-0.812244	-1.20581	-0.871337	-2.27254	0.699374	-1.25384	-0.604536	-1.52061	0.559177	0.198223	-0.832236	0.438321	0.256456	0.877541	-0.563017	1.19301	-1.07183	-0.175662	-1.29445	-1.81677	-1.1683	-0.120245	0.467819	1.26978	5.69146
HCC1_AAACGCTTCGCCTTTG-1	HCC1	0	T cell	T cell_0	T cell_0#HCC1	0.768904	1.41756	1.54496	1.80338	1.9266	1.87414	-0.557019	2.22059	3.67204	1.67708	-0.487989	-1.3517	-1.96362	-2.57698	-1.49239	-0.386899	-1.35328	-2.17458	-0.442469	-1.86494	-2.34678	0.00653677	-1.9531	-1.73817	-2.01455	-1.44913	-1.35312	-2.21931	-3.1147	-2.46748	-1.66204	0.33395	0.540266	-2.30911	-2.62824	-3.12806	-2.48947	-3.85919	-1.08062
HCC1_AAACGCTTCTATGCCC-1	HCC1	0	Macrophage	Macrophage_0	Macrophage_0#HCC1	-1.14235	-0.928437	-0.900584	-1.53394	-2.14209	-0.491166	-1.04985	-2.64881	-2.60904	-3.04171	2.08558	0.325139	1.65983	0.936275	1.94092	2.37043	3.81575	1.19533	2.66927	1.78111	1.69806	1.66681	1.74438	1.45657	4.29351	2.06726	4.32221	1.99098	-0.045913	2.25822	2.09607	1.6335	3.9673	3.46248	2.92763	4.72186	7.76688	4.35639	6.9482
HCC1_AAAGAACCAGCGTGCT-1	HCC1	Scissor-	T cell	T cell_Scissor-	T cell_Scissor-#HCC1	0.771715	0.125125	1.75405	-0.999535	2.52596	-0.0536853	0.386899	1.30374	0.361506	2.79873	-2.49584	-2.44846	-1.17738	0.583829	0.710128	-0.463906	2.1445	-0.450325	-1.76278	-0.190288	0.201646	-2.0698	-1.04653	-1.77904	-1.54076	-1.51287	-3.40895	-1.05952	1.20499	-0.670608	0.224291	-2.90231	-1.03031	-0.798883	-1.77319	-2.78901	-3.93037	-1.5417	-1.33795
HCC1_AAAGAACCAGGCCTGT-1	HCC1	0	Macrophage	Macrophage_0	Macrophage_0#HCC1	1.89694	-0.222292	0.103069	-1.41976	-0.196371	0.245193	1.00109	-1.49817	-0.452252	-0.661094	-1.49831	0.263855	2.20972	1.14829	2.25504	0.029988	-0.881347	1.12907	-2.22607	0.930852	-0.429894	-0.534335	-2.43244	-0.830153	0.354862	-0.397834	-0.960614	1.12727	-0.140624	-0.507256	0.620716	1.0366	1.87071	0.850581	1.33633	-0.143905	-0.315257	2.10094	2.13742
HCC1_AAAGAACCAGTGGTGA-1	HCC1	0	Macrophage	Macrophage_0	Macrophage_0#HCC1	-2.61895	1.28835	-1.84627	-0.897023	-1.18694	-1.20044	-3.63323	-2.17516	-3.05109	-3.39335	-0.383374	0.916756	0.626158	2.09505	1.22624	2.0217	2.5278	-0.0458006	-0.470737	1.83745	2.7689	1.50272	1.77444	1.86828	3.47629	4.0122	2.10764	1.7523	1.59492	2.54949	0.0200555	1.07999	3.02707	3.04237	3.35107	3.83219	3.28673	3.48757	3.22079
HCC1_AAAGAACGTGGTCTAT-1	HCC1	Scissor-	Fibroblast	Fibroblast_Scissor-	Fibroblast_Scissor-#HCC1	-0.288924	-0.295346	0.0411064	0.19504	0.230478	-1.55443	0.475828	-1.82264	-1.56962	-2.52948	0.617345	0.232385	-0.475097	0.351919	3.39507	1.70926	-0.248235	-2.29511	2.41706	-0.435491	1.13751	-0.251462	1.39111	0.511002	0.484106	1.70292	-0.136997	0.218992	-0.129791	1.30287	0.478966	-0.131056	0.300449	0.792712	2.65918	2.18556	1.49607	1.79428	2.61642
HCC1_AAAGGATAGAATTCAG-1	HCC1	0	T cell	T cell_0	T cell_0#HCC1	-0.550988	-1.99	0.327866	0.0302704	0.553342	0.781769	2.60153	1.88555	1.43485	4.09819	0.223336	0.753187	-0.630053	0.447	-0.0614144	-2.63836	-1.35324	-1.499	-0.526102	-1.73046	-0.948567	-0.498907	-3.09099	-1.5973	-0.67026	-2.05146	-2.19584	-0.335966	-1.74964	-1.95293	-0.3761	-2.44229	-2.60029	-2.14583	-1.94648	-2.17099	-3.42572	-0.944376	-2.09872
HCC1_AAAGGATAGAGTGAAG-1	HCC1	0	Macrophage	Macrophage_0	Macrophage_0#HCC1	-1.93953	1.93833	-0.316611	-0.515923	0.0862083	-1.10523	-1.42801	-4.25483	-1.37822	-1.64197	-0.0853695	1.44667	1.75042	-1.0634	2.57998	-1.10057	-2.78153	-1.64185	1.53141	1.05633	0.610917	1.18899	-0.208997	0.982986	-0.429978	1.21637	-1.59679	0.510453	1.58024	1.82504	-0.367372	0.867642	-0.851307	0.0709522	0.371784	0.919173	4.19022	1.43968	5.99724
HCC1_AAAGGATAGTCGCCCA-1	HCC1	Scissor-	Macrophage	Macrophage_Scissor-	Macrophage_Scissor-#HCC1	0.633085	0.944217	0.698492	-1.52609	0.127664	-1.7458	-1.88834	-3.80309	-0.853219	-1.62446	0.217493	0.538258	-0.519944	0.757102	1.7027	2.42626	1.51664	0.532192	2.36085	0.535895	0.275992	0.51007	0.813751	1.7099	-1.11273	0.224978	1.88413	2.76686	0.476578	0.728838	2.2445	1.63416	1.59534	0.82139	1.19306	0.840547	2.07815	1.36839	3.60031
HCC1_AAAGGATAGTGCACTT-1	HCC1	Scissor-	Macrophage	Macrophage_Scissor-	Macrophage_Scissor-#HCC1	-0.966604	-0.778888	-2.6455	-1.2418	-0.608841	-0.802954	-1.6066	-2.71067	-0.278271	-3.54213	-0.582251	1.68417	1.47139	1.43917	2.34536	2.47386	2.33912	0.640447	0.844883	2.10348	1.84689	3.43572	0.799226	-0.313475	1.80555	1.45447	3.56384	1.83806	2.33003	-0.480738	2.48536	1.21815	1.93919	3.14613	2.28413	1.50622	6.30886	3.96136	3.02883
HCC1_AAAGGATCATCCGTTC-1	HCC1	Scissor-	B cell	B cell_Scissor-	B cell_Scissor-#HCC1	1.0074	-0.522231	0.141772	-1.02986	-1.03172	-2.7523	-3.52668	-2.48776	-2.31448	-1.65894	1.65844	2.11065	-0.319689	-0.00701608	-0.0159065	-0.0220276	0.958896	-0.502867	1.02342	0.461092	-0.0768533	0.0782853	0.747896	-0.819009	-1.56706	1.3242	0.418425	0.937248	-0.376572	0.496765	-1.34284	0.448047	1.34921	0.592555	-0.10125	1.2751	0.630067	2.46583	2.72793
HCC1_AAAGGATGTAGTCTGT-1	HCC1	Scissor+	Macrophage	Macrophage_Scissor+	Macrophage_Scissor+#HCC1	-0.322506	-0.150484	-0.863032	-1.29961	-1.61985	-1.74729	-5.34724	-2.6302	-2.88986	-7.44534	-1.02739	-0.681414	1.56708	1.70816	0.134956	1.88056	0.425617	2.45047	-0.194462	1.46714	0.0230985	2.85181	3.25925	2.6501	3.00151	2.60984	2.45219	0.864521	1.21264	2.50935	2.00846	3.41998	1.77554	2.99994	3.68705	4.81894	1.22694	2.15956	3.79279
HCC1_AAAGGATGTCAGACGA-1	HCC1	Scissor-	NK	NK_Scissor-	NK_Scissor-#HCC1	1.78611	1.17274	1.30625	-0.20423	1.56677	1.90015	1.94442	3.29222	2.38397	1.86961	0.748018	-0.52316	-1.20781	-0.12404	-2.29308	-0.430146	-2.78321	-2.11301	-1.55653	-0.361786	-0.27602	-1.5569	-3.81025	-2.28491	-3.36813	-2.74946	-0.86944	-3.0319	-0.994231	-1.3995	-2.08097	-2.15315	-1.62539	-3.7622	-2.57982	-3.43423	-3.59604	-2.40781	-3.29586
HCC1_AAAGGATTCATAGGCT-1	HCC1	0	Macrophage	Macrophage_0	Macrophage_0#HCC1	-0.756622	0.117706	0.854738	1.14735	-1.58819	-1.66606	-5.56862	-3.80933	-1.49312	-1.48732	0.274439	-2.66174	-2.03509	-1.53248	-0.0869435	-2.02648	-2.42814	-0.365492	2.51894	-0.965593	-2.96391	-1.08723	-0.329765	-0.404386	0.23752	0.137712	0.726032	-3.01789	-1.23251	1.69189	0.149904	0.193249	2.62966	-3.12001	1.87528	-0.0269838	2.51313	-1.05387	-0.68287
HCC1_AAAGGGCCAACCGCTG-1	HCC1	0	T cell	T cell_0	T cell_0#HCC1	1.47498	1.42901	1.74392	0.357659	1.69398	2.44444	1.8731	3.06805	-0.460194	3.27868	-0.657119	1.36125	-1.39097	-1.21707	-1.24528	-0.193441	-2.7292	-0.410632	-2.03725	-1.06608	-0.796924	-1.67145	-3.23791	-2.93257	-1.60701	-1.49593	-1.42018	-0.00846359	-1.29629	-1.65001	-0.70821	-0.588009	-3.11508	-1.90795	-3.08353	-2.95313	-2.86853	-3.35956	-2.4688
HCC1_AAAGGGCCAGTAGATA-1	HCC1	Scissor-	Macrophage	Macrophage_Scissor-	Macrophage_Scissor-#HCC1	-1.4118	-3.5568	-2.18487	1.10428	-1.61561	-0.670738	-1.1465	-1.01002	-2.26088	-2.79733	0.500474	0.0981104	0.254417	1.16913	1.17577	0.646905	1.08363	1.14073	1.2452	0.443969	1.58786	2.65075	2.01603	2.66548	1.0266	4.09734	0.2291	1.67642	-0.710389	2.03796	1.29155	1.39893	1.33433	1.25566	3.00138	3.53752	0.928882	2.49824	5.05771
HCC1_AAAGGGCGTGGTGATG-1	HCC1	0	B cell	B cell_0	B cell_0#HCC1	0.786761	0.445297	0.282485	-0.546569	0.375098	-2.13711	-0.62063	-0.118174	-0.957988	1.81215	-1.44696	-0.560614	-2.24322	-0.607102	0.028671	-0.521133	-1.56613	-2.17343	-0.689241	0.313733	-1.22645	-1.02188	-1.92889	-2.4498	-1.78257	0.768374	-1.83336	-1.20478	-3.38391	-1.35735	-2.03698	-1.2604	-1.8891	-0.289525	-1.92835	-0.50115	-2.7718	-1.91659	-2.61726
HCC1_AAAGGGCGTGTAAATG-1	HCC1	Scissor+	Macrophage	Macrophage_Scissor+	Macrophage_Scissor+#HCC1	-1.81273	-1.09992	-1.01139	-0.671824	0.662226	-2.03379	-3.61219	-2.03316	-4.81514	-2.76619	2.28692	2.86736	-1.2215	2.03111	-0.026298	0.790478	1.02272	1.28243	1.03894	-0.399023	1.64104	1.60253	1.92615	3.31187	2.2381	4.29587	2.52383	1.14376	-0.474078	2.00196	0.179703	2.11422	3.48893	1.79054	4.93038	2.41515	3.08898	5.95912	3.10739
HCC1_AAAGGGCTCAGGAAAT-1	HCC1	Scissor+	Macrophage	Macrophage_Scissor+	Macrophage_Scissor+#HCC1	-1.52952	-1.31964	0.193591	0.822518	-4.02197	-0.611944	-3.51425	-1.78549	-0.524735	-4.69833	0.382948	0.274689	0.990871	2.76295	2.12997	1.97651	4.50731	1.34696	0.844021	0.55876	5.33605	3.21278	2.8283	3.5262	3.64928	0.733936	3.52459	3.52691	1.39015	4.50665	2.51217	3.85702	2.47637	2.33794	3.96686	6.01166	3.9921	4.00298	4.63627
HCC1_AAAGGGCTCTTTCTAG-1	HCC1	Scissor-	Macrophage	Macrophage_Scissor-	Macrophage_Scissor-#HCC1	0.596941	-0.0612656	0.5778	0.403955	-0.0316791	-1.26799	-0.814305	-2.67684	-2.10232	0.85718	-0.530781	0.316483	0.249714	-1.16119	-1.75676	0.726152	2.98484	-1.78917	0.538482	-0.269418	-1.11042	2.29518	-0.0218623	-0.98442	0.0149758	-1.2581	-0.12501	1.82033	0.746803	-0.021719	1.87769	0.856561	1.08256	0.156613	0.55974	1.87472	1.62476	1.39039	4.83521
HCC1_AAAGGTACAAACGGCA-1	HCC1	Scissor-	Macrophage	Macrophage_Scissor-	Macrophage_Scissor-#HCC1	0.588429	0.835811	-0.944792	-0.445766	-0.0444148	-4.27159	-3.1411	-4.25391	-1.53301	-0.357295	-2.51201	-1.274	-0.862782	0.627445	-1.43482	-1.3946	-1.10112	0.914277	-0.528239	-1.95658	1.46974	-1.78156	0.468904	-0.692382	-2.42937	-1.87007	-0.965798	0.805919	2.73571	1.10518	2.78887	1.24705	-2.27182	0.535024	-1.2056	0.825867	1.98422	-1.14968	1.24452
HCC1_AAAGGTACAAATCAAG-1	HCC1	0	Macrophage	Macrophage_0	Macrophage_0#HCC1	0.47358	0.494979	-0.558632	-1.03543	-0.558718	-0.317362	-1.07324	-2.19894	-2.53648	-3.04252	2.55289	1.26568	-0.00314186	1.85429	0.688952	0.99343	0.720028	-0.0898148	0.344665	0.858688	2.05136	2.22964	2.20428	2.11272	0.669556	2.08219	1.73496	2.94629	2.39912	1.91439	1.96945	-0.351137	1.53028	3.56957	0.427687	2.41191	2.06836	2.79854	2.67873
HCC1_AAAGGTACAAGGGCAT-1	HCC1	Scissor-	Macrophage	Macrophage_Scissor-	Macrophage_Scissor-#HCC1	-0.102958	-0.338178	-0.650815	-1.58711	1.14745	0.4619	-1.97428	-2.25885	-0.933162	-3.87798	0.452381	-0.612102	1.35106	-2.0702	0.0587826	1.53795	0.355502	0.785686	1.14178	1.96982	-0.0381905	1.36362	1.09874	-0.584433	1.15198	0.235155	-0.0888069	3.19375	1.26516	-1.02642	0.667726	-1.6015	0.0453284	2.7085	2.13871	0.374369	-1.11742	2.32125	5.53275
HCC1_AAAGGTACAGACGCTC-1	HCC1	0	T cell	T cell_0	T cell_0#HCC1	1.10863	0.848975	0.760793	1.67854	1.43668	0.559198	1.37343	3.05212	1.65211	0.850486	0.906871	-2.27856	-0.657144	-2.89609	-1.09484	-1.2018	-1.32288	0.00219363	-0.987438	-2.04792	-0.586904	-1.24999	-2.13023	-2.63523	-1.46578	-1.8111	-0.139221	1.03061	-0.463891	-2.57774	-2.2294	-2.53297	0.00442949	-1.62866	0.2261	-2.7106	-3.3589	-1.48875	-0.615202
HCC1_AAAGGTATCGGAATGG-1	HCC1	Scissor-	Macrophage	Macrophage_Scissor-	Macrophage_Scissor-#HCC1	-0.554164	-1.87795	-0.538607	0.728667	-2.58741	-0.131751	-1.356	-3.06208	-0.983741	-3.73478	-0.434532	-0.95429	-1.52168	0.650544	2.35015	-0.23879	0.258021	0.081949	1.34051	-1.13657	-0.751812	0.382293	0.974116	-0.17686	-1.65655	-2.31539	-1.61562	1.54698	0.092374	0.719841	-0.0827823	1.16851	0.801945	0.0597164	1.55476	1.73656	8.62963	2.99118	3.52403
HCC1_AAAGGTATCGTGCTCT-1	HCC1	Scissor-	Macrophage	Macrophage_Scissor-	Macrophage_Scissor-#HCC1	-1.31836	-2.17072	-0.0228969	1.43691	0.0832005	-2.44525	-2.47125	-1.10718	0.0550039	-4.78637	-0.654798	-2.23158	1.99481	-1.07841	0.267869	1.07141	1.8172	-0.629874	2.4145	1.22951	-0.471688	2.96045	1.75146	-0.930735	0.15795	0.156521	-1.65146	-0.674106	1.2753	0.773708	2.13442	3.74414	2.38332	2.56813	1.06969	3.15513	1.16799	-0.721084	6.97671
HCC1_AAAGTCCAGAGAGCCT-1	HCC1	Scissor+	Macrophage	Macrophage_Scissor+	Macrophage_Scissor+#HCC1	0.669717	0.103231	0.82475	0.851962	-3.645	-1.78648	-3.12834	-3.52746	1.04413	-0.68351	1.10497	2.47075	-2.65117	0.458724	1.35944	-0.718336	-0.114091	-0.205403	1.48449	-0.118247	-1.63907	1.53813	-0.667644	-0.786699	-1.86456	-0.576631	0.276935	0.106499	-1.21642	2.85119	0.437128	2.83196	0.884866	-2.01223	1.44079	0.643334	6.41402	0.484027	-0.666893
HCC1_AAAGTCCAGCAGCGAT-1	HCC1	0	Macrophage	Macrophage_0	Macrophage_0#HCC1	-0.041671	0.5305	-1.66304	0.375068	-0.00987419	-1.74271	-0.796161	-2.98052	-1.6539	-2.5259	1.91335	-0.785699	1.31345	-0.863363	0.564414	2.13471	0.123636	-1.21728	0.692473	2.03082	0.9028	-0.216435	0.648196	0.23399	0.712044	0.79182	3.07398	2.11542	0.815185	-0.0191305	1.65463	-0.100312	-0.545827	2.22464	1.78972	1.58682	4.38251	3.44386	3.52517
HCC1_AAAGTCCCAAGAATGT-1	HCC1	0	Macrophage	Macrophage_0	Macrophage_0#HCC1	-0.448355	-3.11749	-1.63682	-0.475666	-0.202861	-0.470488	-2.93248	-2.36628	-2.15668	-2.13384	-0.790862	0.554562	1.44966	1.31495	1.36553	1.33345	-0.828567	0.109094	0.514452	-0.949101	0.999127	-0.471096	2.57988	1.08849	1.39521	0.800029	1.77309	1.94534	0.711478	2.47465	1.13383	0.448516	1.37223	1.51812	2.60795	3.67451	5.3419	3.6593	3.22962
HCC1_AAAGTCCCAATATCCG-1	HCC1	Scissor+	Macrophage	Macrophage_Scissor+	Macrophage_Scissor+#HCC1	0.503694	0.202012	-1.56824	-0.686959	-1.54452	-0.926036	-1.92648	-1.89253	-0.925429	-6.42985	1.48236	-0.0575137	-0.714238	0.247809	0.842442	0.28177	0.675413	3.33611	2.51128	4.57719	1.90105	1.26931	2.37599	2.73051	4.29499	0.313771	0.669737	1.1664	0.747818	1.83556	1.07885	1.24833	0.935358	3.4385	1.67981	0.190824	5.32818	2.97683	5.01099
HCC1_AAAGTCCCACAGAGCA-1	HCC1	Scissor-	Macrophage	Macrophage_Scissor-	Macrophage_Scissor-#HCC1	-0.473399	-0.517048	0.384921	-0.898281	-3.0417	-1.24836	-2.68626	-4.46517	-1.26828	-2.01736	2.348	-0.0593349	-0.0562079	1.71001	2.13611	0.322782	-0.543381	-1.15563	1.22939	0.135359	-1.297	0.124519	2.83049	0.414487	-0.454831	-1.31015	0.131703	1.54501	0.611795	1.3103	1.31258	2.68105	0.978271	0.262017	0.731797	2.01733	7.09973	0.990302	3.40776
HCC1_AAAGTCCGTTCCTACC-1	HCC1	0	Macrophage	Macrophage_0	Macrophage_0#HCC1	0.0336934	-1.46971	0.824924	-0.1654	-0.484042	-0.586802	0.586686	-2.3329	-2.04745	-1.90918	-0.795081	3.0623	1.74699	0.844604	2.02269	0.82696	2.03025	2.83945	0.65878	2.69534	1.34589	2.33073	-0.715137	0.615085	0.968707	0.0438271	1.31209	2.52448	2.20432	0.0234587	3.10111	0.390498	0.637468	3.56901	0.222586	0.876365	0.0983579	1.45693	3.28709
HCC1_AAAGTGACAATTTCGG-1	HCC1	0	T cell	T cell_0	T cell_0#HCC1	0.108615	0.974131	1.37006	0.0966498	-0.417212	1.09913	0.697566	-0.287836	1.91927	1.63474	-1.31074	-1.08031	-1.57064	-0.849559	1.11716	0.683558	-2.27542	-1.55732	-1.91707	-0.269023	-0.696586	-1.42049	-1.17545	-2.17638	-2.58196	-1.09404	-2.4484	-1.74748	-1.17447	-2.3086	-2.45635	-2.45238	1.08435	-1.58242	-2.04925	-1.5925	-1.95328	-1.66093	-0.996768
HCC1_AAAGTGACAGCGGTTC-1	HCC1	0	Macrophage	Macrophage_0	Macrophage_0#HCC1	0.804588	-1.58651	-2.48944	-0.0120854	-2.74551	-1.18775	-3.10647	-2.40911	-1.09716	-2.31117	3.91053	2.25703	-0.648731	1.01648	-0.633502	0.541944	1.35109	0.11792	-0.152389	3.28536	0.11819	-0.193184	4.08218	2.32232	2.5676	3.23234	2.92147	1.22415	0.894142	0.508649	2.38249	4.28433	0.630825	1.00183	3.8353	0.819262	1.59427	6.54485	3.94824
HCC1_AAAGTGATCACTCCGT-1	HCC1	0	NK	NK_0	NK_0#HCC1	2.9814	-0.0465388	0.842689	2.75618	2.40281	-0.937604	1.50736	3.29046	1.60925	3.34655	-0.924452	-1.45444	-1.95437	-1.10245	-2.39694	-0.0220322	-2.19127	-2.46481	-1.05195	-0.790662	-2.03032	-2.18958	-1.34057	-0.643241	-1.31584	-2.36908	-0.278751	-2.05659	-2.30591	-1.84799	-3.68435	-3.21501	-0.281118	-0.285661	-1.59859	-1.81283	-2.04456	-3.2262	-2.3765
HCC1_AAAGTGATCTTCGGAA-1	HCC1	0	Macrophage	Macrophage_0	Macrophage_0#HCC1	-1.17108	-3.30012	0.723619	-2.46963	-1.68843	-0.920199	-2.14443	-2.88068	-2.54006	-1.85415	1.43885	-1.2466	-0.274572	1.32899	-0.694048	-0.236269	0.389404	1.6564	1.62476	1.14842	1.07438	0.181962	0.0545138	0.647372	2.09924	2.29049	1.27007	1.0639	-1.25365	0.931642	-0.516972	1.88939	0.595702	0.770832	2.37223	2.11372	3.49298	3.24839	4.1747
HCC1_AAAGTGATCTTCTTCC-1	HCC1	0	NK	NK_0	NK_0#HCC1	-2.28586	1.04523	2.28861	1.3834	1.92591	1.14872	-0.601339	2.00049	2.78209	2.17515	-1.37169	-2.92612	-1.70032	-2.03957	-2.53318	-0.939705	-1.69225	-2.21803	-0.282536	1.34659	-2.52757	-1.95064	-1.30683	-0.623767	-0.854541	-1.5513	0.113944	-0.42361	-0.676811	-1.71761	-2.49506	-1.42584	-0.475665	-2.7831	-2.90202	-2.73064	-2.84886	-3.54726	-3.86182
HCC1_AAATGGAAGTATGATG-1	HCC1	Scissor+	Macrophage	Macrophage_Scissor+	Macrophage_Scissor+#HCC1	0.0992451	-1.31756	-2.89286	-1.95199	-0.335919	-0.817522	-2.53985	-3.62975	-1.2674	-3.5777	0.320679	1.44181	0.550695	1.00177	1.16868	0.830897	3.05717	1.48754	1.93875	4.62981	2.21962	1.56796	3.1588	2.46319	1.43147	2.57331	2.60724	1.99706	0.681901	1.42635	1.79361	3.27344	1.99909	2.79493	2.26932	3.07941	6.84252	5.10973	4.17268
HCC1_AAATGGACAAGTGACG-1	HCC1	0	Macrophage	Macrophage_0	Macrophage_0#HCC1	0.457676	-0.486358	-0.335167	-1.79541	-3.01004	0.0735503	0.0264546	-4.01026	-3.10703	-1.49279	1.31563	0.520188	-0.0728339	1.29965	1.9081	-0.439016	0.438216	1.20711	0.851381	0.838298	0.987829	-0.0511962	-0.932373	0.703554	-0.728023	0.14682	0.993954	-0.381611	-0.139302	4.03922	0.839326	3.74839	0.9487	0.491364	1.68522	0.623499	5.36142	-0.815265	2.62865
HCC1_AAATGGACACCTGAAT-1	HCC1	0	Hepatocyte	Hepatocyte_0	Hepatocyte_0#HCC1	-2.0342	-0.665903	0.887668	-0.863041	-0.992281	-6.64107	-2.22456	-2.01526	-3.32153	1.9305	0.40016	1.42183	-4.32812	-1.18428	0.40453	-2.06025	-0.683697	-1.69604	-0.361727	-1.5189	0.671027	-0.864539	-0.942086	-1.74933	-2.51327	-2.56089	0.347945	-0.159675	-0.183455	-0.320981	-3.68129	-2.43098	1.28544	-0.760999	-1.35664	-1.36285	-2.32097	-2.37565	-1.94731
HCC1_AAATGGACACTGAATC-1	HCC1	0	Macrophage	Macrophage_0	Macrophage_0#HCC1	-0.176867	1.45431	0.450213	-2.18038	-1.31844	-1.03845	-3.82313	-4.15182	-2.40475	-1.41459	-0.819601	0.784001	1.28812	0.044551	0.568499	1.80591	-1.97022	-0.0463607	2.74865	-0.0899074	0.588395	-2.12101	1.09839	0.0708558	0.267859	-1.50911	1.05092	0.0455725	-0.201557	3.11754	1.04294	1.81316	1.27655	0.49397	3.35915	3.90482	4.84472	2.33251	2.42303
HCC1_AAATGGACAGCGTACC-1	HCC1	0	Macrophage	Macrophage_0	Macrophage_0#HCC1	-1.08918	-0.0550468	-2.77111	-2.12952	-1.78147	-1.9457	-2.29292	-2.09763	-1.51787	-3.08424	1.88833	2.95295	1.33077	2.39008	1.5332	1.86534	2.50336	1.88892	0.815445	2.49146	1.39321	3.00903	3.32799	2.26439	2.96821	4.22021	2.58336	0.830524	0.877782	0.85236	3.19734	4.92083	4.6029	3.08569	1.40942	2.9195	3.7542	3.32759	6.40244
HCC1_AAATGGAGTCCTCCTA-1	HCC1	0	NK	NK_0	NK_0#HCC1	-1.24695	-0.473959	1.75402	0.767796	-1.70132	1.40093	0.87296	0.204764	2.15043	0.460305	-0.819227	-1.55481	-0.408149	-1.65799	-1.46865	-0.509272	-0.696902	-2.28162	-1.33296	-1.12376	-1.66597	-0.0420102	-1.83923	-0.515774	-0.780518	-0.431581	-1.68156	-0.717862	-1.64481	-2.42442	-1.94179	-0.901556	-0.224479	-2.93559	-0.961801	-4.31928	-2.91623	-4.54229	-3.2757
HCC1_AAATGGATCCGATGTA-1	HCC1	0	Macrophage	Macrophage_0	Macrophage_0#HCC1	-1.74261	0.76598	0.149373	-0.36966	-0.12089	1.0209	-0.872057	-0.988941	0.953051	-2.1405	-0.353914	0.754203	1.00347	-0.828723	-0.379284	-0.585575	0.20512	0.0375522	0.351196	3.49025	0.221218	0.00609817	1.4695	-0.88968	-0.795058	0.77759	0.633607	0.819793	0.828438	0.475183	2.05756	1.70985	2.56205	2.64532	1.23	0.833337	3.97601	2.43758	4.30707
HCC1_AACAAAGAGCTAGCCC-1	HCC1	Scissor+	Macrophage	Macrophage_Scissor+	Macrophage_Scissor+#HCC1	-2.20675	-2.04849	-2.55362	0.107139	-3.19451	-1.98643	-2.9234	-3.09435	-3.30612	-2.89131	1.90652	1.80305	-0.469932	2.98425	1.96136	2.54464	3.16178	1.14308	1.17401	5.16566	2.88234	3.68332	2.45385	2.38345	1.02126	5.19366	2.60474	1.48518	2.78569	2.18616	3.58456	2.27448	1.00285	5.27809	2.88981	4.71146	5.42501	6.29514	3.51828
HCC1_AACAAAGAGTTCTACG-1	HCC1	Scissor-	T cell	T cell_Scissor-	T cell_Scissor-#HCC1	-0.980369	0.786554	1.08643	-1.74646	1.06157	1.03286	1.32615	-0.314819	1.00077	2.94508	1.54439	0.165883	-1.26386	1.37774	-1.53869	-1.76651	-0.308797	0.263551	-1.89296	-0.976739	-0.337555	-1.21776	-0.430205	-0.792952	-1.21487	-1.52849	-2.78872	-0.287038	-0.0394532	-1.82083	-0.515993	-0.823235	-0.68973	-1.72091	-2.20206	-1.62992	-2.47659	-0.926318	-0.0892808
HCC1_AACAAAGCATGGGTTT-1	HCC1	0	Macrophage	Macrophage_0	Macrophage_0#HCC1	-0.76651	-0.0792941	-0.0810837	1.27658	-2.05058	-1.99463	-1.04601	-1.2654	-0.737964	-2.61519	0.890151	1.57773	1.33198	0.0690718	1.46325	1.5908	0.853507	1.04846	0.386464	2.11453	0.601606	2.06745	1.39799	0.861371	3.21949	3.55455	1.66914	1.66329	1.0573	3.57377	1.86601	2.2188	1.50744	2.11473	2.84385	1.84198	5.86508	5.20915	2.51342
HCC1_AACAAAGGTATGCTTG-1	HCC1	0	Macrophage	Macrophage_0	Macrophage_0#HCC1	-2.22966	-0.220632	-1.04093	-1.53276	-0.595278	-1.86178	-2.88138	-3.60538	-2.60519	-5.34092	-0.939354	1.8495	0.0302449	1.47061	2.6396	1.39123	2.1591	-0.184166	2.19018	0.676683	0.178287	0.392572	1.09014	1.53826	2.03292	2.05921	0.811115	2.88177	2.58085	5.39957	2.41246	3.2483	3.06778	1.44662	3.00386	2.53098	3.49819	2.59149	3.77737
HCC1_AACAAAGGTGCGGATA-1	HCC1	0	T cell	T cell_0	T cell_0#HCC1	2.70543	1.01031	-0.305449	1.04851	2.37269	0.688795	0.0505455	1.81517	0.7311	1.98388	-0.611282	-2.00684	-1.21817	-1.04387	0.336045	-1.08472	-0.73606	-0.89988	-1.03925	-1.64979	-0.542985	-2.88342	-1.69193	-1.6554	-1.50256	-3.01698	-2.67587	-0.128648	-1.36997	-2.77307	-2.05552	-1.54778	-2.35946	-0.176087	-2.54621	-1.79546	-3.49337	-2.81906	-0.689118
HCC1_AACAAAGTCAGATTGC-1	HCC1	0	T cell	T cell_0	T cell_0#HCC1	1.17252	0.428271	1.18861	0.449497	0.896123	0.563553	3.31135	-0.358035	3.50742	1.90038	-0.369026	-1.24154	-1.56227	2.42592	-0.296529	-0.593123	-2.01559	-1.12845	0.0613945	-1.51809	-3.04682	-2.85108	-2.4992	-1.03898	-0.45152	-1.27255	-1.74868	-2.13237	-1.87013	-1.60946	-1.00841	-2.67353	-2.25971	-4.45576	-2.3401	-1.78217	-3.44527	-3.48959	-2.52037
HCC1_AACAACCCAATATCCG-1	HCC1	0	Macrophage	Macrophage_0	Macrophage_0#HCC1	-0.346967	0.897738	-1.41658	-2.23971	-0.338171	-2.02509	-2.65837	-1.9424	-1.28159	-3.58317	2.14644	2.02854	1.28725	-0.297947	3.22375	1.84103	1.37084	-0.503859	0.832584	0.799929	0.917227	-0.006636	0.659977	0.958679	-0.0256369	0.0856394	1.46718	0.880334	0.111592	1.93379	0.89117	3.91303	-0.664496	2.22461	2.82392	0.485436	5.93864	1.83009	3.60637
HCC1_AACAACCCATGTTTGG-1	HCC1	0	Macrophage	Macrophage_0	Macrophage_0#HCC1	-2.53439	-3.85317	-1.0282	-0.586511	-0.339755	-0.858108	-3.1131	-4.88059	-3.15153	-4.08677	4.84039	2.38192	1.53232	1.12727	2.18876	1.9913	2.76556	2.92059	2.18534	4.29201	2.94074	2.11806	2.76404	3.95563	3.54748	1.82642	2.29206	2.67664	2.85287	1.1259	2.40815	2.42049	2.47255	1.9807	2.76853	2.37605	4.26118	4.52214	6.5746
HCC1_AACAACCGTCCCGTGA-1	HCC1	0	Macrophage	Macrophage_0	Macrophage_0#HCC1	-1.1044	-1.78239	-0.400186	-1.84105	-1.4579	-3.09336	-4.17439	-3.73849	-2.16211	-3.94537	-0.189434	2.05049	-0.756626	2.19438	2.29217	-0.336091	2.84237	1.42669	2.52816	0.829128	1.10569	0.454236	2.51204	1.03953	0.259825	2.04077	2.75518	-0.045443	0.722316	3.00035	0.763222	4.81875	4.18901	0.115404	2.13736	3.43549	4.77481	4.24292	4.26005
HCC1_AACAACCGTCGAAGCA-1	HCC1	0	Macrophage	Macrophage_0	Macrophage_0#HCC1	-1.11441	-1.03564	-0.394012	-1.65258	-1.97713	-0.723161	-2.86702	-3.0131	-0.760711	-1.6834	0.566233	0.319536	0.644093	1.56565	1.54096	0.956275	2.88007	-0.951655	2.43784	-0.83676	-0.319638	-1.33319	0.663286	-0.142467	0.53665	-0.42235	1.38683	1.22607	-0.357986	1.33115	1.05011	1.62452	2.86887	4.08084	1.00943	0.651614	7.02251	1.7278	1.81348
HCC1_AACAACCGTGTGCCTG-1	HCC1	Scissor+	Macrophage	Macrophage_Scissor+	Macrophage_Scissor+#HCC1	-2.35501	-3.10537	-2.46101	-0.86439	-1.44148	-1.5315	-2.65755	-0.634029	-2.18272	-3.90754	1.05034	1.35149	0.140628	1.50519	0.872289	1.1297	-1.54829	1.01431	1.67317	1.35503	-0.249863	1.87244	1.88396	2.79567	2.70806	3.36787	2.62052	1.23655	-0.150457	1.00134	0.260671	-0.00411926	3.16614	2.55001	3.34197	2.27556	6.973	3.20472	3.78791
HCC1_AACAACCTCCGTGTGG-1	HCC1	Scissor+	Hepatocyte	Hepatocyte_Scissor+	Hepatocyte_Scissor+#HCC1	-1.89234	0.228858	-0.512759	-1.34674	0.863016	-4.932	-0.797998	-2.07151	-0.218432	0.118183	2.20218	-1.65649	-1.75331	3.23484	1.09944	0.751587	-0.938414	-1.68002	-1.24572	-0.741603	3.31483	-0.737887	-1.31304	0.907649	-1.53572	-1.71464	-0.0327762	0.404366	1.43385	-0.730822	-1.18369	-1.01095	0.583255	-3.9464	-0.77854	-1.50859	-2.98798	-1.36617	-1.54381
HCC1_AACAAGAAGCTGAAAT-1	HCC1	Scissor-	Macrophage	Macrophage_Scissor-	Macrophage_Scissor-#HCC1	1.53893	-1.15124	-1.13486	-0.0311195	0.847833	0.394923	-1.84474	-2.05095	-1.24372	-2.95907	0.931315	-0.437203	0.98626	0.176812	1.83443	-0.542891	2.97794	1.73122	0.738603	1.27387	1.97029	2.46977	0.286366	1.50785	1.63898	0.0187749	0.866269	4.34131	2.02466	0.511461	3.28568	-1.48385	1.50862	4.65767	1.55599	2.106	-0.0699661	3.08695	3.88345
HCC1_AACAAGAAGGGAGAAT-1	HCC1	Scissor-	T cell	T cell_Scissor-	T cell_Scissor-#HCC1	-1.62334	0.385723	-0.993674	2.02678	0.682982	0.350306	3.06357	-0.285828	0.864887	2.49744	-2.23505	-0.940023	0.309193	-0.637837	-2.67785	-1.65889	-2.03447	-1.61579	-0.848753	-0.522721	-0.928646	-0.975648	-1.81758	-2.3029	-2.39741	-2.35378	-2.75523	-0.0843693	-0.814774	-1.5518	-1.97769	-2.26689	-1.19896	-0.863413	-1.79304	-2.7238	-3.65975	-3.5241	-2.56639
HCC1_AACAAGACAATTGCCA-1	HCC1	Scissor-	Macrophage	Macrophage_Scissor-	Macrophage_Scissor-#HCC1	-0.896084	-1.01041	-2.63644	-0.136821	-0.613419	-1.95082	-3.09897	-4.34129	-2.2169	-4.47291	1.42607	0.409036	1.5698	1.60706	3.59521	0.146143	1.93315	2.72527	1.19853	1.18456	1.69725	3.75524	2.95472	1.40128	3.39843	5.28118	2.42852	2.57325	1.10753	3.26815	1.51101	2.73984	1.88351	1.21443	3.73317	3.65724	1.74973	3.64914	4.06244
HCC1_AACAAGATCATTGAGC-1	HCC1	Scissor-	T cell	T cell_Scissor-	T cell_Scissor-#HCC1	1.44948	1.36577	0.970316	-0.133918	-0.580129	2.41373	2.52551	1.28305	3.17401	3.03631	-0.418951	-2.32318	0.191162	-1.30286	-1.17797	-1.79065	-1.24531	-1.06669	-1.43809	-1.07811	-2.69601	-1.83964	0.791778	-1.1929	-0.517212	-1.87768	-0.130956	-0.250922	-0.674753	-2.07923	-1.05552	-1.56879	-0.737167	-2.57203	-2.83183	-5.04219	-6.00642	-1.27551	-2.26087
HCC1_AACAAGATCCGAGATT-1	HCC1	0	NK	NK_0	NK_0#HCC1	1.26778	1.46619	0.936762	-0.315299	-0.0946234	0.495127	0.809929	0.970298	0.973591	1.79264	-1.9028	-0.885933	-0.270608	-1.92329	-1.01476	-1.72118	-1.80607	-1.63288	-2.34399	-2.50049	-1.54992	-1.96548	-0.15135	-0.364561	-0.819053	-2.48063	0.66918	-0.961498	-1.80013	-0.97489	-2.69294	-2.65601	-0.895945	-1.8159	-2.95238	-1.95218	-2.82551	-1.60449	-5.38768
HCC1_AACACACAGCACGGAT-1	HCC1	0	T cell	T cell_0	T cell_0#HCC1	0.0767046	1.22543	1.82171	-1.27159	1.60757	-0.277087	1.63196	1.30555	2.33932	2.51151	0.0800929	-1.96053	-1.64101	-3.05546	-3.47624	-2.28594	-1.74725	-1.09876	-1.35991	-2.13783	-3.00494	-0.46124	-0.801593	-0.9264	-0.843088	-1.36149	-1.64332	-2.1419	-3.15852	-2.06689	-0.962975	-0.0933784	-2.34545	-1.99239	-2.32627	-2.58105	-3.49593	-4.1691	-2.71261
HCC1_AACACACAGTCCTGTA-1	HCC1	Scissor-	T cell	T cell_Scissor-	T cell_Scissor-#HCC1	0.839275	0.319464	0.406175	0.0225584	-0.512425	1.20039	2.58328	-0.233001	1.01728	3.13202	-0.642285	-3.06898	-1.16509	-1.36267	0.422666	-0.772914	-2.26154	0.20894	-0.682435	-0.293537	-1.0959	-1.85121	-1.47554	-2.61212	-2.09992	-0.8464	-0.906107	2.06002	-1.25036	-1.77736	-0.237442	-1.12936	-1.48933	-0.247641	-1.61619	-3.08186	-1.58134	-3.13593	-2.97086
HCC1_AACACACAGTGATTCC-1	HCC1	Scissor-	Hepatocyte	Hepatocyte_Scissor-	Hepatocyte_Scissor-#HCC1	-1.49784	0.648074	-2.85287	-2.37589	0.48999	-3.24044	-1.68095	-4.21996	-1.23913	0.778556	-0.694693	1.01208	-1.96188	0.0422266	1.63486	-0.358407	-1.43943	0.763908	1.55202	0.242308	1.18509	-0.798457	0.720301	0.252608	-1.45703	-2.55623	-0.783102	-0.0307949	-0.0125406	2.24633	-1.1273	-0.403239	1.68245	-2.29868	-1.24202	-1.33098	-1.79507	-1.07275	-0.87386
HCC1_AACACACAGTGGAAAG-1	HCC1	0	Macrophage	Macrophage_0	Macrophage_0#HCC1	-1.31098	0.579136	-0.807256	-1.49754	-1.0645	-1.4574	-2.11155	-2.60384	-0.512016	-3.29748	-0.807293	0.858971	0.400678	1.37393	1.84579	2.33948	1.80248	2.78519	1.93899	-0.780279	1.54893	2.53974	1.61666	1.31424	0.908747	2.43753	1.45337	0.495621	-0.18265	2.988	1.69348	1.87271	3.70376	-0.725072	2.51403	3.65451	4.31595	2.631	3.19974
HCC1_AACACACCACTGAGGA-1	HCC1	Scissor-	T cell	T cell_Scissor-	T cell_Scissor-#HCC1	0.58352	0.269523	2.35384	1.32392	0.0935377	0.937019	2.60486	2.72007	3.60579	1.61688	0.758344	-0.591669	-1.92538	-0.297911	0.576365	-0.501407	-0.659453	-3.24603	-0.959424	-2.38017	-1.49004	-0.474046	-2.19004	-0.982512	-3.4056	-0.204396	-1.05904	-0.500853	-3.01686	-1.67819	-1.94368	-3.46827	-3.6731	-0.513682	-3.86451	-2.70447	-3.16068	-1.37665	-2.8901
HCC1_AACACACCAGGCTCTG-1	HCC1	Scissor+	Macrophage	Macrophage_Scissor+	Macrophage_Scissor+#HCC1	-1.57288	0.985049	0.562086	-0.534248	0.609858	0.0227958	-3.58761	-3.69369	-1.44867	-3.15081	-1.17834	1.40247	-1.05112	1.7558	-0.00416605	-0.574728	1.92664	-2.24506	1.32849	-0.572887	-0.627637	-1.56729	-0.695767	-0.765105	-0.910269	-0.45681	1.04615	1.28521	1.17991	3.75471	1.7435	0.610286	2.64615	-0.45606	1.47022	0.636997	7.64509	1.70584	1.49282
HCC1_AACACACCATGGGTTT-1	HCC1	Scissor+	Macrophage	Macrophage_Scissor+	Macrophage_Scissor+#HCC1	-0.420738	0.55547	-3.50864	0.275223	-1.59291	-1.43428	-2.51257	-1.79059	-3.98036	-5.48162	2.53283	2.6185	-0.244764	1.59304	1.9176	1.76542	1.85442	1.81079	2.59158	2.66242	1.73512	0.117412	2.47951	1.86018	4.57597	2.78742	2.33931	0.909271	1.77553	0.867696	1.58525	-0.662319	1.41727	3.69799	1.31423	3.20625	1.05108	3.53209	3.51122
HCC1_AACACACGTCCGGCAT-1	HCC1	Scissor-	Macrophage	Macrophage_Scissor-	Macrophage_Scissor-#HCC1	-1.46671	-0.878199	-0.24444	0.569332	-0.542503	-2.18064	-1.28699	-1.55416	-0.0816615	-1.62205	1.80234	0.337299	0.91518	-0.659411	1.78748	0.148482	0.694006	-0.743616	1.00186	-1.12716	2.79565	-0.491174	0.293848	0.779256	2.29628	1.20106	1.26774	1.97059	1.01208	-0.134739	1.66819	-0.575796	1.19851	2.70604	0.883002	1.43664	-0.222998	0.256069	3.53396
HCC1_AACACACGTCCTCCAT-1	HCC1	Scissor+	Macrophage	Macrophage_Scissor+	Macrophage_Scissor+#HCC1	-1.42575	-3.8158	-1.10399	0.917941	-1.71979	0.136376	-1.21097	-0.0291156	0.327113	-3.03248	0.0116738	-2.35668	0.885448	0.45896	-1.1546	0.674193	-0.629087	-1.76589	1.56176	-0.553436	1.66087	1.16244	1.94203	-0.317804	-0.303744	-2.19414	0.197144	1.12896	0.280859	-1.84528	-1.48289	-1.63107	1.36847	3.0383	-0.78531	2.33554	0.58074	3.10927	5.74897
HCC1_AACACACGTCTACAAC-1	HCC1	Scissor-	T cell	T cell_Scissor-	T cell_Scissor-#HCC1	1.16866	0.235226	0.494375	-0.271173	1.0657	1.27938	1.99	2.31729	1.95244	1.98238	-1.86703	-2.23606	-2.07691	-2.54623	-0.415266	0.574816	-2.69552	-0.720297	-2.38172	-1.51959	-3.1082	-1.85906	-2.23007	-1.80871	-2.28443	-2.89648	-2.5445	-1.80688	-1.30796	-1.11345	-0.403954	-1.22057	-1.43281	-1.16433	-2.1265	-2.54752	-3.97719	-0.579209	-2.35661
HCC1_AACACACGTGAGAGGG-1	HCC1	Scissor+	B cell	B cell_Scissor+	B cell_Scissor+#HCC1	0.419273	-0.540204	1.10498	2.60538	2.49738	2.75084	1.44393	0.459384	1.11758	-0.586184	-1.86822	-0.245164	-0.300538	-2.53761	-0.766728	-1.25562	-3.11508	-1.16138	0.754145	-1.70794	-0.656825	-1.81643	-0.953409	-0.819137	-1.39413	-1.48166	-0.220788	1.057	-1.49733	-2.20135	-2.21003	-1.06943	-3.1177	-3.4036	-2.33533	-2.02882	-3.34307	-1.85645	-3.24286
HCC1_AACACACGTGGATCAG-1	HCC1	Scissor+	Macrophage	Macrophage_Scissor+	Macrophage_Scissor+#HCC1	-0.0871879	-1.27467	1.21405	-0.504894	-2.11611	-1.13369	-1.64978	-2.45596	-1.83183	-3.18303	0.168354	1.85326	2.34519	1.6686	-0.247841	1.16844	1.47088	3.69312	2.12079	2.50138	3.5831	4.30917	0.631044	-0.775608	0.654191	1.57935	2.34014	1.17279	2.56126	1.24411	3.02482	0.415699	1.98166	0.7334	3.06304	2.36736	3.95697	2.59066	4.51869
HCC1_AACACACTCCTGATAG-1	HCC1	Scissor-	Macrophage	Macrophage_Scissor-	Macrophage_Scissor-#HCC1	-0.684785	-1.21636	0.601448	-2.1093	0.811981	-0.380539	-1.19491	-0.788595	-2.38615	-3.65047	3.34976	1.79905	1.73853	2.40315	2.07352	0.758338	1.74099	1.33501	1.10005	1.5427	0.492056	2.09468	0.160593	1.46289	1.25813	1.27052	3.49814	1.69358	2.55905	2.11739	2.16326	0.615297	2.00037	2.83982	2.18429	2.84202	4.76108	4.95566	6.44274
HCC1_AACAGGGAGACAACTA-1	HCC1	0	Macrophage	Macrophage_0	Macrophage_0#HCC1	2.23744	-0.174731	-2.03636	-1.43098	0.789204	2.59535	-4.10853	-0.255026	0.589865	-3.58357	-0.157262	2.17444	-0.543866	-0.202602	-2.11219	1.29958	1.49296	0.136873	2.24671	1.68327	-2.85744	-0.706242	0.883418	2.31592	0.360941	1.31009	-0.577971	-2.64268	1.04856	2.12436	-1.94616	-0.765788	-0.715422	2.43754	0.230137	1.20723	0.776218	0.0155982	5.87652
HCC1_AACAGGGAGGGACTGT-1	HCC1	Scissor+	Macrophage	Macrophage_Scissor+	Macrophage_Scissor+#HCC1	0.986636	-1.257	-1.42726	0.597783	-2.84746	-1.8053	-2.15808	-3.21933	0.208671	-3.92036	-0.581291	1.60446	-0.665315	0.530785	1.21628	1.10854	0.558298	0.972413	2.66018	-0.514377	0.610664	0.351856	0.409913	1.99836	2.29004	3.35302	2.19034	0.466512	0.0422527	1.53561	2.3423	0.77876	3.37035	-0.25787	3.07863	2.10803	6.01141	3.67093	4.47013
HCC1_AACAGGGAGGGAGTGG-1	HCC1	Scissor+	Macrophage	Macrophage_Scissor+	Macrophage_Scissor+#HCC1	-0.766814	-0.799713	-0.100503	-1.83004	-1.07175	-1.37942	-3.74086	-6.07495	-0.773316	-2.71446	-2.34998	0.720176	-0.68753	3.43232	1.51537	0.0394245	1.82155	0.175615	1.63781	-1.1753	0.431489	2.48025	1.84628	1.2222	1.28986	2.96934	2.26731	2.06452	1.37908	1.39765	3.29267	0.258541	4.66429	1.97151	4.05024	1.94357	4.69763	4.69968	4.44784
HCC1_AACAGGGCAAAGACTA-1	HCC1	Scissor-	T cell	T cell_Scissor-	T cell_Scissor-#HCC1	0.884827	-0.227245	1.31549	0.273515	-0.386829	2.61829	3.39772	3.04536	0.439589	3.46788	0.101104	-0.250826	-2.36217	2.67022	-2.51824	0.284352	-1.50761	-2.90847	-0.307669	-1.4142	-3.89561	-2.19397	-1.36028	-0.469214	-1.16314	-1.85601	-3.55562	0.149986	-2.57199	-1.20298	-1.36263	-0.847168	-2.28467	-4.20086	-3.60717	-2.59335	-2.26667	-2.90123	-4.10601
HCC1_AACAGGGCACACCTAA-1	HCC1	0	Macrophage	Macrophage_0	Macrophage_0#HCC1	0.192965	-2.12333	-0.101752	0.527911	-1.42012	-2.41834	-0.871642	-3.68896	-0.310626	-1.15694	0.683948	0.266056	0.678099	1.45708	1.80971	2.24274	1.23809	1.17889	1.40138	-0.00194997	0.464511	-0.940134	0.378128	1.1938	1.10626	0.385003	1.7049	1.04151	1.79585	1.65184	1.85743	2.3932	1.3216	2.03342	1.3799	1.4057	4.14368	0.847471	2.03212
HCC1_AACAGGGCACCCTGAG-1	HCC1	Scissor-	Macrophage	Macrophage_Scissor-	Macrophage_Scissor-#HCC1	-1.35499	-0.153525	-1.2746	0.42347	-0.84947	-0.549847	0.112015	-2.67457	-0.575097	-3.91287	0.52439	-0.627588	1.0376	1.02847	2.10252	0.370834	3.26908	3.18862	1.36795	1.62286	1.38945	1.15276	3.8719	1.77177	0.957752	0.979468	1.6791	2.17798	0.795237	1.20966	1.72457	0.340192	2.701	1.75693	2.28083	1.92823	4.60866	3.85127	3.78774
HCC1_AACAGGGCACCTCGTT-1	HCC1	0	Macrophage	Macrophage_0	Macrophage_0#HCC1	-0.582389	-1.66018	-1.37559	-2.70567	-0.0460833	-0.589251	-2.16868	-2.62786	-2.40559	-4.69837	3.01208	5.06404	2.51109	0.461617	2.58172	3.12468	0.286908	2.33846	1.4307	2.2899	2.05231	2.67349	1.07991	2.74351	1.36508	2.29599	2.84533	3.86662	2.75682	2.79218	2.5367	1.34246	3.77088	4.90307	5.09084	3.23482	3.54159	3.73556	7.58252
HCC1_AACAGGGCACGGGCTT-1	HCC1	0	T cell	T cell_0	T cell_0#HCC1	0.535245	0.170564	2.0545	0.777218	2.38385	1.09893	2.06748	0.125467	0.736736	2.3714	-2.16793	-3.08925	0.755286	-2.08853	-1.02914	-0.593901	-1.62278	-2.43117	-0.608641	-0.00954992	-1.73466	-1.77098	-2.75941	0.00439047	-2.20672	-1.06268	-1.90542	0.520922	-3.31063	-2.02925	-2.36698	-1.23114	-3.14676	-2.64234	-2.50944	-3.17978	-3.20846	-3.59159	-2.74948
HCC1_AACAGGGGTACGGATG-1	HCC1	0	Macrophage	Macrophage_0	Macrophage_0#HCC1	-2.25493	-1.44258	-1.17616	-1.70437	-0.577157	-1.08942	-2.94143	-2.6739	-4.02138	-2.87745	-0.0736037	1.42457	0.645065	2.63677	4.38492	1.05844	2.93385	1.07825	1.18137	2.74804	2.32209	1.24797	3.53428	2.90598	2.55517	3.90954	1.69817	3.90364	1.70021	1.22837	3.33154	5.30221	1.05255	4.56279	3.61271	4.99233	3.04314	4.21155	5.26919
HCC1_AACAGGGGTTCCAGGC-1	HCC1	0	Macrophage	Macrophage_0	Macrophage_0#HCC1	-0.474011	0.133532	0.855761	-2.13992	0.0232726	-1.69368	-1.17253	-3.93623	-1.16566	-4.89505	1.70719	-0.222941	0.868592	0.192162	2.45022	2.10834	4.72926	4.02174	1.543	2.27088	0.789273	0.656013	3.3289	1.51822	2.8749	1.00825	3.46839	1.78894	1.62304	1.54206	2.16027	-0.375078	1.8948	2.99696	2.53967	3.14673	6.61575	2.08144	3.13774
HCC1_AACAGGGTCCTACCGT-1	HCC1	Scissor+	Macrophage	Macrophage_Scissor+	Macrophage_Scissor+#HCC1	-1.82127	-1.71493	-0.808313	-1.47588	-1.41296	-1.39346	-2.88145	-3.82875	-1.84067	-2.82959	1.05278	2.08867	1.79231	3.36016	2.62144	2.65187	1.23218	4.43908	0.176208	3.88606	1.40622	2.42663	1.74079	-1.69439	2.7516	2.25769	1.98379	2.09682	-0.605914	0.792992	3.40335	5.1101	1.06253	1.3519	3.12503	3.74475	5.37056	4.2591	5.70788
HCC1_AACAGGGTCTTGTTAC-1	HCC1	0	Macrophage	Macrophage_0	Macrophage_0#HCC1	-1.46187	-0.864161	-2.10191	-2.23269	0.130679	-1.52476	-0.622688	-2.4288	-2.15574	-4.25083	0.937263	-0.113606	2.33775	0.918612	0.867375	1.00143	-0.345556	0.712479	1.26123	0.530599	1.708	0.752111	1.29319	1.30623	-0.636419	1.17455	1.61159	1.70358	1.27546	3.50199	2.22761	2.72022	2.30302	2.99856	2.44937	-0.740122	7.84253	3.69674	4.34575
HCC1_AACCAACAGCAGATAT-1	HCC1	Scissor-	NK	NK_Scissor-	NK_Scissor-#HCC1	2.29804	1.17323	1.18337	-0.39399	1.1159	1.94324	0.63461	3.35443	-1.03027	2.26098	2.2052	-1.44953	-1.48962	-1.2777	-0.2126	-0.493332	-1.6061	0.302474	-2.11955	-2.02517	-3.27987	-2.73081	-3.13247	-3.51646	-2.96893	-1.38853	-2.87299	-1.9467	-0.674787	-2.49772	-3.09423	-2.43679	-2.5395	-1.28461	0.257538	-2.83371	-3.0076	-2.89963	-2.0194
HCC1_AACCAACAGGGTCAAC-1	HCC1	0	Macrophage	Macrophage_0	Macrophage_0#HCC1	-1.60685	0.341668	1.10474	-0.330001	-2.15503	-1.86165	-1.82241	-1.24473	-1.29809	-0.93489	-1.59141	-0.0873345	-0.51739	2.11065	1.05486	1.23418	-0.504227	-0.748772	0.399429	-1.21488	-0.7019	-2.22849	1.51227	0.926349	-1.80818	-1.38779	-0.352583	-0.823521	-0.303429	2.42346	-0.241379	1.14201	-1.24808	-0.729625	1.38092	1.81635	7.14846	0.90462	2.77995
HCC1_AACCAACCATAGGCGA-1	HCC1	0	Macrophage	Macrophage_0	Macrophage_0#HCC1	-0.82206	-2.87216	-2.94056	-0.336998	-1.72206	-0.844519	-3.85107	-4.25372	-2.31532	-2.72205	-0.799065	1.97231	-0.110916	2.10191	1.29902	1.13931	3.48379	-0.356533	3.06026	1.78775	0.0814425	2.72808	1.71821	1.81327	-0.689355	3.8284	1.7924	1.2742	0.183971	1.74562	3.22267	2.183	2.21115	3.35092	3.21381	3.09313	5.94846	4.72816	4.54024
HCC1_AACCAACGTAGAATGT-1	HCC1	Scissor+	Macrophage	Macrophage_Scissor+	Macrophage_Scissor+#HCC1	-1.07696	0.219529	-1.16824	-1.67062	-2.09086	-0.836429	-3.27858	-4.85756	-3.36915	-4.1376	2.88529	2.61687	0.102534	2.83522	1.02298	2.89185	2.82193	1.62155	2.9453	2.23876	2.41088	1.71344	4.32405	2.0812	2.78737	2.27241	3.45367	1.89293	-0.520087	2.6289	3.42401	1.18416	2.08762	2.63232	3.54046	1.57689	5.55661	5.42406	5.5016
HCC1_AACCAACGTGAGTAGC-1	HCC1	Scissor-	Macrophage	Macrophage_Scissor-	Macrophage_Scissor-#HCC1	0.277933	0.651102	-0.495578	-0.256771	-0.167215	-2.79007	-2.081	-3.12363	0.0797725	-1.17325	0.0195203	0.91124	2.45127	0.440388	1.72698	-0.457111	-1.50195	0.425182	1.65296	0.0198653	1.97416	1.1925	1.20765	1.09419	0.175194	-1.42473	0.309169	4.18367	1.10649	0.418229	1.82275	1.21514	-1.88314	1.89407	0.993815	1.84834	4.08407	1.67189	1.23825
HCC1_AACCAACGTGATTCAC-1	HCC1	0	Macrophage	Macrophage_0	Macrophage_0#HCC1	-0.56587	-0.0264489	-0.0959402	-0.295619	0.539945	-2.09117	-1.71774	-3.42863	0.117899	-2.53526	1.58871	0.571122	1.51598	0.38976	1.74009	0.757209	2.14931	1.42555	2.88093	1.39315	0.169614	2.71806	1.22793	0.616914	-1.42876	0.0533644	2.23996	2.66453	1.24242	2.00854	2.63086	0.588889	1.82042	2.31383	0.652683	2.43567	6.26067	2.9012	3.75626
HCC1_AACCAACGTTAACAGA-1	HCC1	Scissor+	Macrophage	Macrophage_Scissor+	Macrophage_Scissor+#HCC1	0.273976	-0.296606	-0.961232	0.361316	-1.50263	-1.44322	-3.50995	-3.83149	-2.74876	-3.09898	-0.345645	0.624081	0.0747355	1.16404	0.931721	0.751076	3.22935	1.85478	1.06333	0.859766	0.475943	1.21083	1.6278	1.80357	0.283098	1.44103	2.61856	1.06173	2.56285	4.07265	2.94583	3.1003	3.88786	1.511	3.51035	3.10966	7.88185	3.44299	2.94409
HCC1_AACCAACGTTCGGCGT-1	HCC1	0	Macrophage	Macrophage_0	Macrophage_0#HCC1	-1.86249	-0.949732	-1.15032	-1.04951	-1.05041	0.123163	-1.62452	-3.84804	-0.777032	-3.92297	1.10951	1.11627	2.20428	1.01753	2.98132	1.33421	2.01248	0.198078	0.981864	1.84938	1.27795	1.96564	2.32401	2.13411	2.37098	2.17272	1.74638	4.10098	1.86726	1.8685	2.15956	0.0316132	3.38311	2.28059	2.35721	1.89672	2.36958	3.83432	5.75654
HCC1_AACCAACTCCACAGGC-1	HCC1	0	NK	NK_0	NK_0#HCC1	-0.0451428	-0.117829	0.867402	1.19865	1.87649	1.41836	3.44203	2.96351	-0.441591	0.706951	-0.225894	-0.896422	-0.270824	-1.68028	0.645522	-0.195815	-1.86763	-0.1348	-0.895502	-1.3942	-0.463309	-2.21878	-1.77903	-1.19102	-1.43954	-1.34405	-0.632352	1.35044	-0.753041	-2.23792	-0.99431	-2.36103	-2.11283	-1.43631	-1.13661	-2.71724	-3.29833	-1.71103	-1.46398
HCC1_AACCACAAGAAACTAC-1	HCC1	0	Macrophage	Macrophage_0	Macrophage_0#HCC1	0.0805019	0.874183	-0.396548	-1.87628	-1.60444	0.99582	-0.400375	-2.23193	0.541892	-0.193987	-1.09933	-0.394305	-2.75152	-1.45427	-2.2677	-2.14723	1.12747	-0.72679	0.609944	-0.0381689	-1.67715	-1.20211	-0.142999	-0.272635	-1.32608	-0.89486	-1.8733	-0.578427	-2.04865	-1.12047	-0.322759	-0.52496	1.67024	-3.0863	-1.36719	0.188657	2.2198	4.40116	4.31265
HCC1_AACCACAAGCTAAACA-1	HCC1	Scissor-	Macrophage	Macrophage_Scissor-	Macrophage_Scissor-#HCC1	-1.8422	-0.231373	0.0566534	1.75927	0.211281	-0.414907	1.41416	-2.77151	-1.19521	0.430085	-0.522961	0.431735	0.073918	0.590123	1.07719	0.148752	0.727165	0.337477	0.380756	-0.298133	-0.635772	-0.935209	-2.02363	0.345978	0.83305	1.48727	-1.13589	1.72935	0.277661	0.44986	1.32228	0.0987253	1.59374	0.0846842	1.3129	1.51383	7.42341	1.5326	2.6117
HCC1_AACCACAAGGCTAGCA-1	HCC1	0	T cell	T cell_0	T cell_0#HCC1	-1.50308	-0.0262558	0.968291	1.05629	1.29489	0.234164	0.0892534	2.50345	0.442219	2.87402	0.282309	2.15673	-1.08715	-1.66334	0.330673	-1.46294	-2.48091	-1.4193	-2.2896	-1.2657	-2.51462	-2.25582	-2.56795	-1.25113	0.595231	0.821908	-2.46706	0.221072	-1.15777	-2.05164	-3.98446	0.293117	-0.954077	-0.767121	-2.76029	-2.76555	-2.84136	-3.28291	-1.57431
HCC1_AACCACAAGGCTCAAG-1	HCC1	Scissor-	Macrophage	Macrophage_Scissor-	Macrophage_Scissor-#HCC1	0.12953	-0.0838617	-0.957883	-2.63205	-1.25893	-1.29449	-3.07795	0.00944528	-2.11574	-4.00487	0.0658111	0.729399	0.186074	-0.765702	-1.18103	-0.967617	0.0140911	1.05529	-0.450081	0.316684	-1.06027	-0.0552264	1.8601	-1.76951	-1.78073	2.1348	2.02787	0.679689	-1.34108	2.4585	0.53169	3.14174	1.05358	-1.40021	1.62862	1.82352	5.86289	0.502548	3.07397
HCC1_AACCACACAGTAACAA-1	HCC1	Scissor+	T cell	T cell_Scissor+	T cell_Scissor+#HCC1	0.608278	0.612884	2.10823	-0.0542532	2.90225	1.77242	0.830845	2.87163	2.59147	1.05236	-1.33794	-0.301839	-0.890194	0.36481	0.377106	-1.39647	-2.16127	-1.49873	-1.35748	-0.164221	-1.32798	-1.27983	-1.48739	-2.71835	-1.75081	-2.47511	-1.99348	-2.68813	-2.0745	-0.0809448	-1.66477	-1.76553	-1.28772	-1.45384	-1.79464	-2.05986	-4.86973	-3.19463	-3.31463
HCC1_AACCACACATCTAGAC-1	HCC1	Scissor+	Macrophage	Macrophage_Scissor+	Macrophage_Scissor+#HCC1	0.00258713	-0.587648	1.31932	0.946934	0.628971	-0.0234386	-1.71362	-4.12833	-3.24409	-6.33283	0.44644	0.693334	0.920003	1.93527	0.853224	1.4504	0.963013	0.000524294	2.46641	0.361578	1.21356	3.11755	3.48315	1.90717	2.36135	3.67516	3.99444	-0.5332	0.372119	3.37004	0.635963	0.165254	3.42213	2.33847	3.73742	2.79093	4.84426	2.83648	3.7674
HCC1_AACCACAGTATGTCTG-1	HCC1	0	Macrophage	Macrophage_0	Macrophage_0#HCC1	-1.0672	-0.381715	-1.19819	-1.62242	0.0576159	-1.55524	-3.93637	-2.33054	-1.54136	-2.66341	1.28094	1.58679	2.21476	1.03988	1.35508	1.46275	1.59319	2.35738	1.48136	-0.0678506	3.04544	2.03584	2.62889	1.86262	1.52836	2.01687	3.71553	4.34166	3.42326	0.217886	2.43364	2.09458	1.68531	5.7648	2.39413	1.94565	3.26263	3.29342	6.26014
HCC1_AACCACAGTATTTCTC-1	HCC1	Scissor+	Hepatocyte	Hepatocyte_Scissor+	Hepatocyte_Scissor+#HCC1	-1.48025	-0.140823	-0.119712	-0.698388	-0.681152	-0.532835	-1.01856	-2.85089	-0.318723	0.670157	-0.202919	-0.571623	-1.38822	-0.160011	-1.89686	-3.58019	-1.85211	-1.10467	0.189476	-0.911171	-0.440244	1.41703	-1.22812	-0.771746	-1.19781	0.328868	-1.87421	-4.39586	-0.128783	-1.19559	-1.07479	-0.570593	0.169074	-1.55939	-1.49024	-0.447846	-2.12837	-2.77192	-1.61125
HCC1_AACCACAGTTAAGAAC-1	HCC1	0	Macrophage	Macrophage_0	Macrophage_0#HCC1	-1.21451	0.760382	-1.08463	0.0799461	0.322753	-0.7368	-3.30534	-3.76295	-2.30924	-1.0865	-0.567382	2.1427	-0.289138	0.341442	1.19912	1.31788	0.677933	0.714428	2.8213	-1.56242	-0.505611	-0.53197	2.03127	1.95553	-0.199298	1.00033	-0.142789	-0.374657	1.12411	1.86563	1.75784	1.26979	3.88823	1.98822	2.53013	1.35407	3.71733	0.357206	2.02248
HCC1_AACCACAGTTCAATCG-1	HCC1	0	Fibroblast	Fibroblast_0	Fibroblast_0#HCC1	-0.540957	-0.397773	1.37356	-0.162622	-0.192497	-1.32597	-0.760645	-2.45354	-1.86205	-2.06039	-0.325149	2.66874	0.396738	2.37171	1.25694	0.583736	1.32707	3.47978	2.06222	1.09995	1.47105	0.83733	0.366902	0.104647	-0.356807	2.25395	1.77044	1.19471	0.762891	2.73577	0.882752	1.80056	2.4362	1.6993	4.08594	2.54749	5.68676	1.88335	1.99315
HCC1_AACCACATCAGTAGGG-1	HCC1	0	Macrophage	Macrophage_0	Macrophage_0#HCC1	-0.733809	-2.63861	-2.23523	-1.05222	-1.43466	0.183059	-2.65339	-2.58945	-4.23902	-3.05511	1.56222	0.890642	1.96417	3.17971	2.02438	1.08918	2.10587	2.42059	0.973794	1.85029	1.12995	2.37063	1.70164	1.63744	1.95262	3.96482	2.71858	1.72838	0.561917	1.16768	2.27844	2.87014	4.95564	2.10896	3.53028	4.52142	5.13496	3.81316	4.39395
HCC1_AACCACATCAGTCATG-1	HCC1	Scissor+	Macrophage	Macrophage_Scissor+	Macrophage_Scissor+#HCC1	1.22841	-1.8393	-0.182476	-1.81537	-1.29136	-0.408789	-2.24422	-2.8945	-4.5216	-3.2239	1.70792	0.243296	0.0889013	-0.0374361	-0.0653873	-0.839564	3.11043	0.0962524	2.45022	1.18821	-0.632058	1.88855	2.45651	0.86846	2.60651	2.40638	0.817	0.832497	-0.0477402	3.46564	0.0484924	0.970425	2.04574	1.05433	1.65848	2.94519	2.85948	4.45278	2.7895
HCC1_AACCACATCCCTGGTT-1	HCC1	Scissor+	B cell	B cell_Scissor+	B cell_Scissor+#HCC1	0.0317688	0.857227	1.43431	-1.90441	2.10243	0.627635	2.16644	2.07641	0.683569	0.0559659	-0.400366	-0.440398	-0.18293	-2.14148	-1.84565	-1.608	-2.34337	-2.09691	-3.0648	-2.50178	-1.99808	0.301559	1.55494	0.652925	-0.942597	-1.91521	-1.50644	-1.60488	-2.21385	-1.68559	-1.5455	-1.43104	-1.56254	-0.599656	-2.53265	-2.05466	-2.12371	-2.43643	-3.19197
HCC1_AACCACATCTAGTGTG-1	HCC1	0	NK	NK_0	NK_0#HCC1	-0.303623	1.20321	0.824357	0.920226	3.58469	1.06317	1.2535	0.985218	2.41649	3.30643	-0.848001	-1.90005	-2.32424	-1.73023	0.466382	-0.198251	-1.461	-1.79553	-2.51233	-1.71631	-1.59723	-2.41612	-2.38736	-1.246	-1.06407	-1.15562	-2.06078	-2.81136	-0.886442	-1.81737	-2.25075	-2.80644	-2.21025	-1.91028	-4.39629	-2.37471	-3.61488	-3.1399	-3.09736
HCC1_AACCATGCACCGCTGA-1	HCC1	Scissor-	NK	NK_Scissor-	NK_Scissor-#HCC1	-1.81762	-1.14313	0.699336	2.18108	-0.164038	-1.08366	3.15397	0.196466	0.849645	0.489064	-1.67725	1.0296	-0.530564	0.173114	-0.306362	-2.75028	-1.56016	-1.17086	-0.749636	1.1491	-0.870867	-1.64056	-1.50201	-1.0674	-2.96719	-2.1525	-2.28693	-1.15488	-1.9518	-3.06316	-2.77668	-2.59235	-2.96424	-2.28309	-3.00641	-4.0914	-4.07732	-2.64956	-2.46726
HCC1_AACCATGCATGACTAC-1	HCC1	0	Macrophage	Macrophage_0	Macrophage_0#HCC1	0.154232	-0.699222	-0.704548	-0.266439	-1.10328	-1.31338	-3.09972	-3.51284	-2.89922	-3.45287	0.45352	3.31547	1.87202	1.02329	1.19759	2.39607	2.58967	1.1121	-1.46901	0.566681	1.43215	3.12819	1.48525	0.34325	2.2173	2.13459	1.17564	3.39613	1.45631	0.0865924	3.39858	2.34732	2.19584	2.47476	2.11274	3.7419	1.34254	3.43999	4.16787
HCC1_AACCATGGTGGGCTTC-1	HCC1	Scissor-	Macrophage	Macrophage_Scissor-	Macrophage_Scissor-#HCC1	-0.913379	-0.581129	-1.242	-1.10056	-1.35985	-0.207746	-1.7415	-2.24555	-1.3558	-5.28228	2.20425	0.850242	1.34734	1.12336	1.7197	3.39637	-1.22311	1.23217	1.99811	1.44264	2.64936	1.60553	3.32673	0.0965629	2.29554	-0.884268	2.05616	3.16441	3.35378	2.43914	2.60333	0.835236	1.95266	4.19796	3.05038	3.41409	3.06069	2.42784	7.43468
HCC1_AACCATGTCCACTTTA-1	HCC1	0	Macrophage	Macrophage_0	Macrophage_0#HCC1	0.551855	0.205202	-0.148985	-1.15951	-1.08153	0.175778	-3.05753	-2.99362	-1.4579	-3.3679	1.74551	1.21896	0.0821257	2.36031	0.603234	1.61669	0.228995	-0.0113479	1.17787	-0.788119	0.187232	-1.24732	1.78318	-0.0300495	-0.215118	0.628072	1.05192	3.78581	0.732413	2.37167	2.00268	3.23615	2.85395	-0.960812	1.62416	2.1562	3.99865	1.89658	3.26727
HCC1_AACCATGTCGACGCTG-1	HCC1	0	Macrophage	Macrophage_0	Macrophage_0#HCC1	-0.86195	-1.04098	1.08754	0.181347	-1.2377	-1.84283	-3.2938	-3.93016	-2.04784	-4.70431	1.71948	0.446216	2.70441	-0.521658	3.4158	1.23883	-1.63389	1.45517	0.19137	4.32086	3.5043	2.74065	1.05962	2.26008	1.8297	4.54224	1.00508	3.4916	1.6132	0.142573	2.92779	1.35349	2.64258	7.22972	3.41054	4.63687	1.7598	6.81317	5.61334
HCC1_AACCATGTCTATCGTT-1	HCC1	0	B cell	B cell_0	B cell_0#HCC1	-0.0666194	0.291339	0.77323	1.83891	2.10056	1.81339	0.109118	1.88672	-0.194399	-1.31432	-0.0681323	-2.41584	-1.11435	-3.24253	-2.08849	-0.832381	-1.83527	-0.242669	-0.248759	-2.2998	-1.35462	-0.392673	-0.988435	-2.17933	-0.664689	-1.66943	-0.643413	-0.744461	-0.280045	-2.72899	-2.85583	-2.67595	-1.07524	-2.08932	-3.01552	-1.07507	-5.12489	-3.4658	-2.59273
HCC1_AACCATGTCTCGGTCT-1	HCC1	Scissor+	Macrophage	Macrophage_Scissor+	Macrophage_Scissor+#HCC1	-2.0755	0.776764	-1.08417	-2.64782	-4.40698	-1.84603	-3.93483	-2.99873	-1.08985	-2.13701	2.55292	-1.72595	0.0454579	0.656474	1.40107	-0.389602	0.759276	-1.14397	4.14875	1.70699	0.088758	1.44189	2.71336	0.49316	-0.555782	0.593295	2.40195	0.640549	0.494735	3.92228	0.445944	1.8005	2.10933	1.69489	1.30607	1.62694	7.31552	3.83361	2.27515
HCC1_AACCCAAAGAAGCGGG-1	HCC1	Scissor-	T cell	T cell_Scissor-	T cell_Scissor-#HCC1	-0.633077	1.26596	1.59627	0.27043	2.13789	0.236859	2.80492	4.03851	4.05894	1.03027	-1.31786	-1.44514	-1.89284	-1.31158	-2.05853	-0.46403	-0.887466	0.806244	-1.34783	-4.08413	0.394037	-1.88778	-2.52525	-2.33533	-1.75587	-1.34201	-2.1138	-0.272011	-1.99785	-1.53802	-4.10434	-2.26112	-1.73576	-2.00772	-2.17269	-2.71036	-1.7484	-2.50589	-2.5339
HCC1_AACCCAAAGAAGTCTA-1	HCC1	Scissor+	Macrophage	Macrophage_Scissor+	Macrophage_Scissor+#HCC1	0.28903	-1.27293	-1.41963	-1.07857	-1.09874	-1.72873	-1.78896	-3.15223	-2.38138	-2.76999	-0.094299	3.33897	0.838309	0.0254116	3.1174	1.42562	1.35651	2.80262	1.62374	1.21017	2.74004	1.93591	4.64313	1.3703	1.96429	3.04946	2.13546	2.70429	2.90073	1.4319	2.06209	3.62124	3.92597	2.43967	1.95121	2.90749	2.60643	3.60839	3.75202
HCC1_AACCCAAAGCCGATTT-1	HCC1	Scissor+	Macrophage	Macrophage_Scissor+	Macrophage_Scissor+#HCC1	1.09145	-0.0409823	-0.454953	-1.22214	-0.702717	-2.17675	-3.12522	-3.0825	-3.65979	-1.64347	1.98709	1.27545	-0.610584	-0.72324	1.96996	2.09073	4.19757	2.06619	-1.62773	2.36582	1.08593	0.235438	2.60776	1.04223	1.19142	0.985113	2.90698	3.38365	1.43242	2.02427	0.208084	5.09044	1.64514	3.38392	0.551223	1.2035	3.17933	3.11383	3.63442
HCC1_AACCCAAAGGTAAGTT-1	HCC1	Scissor-	T cell	T cell_Scissor-	T cell_Scissor-#HCC1	-2.53905	0.88616	1.31221	0.415822	1.3733	0.731058	0.784476	1.18668	-2.03133	2.53417	0.0139389	-1.19518	-0.827729	-0.888392	-0.0284059	-3.46924	-1.20875	-1.59666	-1.13956	-2.51509	-1.80996	-2.012	-3.35515	-0.241394	-2.33514	1.08784	-0.279833	-2.85059	0.142149	-2.05478	-0.277718	-0.842101	-1.71651	-2.63216	-2.05416	-2.01121	-3.5868	-3.08429	-2.40549
HCC1_AACCCAACAATAAGGT-1	HCC1	0	T cell	T cell_0	T cell_0#HCC1	-0.249065	1.40936	-4.41359	0.0603393	0.98627	0.994962	1.24645	-0.907608	-0.112474	3.24641	-0.984355	-1.39285	1.28546	0.754716	0.00839572	-0.79856	0.696552	-0.802194	-0.490416	0.406418	-0.217133	-2.3932	-1.59869	-1.55673	-1.50916	-2.28254	-3.77729	-0.974938	-2.07233	-1.22368	-0.556461	-0.0382863	0.306462	-2.81779	-2.30697	-2.053	-3.53858	-1.61667	-1.78884
HCC1_AACCCAACAATCAAGA-1	HCC1	0	Macrophage	Macrophage_0	Macrophage_0#HCC1	-0.177597	0.0471278	-1.23453	-1.42455	-0.630284	-3.23904	-4.83475	-4.75452	-2.97742	-0.0541454	2.64923	-1.20747	-2.20744	-1.71761	-2.00758	0.646005	-1.90681	0.619545	-0.367747	1.45562	-0.798873	-0.0792528	-0.8829	-0.420208	0.261949	-1.00914	-1.2635	-0.162188	0.27036	0.299437	0.0989715	1.32337	-0.200325	-0.612054	2.38579	0.738096	6.80857	1.20158	1.0537
HCC1_AACCCAAGTTCTCCTG-1	HCC1	0	Macrophage	Macrophage_0	Macrophage_0#HCC1	-0.789886	-3.07427	-2.09473	-1.13572	1.34591	0.290482	-1.64161	-2.60395	-1.6465	-3.26444	0.25765	2.04932	2.53993	1.48907	1.10374	1.01289	1.54965	1.01181	1.96447	3.22002	0.872169	1.80994	1.50721	0.934385	-0.417048	1.05622	0.725147	1.86955	2.17346	1.97257	3.40495	0.361321	2.6871	2.88018	1.91337	2.81252	3.29755	3.20537	7.76385
HCC1_AACCCAATCGCCGATG-1	HCC1	Scissor+	Macrophage	Macrophage_Scissor+	Macrophage_Scissor+#HCC1	-0.339032	-2.26841	2.17272	0.118862	-1.57381	-0.991429	-0.491527	-2.69328	-0.611999	-4.22892	0.322985	1.82144	-0.724663	3.24397	1.24341	1.36165	3.67871	0.391666	2.07376	2.1862	0.297757	3.8872	2.20713	1.1499	4.58685	2.11642	1.47207	1.12687	-1.15831	2.05533	2.21528	2.08048	4.82212	0.689547	1.58873	2.02248	5.86444	5.78048	3.64818
HCC1_AACCCAATCGGCCCAA-1	HCC1	0	Macrophage	Macrophage_0	Macrophage_0#HCC1	-0.687685	0.74723	-2.14275	-1.43911	-2.35184	-1.49224	-3.51934	-1.37151	-1.58984	-3.46811	2.62214	3.68719	-0.705394	2.47482	1.91726	1.62605	4.95149	0.909676	0.425055	1.22109	1.38969	1.25565	1.90456	0.634136	2.71172	2.29898	2.03819	2.0531	1.68738	2.28398	0.99845	3.44773	1.8745	2.2285	4.87966	3.1009	6.36315	3.65782	1.86269
HCC1_AACCCAATCTCTGACC-1	HCC1	Scissor-	Macrophage	Macrophage_Scissor-	Macrophage_Scissor-#HCC1	0.312092	1.07174	2.06722	-0.0384698	-4.33835	0.252685	-3.56903	-0.737211	-2.20458	-1.28129	1.64198	1.7254	-1.81024	0.256869	-0.131679	0.0566938	1.01576	0.108577	2.08379	1.16794	-0.0533451	-1.11317	1.39889	-0.532396	-1.20343	2.55225	0.0713989	-2.345	-0.393416	2.23763	-0.447975	0.43726	3.23237	1.97754	1.36247	-1.32392	6.69199	0.0420611	1.26717
HCC1_AACCCAATCTTAATCC-1	HCC1	Scissor-	Macrophage	Macrophage_Scissor-	Macrophage_Scissor-#HCC1	-1.44365	0.325604	-0.369746	-0.24173	2.11621	-2.38374	-1.20588	-1.97628	-1.76144	-0.706066	-1.25999	-2.68454	0.411204	-0.694747	1.11177	-1.02545	-1.60075	-0.935882	-0.144568	-3.33139	2.11832	0.110016	-0.922908	0.463672	0.228296	-1.19956	-0.351264	1.41044	1.45469	-1.96836	0.341652	-1.96236	1.57793	-0.412067	1.42793	-0.862428	-4.36334	-1.06183	0.735846
HCC1_AACCTGAAGAATTGTG-1	HCC1	Scissor-	Macrophage	Macrophage_Scissor-	Macrophage_Scissor-#HCC1	-0.91615	0.798652	-1.73067	-1.37799	-1.27724	-0.109387	-3.26486	-4.58847	-1.73966	-2.25936	1.37891	0.285077	2.00305	2.38463	1.19018	1.84481	1.7329	2.8978	-0.125094	2.52353	1.7666	3.04657	1.80384	2.1428	1.68845	1.74235	2.37731	4.19837	1.86714	2.24705	2.40831	1.66849	3.37155	3.243	4.06488	3.50128	4.66501	5.3212	5.46238
HCC1_AACCTGAAGACACACG-1	HCC1	0	NK	NK_0	NK_0#HCC1	0.96752	1.38549	0.265896	1.89267	1.57473	1.13753	1.48217	2.81854	0.67602	2.79094	0.180617	-0.728813	-0.632247	-2.94191	-0.454329	-0.076916	-0.0227452	-0.831967	-0.915298	0.56372	-2.10734	-2.37149	-1.2585	-1.60155	-3.06516	-2.15439	-1.58008	0.341291	-0.8696	-2.99823	-1.00864	-2.99616	-3.84025	-0.472131	-2.7061	-3.10108	-3.7859	-3.67531	-2.86674
HCC1_AACCTGAAGCCGCACT-1	HCC1	0	Macrophage	Macrophage_0	Macrophage_0#HCC1	-0.765858	-0.942005	-0.621298	-1.29847	-0.000943295	-0.777814	-2.57828	-3.33414	-2.14211	-2.72032	2.05584	2.82397	0.554539	2.6014	1.89419	0.487395	0.392839	2.87446	1.28802	-0.720501	1.2034	2.03519	2.31835	1.35051	0.147953	2.24472	0.668347	2.25067	3.0536	1.43942	1.76339	3.0715	2.34382	1.65903	3.39572	4.50081	6.5459	4.70284	4.95299
HCC1_AACCTGAAGTAATTGG-1	HCC1	0	Macrophage	Macrophage_0	Macrophage_0#HCC1	-0.57403	-0.899982	-0.259179	0.116485	-1.42667	-0.895263	-2.96638	-3.97923	-0.998919	-2.58099	-0.472936	1.68964	1.11873	2.30982	3.68046	4.25404	1.3002	0.963041	1.79659	0.816254	1.61758	1.40349	2.14025	1.0625	1.97697	1.78269	2.07835	1.85718	1.74075	3.80507	3.72111	3.07893	2.1855	2.19589	3.85429	4.54516	6.55484	4.80653	5.18727
HCC1_AACCTGACACATATCG-1	HCC1	0	Macrophage	Macrophage_0	Macrophage_0#HCC1	-1.53277	0.304827	-0.0493318	1.44089	-1.25915	-0.0146156	-2.58602	-3.93196	-2.89396	-1.7431	0.774849	1.53877	-0.951292	2.16113	3.22031	1.79274	2.34995	0.446465	3.12872	0.646933	-0.801713	0.377528	2.793	0.778568	-0.822435	-0.0727185	-0.37516	1.36951	1.17775	2.95285	2.54006	5.2484	1.88011	0.727646	1.47764	1.65071	5.37579	1.2068	2.43832
HCC1_AACCTGACAGTCAGTT-1	HCC1	0	Macrophage	Macrophage_0	Macrophage_0#HCC1	0.440651	-1.03445	-0.414754	0.214198	-1.69433	-0.582548	-2.42926	-2.31824	-2.19569	-5.50648	0.974834	0.653759	0.79252	1.15304	1.20757	2.70359	2.30844	0.217913	0.968547	0.69072	3.03548	1.97937	1.41582	2.60252	1.26456	4.1565	1.34174	1.82984	0.368972	2.32306	0.709986	3.22892	1.49211	2.08153	2.52254	2.12828	3.16387	3.70287	4.66187
HCC1_AACCTGACATCCTAAG-1	HCC1	Scissor+	Macrophage	Macrophage_Scissor+	Macrophage_Scissor+#HCC1	0.461268	-0.838338	0.676966	-0.34202	-0.423659	-2.16753	-2.62612	-2.8365	-2.86126	0.0902941	0.298137	-1.25467	-0.899709	0.220982	-0.364929	-1.1787	-0.620677	-0.194304	0.565083	-0.254864	2.4864	0.380873	-0.209514	0.0630294	1.02777	-0.591948	-0.581566	-1.58951	0.238696	1.19958	1.93374	1.27882	2.62493	-0.396138	0.439233	0.378593	2.46463	1.74814	1.5667
HCC1_AACCTGAGTCTAATCG-1	HCC1	Scissor+	Macrophage	Macrophage_Scissor+	Macrophage_Scissor+#HCC1	-0.10148	-2.50243	-0.942598	-0.204727	-1.00709	-2.76595	-4.35297	-4.66385	-4.89057	-4.48507	1.02888	1.92529	0.294065	4.09437	-0.37621	2.77447	3.82352	2.11454	-1.13967	0.799933	1.00809	2.67994	4.26911	1.71713	2.30784	1.86625	4.19874	1.95719	2.48401	0.714613	0.236954	1.44416	1.99227	1.16126	2.69651	4.18397	3.48951	3.43883	5.29262
HCC1_AACCTGAGTGATGTAA-1	HCC1	Scissor-	Macrophage	Macrophage_Scissor-	Macrophage_Scissor-#HCC1	-1.45844	0.0142253	0.671164	-0.729342	-0.525378	-2.77928	-4.54815	-3.92338	-2.09231	-1.1547	0.237181	-0.788065	-1.03673	2.68493	1.16084	-1.35006	1.34655	-1.3532	0.279836	-1.30292	-0.731754	-2.28724	0.729606	-1.32141	0.866286	1.44103	-0.0694091	0.713355	-0.149342	2.3156	1.10739	0.500183	0.368355	1.84222	2.56117	1.57331	6.008	2.41057	0.0919569
HCC1_AACCTGATCCCGTGTT-1	HCC1	0	Macrophage	Macrophage_0	Macrophage_0#HCC1	-1.08134	-0.851759	-1.38205	-1.83152	1.72653	-1.70388	-2.68235	-1.56199	-3.08174	-1.65857	-0.731004	-0.00489915	1.00306	-0.1612	0.163993	0.40897	-1.08428	0.425934	0.541785	-0.978179	1.18108	1.1757	-0.3006	0.385331	3.02065	1.1872	1.44276	3.26601	0.844554	2.06288	2.4806	-0.856166	1.72823	1.49327	1.65024	3.87145	4.76332	0.994883	4.05794
HCC1_AACCTTTCAACGTATC-1	HCC1	Scissor+	Macrophage	Macrophage_Scissor+	Macrophage_Scissor+#HCC1	-0.400118	-0.38556	-0.430329	-1.76581	-0.47887	-2.58294	-3.61749	-3.15746	-4.01684	-2.93217	0.481724	1.99315	0.66832	2.98453	1.22867	3.50747	-0.416154	2.12328	-0.202743	2.04907	1.76191	2.84082	1.80278	2.74467	3.28837	4.49726	1.71519	3.2436	4.54892	0.117683	2.28948	2.95683	2.40999	5.1572	3.46369	3.7359	2.66139	4.44773	6.29856
HCC1_AACCTTTCAATGTGGG-1	HCC1	0	Macrophage	Macrophage_0	Macrophage_0#HCC1	-2.11892	-0.625204	0.84311	1.61	-2.7442	-2.53189	-0.396603	-3.74184	-1.95479	-2.18013	-0.575979	-0.314492	-0.750623	-2.01858	-2.32621	-2.42022	0.0967053	-0.233029	0.51663	3.97054	2.13701	0.915258	2.79921	-1.2714	-1.96692	0.158677	2.83085	1.47839	1.31355	-1.14639	-0.484617	0.175891	0.613579	3.36124	4.08075	1.96427	1.94708	-0.325726	2.71506
HCC1_AACCTTTCAGTAGGAC-1	HCC1	0	Macrophage	Macrophage_0	Macrophage_0#HCC1	-0.368783	-0.205923	-2.84948	-1.45386	-1.65557	-0.0801973	-1.64961	-2.8173	-2.21982	-1.67538	-1.89213	-0.827321	0.793393	0.253178	-2.92261	0.066929	-1.67186	-2.03049	-0.407149	-1.19323	0.896887	-0.325086	0.16104	0.545643	0.370949	-1.91548	-1.94954	-1.15375	-1.05004	0.369071	2.21125	0.450676	2.80258	2.42495	-0.455874	1.65148	-2.12473	2.9221	6.94185
HCC1_AACCTTTGTACGATTC-1	HCC1	Scissor-	NK	NK_Scissor-	NK_Scissor-#HCC1	2.27051	0.574588	1.65852	1.82372	1.63531	3.11119	1.81569	2.31041	1.54318	2.2489	-1.68033	-1.15719	-0.622456	-0.828082	-1.38218	-1.1234	-0.254498	0.0397782	-0.0878204	-0.246987	-1.84329	-2.02144	-1.35778	-0.49626	-3.33074	-2.29762	-2.8082	-2.22293	-1.51304	-1.07806	-2.5149	-2.15774	-2.28971	-1.77453	-1.89639	-3.01107	-3.78109	-3.85943	-3.78571
HCC1_AACCTTTGTGTTGATC-1	HCC1	Scissor-	Hepatocyte	Hepatocyte_Scissor-	Hepatocyte_Scissor-#HCC1	-2.29195	-0.390792	-1.04737	1.21646	-0.00699972	-5.55238	-0.00726236	-2.85111	-2.15054	-0.998811	-0.415392	0.334015	-1.77599	-0.251181	0.357863	-1.52605	-0.491647	-0.706333	0.680802	-0.605868	2.29812	-0.81033	-1.00758	-0.03473	-1.71829	-2.18819	-0.760065	-0.158162	-0.130523	1.2254	-0.126168	-0.198955	2.69222	-0.622293	-0.119904	-1.32814	-3.29174	-1.13582	-1.10142
HCC1_AACCTTTTCATTATCC-1	HCC1	Scissor+	NK	NK_Scissor+	NK_Scissor+#HCC1	-0.218808	1.16035	2.5491	1.60953	0.938089	1.40837	1.25788	2.98611	0.26769	3.72934	0.0970521	-3.39311	-0.934473	0.974348	-2.62616	-2.48113	-2.37362	-2.50901	-1.48444	-1.90425	-1.00862	-2.14413	-1.48399	-1.85815	-2.07868	0.870976	-1.96287	-0.453411	-1.54529	-2.13102	-3.22021	-2.94352	-1.95752	-2.49434	-2.95692	-2.57831	-3.43294	-4.672	-2.82959
HCC1_AACCTTTTCCGGTAGC-1	HCC1	0	Macrophage	Macrophage_0	Macrophage_0#HCC1	-0.784	-0.00527822	-0.895789	-0.541161	-1.24711	-0.182993	-1.58416	-2.76235	-3.06993	-1.63183	2.02798	0.805523	0.273181	1.65218	2.17139	0.449086	1.84728	0.84539	1.6512	0.803374	-0.229799	0.738736	-0.761757	1.17775	1.0461	0.857204	2.53199	3.82741	0.365083	0.463709	1.71275	0.358077	1.45362	1.36047	2.05715	2.85166	3.64081	2.15991	0.270767
HCC1_AACGAAAAGCTACAAA-1	HCC1	Scissor-	T cell	T cell_Scissor-	T cell_Scissor-#HCC1	-1.18537	0.569901	1.01837	1.87974	1.27723	1.29192	3.02895	2.35505	1.98939	3.19508	-0.886175	-2.6164	-2.88763	-2.94609	-3.11305	-0.335775	3.20898	-2.87172	-1.87997	-1.69851	1.88207	-1.856	-0.365764	-0.58502	-2.76266	-1.16232	-1.96172	-0.810122	-2.1487	-3.03405	-1.92459	-1.94441	-1.76825	-1.26913	-1.78624	-2.04633	-3.98771	-1.62473	-3.54389
HCC1_AACGAAACACACGGAA-1	HCC1	0	Macrophage	Macrophage_0	Macrophage_0#HCC1	0.226778	-4.38555	-1.65641	-2.32877	-3.03973	-1.46907	-5.00072	-3.0723	-0.176178	-0.357241	0.825411	-0.385245	1.89963	-1.26887	0.83207	2.30088	1.06422	-0.150715	0.185448	1.9054	0.174627	3.09678	2.84976	2.50543	2.96429	1.73634	3.69838	0.0683695	-0.608097	0.244064	0.97025	-0.370009	1.21126	-0.421301	2.66392	3.2034	4.88113	4.71515	2.73274
HCC1_AACGAAACAGGCACTC-1	HCC1	0	T cell	T cell_0	T cell_0#HCC1	0.0175381	-0.452601	0.647801	0.548375	1.93334	0.135035	-0.483093	-0.163165	-1.69315	2.2651	-1.2631	0.349734	1.10801	0.0925713	-1.65205	-0.205429	-1.50142	-0.0577784	-0.530014	-1.3025	1.47086	-1.00609	-0.321472	-0.255012	-1.67426	-2.50124	-2.22827	0.917933	0.279451	-2.1757	0.52721	-1.74251	-2.84558	-0.823999	-1.92218	-2.02467	-3.3819	-1.16257	-1.46613
HCC1_AACGAAACATGCCGAC-1	HCC1	Scissor-	Macrophage	Macrophage_Scissor-	Macrophage_Scissor-#HCC1	-1.61079	-2.04317	0.21838	-1.16741	-1.60263	1.14911	0.602107	0.803515	-4.21354	-3.86245	-0.965707	1.49715	-0.565866	0.0855286	-1.73335	-0.6954	-2.3369	1.35136	-0.192452	0.589046	-2.79031	1.01555	1.44721	-0.281482	-1.99807	-1.98883	0.0322828	0.945096	1.07744	-1.88488	0.562628	-0.789711	1.21309	-0.212931	0.378232	-0.584601	-0.194976	0.826038	7.11608
HCC1_AACGAAACATGGAGAC-1	HCC1	0	NK	NK_0	NK_0#HCC1	0.890901	-0.183671	1.12484	-1.09901	1.04184	-0.113942	3.01207	1.0175	1.8173	1.42759	-1.39166	-0.847361	-0.781748	2.26812	-0.650967	-2.44472	-1.9489	-1.30188	-2.86791	-1.86159	-3.42728	-2.86713	-3.44876	-0.819121	-1.30243	-0.0823573	-0.441902	-2.41775	-1.71559	-3.06564	-1.71429	-2.52017	-2.04751	-1.05449	-1.13959	-3.09565	-1.77243	-3.65591	-1.73105
HCC1_AACGAAAGTACCAGAG-1	HCC1	Scissor-	T cell	T cell_Scissor-	T cell_Scissor-#HCC1	0.289218	0.948181	1.37601	1.13474	2.06654	1.64701	1.33885	2.29068	0.873498	1.2245	-0.383789	-1.64199	-1.68745	-1.18183	0.521312	-2.26538	-1.40677	0.759175	-1.02733	-2.54826	0.0646669	-2.85666	-1.04787	-1.90034	0.874122	0.0184366	-1.05221	1.86357	-1.3789	-2.37565	-1.58547	-2.96658	-2.71039	-0.549793	-2.67944	-1.58304	-3.57681	-1.90807	-2.27518
HCC1_AACGAAATCGCAGAGA-1	HCC1	0	NK	NK_0	NK_0#HCC1	1.31445	0.216904	0.215295	-0.301825	0.52028	-2.46033	0.89121	0.0173486	0.950489	2.45083	-1.46727	-2.78587	0.573369	-1.51459	-0.815633	-2.53492	-3.2075	-1.52526	-2.23406	-2.17307	-1.91503	-1.24478	-3.02292	-2.40703	-2.27931	-1.87935	-2.11524	-0.788734	-0.840623	-2.78974	-3.08489	-1.95724	-1.79401	-2.57923	-2.87279	-3.09822	-4.0727	-3.12851	-3.0836
HCC1_AACGAAATCTTGCGCT-1	HCC1	Scissor+	Macrophage	Macrophage_Scissor+	Macrophage_Scissor+#HCC1	0.662792	0.572306	-0.369648	1.17055	-0.644733	-2.15445	-2.23151	-3.45178	0.586088	-1.45789	2.68848	4.15069	-0.83106	2.1923	1.82514	1.48155	0.639983	0.434255	1.31059	0.993623	-0.899953	0.66566	-0.146478	0.469256	-0.131385	-1.93008	2.02633	0.129761	-0.84473	0.0757632	1.11153	3.53013	0.011134	-0.652531	2.82864	-1.89918	6.48023	3.28602	2.93002
HCC1_AACGGGAAGGCTCAAG-1	HCC1	Scissor-	T cell	T cell_Scissor-	T cell_Scissor-#HCC1	-0.549184	1.28679	1.55133	-0.960814	0.965285	-0.344464	-0.556122	0.387537	0.836984	0.880007	0.177556	-1.28008	-2.52358	-2.15268	-0.248488	-0.711583	-1.84917	-2.54388	-1.81238	-3.09429	0.175938	-0.375502	0.159581	-1.67345	-1.72708	-1.09896	-1.09952	-1.69023	-1.15674	-0.722772	-2.6715	-2.75762	0.974681	-1.88894	-2.40568	-1.67449	-3.41336	-2.03838	-2.40284
HCC1_AACGGGAAGGGTTTCT-1	HCC1	Scissor+	Macrophage	Macrophage_Scissor+	Macrophage_Scissor+#HCC1	-0.490073	0.663319	-1.32249	-0.830999	0.11537	-0.189734	-0.780033	-0.507354	-1.4043	-5.92051	-1.00057	-0.21581	2.42062	0.493278	-2.44281	-0.431705	0.643326	0.632752	0.876199	-0.481214	-1.78949	-2.28339	0.356962	1.96715	-0.364001	-1.63312	-0.30266	-0.821165	-1.41524	-1.09709	-0.542317	-0.0409174	-1.99725	1.01679	-0.255837	-1.09671	0.792368	0.931447	5.56114
HCC1_AACGGGAAGTGCACCC-1	HCC1	0	T cell	T cell_0	T cell_0#HCC1	0.340922	0.367236	-1.12724	0.920193	0.154525	0.225217	3.13474	2.49818	-0.585682	1.85227	0.139927	-1.81655	-1.22897	-0.964979	0.113671	-0.749459	0.312263	-2.11667	-2.71416	-1.92681	-0.817787	-1.10449	0.298451	-0.961469	-0.29409	-1.69155	-1.52133	-1.29047	0.704753	-2.91275	-0.571651	0.269299	-1.6348	-1.28809	-2.13293	-2.14224	-4.85896	-1.78887	-2.86713
HCC1_AACGGGACAAGCTGTT-1	HCC1	0	Macrophage	Macrophage_0	Macrophage_0#HCC1	1.35072	-0.0681473	0.731872	-1.14583	-2.29877	-1.40923	-0.620432	-2.55402	-0.365745	-4.05097	-0.808016	0.248913	1.06578	0.433307	1.69366	2.06946	0.830396	-0.542132	0.437173	-0.858301	0.261281	-0.447203	-1.52885	-0.0443602	0.772402	-1.08076	-0.297654	-0.292931	-0.699969	2.21021	0.105561	1.5972	0.471594	1.02502	2.47472	2.79691	4.1591	2.21387	3.2544
HCC1_AACGGGACATAACGGG-1	HCC1	0	Macrophage	Macrophage_0	Macrophage_0#HCC1	0.301869	0.306509	-2.29065	0.475585	1.4457	1.07014	-0.0141685	-1.66417	0.588556	-1.14935	0.517851	0.296066	0.175443	0.271106	-0.768326	-0.19218	-0.543328	-1.06778	0.750625	0.227504	-0.267225	-0.218146	-0.810559	0.567578	-0.80799	1.03921	-0.989114	0.0279067	1.01187	-1.30813	0.242336	-1.80413	1.4474	0.489857	-1.25743	1.55606	0.112444	-0.187064	5.54228
HCC1_AACGGGACATGACGGA-1	HCC1	0	NK	NK_0	NK_0#HCC1	0.869805	0.586647	0.773074	0.934881	2.80304	1.82793	1.20693	2.7048	1.1689	1.43441	-0.640821	-1.90297	-1.32081	-0.0457799	-0.875646	-1.11105	-1.63853	0.997682	-1.47616	-1.92102	-0.00295711	-1.35623	-2.39047	-0.662516	-0.351709	-0.696762	-0.0347074	0.0113672	-1.36653	-3.02172	-2.15098	-3.05166	-2.51457	-0.787304	-1.55434	-2.83986	-2.79069	-3.61568	-2.69337
HCC1_AACGGGAGTCTGTGAT-1	HCC1	Scissor-	T cell	T cell_Scissor-	T cell_Scissor-#HCC1	1.17202	1.78721	-0.484218	1.33331	2.34949	1.84522	3.08597	-0.811333	1.75032	3.105	2.63528	-2.48182	-0.0867621	-0.778567	-1.58642	-1.34844	-2.08663	-0.516172	-1.31942	-1.9995	-2.87452	-2.91371	-2.08968	-1.68569	-1.58997	-1.72135	-2.21604	0.333365	-1.36411	-2.32857	-1.45399	-1.05076	-3.34343	0.609045	-1.69978	-4.2482	-2.38785	-3.63315	-2.7011
HCC1_AACGGGATCAGGGATG-1	HCC1	Scissor+	Hepatocyte	Hepatocyte_Scissor+	Hepatocyte_Scissor+#HCC1	-0.494067	0.269329	-0.537329	0.766673	2.90454	-5.28747	-1.49569	-1.11523	-2.04834	1.54844	-0.777704	1.35298	-2.33166	-0.139687	-1.25002	-1.14341	-0.72012	-1.24844	-1.28779	1.36045	2.60183	-0.410035	-0.753866	0.140075	-1.18787	-2.4113	-1.15449	-2.50646	1.21713	1.33648	-1.39236	-2.57533	-1.54029	-1.85273	-0.53705	-1.44073	-2.40591	-1.38334	-1.7531
HCC1_AACGGGATCTTAGGAC-1	HCC1	Scissor+	Macrophage	Macrophage_Scissor+	Macrophage_Scissor+#HCC1	0.100853	-1.23451	-0.276675	-0.180498	-2.26853	-0.595609	-2.60531	-1.5424	-1.71974	-2.54174	0.456882	-0.025015	0.581338	1.08745	2.4839	1.1008	0.383196	1.33461	1.70754	1.88367	2.31	1.08791	3.35337	1.93791	3.40738	1.27803	0.70945	2.07945	1.19582	1.32322	0.918201	1.24159	1.82112	0.255846	2.14467	3.38711	3.71212	4.17954	3.93841
HCC1_AACGTCAAGCAACTTC-1	HCC1	0	Macrophage	Macrophage_0	Macrophage_0#HCC1	-0.242584	-3.432	0.369075	-1.97918	1.35278	0.081117	-2.25458	0.109669	-0.486595	-2.93639	-0.90809	-0.122046	0.879713	-0.0502899	-1.04197	0.632425	-1.60755	2.4619	1.22853	-0.0410962	0.33625	0.317997	2.98771	1.64616	1.99586	-1.24036	1.13271	1.02651	0.383218	0.674231	2.11208	1.18236	1.93635	1.2471	2.18324	0.938907	-1.8802	3.11007	5.30444
HCC1_AACGTCAGTAACTTCG-1	HCC1	Scissor-	B cell	B cell_Scissor-	B cell_Scissor-#HCC1	1.12059	-0.60449	1.12324	1.82374	1.04635	-0.615592	0.468705	-0.11208	1.04836	0.411927	-1.36773	-1.04768	-0.942651	-0.863539	-0.847825	0.302085	-1.04821	-0.934528	-1.43044	-0.473974	-1.2911	-1.22661	-1.79421	-1.85375	-0.671785	-0.771056	-0.982388	1.11509	-0.772303	-2.17798	-0.652291	-3.22265	-1.31415	-0.423508	-0.950956	-0.453729	-2.12846	-0.926166	-2.33691
HCC1_AACGTCATCCAAGCTA-1	HCC1	Scissor-	T cell	T cell_Scissor-	T cell_Scissor-#HCC1	-0.487164	0.605569	0.534068	0.477915	1.56758	1.10281	1.04062	-0.013468	2.07049	1.45608	-3.41467	-2.80161	1.29105	-1.77737	-1.19732	-0.852267	0.982434	-2.84775	-2.27494	-0.0207763	0.477738	-2.71238	-1.36124	-3.51594	-2.54428	-2.27611	-1.7634	-1.94155	-1.44734	-2.87966	-2.8007	-1.56804	-2.6773	-3.11474	-2.06967	-3.28592	-2.4276	-3.47857	-2.02024
HCC1_AACGTCATCGTAGAGG-1	HCC1	0	Macrophage	Macrophage_0	Macrophage_0#HCC1	-0.498017	1.0877	-2.68757	-0.754868	-1.36228	-1.05219	-1.78551	-2.33218	-1.68236	-3.12386	1.14819	-0.328307	1.57924	1.40137	0.427586	3.02479	-0.539858	2.82751	-0.0381026	1.95564	-0.824558	1.56593	1.08074	-0.585028	1.08697	0.47184	0.427044	4.14782	1.07188	1.4638	0.00818116	1.57585	0.880707	2.6624	0.534456	3.80174	-1.1649	3.04982	7.46411
HCC1_AACTTCTCAATTTCCT-1	HCC1	Scissor+	Macrophage	Macrophage_Scissor+	Macrophage_Scissor+#HCC1	0.556952	-0.842695	2.1023	-2.77162	0.233046	-1.85932	-2.24968	-4.33607	-2.7607	-4.05261	2.03862	0.360307	0.978773	0.80065	2.36068	2.0679	1.29178	1.39883	-1.16822	1.54545	0.752999	0.843232	-0.79302	0.197022	3.12869	2.22506	2.91943	1.71483	2.11262	2.51526	2.8551	1.69769	2.79891	1.24529	2.59825	4.35348	6.71216	0.87597	1.62609
HCC1_AACTTCTGTACGGTTT-1	HCC1	0	NK	NK_0	NK_0#HCC1	0.763457	1.05631	1.34593	1.33779	1.89148	2.25053	1.37896	0.456683	2.23648	1.35791	-0.506767	-0.0342759	-1.59386	-0.990139	-3.00882	-1.61499	-2.22058	-2.50584	0.533776	2.65036	-1.60769	-0.334269	-1.07632	-0.978612	-0.842146	-2.61195	-1.67339	-0.887599	0.190621	-1.60356	-2.75034	-3.35401	-1.0584	-0.455699	-2.14726	-3.23948	-4.70052	-1.6402	-2.68324
HCC1_AACTTCTGTAGAATAC-1	HCC1	Scissor+	Macrophage	Macrophage_Scissor+	Macrophage_Scissor+#HCC1	0.519591	-0.350236	1.07302	-2.70241	-0.396239	-1.87302	-3.09681	-3.45863	-1.97045	-3.02834	0.139521	0.958938	-0.181932	1.2944	3.27487	-1.89653	1.13438	-0.0203007	1.40496	0.0133556	0.890289	1.02529	2.15059	1.24001	-0.204612	2.51021	1.16363	-2.40316	-1.02015	3.29079	-0.301899	1.91625	1.76212	4.1437	2.12687	1.83861	4.61082	2.60887	1.54744
HCC1_AACTTCTTCGTTACCC-1	HCC1	Scissor+	T cell	T cell_Scissor+	T cell_Scissor+#HCC1	0.0883857	0.751595	2.29393	2.13466	2.55858	1.70514	1.52736	1.55633	0.0120157	3.45879	-1.35423	-1.11179	-3.13655	-1.376	-1.86702	0.448296	-1.64381	-1.78326	-0.567599	-1.63322	-2.5634	-2.71046	-2.01734	-1.82343	-1.12824	-1.98803	-1.25318	0.675635	-2.91983	-1.82859	-1.99818	1.41618	-0.443635	0.243102	-3.45584	-1.84352	-3.74587	-2.55676	-1.61971
HCC1_AACTTCTTCTCCGCAT-1	HCC1	0	T cell	T cell_0	T cell_0#HCC1	1.31515	0.157385	0.460216	-0.658537	-2.10908	2.6918	1.14969	2.91652	1.01028	2.90673	-2.10197	-2.26798	-2.34249	-0.787549	-1.15605	-1.66981	0.764934	-2.00667	-0.614275	-2.71163	-2.92031	-3.85455	-2.16893	-2.96536	-1.24594	0.111549	-1.72546	-3.76209	-0.614704	-1.42753	-3.84484	-0.819189	0.593004	-1.28932	-2.3055	-2.27411	-2.26059	-3.92835	-3.29584
HCC1_AACTTCTTCTTTCCAA-1	HCC1	0	Macrophage	Macrophage_0	Macrophage_0#HCC1	-2.38572	1.12382	-0.886868	-3.02352	-1.42455	0.142194	-1.36635	-1.74304	-1.80527	-4.89037	1.31845	0.921161	1.27349	1.09967	-0.208906	0.843337	-0.303501	1.31598	2.89747	2.01433	1.37956	2.14744	0.930978	1.93239	0.655715	-0.341059	0.210836	1.88725	0.310076	3.48544	1.40395	0.505044	2.06451	2.71568	2.6803	4.18703	6.23507	2.10924	5.12918
HCC1_AAGAACAAGTTGAATG-1	HCC1	Scissor+	Macrophage	Macrophage_Scissor+	Macrophage_Scissor+#HCC1	-0.753015	-0.319802	-0.017037	-0.202992	-0.858724	-0.952952	-1.21776	-1.34635	-1.89923	-4.51147	1.23181	1.27879	-0.042102	2.73385	1.70769	0.319704	1.7802	1.75477	2.13491	-0.868989	0.472241	2.02345	1.06124	1.14608	3.85136	3.43222	1.21691	1.93465	-0.135384	1.87727	0.901573	2.11609	3.38	2.26375	2.89037	3.22803	3.01015	4.98746	3.52831
HCC1_AAGAACACACGACAGA-1	HCC1	0	Macrophage	Macrophage_0	Macrophage_0#HCC1	0.577244	-0.306461	-1.30739	-1.91687	-0.559507	-1.22966	-4.02625	-4.91841	-1.06331	-1.28693	0.366743	0.0621383	-0.053503	2.11297	2.17607	2.64312	1.92316	0.558828	1.43519	-0.657918	0.437536	-0.79875	2.19711	0.0714185	-0.185962	2.2504	0.252791	2.0902	0.533531	1.66748	3.37214	1.24335	-1.35806	-0.304914	2.11516	0.815308	3.58366	2.05018	3.94663
HCC1_AAGAACACACTCCTTG-1	HCC1	Scissor-	NK	NK_Scissor-	NK_Scissor-#HCC1	2.2665	1.63339	1.29385	1.27347	1.46441	4.24315	0.238698	3.71154	2.76583	0.100866	-0.251347	-0.210548	-2.07722	-2.7606	-1.80289	-1.23384	-3.29903	-1.46803	-2.73835	0.881137	-1.02628	-2.6762	-3.58219	-2.37942	-2.00724	-2.22937	-1.72084	-1.89942	-2.2071	-2.01007	-1.87448	0.0776578	-1.06606	-1.26191	-1.31827	-0.900609	-4.84887	0.0417363	-3.33013
HCC1_AAGAACACATCTTCGC-1	HCC1	Scissor-	Macrophage	Macrophage_Scissor-	Macrophage_Scissor-#HCC1	0.113321	-1.00251	-0.152223	-0.021569	-0.375014	-0.539889	-1.62153	-0.900595	-1.05199	-1.17159	2.29006	0.635262	-0.395857	-0.0872482	0.130106	1.40707	0.806251	3.02556	1.43599	1.40347	1.16012	1.2973	1.50255	1.27713	1.9014	-0.979707	1.17592	2.70416	0.512319	1.68328	-0.567131	1.35953	0.811702	4.07535	-0.0347331	2.08229	3.10437	2.08531	6.48619
HCC1_AAGAACACATGAAGCG-1	HCC1	0	Macrophage	Macrophage_0	Macrophage_0#HCC1	0.247997	0.760378	0.683109	-0.216869	0.377578	-4.40111	-1.77016	-2.85606	-2.40328	-1.1874	0.750838	-0.818174	-1.56369	0.758414	-0.628746	-0.365448	-0.698659	-0.554353	0.989042	1.01025	2.34518	0.120216	-2.54589	0.362658	-0.0408808	-0.301482	-0.75992	0.902117	0.535517	2.10868	1.2588	1.9777	0.157823	-2.39027	0.130435	0.0356406	4.2561	0.468366	0.656914
HCC1_AAGAACAGTGTTCCTC-1	HCC1	Scissor+	Macrophage	Macrophage_Scissor+	Macrophage_Scissor+#HCC1	-0.0731277	-0.814676	1.10666	-1.61309	-2.2914	-0.306081	-3.41414	-2.36574	-0.126023	-1.60395	-1.87699	-0.958953	-1.51582	1.0058	-0.380997	-0.125298	1.30414	0.240033	0.387322	-1.07995	-1.13824	-2.06691	-0.596311	-0.141954	-0.752124	-0.712723	-1.63598	-0.629329	2.20546	-0.638566	0.762909	2.3387	-1.79418	0.0554727	-0.555622	-0.0972492	6.10533	2.95446	4.36073
HCC1_AAGAACATCACTTCTA-1	HCC1	Scissor-	Macrophage	Macrophage_Scissor-	Macrophage_Scissor-#HCC1	-1.91416	0.485034	-0.710509	-1.09704	-2.57362	-3.85306	-2.05056	-3.92117	-1.4199	-2.5486	0.541987	0.83834	1.10469	0.775484	0.00639596	0.00444595	0.842015	0.802296	-0.0284123	-0.774154	0.277776	-0.806573	2.42845	1.6965	0.270525	2.63703	1.48892	3.15409	0.923998	3.18142	2.37615	1.49617	0.663163	0.901707	4.31491	2.24914	4.78102	3.6047	3.00379
HCC1_AAGAACATCATTTGTC-1	HCC1	0	Macrophage	Macrophage_0	Macrophage_0#HCC1	-2.30325	0.761372	-0.0526946	-0.658703	-0.598572	0.720044	-1.24568	-2.32421	1.45062	-0.905666	-0.305859	-1.84226	-1.09936	-1.07981	-2.12801	-1.90489	-1.1143	-0.911008	-0.708017	-3.26773	1.77709	0.502726	-0.963599	3.08246	-2.00717	-2.26052	-0.910095	-0.0640849	0.150876	-2.22126	-2.0156	-1.91546	-2.65114	-2.98451	-0.800793	-2.04757	0.131813	-3.01408	6.01439
HCC1_AAGACAACACTTGGGC-1	HCC1	0	Macrophage	Macrophage_0	Macrophage_0#HCC1	0.610838	-2.6633	-1.65927	-1.6804	0.243848	-0.478973	-3.04701	-2.82644	-0.161373	-2.65221	1.76844	1.22817	1.36258	-1.38592	-0.570075	1.29631	2.19471	-0.838112	-1.37703	3.57378	1.6775	1.61978	2.54498	1.65781	1.0521	-1.26905	0.294915	0.164142	1.52113	1.63098	0.219676	4.08574	1.62859	-0.4349	-0.247762	0.125253	0.929331	2.65417	6.8896
HCC1_AAGACAACATAGGAGC-1	HCC1	Scissor+	Macrophage	Macrophage_Scissor+	Macrophage_Scissor+#HCC1	-1.51933	-1.38192	-0.285723	-0.377887	0.0051388	-2.26439	-1.862	-3.64808	-1.70435	-2.54833	1.3807	2.38459	1.04417	1.48649	2.63189	2.02921	-0.121997	2.82648	1.70198	1.33176	3.09918	0.801532	0.861719	-0.342887	1.23222	2.05892	2.64463	2.46558	3.19934	2.8908	2.61177	1.92546	1.5018	1.86904	2.61605	3.72973	4.93254	2.61741	4.85816
HCC1_AAGACAAGTAGAGACC-1	HCC1	Scissor-	Fibroblast	Fibroblast_Scissor-	Fibroblast_Scissor-#HCC1	0.246043	-0.488833	-1.97978	-0.326991	-0.914543	-1.70452	-1.183	-2.2826	-0.430675	-0.434619	-0.635407	2.23444	-0.392621	0.996381	1.47831	3.05121	-1.5308	-0.949353	-0.89541	-1.07619	-1.12157	-0.459819	-1.05101	-0.723752	-1.05611	-0.252704	-1.69665	0.440969	0.717068	-0.833308	-0.8322	-0.155969	-0.118537	0.356318	-0.821467	0.0506784	-2.12981	-0.722563	-1.03663
HCC1_AAGACAAGTCCAGAAG-1	HCC1	Scissor-	Fibroblast	Fibroblast_Scissor-	Fibroblast_Scissor-#HCC1	0.00604998	-0.66405	-0.818404	-0.538995	1.35113	-2.94578	0.626546	-1.83489	-2.74952	0.987256	-1.43535	-1.45665	-0.945961	-1.57802	2.82595	0.761483	-0.146463	3.00399	-1.0153	-1.1977	-0.625225	-1.70985	-2.22817	-1.65054	-1.52046	-1.08771	-1.63729	1.02431	1.97764	-1.05478	0.264738	-1.43626	-1.77341	0.619223	1.8376	-1.55179	-2.79674	0.249163	-0.266586
HCC1_AAGACTCAGAAGCCAC-1	HCC1	0	T cell	T cell_0	T cell_0#HCC1	-0.269756	-0.0196056	1.39672	1.61047	1.7833	2.79057	1.72443	2.38577	2.88289	2.39111	-1.23596	-2.13112	0.265063	-1.11731	-0.750414	-1.87606	-1.59696	-1.40848	-1.77781	-1.0025	-1.18782	-0.0839732	-1.77691	-3.05456	-0.480954	-2.17767	-3.11244	-1.336	-2.9703	-2.31605	-3.45005	-3.56449	-0.68186	-1.97213	-4.28832	-2.82396	-1.70611	-3.58139	-4.42332
HCC1_AAGACTCAGCGAAACC-1	HCC1	Scissor-	Macrophage	Macrophage_Scissor-	Macrophage_Scissor-#HCC1	-1.2413	-0.478913	-0.644705	0.642793	-1.3829	-2.14988	-1.90904	-3.53904	-1.34541	-2.90416	2.22763	0.726591	0.454227	0.482974	2.54867	2.09109	1.13408	0.483642	0.726432	-0.793148	-0.119326	0.517765	0.295853	2.59821	0.0851441	1.03675	0.42372	1.63959	1.91653	2.82126	3.10075	1.9222	1.89021	1.19627	1.56873	2.51531	6.03281	3.42606	4.15074
HCC1_AAGACTCCAGCACCCA-1	HCC1	0	Macrophage	Macrophage_0	Macrophage_0#HCC1	-1.553	-1.29951	0.260482	-2.12079	-0.924947	-1.71443	-2.21956	-3.6557	-1.75563	-4.27821	-0.499497	2.32042	1.00103	-1.03254	0.525394	-0.339389	3.15586	-2.16219	0.197903	-1.44527	-0.948127	-2.4689	-0.839926	0.0283644	-1.3445	-2.38716	-0.62944	-1.20001	0.236861	1.2216	1.40689	1.06616	0.653552	-1.97277	0.644746	-0.539276	0.0415314	2.79797	6.59231
HCC1_AAGACTCCATCACCAA-1	HCC1	0	Macrophage	Macrophage_0	Macrophage_0#HCC1	-0.10576	0.0921283	0.276411	-1.13183	-1.7532	-1.2194	-2.46933	-3.24282	-3.24805	-3.08918	-0.355374	0.727335	0.882895	1.23207	0.0134779	0.868378	1.62548	1.49742	1.82769	0.533232	-0.217671	1.14538	1.74995	-0.0755068	-0.273878	4.15795	-0.26113	0.468467	1.24498	2.53759	1.04527	2.88153	1.09445	2.15736	2.51908	2.27542	5.14365	4.13651	4.96879
HCC1_AAGACTCGTAGGACCA-1	HCC1	0	T cell	T cell_0	T cell_0#HCC1	-1.16814	1.45033	1.79268	-0.255832	1.33369	0.467229	3.37378	2.21398	2.85885	0.958094	-1.27755	0.585979	-0.391154	-0.089557	-2.30113	-0.186357	0.670023	-2.58194	-0.227708	-2.3396	-0.625665	-3.26834	-1.81044	0.958782	-1.15748	-2.04731	-2.94674	-0.173654	-1.65488	-2.6155	-3.41495	-2.13473	-0.956089	-0.49305	-2.84103	-1.35455	-2.80221	-3.36577	-3.14699
HCC1_AAGACTCTCATGGAGG-1	HCC1	0	Macrophage	Macrophage_0	Macrophage_0#HCC1	-1.96549	-1.92525	-1.11228	-1.71261	-2.80748	-1.33768	-3.25467	-1.96465	-0.956804	-2.16589	2.0162	0.0168076	2.20184	0.130463	0.3157	-0.305302	0.926103	0.39768	0.669446	1.92377	2.71384	2.57356	0.906125	0.228763	0.106097	0.536951	0.849347	3.17334	2.23952	1.9658	0.0787187	1.12868	2.18152	5.40269	3.65397	1.73371	3.21718	1.27912	7.62276
HCC1_AAGACTCTCCCATAGA-1	HCC1	Scissor-	Macrophage	Macrophage_Scissor-	Macrophage_Scissor-#HCC1	-1.42249	-0.234155	-3.19733	0.359829	-1.35642	-1.41182	-2.28794	-1.70751	-1.04425	-3.28731	0.295237	-0.795663	2.23399	1.28436	1.07072	0.721958	1.46443	2.30683	0.799532	-0.173935	1.75222	3.21639	1.64389	0.936862	1.7121	2.83234	-1.11464	1.46581	2.01753	2.14945	0.150162	-0.0929052	2.99745	2.76823	3.14107	2.25313	1.47632	1.92799	2.77302
HCC1_AAGACTCTCCCATTTA-1	HCC1	0	NK	NK_0	NK_0#HCC1	0.653122	0.788644	1.77935	0.780443	1.01368	2.11854	2.18725	2.77735	0.679811	1.84428	1.61504	-1.32872	-0.507011	-2.00768	-1.99611	-0.275783	-1.48697	-1.29027	-1.88619	-3.12709	-2.91847	-2.89803	-0.0660421	-1.35671	-1.80497	-1.27788	-3.54594	-2.81572	-2.69385	-2.66783	-2.32507	-2.28745	-3.25959	-2.15452	-2.78834	-2.10598	-3.42749	-2.72708	-2.65713
HCC1_AAGACTCTCGAATCCA-1	HCC1	0	T cell	T cell_0	T cell_0#HCC1	-0.65111	0.544844	-1.10115	0.160997	0.409016	2.45559	1.02457	2.28828	2.22548	3.211	-0.66535	-3.09678	-1.4216	-1.92163	-2.07718	0.0682889	-2.28243	0.975845	1.9603	-2.73646	-1.6092	-1.24302	-1.03205	-0.99502	-0.179951	-1.45652	-1.26014	-0.832858	-0.282088	-1.73258	-2.30099	-3.13815	-2.95374	-0.843756	-3.40322	-1.92438	-2.2621	-0.881053	-3.52605
HCC1_AAGATAGAGACGATAT-1	HCC1	Scissor-	Macrophage	Macrophage_Scissor-	Macrophage_Scissor-#HCC1	-0.429228	-2.93365	-0.518047	-3.88627	-1.77146	-0.942663	-4.01472	-1.79942	-2.74884	-2.74055	1.91268	-0.0896857	1.30676	-1.01625	-1.334	1.21988	-0.127981	0.172102	1.14829	2.69818	2.49484	1.26863	2.02048	0.150484	0.635835	0.0644683	1.46634	1.69982	1.86066	-0.324536	0.791778	-0.947079	0.708713	3.69384	1.06154	2.9155	-0.481495	4.21544	9.18422
HCC1_AAGATAGAGCACTCGC-1	HCC1	0	Macrophage	Macrophage_0	Macrophage_0#HCC1	1.34678	0.34835	0.605118	-0.00421878	-3.35699	-0.952892	-4.16992	-3.27288	-0.834716	-0.973837	-1.67741	-1.66682	-1.00734	0.377445	0.258099	-0.231884	0.0196922	-1.23842	1.95497	-0.748368	-0.0829099	-0.41362	-0.0534147	-0.685198	-0.757682	-2.69174	0.703081	-0.269543	-1.13032	5.34295	1.38864	1.36423	0.803404	-0.0256699	2.70979	1.04435	4.22538	0.609704	2.81139
HCC1_AAGATAGAGCGTCTGC-1	HCC1	Scissor+	Macrophage	Macrophage_Scissor+	Macrophage_Scissor+#HCC1	-0.363703	-0.769269	-0.342427	1.466	-1.52162	-0.126644	-4.89105	-2.28469	-0.0412025	-1.70964	2.42183	-2.48119	-1.4569	1.35478	0.471855	-1.05394	5.36409	0.699557	1.01923	-0.32431	-0.0966106	-0.862777	-0.449215	1.28329	1.33427	-0.0740568	0.454713	2.7024	-2.64031	3.06104	4.1697	2.10435	1.69067	-0.991897	1.04445	1.43598	7.91195	1.68527	3.41068
HCC1_AAGATAGCAAGGTCGA-1	HCC1	0	Macrophage	Macrophage_0	Macrophage_0#HCC1	0.257317	-1.86849	-0.0531588	-0.145756	-2.68516	-0.703939	-2.00829	-3.46112	-2.53513	-3.06053	1.47188	0.763618	-0.412475	3.71254	-0.188677	1.36758	1.55364	1.229	0.792933	1.29154	0.56244	0.361435	0.264964	0.768477	0.51391	1.20753	1.16212	0.636342	0.461931	2.39831	-0.257636	1.39038	2.41904	1.82643	1.85943	2.91648	2.87162	2.61572	3.04139
HCC1_AAGATAGCAGACACCC-1	HCC1	0	Macrophage	Macrophage_0	Macrophage_0#HCC1	0.994885	-0.565324	-1.38737	-0.702171	-1.89794	-0.297247	-2.08799	-4.85795	-2.97187	-4.81094	0.849299	2.71911	0.589125	1.95614	2.0385	1.01859	0.268039	1.72543	0.557896	1.16085	3.35781	1.83716	2.73945	4.08808	2.31604	4.16151	3.22227	3.474	1.15161	0.871356	2.11298	3.65605	2.86865	4.01542	2.79519	3.7818	4.74317	4.36689	3.95231
HCC1_AAGATAGTCAAGCCAT-1	HCC1	Scissor-	Macrophage	Macrophage_Scissor-	Macrophage_Scissor-#HCC1	-1.26378	0.383559	0.0747767	1.06057	0.0376933	-3.9227	-2.19163	-2.89411	-0.541168	1.23576	-0.260325	-1.60902	-0.80071	0.640537	-0.279762	-0.372729	-0.996686	-1.74058	-0.401524	-0.627412	0.678731	-0.517077	-0.951276	0.345485	-2.26773	-0.321979	-1.04347	0.687112	-1.17493	-2.04195	-1.11502	-0.3489	-0.437997	-0.729492	-1.95822	-0.868025	-1.8885	-3.90926	-0.790553
HCC1_AAGATAGTCATCACTT-1	HCC1	Scissor-	Fibroblast	Fibroblast_Scissor-	Fibroblast_Scissor-#HCC1	0.141964	-0.971384	1.95676	0.32354	1.1209	-4.42058	-1.16184	-0.479353	-0.343619	-0.00939546	4.14716	-0.637278	-2.9213	-0.938482	0.224418	0.0836861	4.60311	2.12355	-0.698309	-3.02761	-0.253717	-1.80575	-3.31469	0.899095	-1.07382	0.139349	-0.811283	-0.239607	0.1076	-0.3324	-1.45573	-0.806618	-1.94979	0.186694	2.60283	-0.15668	-2.30264	0.83136	-1.6638
HCC1_AAGCATCAGCCGTAAG-1	HCC1	0	T cell	T cell_0	T cell_0#HCC1	-0.849208	1.10768	-0.0401803	2.15417	0.700871	1.83289	-0.511143	1.40805	0.351417	2.77503	-1.17949	-0.0896059	-0.469438	0.342504	-0.936713	-0.434913	-1.57315	-1.14412	0.184153	-1.5255	-1.60392	-0.298545	-2.29131	-0.759619	-0.181776	0.617157	-0.0592347	-2.13308	-0.456358	-2.49199	-0.960392	-0.795406	-1.79104	-1.46606	-2.89269	-3.59555	-2.15986	-0.958863	-2.28846
HCC1_AAGCATCAGGGAGGAC-1	HCC1	Scissor+	Macrophage	Macrophage_Scissor+	Macrophage_Scissor+#HCC1	0.113618	-2.57283	0.0605344	0.220916	-1.92886	-1.84614	-3.34329	-4.25438	-3.98445	-1.89211	-0.414947	-1.28475	-0.423331	0.123889	3.27763	-1.81172	0.05801	1.65141	0.737118	0.113113	1.86832	2.21611	2.21319	3.11187	1.06597	2.33735	2.47456	0.544344	-0.138254	0.748548	0.207999	2.51803	3.86977	3.23103	4.12726	3.14878	3.37699	0.806628	3.32927
HCC1_AAGCATCCACCAAAGG-1	HCC1	0	Macrophage	Macrophage_0	Macrophage_0#HCC1	1.19551	-0.219239	-0.0980159	-0.910997	-0.429312	-1.05476	-1.15852	-0.879445	-0.552959	-1.94728	3.86387	2.20666	1.64228	-0.479503	2.49333	1.6639	-1.97733	2.55621	0.719951	1.7562	0.452605	0.33109	2.74208	0.869722	1.5562	-0.379053	1.10079	2.64474	1.31574	-1.4364	1.63448	-0.682031	0.491012	2.81079	2.59097	2.61291	2.49355	2.99667	6.76726
HCC1_AAGCATCGTCGTTCAA-1	HCC1	0	T cell	T cell_0	T cell_0#HCC1	0.0525278	0.663387	0.418254	1.04117	2.41563	1.2493	2.63006	2.53713	1.32002	1.74438	-0.543296	0.868354	-1.5039	-0.492702	-2.82856	-1.61828	-1.00156	-1.00921	-2.74579	-0.683401	-2.13834	-1.44856	-1.99371	-0.596837	-1.85577	-1.08446	-2.09429	-1.09945	-0.385291	-2.02343	-1.58803	-0.685842	-3.35361	-0.689941	-2.10805	-2.44946	-2.63289	-2.28601	-2.25012
HCC1_AAGCATCGTGGTATGG-1	HCC1	Scissor-	Macrophage	Macrophage_Scissor-	Macrophage_Scissor-#HCC1	-0.895941	-0.308397	-0.583321	0.428912	-0.503423	0.25827	-2.68401	-3.05115	-0.845024	-1.10357	-0.814918	-1.31022	-0.00941008	-1.05254	0.608281	-1.51861	-2.0311	-0.809516	0.998252	1.6544	1.22217	-1.05519	0.817182	-3.12498	0.546034	-0.337828	0.277492	1.33039	2.04525	-1.16037	0.856166	0.156604	0.341841	2.45815	-0.343792	-0.0311626	-0.021767	2.82856	4.70198
HCC1_AAGCATCGTTACACAC-1	HCC1	Scissor-	Macrophage	Macrophage_Scissor-	Macrophage_Scissor-#HCC1	-0.20145	-1.02834	-2.94135	0.652827	-1.54103	0.392726	-3.01359	-1.74801	-2.20207	-2.52981	1.34445	-0.246707	-0.91933	1.67362	1.65089	1.00334	-0.123849	2.02099	1.48874	1.45908	1.08846	2.42552	1.22587	-0.351387	1.84618	0.100106	0.239633	1.47045	1.62404	0.55916	1.40718	1.56982	0.193467	2.12926	0.890859	3.037	4.90615	2.23597	2.84828
HCC1_AAGCATCTCATGGATC-1	HCC1	Scissor-	Macrophage	Macrophage_Scissor-	Macrophage_Scissor-#HCC1	-2.09641	-1.76482	-0.302167	0.841219	0.163764	-1.52744	-1.18437	-2.72851	-1.00438	-3.35915	-0.259052	2.69811	0.963984	1.53699	3.6337	2.10105	2.44304	0.350034	3.23068	0.681244	0.846649	2.08638	1.63181	1.34266	1.7832	0.952137	2.55195	2.34681	0.934476	1.41523	3.49146	1.72703	2.26792	3.30755	3.87012	2.49733	4.86911	0.853983	3.92408
HCC1_AAGCATCTCATTCCTA-1	HCC1	0	Macrophage	Macrophage_0	Macrophage_0#HCC1	-2.79354	1.02094	0.0932544	-0.657102	-0.0326729	-1.37465	-2.39475	-1.65353	-1.04869	-3.40776	0.429325	0.936745	1.14958	0.882473	1.75712	1.55582	2.51622	2.17267	0.997441	-0.00607731	0.85472	1.26686	2.07309	2.23303	1.1778	-0.0354177	0.265389	2.85089	1.56613	0.614512	1.38318	0.228277	1.64857	1.78694	2.16757	-1.22259	1.90089	2.39729	6.74426
HCC1_AAGCATCTCTTTACAC-1	HCC1	0	Macrophage	Macrophage_0	Macrophage_0#HCC1	-0.0132957	-0.983448	0.182591	0.347925	-1.47896	1.3665	0.707377	-1.49609	-1.63055	-3.16006	3.29354	0.711759	0.694959	-0.719627	-0.407402	0.0536675	1.05284	-0.906494	1.94654	1.18202	0.870376	0.355896	0.830008	0.23116	0.490632	-1.11962	0.416319	1.47887	1.16422	1.12724	0.268236	-0.169313	0.296771	1.05412	1.36009	0.513642	0.773894	1.47886	6.57355
HCC1_AAGCCATAGAGAGAAC-1	HCC1	0	Macrophage	Macrophage_0	Macrophage_0#HCC1	-0.640919	-0.0587959	0.178386	-0.452739	-2.3676	-1.22337	-1.20999	-0.274216	-2.37773	-0.660921	1.25168	-0.3683	-1.04126	-2.25137	-0.255834	-1.91217	0.0491571	0.771379	2.1827	-1.64108	-0.257389	1.48481	-1.58162	-2.30778	-0.260349	-0.0245479	1.17139	-2.29531	0.265995	1.83571	0.705653	0.625633	-0.0451727	-0.50658	1.08878	0.249028	2.13007	1.78484	4.15008
HCC1_AAGCCATAGCCTCGTG-1	HCC1	Scissor+	Macrophage	Macrophage_Scissor+	Macrophage_Scissor+#HCC1	-0.298393	-0.704936	-1.37698	-2.87663	-1.50641	-2.78641	-2.7736	-3.75959	-1.48654	-1.26901	2.54267	2.25482	1.7747	4.34469	4.43718	0.520071	2.86988	2.48567	1.24178	1.13112	2.64062	3.79732	2.83444	0.407209	1.46537	3.94217	2.02972	4.3996	2.63475	2.64953	1.8774	2.31534	2.33305	3.77616	1.50724	2.39017	3.25039	4.30712	4.34548
HCC1_AAGCCATAGGGACACT-1	HCC1	Scissor+	Macrophage	Macrophage_Scissor+	Macrophage_Scissor+#HCC1	-2.22129	-1.82061	-0.428614	-0.167755	-2.16198	-1.98975	-1.30413	-1.83293	-2.33243	-2.09854	3.72152	3.58648	0.635948	1.37746	2.29615	0.69394	3.13939	2.84197	2.03815	2.32518	1.0662	0.619492	0.721723	2.62076	3.5307	1.52073	2.09466	3.68616	1.43735	0.61789	2.98222	1.08309	1.40406	1.53295	3.48904	2.74793	4.05476	3.69539	4.23947
HCC1_AAGCCATAGTCGAAAT-1	HCC1	0	Macrophage	Macrophage_0	Macrophage_0#HCC1	0.79653	0.360979	-1.87981	-0.644322	-2.84274	-1.19673	-2.00689	-3.09047	-2.25436	-4.50942	0.61747	3.34979	1.15205	0.864358	1.9089	1.52231	2.54769	1.16611	2.82948	2.5807	1.82108	1.79874	2.41114	3.14331	3.11288	4.59943	1.72814	3.40049	0.0444066	1.0617	0.985544	2.47675	1.3376	1.46389	2.5593	3.55906	5.01136	2.92802	3.94985
HCC1_AAGCCATGTTCAAGGG-1	HCC1	Scissor-	T cell	T cell_Scissor-	T cell_Scissor-#HCC1	0.54608	0.91507	-0.399764	1.59712	1.76325	0.681739	1.47335	0.473093	1.69246	3.8243	-2.63	-1.8938	-0.0849311	-0.725958	-1.70128	-0.729281	-0.585093	-2.21969	-1.65182	-1.42483	-0.6432	-3.14188	-0.407959	-1.66646	-2.05064	-3.65716	-2.3175	1.01564	-1.85603	-3.16637	-0.242871	-1.71363	-0.152939	-2.88733	-3.74343	-1.33881	-4.2741	-0.0816748	-2.56181
HCC1_AAGCCATGTTTGGAGG-1	HCC1	0	Macrophage	Macrophage_0	Macrophage_0#HCC1	-0.219634	-1.47193	-2.40501	-1.27228	-1.24714	-0.859438	-1.636	-5.42776	-2.30446	-4.35271	1.47541	2.11547	1.15668	4.35129	2.78515	0.744265	2.41611	2.63178	0.688668	2.10545	2.29872	2.40262	0.13106	1.16643	3.05712	2.62475	3.548	3.52687	2.31959	1.63697	3.19027	3.33582	3.37798	2.63388	1.8548	4.01503	4.83423	5.49805	4.3137
HCC1_AAGCGAGAGACGTCGA-1	HCC1	Scissor-	Macrophage	Macrophage_Scissor-	Macrophage_Scissor-#HCC1	-1.91497	0.758649	-1.53776	0.727034	-1.25297	-2.62366	-2.64529	-2.12002	-2.85439	-3.25003	0.0141141	0.917751	0.527352	-0.502035	1.60061	-0.805817	4.35094	0.777286	2.36661	0.670497	-0.788504	0.297105	2.78926	1.75505	2.03142	0.747756	1.43483	2.73626	2.25765	2.74537	1.53048	3.62811	2.90867	1.6024	2.56998	2.31178	7.68776	3.56803	5.34037
HCC1_AAGCGAGAGCATCAGG-1	HCC1	Scissor-	Macrophage	Macrophage_Scissor-	Macrophage_Scissor-#HCC1	-0.235412	1.18643	-1.12384	-1.7711	2.50069	1.66701	-1.01884	1.61594	0.641725	-2.19618	0.714311	0.436429	1.46005	-0.308975	-1.79975	0.0504686	-1.59446	-0.420706	1.32926	0.458787	1.09386	-0.0683325	0.890563	0.348045	1.57871	-1.35035	1.12972	0.736811	2.10841	1.95732	-0.467773	0.524345	1.8538	-0.0277485	0.133955	0.63886	0.179195	1.88186	4.83587
HCC1_AAGCGAGAGTTACGAA-1	HCC1	0	T cell	T cell_0	T cell_0#HCC1	1.64044	1.50575	0.777596	0.271576	1.26571	0.310147	0.756035	2.06708	0.285809	2.67751	-0.52015	-0.567941	-2.14512	-3.53152	-0.936646	-0.850495	1.01122	-1.79526	-0.830986	-1.94798	-2.11732	-3.33298	-1.90585	-2.01207	-0.468963	-2.1102	-1.73317	-1.63257	-1.39409	-1.21896	-3.19383	-1.6792	-2.66651	-2.31497	-3.87347	-3.18821	-4.6899	-3.28167	-2.22389
HCC1_AAGCGAGCATGACAGG-1	HCC1	Scissor-	NK	NK_Scissor-	NK_Scissor-#HCC1	1.73194	1.37337	1.10152	0.763137	1.05573	0.148486	2.15393	0.943633	2.22906	2.18956	-1.06885	-2.91676	-1.33191	-1.35299	-1.35228	-1.84165	-1.38113	1.19863	-0.751282	-1.40417	-2.43739	-2.42641	-1.3868	0.615896	-1.21826	-1.70347	-1.71519	0.607442	-0.559383	-1.97689	-2.32539	-0.928293	-1.78976	0.253201	-2.6386	-1.94553	-3.62941	-2.62495	-1.24316
HCC1_AAGCGAGCATGATGCT-1	HCC1	0	Macrophage	Macrophage_0	Macrophage_0#HCC1	-1.56247	-0.25145	-1.45154	-0.759095	-0.577093	-0.910082	0.0228726	-3.05644	-2.43642	-4.8594	-0.389232	-1.01097	0.872203	1.63226	1.5292	1.23372	1.97346	2.11119	0.531266	2.10993	2.32718	2.69809	0.366549	2.54167	2.2647	2.53476	1.24184	3.74445	0.905646	1.73732	2.90697	2.29546	1.22801	1.42756	1.39447	3.06419	2.45616	3.284	3.79479
HCC1_AAGCGAGGTACGAAAT-1	HCC1	Scissor-	T cell	T cell_Scissor-	T cell_Scissor-#HCC1	-1.91641	0.768207	1.56763	0.611262	1.26378	2.91635	0.538174	1.57806	1.00941	2.18519	-1.27655	1.11764	-0.476192	-0.419894	-0.287818	-2.71458	-2.30807	0.840084	-2.15758	-2.27316	1.87618	-0.508543	-2.52343	-1.44976	-2.05489	-1.96611	-1.78634	-0.753661	-0.677864	-2.95374	-0.809444	-1.60736	-0.98681	-1.20903	-1.4747	-3.07063	-4.45491	-1.13248	-2.22963
HCC1_AAGCGAGGTCTAACTG-1	HCC1	Scissor+	Hepatocyte	Hepatocyte_Scissor+	Hepatocyte_Scissor+#HCC1	1.5413	-0.578661	0.0541771	1.52367	-1.91785	-3.10498	-1.88981	-2.35651	-1.36901	-0.48868	0.181575	-2.26794	-2.02499	0.225402	-1.7073	-1.61169	-1.62696	-1.73916	-0.123374	0.823683	-1.34992	-1.06173	-0.234775	0.917743	-2.80008	-0.268839	0.494965	-0.410995	-2.26415	-0.756983	-1.8239	-0.456615	-1.01693	-2.76077	-0.853534	-2.31704	-1.7347	-2.32304	-1.9163
HCC1_AAGCGAGTCACCTCAC-1	HCC1	0	T cell	T cell_0	T cell_0#HCC1	-1.47833	0.124575	1.08674	0.737625	2.72944	1.81293	1.35693	2.98257	1.25641	0.9568	-1.31327	-2.32952	-1.30564	-2.34079	-0.52809	-0.243239	-0.803515	-0.415743	-3.40348	-1.22947	-1.18398	-1.7632	-1.79127	-2.38639	-0.0159027	-2.42455	-0.632799	-2.76319	-0.430592	-1.5874	-1.98367	-2.11998	-0.579806	-1.96062	-1.67505	-1.19585	-2.29099	-2.09655	-1.78202
HCC1_AAGCGAGTCCACCTCA-1	HCC1	0	Macrophage	Macrophage_0	Macrophage_0#HCC1	-0.332963	-3.70115	-0.182188	-0.424996	-0.397302	-2.08195	-2.09578	-3.85705	-2.43585	-3.91316	0.635262	1.66166	-0.031109	0.510501	3.06387	2.38789	0.55731	1.56854	1.09722	1.86474	1.59304	2.21263	1.16454	2.28354	3.26526	1.78215	3.72155	3.43099	2.33734	0.0523645	2.19335	1.80328	1.32365	4.62059	1.25165	2.12806	2.47456	3.69904	5.33197
HCC1_AAGCGAGTCTACACAG-1	HCC1	Scissor+	Macrophage	Macrophage_Scissor+	Macrophage_Scissor+#HCC1	-0.810767	0.972543	-0.0149683	0.759063	-0.921839	-3.18721	-0.820621	-4.46027	-1.55226	-1.16771	0.0394086	-0.922828	0.773423	-0.554399	-1.28723	0.599876	-2.22307	0.225457	2.18716	1.0827	2.54972	-1.57869	0.454382	-0.307594	-0.605784	-1.00041	-1.82643	1.26639	2.57812	3.29215	0.653161	-2.71411	0.450613	2.21116	-0.937938	-0.758669	2.38305	-0.0181447	0.122194
HCC1_AAGCGAGTCTGGGAGA-1	HCC1	0	Macrophage	Macrophage_0	Macrophage_0#HCC1	-0.854424	-0.133863	-1.88779	-1.83537	-1.92127	-1.19462	-3.34985	-5.52635	-3.06974	-2.55693	1.42989	1.96771	-0.0148877	2.12277	-0.354141	0.732707	0.942047	0.0458022	-0.182554	-0.355908	1.04978	1.77636	3.19271	2.50602	1.67726	2.19486	1.59415	2.53342	0.350702	2.09243	0.242472	1.63554	3.4932	1.94715	2.7924	2.57312	4.30451	3.73232	2.91385
HCC1_AAGCGTTAGTGTTCCA-1	HCC1	Scissor-	Macrophage	Macrophage_Scissor-	Macrophage_Scissor-#HCC1	-1.22551	-2.30667	0.301562	-0.217203	-1.86662	-1.85094	-1.96949	-4.33477	-2.36636	-2.16087	1.38366	0.51763	1.18189	-0.461908	0.961072	1.15942	1.41919	0.798167	2.62714	1.12691	-0.256167	1.44899	-0.0400144	2.03229	0.26444	0.425981	2.33379	1.79738	3.15679	1.39646	0.820324	2.02926	2.65028	2.6532	2.96246	2.38546	3.24175	2.79528	3.06119
HCC1_AAGCGTTCAAGGTCTT-1	HCC1	0	NK	NK_0	NK_0#HCC1	0.768956	0.566376	1.43321	0.574818	1.03604	0.620761	0.893524	0.180735	-0.55905	1.38132	-1.53975	-0.0122149	0.341629	-0.58735	0.0590902	-1.94284	-0.258642	-0.350786	-0.510599	-2.14779	1.70643	-2.2457	-2.06872	-2.6856	-2.81802	-2.75589	-1.28463	-0.718691	-0.202716	-0.905147	-0.99788	-1.13122	-0.895498	-3.00585	-0.749967	-1.46756	-2.27435	-2.88555	-2.28771
HCC1_AAGCGTTCATGCCGAC-1	HCC1	Scissor-	T cell	T cell_Scissor-	T cell_Scissor-#HCC1	0.897942	1.10897	1.38226	-1.17188	0.698267	0.337444	2.54309	2.13212	-0.621461	0.54177	-1.86957	3.7835	0.3931	-0.857091	-1.19169	-0.398158	-1.88579	-3.27912	-0.635577	-1.14014	-0.512504	-3.46322	-3.40299	-1.94304	-1.14781	-1.85248	-2.42029	-0.691961	-1.99184	-0.902147	-1.50856	-2.16157	-0.129328	-1.10703	-0.464764	-2.86571	-3.59694	-0.954852	-2.52579
HCC1_AAGCGTTGTTACGGAG-1	HCC1	0	T cell	T cell_0	T cell_0#HCC1	1.08371	1.08139	0.660013	0.313426	1.41749	0.60696	0.182928	1.80938	1.10411	2.33029	0.767501	-0.168549	-0.447665	-1.20841	-1.19743	-0.69887	0.391643	-2.47554	-1.29033	-1.46134	1.44298	-1.70003	-0.695309	-1.42465	-1.95325	-0.987393	0.965799	1.97949	-1.24938	-3.06391	-0.241856	-2.68587	-1.30875	-0.935171	-1.79574	-1.477	-3.56905	-0.924778	-2.11304
HCC1_AAGCGTTTCCATTGCC-1	HCC1	0	Macrophage	Macrophage_0	Macrophage_0#HCC1	-0.139657	-1.12105	0.100551	-1.65974	-1.04137	-2.96184	-1.93335	-4.2288	-4.43039	-4.58929	1.18701	1.97415	0.818224	3.3416	2.85106	0.8508	3.50362	2.81172	1.63521	3.17444	2.49257	3.08434	3.36025	2.56629	2.5014	3.23103	1.90621	3.91499	1.491	3.15232	2.38169	2.29449	2.9706	5.88851	3.92507	3.33251	3.2721	5.52571	4.50447
HCC1_AAGCGTTTCGGATAAA-1	HCC1	Scissor-	Macrophage	Macrophage_Scissor-	Macrophage_Scissor-#HCC1	-0.819661	1.12398	0.152074	0.847422	-2.02902	-1.72533	-1.4942	-4.1831	-3.48722	-2.4278	0.459392	0.327022	0.273016	1.12607	1.11673	1.66343	0.56274	-1.90447	2.74421	2.14517	0.448273	1.39705	-0.1493	-0.546781	2.64198	1.24421	1.0266	1.12724	1.37593	2.01365	1.3319	1.20066	3.01895	0.410966	1.13414	1.45986	6.76785	2.15201	3.10032
HCC1_AAGCGTTTCGGTTAGT-1	HCC1	0	Macrophage	Macrophage_0	Macrophage_0#HCC1	0.512029	-1.22379	-1.38607	-1.11486	-0.92387	-0.832641	-1.94071	-3.56739	-3.76715	-3.50818	0.751945	0.0109845	2.02618	0.772718	-0.129315	0.486838	0.579947	-0.495966	-0.574773	1.52949	1.12965	1.15907	1.70665	2.04781	2.66183	1.16868	2.30288	2.2875	2.11776	0.528768	2.74621	1.51283	1.41861	2.55745	2.65666	2.68851	1.27833	3.4554	3.84128
HCC1_AAGGAATCATGAAGGC-1	HCC1	Scissor+	Macrophage	Macrophage_Scissor+	Macrophage_Scissor+#HCC1	0.525344	-1.09713	0.160602	-0.299972	-4.42309	1.3223	-2.24235	-3.28887	-0.36345	-2.65471	1.49594	-0.0595164	0.874632	0.478702	1.27993	-1.184	-0.141757	-1.71373	1.43245	0.247856	-2.06971	-0.25049	1.20127	1.45075	0.20992	1.47047	1.11072	1.61352	0.304034	3.32538	0.633584	3.74138	1.91401	1.44622	2.74716	1.21047	8.44982	0.596694	1.46821
HCC1_AAGGAATGTACAATAG-1	HCC1	0	Macrophage	Macrophage_0	Macrophage_0#HCC1	0.276121	-0.0593746	-1.57312	1.13715	-0.238801	0.790431	-2.56126	-1.71526	-1.71356	-3.04639	-0.100936	0.817269	-1.36367	-0.55679	0.1039	0.699956	0.910541	0.913631	1.74768	-2.79474	0.916187	-0.255121	0.441299	1.5416	0.215741	-4.09949	-0.962528	-0.0904466	0.142723	-0.884891	-0.105227	0.563065	3.3348	0.901871	-0.533433	1.3252	0.411363	1.65003	4.25738
HCC1_AAGGAATGTCTAACGT-1	HCC1	0	Macrophage	Macrophage_0	Macrophage_0#HCC1	-1.74898	-0.390964	0.256256	-0.344513	-2.84855	-0.276497	-1.57799	-4.20144	-3.44781	-4.22558	2.12079	1.52782	0.221349	0.836079	1.14025	0.38456	2.51534	1.26844	0.131564	1.67038	1.5521	1.66269	3.72718	2.19044	2.27414	2.09268	2.81796	1.32859	0.976178	3.20187	1.14737	3.94335	4.01029	1.5813	2.64241	3.93378	12.0666	4.33798	4.02613
HCC1_AAGGAATGTGACACAG-1	HCC1	Scissor+	T cell	T cell_Scissor+	T cell_Scissor+#HCC1	-0.85777	0.924705	1.48553	0.562903	-0.997372	0.708046	1.70718	1.25125	0.839972	3.0812	-0.487366	1.65151	-0.4307	-0.08347	-2.0769	2.05935	-1.83056	-2.67436	-2.71437	-2.97035	-1.0615	-2.17004	-0.584243	-1.86068	-2.1234	-1.95029	-0.991339	-1.03044	-1.5409	-2.62674	-3.02321	-1.42458	-2.30362	-1.86644	-0.665044	-2.06652	-3.55936	-1.07863	-2.38784
HCC1_AAGGAATGTTATGGTC-1	HCC1	0	Macrophage	Macrophage_0	Macrophage_0#HCC1	-1.81075	-0.875769	-3.8791	0.512571	-0.528627	-1.09738	-2.70171	-2.09523	-2.32372	-2.71397	1.97801	0.24994	0.727917	2.65425	-0.315241	0.591043	0.847085	1.44532	0.917465	1.86853	3.58515	2.60205	1.90402	3.75529	1.12718	3.21431	2.30057	2.55449	1.35999	2.53775	1.31126	1.06771	0.922833	2.28741	3.33974	2.63127	1.81312	2.47597	4.06723
HCC1_AAGGAATTCATCCTAT-1	HCC1	Scissor+	Macrophage	Macrophage_Scissor+	Macrophage_Scissor+#HCC1	-0.312094	-3.58275	-2.87282	-1.26374	-0.002007	-1.39843	-4.55281	-4.30474	-4.45286	-5.2531	2.78559	0.541702	1.49638	2.15807	2.35811	3.42297	2.43058	2.15244	0.833042	0.548786	2.17537	3.26251	5.56505	3.53128	3.63602	2.64513	1.83186	2.66089	0.62743	2.09638	2.25789	3.36195	2.00404	3.35954	4.50732	4.78876	3.08108	8.40919	6.289
HCC1_AAGGAATTCCGGTAAT-1	HCC1	0	Macrophage	Macrophage_0	Macrophage_0#HCC1	-0.475416	-2.87043	-2.33733	0.624108	-1.43526	-0.388995	-2.37196	-1.90907	-2.10752	-3.38857	-0.00336585	1.37622	1.09521	-0.369966	-0.520194	1.25896	1.65773	1.2225	1.8496	2.4615	2.86443	2.67546	4.77166	2.79537	3.59875	2.47949	1.83831	2.92271	1.80281	1.78364	-0.919155	1.26065	2.9234	1.0972	3.19686	4.22191	3.05222	1.81169	4.19043
HCC1_AAGGAATTCGTAGTCA-1	HCC1	Scissor+	Macrophage	Macrophage_Scissor+	Macrophage_Scissor+#HCC1	-2.29704	0.52331	-0.85879	-0.414455	-1.25271	-0.948893	-0.580746	-1.90803	-0.253032	-0.746974	-0.502669	2.28692	1.49312	0.876547	-0.456164	1.59355	-0.274394	1.84941	0.955403	3.28401	2.48798	0.941746	0.438837	1.06113	-0.0250427	0.76135	1.76712	1.08989	0.75854	2.14403	-0.633694	1.78059	0.838415	2.84821	1.46547	0.524708	2.29312	2.27321	4.30335
HCC1_AAGGTAAAGACATCCT-1	HCC1	0	NK	NK_0	NK_0#HCC1	1.36152	0.48708	2.41742	-0.0874522	2.298	1.26843	0.708552	2.61539	1.17149	1.70819	-1.49097	0.222615	0.122769	-2.48155	0.626731	0.0295225	-0.831848	-2.05596	-1.2881	-1.20556	-1.62149	-2.22679	0.204229	-0.582553	-2.38605	-1.94468	-4.16466	1.46459	-1.17513	-1.05405	-0.787636	-2.82554	-2.80514	-1.56035	-2.66764	-2.65033	-1.52621	-1.92044	-3.75765
HCC1_AAGGTAAAGGTGTGAC-1	HCC1	Scissor+	Macrophage	Macrophage_Scissor+	Macrophage_Scissor+#HCC1	1.56678	-0.0747984	0.138324	-0.6586	-3.1022	-3.00713	-5.30393	-3.27336	-1.95181	0.96237	0.0512209	-2.98865	-3.66073	-1.49566	-1.89267	-2.57337	-1.76062	0.176497	-1.87342	1.23867	-1.66389	-2.59843	-2.47714	-2.48292	-2.67627	0.0209649	-0.84501	-2.41573	-3.0572	-0.599633	-3.26848	-1.07969	-1.84409	-2.50547	-0.310371	-1.54915	-1.84824	-0.308923	-0.683112
HCC1_AAGGTAACAGAAATTG-1	HCC1	Scissor+	T cell	T cell_Scissor+	T cell_Scissor+#HCC1	-1.61119	0.930387	1.6489	1.33174	1.41964	0.303759	1.28432	1.35621	2.10095	3.39537	-0.626116	-1.81456	0.652007	-1.70969	-1.68961	-0.533902	-0.752309	-2.0165	-2.1234	-1.10588	0.351078	-2.15885	-2.74303	-1.97927	-1.85518	-1.54923	-1.80417	-0.705904	-1.21491	-1.7488	0.390062	-0.820828	-0.878142	0.235424	-1.58518	-2.96216	-3.17173	-1.94476	-2.76739
HCC1_AAGGTAACAGAGCTAG-1	HCC1	Scissor+	Macrophage	Macrophage_Scissor+	Macrophage_Scissor+#HCC1	-1.03775	-1.4697	-1.10134	-1.37087	-1.94827	-0.139661	-1.21746	-1.85285	-1.37285	-2.88219	1.83191	2.52772	1.75014	1.44072	2.07962	0.71187	2.30669	0.532945	1.43301	0.0729588	1.91859	2.4537	1.0957	0.091245	3.1662	2.4885	1.24763	2.28331	1.42776	1.32173	2.47361	1.44542	1.46701	1.64118	3.97788	4.90569	6.15059	3.38915	2.30902
HCC1_AAGGTAACAGGCATTT-1	HCC1	Scissor+	Hepatocyte	Hepatocyte_Scissor+	Hepatocyte_Scissor+#HCC1	-2.12193	1.67962	0.486518	-4.18163	1.35392	-4.11186	-1.07074	-2.95788	-0.921385	-1.02266	0.30364	1.64977	-0.773398	-0.198502	0.765554	-0.894953	-1.71941	0.0107662	-0.848726	1.96994	3.01556	-0.242145	-0.955304	-0.0811014	-1.64446	-0.711392	-1.04848	-0.0952264	-0.143861	-1.45187	0.0508676	-2.50415	2.18477	-1.59067	-1.82999	-1.06278	-4.13635	-0.482331	-1.17295
HCC1_AAGGTAAGTAATGATG-1	HCC1	0	T cell	T cell_0	T cell_0#HCC1	0.209603	0.149344	-0.0660912	0.0172981	0.116702	0.842616	-0.932493	1.50302	1.3966	2.16468	0.43153	1.61579	-0.597432	-1.0052	-0.641255	0.580387	0.865344	-0.583264	-1.17657	-0.267861	0.390606	-0.507604	-2.60487	-1.8511	0.996225	-1.74604	-0.127106	-1.6788	-0.509845	-1.28434	-0.371565	-0.488775	-0.461965	-2.25962	-2.59649	-0.760851	-3.37663	-2.72904	-1.8618
HCC1_AAGGTAAGTATCCTTT-1	HCC1	Scissor-	Fibroblast	Fibroblast_Scissor-	Fibroblast_Scissor-#HCC1	0.159896	-1.18913	0.648786	-0.813381	0.116215	-2.96686	-1.86723	0.588342	-1.67241	0.290755	0.131573	0.116743	-1.31596	0.757178	-0.952698	0.604357	-0.129997	0.148778	-0.322082	-0.844082	1.7337	0.0257321	-2.33414	-1.45871	-0.811959	-1.6237	0.225542	4.86827	1.75708	-1.15254	2.60979	-1.62785	-0.969195	-0.589395	2.20386	-0.642279	-2.89394	0.00624672	-1.77048
HCC1_AAGGTAAGTCGAATTC-1	HCC1	Scissor-	Macrophage	Macrophage_Scissor-	Macrophage_Scissor-#HCC1	-0.253696	0.276172	1.31305	-0.576303	-1.14313	-0.969497	-0.272504	-2.70751	-2.81721	-1.90362	-0.509476	0.629368	0.0608937	-0.021297	-0.50309	0.961981	-0.649296	-1.08206	1.6016	0.876824	-0.812428	0.0374975	0.611325	-0.58659	-0.921066	0.514669	0.907421	0.291427	1.25676	0.649855	-0.118863	-1.46579	-0.809491	2.14973	2.80408	-0.780107	4.319	1.47673	2.65988
HCC1_AAGGTAATCAACCTTT-1	HCC1	0	Macrophage	Macrophage_0	Macrophage_0#HCC1	-0.270218	-2.82516	-1.3268	-2.91714	0.85666	0.263143	-2.4762	-5.46065	-1.81754	-3.12756	0.0189116	0.704808	1.75813	0.475045	2.55603	0.874065	2.51746	-0.367301	1.59166	0.773778	0.152657	2.728	4.15598	0.252714	1.63826	1.08148	1.19583	1.23058	0.442584	3.97155	2.98666	4.47247	1.25418	2.60504	1.64638	3.72178	6.40548	2.50067	6.70207
HCC1_AAGGTAATCACATCAG-1	HCC1	0	Macrophage	Macrophage_0	Macrophage_0#HCC1	-0.980103	-2.33288	-3.06088	0.27604	-2.20134	-1.91128	-3.17055	-0.727137	0.700881	-3.10866	0.206648	1.3318	1.28533	-1.4653	-0.952689	-0.294835	0.656028	-0.392318	-0.0086014	1.61398	4.06146	3.45333	1.12532	5.38931	3.3339	1.45422	0.33379	1.04466	0.721214	1.13499	2.05541	1.64349	2.21235	-0.930494	2.79882	1.78642	4.14025	4.29331	5.46501
HCC1_AAGGTAATCTCGTCAC-1	HCC1	0	Macrophage	Macrophage_0	Macrophage_0#HCC1	-0.133368	0.446353	-0.676738	1.54755	0.227376	-0.417941	-3.40799	-4.14703	-1.87715	-1.43231	-1.50449	-0.190738	-0.432347	0.60641	1.64887	-0.182237	3.67578	-2.02826	0.289362	0.29636	-1.81979	-2.60743	-2.2168	-0.736405	-1.29329	0.723257	0.264983	0.675004	-0.452498	1.02438	0.53138	4.01775	-0.748426	0.0397508	1.55704	0.668418	5.26439	0.0395931	-1.00419
HCC1_AAGGTAATCTGGGAGA-1	HCC1	0	Macrophage	Macrophage_0	Macrophage_0#HCC1	-0.834872	-0.134914	-0.979006	-1.99069	-4.58395	0.572145	-2.35893	-1.80307	-2.85258	-3.54594	-0.385794	1.37422	-1.3246	0.936686	0.331401	-0.458604	-0.77777	-0.54024	2.45726	0.761791	-0.60265	0.821598	1.26676	-0.456559	3.03151	0.888264	-0.645898	0.719771	-0.955334	1.75117	0.936221	2.35639	0.218064	-1.30611	2.663	2.89031	6.6177	3.96252	3.54667
HCC1_AAGGTAATCTTCGCTG-1	HCC1	0	Macrophage	Macrophage_0	Macrophage_0#HCC1	-1.66499	-1.50519	-0.095383	-0.787487	0.78395	-0.850913	-0.788401	-1.86683	-0.134228	-2.06175	0.430879	3.26581	2.24784	-0.525136	-0.359818	1.03549	0.00269088	0.431638	1.46413	0.749991	1.14531	1.73597	-0.27587	1.38966	1.41775	1.31378	2.10703	4.2599	1.77677	0.0793229	1.07606	1.84404	0.885457	1.58469	1.33085	1.55555	0.909841	1.62763	2.06039
HCC1_AAGTACCAGACCGTTT-1	HCC1	0	Macrophage	Macrophage_0	Macrophage_0#HCC1	1.65962	1.81499	1.38331	-0.109973	1.49188	-0.885943	0.102052	-0.475475	-1.78375	-3.13145	0.839758	-0.4643	1.19276	-0.214086	1.40218	2.80459	-2.59997	-0.639562	-0.468394	-0.145277	2.72463	-0.0382964	-0.167325	0.543859	2.31294	-0.832979	0.518026	0.831475	2.76828	0.613025	3.26176	0.185078	0.594663	1.53656	1.40458	1.03198	-1.56263	0.725226	2.2427
HCC1_AAGTACCCAGATCCAT-1	HCC1	Scissor-	NK	NK_Scissor-	NK_Scissor-#HCC1	-0.263698	-0.318494	0.740253	1.79198	1.4047	1.25581	2.19184	1.82065	2.70719	2.01623	-2.02363	-0.529352	-1.06071	-1.07764	-0.378006	-0.676893	-2.61987	-0.277319	-0.131897	-0.79684	-0.252322	-2.74137	-3.15482	-0.164952	-1.93411	-2.04322	-2.6556	-1.72904	-3.48094	-1.63921	-2.90292	-4.17782	-2.56555	-2.67802	-3.30562	-2.94673	-3.43374	-2.72163	-4.14313
HCC1_AAGTACCCAGATGCGA-1	HCC1	Scissor-	Macrophage	Macrophage_Scissor-	Macrophage_Scissor-#HCC1	-0.19761	0.842794	-1.68193	0.134201	-0.553224	-0.67702	-3.44297	-0.889492	-2.53567	-0.952876	1.41229	-0.729408	2.21043	0.208504	1.07213	1.11292	-1.10783	0.788057	0.431078	0.459161	0.497152	-0.0463704	2.4492	1.58343	-1.25735	1.94262	-1.33561	2.27876	2.8822	0.565029	1.28325	1.51449	0.49995	1.34988	2.43527	1.58717	2.24719	0.939684	3.10009
HCC1_AAGTACCCAGCCCACA-1	HCC1	Scissor+	T cell	T cell_Scissor+	T cell_Scissor+#HCC1	1.60403	1.99933	2.30099	-0.247295	2.92294	3.24919	1.2924	2.07758	0.470888	1.99097	-0.554367	-0.193161	-0.733876	-2.35575	0.433004	-1.25992	-0.937398	-2.66694	-2.20743	-1.00075	-2.68622	-2.16013	-2.94673	-1.81664	-1.41777	-2.43553	-3.19464	-1.79061	-0.989109	-1.82421	-1.27481	-1.89968	-0.936852	-2.24528	-1.27321	-2.37966	-2.29031	-2.39341	-2.05449
HCC1_AAGTACCGTAACCCTA-1	HCC1	0	T cell	T cell_0	T cell_0#HCC1	-0.826002	2.0716	-0.407344	0.232552	0.309453	1.13468	-0.0961961	0.428918	0.258179	2.10095	-1.03803	-1.94015	-3.63835	-2.22148	-1.15834	1.00609	-1.19325	-2.2898	-3.00734	-2.31002	-2.59231	-0.348306	0.174846	-1.52651	-3.52374	-2.38826	-2.95869	-1.51863	-2.88352	-2.22138	-2.70928	-2.85872	-2.59318	-2.52175	-3.30392	-1.40014	-1.62272	-3.28577	-2.42006
HCC1_AAGTACCTCAACCCGG-1	HCC1	0	Macrophage	Macrophage_0	Macrophage_0#HCC1	-0.913681	0.36487	-2.30375	-0.964235	-0.746403	-0.713436	-3.14306	-1.99219	-2.10648	-2.10068	-0.610802	-0.879801	2.37395	-0.579269	-1.28362	0.357982	-0.0150795	3.88314	2.11236	1.79667	-1.16496	0.944887	2.09194	-0.576069	1.314	-0.456679	0.115084	-0.702396	0.835045	0.403562	1.04743	0.419885	-0.00702605	1.10887	0.563735	3.53475	0.356545	2.14389	8.90905
HCC1_AAGTACCTCTGAGATC-1	HCC1	Scissor-	Macrophage	Macrophage_Scissor-	Macrophage_Scissor-#HCC1	0.278984	0.0706385	-0.847551	-0.44579	-0.0868738	0.00311363	-1.97266	-2.7088	-2.12324	-0.863956	0.447246	-0.778173	-1.59516	-0.0324477	-1.10736	-0.645099	-0.337581	1.17585	1.12342	-3.34756	0.438163	0.370811	-1.20906	0.322773	-0.526081	-1.60293	1.50114	-1.26831	0.546178	-2.00968	0.0142972	-0.522274	-1.87375	1.0307	0.410562	-0.83892	-1.60312	-0.632499	-1.44879
HCC1_AAGTCGTAGCATGCAG-1	HCC1	Scissor-	Macrophage	Macrophage_Scissor-	Macrophage_Scissor-#HCC1	-0.75622	1.09853	-1.47725	-0.0298711	0.309283	-0.944111	-1.76723	-2.77461	-0.0360003	-0.00145089	0.297157	0.712226	0.435749	-1.07112	1.04991	1.88103	2.32195	0.617993	1.25138	1.60848	2.29231	-0.0488849	0.195491	0.121301	0.946705	-0.255319	0.254069	2.65765	1.96596	-0.562049	0.990097	0.502672	1.03566	2.38243	0.909475	3.00424	0.00504421	2.31777	3.36828
HCC1_AAGTCGTAGTTTGGCT-1	HCC1	Scissor-	NK	NK_Scissor-	NK_Scissor-#HCC1	-0.320865	2.78118	1.82553	1.85514	2.06204	1.42358	0.18817	1.89921	0.0127503	1.20335	-0.0430561	-2.26794	-2.36683	-0.788136	-0.98257	-3.28339	-0.0874063	-2.70405	-1.89216	-1.8517	-1.91726	-1.49575	-3.25252	-1.30887	-4.75312	-2.62617	-2.62514	-1.16259	-1.2818	-2.57093	-2.69324	-4.01842	-1.32219	-3.1502	-1.97176	-2.75716	-4.56608	-3.36075	-1.92281
HCC1_AAGTCGTCAAGCACCC-1	HCC1	Scissor-	T cell	T cell_Scissor-	T cell_Scissor-#HCC1	0.724294	1.31668	-0.292379	1.59143	0.820651	1.23527	0.682591	1.37335	0.410261	1.73902	-1.38103	-1.92748	-3.12902	0.748784	-1.56382	-1.88489	-1.30193	1.66939	-2.11997	-3.18316	-2.54594	-2.37063	0.171521	-0.943378	-0.443594	0.514747	-1.46585	2.27503	1.8443	-2.37346	-3.76577	-3.41637	-2.75185	-4.1636	-0.494861	-3.43689	-3.15908	-3.57859	-4.45339
HCC1_AAGTCGTCATTGCAAC-1	HCC1	Scissor-	T cell	T cell_Scissor-	T cell_Scissor-#HCC1	-0.464644	1.96589	-0.695402	1.5506	-0.465562	3.18091	-0.488316	-0.493524	1.75636	3.7404	-0.713775	-2.37854	-2.56726	-1.15057	-1.73871	-1.61969	-1.90272	-1.10219	-0.242769	-2.43991	-0.890993	-2.94444	-2.68489	-0.339936	-1.25581	-2.02386	-3.24229	-1.4906	-2.99113	-2.47121	-1.12107	-1.24678	-0.770436	-1.66797	-3.18118	-1.14257	-3.09175	-1.62145	-3.18872
HCC1_AAGTCGTTCCGTAGGC-1	HCC1	0	Macrophage	Macrophage_0	Macrophage_0#HCC1	-0.888346	-0.641051	-2.27059	-0.51017	-1.99752	-1.19794	-2.72503	-0.286643	-2.38518	-3.08763	-2.12694	0.368391	0.389139	1.45437	3.57504	2.03607	0.325393	0.183335	2.94154	-1.55699	1.63321	1.18714	1.4572	2.17516	0.782888	1.25126	3.59652	0.93606	1.29873	1.56145	4.09132	-0.0362542	1.30459	0.981548	3.24728	3.10274	2.28668	3.48502	3.52881
HCC1_AAGTCGTTCTCGTGGG-1	HCC1	0	T cell	T cell_0	T cell_0#HCC1	-0.215973	-0.0470091	1.64315	1.22378	0.929642	-1.51991	2.83298	-0.370667	1.52814	2.3355	-1.37389	-2.41177	-0.343056	-1.08629	-2.46704	-1.31008	0.127232	-0.241797	-1.25198	-0.119966	-1.6453	-1.63949	-2.56861	-1.22974	-2.36761	-1.76439	-2.05571	-3.11013	-0.575292	-1.85206	-1.96069	0.203753	-3.63767	-2.22679	-2.62534	-1.90057	-3.80685	-1.95361	-2.6858
HCC1_AAGTGAAAGCGACCCT-1	HCC1	0	T cell	T cell_0	T cell_0#HCC1	-0.690611	-0.368559	0.847769	-0.202694	2.4769	0.0295769	-0.596353	0.820604	0.288631	1.39164	0.436103	0.219475	1.39074	1.47534	-1.93759	1.84083	-1.16928	-1.02917	-0.736402	1.59236	-1.43112	-1.25624	0.129977	1.787	-1.04354	-1.92865	-0.989463	1.78407	-0.991383	-0.698429	-2.09776	-2.3043	-3.63369	-2.27516	-3.19383	-1.28535	-2.67855	-1.77728	-4.08705
HCC1_AAGTGAAAGCTGAGCA-1	HCC1	Scissor+	Macrophage	Macrophage_Scissor+	Macrophage_Scissor+#HCC1	-1.34403	0.518845	-4.16414	-1.08177	-0.304932	-1.20555	-3.21365	-4.09613	-3.2968	-3.77743	-0.582781	2.39114	1.29983	3.25853	2.62786	-0.107943	2.7788	2.98709	2.07638	2.60106	1.33718	1.91638	3.0863	1.93865	3.51333	3.84731	2.22128	2.21454	2.07106	2.47224	1.97686	3.34107	1.87736	2.63585	3.95894	1.93652	6.09789	7.04218	5.02753
HCC1_AAGTGAACAGCACAAG-1	HCC1	Scissor-	Macrophage	Macrophage_Scissor-	Macrophage_Scissor-#HCC1	-1.5351	0.318393	0.152575	-2.34974	-1.62587	-1.47042	-3.09362	-1.99086	-1.22314	-2.69965	3.94052	0.151065	-0.453564	1.11492	-0.62528	0.811577	-0.087367	0.6362	0.321506	0.468927	2.4968	2.65096	0.643694	2.67185	0.447698	4.87682	0.916351	-0.0047407	-0.377415	-0.133097	-0.691421	0.338703	0.958804	0.540282	2.45109	2.87406	2.60884	3.50676	3.17473
HCC1_AAGTGAACAGGTTCAT-1	HCC1	Scissor-	T cell	T cell_Scissor-	T cell_Scissor-#HCC1	0.696106	0.785863	1.03361	-0.0704377	1.49289	1.39811	2.93409	1.81492	2.55712	1.23577	1.7961	-0.00419955	-2.2414	-1.2811	-2.13187	-0.237088	-1.25439	-2.07458	0.127155	-3.37111	0.246129	-3.1768	-1.25659	-2.45893	-3.41635	-1.72988	-1.3462	0.234422	0.521894	-0.828507	-0.624039	-3.07779	-2.28545	-3.48234	-2.55443	-2.76154	-3.0448	-1.57551	-2.23817
HCC1_AAGTGAAGTCCCTCAT-1	HCC1	Scissor-	Macrophage	Macrophage_Scissor-	Macrophage_Scissor-#HCC1	0.0236213	0.252425	-0.28834	-0.406025	-1.85753	-1.52565	-4.50043	-2.48496	-2.76509	-0.75679	1.62145	-1.79322	-0.576721	-0.48428	2.02786	0.289498	-2.92444	-0.421151	1.0229	2.03757	2.01237	1.5828	-1.54678	-0.498172	-0.955998	-1.35806	0.695823	2.99658	2.22714	0.377798	2.89002	-0.427862	-0.41644	-0.965535	2.48901	1.24268	6.88275	-0.178603	2.00233
HCC1_AAGTGAAGTCGCGGTT-1	HCC1	Scissor-	Hepatocyte	Hepatocyte_Scissor-	Hepatocyte_Scissor-#HCC1	-0.975985	0.338549	0.92915	-3.81927	-0.930948	-1.57039	-2.14318	-2.38336	-0.580826	1.88	1.07005	2.49578	-3.20374	-0.890656	-1.9505	0.931128	-1.35328	-2.08051	0.0891195	-1.54625	-1.50841	-1.81575	-1.25283	-2.2239	-1.78356	-1.95852	-3.7013	-4.21293	-1.00126	-2.2212	-3.03954	-0.240655	0.0774815	-1.4652	0.00119389	-1.32215	-1.49853	-1.13249	-1.02794
HCC1_AAGTGAATCAGCCTCT-1	HCC1	Scissor-	B cell	B cell_Scissor-	B cell_Scissor-#HCC1	1.01682	-2.39895	-2.01555	-1.86961	1.13923	-0.0271801	0.715045	0.863682	-1.07561	2.13457	-0.513764	-0.337564	-0.760151	1.14827	-0.116244	0.386766	-2.28337	-0.0897632	-1.90244	-2.16852	-2.25522	-0.967341	-1.81586	-1.54501	-1.95362	-2.01139	-1.83689	-1.22259	-1.59248	-2.98945	-2.09503	-1.28208	-1.4334	-1.79859	-0.178991	-1.96397	-2.33014	-1.74296	-1.36947
HCC1_AAGTGAATCATTCCTA-1	HCC1	0	Macrophage	Macrophage_0	Macrophage_0#HCC1	-2.3119	-3.24938	-0.39837	-1.52512	-0.623192	-1.61932	-4.31018	-3.57452	-4.03122	-4.5195	0.938704	4.07318	1.45249	0.678775	3.56956	-0.0683888	1.20306	0.845182	3.18154	1.24122	2.11539	1.21889	6.10012	1.07424	2.45007	5.0628	0.98053	1.42413	1.5693	1.70983	1.69123	1.62908	1.07917	4.36118	2.18696	4.34794	3.97827	5.09092	3.85852
HCC1_AAGTTCGAGAGACAAG-1	HCC1	Scissor-	NK	NK_Scissor-	NK_Scissor-#HCC1	0.817567	1.08843	1.11294	-0.3553	-0.352968	1.87933	1.65667	1.29228	1.77995	2.49164	-0.411407	0.323392	-1.36863	-0.994532	0.453328	-1.68344	-1.44236	-2.89411	-1.13492	-1.25153	-0.551756	0.0536164	-1.68871	-2.95183	0.752763	-0.749392	-0.658318	-2.09911	0.887197	-3.01675	-4.24433	-0.628891	-2.52597	-1.87618	-1.24531	-1.62716	-3.49874	-0.362357	-0.801219
HCC1_AAGTTCGAGCCTGAGA-1	HCC1	0	Macrophage	Macrophage_0	Macrophage_0#HCC1	-1.24017	-0.0321131	-0.144809	0.408636	-2.8829	-1.07843	-2.40061	-2.62665	-2.66336	-3.01192	0.303122	0.622591	0.430667	1.68443	1.61395	0.828315	-0.837409	-0.577696	0.731207	0.048594	0.303297	-1.4938	0.487483	-0.372448	1.7648	2.1814	1.13532	1.64663	0.807953	5.03483	2.87166	1.69707	2.77169	0.858396	0.684137	4.20601	4.54555	2.25308	3.22031
HCC1_AAGTTCGCAGGTGACA-1	HCC1	0	Macrophage	Macrophage_0	Macrophage_0#HCC1	-1.73556	0.367272	-0.382047	0.20398	-2.31226	-0.385596	-1.75525	-3.42112	-1.07475	-3.10773	0.223163	0.656592	1.2905	1.05187	2.44934	-0.297751	1.6441	0.23028	1.82812	1.26386	1.36036	0.186985	-0.419737	2.50068	3.37317	0.705588	4.75907	1.33454	1.83154	2.19782	2.6706	0.92591	2.04263	2.66017	1.78429	2.94347	5.72957	3.07138	6.6127
HCC1_AAGTTCGCATAGAAAC-1	HCC1	Scissor-	Macrophage	Macrophage_Scissor-	Macrophage_Scissor-#HCC1	-1.93995	-3.26977	-0.531583	-0.731758	-0.0682198	-0.38262	-2.57685	-1.50178	-2.26941	-2.17413	0.437839	1.84661	2.35316	-0.55324	1.31396	0.154992	-0.884112	0.551531	1.73436	0.175028	0.0281898	0.756409	-0.167544	2.40076	-0.505819	0.756439	0.421362	1.5682	1.83196	-0.71994	3.12974	2.77328	1.91791	2.41318	1.42561	1.37645	1.4295	1.37245	4.45072
HCC1_AAGTTCGGTCTAATCG-1	HCC1	0	NK	NK_0	NK_0#HCC1	1.32302	-0.14009	1.79036	1.66098	1.09489	1.44474	0.587585	2.72514	-1.19886	2.13628	-0.934922	-3.58587	-0.131892	-0.184223	-0.674958	-1.54573	-1.77386	-2.49758	-0.937467	-2.58662	-3.16616	-3.49127	-1.9464	-2.35117	-2.25296	-2.87641	-0.448192	-1.75679	-0.730695	-1.08171	-1.65967	-1.86292	-1.30379	-1.86772	-3.04731	-0.457912	-2.98799	-1.28444	-1.86811
HCC1_AAGTTCGGTTAGTTCG-1	HCC1	Scissor+	Macrophage	Macrophage_Scissor+	Macrophage_Scissor+#HCC1	-1.5842	-1.07613	-1.51137	-0.719644	-3.16989	-0.488634	-2.98615	-2.57983	-4.1043	-3.7361	-1.13454	-0.111736	-0.681225	-0.567474	2.02462	0.669807	1.48711	-0.154554	2.03737	2.44637	3.07661	2.94198	2.89879	3.71519	2.93486	1.25745	2.87995	-0.175402	-0.390792	2.78497	0.896568	4.57828	1.14881	2.38838	2.92494	2.11049	4.32565	3.40529	4.44555
HCC1_AAGTTCGTCAAACGTC-1	HCC1	0	T cell	T cell_0	T cell_0#HCC1	1.93337	0.376446	0.80275	1.11685	2.24074	0.322982	1.16171	1.53901	1.41017	0.577145	-0.17468	-2.38068	-0.87888	-0.957336	-0.327636	-0.629419	-1.55198	0.043485	0.309611	-2.28247	-1.87762	-3.64454	-2.01588	-0.98134	-1.58311	-1.32307	-3.052	-1.37681	-1.5939	-1.98086	-0.0619248	-1.17046	-3.01128	-0.80366	-2.77291	-2.45639	-3.2873	-3.1545	-3.20142
HCC1_AAGTTCGTCGAAGCAG-1	HCC1	Scissor-	T cell	T cell_Scissor-	T cell_Scissor-#HCC1	0.774934	-0.217172	-0.509929	1.11647	1.58239	2.77979	-0.414781	1.55777	0.435941	2.35007	0.924301	-0.190266	-1.21623	0.240271	-1.68005	-1.98046	-2.78781	-1.77952	-0.850857	-2.46598	-0.0830719	-2.8478	-1.78748	-0.624234	0.0267226	-0.932079	-1.47549	1.63602	0.793905	-0.842791	-2.37553	0.524424	-2.562	-0.933777	-0.707023	-3.11119	-2.22747	-1.64262	-2.67246
HCC1_AAGTTCGTCTACCAGA-1	HCC1	Scissor-	Macrophage	Macrophage_Scissor-	Macrophage_Scissor-#HCC1	-0.872771	-0.956295	-0.105073	0.518149	-2.53173	-0.101438	-1.51793	-2.04351	-0.89584	0.778766	-2.32001	-2.04677	-1.23778	-1.14026	0.357995	0.500359	-0.778626	0.418522	3.74275	-1.45616	1.967	-1.96287	0.227176	0.597067	-3.2286	-0.283562	-0.295124	0.878166	-1.678	0.0530415	0.23768	1.31309	-1.94122	0.80799	-0.186009	0.963824	4.21105	-2.27289	0.448182
HCC1_AAGTTCGTCTACGGGC-1	HCC1	0	Macrophage	Macrophage_0	Macrophage_0#HCC1	-0.143097	-5.40063	-0.606591	-1.23048	1.00955	-1.76588	-0.838189	-1.81909	-1.0497	-2.44858	1.18079	1.32932	1.5701	-1.26349	1.5817	2.99557	2.28868	0.370972	1.54134	2.12965	3.79313	1.58058	1.79002	2.05674	1.11095	1.48182	1.23967	2.26078	2.25767	0.754789	1.95223	1.45124	1.19685	4.06302	1.32099	1.35411	-0.591916	1.83535	5.10122
HCC1_AAGTTCGTCTAGTACG-1	HCC1	Scissor-	Macrophage	Macrophage_Scissor-	Macrophage_Scissor-#HCC1	-1.15609	0.379477	-0.695273	-2.35111	-1.75653	-0.374751	-1.67595	-2.39721	0.970737	-6.00588	-0.0398409	-0.203134	-0.0110139	2.44017	1.25801	0.663995	-1.43733	-0.282666	1.49386	2.87748	0.665336	0.832128	-0.225275	2.55928	1.63941	-0.0932336	0.269924	2.01973	1.09975	0.972057	-0.465739	0.922487	2.50592	3.12645	-0.0131749	2.49622	3.29531	2.83215	3.42647
HCC1_AATAGAGAGAAACCCG-1	HCC1	0	T cell	T cell_0	T cell_0#HCC1	-0.857603	1.39948	-0.133944	0.341403	2.0045	0.586153	1.36458	-0.711053	-1.00152	1.96272	-0.871853	-0.935267	-0.382926	-1.17532	-1.64912	-0.374838	-2.86131	-1.6628	-2.54725	-2.62507	-0.252701	-2.46626	-1.18677	-1.0901	-2.99486	-3.58707	-2.17736	-0.298229	0.582133	-1.85355	-2.82238	-1.80088	-1.31456	-2.61855	-2.2997	-0.825878	-2.12218	-0.118491	-1.2225
HCC1_AATAGAGAGAGATCGC-1	HCC1	Scissor+	B cell	B cell_Scissor+	B cell_Scissor+#HCC1	0.529045	2.37106	0.40989	-2.20432	3.24513	0.430848	0.721558	3.15527	-1.03622	0.478827	-0.388631	-0.843808	-0.921602	-1.00605	-2.09232	-1.27841	-1.78162	-1.30099	-1.18271	-1.98827	-1.61859	-0.906234	-3.52218	-1.67557	-2.23815	-1.332	-0.070796	-0.0706859	-0.337204	-3.36182	-0.154566	-2.00598	-2.39824	-0.722308	-0.592949	-1.60483	-4.32983	-3.06827	-2.89092
HCC1_AATAGAGAGGTAGACC-1	HCC1	Scissor-	Macrophage	Macrophage_Scissor-	Macrophage_Scissor-#HCC1	-1.33031	-1.59704	-1.24195	-0.0196022	-0.896617	-0.667587	-2.28589	-3.2785	-1.69604	-5.41057	1.64793	-0.35726	0.260889	1.20166	2.95564	0.320669	1.01946	2.67288	1.94985	1.31959	1.50647	0.47901	2.62502	0.717109	1.52747	2.38451	1.34803	2.41579	1.32101	2.82394	3.31415	1.83703	1.23491	2.91517	3.52754	1.52752	7.60383	2.25883	4.51314
HCC1_AATAGAGCAGGAAGTC-1	HCC1	Scissor-	T cell	T cell_Scissor-	T cell_Scissor-#HCC1	-0.429879	0.341	0.668374	1.39638	0.239513	0.0629585	0.896469	-1.23496	0.972439	-0.0828331	-0.412172	-1.81396	-2.29928	-2.76379	-0.876905	-1.55079	-1.27433	-1.28448	1.61803	-0.0425861	-1.82379	-1.22597	-1.04129	-1.02778	-2.78877	-1.42542	-1.93833	-0.336114	-0.409769	-2.17021	-0.446894	-0.726042	-1.19342	-0.610555	-0.284745	-1.01846	-2.44987	-1.74965	-2.58512
HCC1_AATAGAGCATGCGTGC-1	HCC1	Scissor-	Macrophage	Macrophage_Scissor-	Macrophage_Scissor-#HCC1	1.22612	-4.39397	0.0580276	-0.984385	-0.168826	2.41295	-1.99963	0.564563	-2.18901	-3.42239	1.21488	0.146252	-0.0696267	0.381824	0.916971	-0.564184	-0.969224	-1.69141	0.3443	-0.118486	0.505082	-0.0270335	3.38964	1.27766	-0.645557	-2.7648	-0.557404	-1.45075	0.316213	0.715424	1.07315	-1.27652	-2.12352	1.78106	2.35358	1.74361	4.23109	-0.223806	4.98765
HCC1_AATAGAGGTCAGTCCG-1	HCC1	Scissor-	Macrophage	Macrophage_Scissor-	Macrophage_Scissor-#HCC1	-0.931717	-0.688923	1.17517	-0.916085	0.347287	-0.267474	-1.1984	-2.52206	-1.23906	-2.85772	-0.572411	0.904291	0.797499	1.51833	0.401931	0.657255	1.43232	0.848661	-0.213344	-0.1662	2.01632	0.619485	0.0779465	0.552838	-0.0964233	0.981449	2.39323	2.58242	2.04115	1.07761	1.52495	1.79305	0.263958	3.98896	1.54773	0.97557	0.208044	2.61775	5.4217
HCC1_AATAGAGGTTACCGTA-1	HCC1	0	Macrophage	Macrophage_0	Macrophage_0#HCC1	0.265695	-1.2397	-0.314214	-1.48029	-0.222827	-0.574591	-1.67614	-1.68936	-1.10362	-2.9291	-0.453348	1.58546	1.79561	0.35675	0.716671	0.340809	1.15688	2.31691	0.766605	-0.0723167	3.31399	1.59997	0.571112	-0.526172	2.07913	-0.538307	-0.844593	2.68439	0.380661	-0.136169	0.620593	0.294739	1.27028	0.811588	3.39261	1.16781	2.12559	2.13357	2.91603
HCC1_AATCACGAGCTCTTCC-1	HCC1	Scissor-	Macrophage	Macrophage_Scissor-	Macrophage_Scissor-#HCC1	-0.12436	0.137472	-0.725575	0.666303	-1.84356	-3.00475	-2.4559	-4.44257	-0.352759	-1.39341	-1.14663	1.29122	0.163101	0.355326	1.25259	-1.96525	-1.27303	-0.561171	0.725877	-2.09867	-1.32665	-0.601047	0.658204	-0.33181	-2.71689	-0.920695	-1.22178	0.707292	0.463059	1.06523	0.812234	0.7491	0.075951	-1.3696	0.158197	1.73164	4.97518	2.01621	3.71796
HCC1_AATCACGAGTCCCAGC-1	HCC1	0	Macrophage	Macrophage_0	Macrophage_0#HCC1	1.15027	0.093817	1.19529	1.78406	-3.54313	-1.37911	-3.22579	-4.95117	0.780916	-2.45493	2.20992	-2.22778	-0.0921079	-0.0215844	-1.78047	0.60811	0.791097	-0.641538	1.6305	-0.732525	-0.499006	-0.583717	-0.750394	-1.15096	-0.239868	1.07763	0.9558	1.44351	-0.632973	0.540412	2.01323	3.80541	2.48773	-1.05113	1.31274	1.69456	7.52487	1.56401	2.64159
HCC1_AATCACGCATAAGATG-1	HCC1	Scissor-	Hepatocyte	Hepatocyte_Scissor-	Hepatocyte_Scissor-#HCC1	-2.06626	1.05722	-0.500071	-0.636757	0.502943	-4.7164	-1.08209	-1.68286	-1.39473	0.029756	2.33152	2.16385	-2.01727	-0.277759	-0.181916	1.21597	-0.208712	-0.02013	-0.663382	-1.22763	3.43899	-1.48739	-1.56753	1.03657	-2.01087	-0.980546	0.214936	2.27806	1.51181	-0.282026	-0.893421	-1.03907	2.72292	0.200442	0.282216	-0.63369	-3.52586	-0.776135	-1.23109
HCC1_AATCACGGTACGGATG-1	HCC1	Scissor-	Macrophage	Macrophage_Scissor-	Macrophage_Scissor-#HCC1	0.652947	-0.215718	0.464481	0.0918754	0.842681	0.940334	-0.256856	-1.06599	-3.25215	-1.27627	-0.517974	0.0489266	-0.767813	0.143157	-0.539137	-0.593377	2.43934	-0.437506	1.89526	-0.864424	-2.33584	-0.216598	-1.32871	-1.99813	0.171106	-0.530608	-1.28547	1.38894	0.0332809	-0.889708	1.04794	0.250002	1.48138	0.198103	-0.540907	1.67486	1.55871	0.142021	3.2375
HCC1_AATCACGGTTGCCTAA-1	HCC1	0	Macrophage	Macrophage_0	Macrophage_0#HCC1	-3.57365	0.177174	-2.05636	-0.579036	0.936778	-4.31479	-3.03847	-0.836211	-1.32428	-3.1e-05	-1.8535	-1.24121	0.66081	-0.335396	-1.97146	-1.48271	0.743836	-1.78043	-1.0293	0.79657	0.281409	1.77819	-0.506211	0.483673	0.579665	-3.91209	0.936888	0.298407	-1.15752	-1.92078	0.236062	-1.13937	-1.01649	-2.61327	0.239647	-2.85298	-2.45878	-3.11734	-2.4653
HCC1_AATCACGTCATGCATG-1	HCC1	0	Macrophage	Macrophage_0	Macrophage_0#HCC1	-1.092	-1.79899	-3.48926	-2.16306	-1.61892	0.116612	-2.11097	-1.23997	-1.08084	-4.35834	1.10684	3.74103	1.04032	2.61775	1.89665	1.34155	0.621439	1.25165	2.79517	1.1492	1.10084	3.26608	2.16732	1.97111	3.92505	3.86734	1.546	1.17296	0.203975	1.72347	1.60268	2.712	2.01217	2.29144	2.67292	4.19668	2.57651	2.88618	3.697
HCC1_AATCACGTCTGAATCG-1	HCC1	Scissor-	T cell	T cell_Scissor-	T cell_Scissor-#HCC1	-0.922194	0.749677	1.05369	0.237135	2.71431	0.540462	0.341209	-0.0756112	0.960083	2.86504	0.342835	-1.47873	0.470763	0.26576	-1.39341	1.14407	-2.33269	-0.811472	-1.26816	-0.442466	-2.23317	-3.5992	-0.861567	-2.09331	-2.88093	0.0477411	-0.45744	0.20361	0.409784	-2.92452	-0.375736	-1.9841	-0.447266	-0.455963	-1.23996	-2.63879	-2.5056	-0.703526	-1.50306
HCC1_AATCACGTCTGCGATA-1	HCC1	Scissor-	Macrophage	Macrophage_Scissor-	Macrophage_Scissor-#HCC1	0.00420768	-2.34759	-1.74	-1.16506	-0.369117	-1.62929	-2.83229	-1.57513	-3.41992	-3.70191	1.805	0.290055	1.6916	1.19535	0.615184	0.153209	2.23595	2.05664	2.53115	0.957848	3.10494	1.84767	1.56754	2.93685	3.23745	2.00742	1.05201	3.38313	2.39753	4.01206	1.26279	0.67823	1.12382	2.39247	2.33196	2.91647	3.02401	2.96175	3.79566
HCC1_AATCACGTCTGGGTCG-1	HCC1	0	T cell	T cell_0	T cell_0#HCC1	-0.558973	1.46342	0.422068	0.811181	0.530269	-0.0483057	1.10295	0.566378	1.63157	1.37507	-0.174569	-0.800404	-2.06242	-1.24861	-2.18377	0.735206	-1.38754	-1.13323	-1.47957	-2.00951	-1.72778	-1.22164	-1.50878	0.058786	-2.11992	-1.81371	-1.32511	-1.2247	-2.29694	-2.22215	-0.928034	-0.22489	-1.41599	-3.17247	-3.24602	-1.74359	-2.72671	-3.15004	-1.39687
HCC1_AATCGACAGACTTCCA-1	HCC1	Scissor-	Macrophage	Macrophage_Scissor-	Macrophage_Scissor-#HCC1	-1.09894	-1.1966	-1.49743	-1.97702	-1.10651	0.850729	-2.65599	-2.04117	-1.68998	-3.63517	2.73049	1.29233	0.610948	0.778984	0.224342	1.10133	-0.220016	0.795317	0.203169	2.05036	3.16795	1.83869	1.87892	1.08836	1.7953	2.357	2.79889	3.52102	0.432216	0.420321	0.937558	-0.769352	2.31423	3.42668	3.68458	2.42209	3.3138	3.41762	2.85809
HCC1_AATCGACAGGAACTCG-1	HCC1	0	Macrophage	Macrophage_0	Macrophage_0#HCC1	0.402201	-0.310276	1.87665	1.79087	-2.16067	-3.3099	-2.60165	-3.62765	-2.86438	-2.40244	1.59878	1.69047	-0.273901	2.64176	0.532059	1.94861	1.33952	1.41976	0.825902	0.0866411	-1.39019	0.887945	1.6511	-0.502389	0.385606	0.369036	2.18213	0.531519	-0.0104704	2.82559	1.88192	1.92485	0.300274	0.880039	1.38533	3.17204	5.293	3.92438	2.56221
HCC1_AATCGACAGGATTCAA-1	HCC1	0	Macrophage	Macrophage_0	Macrophage_0#HCC1	-1.13404	-0.280885	0.502292	0.139649	-5.32903	-1.21862	-3.37468	-3.0967	-2.42972	-1.46483	2.48352	1.46914	0.0760272	0.777542	1.77495	-0.345052	-1.37366	1.00008	1.45537	-1.10859	0.504268	-0.692504	1.18739	1.37846	1.28397	1.65261	1.75344	0.978197	0.587106	0.538603	3.5878	-0.159636	-0.0399349	0.163991	2.7496	0.906921	7.46977	1.76967	3.39999
HCC1_AATCGACAGTATCCTG-1	HCC1	0	Macrophage	Macrophage_0	Macrophage_0#HCC1	1.30229	1.42009	0.525756	0.527632	-2.00035	-0.493933	-2.70495	-3.52277	-1.95131	-2.38468	1.07965	0.305517	-1.24213	0.163199	-0.293004	-2.01379	4.37151	-0.499564	1.91555	0.780577	0.434099	2.24827	0.853839	2.26117	1.66162	2.60768	1.20755	0.37038	0.13498	0.608233	0.0864373	-0.00512367	1.98293	2.82576	2.6319	3.17452	6.05576	1.83347	2.2255
HCC1_AATCGACAGTTGCCTA-1	HCC1	Scissor+	Macrophage	Macrophage_Scissor+	Macrophage_Scissor+#HCC1	-1.31501	-0.941003	-2.89004	-1.45279	-1.74097	-0.233554	-2.40799	-4.74549	-0.146784	-3.53549	0.375744	-0.080444	0.895726	2.73664	1.62262	0.729634	4.12151	2.50499	2.54305	4.73822	1.52489	2.43662	5.48856	0.422591	3.26407	1.19178	3.96606	0.237467	1.52128	0.0175618	1.55271	2.61547	2.92184	4.04444	1.86786	5.30535	4.28893	2.94669	3.80482
HCC1_AATCGACCACGTCATA-1	HCC1	0	Macrophage	Macrophage_0	Macrophage_0#HCC1	0.0559433	-2.38843	-1.78129	-0.78821	-1.11421	-1.02943	-2.46289	-2.70004	-1.83285	-2.4965	3.06729	0.745801	1.75809	0.798097	-0.35884	0.946413	1.1456	1.73335	1.583	0.760365	2.30935	2.28381	1.70999	1.41694	0.296046	3.49754	2.46339	1.98138	1.40824	2.24596	3.20363	0.359113	2.02091	2.87929	3.61781	2.74412	2.3588	4.5621	5.18184
HCC1_AATCGACCATAGGCGA-1	HCC1	Scissor-	Hepatocyte	Hepatocyte_Scissor-	Hepatocyte_Scissor-#HCC1	-3.88006	-0.430068	-1.28333	-1.4911	-0.122651	-4.67018	-1.84239	-1.99113	-2.43055	0.111633	1.25355	1.81015	0.14093	1.28412	1.91445	0.0714337	-1.50605	0.495937	0.547148	2.05431	4.57175	-1.03255	0.268374	-0.402385	-0.898007	-1.16125	-1.13341	2.07052	1.15763	1.51364	0.68266	-0.263648	2.98984	1.22918	2.82767	0.372241	-2.63182	0.400508	-0.898482
HCC1_AATCGACTCCTTGAAG-1	HCC1	Scissor+	Macrophage	Macrophage_Scissor+	Macrophage_Scissor+#HCC1	-1.72929	-0.117829	1.5299	-0.924597	-4.02889	-2.22976	-3.43548	-2.77444	-1.96196	-2.49438	3.39484	3.59168	2.00959	2.14266	3.42423	1.69298	2.53207	0.123413	-1.51933	1.90711	2.43635	4.29012	1.56158	1.82538	1.63242	1.67706	1.74713	5.05203	3.26691	3.8828	3.23798	1.6906	2.96867	4.43288	3.50136	2.60386	1.35694	4.02213	6.5734
HCC1_AATCGTGAGCCGCTTG-1	HCC1	0	Macrophage	Macrophage_0	Macrophage_0#HCC1	-1.11799	1.06057	-1.035	-1.05319	-3.03112	-1.5936	-2.81346	-3.83187	-0.232882	-1.32632	-0.235158	2.73042	-0.713325	2.62437	1.27022	-1.17502	1.30665	1.16475	1.71235	-0.0761712	-0.744954	-1.93208	3.14551	-0.764599	1.35815	-0.582165	2.16019	1.41978	0.281064	4.68073	1.98467	1.96448	3.74414	-0.608736	3.03095	1.58577	7.41125	2.03449	2.30045
HCC1_AATCGTGAGGGAACAA-1	HCC1	Scissor-	Macrophage	Macrophage_Scissor-	Macrophage_Scissor-#HCC1	-1.37765	-0.012092	-0.913766	-1.89941	-0.708088	-0.669104	-2.46043	-2.61213	-2.68012	-2.03872	3.4377	-1.26517	1.18199	1.94287	2.7341	2.47338	1.79269	2.27777	2.29428	0.0292244	1.65618	1.6919	1.44021	2.16979	2.85592	1.74393	1.42058	2.36368	2.09684	2.59457	1.79918	2.77076	2.19316	2.30871	2.13799	2.35467	3.08865	3.1586	4.16209
HCC1_AATCGTGCACTAACCA-1	HCC1	0	T cell	T cell_0	T cell_0#HCC1	-0.0483863	1.34136	1.36641	-0.825684	0.83325	1.01036	1.2696	1.89483	1.81969	2.40063	-1.96066	0.0967292	0.010039	0.103881	-1.66551	-0.0708392	-1.80187	-0.94861	-0.108428	-1.32494	-1.43202	-1.12919	-3.62605	-0.923894	-2.81541	-1.95759	-0.341783	0.254223	0.027984	-1.47352	-1.18816	-2.21356	-1.74111	-1.04424	-2.452	-1.97477	-4.91121	-2.956	-1.28065
HCC1_AATCGTGCAGACCTGC-1	HCC1	0	Macrophage	Macrophage_0	Macrophage_0#HCC1	-0.370365	-0.328941	-1.94161	-1.07131	-0.864519	-0.795463	-4.35161	-4.66853	-0.557796	-5.05709	1.03857	3.47999	0.730602	2.74114	4.16811	2.08162	1.47885	4.99199	1.24186	2.14085	3.03678	5.12846	0.771006	1.42225	1.13954	2.96625	1.10065	2.81086	0.965389	2.15318	1.72945	2.49822	2.28486	2.38687	2.57894	3.30212	2.38285	5.80438	4.14807
HCC1_AATCGTGCAGGATTCT-1	HCC1	Scissor-	Macrophage	Macrophage_Scissor-	Macrophage_Scissor-#HCC1	0.635265	1.44982	0.0422492	-1.28636	-0.362693	-4.89318	-3.04075	-6.06461	0.644721	-0.306279	-0.556716	-0.74573	0.179911	-0.392383	2.61941	0.55222	-1.38461	-0.333573	0.447936	-1.11147	0.774429	-1.56981	1.67007	-0.73014	-1.15526	2.74718	0.941283	4.56883	1.92288	1.4131	0.735216	1.86711	0.612677	2.02728	2.63119	-0.514991	4.80243	1.88897	1.13743
HCC1_AATCGTGCAGGTTCCG-1	HCC1	0	Macrophage	Macrophage_0	Macrophage_0#HCC1	-0.876747	-2.27015	-1.96866	-0.241804	0.358655	-1.03415	-1.59965	-4.6735	-1.69549	-4.42515	1.37068	-0.243668	0.768198	1.38358	0.511545	1.55299	5.28387	0.0950823	1.84525	1.96418	0.302916	4.55596	1.88517	0.969947	2.36838	2.045	1.0156	3.1221	-0.566991	3.81777	2.46481	3.05813	3.45904	1.46563	4.44598	3.8444	4.11771	3.12502	4.55348
HCC1_AATCGTGCATGTGTCA-1	HCC1	0	Macrophage	Macrophage_0	Macrophage_0#HCC1	-1.23744	-0.0549507	-3.31272	-0.759517	-1.21364	-0.129475	-1.89996	-1.92853	-1.18577	-1.73554	-0.639475	1.86639	0.545365	0.820807	-1.36569	2.6208	0.711093	0.835909	-1.02507	2.46714	0.718983	0.375683	-0.396007	3.4096	1.39319	-1.43912	0.522869	-1.64833	0.00866392	0.109887	1.54911	-0.383139	0.752244	1.85189	-0.979085	0.0459411	2.29396	3.03461	6.43349
HCC1_AATCGTGGTTCAGCGC-1	HCC1	Scissor-	T cell	T cell_Scissor-	T cell_Scissor-#HCC1	-0.206604	1.29155	1.03765	1.39163	1.81533	-0.458092	1.54054	-0.29624	1.74622	2.08433	-1.24053	-2.09023	-1.09459	-0.702881	-1.85681	0.651517	-1.73942	-0.262896	-0.354996	-1.79518	-2.46675	-1.326	-0.663573	-0.478034	-2.19363	-1.29025	-1.72172	-0.184669	-1.79952	-2.98186	-2.78835	-2.92254	-1.42746	-2.44573	-2.74922	-1.65661	-2.88107	-3.79273	-1.35259
HCC1_AATCGTGGTTGTGGAG-1	HCC1	0	Macrophage	Macrophage_0	Macrophage_0#HCC1	0.0218729	-1.72376	0.133547	-2.09899	-1.35454	-1.83864	-0.110751	-3.32517	-2.32908	-5.57522	-0.97158	1.56208	-0.572396	0.573534	0.35457	-0.170649	1.63844	-0.261645	0.303936	-0.271734	-0.953431	1.98117	3.61986	0.384265	1.27795	1.28065	2.28776	4.4884	0.472854	0.528682	0.338436	5.17902	0.582	2.24961	4.2327	2.07204	5.42862	2.11071	3.87936
HCC1_AATCGTGGTTGTTGTG-1	HCC1	0	Macrophage	Macrophage_0	Macrophage_0#HCC1	1.10209	-1.78699	1.0263	-1.06473	-0.153401	-1.17992	-2.83441	-5.35351	-0.667703	-4.69727	1.63097	-1.60321	-2.05249	1.23846	1.57588	-0.492253	1.71471	-0.769485	3.20729	0.347567	0.679633	0.969892	3.47623	2.42199	6.02368	-1.29668	-0.32561	1.4472	-1.064	1.97792	-0.480706	0.976639	0.416372	1.32277	1.88861	1.96342	2.67264	3.11863	2.20158
HCC1_AATGAAGAGAGTGTTA-1	HCC1	Scissor-	Macrophage	Macrophage_Scissor-	Macrophage_Scissor-#HCC1	1.28024	0.143462	0.302252	-2.07924	-2.20377	0.250315	-4.87493	-3.39534	-0.163235	-1.96205	0.381798	1.00983	-0.263318	0.667161	-0.919232	-0.476373	1.40062	-1.94083	1.85664	-0.125958	-0.666352	0.445443	0.796302	-0.418971	-0.119014	0.707948	0.77575	-0.733258	0.762811	2.51287	-1.5641	2.62278	0.171743	0.23452	1.29778	1.93929	4.16033	1.92759	6.05498
HCC1_AATGAAGAGATTAGTG-1	HCC1	Scissor+	B cell	B cell_Scissor+	B cell_Scissor+#HCC1	-0.86491	0.52941	1.34168	-0.0446926	1.03284	0.471266	1.6271	2.6698	0.665118	0.255534	-2.12484	-2.03915	-0.987391	-1.08892	-0.856081	-0.954308	-2.21113	-0.981689	-2.90575	-3.28065	-0.344797	-1.47858	-1.98344	-1.18538	-2.01641	-0.471685	-2.15021	-2.56968	-2.51313	-1.61843	-2.30938	-1.98735	-0.83445	-3.89879	-3.055	-3.27372	-1.8726	-1.24328	-3.37333
HCC1_AATGAAGAGGAGGGTG-1	HCC1	Scissor-	Macrophage	Macrophage_Scissor-	Macrophage_Scissor-#HCC1	-0.128906	-0.73682	-1.4145	-0.305771	-0.673029	-1.27844	-1.33311	-1.97068	0.00179822	-2.52762	1.63461	-0.510836	1.2029	0.986497	2.77537	0.0843323	-0.340069	1.76947	0.883495	1.80776	-0.119226	2.07874	2.07582	0.648108	1.69279	0.89471	1.80168	2.08968	1.43051	0.43406	1.33888	-0.674112	2.04756	1.834	0.463297	1.5095	5.8859	2.35209	2.54954
HCC1_AATGAAGCAACTTCTT-1	HCC1	Scissor-	Hepatocyte	Hepatocyte_Scissor-	Hepatocyte_Scissor-#HCC1	-0.970834	0.0355068	-0.359743	-2.35766	-0.00486467	-2.99152	-1.38436	-2.01491	-1.32844	0.0614476	1.30677	1.33407	-2.12681	1.47243	-0.26969	-0.695774	-2.07292	-0.351589	1.08561	0.707198	0.634285	-0.973001	-0.410935	-2.74317	-1.13313	-1.07565	-2.75015	-2.86252	-1.35234	-2.40789	-0.984018	-1.08473	0.70677	-1.71543	0.277236	1.29657	-1.5465	-0.554011	1.1786
HCC1_AATGAAGCACACACTA-1	HCC1	Scissor+	T cell	T cell_Scissor+	T cell_Scissor+#HCC1	0.578069	0.116807	1.02085	-1.26278	2.31291	-1.104	1.0409	1.51358	2.47834	1.99207	-0.749307	1.51649	0.196853	-1.23231	-0.991527	-1.20224	-1.42579	-0.745323	-2.39854	2.43737	0.39499	-2.0558	-1.80794	-2.31932	-2.3099	-0.864993	-0.0854468	0.125503	0.0560382	-1.49045	-2.42906	-1.49511	-2.20894	-0.422631	-2.03061	-1.77013	-3.97312	-1.53371	-2.33895
HCC1_AATGAAGCAGGCATTT-1	HCC1	0	Macrophage	Macrophage_0	Macrophage_0#HCC1	-0.0516573	-1.99596	-0.82484	-0.666623	0.0183531	-1.96303	-2.15762	-5.01635	-2.45341	-3.90704	1.44193	2.03905	1.43632	2.77865	2.3905	2.72629	2.96585	1.90004	0.9491	2.14913	3.2798	3.67129	0.780749	3.24412	2.10581	2.91527	2.3307	3.091	3.04882	1.5879	3.51209	2.71445	2.4578	7.00074	2.85191	2.73268	1.4287	4.36293	5.97882
HCC1_AATGAAGCATTGTAGC-1	HCC1	0	Macrophage	Macrophage_0	Macrophage_0#HCC1	0.936681	-2.69003	1.052	-1.36199	-2.26432	2.47835	1.26108	1.08357	2.05789	-0.0451482	0.0985672	1.57845	1.3372	-1.38591	-1.12213	-1.07206	-1.38415	-0.515817	-0.314696	0.89964	-0.605126	-0.158344	1.03182	0.0778146	0.766203	-1.33585	-1.50034	-0.939341	-0.311391	-0.750219	0.085947	-0.206236	1.00074	1.61198	-0.00913495	-0.596487	0.373092	1.63367	4.10244
HCC1_AATGAAGGTCGAGCTC-1	HCC1	0	NK	NK_0	NK_0#HCC1	1.08159	-3.96937	-1.31483	-2.45029	-0.17865	0.0685496	-4.55636	-1.28329	-1.33717	1.07854	-0.694231	-2.03981	-1.20126	0.448105	0.715047	-3.0358	-1.44369	-2.62408	-1.28761	-3.25261	-1.19709	-1.07357	0.204917	0.843329	-2.81004	-1.10525	-2.57128	-6.76702	-0.783073	-1.72883	-0.12632	-2.37508	-2.06677	-1.34364	1.40887	0.434396	1.15383	-4.18295	-1.19904
HCC1_AATGAAGTCAAGCTTG-1	HCC1	Scissor+	Macrophage	Macrophage_Scissor+	Macrophage_Scissor+#HCC1	-0.628569	-4.85305	-1.18079	-0.756665	-2.19908	-1.04456	-2.09733	-2.61221	-2.95147	-4.02955	2.23325	4.30103	0.0244684	2.27377	0.403995	1.05214	3.3466	0.0691612	1.20693	-0.290267	3.43551	2.72745	-0.469422	1.83098	5.14867	3.15578	3.28466	1.38572	0.866207	1.88237	1.64106	-0.448779	2.9426	2.54501	1.03031	4.14143	3.57406	3.91701	3.21976
HCC1_AATGACCAGAAGAGCA-1	HCC1	0	Macrophage	Macrophage_0	Macrophage_0#HCC1	0.208048	-1.49036	-0.580485	-1.32716	-2.05384	-0.434898	-3.92149	-2.68045	-2.00154	-2.4043	-0.261613	0.633393	0.575657	1.06472	2.139	0.54402	2.0599	5.44915	1.20594	1.05868	2.91648	1.57112	1.14739	1.79373	0.542751	2.92883	1.6905	1.9937	0.794508	2.98985	0.711405	1.43819	1.59388	1.10713	3.59894	0.0844877	4.31406	4.73075	5.6618
HCC1_AATGACCAGTGTGTTC-1	HCC1	Scissor-	Macrophage	Macrophage_Scissor-	Macrophage_Scissor-#HCC1	-1.0918	-1.60757	-0.38511	0.159153	-0.393751	-0.939252	-3.60035	-2.49596	-0.924413	-1.23988	-0.30803	2.8616	1.81996	2.45737	3.1082	0.682262	1.62331	2.45601	2.02163	-1.65638	0.609243	1.35297	1.69585	-0.0896073	1.21574	3.34354	0.82524	1.65104	1.04912	1.90659	2.95309	1.84786	1.73617	-0.347442	2.57368	3.52618	6.02624	2.18709	3.31881
HCC1_AATGACCCAGCTTTGA-1	HCC1	0	Macrophage	Macrophage_0	Macrophage_0#HCC1	-0.845661	0.166818	-3.4617	-0.573866	-2.51382	-0.421804	-3.1221	-3.03118	-3.03426	-2.40381	1.20432	-0.257998	2.07075	2.5868	-0.0146339	3.1719	-0.914562	-0.0681659	0.308655	0.634546	1.16213	2.81265	1.9082	1.91459	4.18946	2.80702	2.08693	2.74154	1.70658	2.68192	2.89261	-0.540375	0.48035	3.88706	3.6993	2.4926	4.67826	3.49767	3.2848
HCC1_AATGACCGTCGATTAC-1	HCC1	Scissor-	T cell	T cell_Scissor-	T cell_Scissor-#HCC1	-0.283599	0.586688	1.77229	0.513364	1.80843	2.07969	0.147221	1.76468	2.90438	2.05721	0.251717	-0.98435	-1.71472	-2.00209	-1.39937	-1.69898	-1.86284	-1.52929	-1.06746	-1.93542	-2.20077	-0.33263	-2.25494	-1.27021	-0.179723	-0.250041	-3.57537	1.86567	-0.415564	-0.918197	-2.00846	-2.43935	-1.44643	-0.46241	-3.30661	-2.29167	-2.40312	-2.6677	-3.01497
HCC1_AATGACCGTGTTATCG-1	HCC1	0	Macrophage	Macrophage_0	Macrophage_0#HCC1	1.16064	0.851552	-0.823523	0.170807	-1.4454	-0.420475	-0.26587	-3.21414	0.0991309	-1.28051	-0.0618858	1.5468	-0.324141	-1.38205	0.604765	-0.988202	-0.792188	-0.941895	0.434198	-0.593873	0.781625	-2.02647	-0.906712	-0.215655	-1.20397	0.161766	-0.640635	-2.18812	0.357237	0.762653	-0.462847	0.291891	-0.0626244	-0.613521	1.26029	0.282068	4.29823	-0.20127	0.42025
HCC1_AATGACCGTTGATGTC-1	HCC1	0	NK	NK_0	NK_0#HCC1	0.702567	0.63174	1.14293	0.174082	1.6667	1.34622	1.70485	0.991534	0.4006	1.08768	-1.74082	0.641875	-1.59726	0.255992	-1.08978	1.60323	-1.78694	-0.94036	-2.50099	-1.09638	-1.18204	-2.31504	-1.22789	-2.51507	-2.14037	-3.38766	-2.12395	1.0874	-1.85239	-2.34311	0.387343	-1.00576	-0.808766	-0.98356	-2.38382	-3.05593	-3.27985	-2.23336	-1.81505
HCC1_AATGACCGTTGTTGCA-1	HCC1	0	Macrophage	Macrophage_0	Macrophage_0#HCC1	-0.248442	-0.142872	0.18634	0.631663	-2.29453	1.39516	-1.82479	-2.0346	-0.224381	-1.36923	-0.989821	0.51916	1.19841	0.871255	-2.69409	-0.337056	-0.410909	-2.32186	2.57202	3.09749	0.639818	0.991571	3.37609	3.62347	1.54884	-1.58496	0.950808	0.157097	1.76141	-2.38068	-1.5114	0.771835	3.43791	0.63358	-0.854594	0.627026	1.57835	1.33744	7.62838
HCC1_AATGACCTCCACGGGT-1	HCC1	Scissor-	Macrophage	Macrophage_Scissor-	Macrophage_Scissor-#HCC1	0.0432616	-2.41306	-2.01946	-1.58606	-1.00899	0.15621	-0.0517803	-2.92229	-1.89806	-3.56111	0.0512684	0.236911	-0.263694	-0.0995798	-0.629866	-2.41012	-0.47806	0.609806	-0.43883	1.74024	1.87427	1.15982	-1.7055	0.967211	0.150233	-1.19915	-0.433162	2.50545	0.123649	-0.114259	-0.642345	-0.289059	2.38179	2.60861	-0.367487	1.37591	1.06439	3.2282	6.22713
HCC1_AATGACCTCCTTCGAC-1	HCC1	Scissor+	B cell	B cell_Scissor+	B cell_Scissor+#HCC1	-0.142248	-0.923336	1.55283	-2.03963	3.85202	1.24095	0.817168	0.749125	0.44003	0.980582	-2.59703	-1.47267	-0.112351	-1.19181	0.651728	-2.0604	-2.21869	-2.8632	-1.88333	-2.95151	-0.876729	0.173173	-0.838928	-1.55918	-2.25474	-1.70757	0.0544492	-1.50539	-1.44055	-2.2416	-1.58204	-2.96227	-0.266419	-0.748655	-1.41433	0.344019	-1.41419	-3.01433	-3.04781
HCC1_AATGACCTCTTGGTGA-1	HCC1	Scissor-	T cell	T cell_Scissor-	T cell_Scissor-#HCC1	0.365987	1.5839	0.0378373	-0.482369	-0.182724	1.86992	0.461594	-0.341418	0.526719	2.61261	-0.179058	0.446432	-1.42392	-1.59715	0.649233	-1.09473	-2.86737	-2.08318	1.59472	-1.812	-0.592476	-3.40314	-1.43088	-1.02742	-3.17583	-0.232746	-3.33446	0.412506	0.516002	-1.46767	-3.40961	-1.58847	-0.198197	-3.09944	-2.46948	-3.03961	-2.78996	-3.14524	-2.12365
HCC1_AATGCCAAGGGCGAGA-1	HCC1	0	Macrophage	Macrophage_0	Macrophage_0#HCC1	-0.901388	-1.2712	0.0314583	-2.0785	1.02352	-0.101226	-2.74388	-2.45739	-1.11341	-3.12569	2.77053	-0.0418056	0.49945	0.864118	2.94083	1.40124	-2.44504	1.91299	0.626375	2.03776	0.554911	0.214912	1.18601	0.149073	1.15943	-0.043378	-1.62988	0.345144	0.72739	-0.0762797	1.76207	1.46549	0.00367413	-0.366421	1.2221	-1.43763	0.474153	2.93106	5.44262
HCC1_AATGCCACATTGCTGA-1	HCC1	Scissor-	Macrophage	Macrophage_Scissor-	Macrophage_Scissor-#HCC1	-0.427672	-3.0115	0.389952	-0.589244	-2.26835	0.735924	-1.16101	-1.58767	-3.00097	-2.74645	0.426278	-0.111084	2.23832	2.64697	-0.0937284	-0.530414	-0.0735631	2.99835	0.888708	1.56077	0.492109	2.12239	0.222844	2.49031	-0.176928	2.32003	1.00798	3.22463	1.37483	0.863471	3.79222	0.254335	3.02202	3.40781	2.76397	3.1626	4.13938	4.35405	6.86505
HCC1_AATGCCATCAGCCTCT-1	HCC1	Scissor-	T cell	T cell_Scissor-	T cell_Scissor-#HCC1	1.35401	1.04146	1.46179	-0.39176	-0.0530552	1.17544	0.78835	2.07773	1.88085	1.62077	-1.42379	-1.30709	0.944978	-0.417874	-0.929535	-1.9154	0.538049	-1.08032	-0.743491	-0.446728	-1.00664	-2.66335	-1.05245	-1.81945	-1.29423	-3.05688	-1.73828	-2.16862	-0.198495	-1.93752	-0.219428	-0.210628	-1.467	-1.0095	-1.32666	-0.401558	-2.99699	-0.0601029	-2.14683
HCC1_AATGCCATCGCTACAA-1	HCC1	0	B cell	B cell_0	B cell_0#HCC1	1.97576	-3.80717	2.65768	-1.06925	2.05255	0.192205	0.145452	2.10345	1.55281	0.256282	-2.54173	0.43732	2.31952	-1.15247	-1.2223	-0.155794	-2.672	-1.44964	0.279182	0.00554045	-0.318328	-2.15821	0.517338	-1.26275	-0.785113	-1.49717	-0.218891	-1.39914	1.22463	-2.01995	-0.53699	0.0878106	-1.34612	0.925906	-0.353165	-2.30364	-3.02087	-1.82424	-2.83986
HCC1_AATGCCATCTGAGAAA-1	HCC1	Scissor+	Macrophage	Macrophage_Scissor+	Macrophage_Scissor+#HCC1	-1.50705	-3.68792	-0.900375	-0.150123	-1.98145	0.0582225	-1.67384	-3.09987	-3.24293	-2.75428	0.767808	2.07114	-0.410497	3.26174	-0.699606	-0.543138	1.47039	3.62071	1.0184	2.49931	0.0687383	2.55893	3.43179	1.99085	1.26468	4.17775	2.50794	1.51247	0.0875797	4.02564	3.02295	1.58975	2.07449	1.55398	3.17391	2.33556	2.97645	5.08347	3.08906
HCC1_AATGCCATCTTACTGT-1	HCC1	0	Macrophage	Macrophage_0	Macrophage_0#HCC1	1.21489	-0.0850142	-0.713189	-2.57901	-0.564512	-0.427732	-1.46343	-3.08065	-0.715512	-5.07535	-0.0764265	-0.523195	0.0215532	0.456707	-0.797148	0.941017	-0.309017	3.17905	0.168312	4.60006	1.63205	2.3731	-1.02125	1.1581	1.6353	-1.64983	-0.39426	1.34639	1.82592	1.43075	2.80313	-2.41601	-0.324913	2.28532	1.05987	4.00619	1.79637	2.7577	7.40518
HCC1_AATGGAAAGATGGTCG-1	HCC1	Scissor-	Macrophage	Macrophage_Scissor-	Macrophage_Scissor-#HCC1	-0.150895	-1.51774	-2.5764	-0.994766	-0.843462	0.375011	-2.48343	-2.92621	0.0705688	-2.97047	0.0456457	-0.599316	0.664676	2.22057	1.03865	2.88618	2.95824	3.00273	1.91377	3.50654	1.915	3.27869	1.83591	2.93993	2.6834	-0.232434	3.01625	1.38602	1.04418	2.28974	3.27595	3.59913	1.91005	1.39819	2.6474	4.37233	4.54589	4.34804	5.58587
HCC1_AATGGAACAAAGGTTA-1	HCC1	Scissor+	Macrophage	Macrophage_Scissor+	Macrophage_Scissor+#HCC1	-0.259876	0.204816	0.138157	0.18917	-3.26342	-0.338311	-3.00916	-2.78951	-2.84819	-4.6664	1.92124	-0.710665	0.31291	3.10997	2.10817	0.559175	0.502229	-0.890293	3.16598	0.479427	1.2315	-0.224654	1.51423	-0.567888	0.529721	-0.350484	-0.404532	1.26168	1.36179	2.50631	0.98509	2.13356	1.51095	0.964981	3.07743	1.08636	5.18382	2.07145	3.91332
HCC1_AATGGAACAGGTCAAG-1	HCC1	0	Macrophage	Macrophage_0	Macrophage_0#HCC1	0.691349	-1.89734	0.422523	-0.25827	-1.80263	-1.69511	-3.20088	-3.48942	-3.75669	-4.62131	2.08029	0.322482	-0.102924	2.20824	0.653149	2.23099	1.278	0.64457	2.60245	2.71785	1.33161	4.19044	2.3591	3.28917	2.17974	3.1405	3.93938	1.16198	1.89417	0.355957	2.87964	2.273	3.38935	2.97362	1.55701	5.69699	4.06726	3.65386	4.44894
HCC1_AATGGAACAGGTTCCG-1	HCC1	0	T cell	T cell_0	T cell_0#HCC1	0.539743	1.58993	0.223895	0.230741	1.26244	1.40279	2.53442	1.44095	0.351166	3.13752	-1.31507	-2.71724	-0.283961	-1.61499	-0.933705	-0.405455	-2.71651	-1.0377	-1.96689	0.133147	-0.550745	-2.03687	-1.57687	-1.9231	-0.93394	0.603768	1.44869	-0.880493	-2.31987	-1.76951	-2.93883	-1.32166	0.887401	-0.754923	-1.9369	-3.22749	-3.63488	-3.00082	-1.47214
HCC1_AATGGAACATGTGTCA-1	HCC1	0	T cell	T cell_0	T cell_0#HCC1	1.88556	0.178892	0.586581	1.96346	1.73716	1.53306	3.84798	2.40143	1.68051	3.6193	-1.75253	-2.21181	-1.20743	-2.56238	-2.38601	0.537172	-0.476629	0.396121	-0.0529769	-2.06964	-0.568316	-0.908364	-1.91392	-1.95237	-1.49185	-1.41711	-1.97674	-1.03755	2.09285	-1.3325	-1.47194	-1.62828	-3.01315	-1.41914	-1.47638	-2.50616	-1.86562	0.142036	-2.07661
HCC1_AATGGAAGTTATTCCT-1	HCC1	Scissor-	NK	NK_Scissor-	NK_Scissor-#HCC1	0.787318	1.09724	0.265419	2.04336	0.753388	0.534987	0.762258	-0.223945	-0.228865	1.93219	-0.826104	-1.02738	-0.748282	-2.32439	-1.74922	-3.15152	-2.99389	-1.26034	-1.76668	0.229238	-1.69081	-1.56242	-2.0649	-2.71253	-2.95788	0.357356	-1.00955	-4.19535	0.712789	-2.49527	-2.3461	-1.92557	-1.82935	-3.15634	-1.87617	-1.48221	-3.8042	-2.90992	-1.17891
HCC1_AATGGAAGTTGTCAGT-1	HCC1	Scissor-	T cell	T cell_Scissor-	T cell_Scissor-#HCC1	-0.193053	1.53433	0.894922	-1.0699	1.18723	0.875317	1.37187	2.65976	1.556	2.13011	-0.976298	-1.80649	1.49078	-1.60816	-1.69948	-0.740586	1.09048	-2.50813	-2.01456	-2.234	1.90106	-2.61433	-2.77971	-0.749307	-0.166904	-1.8418	-2.41289	-0.941762	-3.02359	-3.36509	-0.845141	-2.60082	-1.06559	-0.800364	-3.17329	0.0655069	-2.57711	-0.744732	-3.32946
HCC1_AATGGAATCCGTATGA-1	HCC1	0	Macrophage	Macrophage_0	Macrophage_0#HCC1	-0.304599	-0.736058	-1.379	-1.17411	-0.528258	-0.436279	-2.89957	-3.08821	-0.368843	-2.87919	0.870333	1.31545	1.76365	0.0178363	-0.682974	3.11159	1.44579	0.849201	0.440735	0.997943	2.95969	2.009	2.1903	0.362535	0.840885	-1.12903	0.370957	2.65447	2.30784	0.441866	1.26929	1.86868	2.48855	3.93284	4.09968	1.18786	-0.146702	2.48752	4.072
HCC1_AATGGAATCTCTGGTC-1	HCC1	Scissor-	Macrophage	Macrophage_Scissor-	Macrophage_Scissor-#HCC1	-0.710096	0.116689	1.00294	0.940485	-2.66042	-4.2284	-5.3393	-5.22783	-0.869254	1.11323	-1.40501	0.267081	-3.73535	0.341112	-0.245498	-2.81185	-1.90621	-1.81411	1.69838	-3.1912	-0.328254	-2.09314	-0.37893	-0.902644	-2.00714	-1.96893	-1.38973	-0.995476	-0.311389	-0.721508	-3.14616	-0.360845	-2.6574	-3.09612	-1.96948	-2.29357	-1.68344	-3.31703	-1.72835
HCC1_AATGGCTAGCCGGATA-1	HCC1	0	Macrophage	Macrophage_0	Macrophage_0#HCC1	-1.21575	1.0962	-0.0817612	-0.642327	-0.179915	-0.444761	-1.17127	-1.65561	-1.81538	-3.62078	2.21984	1.40394	1.58442	-0.0106146	-0.878623	1.66791	-0.423072	4.5034	2.67295	0.978342	1.13328	1.43608	2.22557	0.968898	2.09278	0.563528	0.508692	2.4463	0.456996	2.20863	1.59328	3.20247	2.57132	3.43243	0.709944	2.20044	3.12239	2.55598	4.7824
HCC1_AATGGCTAGCCTCTCT-1	HCC1	Scissor+	Macrophage	Macrophage_Scissor+	Macrophage_Scissor+#HCC1	-0.616681	-0.867934	0.892804	0.108208	-1.16502	-2.72159	-2.68815	-3.26733	-1.50574	-2.76646	3.70422	3.34646	-0.616032	3.7648	-0.870458	-0.0406454	2.8281	1.95264	1.95112	1.55203	-0.489372	-0.187755	-0.987088	1.40094	0.20661	0.445355	0.928348	2.49323	0.347712	0.693794	0.863342	1.88268	3.69099	3.50717	4.1912	4.82921	3.19276	4.77091	3.71581
HCC1_AATGGCTAGGCAGGGA-1	HCC1	Scissor-	Macrophage	Macrophage_Scissor-	Macrophage_Scissor-#HCC1	-1.47791	-1.89934	-0.678763	0.109794	1.03926	-0.176207	0.68959	-1.16313	-0.322207	-1.30173	0.206707	-0.393279	0.335234	-0.362266	1.84848	-1.5855	-1.9338	-0.491942	-0.193038	-0.640113	0.61456	-0.029108	-0.492407	0.153068	-0.420555	-1.07947	1.60861	1.18956	2.31593	-0.393649	0.313319	1.41415	0.0794451	0.526234	1.43383	0.406562	3.12434	2.73977	3.04052
HCC1_AATGGCTGTGATCATC-1	HCC1	Scissor-	Macrophage	Macrophage_Scissor-	Macrophage_Scissor-#HCC1	1.34503	0.200189	0.164143	-1.60549	-2.02855	1.06854	0.659913	-1.68176	1.2091	-0.327079	-1.31606	-0.127685	-1.5374	0.383714	-1.39678	0.0579084	-0.22986	-0.287896	1.22505	-0.875391	0.753381	-0.485836	0.468831	-0.600945	0.0728239	-1.50633	-0.146984	1.71329	-0.397585	0.239124	-1.85287	0.297911	-0.451054	-0.649219	0.521098	1.3191	1.87052	0.587712	4.14854
HCC1_AATGGCTGTGCATTTG-1	HCC1	Scissor-	T cell	T cell_Scissor-	T cell_Scissor-#HCC1	-0.76805	-0.601652	1.03331	2.85988	2.34302	1.47492	0.0794901	1.41719	0.53161	2.25975	-0.207018	-0.490525	-2.07921	0.386774	-1.70457	-1.90154	-0.859375	-0.610902	-2.26406	-1.08015	0.0178891	0.720962	-2.45885	-2.74384	-1.4041	0.287232	-2.07187	-1.17291	-1.02908	-1.26227	-1.24218	-1.17676	-2.32791	-2.15377	-0.116501	-2.54012	-3.12933	-1.39756	-1.7713
HCC1_AATGGCTGTGTGTGGA-1	HCC1	Scissor+	T cell	T cell_Scissor+	T cell_Scissor+#HCC1	0.971937	0.236597	0.423711	0.389474	2.4925	0.353096	2.13073	-0.0333264	-0.304051	3.31384	-2.31129	-1.70653	-1.75468	-2.32882	-1.50171	-2.15313	-1.7362	-1.4048	-3.3181	-0.23328	0.580558	-1.35553	-2.66193	-2.04974	-2.70324	-1.36609	-1.7155	0.328086	-1.94685	-0.553637	-0.517556	-2.38711	-0.90084	0.350531	-1.98076	-1.93134	-4.40373	-4.1537	-3.32974
HCC1_AATGGCTGTTTCCATT-1	HCC1	Scissor-	NK	NK_Scissor-	NK_Scissor-#HCC1	-1.15955	-0.262806	-0.534737	0.910693	1.03836	-1.26011	-1.91837	0.754763	0.0799829	-0.05822	-0.988067	0.190724	1.09833	-1.26287	1.70494	1.03986	-2.37209	-1.24594	0.832085	0.226353	0.696464	-0.851008	-0.707085	-0.259999	-1.4047	0.811328	1.38225	1.26235	1.79573	-0.242036	0.0350742	0.732749	0.72493	1.34909	0.110991	-0.963204	-0.983288	0.24475	0.359826
HCC1_AATGGCTTCCTGGGAC-1	HCC1	0	Macrophage	Macrophage_0	Macrophage_0#HCC1	-1.59441	-2.17392	-0.655726	-2.26374	-2.54772	-1.94591	-2.24213	-2.63907	-0.57466	-4.29613	2.18725	0.49605	0.167264	0.18559	3.59094	0.960844	2.53842	1.78294	1.7449	1.6902	1.3717	1.07038	1.84539	1.33569	1.18266	1.17894	1.06535	2.41912	2.04451	1.26617	-0.343237	2.53786	3.35525	0.615388	2.24579	4.13102	8.30719	3.49618	8.45899
HCC1_AATTCCTAGGATATAC-1	HCC1	0	Macrophage	Macrophage_0	Macrophage_0#HCC1	0.0232754	0.165788	-1.87606	-1.08734	0.301871	-1.05147	-1.32543	-3.02252	-2.65971	-2.52296	-0.431565	0.736753	1.0799	-0.883963	0.0859446	1.24488	0.32763	1.99671	1.3281	2.0321	1.93266	2.08283	0.347692	0.897401	1.87877	0.475221	3.12139	2.45173	3.44051	-1.21826	3.56481	1.13425	1.63907	2.96882	2.28792	0.430849	0.0410581	2.85271	4.6941
HCC1_AATTCCTAGGGCGAGA-1	HCC1	0	Macrophage	Macrophage_0	Macrophage_0#HCC1	-0.701478	-0.222045	-2.21522	-0.345994	-0.949001	-1.77852	-2.80099	-3.68006	-1.7137	-3.16033	0.686515	1.29415	0.368842	2.59528	2.3398	0.84504	1.5756	0.221841	2.49894	2.67491	1.04746	1.59481	2.9381	1.66106	-0.378295	1.69244	0.470738	2.74852	1.81205	1.42038	2.28168	2.17374	1.65484	1.58879	3.60272	2.28876	3.44064	4.05721	2.5255
HCC1_AATTCCTCATTCATCT-1	HCC1	0	T cell	T cell_0	T cell_0#HCC1	-1.25594	-0.000812293	2.04977	1.69855	-0.174976	2.42196	2.01088	2.14576	3.5984	4.51241	-0.933426	-3.1557	-2.32088	2.02052	-1.6642	-1.56386	-2.91942	0.0350331	-0.907026	-0.614832	1.02387	-2.64676	-1.79824	-2.21408	-0.835113	-1.89323	-1.47063	-2.2171	-0.725618	-1.32763	-3.50622	-3.23666	0.227121	-1.05171	-0.843197	-2.11405	-3.01005	-3.21796	-4.18107
HCC1_AATTCCTTCAAGCTTG-1	HCC1	0	Macrophage	Macrophage_0	Macrophage_0#HCC1	0.0309342	-0.732462	-2.94519	-0.456953	-1.52267	-2.44653	-3.5295	-4.88818	-2.3822	-3.47436	0.826878	2.02747	0.909877	3.43876	1.28189	2.59746	2.6203	1.79026	0.310935	0.772841	2.91168	2.50158	3.71239	3.07987	2.79358	3.11202	1.73203	1.92835	2.59058	-0.093456	2.58793	1.7845	2.78397	3.96146	2.7655	2.60883	1.93751	4.02953	6.29648
HCC1_AATTCCTTCAAGGACG-1	HCC1	0	Macrophage	Macrophage_0	Macrophage_0#HCC1	0.174966	1.92603	0.461489	-1.68983	-1.32263	-0.468732	-0.832237	-3.87377	-3.78224	-2.74199	0.479282	-0.35371	-0.186569	-0.333583	1.38995	1.80692	2.95114	-0.575043	-0.0297581	1.41829	0.388175	0.942335	0.840016	-1.55247	-1.13885	-0.922401	-0.110555	2.45292	0.774872	0.563482	-1.18159	0.237672	2.50868	2.093	1.09674	1.62092	0.0952852	3.40079	5.14954
HCC1_AATTCCTTCATAGACC-1	HCC1	0	Macrophage	Macrophage_0	Macrophage_0#HCC1	1.02332	-1.61766	0.492984	1.45344	-0.645539	-2.19026	-2.00346	-4.04359	-1.58164	-3.29731	3.69698	0.525048	0.28209	-0.346205	1.86932	1.1969	2.40581	1.04733	0.684702	0.181145	-0.528744	1.09575	1.61536	1.89629	0.364766	2.23145	4.42214	0.404471	0.580208	1.54659	1.54721	1.7821	0.57369	3.72517	4.1437	2.4447	4.10744	3.231	3.76104
HCC1_AATTTCCAGGGTACAC-1	HCC1	0	Macrophage	Macrophage_0	Macrophage_0#HCC1	0.21641	0.146962	-1.83019	-2.16628	-0.682282	-1.53792	-2.49206	-2.49599	-2.54025	-3.1525	0.418442	1.09022	1.19923	0.820684	-0.575455	2.6974	2.71131	0.904263	1.46154	2.96212	1.11989	0.804572	2.83663	2.67989	2.20919	0.648236	3.98915	3.1051	3.4476	1.57844	2.93056	2.20876	2.86461	4.13241	2.01915	3.65533	4.09925	3.4025	6.69934
HCC1_AATTTCCAGTAAACTG-1	HCC1	0	Macrophage	Macrophage_0	Macrophage_0#HCC1	-1.23793	0.152977	-1.91096	-2.04623	-2.2514	-0.97502	-2.50932	-3.41101	-2.12462	-3.65114	0.405363	0.403717	0.448662	2.48374	1.5159	1.4263	3.26843	0.820876	0.844722	0.224088	1.40094	-1.02944	4.29458	-0.047863	0.772692	2.02083	2.67228	2.7286	1.05357	2.37471	1.23476	1.22704	2.50542	2.19484	1.82116	4.24495	7.18308	3.22191	4.89487
HCC1_AATTTCCAGTATAGGT-1	HCC1	Scissor-	Macrophage	Macrophage_Scissor-	Macrophage_Scissor-#HCC1	-0.579712	-0.910355	1.23341	0.590838	-2.67499	0.8815	-1.86644	-1.27687	0.207061	-1.16011	0.585639	0.978076	0.356811	1.08581	0.710616	0.345372	-1.81764	-0.945346	1.40279	-0.663789	-0.499767	0.55076	-2.47277	2.61571	-2.69106	0.540628	0.891617	-0.769772	-0.266912	-0.294952	0.549076	0.108693	1.141	2.27082	1.77006	2.21457	4.38341	-0.687275	2.97357
HCC1_AATTTCCCAAAGGATT-1	HCC1	Scissor-	Macrophage	Macrophage_Scissor-	Macrophage_Scissor-#HCC1	0.0597996	0.520446	0.547097	-0.658495	1.77181	-3.89101	-2.20668	-4.75091	-2.36125	0.404312	-0.77087	0.267497	-4.02534	0.218042	0.152771	-2.6257	-1.35328	0.254631	-1.16161	-0.754443	-0.611053	0.925372	-0.231051	0.0553031	-1.36879	1.02347	0.234188	-3.09987	0.593996	4.08272	-2.20665	-2.61735	0.282872	-0.218877	-3.32137	1.6468	-4.22917	-3.11544	0.989417
HCC1_AATTTCCCAAGTGACG-1	HCC1	0	Macrophage	Macrophage_0	Macrophage_0#HCC1	0.709615	0.0697444	-0.775461	-1.57833	-1.72456	-2.44141	-1.96634	-2.82976	-0.901812	-2.8883	-0.0370398	-1.1312	-0.0957789	0.38863	2.06881	-0.858991	-0.0940831	-0.54433	1.88581	-1.06095	0.0214728	-0.51699	0.486111	0.719311	0.467167	-0.755364	-0.612624	0.439567	0.845578	1.31067	2.47005	1.49803	1.00182	1.97201	2.80107	1.91218	3.12855	1.98535	2.13192
HCC1_AATTTCCCAGCTTTGA-1	HCC1	0	Macrophage	Macrophage_0	Macrophage_0#HCC1	-0.0149941	1.14283	0.542089	0.708267	-0.382118	0.150453	-2.75077	-1.30736	-2.59887	-2.20164	2.93334	1.58807	0.116643	2.77303	0.844224	0.945416	-0.835484	0.134054	1.22749	2.2339	0.35065	0.497904	0.798286	-0.77127	0.662598	0.281411	0.135976	1.2966	2.94954	1.87564	1.98698	-0.617414	0.345647	2.27938	-0.169829	3.32384	5.7996	3.04511	-0.0386313
HCC1_AATTTCCGTCGATTTG-1	HCC1	Scissor-	Macrophage	Macrophage_Scissor-	Macrophage_Scissor-#HCC1	0.766205	-0.111661	0.116325	0.767923	-2.77591	-0.0600754	-3.30842	-3.49853	-0.308118	-1.79312	-1.42329	-0.428524	-2.32931	0.242983	-1.03002	-3.03576	-0.351362	-3.3278	0.961803	-1.67868	-2.02768	-2.60826	-2.18408	-0.0663262	-0.69203	-0.588672	1.46152	-1.9945	0.511177	0.740239	-0.456577	1.75501	0.0571364	-2.30569	0.847564	1.95991	6.12418	0.0263017	3.04075
HCC1_AATTTCCGTCTTAGTG-1	HCC1	0	Macrophage	Macrophage_0	Macrophage_0#HCC1	-0.122361	-1.21467	-1.06926	-0.174162	-2.43233	0.0173581	-3.31842	-2.21149	-0.553865	-2.76792	1.73048	1.7908	-0.161531	1.71275	1.4268	1.71621	3.49249	1.47769	-0.0506872	2.12221	0.435557	0.55861	2.9788	-0.733797	1.24755	2.41305	2.1366	0.827787	0.451737	1.39514	1.49196	1.59694	0.572435	0.644545	2.63397	4.13283	7.53235	2.37401	4.14907
HCC1_ACAAAGAAGACCAGAC-1	HCC1	Scissor-	Macrophage	Macrophage_Scissor-	Macrophage_Scissor-#HCC1	-1.94244	-1.77706	-0.458052	-1.59411	-1.51689	-1.00877	0.396433	1.01485	-0.52305	-2.77177	0.243175	-0.781839	0.480546	-0.463232	1.33175	1.3471	0.002917	0.565342	0.697667	0.404927	1.55243	3.18265	0.298217	1.46414	2.58818	0.234574	0.499555	1.34858	1.33436	0.519382	0.808107	0.559138	1.21244	2.81179	1.17489	-0.349616	0.320618	1.3941	3.17266
HCC1_ACAAAGAAGCGGACAT-1	HCC1	Scissor-	Hepatocyte	Hepatocyte_Scissor-	Hepatocyte_Scissor-#HCC1	-0.617451	-0.00590159	-0.125572	-1.03698	0.329239	-3.47465	-0.22717	-1.13343	-2.1746	2.44979	0.770065	0.733422	-1.73704	0.529999	-0.559309	-1.60126	-2.22314	1.16461	2.03024	-0.641734	1.93853	-1.68675	-1.95135	-1.00484	-2.18399	-1.50477	-2.06832	0.799692	0.129134	-0.707918	-1.12574	0.092639	0.89328	-0.947265	1.0548	-0.397104	-1.508	0.637878	-1.95607
HCC1_ACAAAGACACGCGGTT-1	HCC1	Scissor-	Macrophage	Macrophage_Scissor-	Macrophage_Scissor-#HCC1	-2.22188	-0.563691	0.0185082	-0.187352	-0.749716	0.107509	-0.0794741	-2.34315	-0.444283	-4.01739	-1.87976	-1.04428	0.74765	-0.463918	1.5568	0.493877	-0.488385	-0.588946	1.88412	1.7741	-1.08699	0.79904	1.9963	2.58605	0.732231	-2.08095	1.21131	2.61243	0.720472	-0.770399	2.07422	0.826742	-0.0390477	0.764342	2.00917	0.856497	3.23679	0.677177	6.95944
HCC1_ACAAAGACAGCATACT-1	HCC1	0	Macrophage	Macrophage_0	Macrophage_0#HCC1	-0.442293	0.938415	-0.206706	-2.04705	-1.95831	-0.475431	-1.78613	-4.05149	-1.57352	-3.61269	0.776422	0.412624	0.487417	3.24329	2.1386	1.39469	1.71343	1.80369	1.49033	1.0994	1.98022	0.960423	2.68389	1.5629	1.06473	1.5981	2.4922	1.08698	0.871256	1.90877	2.73714	2.38208	2.9715	2.64958	3.37275	1.96806	10.8126	3.15356	4.25984
HCC1_ACAAAGAGTGCCAAGA-1	HCC1	Scissor+	Macrophage	Macrophage_Scissor+	Macrophage_Scissor+#HCC1	-1.24548	-0.706078	-1.00572	-0.378079	-1.0424	-0.249483	-2.30055	-3.16863	-1.77719	-2.98935	2.37336	-1.99727	0.258202	-0.07073	-0.482258	0.0847946	1.68748	2.50524	3.28379	1.90285	0.964396	2.99435	0.177127	-0.582186	3.2104	1.23495	1.00856	2.93239	-0.254385	2.45879	1.62442	2.43957	1.03143	-0.244893	2.71326	3.95034	6.37244	2.55954	5.29857
HCC1_ACAACCAAGACTAAGT-1	HCC1	0	Macrophage	Macrophage_0	Macrophage_0#HCC1	0.648823	-0.447099	-0.96735	-1.21689	-2.59196	-1.99958	-2.15423	-1.96327	-2.31292	-4.37709	0.59884	-0.15091	0.910875	2.35249	-1.49223	0.461215	-1.28295	0.981948	3.44291	2.3025	3.3784	1.80868	0.735269	3.00579	3.32357	5.11352	3.18787	2.40666	0.605126	3.63978	1.57226	0.915063	1.99599	-0.0365805	3.49937	4.0526	3.30604	2.66908	2.75403
HCC1_ACAACCAAGCCACCGT-1	HCC1	0	Macrophage	Macrophage_0	Macrophage_0#HCC1	-1.44623	0.0302393	1.39234	-0.835938	-1.06585	-2.1074	-2.36621	-5.12655	-0.65192	0.877782	-0.912442	-0.357518	-1.95005	1.25712	0.0770393	-1.32524	1.45899	-0.0816501	-1.00809	0.0306566	0.756469	-1.21727	0.327505	2.75445	-2.07715	0.145406	1.50082	0.689312	-0.165711	2.28327	0.500989	2.86758	3.1249	1.34493	1.31496	3.59733	4.46184	2.77058	-0.809037
HCC1_ACAACCACAAGAGGCT-1	HCC1	Scissor-	Macrophage	Macrophage_Scissor-	Macrophage_Scissor-#HCC1	-0.882098	0.0299312	0.00714448	-0.996276	-0.353605	-0.386812	-2.45848	-4.43117	-0.243006	-2.00154	0.154422	-0.227844	1.69527	1.66414	2.82842	0.241943	2.79556	0.942556	3.27853	-0.346569	-0.233561	-1.64536	-0.941635	-1.18356	0.0153398	-0.293526	0.956635	2.16681	1.85788	2.14896	0.724193	1.59771	1.34789	2.27948	2.65302	1.1504	2.36394	2.66149	1.75438
HCC1_ACAACCACAAGGTCAG-1	HCC1	Scissor-	Macrophage	Macrophage_Scissor-	Macrophage_Scissor-#HCC1	-1.81734	0.487382	-2.35802	0.111358	-2.95934	-1.77475	-0.991463	-2.95574	-0.516164	-0.667889	1.75043	1.04447	1.21421	0.457135	2.98242	1.37666	2.24207	-0.223102	0.626721	1.02386	1.03196	-0.769753	1.09733	-0.314713	0.33261	0.872327	1.49567	2.46371	2.11624	1.9204	2.20756	0.526468	0.346698	1.42982	1.55427	0.170991	5.19687	2.1852	2.77811
HCC1_ACAACCACAGGTCAAG-1	HCC1	Scissor+	Macrophage	Macrophage_Scissor+	Macrophage_Scissor+#HCC1	-3.3044	-1.01126	-0.343044	0.0721509	-0.920795	-0.909298	-2.40429	-2.62236	-1.79216	-3.9926	1.15269	0.221762	0.204829	2.31656	-1.10959	1.82366	3.16044	4.47267	1.38576	0.96016	1.94069	-0.876124	1.63069	0.577419	1.30787	0.737545	3.00114	1.9684	0.369249	1.64393	1.40039	1.11392	2.61392	3.05697	2.37135	3.23522	3.3308	5.65069	2.89939
HCC1_ACAACCAGTAGTTAGA-1	HCC1	0	Macrophage	Macrophage_0	Macrophage_0#HCC1	-0.545407	-2.20249	-3.08802	-1.7826	-0.912117	-1.14191	-3.48389	-3.50964	-2.21583	-3.55073	-0.667609	1.25104	0.378783	2.81691	0.105079	-0.348542	1.87756	1.36137	3.94228	1.59795	2.97278	3.46456	1.57274	1.47796	0.863612	4.18355	0.912193	2.61984	2.35058	-0.203662	0.526484	0.441946	2.75284	2.82944	1.60697	3.41436	1.52402	3.03617	3.24543
HCC1_ACAAGCTAGCTTACGT-1	HCC1	Scissor-	T cell	T cell_Scissor-	T cell_Scissor-#HCC1	-0.621392	0.634108	-1.15157	1.84395	1.82871	1.4537	0.725716	1.71689	0.746345	2.3222	-0.105085	-0.971808	-2.38045	-0.879968	-1.25404	0.856999	0.594074	0.3202	-2.09072	-0.678651	-1.52203	-1.75771	-3.62453	-2.44448	-1.7401	-3.23619	-2.85964	2.28101	-2.34215	-0.723115	-2.55572	-1.12088	0.00500699	-1.49525	-2.21391	-0.19476	-3.37758	-3.92427	-4.844
HCC1_ACAAGCTCAGCTACTA-1	HCC1	0	Macrophage	Macrophage_0	Macrophage_0#HCC1	-1.27756	-1.53963	-0.333127	-1.08478	-0.702344	-0.0308322	-0.0865335	-1.91319	-1.51156	-2.81292	-0.0281516	-0.762391	1.01711	-0.516702	-1.52992	-1.64347	-0.376686	-0.38415	0.187892	2.44747	1.33042	1.12224	-1.12465	0.19226	1.42266	0.632043	1.73247	1.97122	0.331178	0.255341	1.19691	-1.34753	0.796444	0.483804	1.97342	2.66883	0.570811	2.16621	3.15472
HCC1_ACAAGCTGTACGGATG-1	HCC1	Scissor-	Macrophage	Macrophage_Scissor-	Macrophage_Scissor-#HCC1	-2.44779	-2.36333	-0.775494	-1.16259	-1.25036	-6.31112	-2.49945	-3.66881	0.0142585	-3.81507	2.90339	3.58534	-0.259253	0.0405552	2.11846	0.16202	2.6544	1.60556	1.45406	-0.215839	3.16586	-0.0926455	-1.54536	-0.675132	-1.98269	1.03618	1.93385	4.48637	1.77866	1.73916	1.28373	0.0790662	1.27167	2.26898	-1.4892	2.02373	-0.0397075	-1.09886	0.77551
HCC1_ACAAGCTGTAGGTGCA-1	HCC1	Scissor-	T cell	T cell_Scissor-	T cell_Scissor-#HCC1	-2.36239	0.775744	0.435004	0.439346	1.92164	5.37974	1.14174	2.70716	2.03816	1.69829	-0.669817	2.31387	-2.12528	-2.46349	-0.650273	-0.464807	-0.364472	-0.417919	-0.252603	-0.758875	-0.595951	-1.72352	-2.49377	-1.97185	-3.68813	-3.28362	-2.4737	-1.14231	1.82879	-2.49621	-3.06147	-2.67544	-1.49675	-3.65324	-2.87948	-2.92231	-2.91166	-3.25793	-4.7216
HCC1_ACAAGCTTCTTTACAC-1	HCC1	0	Macrophage	Macrophage_0	Macrophage_0#HCC1	-0.345877	0.233794	-2.59827	0.406125	-1.61796	-1.7679	-1.41848	-4.8561	-1.3911	-4.91275	2.39566	1.45253	0.284489	2.21006	1.28111	1.35563	1.95549	0.90059	2.26092	0.91386	2.87597	0.822281	4.87145	1.66512	2.36648	2.25029	3.61454	1.50146	1.71584	1.68793	2.94055	2.63433	2.86097	2.22121	4.20362	2.5425	5.54534	2.41134	3.50914
HCC1_ACACAGTAGTGAGGTC-1	HCC1	Scissor-	Macrophage	Macrophage_Scissor-	Macrophage_Scissor-#HCC1	-1.1574	-3.23704	-1.59122	-0.573192	-2.31343	-0.201125	-1.24632	-3.51978	-3.07065	-3.04831	-0.00267445	1.2599	2.25624	2.53228	0.452759	-0.655799	0.951178	2.92998	1.81684	0.0847744	1.94766	1.6425	2.26239	1.79985	1.3434	0.666756	0.239205	2.48005	3.71793	0.896614	2.52791	0.137453	0.122045	5.12713	2.44651	3.06046	1.08642	4.30563	7.34058
HCC1_ACACAGTCAATAAGGT-1	HCC1	Scissor-	Macrophage	Macrophage_Scissor-	Macrophage_Scissor-#HCC1	-1.06117	-0.994178	-1.7555	0.773372	-1.59511	-2.72555	-1.48184	-3.09333	-0.855628	-1.83448	-0.501393	0.950312	1.08217	0.122761	2.31266	-0.649878	1.59294	-0.217194	2.17596	2.63162	0.615775	1.01469	2.50656	0.715142	-0.843142	0.97946	2.94845	3.94597	0.799721	1.35399	0.615638	0.140335	2.14375	1.82342	1.94892	2.86234	6.05242	1.78071	3.62617
HCC1_ACACAGTCACAAGTGG-1	HCC1	0	Macrophage	Macrophage_0	Macrophage_0#HCC1	1.87735	-0.449092	-2.07904	-0.37959	-1.75848	0.327639	-2.9171	-1.6726	-3.96102	-3.55177	0.0544189	-1.10074	0.769275	2.68429	1.54443	1.05526	0.49922	0.0725322	0.206479	2.85071	1.16769	4.137	1.96011	2.90576	2.31042	4.4777	0.375798	1.28966	1.34579	1.52562	2.18269	2.39247	2.44469	0.989874	1.99336	2.23583	3.41258	2.83691	5.6706
HCC1_ACACAGTCACTGAGGA-1	HCC1	0	Hepatocyte	Hepatocyte_0	Hepatocyte_0#HCC1	-1.1457	1.34909	1.58177	-3.23298	1.53126	-4.52149	-1.19851	-0.0594553	-1.35034	1.71944	1.5102	1.42581	-0.578189	1.56816	-1.90891	-1.93779	0.13373	0.552322	-0.551424	-0.613618	0.407518	-1.51171	-2.51105	-2.11031	-2.22217	-0.555323	-1.8688	0.533213	-2.8961	1.12906	-1.12503	-1.37863	0.991104	-3.46798	0.915013	-1.45504	-0.453147	-0.32554	-2.17068
HCC1_ACACAGTCAGTGGGTA-1	HCC1	Scissor+	Macrophage	Macrophage_Scissor+	Macrophage_Scissor+#HCC1	-0.753269	-1.33046	-0.611427	-1.14478	-1.14661	-0.500036	-2.41374	-4.30465	0.321809	-3.43036	2.43311	1.32371	0.377345	2.5556	0.167363	-0.0457789	1.77271	2.20571	0.378162	1.43769	0.772599	2.3088	4.43778	1.98219	1.77879	2.74358	1.68906	2.71012	1.69362	2.22339	2.07667	2.40685	3.53961	3.45793	1.78914	4.54698	4.25673	4.95188	4.01439
HCC1_ACACAGTCATGCTGCG-1	HCC1	0	Macrophage	Macrophage_0	Macrophage_0#HCC1	0.134789	-2.18783	-0.00887084	-0.602003	-1.34352	-3.07937	-2.50335	-4.58641	-3.75289	-2.78476	0.869921	0.949031	1.13004	1.47843	-1.19516	1.78474	0.0877752	1.77163	2.57381	1.33456	-0.0782308	-0.791585	1.22069	-0.258509	0.579478	0.3617	1.83482	-1.34344	-0.201376	2.46741	1.15341	1.81005	1.31502	-0.0658689	2.21856	4.0433	4.31996	3.68136	4.81539
HCC1_ACACAGTGTACACTCA-1	HCC1	Scissor-	B cell	B cell_Scissor-	B cell_Scissor-#HCC1	-0.353693	0.0195034	1.20049	-0.522771	-2.21249	-1.25118	-3.61213	1.45169	-0.0676664	1.31208	-1.82019	-1.52277	-1.92279	-0.195326	-0.893862	-2.24159	-0.833969	-0.696051	-0.493853	-0.409907	-0.484262	-0.72333	-0.385161	-0.638377	-1.34877	-0.724632	-1.65515	-3.13716	-1.49548	-1.97436	-2.15841	-1.01606	-1.19766	-2.98317	-1.59277	-2.02939	-2.94622	-3.81578	-3.64038
HCC1_ACACAGTGTACGTGAG-1	HCC1	Scissor+	Macrophage	Macrophage_Scissor+	Macrophage_Scissor+#HCC1	-1.52081	-0.58342	0.349334	-1.58974	-1.17384	-0.685683	-0.894063	-3.75759	-1.10149	-1.28069	-0.976345	0.045815	0.131235	1.86083	0.859963	2.43782	2.94398	-1.28845	2.16178	0.928672	2.10377	0.426745	1.28526	-0.424487	1.6485	-1.423	1.55281	1.5401	1.59683	2.10318	1.36638	0.874821	0.922006	1.7099	2.82352	2.30682	2.37906	1.1017	2.16459
HCC1_ACACAGTGTATCCCAA-1	HCC1	0	Fibroblast	Fibroblast_0	Fibroblast_0#HCC1	-0.299123	-2.81488	-0.207504	-0.601616	1.33619	-3.00728	-0.581393	-0.977441	-1.82909	0.356024	-0.629798	-0.0202141	-0.350098	0.326601	0.115721	0.923859	-1.43646	3.05348	-0.355005	-1.58682	1.22429	-0.250911	-1.44802	-0.972867	-1.72451	-0.374719	-0.996237	0.981148	-0.521031	-0.935444	0.817033	-0.496972	-0.154745	2.03415	0.992564	0.620282	-2.41405	2.39968	0.683982
HCC1_ACACAGTGTTATCTGG-1	HCC1	0	T cell	T cell_0	T cell_0#HCC1	-1.18272	0.404715	1.21148	0.74808	0.222799	2.27102	1.33794	0.900377	0.0757995	2.93232	-1.22911	2.34412	-0.835757	-1.51716	0.385536	0.50519	-1.10588	0.69118	-1.08055	-1.21791	-1.11005	-1.19556	0.355594	-0.886173	-0.871661	-4.04759	-3.7631	-1.19254	-0.473914	-1.80932	-1.85973	-3.75367	-0.705441	-2.72283	-1.90009	-1.87003	-5.05292	-1.9603	-0.557988
HCC1_ACACAGTGTTCGTTCC-1	HCC1	0	T cell	T cell_0	T cell_0#HCC1	1.23236	1.27175	0.691804	1.24708	-1.49406	0.488906	1.14589	1.82675	2.27004	3.38181	-0.0304457	-0.585798	-1.84261	0.579411	-1.80236	-1.73939	-0.710274	-2.12387	-2.42138	-0.472781	-0.796122	-1.59971	-1.44857	-1.03694	-2.45479	-0.173349	-2.77415	0.52619	-2.41937	-3.20248	-4.25326	-3.53179	-2.61978	0.984214	-1.12485	-3.05974	-2.46662	-2.83159	-2.16649
HCC1_ACACAGTTCCGGCAAC-1	HCC1	0	Macrophage	Macrophage_0	Macrophage_0#HCC1	0.400887	-0.217353	-1.08756	-0.0901574	-0.962935	-1.30948	-0.685538	-1.15069	-2.53995	-2.86972	4.15351	-0.580558	1.75393	0.495629	1.56433	1.80893	2.71341	-1.79851	1.76705	1.336	2.73781	1.52021	0.934991	0.446955	1.82884	0.460445	-0.319198	2.44477	2.85259	1.25119	0.319865	1.79443	2.50188	2.1568	1.5316	2.323	2.88039	3.33159	6.01235
HCC1_ACACAGTTCGAGCACC-1	HCC1	Scissor+	NK	NK_Scissor+	NK_Scissor+#HCC1	-0.885451	1.83945	0.306747	-2.2092	-1.25467	-2.18675	-3.37004	-4.66852	-1.7848	-2.20285	-1.49884	0.881794	-2.02201	-2.17894	-0.867346	1.24883	-2.66741	-0.450449	-0.0957853	-1.25358	0.911193	0.810698	1.12524	1.10422	-2.40024	-2.17686	-1.54098	1.74916	2.25833	-1.62164	-0.749915	2.40423	0.0242658	0.160121	3.03699	-1.81237	3.80357	3.49854	0.874889
HCC1_ACACAGTTCGCCGAAC-1	HCC1	Scissor+	NK	NK_Scissor+	NK_Scissor+#HCC1	-0.779456	0.420646	-0.378246	0.455663	2.39164	0.831286	0.697298	2.19539	0.492695	2.56375	-1.47422	-0.825442	-2.22084	-1.17088	-2.29942	-1.00803	-2.43142	-0.164288	-2.07822	-2.57137	-0.656394	-1.57896	-1.30993	-1.98908	-2.44385	-1.52182	-0.591501	-1.00874	-2.23667	-1.29852	-2.16903	-1.47109	-1.286	-1.99277	-2.14726	-2.00083	-2.244	-2.72839	-2.62298
HCC1_ACACAGTTCGCTGCGA-1	HCC1	Scissor-	T cell	T cell_Scissor-	T cell_Scissor-#HCC1	0.673772	-0.371651	-0.00878651	1.08052	0.77406	4.07322	0.942292	1.06856	2.75262	1.80398	-0.00352324	-3.02024	-0.172406	-0.484991	-0.32824	-0.361119	-2.72248	-3.15752	-1.09423	1.88735	-2.47629	1.73034	-3.18402	-0.9258	-1.26559	-1.23118	-2.02274	-1.33458	-0.502625	-1.10987	-2.19222	-2.3373	-1.15766	-0.997476	-1.69322	-1.49814	-2.01635	-1.5202	-0.891641
HCC1_ACACAGTTCGGCATCG-1	HCC1	Scissor-	Macrophage	Macrophage_Scissor-	Macrophage_Scissor-#HCC1	0.762376	0.952373	0.37539	0.362598	-0.466936	-1.15231	-1.804	-3.11305	0.0898687	-4.36781	1.17812	-0.43015	-0.657898	2.10257	3.81389	0.8531	1.1129	-0.248322	2.28308	-0.0992766	-0.293173	2.04368	-0.00993849	1.38374	1.02974	-1.06197	0.178325	2.06298	0.779965	-0.0267401	0.688661	2.71296	0.210597	1.26743	1.05119	3.11314	5.66917	4.61027	3.14606
HCC1_ACACAGTTCGTGACTA-1	HCC1	Scissor-	T cell	T cell_Scissor-	T cell_Scissor-#HCC1	-1.07113	-0.0910728	1.48439	1.94947	2.38386	1.90367	2.22236	-0.77174	0.010613	2.17693	-1.59411	-1.87977	-2.41153	-0.0762913	-1.34987	-1.54221	-1.24287	-1.54193	-0.0193665	-2.20956	-1.98491	-1.7171	-1.76999	-0.559204	-2.49726	-1.4259	-0.22002	-0.0748572	0.549346	-2.21154	-0.532633	-3.04779	-1.72262	0.637689	-2.08877	-1.85627	-2.8759	-2.47107	-1.17444
HCC1_ACACCAAAGTGAGTTA-1	HCC1	0	Macrophage	Macrophage_0	Macrophage_0#HCC1	0.0591941	0.277774	-1.15689	-1.72034	-0.609601	-1.46814	-3.2778	-4.02428	-2.31219	-3.90194	2.69431	-0.624434	2.30248	2.14743	1.15468	2.50492	-0.70043	1.23992	-0.133991	2.14162	0.926837	1.94952	0.868275	1.41931	4.00955	4.5296	2.36158	-0.711998	-0.868831	1.65481	2.55564	1.60081	1.89494	1.61045	0.951431	2.26747	3.90401	4.78382	4.29941
HCC1_ACACCAACAACGTATC-1	HCC1	0	Macrophage	Macrophage_0	Macrophage_0#HCC1	-1.54263	-0.744439	0.0856292	-2.27017	-1.74785	-0.736864	-2.81925	-5.92347	-1.56312	-3.37507	0.971853	0.709392	1.90028	2.93094	2.98537	1.63446	0.62543	3.48998	2.49722	0.718015	0.976382	2.9748	0.977524	2.18515	3.21784	3.00045	2.77157	2.14917	1.69074	2.80803	3.16622	2.42857	2.88017	3.54138	5.41067	4.28149	4.8947	6.32844	5.49426
HCC1_ACACCAAGTACCGTGC-1	HCC1	Scissor-	Macrophage	Macrophage_Scissor-	Macrophage_Scissor-#HCC1	2.42965	0.258908	-1.39311	-2.1993	-0.887182	-1.36228	-3.13288	-3.79369	-1.03061	-5.12781	-0.396797	-0.671476	1.37961	1.42622	0.629433	1.87115	1.07599	2.01737	0.632333	-1.31616	0.961783	1.22796	1.04514	1.84464	2.89017	3.96884	1.5159	2.20043	1.0023	2.63907	2.67868	3.58195	1.30066	0.985628	2.80361	3.38715	6.61998	3.01943	3.94482
HCC1_ACACCAAGTCACGCTG-1	HCC1	Scissor-	Macrophage	Macrophage_Scissor-	Macrophage_Scissor-#HCC1	-1.86626	-1.67261	-1.83179	0.570855	0.482001	-0.75376	-3.51882	-4.37698	-2.56433	-2.28815	-0.455552	0.715517	0.735394	1.6933	1.53411	1.3717	0.0520199	3.08812	0.0228607	2.86703	1.67201	3.40411	2.25951	1.48728	1.89663	1.12226	2.32422	3.86212	2.12762	2.43732	2.3234	-0.313448	1.8226	2.5478	3.6731	3.16575	2.19863	3.12883	7.36938
HCC1_ACACCAAGTTCTTAGG-1	HCC1	Scissor-	Macrophage	Macrophage_Scissor-	Macrophage_Scissor-#HCC1	-1.76713	0.72799	0.50965	-1.9578	-2.77523	-2.74629	-1.4558	-6.04874	-3.66159	-0.792915	3.75765	0.40016	0.0507088	0.250166	0.0906321	-0.722916	0.863712	2.05622	1.5019	2.28927	1.72521	0.830455	1.39602	-0.284514	0.425792	1.5285	2.32371	4.30119	1.55247	-0.193038	0.698254	1.44063	3.13451	1.81159	2.44808	2.60354	2.58843	2.69294	4.85519
HCC1_ACACCAATCAACCCGG-1	HCC1	0	Macrophage	Macrophage_0	Macrophage_0#HCC1	-1.22625	0.278291	-2.77312	-0.184088	-1.83366	-0.377105	-0.917678	-0.901052	-3.04785	-3.29458	0.941587	-0.758527	-0.618697	1.9065	0.490203	1.65887	0.525691	-0.404768	2.53502	1.05639	1.86116	0.241156	1.71064	1.63888	1.80796	2.2502	2.31084	2.209	1.10516	3.40686	2.12528	0.742177	1.16272	1.07688	3.39611	3.16269	8.35831	2.47213	2.5572
HCC1_ACACGCGCACCTTCGT-1	HCC1	Scissor+	Macrophage	Macrophage_Scissor+	Macrophage_Scissor+#HCC1	-0.163677	-0.328357	-1.16461	0.893641	-0.458867	-0.698807	-1.2443	-2.32022	-2.03434	-3.78038	1.71209	-0.75529	1.03033	2.18529	2.45105	1.34765	1.55188	1.57917	1.23426	1.46804	2.34093	2.50869	2.79064	0.847498	2.97197	2.94657	2.67146	2.65857	1.2472	0.193295	1.38744	0.451073	1.20823	0.397589	2.05736	2.61919	4.30132	2.10781	3.23707
HCC1_ACACGCGCAGTTTCAG-1	HCC1	0	Macrophage	Macrophage_0	Macrophage_0#HCC1	-0.4795	-0.735409	-0.629282	-0.989585	-1.8251	-1.95171	-2.80623	-3.81852	-1.22326	-4.68463	2.39503	1.86618	1.02086	1.15617	0.51984	1.5599	2.61816	1.67704	3.1235	1.449	2.59862	1.37269	0.791731	2.34576	1.96584	3.39361	0.696307	0.995714	1.63334	2.88593	2.42792	1.46869	3.35052	2.93254	1.88912	2.82137	7.84257	4.78831	5.64247
HCC1_ACACGCGGTCTTACAG-1	HCC1	Scissor-	Macrophage	Macrophage_Scissor-	Macrophage_Scissor-#HCC1	-0.351565	0.206613	-0.532477	-0.0495077	-0.339319	-1.18936	-2.72184	-2.65536	-4.60318	-3.03784	-0.500287	0.0383808	0.180094	1.96255	-0.375033	0.567104	2.92799	0.697149	2.88666	0.940006	1.04966	3.07113	2.77989	2.82719	2.43371	3.8279	1.17618	3.23789	0.867355	3.20263	1.56552	0.673871	1.54327	0.665035	1.9397	2.77981	4.51392	6.18096	3.05147
HCC1_ACACGCGTCAATCCAG-1	HCC1	Scissor-	Fibroblast	Fibroblast_Scissor-	Fibroblast_Scissor-#HCC1	-2.06515	0.686403	-0.0375376	-1.22309	-1.34673	-2.38632	-0.443546	-0.277326	-0.107687	0.650287	0.712674	0.775181	0.848757	-0.988373	-0.112574	-0.363037	-0.32026	0.678751	-0.630066	0.576186	-0.15022	-1.34026	-1.32883	-1.87022	-0.141921	-0.102348	0.494047	5.12548	1.8294	-1.35154	1.84503	-1.15606	-1.63368	0.798082	2.43327	-0.55261	-3.04534	-1.92486	-0.286199
HCC1_ACACGCGTCTTCTGGC-1	HCC1	Scissor+	Macrophage	Macrophage_Scissor+	Macrophage_Scissor+#HCC1	-2.52209	-0.0154737	0.417368	2.27398	-1.92372	-3.75	0.0530393	-1.39803	-0.822481	-2.02201	-1.39343	-0.925934	-0.385586	2.77813	-2.3373	-0.301819	1.30487	-0.775032	0.48154	1.71876	1.03807	2.49303	4.77809	4.7125	1.70369	4.52991	3.86813	1.09774	-1.95946	0.622033	-0.311262	0.498029	2.14824	-1.43477	0.636296	3.12946	5.68325	2.60696	3.38956
HCC1_ACACTGACAAGAATGT-1	HCC1	0	Macrophage	Macrophage_0	Macrophage_0#HCC1	-0.946048	0.355081	-0.629047	0.402988	0.277126	-2.09427	-2.39559	-2.36823	-1.40893	-1.12115	-0.126121	-0.986554	-0.244494	0.353214	0.909607	0.320009	0.566249	1.46089	1.03668	0.682785	-1.82149	-0.530242	-0.816657	-0.12221	0.433044	1.68854	-0.563283	0.799366	1.40826	1.92884	-0.203483	1.54857	0.000797109	0.921244	2.08912	2.06476	5.2298	2.35801	1.84686
HCC1_ACACTGACATCCGGCA-1	HCC1	0	Macrophage	Macrophage_0	Macrophage_0#HCC1	-0.218468	-1.43647	-1.04885	-1.0669	-2.27956	-2.44746	-3.45803	-4.58334	-1.46493	-1.91962	-0.14798	0.684277	1.09884	2.89844	2.1536	1.88381	1.68053	1.02131	4.53824	1.4375	1.01669	1.23648	2.10351	0.723861	0.352901	2.96583	1.03872	1.56774	1.88026	1.34509	1.58461	1.66687	4.27426	3.38031	4.45107	3.16075	9.29169	5.57976	4.53525
HCC1_ACACTGAGTGAGTTTC-1	HCC1	Scissor-	Macrophage	Macrophage_Scissor-	Macrophage_Scissor-#HCC1	0.919664	-0.569447	0.879812	0.50286	-2.31702	-2.39129	-2.35186	-3.51153	-0.267435	-0.576022	-0.0143986	-1.77329	-1.8156	1.09643	-1.88937	-1.44799	-0.613395	-0.159632	1.88534	1.26321	-1.4167	1.8878	-2.48196	0.746924	-2.04328	-1.10738	2.31474	2.50788	-0.978783	0.805184	0.55368	-0.456058	-1.76843	0.961243	0.600732	-0.256423	4.18214	0.465985	-0.833975
HCC1_ACACTGATCAAGCTGT-1	HCC1	Scissor+	Macrophage	Macrophage_Scissor+	Macrophage_Scissor+#HCC1	0.76154	-1.07579	-1.53018	0.0577927	-0.898485	-1.50332	-1.76483	-2.97349	-0.87545	-3.68095	1.40635	1.07206	0.4485	0.424098	1.08406	-0.4347	0.704591	1.71696	2.32045	-0.782242	0.611263	1.07413	2.70963	2.37861	0.673304	0.645978	2.1674	1.57866	1.18023	2.54865	1.91691	1.2824	2.0556	1.18067	1.84438	4.64953	7.76156	3.7851	5.32592
HCC1_ACACTGATCCCAGGCA-1	HCC1	Scissor-	T cell	T cell_Scissor-	T cell_Scissor-#HCC1	-0.223853	1.04997	0.198171	1.44325	3.12563	0.262945	2.30597	0.877901	1.51257	3.19202	0.774888	-1.12821	2.82919	-1.64175	-1.20083	0.930937	-1.08612	-1.75348	-0.60084	2.26484	-1.85642	-1.56658	-3.13385	-2.24623	-2.49386	-1.88495	-0.797349	3.12035	-1.45239	-0.499298	-1.70413	-1.29733	-1.04557	0.749672	-1.47763	-1.10143	-1.79606	-2.37202	-2.01247
HCC1_ACACTGATCCTCTTTC-1	HCC1	0	T cell	T cell_0	T cell_0#HCC1	0.722777	1.28101	1.59445	1.0023	1.44027	1.26126	3.01113	3.66157	2.0754	2.07035	-0.0941853	-2.05088	-0.448414	-1.94929	-1.58509	-1.87049	-2.09801	-1.63042	-0.411733	3.01964	-2.2551	-2.66244	-2.37868	-0.0203343	-1.75763	-1.94221	-2.83376	-1.65033	-0.597562	-2.52709	-0.634311	-1.31418	-0.85191	-0.732631	-1.82633	-3.98351	-2.46883	-0.564722	-3.4623
HCC1_ACAGAAAAGCACTAGG-1	HCC1	Scissor-	Macrophage	Macrophage_Scissor-	Macrophage_Scissor-#HCC1	-1.18827	-0.364009	-1.46834	-3.59591	0.276225	-0.868679	-1.92078	-1.95959	-1.86419	-2.90413	3.21721	2.22597	1.39004	-0.0943801	2.21719	0.688528	1.47885	1.74856	0.743404	1.91601	2.73362	1.17176	1.88398	1.11697	2.57552	-0.0681284	1.44397	2.59143	3.40679	0.236904	1.93027	-1.46325	1.83283	3.03655	2.81308	0.936777	2.62473	1.50774	2.42714
HCC1_ACAGAAAAGCGCGTTC-1	HCC1	0	Macrophage	Macrophage_0	Macrophage_0#HCC1	0.937793	-0.211548	-0.0103556	-2.23737	-0.776386	-0.109758	-0.481879	-3.8204	-0.151467	-3.07787	-0.717643	-1.04478	0.251476	-0.474445	-1.61439	-0.492377	-0.13955	-0.368684	-0.615089	0.131285	-1.40494	-0.00940094	-1.50262	-0.983418	0.0364711	-0.242536	-0.78677	0.265073	1.5449	2.11035	-0.657628	0.0913476	-1.74541	4.15403	-0.918463	0.989936	0.585207	2.9832	5.17351
HCC1_ACAGAAACAGTAGAAT-1	HCC1	Scissor+	Macrophage	Macrophage_Scissor+	Macrophage_Scissor+#HCC1	-1.15952	-1.98354	-0.380461	-1.59688	-2.36451	-1.64189	-3.45694	-4.21337	-3.00294	-3.72734	0.380834	1.1742	0.981987	2.60938	2.90587	3.66671	1.88018	2.71753	1.79772	1.75342	3.65742	2.30837	2.66216	2.20495	1.66408	4.49972	3.35427	3.59583	1.60626	0.335313	2.41763	3.18548	1.86659	2.92276	3.74273	5.22094	5.12976	3.98379	5.85804
HCC1_ACAGAAAGTCATCGCG-1	HCC1	Scissor+	Macrophage	Macrophage_Scissor+	Macrophage_Scissor+#HCC1	-0.933749	-2.13125	-3.68456	-0.500174	-2.93015	-1.62866	-2.42269	-4.00581	-1.66015	-3.05156	-1.30389	3.05395	0.889032	2.08511	0.336226	3.17591	1.30584	2.90356	1.08477	0.165697	0.987888	1.56006	1.26882	1.79339	3.99911	1.06338	2.293	0.680893	1.06723	3.53466	1.76242	1.99083	1.65985	1.25706	3.23534	4.77994	2.03156	5.08418	3.53474
HCC1_ACAGAAAGTCGTACTA-1	HCC1	Scissor-	Macrophage	Macrophage_Scissor-	Macrophage_Scissor-#HCC1	-1.23628	-2.39422	-1.08112	-1.75459	0.14244	-0.416517	-1.69241	-2.37397	-1.77935	-4.11957	0.644139	2.11884	2.08435	0.698943	-0.068562	0.98304	1.75573	2.99074	-0.981591	3.4586	0.334783	2.64485	0.771598	3.42554	2.20158	4.51421	5.26495	2.97017	2.27177	0.193258	3.04305	1.33154	1.53902	2.55476	3.79854	4.67444	2.16663	6.06572	4.58382
HCC1_ACAGAAATCGCAAGAG-1	HCC1	0	T cell	T cell_0	T cell_0#HCC1	1.99441	1.02105	2.11575	-0.99756	0.530671	1.86159	2.50821	2.34121	2.38992	2.60194	-0.18634	2.75334	-1.89538	-0.588192	0.680538	-0.804784	-3.36601	-2.5213	-3.22976	-0.754043	0.537016	-0.658291	-2.24672	-1.88426	-1.31541	-1.55683	1.50627	-0.891146	-1.26077	-2.39409	-1.90146	-1.23796	-0.849989	-1.86732	-2.70788	-2.05767	-4.51971	-1.65945	-1.65977
HCC1_ACAGCCGAGAATTCAG-1	HCC1	Scissor-	T cell	T cell_Scissor-	T cell_Scissor-#HCC1	-0.773802	0.666023	1.66099	-1.30911	2.07774	0.45048	-0.710643	0.0124462	1.68108	4.11138	2.20896	-1.51603	-1.16947	-0.849098	-1.94175	0.495167	1.23539	-2.15998	-1.60056	-2.19809	-2.26796	-0.542484	-2.77187	-1.3268	-1.36968	-1.0503	-1.30248	0.207845	-2.29866	-2.63167	-1.05405	-0.421281	-2.28556	-0.127021	-2.38315	-0.838101	-2.41959	-2.39136	-2.19122
HCC1_ACAGCCGCAACTGCTA-1	HCC1	0	Macrophage	Macrophage_0	Macrophage_0#HCC1	-2.89557	-2.1983	-1.43666	-0.73106	0.183018	0.0940551	-2.27328	-4.15179	-1.48315	-3.65682	1.15533	0.131593	2.12875	2.27586	2.41742	1.31263	0.684203	0.0948053	0.508182	3.77491	1.687	1.30225	0.582327	1.82136	1.064	2.22367	2.40132	2.94386	0.840207	1.66595	2.46012	3.03356	2.32985	5.32079	2.39604	2.53631	2.33198	2.74613	6.87989
HCC1_ACAGCCGCACGATAGG-1	HCC1	0	Macrophage	Macrophage_0	Macrophage_0#HCC1	0.234714	-0.669899	0.380872	-1.92577	-0.342893	-1.96638	-1.36922	-2.40705	-0.700236	-1.69093	0.301374	1.36498	0.754654	0.36995	1.61044	0.875282	3.5742	1.27806	2.83251	1.17615	-0.226371	0.962626	2.24019	1.8771	1.39701	1.6157	2.10258	2.38752	1.0195	2.75481	2.22472	4.21263	3.29742	1.82151	1.37146	4.31499	5.73571	3.76815	4.33977
HCC1_ACAGCCGCAGTATACC-1	HCC1	Scissor-	Macrophage	Macrophage_Scissor-	Macrophage_Scissor-#HCC1	0.748989	0.159514	0.260378	-0.261288	0.00310626	-5.03727	-2.79097	-5.98107	-2.69608	0.700716	-0.845855	-1.91606	-0.0221521	-0.773612	-0.112685	-3.21672	-0.560602	-1.46087	1.10892	-1.98524	-0.292811	-2.22387	1.86067	0.376016	-1.64269	0.149065	1.02083	-2.0677	1.92529	1.70628	-1.7867	-1.26034	-0.334629	-2.66499	-3.97212	-0.989039	-0.0928174	-2.6841	-2.24147
HCC1_ACAGCCGCATATACCG-1	HCC1	Scissor+	Macrophage	Macrophage_Scissor+	Macrophage_Scissor+#HCC1	-0.344115	0.18176	0.645363	-1.44202	-0.634615	-3.20294	-2.83944	-3.04136	-1.29053	-0.625364	-1.5048	-0.955357	-1.29563	2.65383	0.871748	0.137226	-0.776495	1.16124	0.103258	-0.89893	-0.0279206	-1.01342	-1.43103	-0.323479	0.329346	0.0697163	1.27238	1.79245	0.356775	1.9969	2.14716	3.93411	1.86545	1.23198	3.23046	0.875023	3.70817	1.46289	2.10879
HCC1_ACAGCCGGTGACAGCA-1	HCC1	Scissor-	NK	NK_Scissor-	NK_Scissor-#HCC1	-0.667879	0.260246	-2.25074	0.674473	-5.54397	-5.39415	-3.63055	-3.99885	-0.997726	1.69824	0.0467898	-2.26794	-2.49893	1.51273	-1.04653	-0.800876	-1.35327	-0.864612	0.930423	-2.40783	-0.217019	-1.14887	-0.975027	-0.775307	-2.00716	-2.32417	-0.754169	-2.6582	-1.66147	-3.36513	-4.19287	-1.58958	-0.0946228	-1.27127	-1.09723	-1.17573	-0.29256	-4.01188	-2.4741
HCC1_ACAGCCGGTGTTATCG-1	HCC1	0	Macrophage	Macrophage_0	Macrophage_0#HCC1	0.352826	-2.80202	0.0527984	-0.539125	0.276515	-1.38878	-1.48089	-0.926567	-0.575646	-1.988	1.36678	1.79481	1.91479	-1.08812	1.67152	-0.876073	-0.99531	4.48346	-1.7007	2.13069	3.36101	1.55439	-0.998373	0.0714244	-0.147027	-0.00381299	1.22842	2.91838	2.73586	-0.536361	0.00331813	1.09845	-0.987694	3.37824	1.5239	0.851583	0.22662	0.847723	1.90682
HCC1_ACAGCCGTCATGAGGG-1	HCC1	Scissor+	Macrophage	Macrophage_Scissor+	Macrophage_Scissor+#HCC1	0.56639	-0.740818	0.72176	0.620269	-2.91436	-3.53986	-3.00795	-2.88292	-3.56403	-4.42908	2.44922	1.24949	1.47658	4.36782	0.160837	0.587663	0.719743	1.31362	3.08918	1.76545	0.170232	1.6365	-0.0825946	1.92727	4.10218	3.64848	4.40709	2.41182	1.23409	2.30462	1.80901	2.05937	3.34382	1.92225	3.29455	4.75709	2.99069	4.04229	3.58409
HCC1_ACAGCCGTCCGAACGC-1	HCC1	0	Macrophage	Macrophage_0	Macrophage_0#HCC1	-0.731234	-1.28702	-3.28479	-0.265632	-0.490294	-0.30349	-3.59843	-0.783043	-4.75906	-4.6534	1.89709	-0.0305403	2.11657	3.59873	-1.13201	2.50832	2.2416	-0.863495	1.37287	3.75397	2.33791	2.7745	0.438232	2.02378	3.40692	3.5614	0.255494	2.05147	1.15156	3.19441	1.61217	3.68388	2.50683	2.11711	1.70575	3.66964	7.50182	6.23034	6.15886
HCC1_ACAGCCGTCCTAAACG-1	HCC1	Scissor-	T cell	T cell_Scissor-	T cell_Scissor-#HCC1	-1.06309	0.25722	1.53442	1.33482	1.39516	0.698996	2.81036	0.505328	-1.16033	2.26124	-0.776927	-2.03072	-0.314855	-0.756961	-1.78491	-0.170703	-1.96768	0.221739	-1.96098	-1.79214	-2.66317	-2.20066	-2.62333	-0.153458	-0.270749	0.363351	-0.807935	0.21702	-1.92528	-2.01318	-2.46058	0.874869	-1.82304	-0.742297	-2.84602	-2.06309	-3.47746	-1.34134	-1.2473
HCC1_ACAGCCGTCGCTAGCG-1	HCC1	0	Macrophage	Macrophage_0	Macrophage_0#HCC1	-0.174291	0.217239	-0.188503	-0.834473	1.50212	-1.90542	-1.0067	-1.65183	0.0151872	-2.24567	0.0691556	-0.85567	2.69078	-0.149681	-0.76667	2.19761	1.79191	1.25229	2.02501	2.64347	-0.318944	0.734532	0.429296	0.565726	1.66202	0.207706	1.21643	2.0715	1.91056	-0.644318	0.0759455	1.56188	1.21405	3.35697	1.00835	1.08881	-0.107998	3.32991	3.52581
HCC1_ACAGCCGTCGGAAACG-1	HCC1	Scissor-	Hepatocyte	Hepatocyte_Scissor-	Hepatocyte_Scissor-#HCC1	-1.28386	1.28399	0.028889	-3.50991	-2.40956	-1.38202	-3.21741	-3.30797	1.17945	-0.55665	0.387597	0.775822	-1.84198	1.9238	-1.89921	0.90214	-2.03775	-1.89132	-1.60862	-2.02379	-1.22457	-3.12647	-1.02255	-0.993189	-1.71682	-0.629095	-3.25814	-4.18029	-2.51515	-1.14668	-0.364519	-1.13948	2.07293	-4.35585	0.538688	0.171038	-1.85582	-2.43684	-0.835504
HCC1_ACAGGGAAGCGGTAAC-1	HCC1	0	Macrophage	Macrophage_0	Macrophage_0#HCC1	-0.0394506	-0.767041	-3.15069	-2.2316	-1.03095	-1.76473	-3.29378	-5.24589	-1.93709	-4.58382	1.25113	1.02954	-0.0178768	2.86461	4.145	-0.312825	1.21005	0.77529	0.805829	1.01536	1.03762	2.85719	3.91812	2.49013	3.74251	4.94402	3.62083	2.24321	0.497965	1.6793	2.60122	3.36509	4.48597	2.15285	3.23516	5.09519	5.30323	3.17578	6.17136
HCC1_ACAGGGAAGGCGTTAG-1	HCC1	Scissor+	Macrophage	Macrophage_Scissor+	Macrophage_Scissor+#HCC1	-1.17499	-3.1661	-1.51262	-1.61963	-2.95051	0.0566693	-3.8262	-3.30594	-3.97568	-3.71823	3.20535	2.03035	1.01517	1.35369	2.3678	-0.825108	1.01057	-1.86025	1.56623	1.24194	1.01424	1.22918	1.43306	3.21339	5.54569	4.30123	2.54742	2.62428	1.9933	2.80079	3.20085	1.6449	5.18915	3.64127	3.06891	2.82158	4.22536	5.89047	3.7328
HCC1_ACAGGGAAGTGGCCTC-1	HCC1	Scissor-	Macrophage	Macrophage_Scissor-	Macrophage_Scissor-#HCC1	-1.66598	0.718897	0.288996	1.83511	-0.597965	-0.162506	-0.715425	-0.772071	-1.34367	-3.00577	-0.362412	0.227702	1.51303	0.669154	-0.32324	0.487773	-0.964231	1.87749	0.644653	0.259525	1.0882	-0.595942	0.0929967	-0.30468	2.34379	-2.72581	0.735369	1.58751	0.620216	-2.22484	2.38926	0.734712	1.33462	2.43038	-0.934666	-1.90377	-1.47134	-0.771189	2.38396
HCC1_ACAGGGACATGGACAG-1	HCC1	0	Macrophage	Macrophage_0	Macrophage_0#HCC1	0.126845	-1.77725	0.613756	-1.42851	-1.91961	-1.10205	-2.05559	-4.64501	-2.22991	-2.87062	-0.636842	-0.276883	-1.10462	0.696989	0.118694	-0.110647	-0.509455	-1.32406	0.570257	0.306493	0.00953075	1.84666	1.08459	0.0805564	0.612631	-1.37374	0.784869	0.914777	-1.60534	2.45133	1.73692	0.00737278	0.6782	-0.450654	2.78231	2.14136	6.21727	1.93228	2.9031
HCC1_ACAGGGAGTAACATCC-1	HCC1	0	Macrophage	Macrophage_0	Macrophage_0#HCC1	-1.89918	0.590169	-0.524038	-1.31755	-1.06789	-0.538438	-1.871	-4.74187	-2.30424	-3.28989	-0.398181	0.415411	1.04898	3.65412	4.50252	2.37552	2.41043	1.08506	2.91039	1.46264	1.02516	0.444732	-0.295019	1.3545	0.830229	2.08496	2.45085	2.82278	0.734141	3.18705	2.80671	2.69675	2.22271	3.45017	3.88035	1.67097	5.31889	2.56509	4.36736
HCC1_ACAGGGATCACCCTCA-1	HCC1	Scissor-	T cell	T cell_Scissor-	T cell_Scissor-#HCC1	-1.82907	0.884399	1.37841	-0.57765	1.98173	0.103501	1.56139	3.56069	0.627531	1.84902	-0.523131	-1.42961	0.378262	-0.495001	1.19465	-2.07565	-2.19678	-2.48362	-0.872502	-0.759642	-2.58657	-2.4798	-2.56964	-0.0225281	0.0787602	-2.55084	-1.30053	-0.985724	-1.20083	-2.76962	-1.65118	-2.31655	-1.56321	-2.91596	-2.40178	-3.76757	-3.56387	-2.7992	-1.55814
HCC1_ACAGGGATCCCTCGTA-1	HCC1	0	Macrophage	Macrophage_0	Macrophage_0#HCC1	-0.0981196	-1.60468	-0.593743	0.170142	0.525664	-2.57099	-2.83546	-3.31216	-0.258496	-2.57077	1.23365	0.624205	-0.611064	0.804945	3.49616	1.04288	1.82906	3.72848	1.77293	-0.17385	0.634771	0.130916	2.54751	0.733135	1.52479	2.11513	1.38704	4.54171	2.45359	4.19127	2.13842	4.67401	1.70352	2.62593	2.16316	4.10721	4.33594	1.14351	3.91935
HCC1_ACAGGGATCCCTCTTT-1	HCC1	Scissor+	Macrophage	Macrophage_Scissor+	Macrophage_Scissor+#HCC1	-1.00332	-2.61302	-2.83382	0.417743	-1.78522	-1.78455	-5.08118	-2.59424	-2.29853	-2.43759	0.490949	1.13465	-1.67595	1.10625	1.49839	2.83153	3.29681	0.314171	2.10981	1.03281	0.507489	2.48745	2.33535	-0.57639	0.133478	2.35354	0.367621	0.081304	0.399544	3.34563	1.77839	5.49103	3.21223	1.62001	2.55094	0.516656	6.10767	4.01885	3.89657
HCC1_ACAGGGATCCGTAATG-1	HCC1	Scissor-	T cell	T cell_Scissor-	T cell_Scissor-#HCC1	1.83387	0.604913	2.34371	2.44291	3.50522	-1.37981	3.44343	3.33901	2.48732	1.94447	-1.2711	-2.07048	-1.08789	-0.881661	0.628628	-3.03894	-2.8095	0.0473514	-1.76246	-2.74037	-2.41381	-1.8159	-1.87551	-0.603212	-0.212345	-0.499313	-2.39639	1.09408	0.352482	-1.96354	-1.16733	-1.33653	-2.97097	-1.55189	-3.01111	-4.41308	-3.21448	-2.96778	-2.29217
HCC1_ACAGGGATCCGTGTCT-1	HCC1	Scissor+	Macrophage	Macrophage_Scissor+	Macrophage_Scissor+#HCC1	-1.26376	-0.0939903	0.392459	-0.65854	-0.687142	-2.83149	-1.92796	-5.73356	-3.25142	1.16941	-2.86037	-1.3819	-0.908474	-2.12761	-0.730635	-0.43401	-1.48073	-1.8777	0.953368	-0.664904	0.566521	-1.53366	-0.774737	0.108212	-0.380094	-1.64047	-0.512598	-1.1911	0.200566	-0.410734	-1.39046	0.992379	-2.16483	-1.12062	-2.84654	-0.0766743	3.23967	-1.4518	-0.61921
HCC1_ACATCCCAGGGTTAGC-1	HCC1	0	Macrophage	Macrophage_0	Macrophage_0#HCC1	-1.20931	-1.95099	-0.126544	-2.19759	-0.794616	-1.39498	-3.62859	-3.45319	-3.30693	-2.50535	2.68074	1.66397	0.879134	3.11179	0.916495	3.2562	3.83091	3.09415	2.94559	0.444848	0.322335	1.23597	0.966798	1.19765	-0.583439	2.00045	1.02436	1.74628	1.69445	2.31737	2.45395	1.50364	3.0425	2.44118	1.93537	2.38158	7.38283	2.99618	2.98855
HCC1_ACATCCCCACAAGCTT-1	HCC1	Scissor+	Hepatocyte	Hepatocyte_Scissor+	Hepatocyte_Scissor+#HCC1	-1.26383	1.68205	-0.0493441	-2.21874	-1.15154	-2.24067	-3.31259	-2.21251	-0.7719	-0.668643	1.23738	1.46917	-2.15374	1.85866	0.083411	0.821773	-1.35327	-0.125293	-0.49388	-0.891574	4.3839	-3.17538	-0.706933	0.0536061	-2.29829	-1.65057	-2.26771	-2.08435	-1.62558	-1.50839	-2.24338	-1.50508	0.401364	-1.88083	0.277769	-0.544747	-0.942737	-3.00099	0.735219
HCC1_ACATCCCCAGCAAGAC-1	HCC1	0	Macrophage	Macrophage_0	Macrophage_0#HCC1	-0.682512	-0.293908	-0.732565	-1.49747	-1.49667	-1.41944	-2.13549	-3.8077	-2.59712	-2.04649	0.499598	2.27531	0.946771	0.913142	-0.583141	3.03265	2.72539	3.04093	1.23487	2.59531	1.82405	1.33714	3.51836	0.828034	3.01951	0.984143	1.7196	3.68239	0.662961	1.70679	2.58228	2.76968	2.59942	2.72662	2.46351	4.44554	5.03475	2.6448	3.51114
HCC1_ACATCCCGTATGTGTC-1	HCC1	0	T cell	T cell_0	T cell_0#HCC1	1.63697	1.2532	0.9045	1.54887	1.55231	-0.640533	0.534634	1.34286	4.31504	3.03611	0.503452	-2.50634	-0.643142	-0.431484	-1.23699	-0.466909	-1.34185	-2.93769	-1.78811	-0.186672	-0.894109	-1.82004	-2.12095	-1.48805	-2.8535	1.06803	-0.90916	-1.16758	0.378017	-2.16422	0.251384	-1.8031	-1.94651	-0.866566	-2.39953	-1.64109	-3.37859	-2.62995	-2.6832
HCC1_ACATCCCGTCCACAGC-1	HCC1	Scissor+	Macrophage	Macrophage_Scissor+	Macrophage_Scissor+#HCC1	1.40313	0.572897	-2.6407	-2.84549	-1.3398	-1.46544	-2.87563	-1.91371	-3.85325	-5.28412	0.373825	0.884887	0.655089	-1.0353	1.23909	0.819936	2.13381	2.40794	0.705286	1.68989	2.56535	3.3844	3.59549	2.90095	1.91408	2.60177	1.68936	1.39972	2.10719	1.12904	0.646885	0.825568	1.17488	1.52674	3.59411	2.83361	4.20059	3.83482	3.90584
HCC1_ACATCCCGTCGCTGCA-1	HCC1	0	Macrophage	Macrophage_0	Macrophage_0#HCC1	-0.0514324	0.728542	1.44289	0.73333	1.14234	0.658257	0.283043	-0.163739	0.758178	-0.910441	-1.1425	-1.32216	0.653393	-1.0639	-1.45694	0.0877846	-1.77132	2.68976	0.377296	-1.17487	-0.943894	-1.07124	-0.373266	-1.77066	0.363951	-0.514071	1.35027	0.0341682	-0.232824	-0.803103	-0.831931	-1.09512	-1.0945	0.495603	0.717072	-0.912203	-2.29341	1.44365	-1.296
HCC1_ACATCCCGTCTGTGCG-1	HCC1	Scissor+	NK	NK_Scissor+	NK_Scissor+#HCC1	1.26411	0.74267	0.387675	2.13326	3.33753	-1.44556	2.4025	1.80463	2.8209	3.60577	-2.01711	-1.67791	0.20205	-0.806924	-1.55288	-1.95338	-1.53127	-0.583038	-0.102893	-1.66187	0.875434	-0.7252	-2.13843	-1.59186	-2.20698	-2.05423	-0.501192	-1.06637	-1.54176	-1.36066	-1.80081	-1.97446	-1.54434	-1.77947	-3.67791	-0.632694	-3.02686	-1.64387	-2.89579
HCC1_ACATCCCTCCGCCTAT-1	HCC1	Scissor+	T cell	T cell_Scissor+	T cell_Scissor+#HCC1	1.1736	0.846626	1.3241	2.68253	1.56553	1.52963	0.964127	1.69881	2.48864	3.96968	-1.21793	-2.22135	-0.938294	-0.4062	-2.32143	0.272506	1.47544	-2.58869	-0.0083885	0.228182	-2.58115	-2.62493	-3.12927	-1.45947	-1.79913	0.0122766	-2.2247	-2.69552	-1.19114	-1.34593	-3.41472	-0.72545	-0.012483	-2.93572	-2.15977	-2.46776	-2.53806	-2.18875	-1.85345
HCC1_ACATCCCTCTTTCCAA-1	HCC1	0	Macrophage	Macrophage_0	Macrophage_0#HCC1	-1.1524	1.37291	-1.76261	-0.842397	2.03207	-0.350742	-3.06154	-3.5211	-1.09318	-5.05494	0.510803	0.380398	0.0695085	-0.907826	-1.83204	-2.68277	-1.48347	-1.1459	1.13539	-1.39689	2.65064	2.10566	1.43657	-0.325571	-0.592942	3.67613	-0.569539	-2.9424	-0.256279	0.729481	0.289081	1.29098	2.69541	1.65886	3.05107	3.0246	1.84496	1.5464	3.59014
HCC1_ACATCGAAGATGAACT-1	HCC1	0	Macrophage	Macrophage_0	Macrophage_0#HCC1	-0.210301	-1.41885	-4.43994	0.0533012	-0.702595	-0.39918	-2.37339	-1.67862	-2.04985	-2.97848	-0.202746	0.747686	1.90788	-0.092005	0.386364	-0.152782	1.54621	1.35884	0.029136	3.22961	3.44092	2.90515	0.63637	1.00643	3.1177	2.76035	1.3106	1.29969	1.35487	0.973185	-0.00899324	1.19989	1.78937	1.92257	4.06272	2.74191	2.67326	3.82247	3.63955
HCC1_ACATCGACACCTATCC-1	HCC1	Scissor-	T cell	T cell_Scissor-	T cell_Scissor-#HCC1	0.485943	0.407217	0.936108	-0.565374	2.22127	0.714304	0.646498	0.965922	1.0279	2.95219	0.161982	0.602795	-1.10687	0.421982	3.09112	-1.06987	-0.398773	-1.03152	-2.6675	-2.84657	-3.27056	-1.00329	-1.92352	-0.803926	-2.14006	-1.22237	-1.05014	-0.818949	-0.880115	-1.63891	-1.77152	-3.33565	-1.16921	-2.30675	-1.25501	-3.14057	-2.084	-2.65392	-0.899813
HCC1_ACATCGACACTGCGAC-1	HCC1	0	T cell	T cell_0	T cell_0#HCC1	3.05964	0.104534	1.57882	-1.75723	2.30372	-0.277076	3.28234	2.8436	2.60934	1.76307	-0.672944	-2.25622	-0.601941	-0.284208	-2.61761	-1.63326	-0.657892	-1.90648	-3.85671	-0.788368	-3.48166	-2.36112	-3.58381	-2.51796	-0.917166	-0.358433	-1.30392	-1.93103	-2.32163	-1.57012	-1.78208	-1.70038	-0.759893	-2.53362	-1.72526	-1.8088	-3.30861	-3.09631	-2.74496
HCC1_ACATCGAGTACTCCGG-1	HCC1	0	Macrophage	Macrophage_0	Macrophage_0#HCC1	0.353787	0.927675	-2.98522	-1.01942	-1.37188	-0.457621	-1.80993	-3.83551	-2.81806	-4.33172	0.44167	0.233157	1.41073	3.41763	1.52308	1.38378	1.47307	1.81254	1.57226	2.76092	2.62285	2.36488	1.02333	1.43018	1.98715	3.58291	1.83968	2.90812	1.53629	0.306571	2.05525	1.24255	0.476346	2.42134	1.72296	2.30326	3.45999	3.59915	5.31877
HCC1_ACATCGAGTACTGTTG-1	HCC1	Scissor+	Macrophage	Macrophage_Scissor+	Macrophage_Scissor+#HCC1	-2.65178	-3.07146	-1.4891	-2.31252	-1.4584	-1.26245	-1.33728	-2.57495	-1.72522	-1.91075	2.70169	0.633137	1.10225	1.04357	1.6353	3.35419	3.90086	0.772225	1.41682	2.84419	3.75283	2.77341	2.57989	2.59708	4.54502	4.22601	3.18338	3.32893	2.92627	2.24752	1.67432	1.06546	2.12099	2.21333	1.33171	2.56055	1.55537	4.12144	4.25787
HCC1_ACATCGAGTATCATGC-1	HCC1	Scissor-	T cell	T cell_Scissor-	T cell_Scissor-#HCC1	0.715722	-0.0682558	-0.080558	-2.44683	2.46642	2.14576	0.0744063	1.33458	1.83023	2.05198	-0.693188	-0.926829	-1.72325	-0.608349	-1.28692	0.284629	0.130683	-2.58817	-1.24252	-1.27155	-0.143322	-2.49502	-1.32456	-1.52506	-3.29048	0.738274	-2.4152	-1.76946	-2.20849	-0.751881	-1.29016	-1.61898	-1.47105	-2.54801	-0.919203	-2.21519	-2.40845	-2.60823	-3.45861
HCC1_ACATCGAGTCGCATCG-1	HCC1	Scissor+	Macrophage	Macrophage_Scissor+	Macrophage_Scissor+#HCC1	-1.00845	-4.27984	-1.22626	0.0327703	-0.58008	0.0224359	-4.1875	-4.66996	-0.720464	-5.4352	-0.709506	0.658093	1.79514	1.11136	0.0146406	0.291626	3.24409	1.23962	0.553976	1.70829	2.31725	2.75101	0.631576	0.492568	1.77892	2.14421	3.90351	2.0917	1.77566	3.16026	0.400311	2.46831	2.52448	1.75268	1.31935	2.44143	5.06647	3.14009	3.96322
HCC1_ACATCGAGTCTGTGTA-1	HCC1	Scissor-	Macrophage	Macrophage_Scissor-	Macrophage_Scissor-#HCC1	0.247126	0.215693	-0.383465	0.979732	0.919604	-1.98256	-3.17074	-2.40307	-1.12148	-0.982513	0.583119	-0.586284	0.642732	-0.044892	-0.865874	-0.686244	-2.24109	-0.904237	-0.332227	0.343155	-1.74242	-0.626399	-0.891964	2.4033	-1.76318	-0.533873	-0.524551	0.087679	0.735181	-0.913935	0.745735	-1.24742	1.09159	2.17095	0.58983	-1.73004	-2.6166	0.476934	0.561008
HCC1_ACATCGATCCGTGGTG-1	HCC1	Scissor-	T cell	T cell_Scissor-	T cell_Scissor-#HCC1	-0.307696	0.447635	1.71506	3.24897	0.346076	-0.895813	0.514996	0.766846	1.45542	2.70592	0.61521	0.510092	-0.863775	-0.609443	-2.87197	-3.46987	-1.33143	-0.239494	-1.8112	-1.14047	-0.437264	-1.3212	-3.54708	-2.36473	-2.18445	-1.82476	-2.76186	-3.96058	0.359147	-2.81156	-0.60824	-2.65411	-0.161619	-0.915744	-2.26627	-0.189567	-2.51078	-3.21119	-2.3471
HCC1_ACATCGATCTCTGGTC-1	HCC1	0	Macrophage	Macrophage_0	Macrophage_0#HCC1	-0.435047	0.0588577	-0.780187	-0.0646597	-1.80018	-1.72643	-2.31144	-4.91837	-3.6339	-4.34794	-1.33536	2.97924	0.78217	0.163264	1.25098	0.703664	0.215167	0.254337	0.914039	0.556305	1.23016	0.0316292	4.15098	0.579541	0.126333	1.30205	1.73054	0.356048	1.50645	2.50854	2.51391	3.53987	4.48849	1.46972	2.114	4.0696	6.81378	1.25217	2.63761
HCC1_ACATGCAAGGGAGGAC-1	HCC1	0	T cell	T cell_0	T cell_0#HCC1	-0.590153	0.801529	-0.0573221	1.59007	1.65604	1.59998	2.6308	1.55562	1.86748	1.98809	-0.316309	-0.547337	1.28924	-2.24343	-0.02179	-0.143496	-2.66735	-0.630944	-1.30426	-1.28232	0.362282	-0.439962	-2.09677	-0.869048	-2.9085	-1.3505	-2.4968	1.20215	-1.07958	-2.00204	-0.303512	-1.53595	-1.3848	-1.86582	-0.341461	-1.86318	-2.11706	-0.622107	-1.3197
HCC1_ACATGCACACTGCACG-1	HCC1	Scissor-	Macrophage	Macrophage_Scissor-	Macrophage_Scissor-#HCC1	-2.1848	0.596619	1.37823	-1.86651	-0.24043	-1.10075	-0.372089	-3.02215	1.40767	-2.3345	-1.19784	-0.712176	2.9633	-0.806151	-0.419949	0.634035	-1.5509	0.309111	0.505098	-2.99744	0.665816	-1.72031	1.28759	1.35505	-0.450196	-0.774963	-0.545355	1.14484	1.50799	-0.590199	1.96815	1.17891	-0.960429	1.1696	1.32832	1.15678	1.43775	2.27925	4.79412
HCC1_ACATGCAGTGTTTGCA-1	HCC1	Scissor-	T cell	T cell_Scissor-	T cell_Scissor-#HCC1	2.07656	0.525413	2.89686	0.563177	2.09118	3.12126	0.904586	1.6748	1.23749	3.30196	1.04054	-3.32085	0.091636	-2.17417	-0.808811	-2.40391	-0.91107	-0.913929	-0.785067	-3.14785	-0.945888	-1.28279	-3.55206	-0.95525	-0.906718	-0.469646	-1.97432	-0.725332	0.17873	-2.12146	-1.14152	0.152093	-3.44816	-2.41955	-1.56276	-2.26081	-1.62109	-1.66457	-3.23058
HCC1_ACATGCAGTTGGGAAC-1	HCC1	0	Macrophage	Macrophage_0	Macrophage_0#HCC1	-2.45829	-3.86747	0.798021	0.545642	-2.12787	0.525643	-3.76296	-1.60953	-3.2544	-3.10458	2.59194	2.10778	-0.911298	0.980236	1.98525	1.59864	1.55274	0.193446	0.92284	1.77286	2.88718	2.06272	0.786079	2.82427	3.62687	3.43308	0.447789	0.32367	1.63071	1.52692	0.794097	1.60936	1.93075	3.18687	3.54391	2.68594	2.78773	3.95108	3.83546
HCC1_ACATGCATCCGCAAAT-1	HCC1	0	Macrophage	Macrophage_0	Macrophage_0#HCC1	-0.644017	0.748514	-2.42466	0.666427	-0.0518177	-1.7924	-3.3052	-2.09958	-3.34827	-2.86847	-1.0767	0.911835	2.43262	0.894189	0.889353	0.867763	3.51806	1.32799	1.41598	2.01248	3.87338	3.80795	2.03434	3.24898	0.476503	2.94749	0.0689693	1.49002	2.77807	1.18478	2.02436	3.09033	1.72439	2.94075	3.21519	3.38928	1.5511	3.3273	3.23743
HCC1_ACATGCATCTCTCGAC-1	HCC1	Scissor-	T cell	T cell_Scissor-	T cell_Scissor-#HCC1	-0.687696	1.72323	-0.162662	0.875811	2.74302	1.48069	0.648121	0.140573	1.21864	1.1835	1.14507	-1.77963	-0.245171	-0.17896	-0.16911	1.09482	-2.27731	-0.069032	-2.88653	1.04394	-0.618375	-0.695612	0.0512829	-0.871079	1.06902	-0.381061	-0.83031	0.982234	0.991715	-2.56024	-2.84081	-0.186182	-2.45034	1.01694	-1.48285	-0.308919	-3.75501	0.490799	-1.69216
HCC1_ACATTTCAGGCGCTTC-1	HCC1	0	Macrophage	Macrophage_0	Macrophage_0#HCC1	0.259814	-2.16966	-2.06472	-0.10703	-1.21246	-0.774219	-2.07632	-3.44325	-3.78069	-2.39658	-0.242953	1.03666	0.349998	2.2108	1.55896	1.74775	3.9905	1.83637	2.92422	3.55897	1.31081	2.60841	1.88805	1.81146	2.44547	4.13021	1.45147	3.02274	2.12125	1.46341	3.13008	4.14745	2.86728	4.5827	2.83258	4.50437	2.0497	3.19142	4.99015
HCC1_ACATTTCCATATCGGT-1	HCC1	0	Macrophage	Macrophage_0	Macrophage_0#HCC1	0.836639	-0.31973	-0.502667	-3.57608	-1.24675	-0.445893	-0.448824	-4.03264	-1.88934	-2.98434	1.98065	0.891306	2.00646	-0.671151	0.44314	2.80634	1.3254	0.581445	-0.0966908	0.91556	-0.547682	-0.444071	1.27006	1.11702	0.952666	-2.41779	1.56903	2.17045	2.65803	1.03317	1.77654	0.376127	1.26296	3.57892	2.33458	4.63811	3.04251	3.86947	6.94459
HCC1_ACATTTCCATCGCTGG-1	HCC1	0	NK	NK_0	NK_0#HCC1	1.22181	-0.00896377	-0.235324	-0.51977	2.78929	0.382762	1.0379	1.14107	-1.73957	2.68668	-1.06772	-2.66842	-1.73263	-2.42107	-0.697405	-1.58398	-2.05847	-2.63372	-0.674746	-0.540386	-1.81549	-2.26238	-1.42357	-2.37045	-3.01264	-1.67828	-1.94329	-3.63118	-1.02327	-1.72034	-3.3562	-2.87425	-3.32322	-3.04153	-2.21367	-1.78022	-5.25434	-3.25004	-3.36433
HCC1_ACATTTCCATCTTTCA-1	HCC1	0	T cell	T cell_0	T cell_0#HCC1	-0.635701	0.16019	3.16805	-4.35847	1.55476	0.471853	-4.25688	0.378713	1.44121	0.69267	0.0413263	1.36047	-2.72346	-1.30524	-1.68063	-2.51263	-2.56567	-1.95606	-2.79568	0.124555	-2.78689	-2.73399	-1.47825	-1.89581	-3.98419	-4.46992	0.306976	-1.24257	-2.79656	-0.861835	0.0500615	-0.638121	1.41207	-0.86746	-0.270317	-1.33271	-1.82131	-4.62185	-2.99309
HCC1_ACATTTCCATGGTGGA-1	HCC1	Scissor-	B cell	B cell_Scissor-	B cell_Scissor-#HCC1	-0.6785	1.20704	0.997677	-0.296475	-1.08935	-0.71129	-3.26629	-1.58123	1.00162	0.857938	-1.4691	-1.51425	-2.28645	-0.71846	0.202023	-1.28289	-2.2016	-0.831201	0.0468821	-0.54368	-1.08351	-0.404364	-2.32168	-0.485131	-0.729867	-1.61386	-1.55306	-0.272687	-1.14368	-2.53949	-1.36354	-1.15719	-1.2763	-1.96071	-1.3663	-1.1359	-2.95534	-2.28323	-2.5882
HCC1_ACATTTCTCACGAACT-1	HCC1	0	T cell	T cell_0	T cell_0#HCC1	0.734076	1.33605	1.33913	1.13571	1.26236	0.274638	0.477435	2.08811	2.11007	2.07956	-1.33282	-2.7332	-0.41205	-1.46356	-1.75728	-0.749145	-2.47732	-1.57359	-1.2768	-0.947877	-2.25342	-2.51741	-2.75467	-0.581409	-2.91572	-1.21125	-0.854443	-2.57368	-0.436945	-2.31887	-1.52987	-0.96232	-3.12455	-0.813394	-2.36412	-3.00433	-3.4092	-1.94564	-1.83188
HCC1_ACATTTCTCTTGCAGA-1	HCC1	0	Macrophage	Macrophage_0	Macrophage_0#HCC1	-0.823557	-2.27936	-2.2423	0.310298	1.49868	-0.394216	-2.0047	-3.42904	-1.29558	0.73569	0.616837	-0.487201	-0.302296	0.113025	0.501944	1.39132	-0.698819	1.86981	1.32943	-0.681696	-1.92547	0.819908	1.80477	3.68662	-0.116063	-0.385247	-1.09525	-0.543725	-1.35595	0.0456004	-1.25646	-0.101104	-1.83381	2.09178	-0.132393	0.651187	-0.848748	3.52069	5.06834
HCC1_ACCAAACAGAGGGTGG-1	HCC1	Scissor-	Fibroblast	Fibroblast_Scissor-	Fibroblast_Scissor-#HCC1	-1.95115	-1.87488	0.678167	-1.96035	0.0948876	-3.73302	1.5988	-1.22907	-1.27095	0.958585	3.37733	0.0898067	-1.36089	-0.526053	-1.11966	1.12724	-1.06272	-1.28082	-0.1512	-2.55236	-0.208139	-1.16831	-2.13464	-0.722289	4.96444	0.234163	-0.654264	3.96246	-0.804531	-2.88428	0.468011	0.216368	-0.548712	-0.843397	3.38726	-1.96017	-2.54155	-1.88927	-1.02461
HCC1_ACCAAACAGCCTGCCA-1	HCC1	Scissor+	Macrophage	Macrophage_Scissor+	Macrophage_Scissor+#HCC1	-0.836187	-0.960073	-1.24536	0.256556	-1.61781	-4.93121	-2.00839	-3.70749	-1.49396	-3.05917	-0.0483957	-1.94147	-0.070883	-0.449977	-1.58187	-0.286486	1.38235	-1.62328	-1.20198	-3.21648	4.17973	0.493162	4.75498	-0.205709	0.868299	-1.82546	1.0603	-0.677818	-0.496059	-2.44847	-0.376797	-0.330466	-1.25764	2.86354	-0.300488	-0.972586	-0.0893065	-2.72409	-0.0213427
HCC1_ACCAAACAGCGTCTGC-1	HCC1	0	T cell	T cell_0	T cell_0#HCC1	-1.49012	-0.0239274	0.960063	0.30581	2.53351	3.17304	1.41598	1.67132	2.24046	2.41427	1.12026	-2.00217	-1.30578	-0.799913	0.767105	-2.42375	0.65576	-2.71862	0.013198	0.265695	-0.825042	-3.46084	-1.95364	-1.84219	0.442705	-1.13694	-1.88084	0.116602	-2.21038	-2.35756	-0.736246	-1.98198	-1.01869	-1.89141	-2.6956	-1.05368	-3.87781	-2.85226	-3.05982
HCC1_ACCAAACAGTTCAACC-1	HCC1	Scissor-	T cell	T cell_Scissor-	T cell_Scissor-#HCC1	1.70913	-0.166742	0.0312193	2.14774	0.656641	1.83786	3.67396	2.75757	2.87549	1.02467	-1.06027	-0.541812	-1.85914	-1.76773	-1.87439	-0.351218	-1.74875	-0.89484	-2.54415	-0.932035	0.220237	-2.39339	-1.43782	-1.75484	-1.05609	-2.09754	2.44801	-1.83256	0.886546	-3.31017	-1.78999	-3.31812	-1.83998	-2.62284	-3.17767	-1.24993	-2.56161	-2.51115	-3.68178
HCC1_ACCAAACCAACCGTGC-1	HCC1	0	NK	NK_0	NK_0#HCC1	1.29785	2.63726	0.788976	1.6235	1.26446	0.0820399	3.51502	1.38594	1.40138	2.43651	-1.96137	-2.75157	-1.30892	-1.00717	-0.460414	-2.65243	-0.452635	-0.00457286	-2.2111	-1.86571	-1.34264	-2.41792	-1.83394	-1.84182	-2.82819	-2.7115	-3.19142	-1.17264	-2.01372	-2.55642	-2.51118	-1.99377	-2.04156	-3.48916	-5.07674	-3.77547	-4.3472	-3.47508	-3.24739
HCC1_ACCAAACCAATCGCAT-1	HCC1	Scissor-	Macrophage	Macrophage_Scissor-	Macrophage_Scissor-#HCC1	-0.156463	0.211844	-0.526688	1.08927	-2.46793	-0.0673409	-3.21514	-2.3576	-0.47	-2.54496	-0.626354	-2.19811	0.0605825	-1.60507	-0.891353	0.818987	2.36863	-0.50342	1.10218	0.0853762	-0.515604	2.55087	-0.134767	0.305694	-0.232489	0.798413	-0.0981536	-0.898638	0.329703	2.07379	0.695712	-0.504189	2.61032	1.79035	2.84095	3.06442	6.8443	-0.853785	2.06227
HCC1_ACCAAACCATAGGAGC-1	HCC1	0	Macrophage	Macrophage_0	Macrophage_0#HCC1	-1.40576	-2.34917	-0.88696	-1.20732	-0.149183	-0.415527	-0.830279	-3.34835	-1.69034	-2.45122	-0.514539	-0.100046	1.29666	0.5831	3.39492	0.961099	1.00238	2.48826	0.0682581	3.50705	2.95785	2.11634	1.7043	2.02341	0.594706	0.78289	0.636994	2.51535	0.87975	-0.605729	1.67161	-0.614829	0.646073	2.72094	2.23965	3.44058	2.46843	1.68364	4.08512
HCC1_ACCAAACCATCTCCCA-1	HCC1	Scissor+	Macrophage	Macrophage_Scissor+	Macrophage_Scissor+#HCC1	-1.31704	0.393243	-1.35257	-2.84103	-0.592426	-2.42915	-0.445616	-2.28118	-1.57239	-0.559969	0.86149	0.865251	-0.889954	1.531	2.10191	2.79605	3.05314	1.58535	0.826821	0.98136	2.99102	0.9906	0.989947	0.557482	1.24057	0.125242	3.95246	1.65629	2.26897	3.19439	3.09076	0.186317	1.88822	3.40914	3.28764	1.95315	2.64508	1.41127	2.12651
HCC1_ACCAAACCATGAGGGT-1	HCC1	0	T cell	T cell_0	T cell_0#HCC1	-0.046418	0.00933165	1.24068	1.20164	0.544043	2.80879	-0.519534	0.775195	2.43608	1.61436	-0.717845	-1.58464	-1.85563	-0.707299	2.37734	1.33135	-2.72432	0.534029	-2.28346	-1.44431	1.55496	-1.48305	-0.56832	-2.22654	-2.83212	-0.888117	-2.65126	-1.90279	-2.58938	-4.23232	0.262862	-0.32027	-0.960531	-2.8554	-1.16191	-2.03453	-2.71447	-0.958826	-2.53327
HCC1_ACCAAACGTAAGCGGT-1	HCC1	0	T cell	T cell_0	T cell_0#HCC1	0.698418	0.942935	-0.253976	-0.030469	1.6166	0.754662	0.100949	0.751313	2.42784	2.56507	2.21645	-3.62312	-0.96042	0.297388	-0.99975	0.602947	-0.670836	-2.29497	-2.31123	-1.33704	-0.982724	-0.212611	-1.89568	-2.45449	-1.20843	-0.820793	-2.78135	0.25428	-0.72478	-1.52425	-2.05649	-2.1041	-2.07983	-2.30104	-1.31065	-3.2464	-2.71676	-2.96073	0.0803881
HCC1_ACCAAACGTACCGGAA-1	HCC1	0	Macrophage	Macrophage_0	Macrophage_0#HCC1	-2.47627	1.35979	0.0746395	-1.83468	-0.639151	-2.73272	-1.95515	-1.86829	-2.06747	-4.35688	0.289944	2.06149	0.15933	1.82487	-0.245865	2.55947	2.36261	3.90762	0.205464	3.34991	0.593264	1.48789	-0.550516	0.786367	-0.34431	-0.416215	3.02537	0.837994	0.759181	0.960206	0.68733	1.28451	1.73552	5.54061	2.43761	0.294171	2.77028	1.9429	2.41636
HCC1_ACCAAACGTACGAGTG-1	HCC1	0	Macrophage	Macrophage_0	Macrophage_0#HCC1	0.0250139	-3.71628	-2.68748	-0.818649	-0.937488	-0.294388	-2.11362	-2.71378	-2.68901	-2.58381	0.607199	2.84309	0.0440269	2.25712	-1.16002	1.8779	0.30154	-1.56856	-0.630075	2.31095	2.41937	1.12069	2.48399	0.827344	2.92411	1.7765	1.84209	2.35647	0.229427	2.70957	1.46002	1.85368	1.18413	2.97234	1.42366	3.21642	4.02422	5.24625	5.21938
HCC1_ACCAAACGTAGCGATG-1	HCC1	Scissor-	Macrophage	Macrophage_Scissor-	Macrophage_Scissor-#HCC1	-0.512596	-1.39448	-0.868711	-0.132854	-2.77441	-1.69171	-1.86196	-3.55112	-0.280997	-4.27444	4.51973	-0.587917	1.14916	2.20272	0.778558	1.20802	1.44363	1.64257	1.43358	1.81193	1.86578	3.78753	2.27706	2.2304	1.70229	3.60506	3.14383	2.14114	1.52582	2.13838	2.52726	1.9465	3.95393	3.29837	2.27585	4.00019	8.13702	5.78232	5.39569
HCC1_ACCAAACGTCTTGCTC-1	HCC1	Scissor+	NK	NK_Scissor+	NK_Scissor+#HCC1	1.18561	0.422104	1.83687	-1.80203	1.48344	-0.414214	4.05193	3.57571	2.67325	2.84438	-2.1701	-1.97354	-1.80047	-2.64168	-2.14762	-0.514708	-1.27933	-0.204839	-0.991414	-1.82943	0.264983	-2.30208	-3.54781	-0.448496	-1.94995	-1.3476	-3.36757	-3.25942	-1.74664	-1.45088	-1.83712	-0.895431	-2.05256	-2.42893	-2.91643	-2.6814	-4.23106	-3.54864	-3.94985
HCC1_ACCAAACGTGATACCT-1	HCC1	Scissor+	Macrophage	Macrophage_Scissor+	Macrophage_Scissor+#HCC1	0.230591	-0.369386	-1.99298	-0.154926	-2.63658	1.87098	-2.55685	-3.88989	-2.07848	-4.95351	0.928093	1.38023	1.67053	1.12243	3.84303	0.546604	1.89787	0.798046	0.403884	2.71364	3.94391	3.40684	1.51444	2.025	4.71263	4.58794	2.83187	4.30506	3.04643	1.99133	2.14135	2.74012	0.983808	3.22584	2.59966	4.20743	2.83966	2.41573	6.39877
HCC1_ACCAAACTCCTAAGTG-1	HCC1	0	T cell	T cell_0	T cell_0#HCC1	0.837143	-0.495309	2.36186	0.282268	-2.41434	0.994309	2.50995	1.93417	1.51754	3.89859	-0.142755	-2.72242	-2.3933	-2.43343	-1.76105	-2.37711	-1.12099	-2.7866	-0.773608	0.278979	-0.785439	-3.32771	-1.80449	-1.65998	-1.3371	-3.44247	-1.63408	-1.86699	-1.77913	-2.54119	-1.79978	-2.32239	-3.36689	-1.30641	-2.5557	-2.59997	-3.41758	-2.20435	-2.81127
HCC1_ACCAAACTCCTCGCAT-1	HCC1	Scissor+	Macrophage	Macrophage_Scissor+	Macrophage_Scissor+#HCC1	-0.0078982	0.587299	0.526255	1.35731	-1.20522	-2.10808	-2.76547	-3.00142	-1.87138	-1.96541	1.64588	0.625384	-0.676082	1.56982	1.44399	0.968284	0.361066	2.01574	-0.392151	0.0557433	0.479391	-0.8508	0.924292	-0.254926	1.04036	-0.795395	0.0748328	0.745036	-0.153587	1.36787	1.28818	2.63433	1.41633	0.296899	1.692	2.08178	4.16176	2.3574	0.989622
HCC1_ACCAACAAGGGCCTCT-1	HCC1	0	Macrophage	Macrophage_0	Macrophage_0#HCC1	-0.75214	-0.861119	-0.267109	-0.799166	-0.0501382	-0.660717	-5.29433	-1.94268	-2.05641	-2.4201	2.0322	1.42731	1.87715	1.23496	3.7665	1.55019	1.18243	4.43926	1.0931	3.37268	2.11815	1.54639	1.57149	2.13214	2.0392	2.09859	1.73174	2.42083	1.98233	0.812363	2.2274	2.08343	3.80095	2.5509	4.21864	3.42982	2.20636	3.52553	5.25398
HCC1_ACCAACAAGGTCACTT-1	HCC1	0	Macrophage	Macrophage_0	Macrophage_0#HCC1	-0.249368	-3.33155	-0.575771	-0.89335	0.0283918	-2.43082	-2.47806	-0.663974	-2.53882	-2.52167	1.44916	1.5596	0.956983	0.886064	0.253444	2.63461	2.0964	2.06949	0.723422	1.80359	1.07278	0.628943	1.64962	0.699463	0.685879	1.33099	1.38484	0.784223	0.687728	1.66938	2.39088	0.972392	2.50211	2.44497	1.56827	2.54644	6.51291	3.53598	3.22515
HCC1_ACCAACACACGTTCGG-1	HCC1	Scissor+	Macrophage	Macrophage_Scissor+	Macrophage_Scissor+#HCC1	-1.22144	-1.0137	0.49654	-1.95511	-2.34526	-0.867002	-1.37714	-4.60134	-3.70434	-3.88588	-0.588788	-0.489162	0.331462	1.36426	0.548228	-0.467231	0.697329	1.07501	2.08998	1.63477	0.840591	2.27206	1.73167	3.24262	2.64616	4.59837	4.17793	2.56185	0.365609	2.37345	1.41026	2.58695	3.15468	2.23073	5.26806	2.53183	3.21462	3.19281	3.90136
HCC1_ACCAACACATGAATCC-1	HCC1	Scissor+	B cell	B cell_Scissor+	B cell_Scissor+#HCC1	1.82211	-0.982392	2.55526	1.77662	0.419633	1.85547	0.193517	3.52118	-0.639426	0.0347914	-0.672524	1.348	-0.732058	-1.44881	0.297151	-1.68483	-0.941256	-0.84079	-1.29508	-1.78736	-0.680091	-2.20715	-4.319	-1.74969	0.0144308	0.51194	-0.769341	-3.31508	-2.95789	-3.27	-2.54707	-2.92844	-2.95069	-2.64968	-1.7083	-0.791168	-2.28437	-3.05938	-2.64822
HCC1_ACCAACACATGGCCCA-1	HCC1	0	Hepatocyte	Hepatocyte_0	Hepatocyte_0#HCC1	-1.192	0.114268	0.696271	-1.27137	-1.80349	-2.65819	-0.888276	-2.17053	-0.773178	1.14736	-2.62997	-1.16976	-3.25607	-0.899874	1.28355	-0.905109	-1.35335	-1.85851	-1.13762	-1.92298	-0.73183	0.200632	-0.312208	-0.991649	-2.69132	-1.77245	-3.37454	1.4293	-0.769172	-1.73072	-0.368141	0.664358	-2.22472	0.788848	-1.52626	-3.04165	-3.99143	-4.06823	-2.69775
HCC1_ACCAACACATTGTCGA-1	HCC1	Scissor+	Macrophage	Macrophage_Scissor+	Macrophage_Scissor+#HCC1	-0.957805	0.20409	-0.360584	0.265153	-2.48424	-2.21804	-2.28487	-3.68257	-0.787511	-3.27303	0.488138	3.78813	0.0131496	2.0305	1.33826	0.822468	2.70036	2.63405	1.68459	3.45507	3.44395	2.67966	3.31518	1.96811	2.4982	3.07968	4.25164	3.56966	1.45083	1.07021	1.88384	5.27738	1.91974	2.98197	5.16576	1.33696	2.86071	3.98697	4.64617
HCC1_ACCAACATCCAACACA-1	HCC1	Scissor+	Macrophage	Macrophage_Scissor+	Macrophage_Scissor+#HCC1	0.603976	-0.876609	-1.58914	-1.73887	-0.381997	-1.48715	-3.31235	-3.81806	-2.05505	-4.21264	1.20668	-0.00684043	0.648203	1.21591	1.39858	1.406	2.56611	-0.63331	1.62304	2.6803	2.87791	2.99223	2.71968	2.18611	1.83089	3.34436	4.1434	1.86633	0.934254	2.51615	2.02984	1.92907	2.85472	2.61888	2.11748	4.49929	2.37202	3.31862	6.18713
HCC1_ACCAACATCCAGTGCG-1	HCC1	0	Macrophage	Macrophage_0	Macrophage_0#HCC1	-0.0718749	-0.520094	-1.31523	-1.46177	-3.49118	-0.359135	-1.34868	-2.51429	-2.12115	-3.02997	1.37858	1.01974	1.71663	-0.290033	0.0867363	1.80325	-0.166305	-1.18222	1.151	3.80737	0.353271	0.928505	-0.531802	2.91867	1.08686	0.0308154	2.06154	2.31731	2.92796	0.92091	2.38477	1.28875	0.735983	1.79851	1.97595	3.27717	1.44531	4.30473	7.48625
HCC1_ACCAACATCGCCTTTG-1	HCC1	Scissor-	Macrophage	Macrophage_Scissor-	Macrophage_Scissor-#HCC1	-1.47873	0.0527896	-2.13804	-0.626728	-1.88116	-0.185324	-2.44844	-2.36681	-1.53932	-3.79077	1.25656	3.00422	0.702196	2.10705	2.0685	-0.932748	0.945204	-0.145593	0.592922	0.491098	3.03868	1.47934	2.87637	0.179978	-0.3942	1.81387	-0.903747	-0.404573	1.61938	-0.998823	-0.706009	1.02659	3.1119	2.4869	1.84467	1.9699	2.62914	2.20782	3.40686
HCC1_ACCACAAAGCATATGA-1	HCC1	Scissor-	Macrophage	Macrophage_Scissor-	Macrophage_Scissor-#HCC1	-1.55377	-0.421809	-0.15665	-2.38253	-2.20824	-0.0879089	-3.18323	-1.72679	-1.51334	-3.33804	1.14335	1.21485	2.09112	2.62959	0.561125	1.25804	1.76993	3.59994	0.945383	2.48501	1.16143	1.67358	3.0832	0.672444	1.40515	2.63337	0.982603	3.40147	2.61173	1.0627	1.73461	2.45927	2.91025	1.54174	1.48876	2.75102	4.34307	3.70604	6.77969
HCC1_ACCACAAAGTTCATGC-1	HCC1	0	Macrophage	Macrophage_0	Macrophage_0#HCC1	-0.59402	-2.53614	-0.0208378	-1.19758	-1.11033	-0.927106	-1.79362	-2.21253	-1.93397	-5.25311	1.47448	1.51646	0.942959	0.215133	2.70631	3.99789	2.94941	0.58577	1.20121	1.55112	3.86713	3.53411	-0.2372	1.96113	2.58424	5.50278	4.20374	2.30352	2.06117	1.1289	0.487798	1.1229	1.4957	2.28188	1.46365	2.38949	3.22811	1.85026	4.18202
HCC1_ACCACAACAAGGAGTC-1	HCC1	Scissor-	Macrophage	Macrophage_Scissor-	Macrophage_Scissor-#HCC1	1.34727	-1.23936	-1.48503	0.0122706	1.03165	-1.49087	0.44997	-0.563818	-3.59397	-1.67099	-0.434194	-0.469436	0.619661	1.46319	0.846431	1.10601	1.51594	0.892973	2.48535	1.23286	2.02305	1.85326	-0.549036	0.104157	-0.775795	-0.00858361	1.25497	2.82403	2.65565	-0.321993	1.14056	0.196894	0.917594	2.58292	1.00959	2.13572	0.993043	1.89797	3.14229
HCC1_ACCACAAGTCACATTG-1	HCC1	Scissor+	Macrophage	Macrophage_Scissor+	Macrophage_Scissor+#HCC1	-3.37457	1.06115	-2.5051	0.25029	0.596342	0.161272	-1.32737	-1.91866	-1.58864	-3.64427	0.339581	-0.44206	-1.71639	1.57249	0.444879	1.25339	-0.102136	2.94621	0.973025	2.66058	0.832653	2.49273	2.93921	0.431081	3.18705	0.254932	3.02767	1.1459	0.262662	1.85816	-1.14013	1.50661	1.97689	4.2675	2.41852	1.66857	4.06177	2.47018	3.22488
HCC1_ACCACAAGTCTAGGTT-1	HCC1	0	Macrophage	Macrophage_0	Macrophage_0#HCC1	-1.16661	0.0705608	-0.980495	-0.265008	-1.37096	-1.19737	-3.02693	-4.53079	-2.71305	-1.38899	-0.588167	-0.46828	0.708491	-0.292905	-0.0889728	0.452063	0.603588	3.29687	1.37967	1.72618	0.475379	-0.00220266	2.36578	-0.641042	0.362456	1.3276	0.586278	0.917662	2.2872	1.68616	1.80794	1.60882	2.67304	1.16344	3.09288	3.43859	5.90356	2.58686	3.16475
HCC1_ACCACAAGTGCCCAGT-1	HCC1	0	Macrophage	Macrophage_0	Macrophage_0#HCC1	-1.29541	-0.437864	-1.43225	-2.25979	-0.225757	1.19166	-2.59466	-3.31825	-1.59947	-2.52179	0.112358	-1.42124	2.25615	0.0694987	-0.999654	0.469562	1.61088	1.2109	0.443344	0.465013	-0.453517	1.1078	3.90957	-0.970594	0.291052	-0.9135	1.83196	0.569247	2.05262	1.22222	1.51868	0.759366	2.80706	1.65425	2.9421	2.32407	4.22956	2.31668	4.9275
HCC1_ACCACAAGTGCTATTG-1	HCC1	0	Macrophage	Macrophage_0	Macrophage_0#HCC1	-1.06582	-0.0978524	-2.06948	-3.14783	0.315799	-1.45681	-2.57234	-2.30039	-1.38118	-1.61211	0.839633	0.801208	1.5104	0.963299	1.20273	2.75937	0.0437906	1.31291	0.616306	0.947768	1.83226	1.30066	0.9721	2.38906	1.91939	2.66821	2.3898	2.37169	1.1266	-0.1761	4.77368	2.00751	2.53469	4.67168	2.70299	2.93365	2.62216	3.63168	4.44964
HCC1_ACCACAAGTTGCGGAA-1	HCC1	Scissor+	Macrophage	Macrophage_Scissor+	Macrophage_Scissor+#HCC1	-0.906765	-1.4168	-0.402691	0.517717	-2.25765	-4.33438	-2.74963	-3.47093	-1.31924	-2.09342	0.0272805	1.86372	0.0104192	3.15629	2.09643	2.31145	2.1043	2.73832	2.30895	0.292718	0.95386	1.01217	1.66186	0.771958	1.39476	1.41669	1.10707	2.80528	2.30722	1.07388	2.37978	2.25484	2.42297	2.13523	1.79105	4.19943	5.43619	2.3383	2.83252
HCC1_ACCACAATCCACGGGT-1	HCC1	0	Macrophage	Macrophage_0	Macrophage_0#HCC1	-0.57459	-0.579518	1.04888	-1.18242	-1.09148	1.01678	0.229998	-0.56287	-2.2889	-3.2994	0.226645	-1.93819	2.14089	-0.527575	-0.37582	0.0351573	-0.103579	2.29169	1.31786	0.0852906	2.28546	-1.45676	1.37502	1.88482	-1.28008	-0.104292	-1.72624	-0.0308623	0.655902	1.7546	0.745839	2.25037	1.47243	0.249324	1.20726	0.91113	3.40794	1.44145	8.31181
HCC1_ACCACAATCCGTGACG-1	HCC1	0	Macrophage	Macrophage_0	Macrophage_0#HCC1	0.221383	-4.43081	-1.0589	-0.438183	-1.9005	-0.127428	-2.2024	-3.201	-1.78217	-4.25966	0.600959	1.19991	0.245516	0.531354	4.00482	0.993139	2.15638	2.77335	1.19484	1.89506	1.22225	2.41412	-1.18241	2.89111	1.89499	1.6936	-0.285991	2.08578	2.02806	0.133938	1.03498	-0.0447727	1.57553	2.59906	2.28468	1.83952	3.80744	3.40381	4.96391
HCC1_ACCACAATCGACATCA-1	HCC1	0	Macrophage	Macrophage_0	Macrophage_0#HCC1	-0.613334	-1.47878	-0.39342	-0.644328	-4.13879	-0.522346	-2.12569	-1.50656	-0.182037	-3.17941	-0.809737	1.12701	0.862971	2.23155	0.359828	1.01671	0.943897	1.8621	1.11367	0.824365	1.08049	2.37185	3.63085	1.10027	1.56021	-0.128022	-1.3087	1.02849	1.37372	2.1755	1.63128	2.97383	2.84814	2.88539	1.70884	2.39285	3.85215	2.23945	5.10694
HCC1_ACCACAATCGGTCGAC-1	HCC1	Scissor-	Macrophage	Macrophage_Scissor-	Macrophage_Scissor-#HCC1	-0.433207	-1.03429	-1.49998	0.11138	-3.54735	-0.397148	-0.742048	-2.17546	-0.346361	-1.71602	-1.25315	-0.0243109	-1.10793	-0.301923	1.09236	0.995428	-0.090811	-0.166038	-0.324615	-2.41621	-1.37683	-1.52368	1.65446	0.440425	-0.918209	-0.121169	-1.42396	1.80544	-0.333195	1.74747	0.621904	-0.816335	-0.393884	-0.800404	0.93368	-0.102267	3.90551	1.37996	3.3822
HCC1_ACCATTTAGAGTCACG-1	HCC1	0	T cell	T cell_0	T cell_0#HCC1	-0.530819	0.6052	1.61475	0.389209	0.975914	2.65952	0.356171	2.96956	1.59736	2.33415	-1.98492	0.118669	-2.25348	-0.731356	-0.0456578	-0.684191	-2.60832	-3.319	-1.13818	-1.48599	-2.22097	-0.433066	-0.396364	-1.49441	-1.39145	-2.55772	-2.57868	-2.90819	0.815665	-2.74297	-3.24697	-2.38276	-3.11894	-0.728606	-0.971163	-1.23573	-2.21347	-2.9321	-2.8432
HCC1_ACCATTTCAAGAATGT-1	HCC1	0	Macrophage	Macrophage_0	Macrophage_0#HCC1	-2.75662	-1.04395	-0.359538	-0.990707	-1.17684	-0.730968	-2.73882	-3.4825	-2.67846	-4.89746	-0.304244	1.10008	-0.435992	3.87147	3.38767	1.75526	2.27368	-0.685281	2.27422	2.63821	1.53634	2.58706	2.36884	4.02884	3.48366	3.47568	2.55006	1.63891	2.16533	1.53909	3.26354	2.72414	1.50333	2.40717	3.75993	4.62369	1.55766	5.53126	7.02743
HCC1_ACCATTTCACCGCTAG-1	HCC1	0	Macrophage	Macrophage_0	Macrophage_0#HCC1	0.264813	-1.35923	-0.177149	-0.0481448	-0.510407	0.359401	-1.22163	-1.8225	0.30698	-2.84512	0.0438304	-1.06388	2.09695	1.08704	-0.533662	-0.139706	-0.936961	0.526031	1.54726	2.83603	2.03558	1.93612	-0.626633	-0.106237	2.08898	1.37237	1.13027	1.86189	2.37598	-0.91045	2.45281	0.281066	1.1118	5.3636	-1.45051	4.50314	-0.202771	2.74885	4.77543
HCC1_ACCATTTCAGCAGATG-1	HCC1	0	T cell	T cell_0	T cell_0#HCC1	1.07378	1.2477	-0.317891	0.18045	1.06281	-0.0468252	-0.817514	-2.03905	-0.695622	-1.23497	2.18054	2.98506	0.48712	1.9671	1.14953	-0.551828	0.464188	-0.267489	-0.559599	0.851472	0.892604	-1.12867	0.117317	-0.883066	1.88872	1.13932	0.815244	1.93474	1.39503	-0.0326383	1.16281	2.39459	0.64952	0.103288	0.836921	0.589966	0.34383	2.9207	3.07144
HCC1_ACCATTTGTCTTGAAC-1	HCC1	Scissor-	Macrophage	Macrophage_Scissor-	Macrophage_Scissor-#HCC1	1.32285	-3.07771	-2.02829	-1.1459	0.571057	-0.881871	-2.03894	-1.16354	-1.777	-1.16123	1.71158	-1.76808	0.275693	-0.474485	-1.20281	-1.56776	-1.02401	0.529604	0.61221	-1.85493	-1.32628	-0.926124	-1.6188	2.39268	1.62626	-1.49701	3.68912	0.226793	-0.112205	-1.56613	1.04718	-1.57859	-1.16972	1.68252	-1.91309	1.64127	-1.74772	2.46068	3.68517
HCC1_ACCATTTTCATCGCAA-1	HCC1	Scissor+	Macrophage	Macrophage_Scissor+	Macrophage_Scissor+#HCC1	-1.42632	-3.05665	-2.42036	0.686643	-1.41146	-1.22223	-2.1034	-3.6085	-1.94223	-4.93801	0.986072	1.38959	1.077	0.953972	3.18495	0.839427	3.45271	1.33249	0.799064	0.638578	0.955941	3.38159	2.01729	1.11108	2.72052	1.03564	-0.191126	2.20575	2.43733	3.75728	1.93729	2.68245	1.2954	2.64444	2.14365	3.80785	3.32366	3.24004	3.84927
HCC1_ACCATTTTCCAAAGGG-1	HCC1	Scissor+	Macrophage	Macrophage_Scissor+	Macrophage_Scissor+#HCC1	-0.374643	-0.895253	0.157026	-3.29428	-0.990423	-3.98591	-2.73667	-4.96583	-0.929285	-1.63975	1.4144	2.4275	-0.551308	0.859326	1.50983	3.36794	3.71009	1.21415	1.99687	0.426334	-0.244908	0.66854	1.99666	-1.26922	2.31151	-0.901181	2.04224	2.546	1.95013	3.84051	3.20401	2.09989	2.05495	2.67415	2.44649	2.38584	3.15928	2.25126	3.5908
HCC1_ACCATTTTCCCTCGTA-1	HCC1	Scissor+	Macrophage	Macrophage_Scissor+	Macrophage_Scissor+#HCC1	0.475759	-2.0139	0.525234	-0.446103	-1.85213	-1.09798	-3.46203	-4.69457	-1.27534	-2.18216	-0.337211	2.03554	-0.171578	1.74745	3.21206	0.514527	1.20222	-0.553274	0.684384	0.481265	0.417372	-0.273661	0.0435911	0.629087	-3.14991	2.08419	1.00057	2.61009	2.01687	2.65612	3.54759	2.39035	0.0898496	2.92526	3.522	2.7687	4.59917	1.31841	2.12164
HCC1_ACCATTTTCGCGCTGA-1	HCC1	0	Macrophage	Macrophage_0	Macrophage_0#HCC1	-0.437368	-0.466647	-0.636467	-0.560794	0.208654	-1.46016	-2.2279	-3.90618	-1.31934	-4.97913	1.88636	0.990747	2.41721	2.41041	1.73963	1.2585	5.20075	0.387629	3.20009	0.676817	2.12248	2.58345	2.13548	2.21036	2.76573	1.20278	1.21795	3.15471	2.40564	2.77184	2.15694	1.80794	-0.132327	4.07389	2.33029	2.81685	5.57376	3.79229	4.55538
HCC1_ACCCAAACATCTGTTT-1	HCC1	Scissor-	Hepatocyte	Hepatocyte_Scissor-	Hepatocyte_Scissor-#HCC1	-1.77729	0.554453	-1.05465	-0.4234	0.843764	-3.72048	-0.931238	-3.20623	-0.949146	-0.407983	1.94399	1.50307	0.777102	0.951869	1.58931	0.422713	-2.17779	-0.205319	0.5341	1.44204	0.862168	-1.3927	-0.657535	-1.68756	-2.18879	-1.84701	-1.04467	2.27417	-0.306707	-0.789405	0.340681	-1.08756	1.86563	-1.42092	2.02521	-0.335827	-2.64036	-1.31717	0.244865
HCC1_ACCCAAAGTAAGCAAT-1	HCC1	0	Macrophage	Macrophage_0	Macrophage_0#HCC1	-1.01548	-0.690831	-2.4438	-4.78354	-2.23469	0.0160966	-1.54947	-2.16988	-2.49986	-2.13157	4.06293	-0.503842	1.7264	2.00823	2.72415	1.16373	1.77324	3.29438	0.142381	1.44633	1.68359	0.515857	0.439185	1.45691	-0.0280806	2.46219	0.900022	2.56807	2.3464	2.48391	0.877788	3.16292	4.93325	3.26912	5.28602	3.5505	6.41357	4.10254	5.74623
HCC1_ACCCAAAGTGCGAGTA-1	HCC1	0	Macrophage	Macrophage_0	Macrophage_0#HCC1	-1.2049	0.766625	0.0331317	1.03298	0.530586	0.81347	-0.493948	-1.83431	-0.0725599	-2.0762	1.06284	1.60377	1.79695	1.99411	0.764899	-0.104458	0.516971	-0.576725	1.07917	-1.54222	2.25087	-0.275454	1.70887	0.762074	0.349195	3.9304	1.32127	1.06157	0.943301	1.02541	-0.815627	1.67518	2.94143	2.38867	2.53501	3.49421	3.23319	2.72014	2.89744
HCC1_ACCCTCAAGTCTGCGC-1	HCC1	Scissor-	NK	NK_Scissor-	NK_Scissor-#HCC1	0.438728	0.651927	1.87002	2.02631	0.914064	-0.669746	1.7215	3.67522	2.14024	1.34363	-1.1609	-2.49533	-0.874968	-1.51349	-0.325321	-0.603183	-1.65697	0.865489	-1.80511	-2.39324	1.70323	-1.4871	-3.40165	-1.64228	-3.19085	-2.50435	-1.49637	0.588175	-2.02625	-2.55023	-3.01077	-2.27465	-0.500093	-3.16831	-2.48192	-4.33529	-3.2314	-2.39665	-2.84274
HCC1_ACCCTCAAGTGATAAC-1	HCC1	0	Macrophage	Macrophage_0	Macrophage_0#HCC1	0.0713355	-2.31011	-0.395355	-0.377274	-1.74321	-1.50931	-2.3568	-4.09781	-0.398877	-3.39278	-1.84193	-0.0655963	-1.01009	1.58366	1.49341	0.759385	1.56101	1.33368	1.93018	0.768176	0.259491	0.7366	2.04682	-1.18735	1.35181	0.243308	4.25482	1.79788	1.67681	1.61307	1.30566	1.17484	2.02861	1.58771	2.33628	1.484	7.66345	3.44129	2.88401
HCC1_ACCCTCAAGTTACGAA-1	HCC1	Scissor+	Macrophage	Macrophage_Scissor+	Macrophage_Scissor+#HCC1	-0.973038	-4.59571	0.109762	-3.00073	-5.3592	-0.368326	-3.21533	-5.44239	-2.04618	-5.15751	2.22258	1.16006	0.659223	0.559238	-0.428113	0.393418	0.703145	-0.0882847	1.60354	0.351129	1.20952	-1.67628	1.64491	-1.13438	1.70969	1.94151	2.08478	-0.872372	1.00048	1.28026	0.523362	0.591652	3.43223	0.854992	3.8207	-1.54376	6.79199	3.83197	3.35835
HCC1_ACCCTCATCAAGGCTT-1	HCC1	0	Macrophage	Macrophage_0	Macrophage_0#HCC1	-0.882669	-2.75969	-1.99995	-0.921479	0.0736607	-0.281087	0.0158613	1.08025	-2.66125	-2.61247	-0.534689	0.59977	0.986293	-1.33577	0.94251	-0.78526	0.322258	0.943421	0.702967	-0.987746	-1.82067	0.215302	-1.21516	-0.174545	-0.609541	-2.15282	-0.762292	2.17274	0.352854	1.94931	0.963546	-0.330381	0.170497	3.40699	-1.31327	1.42319	-1.13297	1.49048	6.90429
HCC1_ACCCTCATCGGCATAT-1	HCC1	0	T cell	T cell_0	T cell_0#HCC1	0.997734	1.55823	-0.241576	-1.27782	3.67865	0.802761	1.37354	1.99338	2.54868	2.74993	-0.347386	-0.685139	-0.877358	-2.53879	-0.502917	-1.26487	-3.08098	-1.88546	-1.74642	-1.29804	-1.02619	-2.01704	-1.57878	-1.60244	-1.89492	-1.81731	-1.44839	-2.06669	-1.44372	0.225197	-2.45229	-0.824485	-1.49421	-2.5137	-1.12848	-2.63977	-4.01447	-2.48626	-2.45002
HCC1_ACCCTCATCTAGAACC-1	HCC1	0	Macrophage	Macrophage_0	Macrophage_0#HCC1	-0.140976	-2.45305	-1.21458	-1.06349	0.29871	-1.01651	-4.44616	-2.04523	-3.3186	-2.45999	0.0279651	1.09409	1.42647	2.96863	0.999235	2.92362	2.12442	2.03498	0.613391	2.13581	1.85439	3.23943	2.23256	2.58876	4.39748	3.33266	2.97277	0.530422	0.251933	3.36052	2.6054	-0.0694325	1.44892	1.48017	1.89623	3.2505	2.87761	4.55393	4.45352
HCC1_ACCCTCATCTTCACGC-1	HCC1	0	Macrophage	Macrophage_0	Macrophage_0#HCC1	0.385533	0.137984	-0.154246	-3.72163	-0.345536	-2.5075	-3.42968	-2.39775	0.83784	-0.10268	0.244755	0.325996	-1.36707	0.000149444	-0.176474	-2.93975	1.06489	-0.461366	0.331722	-1.73102	-1.54341	-0.819047	2.95538	-1.06622	-3.66169	-2.96375	5.27139	-1.27045	-0.230305	-0.790069	-2.76228	1.27488	-2.39584	-0.588322	0.323999	-2.0595	6.40504	-0.413196	-0.0881943
HCC1_ACCCTCATCTTCGTGC-1	HCC1	Scissor+	Hepatocyte	Hepatocyte_Scissor+	Hepatocyte_Scissor+#HCC1	-0.709013	0.674958	-1.81149	1.78985	1.20937	-4.59066	-1.95147	-2.5786	-1.80015	0.315647	-0.0918244	1.95298	-1.00527	1.72999	-1.2817	-2.74495	0.786449	1.3942	0.946929	2.71377	0.842304	-1.98245	-0.434794	-0.137311	-0.907189	-2.13089	-0.256901	2.35505	-0.516497	2.36602	-0.751437	0.627708	0.459963	-2.08231	1.65673	0.86412	-2.16963	0.576782	-0.592498
HCC1_ACCCTTGAGTATGACA-1	HCC1	Scissor-	Macrophage	Macrophage_Scissor-	Macrophage_Scissor-#HCC1	-0.989147	-1.92781	-1.40599	0.215761	-1.76091	-1.25825	-4.82882	-3.8998	-1.93044	-3.68751	1.49084	0.69838	0.459523	0.692257	1.33468	1.49324	1.27802	2.30744	0.756818	1.29107	1.51438	3.02557	4.09404	1.86221	-0.268725	3.48124	1.34709	1.41787	2.33197	2.93326	1.05741	1.93329	0.862506	2.27391	4.11941	2.93716	2.10384	3.29229	6.11818
HCC1_ACCCTTGAGTGCTCAT-1	HCC1	Scissor-	Macrophage	Macrophage_Scissor-	Macrophage_Scissor-#HCC1	-0.326785	0.24706	-0.410039	0.13881	-0.301377	-1.96719	-0.093713	-0.708491	-0.653648	-2.45638	0.0908506	0.607461	2.6477	-1.05138	1.07753	0.99888	0.20461	0.122212	2.01222	2.40695	2.14602	2.29284	0.226986	0.388385	0.101504	1.24818	2.54447	3.61262	1.81096	0.197337	2.86387	1.31841	0.0710179	1.65354	1.3777	2.47077	1.50545	1.94185	5.51777
HCC1_ACCCTTGGTCCATCTC-1	HCC1	0	Macrophage	Macrophage_0	Macrophage_0#HCC1	-0.991305	-0.738105	-2.50664	-1.23986	-1.54054	-0.612799	-2.77756	-2.77485	-2.55814	-4.86401	2.86583	0.73247	-0.555277	1.03766	1.57458	1.38194	-0.790053	2.51022	3.55176	0.9625	0.499078	0.679368	2.55705	1.92976	2.92251	1.36102	3.10041	2.49783	1.68222	3.17482	1.6776	3.53924	2.13097	2.44489	1.02096	2.97833	7.92436	4.17472	4.41584
HCC1_ACCCTTGGTGAATGAT-1	HCC1	Scissor-	T cell	T cell_Scissor-	T cell_Scissor-#HCC1	0.608717	1.33793	1.56019	-0.290911	2.34236	-0.0788797	1.09986	2.72624	2.35506	2.76933	-1.5143	-1.22123	-0.0442349	-2.97733	-0.953144	-1.07892	-2.57635	-1.08892	-0.569434	-0.487299	-1.23537	-2.02964	-2.64443	-0.910768	-1.47476	-1.83314	-1.7299	-0.795992	-2.4087	-1.31778	-2.25194	-0.775833	-2.67944	0.115585	-1.26533	-2.66806	-3.46469	-0.892895	-1.95203
HCC1_ACCCTTGGTTCCGTTC-1	HCC1	Scissor+	Macrophage	Macrophage_Scissor+	Macrophage_Scissor+#HCC1	0.140098	-0.934779	0.413077	0.416925	-1.29533	-0.830626	-2.17106	-2.58527	-0.0160975	-2.99277	-0.228862	1.40623	0.630228	-0.2294	0.546074	-0.783251	0.362765	-1.13294	1.79836	1.23211	0.627952	0.716882	-1.09693	-0.754775	1.31028	3.59027	0.315573	1.06159	0.444396	2.46239	1.34491	1.43666	2.85297	-1.3559	2.82471	3.09792	4.03634	2.70025	3.49079
HCC1_ACCCTTGGTTGCCATA-1	HCC1	Scissor-	Macrophage	Macrophage_Scissor-	Macrophage_Scissor-#HCC1	-2.17009	-0.616375	-1.32087	-0.0240732	-2.95659	-0.406383	-1.92261	-2.70465	-1.90956	0.351207	2.48204	1.14007	3.30741	1.01526	-1.91658	-1.26717	-0.426308	1.09486	-2.01168	1.91336	-1.10213	1.74514	1.59125	0.710812	2.10967	-0.838001	-0.135208	0.357536	-0.916922	2.26536	1.3801	-1.01328	2.31859	-0.743836	-0.23893	2.00972	1.29671	2.37981	5.6576
HCC1_ACCCTTGTCACGGTCG-1	HCC1	Scissor-	Macrophage	Macrophage_Scissor-	Macrophage_Scissor-#HCC1	-0.0198585	0.152658	-0.207666	-1.10821	0.648386	0.161557	0.546955	-1.90352	-0.469329	-2.12945	0.112921	0.534432	0.778124	-0.636086	0.614533	0.363414	-0.968937	1.29803	0.555856	0.333597	0.0539776	-0.245803	0.391883	-1.36901	2.01433	-0.525252	0.523059	0.978747	1.0537	1.00893	-0.432283	0.997079	1.68975	1.53027	1.14536	1.08452	-0.543651	4.39267	5.56334
HCC1_ACCCTTGTCAGCGGAA-1	HCC1	Scissor+	Macrophage	Macrophage_Scissor+	Macrophage_Scissor+#HCC1	-1.53114	-3.96703	0.269192	-0.702108	-0.793841	-1.34055	-1.77885	-2.79944	-1.15305	-0.207053	0.784819	4.48316	-0.107146	2.97123	1.29127	1.84804	1.52542	1.49847	2.15265	1.94277	1.60938	2.38772	4.39818	3.55458	1.35445	4.18033	3.21145	2.90574	1.46435	3.17012	2.40011	2.04357	3.53896	2.82138	2.86558	3.60619	4.49785	3.13111	3.28496
HCC1_ACCCTTGTCTTTACAC-1	HCC1	0	T cell	T cell_0	T cell_0#HCC1	0.809129	1.53714	2.13006	1.01196	2.9572	1.00737	0.547174	2.6703	1.33582	3.33518	-0.660376	0.585921	-0.124921	-1.69505	-0.446841	-0.509892	-2.46766	-2.39741	-1.77202	-1.33904	-1.72358	-1.81202	-1.42687	-1.1677	-0.62945	-0.482064	-3.35024	-1.1341	-1.27907	-2.80394	-1.72295	-2.04368	-2.99621	-2.97551	-3.09946	-1.07878	-2.82633	-3.32046	-2.71724
HCC1_ACCGTTCAGAGAGTTT-1	HCC1	0	NK	NK_0	NK_0#HCC1	0.943135	0.238681	0.356442	0.209894	3.9766	0.209503	0.900271	2.83404	0.955469	1.53743	0.639589	-0.386715	0.12	-2.87494	-1.99597	-2.93422	-1.35326	-0.736797	-2.68557	-0.902369	-1.13547	-1.36539	-1.33144	-2.67198	-4.24587	-0.992139	-2.84342	-3.08371	-1.15529	-1.94049	-0.759234	-2.18659	-0.627232	-3.15814	-3.39978	-2.51198	-3.10821	-3.38214	-4.25633
HCC1_ACCGTTCAGCGAGTCA-1	HCC1	0	Macrophage	Macrophage_0	Macrophage_0#HCC1	-0.796045	-0.528502	-0.439529	-3.2586	-3.07589	-2.4771	-2.13193	-2.46114	-2.21558	-4.49731	1.38092	-0.415948	1.82144	2.38211	1.48339	1.8159	2.39371	3.08968	0.498306	3.28911	1.03712	3.68725	5.19307	3.11827	1.75491	2.56756	2.8711	2.03674	0.382047	1.32879	2.01819	2.48422	1.89938	2.49876	2.82423	4.13267	4.34041	6.14719	7.18542
HCC1_ACCGTTCAGGCATGCA-1	HCC1	0	Macrophage	Macrophage_0	Macrophage_0#HCC1	-0.268784	-0.963108	-1.24808	-0.0425566	-1.64775	-1.0068	-4.97695	-2.30772	-2.91501	-0.669677	0.831714	-0.138348	1.59466	3.18138	0.116756	0.697028	1.83221	1.3851	1.00338	0.805313	1.04291	1.79546	1.77154	1.84051	2.90801	0.785851	2.43101	2.94345	1.77941	1.23708	2.10297	1.63332	2.67746	0.806101	3.38447	2.27514	2.91494	2.01974	3.9254
HCC1_ACCGTTCCAACAGTGG-1	HCC1	0	Macrophage	Macrophage_0	Macrophage_0#HCC1	-0.409638	-1.58932	-1.12346	1.81429	-1.74111	1.78954	-1.52588	-1.8904	-1.11518	-3.75866	0.4548	-1.56657	-0.151271	1.36636	0.712394	-0.0871243	-1.45424	0.313173	0.973001	-0.382896	0.528505	1.76109	2.72692	2.2462	-0.556255	-0.804312	0.79448	0.415452	2.80079	0.458059	-0.0829467	-1.44772	1.42547	3.59199	1.66075	-0.000962278	4.82638	4.00391	5.50599
HCC1_ACCGTTCCACCCTTAC-1	HCC1	Scissor-	Macrophage	Macrophage_Scissor-	Macrophage_Scissor-#HCC1	1.15368	-1.07113	-1.51087	0.989772	-1.442	0.0587324	-0.679866	-1.65132	-1.41506	-2.96231	0.125388	0.148746	1.59264	0.676016	-0.632114	1.59309	1.92059	-0.155359	0.881077	1.32496	0.360004	0.957643	2.70842	2.00311	1.15966	1.31028	0.471972	0.918353	-0.580283	0.804296	-0.686581	-0.748759	0.975288	2.06788	2.82512	1.27668	4.11304	4.23935	5.79341
HCC1_ACCGTTCCATGACGTT-1	HCC1	0	Macrophage	Macrophage_0	Macrophage_0#HCC1	-0.741193	-0.426228	-1.53632	-0.0950683	-3.54318	-1.03801	-1.78494	-3.30318	-2.39559	0.710103	-1.54739	1.12715	0.883201	0.019213	0.38177	-1.70429	2.14335	-0.256611	1.98567	-1.1597	0.309203	0.216046	0.285251	1.17921	2.18458	-0.977685	2.29139	3.36477	1.95147	2.38044	0.0546101	0.776155	3.01142	-1.29317	3.01312	1.64899	5.84427	4.11046	3.59196
HCC1_ACCGTTCGTATCGAAA-1	HCC1	Scissor-	Macrophage	Macrophage_Scissor-	Macrophage_Scissor-#HCC1	-1.38742	-0.675035	-1.46531	-2.65015	-0.62815	-1.24617	-2.39559	-4.70918	-3.02005	-4.87846	2.03036	2.94266	0.993702	2.0751	4.08741	2.52828	1.22561	2.53756	0.490224	3.33231	3.12609	3.23185	1.5117	2.34574	2.51085	1.52283	0.860928	3.21222	3.74385	0.4038	2.40526	1.6842	2.72788	2.21821	3.07138	3.59642	3.1176	4.30574	4.81472
HCC1_ACCGTTCTCCACTGAA-1	HCC1	Scissor-	Macrophage	Macrophage_Scissor-	Macrophage_Scissor-#HCC1	-0.0247958	1.28183	-0.934696	-1.57695	-1.02076	-0.816575	-1.0883	-3.37395	-0.133714	-1.98431	0.0850058	0.678867	1.09163	1.46149	1.81196	1.7024	-1.39291	0.329677	0.856786	2.83506	2.28664	0.676602	-0.387253	1.82386	-1.01142	3.47754	-0.00941245	1.9029	2.09808	-0.573942	0.955409	0.875083	0.928376	1.54446	2.13996	3.29123	2.35358	0.939573	7.06194
HCC1_ACCTACCAGACTCAAA-1	HCC1	Scissor-	Macrophage	Macrophage_Scissor-	Macrophage_Scissor-#HCC1	-0.893279	-1.05665	-4.51405	-1.66827	0.0481491	-1.26344	-3.33941	-1.57738	-2.16711	-4.28966	1.05962	1.89294	1.38428	0.528327	1.76681	0.491534	1.90013	0.461764	0.281453	0.997908	2.46661	2.2105	0.147641	0.960252	3.18668	0.660308	1.72661	3.02085	3.00573	1.47015	2.21465	2.93834	4.22587	1.5521	1.13263	2.79297	5.49812	4.13538	6.37472
HCC1_ACCTACCGTAAGATAC-1	HCC1	0	Macrophage	Macrophage_0	Macrophage_0#HCC1	1.28265	-2.81708	-2.59807	-3.39384	-0.208024	-1.5251	-0.944532	-3.45674	-3.80808	-5.807	-0.905663	-0.45234	0.289262	1.05884	1.44546	0.950715	1.65188	0.607693	1.80398	2.39402	1.52246	2.53562	2.91499	1.55852	2.1289	2.4224	2.61508	1.61456	3.00391	0.524298	1.28502	5.17535	1.56138	3.3024	3.39383	4.03183	4.32648	6.37069	5.79313
HCC1_ACCTACCGTACATACC-1	HCC1	Scissor-	Macrophage	Macrophage_Scissor-	Macrophage_Scissor-#HCC1	-0.29935	-1.06329	-1.34301	-0.845214	-1.76804	-0.218742	-2.83383	-1.80357	-1.34693	-3.04111	1.54569	0.145828	0.334539	0.265763	-1.13148	1.49929	-0.810691	-1.0137	1.75177	0.406285	-0.488141	-0.106368	0.816466	0.523645	-0.904816	2.04197	-0.827078	2.40547	0.373719	-0.499591	0.661463	1.16189	1.70101	3.9136	0.713553	2.74453	0.0969019	3.59332	11.0283
HCC1_ACCTACCTCAGCTTCC-1	HCC1	Scissor-	Macrophage	Macrophage_Scissor-	Macrophage_Scissor-#HCC1	0.149826	1.43247	-1.13773	-1.30686	0.340078	-1.79502	-1.55605	-1.2771	-1.54944	-3.97717	0.630496	-0.128766	1.52412	-1.28471	1.99161	1.47403	3.32386	1.7501	1.72036	1.92559	1.13179	0.483861	-0.484029	1.1319	0.563379	-0.630862	2.53321	3.06184	2.19832	-0.688976	0.664677	0.240613	1.99819	1.48833	0.0566015	3.31264	3.19056	3.97076	4.56678
HCC1_ACCTACCTCGCGTCGA-1	HCC1	Scissor-	T cell	T cell_Scissor-	T cell_Scissor-#HCC1	2.03378	0.0514188	2.78493	0.615406	0.444021	2.0924	0.554003	3.48926	3.24847	3.5121	-1.04789	-1.27189	-0.174193	-0.407229	-0.192065	-1.78135	-2.13275	-1.70582	-2.2657	-1.80922	-0.622033	-1.20239	-2.30881	0.769971	-0.198006	-3.24946	-3.21436	-2.31488	-2.34906	-2.43508	-2.11177	-1.08596	-2.03077	-1.55236	1.90845	-2.27753	-2.24073	-3.95687	-3.61808
HCC1_ACCTGAAAGAGGTTTA-1	HCC1	Scissor+	Macrophage	Macrophage_Scissor+	Macrophage_Scissor+#HCC1	-1.06807	-0.914927	0.469102	-1.889	-1.68586	-2.45552	-1.89198	-2.27111	-0.482322	-1.8343	0.123915	1.80892	-0.249095	2.37923	0.611583	0.236788	2.70031	3.5306	0.274467	-1.41135	0.821112	-0.406317	1.91693	-0.725563	-0.271794	0.0277344	0.799388	2.98992	0.413357	3.97074	2.43116	-0.0836113	2.11801	2.92282	1.98822	1.82113	7.37497	2.13974	0.973723
HCC1_ACCTGAAAGCCAACCC-1	HCC1	Scissor+	Macrophage	Macrophage_Scissor+	Macrophage_Scissor+#HCC1	-1.63028	-1.36574	-0.945191	-0.41773	-1.158	-2.00335	-2.00757	-4.00834	-0.43038	-1.48183	2.94636	-0.96965	-1.94681	0.582321	0.405118	-0.913059	0.718076	-0.476134	2.05337	-0.0245697	-0.285685	1.60533	-0.534094	-1.07744	-1.79934	0.296065	0.850969	-0.344871	-1.11559	-1.10563	3.44538	1.69387	-0.882828	-1.17832	2.32629	2.55772	5.83212	3.21371	3.04379
HCC1_ACCTGAAAGTACCCTA-1	HCC1	0	Macrophage	Macrophage_0	Macrophage_0#HCC1	0.843223	-0.580133	0.563515	-0.75317	2.18313	-2.19827	-2.96611	-4.22691	0.398265	-4.1756	3.61972	0.826853	-0.0612314	1.52692	1.66156	0.0338529	2.39577	-1.08328	1.34645	-0.581067	-0.200807	-0.74044	0.798007	0.960957	2.02704	3.46871	0.155327	3.20311	0.82059	2.68392	1.80021	-0.0463599	2.0723	1.08415	2.49878	1.5807	4.96364	3.62667	4.36453
HCC1_ACCTGAACAGTCTGGC-1	HCC1	Scissor-	Macrophage	Macrophage_Scissor-	Macrophage_Scissor-#HCC1	0.0191698	-0.693168	-1.32105	0.973062	-0.631582	-3.51819	-2.10635	-4.17976	-3.6453	-3.72163	1.06209	2.87753	-0.692816	-1.2574	-0.0177535	2.25118	1.96485	1.77278	2.11555	1.19145	1.6093	2.57379	-0.266086	1.45825	2.35884	4.16605	-1.0631	0.788919	-1.10436	2.6536	-0.451667	0.513805	1.44724	0.194405	2.85852	4.57262	4.66104	3.06793	3.07882
HCC1_ACCTGAAGTGCGAACA-1	HCC1	0	Macrophage	Macrophage_0	Macrophage_0#HCC1	0.0209388	0.466568	-0.0348119	-0.964901	-1.97401	-1.21514	-1.72693	-0.839227	-3.11525	-2.51063	2.87576	-0.0496235	2.15659	0.0986414	1.99188	1.65638	2.71273	1.08965	3.23772	1.88875	2.24284	3.66104	2.98152	2.13449	1.29973	2.92799	3.19758	2.76194	0.609721	2.90348	4.75227	1.92478	2.61194	5.39938	2.39313	2.91609	7.64336	3.9771	4.39622
HCC1_ACCTGAAGTGGTAACG-1	HCC1	0	T cell	T cell_0	T cell_0#HCC1	0.414768	1.15545	-0.480386	1.07802	2.04028	1.11725	1.35919	2.08045	1.71943	1.15008	0.0606472	0.999329	-2.87357	-0.0341489	0.555396	0.240964	-0.988014	-2.62219	-2.87365	-0.607404	-2.11808	-1.68599	-0.284115	-1.43264	-0.891173	-1.35346	-1.41747	-1.10701	-1.71664	-2.36402	-3.8005	-0.668813	-1.47102	-3.39257	-0.362888	-2.0813	-2.10124	-4.143	-2.33602
HCC1_ACCTGAATCCAACCAA-1	HCC1	Scissor-	Macrophage	Macrophage_Scissor-	Macrophage_Scissor-#HCC1	-0.57889	0.807499	-1.30696	0.595229	-3.07429	-0.349846	-3.2801	-3.19356	-0.462573	-1.45247	2.16216	-1.66133	-0.968288	1.70149	2.05355	-0.0353148	0.610325	-0.712351	2.2002	0.023191	0.772163	-0.942894	1.91366	-0.0181142	0.0701386	1.53987	2.26844	2.58787	-0.382971	1.3241	1.00089	0.594602	1.60679	0.491202	1.18377	2.62302	6.66472	1.44247	0.486876
HCC1_ACCTGTCAGATACAGT-1	HCC1	Scissor+	NK	NK_Scissor+	NK_Scissor+#HCC1	-0.312528	0.288548	0.858082	2.36671	2.76732	1.04622	1.35683	0.352172	0.531648	1.72515	-0.807696	0.0189753	0.0815425	-0.302398	0.741798	0.973667	-0.781121	0.0759373	-1.18573	1.33522	-0.483804	-0.93835	-2.64677	-2.33295	-1.97045	-0.777008	0.380087	1.13152	-1.16872	-0.68831	-0.985819	-1.58693	-2.04846	0.452503	-2.01968	-1.99687	-2.68928	-1.16347	-3.46144
HCC1_ACCTGTCAGCACCTGC-1	HCC1	0	NK	NK_0	NK_0#HCC1	-0.524483	0.304927	0.402706	0.118236	-0.353629	-0.242922	-1.02636	-0.669878	-0.465653	2.74683	-0.431289	-3.08824	-1.34089	-2.05524	-0.1677	-2.4422	-1.38793	-2.18421	-1.47452	-1.04353	1.13804	-0.203366	-2.2909	-2.12906	-2.79113	-1.27687	1.65385	-0.359591	-2.89282	-4.07418	-1.8916	0.923805	-3.34825	-2.4382	-3.64782	-2.47388	-1.69132	-3.40495	-2.27098
HCC1_ACCTGTCAGCGTATAA-1	HCC1	Scissor+	NK	NK_Scissor+	NK_Scissor+#HCC1	2.74863	0.853314	2.43022	1.17197	1.87547	-0.724693	0.433388	2.66458	1.07076	1.28514	0.607195	-1.63288	-0.0290081	-1.33442	-0.446362	-0.325854	-1.0783	0.639681	-1.43077	0.0905085	0.225037	-3.5728	-1.87227	-1.03942	-2.74436	-1.56611	-1.93194	-2.21152	-1.12299	-1.29785	-3.67694	-2.50658	-1.73581	-3.21495	-3.02562	-0.760551	-4.0529	-3.03939	-2.81699
HCC1_ACCTGTCAGTAAGCAT-1	HCC1	Scissor+	Macrophage	Macrophage_Scissor+	Macrophage_Scissor+#HCC1	0.514486	-4.75226	-0.875708	-1.61698	0.153805	-3.11081	-1.9364	-4.46684	-3.32026	-2.79528	2.07107	0.0151791	0.674097	2.03737	4.87473	1.31758	4.57369	0.349818	3.35311	0.830749	0.386686	4.19813	2.91103	1.88363	2.31441	3.00322	1.54257	4.02824	2.18699	2.99258	0.633101	2.72981	3.2192	2.1083	4.7315	4.10721	2.35	5.06934	4.61605
HCC1_ACCTGTCCAGGTTCCG-1	HCC1	0	Macrophage	Macrophage_0	Macrophage_0#HCC1	0.735117	0.59567	0.693449	-0.359193	-1.94879	-4.00182	-1.98722	-5.10972	-1.01103	0.455636	1.69071	-1.46752	0.938143	0.172465	0.81879	1.12629	0.0570808	-1.41281	3.47945	-2.25568	-0.642185	-0.0502266	0.544477	-0.479614	-1.72747	0.944496	1.87608	1.64803	0.32563	0.990331	1.2623	1.63916	1.97878	-0.837123	0.455753	6.08872	5.33668	1.07973	1.27994
HCC1_ACCTGTCGTCTAGGTT-1	HCC1	0	Macrophage	Macrophage_0	Macrophage_0#HCC1	-0.874323	-0.299603	-1.32679	-0.955537	-0.192725	0.345149	-0.981592	-1.81318	-1.58692	-3.23176	1.9075	0.620636	0.879026	-1.24498	0.375258	0.322464	1.03106	-0.0172608	0.0421773	2.95663	3.34005	2.02028	1.0138	1.34349	0.0893394	0.573113	1.7123	-0.228959	2.13457	1.68925	2.29316	0.54384	-0.31302	2.13479	0.187698	4.48141	2.83197	2.51646	8.09618
HCC1_ACCTGTCTCAAGCCCG-1	HCC1	Scissor-	T cell	T cell_Scissor-	T cell_Scissor-#HCC1	-0.43455	0.715192	0.947791	0.225806	0.251505	0.865593	0.737506	0.518419	-0.931036	1.37089	-0.984083	-0.985414	-0.249362	0.394033	2.00436	-2.06435	1.45337	-0.92138	-1.09591	1.16514	-1.44226	-1.1642	-0.320335	-0.295839	1.00005	-1.40916	-2.10262	-2.05259	-1.21517	-2.96736	-2.51621	0.118017	-1.91924	-0.762606	-1.58561	-0.906544	-2.86513	-0.470033	-1.08702
HCC1_ACCTGTCTCATTCCTA-1	HCC1	0	Macrophage	Macrophage_0	Macrophage_0#HCC1	-0.81017	-3.19449	-0.869641	-0.0652828	0.611301	-0.813961	-0.726234	-1.68918	-0.546383	-1.34146	-1.22865	0.900313	1.83009	-1.30937	2.19666	0.792773	0.092778	1.30641	1.85609	0.560824	0.619005	1.79629	0.831628	2.26253	0.504683	1.12976	0.730627	1.88936	2.19041	0.843467	1.86886	0.418888	0.720726	2.76532	2.15161	2.332	3.76397	2.2785	3.89092
HCC1_ACCTGTCTCGACGCTG-1	HCC1	0	T cell	T cell_0	T cell_0#HCC1	0.233727	0.239225	0.445716	1.19009	2.53397	1.68125	0.632459	0.809338	0.325992	2.33374	-1.0977	-1.08099	-2.08278	-0.139029	-0.633379	-1.54017	0.485801	-1.48344	0.354677	-3.03198	-1.53675	-0.408722	-0.616485	-2.00796	-2.15053	-1.09453	-1.51283	0.25456	-2.31512	-1.843	-1.31961	-0.396205	-0.761671	-0.31768	-1.30112	-1.87355	-2.11267	-1.68711	-2.61114
HCC1_ACCTGTCTCTCAAAGC-1	HCC1	0	Macrophage	Macrophage_0	Macrophage_0#HCC1	-1.0134	-4.64252	0.342136	-0.458085	1.65195	-0.893514	-1.2287	-0.335686	-0.40029	0.502862	-0.899936	0.470956	1.56205	-1.04344	-0.274583	-1.44403	-0.67902	0.223811	-0.259244	0.114109	1.88634	1.97677	-1.27532	0.394208	0.943518	0.0735352	1.01606	2.25169	2.27991	-1.68676	-0.260023	0.120065	1.8146	4.10777	1.68873	1.68145	-1.17098	-0.0471712	2.24903
HCC1_ACGATCAAGATCGCCC-1	HCC1	0	NK	NK_0	NK_0#HCC1	-0.131543	1.24942	1.28695	-2.06872	-0.33085	0.509667	0.765515	1.6208	1.12477	2.23845	-0.508437	-0.0610424	-0.0208045	0.182853	-0.612171	-1.48132	-2.18849	-0.0731986	-2.54742	-3.36473	-2.16873	-0.144389	-1.31703	-0.622554	-2.25092	-2.06829	-0.193435	-2.81567	-1.68385	-2.81411	-3.32896	-2.32878	-2.77679	-3.95467	-1.97632	-2.87125	-2.68017	-3.48688	-2.6121
HCC1_ACGATCAAGATGGCGT-1	HCC1	Scissor+	Macrophage	Macrophage_Scissor+	Macrophage_Scissor+#HCC1	1.15121	-1.61016	-2.53591	-2.16109	-1.57508	-0.560582	-3.80247	-2.46923	-1.6532	-6.19595	0.435286	2.10459	1.03528	2.27774	0.614317	0.836967	5.24232	2.02109	0.905584	2.03772	2.85518	2.28166	3.66984	2.90412	2.81746	2.6287	2.07786	3.02226	-0.294667	3.78837	1.20761	4.57795	1.25814	6.48656	2.71998	3.1612	4.00396	5.11554	4.28519
HCC1_ACGATCAAGCAATAGT-1	HCC1	0	Macrophage	Macrophage_0	Macrophage_0#HCC1	-0.941658	-1.32089	0.19683	-0.859774	-0.525235	-1.05542	-3.83296	-3.32377	-1.52152	-2.05012	1.00992	-0.170786	0.618938	2.14402	1.63082	2.48008	0.678948	0.2989	2.61424	0.568004	0.588869	0.0785559	1.91224	0.0922804	0.671973	0.955848	0.449476	0.672053	0.453914	2.45782	2.21144	1.41116	1.07206	1.35748	1.21474	1.68587	5.11812	2.73489	2.56061
HCC1_ACGATCAAGCGCTGAA-1	HCC1	0	Macrophage	Macrophage_0	Macrophage_0#HCC1	0.636089	-2.70718	-3.80719	-0.406821	-2.4698	-1.30727	-2.43022	-0.593942	-3.67243	-4.37642	1.55034	0.0781634	0.39968	1.32524	0.955641	3.40705	1.25258	1.26704	0.128987	3.22951	2.47464	3.35448	0.999642	1.64565	1.74159	0.764483	1.15358	2.3249	0.96148	1.11037	0.396438	1.28246	1.99791	1.08828	3.01734	3.58755	2.61039	3.55349	2.54503
HCC1_ACGATCAAGTAAACTG-1	HCC1	0	Macrophage	Macrophage_0	Macrophage_0#HCC1	-0.170135	-0.577767	-1.61119	-0.963591	-1.82401	-1.42699	-3.55254	-2.51447	-2.50917	-2.66834	-1.66732	1.10265	0.811782	1.81666	0.029134	2.0883	2.14536	2.45359	2.46245	0.902422	1.44481	0.806902	1.91272	0.615534	0.839372	1.0588	0.65499	1.14233	-0.725674	1.93027	1.74945	3.17281	3.48745	1.46557	1.77856	2.50047	5.80993	1.59337	3.47056
HCC1_ACGATCACATGTGTCA-1	HCC1	0	T cell	T cell_0	T cell_0#HCC1	0.414444	0.238317	2.59044	0.0844345	2.59863	0.873684	1.34901	1.72566	2.07653	2.60111	-1.75758	-2.33172	1.17691	-2.00494	0.305701	-0.574761	-1.45505	-1.86793	-0.421576	-2.09655	-2.05264	-1.84812	-3.25357	-2.14538	-1.82744	-2.0802	-1.21926	-1.37726	-1.59176	-2.32859	-1.37151	-1.21879	-1.92585	-2.66565	-1.5345	-1.93224	-2.97718	-1.6564	-3.11532
HCC1_ACGATCAGTTGCGGAA-1	HCC1	Scissor-	T cell	T cell_Scissor-	T cell_Scissor-#HCC1	1.24714	-0.249389	0.574563	1.06042	0.0937746	3.19268	1.13436	0.724291	0.830921	1.24577	-1.49839	0.220309	-0.0767127	-2.10464	-1.77079	-0.881496	-2.07635	-2.76559	-1.59657	-1.55995	-2.88235	-1.42536	-1.14289	-0.33667	-1.39275	-2.97605	-2.32154	-1.86253	-0.55395	-1.03014	-3.57259	-1.83684	-0.741555	0.582783	-1.68711	-0.870984	-2.15555	-2.58504	-3.60943
HCC1_ACGATCATCGGACCAC-1	HCC1	Scissor-	Macrophage	Macrophage_Scissor-	Macrophage_Scissor-#HCC1	0.562773	-0.345822	-2.25284	-1.79406	-0.45169	-1.18345	-1.66461	-2.1496	-1.29657	-1.89494	2.62536	-0.0351044	2.32877	1.16964	2.25499	1.8318	2.79537	0.620574	1.17531	2.00914	0.708426	2.87424	0.494579	0.499037	2.98572	0.699978	1.10297	3.7946	2.55065	0.586128	1.87457	1.86983	1.43765	1.793	1.67832	2.25047	2.04118	2.72921	3.69187
HCC1_ACGATCATCTCTGCCA-1	HCC1	0	Macrophage	Macrophage_0	Macrophage_0#HCC1	0.465483	-0.781254	-1.78276	0.0128522	0.63484	-1.52651	-1.57221	-2.30083	-1.19901	-2.55593	0.824886	1.15219	1.62695	2.52691	2.54414	1.4242	3.08446	1.59594	2.0734	2.28636	1.95351	2.16426	0.868651	1.08525	1.0945	3.91975	2.60338	1.13613	1.18794	1.22041	2.34923	2.04089	2.4106	1.72881	3.70655	3.4463	3.00814	4.02185	3.14816
HCC1_ACGATGTAGACTCAAA-1	HCC1	Scissor+	Macrophage	Macrophage_Scissor+	Macrophage_Scissor+#HCC1	-1.60016	0.101821	-1.54129	-0.700931	0.420727	-1.25859	-2.08768	-4.131	-1.37243	-2.52797	0.253077	1.8473	2.5675	1.07866	0.365446	1.35804	0.225552	1.81858	-0.291903	2.24417	1.9948	1.96127	-2.33517	1.46721	1.51917	1.83504	1.85759	3.78884	2.43035	0.00853392	1.61002	0.963296	-0.114571	5.6534	2.76557	3.05241	0.68566	3.24836	5.20953
HCC1_ACGATGTCATGTTTGG-1	HCC1	Scissor+	Macrophage	Macrophage_Scissor+	Macrophage_Scissor+#HCC1	1.08972	1.43276	0.175469	-1.66521	-1.53139	-3.43497	-0.461426	-3.17616	0.0321221	-1.04768	1.45557	1.0765	-0.731908	0.682489	0.793216	1.49882	2.88658	-1.27947	2.24512	0.714466	-0.359024	-1.06098	1.27739	0.362894	1.58028	1.53761	0.85544	0.845371	1.7545	2.24519	2.47115	2.6385	2.15414	0.856272	1.35121	2.47917	3.49845	2.44528	1.76387
HCC1_ACGATGTGTCTACAGT-1	HCC1	0	Macrophage	Macrophage_0	Macrophage_0#HCC1	-0.288888	-4.73399	-2.74422	-1.12826	-2.23889	-2.13789	-2.10221	-5.0017	-2.64659	-4.04161	-1.00419	0.565178	1.37878	2.24462	0.694149	1.36913	2.1817	1.12391	1.08778	2.4441	2.77497	3.12853	3.73499	2.14084	1.1844	3.41545	-0.882769	2.84084	1.3027	1.81343	0.220917	2.9801	4.36584	1.13316	3.2282	3.32622	2.39254	3.95111	4.34823
HCC1_ACGCACGAGCATCCCG-1	HCC1	Scissor+	Macrophage	Macrophage_Scissor+	Macrophage_Scissor+#HCC1	-0.212415	0.555457	-1.5074	-3.05322	-1.09636	-1.30438	-2.52179	-4.16704	-2.23048	-1.37291	2.45648	3.23205	1.33992	0.933439	-0.086432	-0.418468	2.26187	2.66073	2.87881	2.27286	-0.0552634	2.85469	3.12836	3.72939	2.28246	3.16016	2.95597	1.67723	2.38412	-1.33161	0.468975	2.55197	2.42419	3.48327	3.39284	4.64154	3.15769	3.43804	3.8392
HCC1_ACGCACGAGGAACATT-1	HCC1	Scissor+	B cell	B cell_Scissor+	B cell_Scissor+#HCC1	0.797338	0.0806219	1.62865	-0.127133	2.41814	-1.89278	2.09357	1.03334	0.0686045	-0.2653	-1.68937	-2.00556	-0.863173	-1.64435	-0.899731	-2.19472	-0.64815	-1.72709	0.349851	-1.75898	-1.76225	-2.12327	-2.43027	-1.55319	-1.86426	-1.4384	-1.11935	-0.484542	-1.91088	-2.7387	-2.85351	-1.05098	-3.06031	-1.94242	-2.19474	-2.25594	-3.9495	-1.85185	-2.63286
HCC1_ACGCACGAGGCATCGA-1	HCC1	0	Macrophage	Macrophage_0	Macrophage_0#HCC1	1.14031	-1.42804	-3.12985	-1.83233	-2.26063	-2.16566	-2.94466	-2.35476	-1.80737	-2.91565	-0.253669	0.465548	-0.488968	1.30857	1.60696	0.276054	3.11121	1.04685	2.58256	0.963709	0.575603	3.40531	-0.710403	-0.141154	2.38051	1.50467	0.969647	0.0610902	0.95178	3.25569	2.45468	1.75794	2.34437	0.67566	4.32715	2.42194	3.1412	4.55257	3.35003
HCC1_ACGCACGCAAAGGTTA-1	HCC1	Scissor-	Macrophage	Macrophage_Scissor-	Macrophage_Scissor-#HCC1	0.616078	0.477363	-0.0490888	-0.316608	-1.57798	-0.962961	-2.66535	-4.18803	-1.00481	-1.91344	-0.505319	-1.3933	-1.54598	0.800434	2.06209	-0.832088	1.91336	-1.36164	1.61212	-0.713461	-2.26594	-0.32168	-2.09985	0.719245	-1.70717	-1.19608	2.47821	-0.949365	-2.18166	-0.269913	0.751356	1.60288	-0.759111	-2.13101	1.79059	-0.589334	3.10609	-0.6746	-0.202003
HCC1_ACGCACGCAACCAGAG-1	HCC1	Scissor+	Hepatocyte	Hepatocyte_Scissor+	Hepatocyte_Scissor+#HCC1	-1.91666	1.76271	0.620094	0.533965	0.275025	-5.27819	-0.346959	-1.34355	-2.33075	0.668165	-1.12664	-0.234994	-1.1538	-0.136911	0.792766	-0.855266	0.133468	-0.982345	0.418055	1.83594	1.03428	-0.467643	-1.06969	-1.66399	-1.28569	-2.40637	-0.707609	1.03901	0.605008	1.07634	0.391214	-2.22076	0.0133737	-1.23656	-0.370614	-0.536947	-3.73216	-0.0624752	-0.85987
HCC1_ACGCACGCAACGCCCA-1	HCC1	0	T cell	T cell_0	T cell_0#HCC1	0.143787	-0.393144	0.841092	1.13538	1.31698	0.112729	0.275959	1.31354	1.33577	2.4964	0.865428	0.98232	-0.86459	-1.60277	-1.61043	-1.44795	-1.69256	-0.13061	-1.60335	-2.20669	-2.40205	-1.71727	-1.42038	-0.574643	-1.12986	-3.45774	-3.77306	-0.355413	-1.87176	-1.8674	-2.65623	-0.453474	-1.74551	-1.17997	-1.43704	-4.40512	-3.10278	-3.94162	-2.77582
HCC1_ACGCACGCACGACAGA-1	HCC1	Scissor+	NK	NK_Scissor+	NK_Scissor+#HCC1	-0.822629	0.14095	2.2036	1.66446	1.11878	2.30253	-1.65202	-1.03678	-0.96888	2.32901	-0.307221	-1.04736	-2.3359	-1.90947	-1.82148	-0.342501	-2.16717	-0.243646	0.443226	-1.65701	-3.8742	-1.60356	0.218751	0.376736	-2.43432	-1.69865	-3.18395	-3.58473	-3.36467	-2.95415	-2.993	-0.978703	-1.31364	-2.94177	-2.51079	-3.42992	-1.34659	-2.33509	-1.81062
HCC1_ACGCACGCAGACGCTC-1	HCC1	0	T cell	T cell_0	T cell_0#HCC1	0.0403305	0.651547	0.398074	1.76009	0.379196	2.96342	0.0734572	2.18932	3.66791	3.57291	0.71749	-0.354474	-0.222649	-0.83804	-1.89473	-1.56526	-2.09124	-0.703266	-0.885426	-0.99659	0.195847	-3.16741	-3.13889	-0.120018	0.0306081	-1.568	-2.72658	-0.449606	-2.2811	-2.76219	-3.30575	-1.29346	-0.603479	-1.86289	-3.97283	-0.917069	-1.04927	-2.52206	-0.982139
HCC1_ACGCACGCATGACAGG-1	HCC1	0	T cell	T cell_0	T cell_0#HCC1	1.85569	-1.76059	1.64854	1.48423	0.244897	2.55812	1.06014	1.95007	3.40759	2.07395	-1.39406	-1.33599	-1.35532	-0.261383	-1.27735	-1.96855	-1.30975	0.317369	-0.879076	-0.743573	-0.626073	-1.38511	-2.3733	-0.973221	0.109147	-2.05905	-1.75763	0.548119	-0.315882	-2.71563	-2.27453	-1.66157	-0.0441915	-1.14244	-1.03832	-3.14684	-1.81986	0.556768	-2.87698
HCC1_ACGCACGGTCGCACAC-1	HCC1	0	Macrophage	Macrophage_0	Macrophage_0#HCC1	-0.578075	0.674931	-1.81402	-3.3121	-1.28785	-0.57146	-0.633223	-4.4045	-2.40469	-2.46803	-1.13209	-0.533267	2.58999	0.795634	0.734686	0.837601	-1.3558	2.73117	1.05465	0.498608	1.04068	0.210173	1.31688	1.28997	0.41576	-0.475115	0.25912	1.49297	1.24436	2.27574	0.606725	3.876	1.72608	3.85615	2.99543	2.40458	4.6786	2.426	6.0118
HCC1_ACGCACGGTCTGTAGT-1	HCC1	0	Hepatocyte	Hepatocyte_0	Hepatocyte_0#HCC1	-2.48877	-0.0569086	-1.83324	-0.658777	0.751144	-4.54747	-3.48238	-2.431	-0.931642	0.798649	-0.920243	3.15789	-1.38605	-1.38339	1.27005	-2.01272	-0.657768	-1.49256	1.22161	-0.901232	3.01318	-0.962374	-1.03942	-0.811312	-1.36418	-0.755832	-0.647699	0.462386	-0.64352	-0.873601	0.711772	0.145697	3.14852	-1.4723	-0.604241	-1.70522	-4.25537	-2.01202	-1.90988
HCC1_ACGCACGGTTAAGCAA-1	HCC1	0	Macrophage	Macrophage_0	Macrophage_0#HCC1	0.20469	-2.119	-2.13529	-2.61599	-0.742058	-0.468552	-2.41144	-2.70194	-2.2771	-3.24362	-0.613069	0.761859	0.0019549	0.209738	0.255484	1.71769	0.456765	1.22311	2.54581	1.51936	1.51886	1.80424	2.35808	0.36068	4.02924	3.23926	1.61208	1.73506	0.913935	3.49423	1.5873	3.79045	2.94287	2.06866	1.80524	3.46889	5.57128	4.23365	4.52407
HCC1_ACGCACGTCCTGGTCT-1	HCC1	0	Macrophage	Macrophage_0	Macrophage_0#HCC1	-1.80254	-0.57679	-1.56102	0.194946	0.214644	-0.0620677	-1.65657	-1.66892	-0.898582	-1.7757	-1.45947	0.510925	-0.585476	0.678422	0.564142	-1.47357	0.730006	-1.1428	-0.1419	0.719202	0.138043	3.30355	1.67902	1.20265	-0.882492	2.15392	-0.727938	1.86857	0.917566	1.46945	0.208309	2.91493	2.13059	2.53324	1.54539	2.33805	4.97194	1.88339	4.78837
HCC1_ACGCACGTCTCATTAC-1	HCC1	0	Macrophage	Macrophage_0	Macrophage_0#HCC1	-0.626728	0.130638	0.0363154	-0.0121079	-1.32503	-1.42098	-1.72156	-2.45371	-3.18965	-1.0562	0.246866	-1.17538	-1.19044	0.0759058	-0.0294943	-0.118844	3.16174	2.97806	2.60633	0.353887	-0.942984	-1.32973	-0.199235	1.31675	0.592662	0.445465	0.652648	0.385075	0.275452	2.22157	1.04076	0.850323	-0.0764705	0.319699	2.23643	-0.0857323	5.61107	1.04227	0.995804
HCC1_ACGGAAGAGCCGCTTG-1	HCC1	Scissor-	NK	NK_Scissor-	NK_Scissor-#HCC1	-0.184835	1.24687	-2.84763	1.72454	-0.874423	-4.1	-1.39228	1.1598	-0.869548	1.64519	-1.20927	-2.05505	-1.96708	-1.28232	-2.73541	-2.00514	-1.55505	0.12329	-1.72523	-0.393645	-2.43907	-0.595628	-2.00893	0.101464	-1.81384	-1.80744	-1.33952	-0.338617	-2.25158	-1.62227	0.921431	-2.63989	-3.09772	-1.94578	-1.65812	-2.09137	-3.10584	-4.25013	-5.22189
HCC1_ACGGAAGAGGCAGTCA-1	HCC1	0	T cell	T cell_0	T cell_0#HCC1	-0.939905	0.766361	0.674342	-0.197493	1.05119	0.648142	-1.51388	-0.408295	1.54731	1.32551	-0.503275	-1.52917	-2.76202	-2.05442	-1.49367	-4.16187	-0.800492	-1.19468	-2.31004	-2.49088	-1.65064	-1.54531	0.340935	-1.39674	-0.101947	-2.28921	-1.77148	-2.55333	-3.18058	-1.41917	-2.54838	0.0563303	-1.52833	-3.47572	-1.28546	-2.51051	-0.993255	-2.52765	-2.21225
HCC1_ACGGAAGAGTCTAGAA-1	HCC1	0	Macrophage	Macrophage_0	Macrophage_0#HCC1	-0.479709	-1.31013	-0.394511	-0.271248	-2.21783	-1.56091	-0.329369	-2.91972	-3.87847	-3.8477	3.22677	-0.0199962	-0.151183	2.82397	3.40683	2.47227	2.34676	2.60402	0.903522	2.94248	0.362666	3.15003	0.955104	1.48211	5.13975	2.8362	1.69527	3.77276	2.28359	1.08246	2.42552	5.10465	0.814585	4.80011	2.8994	1.27267	3.05668	3.89005	5.15859
HCC1_ACGGAAGAGTGCAGCA-1	HCC1	0	Macrophage	Macrophage_0	Macrophage_0#HCC1	-0.169829	-2.00699	-2.37257	-2.02829	0.900068	-0.0577645	-3.22009	-3.15406	-2.58497	-4.03479	-0.301306	-0.173892	0.774285	1.29017	-0.0193102	0.291383	-0.260094	-1.6738	1.69297	1.46222	-0.795577	2.48836	0.117608	0.822027	0.777638	0.952006	-0.371309	2.10375	4.0054	0.188301	0.35085	1.76764	-0.161098	3.50645	2.5843	2.42241	5.2644	4.01751	3.68824
HCC1_ACGGAAGCAACTCGTA-1	HCC1	0	Macrophage	Macrophage_0	Macrophage_0#HCC1	-1.68146	-0.35527	-0.0852672	-4.24724	0.293301	-0.635822	-2.15147	-3.04066	-1.91061	-3.68076	-0.165438	1.8095	1.28148	2.37517	-0.321446	-0.0922909	2.91451	2.24462	0.831091	1.69989	3.87171	2.59054	-0.65866	1.79697	0.601574	1.53856	1.95779	3.45703	2.10474	1.01387	0.7884	0.855115	1.75059	3.99405	1.82446	4.84533	0.981884	3.00265	7.0875
HCC1_ACGGAAGCAATAACCC-1	HCC1	Scissor+	T cell	T cell_Scissor+	T cell_Scissor+#HCC1	-0.437124	-0.0754376	-0.54977	1.63896	1.15353	1.6835	0.591907	2.77242	3.14144	3.1066	-1.14859	-2.34004	-1.69065	-2.1489	-2.71033	-0.907862	0.826992	-1.68753	-1.92063	-0.728528	-0.926717	-1.67066	-1.11712	0.157344	-0.749081	-1.76476	-1.73296	-1.20999	-2.1724	-3.3305	-0.817318	-2.50896	0.154718	-3.53807	-3.3596	-1.94846	-2.79211	-3.03622	-1.63019
HCC1_ACGGAAGCACTGCGTG-1	HCC1	Scissor-	Macrophage	Macrophage_Scissor-	Macrophage_Scissor-#HCC1	1.49005	-0.067021	-0.703441	0.103744	-2.01465	-1.51854	-2.14309	-1.23813	-1.34836	-4.2475	-1.83023	-1.15438	2.35862	-0.036832	-1.16501	-1.84349	-1.74939	-2.66709	-1.48979	-0.886028	-0.625165	0.821998	-0.938917	-0.313127	-0.0509698	-0.110054	0.725819	-1.12298	1.2036	0.718519	-0.247134	-0.848907	1.16664	2.75785	-0.29622	-0.108547	-0.518036	2.30683	9.909
HCC1_ACGGAAGCAGGTTCGC-1	HCC1	Scissor-	Macrophage	Macrophage_Scissor-	Macrophage_Scissor-#HCC1	-1.07554	-1.65195	-0.857718	-1.28997	-2.49832	-0.275532	-1.19705	-2.86878	-2.33205	-3.01602	1.45427	1.46476	1.44601	2.1039	1.31126	1.90263	0.726617	1.20835	1.62665	0.470746	-0.50334	1.62634	2.01949	1.38341	-0.227984	0.661395	-0.357883	0.836335	2.56259	4.28993	1.45471	2.22259	0.612113	2.00535	1.41768	1.79137	8.83464	2.08382	6.43169
HCC1_ACGGAAGCATGGATCT-1	HCC1	0	Macrophage	Macrophage_0	Macrophage_0#HCC1	-0.00921303	-1.47889	-0.871891	-2.81428	-1.23153	0.121027	-1.87121	-3.81394	-2.40755	-3.51439	0.000425883	1.78615	1.48733	2.74461	1.61406	1.78646	3.00757	1.31012	0.221664	2.44349	3.4184	2.40004	1.15431	1.72796	1.9716	3.54769	1.23793	3.75663	0.515401	0.461003	2.37649	3.4188	1.60095	3.25164	4.45132	3.51442	4.4384	4.73571	3.8862
HCC1_ACGGAAGGTCCTCATC-1	HCC1	0	Macrophage	Macrophage_0	Macrophage_0#HCC1	-2.80126	-0.430817	0.701269	-0.9328	-3.30683	0.610955	-2.79856	-3.1145	-0.160524	-1.13172	1.28433	-1.95109	-2.07176	-2.4495	3.58387	-2.58497	-1.23977	-2.21817	2.60223	-3.12866	-2.06114	-0.514144	-2.99259	-1.24449	-0.394401	-2.69415	0.817803	-3.80208	-2.1114	-1.22182	-2.93774	-1.30759	-0.834321	-3.16642	-2.39203	-5.74239	-1.0889	-0.157803	-0.631538
HCC1_ACGGAAGGTGTTTACG-1	HCC1	0	Macrophage	Macrophage_0	Macrophage_0#HCC1	-0.537377	-2.52941	-0.526123	-0.615272	-0.607989	0.145818	-3.25266	-1.17187	-2.68633	-4.22891	0.171737	1.49798	-0.272477	1.18305	2.41011	1.08059	3.09562	2.35575	1.1583	1.10196	3.38406	0.455223	1.53619	1.56568	0.565692	1.7276	1.53176	3.1248	1.61196	1.54331	1.3712	0.67215	2.24418	1.75151	2.21063	2.35406	3.74636	2.56376	3.36595
HCC1_ACGGAAGGTTTACGAC-1	HCC1	0	Macrophage	Macrophage_0	Macrophage_0#HCC1	-2.48912	-0.141447	-0.957652	-0.97237	0.155286	-2.04883	-2.84049	-5.04992	-4.16	-4.76896	-1.73834	4.54165	-0.200284	0.823587	0.540731	1.56089	3.99635	2.72191	3.33613	2.56482	4.79089	1.57266	2.43543	2.0754	3.32372	4.21247	1.58798	3.33096	1.19621	1.52903	1.34783	3.25525	2.9048	4.71382	3.39111	4.44919	5.35947	6.04412	4.84569
HCC1_ACGGAAGGTTTCCATT-1	HCC1	Scissor+	Macrophage	Macrophage_Scissor+	Macrophage_Scissor+#HCC1	0.178378	0.662508	-2.4288	-1.05238	-1.22738	-3.66903	-2.74874	-2.33291	-2.02278	-2.13625	-0.170012	-0.275553	0.113074	0.806013	0.618388	0.383941	-0.040667	1.13116	0.555356	-2.99103	0.38621	-1.23775	0.0199786	1.71216	0.859541	-0.643768	-0.259945	-0.00217452	0.594312	2.3322	1.34617	0.173291	0.834609	-0.936832	1.88549	2.5951	2.26503	2.05557	2.43245
HCC1_ACGGAAGGTTTGTTGG-1	HCC1	Scissor-	NK	NK_Scissor-	NK_Scissor-#HCC1	-0.762697	0.868394	0.951148	1.70791	0.579425	0.544806	1.12136	1.38654	-0.299757	1.24366	-0.886892	-2.26807	-0.209849	-1.05551	0.316338	-1.54662	-2.52664	-1.94635	-1.034	-1.58367	-1.51444	-0.233484	-1.70709	-0.390249	-2.67013	-1.92338	-2.68632	-1.77914	-1.69429	-1.23518	-1.70034	-1.44982	-1.87716	-2.58478	-3.35133	-3.46284	-1.85344	-3.85304	-3.15702
HCC1_ACGGAAGTCGAACCAT-1	HCC1	Scissor-	Macrophage	Macrophage_Scissor-	Macrophage_Scissor-#HCC1	-2.37702	-1.50103	-1.98893	-0.0870961	-0.119657	-0.776081	-0.738854	-0.715854	-0.149883	-2.84085	0.650121	0.298298	2.50085	-0.478645	-1.57444	1.57504	-0.147846	0.5109	-1.13522	1.02839	0.115887	2.3588	-1.63114	0.266751	1.0109	0.253639	1.60737	2.1498	3.0848	-0.83103	1.04339	-0.364317	1.98728	3.03855	1.08937	1.20336	-0.506416	2.04541	3.85762
HCC1_ACGGGTCAGAATTGCA-1	HCC1	Scissor+	Macrophage	Macrophage_Scissor+	Macrophage_Scissor+#HCC1	-1.33619	-1.67483	-0.653545	0.394313	-0.589532	-0.921686	-1.18036	-3.3713	-1.05444	-4.24608	0.813267	0.285074	-0.0903777	0.243793	-0.00354269	0.788371	3.84276	-0.0194349	3.07937	1.44815	-0.77184	2.62826	1.31436	1.49856	3.26972	0.917121	2.30422	2.47709	1.5093	3.8107	1.65069	4.58683	1.27102	1.84336	2.19348	3.96211	6.2016	4.38957	4.4647
HCC1_ACGGGTCAGAGAGTTT-1	HCC1	0	NK	NK_0	NK_0#HCC1	-0.198528	-0.0647418	2.85751	-1.14651	0.473312	-0.991877	1.33124	-0.24318	1.74717	3.15288	2.80722	-2.63409	-3.03488	-3.29779	-1.57864	-0.332329	-1.70329	-0.644778	-2.93246	-0.151332	-1.14169	-2.35613	-0.0561003	-0.583386	-2.61983	-3.10583	-2.36028	-3.0352	0.0770742	-1.99421	-1.61533	-1.05432	-0.465537	-1.17137	-1.25961	-2.62213	-3.05066	-3.05992	-1.91961
HCC1_ACGGGTCAGGTGCTAG-1	HCC1	Scissor+	Macrophage	Macrophage_Scissor+	Macrophage_Scissor+#HCC1	0.369708	-1.25116	-0.230331	-1.6467	-2.39923	-3.07435	-3.27083	-2.69704	-1.70958	-3.53902	-1.19212	-0.0407003	2.33695	1.18819	0.533755	4.56305	2.7396	2.80227	0.925593	0.78959	1.72373	2.07464	1.64256	2.27021	2.10481	1.45063	1.75898	2.7825	0.783263	0.803124	1.16717	0.818983	2.84287	2.60384	3.48567	0.988664	6.06069	3.3039	2.24976
HCC1_ACGGGTCCAAAGACTA-1	HCC1	Scissor+	Macrophage	Macrophage_Scissor+	Macrophage_Scissor+#HCC1	-0.618536	-0.777106	-0.883151	-0.827947	-0.423174	-0.667307	-1.15469	-4.7591	0.356132	-2.15958	-1.37639	-1.25501	-0.396723	-1.93162	0.894707	-1.77689	-0.903589	1.88873	2.72777	-1.25633	-1.22671	0.206352	1.81322	-1.69828	-0.804585	-0.632475	-0.39923	0.913094	0.54976	-1.22173	-0.630012	1.14532	-0.983931	0.0803236	-0.00517445	0.240426	2.43793	2.36099	2.54859
HCC1_ACGGGTCCACAACGCC-1	HCC1	0	Macrophage	Macrophage_0	Macrophage_0#HCC1	-0.145308	-1.00748	-1.10055	-2.26648	-1.84652	-1.17758	-0.990338	-3.17089	0.05164	-1.45204	0.817742	1.5857	0.455509	0.877433	2.29098	2.18059	-0.0515367	-0.15404	1.29385	0.176162	-1.17534	1.64571	3.34362	0.596884	1.962	1.06198	0.925771	3.16918	2.62569	1.64829	1.83718	-0.114776	-0.778504	-0.0672656	2.51047	0.868455	4.93108	1.4581	4.35262
HCC1_ACGGGTCCAGTTAGAA-1	HCC1	0	Macrophage	Macrophage_0	Macrophage_0#HCC1	0.970353	-2.89391	0.00190687	0.542876	-0.912753	-0.441699	-1.55497	-2.51129	-0.445864	-2.34754	-1.21873	0.749721	0.64363	0.00956413	1.47076	0.0394684	-0.27627	-0.320493	0.77443	0.219384	1.63906	0.420598	0.244517	0.484048	0.757581	1.09457	2.09604	0.507577	3.08053	-2.38527	3.2082	-1.02666	0.50483	2.27501	1.61917	1.22844	-0.650842	1.5468	2.25192
HCC1_ACGGGTCCATACCATG-1	HCC1	Scissor+	T cell	T cell_Scissor+	T cell_Scissor+#HCC1	0.418213	0.300436	0.932983	0.804566	1.60512	0.938965	0.926456	0.725526	-0.81778	1.53951	-0.372447	-1.12868	0.714082	-0.725888	0.121584	-0.511517	-1.51235	0.15626	-1.4541	-0.231497	1.8011	-1.24813	-0.627739	-0.191166	0.198578	-1.98044	1.12962	1.21087	-0.507111	-2.31652	1.00612	-0.501602	-1.49291	0.393376	-1.22734	-0.565174	-3.01962	-1.91427	-1.49776
HCC1_ACGGGTCCATTAAGCC-1	HCC1	0	T cell	T cell_0	T cell_0#HCC1	-0.787572	1.97178	1.41977	1.13538	1.75299	1.59522	2.08688	-0.800342	-1.61472	3.44681	-2.2393	-1.4858	-0.458826	0.0823769	-1.39563	-1.28568	-1.401	-0.555079	-1.2653	-0.260118	0.263879	-2.00373	-1.69159	-1.76405	-0.827802	-0.730042	-1.66508	1.12562	-1.25267	-2.2764	-1.11879	-1.60423	0.0395918	-2.39606	-0.648562	-1.82786	-5.04497	-3.26548	-1.14069
HCC1_ACGGTCGAGAGTCAGC-1	HCC1	0	Macrophage	Macrophage_0	Macrophage_0#HCC1	-0.502346	-3.06689	0.577542	-2.19919	1.30106	-0.343849	-0.686524	-1.24874	-1.39197	-2.40584	-0.216251	0.239212	1.08712	1.22451	-0.392116	-0.483249	1.42591	0.815004	2.01671	-0.225508	-1.71771	0.461723	-0.27981	0.823052	1.37488	-1.06733	-1.48211	0.871622	0.416938	1.21442	0.646244	-0.147794	1.45657	1.77543	1.18727	1.42354	1.11583	1.88673	3.40198
HCC1_ACGGTCGAGCTTGTGT-1	HCC1	Scissor+	T cell	T cell_Scissor+	T cell_Scissor+#HCC1	-1.83028	0.478123	-0.0134394	-0.0967647	1.53775	-0.691131	1.00959	0.426242	2.11976	4.82406	3.00998	-1.72883	-0.717519	-0.579481	2.07506	-0.936315	-2.2905	-2.68115	-1.0386	-1.59877	-2.2961	-1.67834	-2.1321	-2.52113	-2.49784	-1.83292	-0.419276	0.959723	-1.67334	-3.18646	-2.38175	0.930771	-2.81552	-2.4573	-3.51427	-2.1338	-5.16078	-3.72306	-2.13167
HCC1_ACGGTCGCATACTTTC-1	HCC1	Scissor-	Macrophage	Macrophage_Scissor-	Macrophage_Scissor-#HCC1	-1.12834	-1.29165	0.826998	-2.14592	-4.18072	0.325276	-4.28342	-2.61436	-1.94043	-4.2555	0.81457	0.344149	-0.0384984	1.6687	-1.79737	1.49416	0.433505	1.57738	2.48879	2.46751	0.316754	2.43032	1.76073	0.51447	0.413592	0.250948	1.32365	2.10453	0.377741	3.6011	1.33375	3.35155	1.94829	2.54648	2.16858	3.64374	9.5609	2.90507	6.11338
HCC1_ACGGTCGGTAGCTGAG-1	HCC1	Scissor+	NK	NK_Scissor+	NK_Scissor+#HCC1	1.95492	0.0178607	1.78246	-0.446037	2.32415	-0.593787	1.69016	-0.941206	1.8583	0.669929	-2.46404	-2.16679	0.993536	-1.85934	-1.89816	-2.00903	-2.61092	-0.0950258	-1.02967	0.583281	-0.705588	-2.04104	-0.623449	-1.45388	-2.6614	-1.03671	-1.87114	0.284004	-1.8294	-1.44302	-2.64649	-3.32364	-0.676726	-0.903335	-3.08419	-1.07867	-2.784	-1.86221	-1.82719
HCC1_ACGGTCGGTAGCTTGT-1	HCC1	0	Macrophage	Macrophage_0	Macrophage_0#HCC1	-1.36859	-1.88751	-0.166606	-0.888828	-3.47258	-0.393716	-2.47689	-2.85047	-1.83541	-4.10564	1.05361	0.127754	-0.135944	0.8836	0.862749	0.464527	2.44317	2.16623	2.9042	3.04198	3.08686	2.43403	4.34221	1.72333	2.50238	5.02458	1.09028	1.23798	0.628577	2.70644	1.39706	2.42653	3.05656	2.23372	1.5733	3.12514	5.34279	2.86216	4.70882
HCC1_ACGGTCGGTCCTGGTG-1	HCC1	0	Macrophage	Macrophage_0	Macrophage_0#HCC1	-0.30289	-1.07415	0.568126	-1.77229	-1.82739	-1.88102	-3.57846	-1.58888	-0.66433	-4.05003	1.29601	0.874668	1.47775	0.387505	1.28932	1.02976	2.65653	0.638628	2.1594	1.01405	0.919475	1.69731	1.50165	1.73934	1.01857	0.216197	1.05672	2.2881	1.95847	0.912928	2.54286	1.28487	1.44567	2.06117	3.23937	3.1533	6.87544	3.14864	4.43346
HCC1_ACGGTCGTCCGGACGT-1	HCC1	0	Macrophage	Macrophage_0	Macrophage_0#HCC1	-2.36535	-0.0520173	-1.88317	-2.2232	-2.19907	-1.07998	-4.248	-2.64402	-2.90316	-3.10578	1.39787	3.81532	-0.0430414	2.0352	0.68554	1.85966	0.0787987	0.675259	1.35734	1.24674	2.86901	4.60906	0.38124	3.07532	2.36747	0.288784	0.841282	0.976509	2.0369	0.663149	1.29936	1.59511	1.05965	2.08131	3.36702	1.63233	4.09481	3.42004	3.7691
HCC1_ACGGTTAAGACCATAA-1	HCC1	0	Macrophage	Macrophage_0	Macrophage_0#HCC1	-0.771161	0.268188	-1.04122	-1.01333	0.203453	-1.10725	-1.88237	-1.66657	-3.7342	-5.16328	1.3701	0.270324	0.821181	2.11541	0.251892	0.376865	1.41232	0.626258	0.379833	1.67868	2.75491	0.929139	3.26328	1.84835	0.0865037	2.46469	1.98102	2.63444	1.71073	0.616963	1.33069	3.74204	2.45173	2.26762	1.64197	2.27328	4.81193	4.1722	4.76678
HCC1_ACGGTTAAGCACTCGC-1	HCC1	Scissor+	Macrophage	Macrophage_Scissor+	Macrophage_Scissor+#HCC1	-0.861421	-1.64407	-0.578105	-0.541867	-1.44535	-0.990264	-2.07156	-1.93007	-0.533227	-2.63998	2.45164	-0.00199463	1.79368	1.67494	3.20346	1.58416	3.49999	2.36355	-0.988391	1.9409	3.34285	0.805934	0.509428	3.28737	4.35982	0.974795	2.21609	0.778239	1.86429	2.1848	1.36201	0.118354	1.5604	1.63486	2.65473	2.83621	1.80303	3.89016	4.04887
HCC1_ACGGTTACACGGTAGA-1	HCC1	0	T cell	T cell_0	T cell_0#HCC1	1.37245	0.132576	0.868994	-1.12092	0.691372	-0.313752	1.50768	1.91086	3.39017	1.59146	1.01555	-0.407151	-0.452076	-0.836902	-0.572349	-0.709533	-1.83331	-1.34953	-0.763212	-1.07707	-1.80097	-2.59232	-3.32655	0.802845	-1.33703	-1.0974	-3.84063	-2.58122	-1.85355	-1.26579	-2.5776	-2.16172	-2.05057	-0.796567	-1.68989	-2.31345	-5.01847	-2.58019	-4.11195
HCC1_ACGGTTAGTTAAACAG-1	HCC1	0	T cell	T cell_0	T cell_0#HCC1	-0.60342	-0.576032	-2.32362	2.11049	0.367644	1.23294	2.09142	1.45794	-0.492645	3.48781	-1.14206	-0.184605	-2.44141	-1.08809	-0.0727278	-0.70343	-0.988584	-0.170017	-1.93199	-1.02532	-3.67138	-0.762588	-3.39095	-0.612322	-0.879398	-2.27368	-2.70913	-0.813924	1.74951	-2.24349	-1.92116	-3.12066	0.465086	-2.20295	-1.13594	-2.11973	-2.49282	-0.666989	-3.62301
HCC1_ACGGTTAGTTACCTTT-1	HCC1	0	Macrophage	Macrophage_0	Macrophage_0#HCC1	-0.546783	0.721228	-3.38102	-0.128224	-1.21054	-0.864772	-1.9434	-2.74742	-3.56216	-4.82947	0.848593	1.09778	0.0478629	0.719728	1.29367	2.19286	2.46031	1.4956	2.89141	-0.615441	0.851396	2.63001	-0.526189	2.75741	2.43006	0.4602	2.21753	-1.53067	0.899991	1.02875	1.80124	3.79739	0.27437	2.05168	1.53852	3.87384	3.98523	3.23096	4.02919
HCC1_ACGTAACAGTCCTGCG-1	HCC1	0	Macrophage	Macrophage_0	Macrophage_0#HCC1	-0.0590691	-0.158204	1.32276	-0.392122	-2.08483	-0.315608	-3.11113	-3.78779	-2.53878	-1.78987	0.0139054	-0.606066	-0.348101	1.98581	2.23212	0.737018	1.7412	1.52047	3.2232	-0.628098	1.35104	0.859213	0.302353	-0.942237	2.47365	0.975128	1.12544	2.96369	0.556913	1.45554	1.1028	3.46477	0.305497	1.27577	2.44057	2.69947	4.9082	2.98612	3.35642
HCC1_ACGTAACAGTGGAAGA-1	HCC1	Scissor+	Macrophage	Macrophage_Scissor+	Macrophage_Scissor+#HCC1	0.82287	-4.4251	0.219988	-2.34701	-3.5547	1.02669	-4.01684	-4.77939	-3.37994	-3.2979	1.53013	0.496636	1.55715	3.30034	3.38039	0.569353	0.892196	1.86215	0.657344	3.74792	4.2921	3.66629	3.33237	2.6085	2.73734	3.60124	-0.104943	1.63785	2.91299	2.47219	2.63086	2.55424	4.85978	5.79331	3.71722	4.89531	3.83379	4.12071	5.03215
HCC1_ACGTAACCAGAACCGA-1	HCC1	0	T cell	T cell_0	T cell_0#HCC1	1.39697	-0.606951	1.60095	-3.43563	0.0737924	1.43249	0.647739	-0.658241	0.0438742	1.72206	1.58046	-2.08728	-0.536377	-1.49132	-0.674193	0.980983	-0.0417136	-1.45282	-0.890487	-1.1864	0.851753	-2.9098	-1.64671	-2.48661	-0.531991	-0.443598	-2.25573	-0.649339	-0.328773	-1.35074	-1.99475	-0.053083	-0.0956413	-0.147281	-0.423776	-0.253211	-1.44007	-1.55955	-2.95858
HCC1_ACGTAACGTGTCTAAC-1	HCC1	Scissor-	B cell	B cell_Scissor-	B cell_Scissor-#HCC1	0.233496	0.428073	1.63096	-0.157489	0.723549	0.579326	0.942764	1.26683	0.599326	1.1857	-1.34861	-2.75067	-1.60734	0.528969	0.641171	0.243203	-2.30173	0.233476	1.07668	-1.48454	-1.63134	-1.29665	-1.724	-1.6927	1.33348	-1.45755	0.534085	-0.980971	-1.80585	-2.58184	-0.864373	-2.3606	1.26954	-3.66562	-1.52033	-3.58255	-2.81995	-2.52718	-2.56232
HCC1_ACGTACACATCTCGTC-1	HCC1	0	Macrophage	Macrophage_0	Macrophage_0#HCC1	-0.613706	-0.663952	-1.75538	-2.23682	-1.41792	-2.99809	-4.33848	-2.4642	-1.54258	-3.06967	0.473991	2.49383	0.776517	0.992485	3.99472	2.33829	2.55409	3.61674	1.73106	1.19877	1.69936	3.20502	1.18902	2.16108	2.83446	2.68021	1.94	2.38847	0.561872	1.20016	2.57914	3.66218	1.27547	4.72855	3.28134	2.40059	4.04792	3.9351	4.16166
HCC1_ACGTACAGTCATGGCC-1	HCC1	0	Macrophage	Macrophage_0	Macrophage_0#HCC1	-1.4324	1.61576	0.659101	1.25158	0.127827	-0.856531	-1.1034	-6.26889	-0.786953	0.863368	-2.10743	-1.34625	-1.37833	-2.10749	-2.11266	-2.44513	1.92251	-1.23611	2.94921	-2.2228	0.0998204	1.95285	-2.417	-0.682152	0.244219	-1.23142	-2.96812	-3.81782	-0.313071	1.85393	2.00168	0.285804	-0.85976	-2.4198	0.0545604	-0.159484	7.43679	0.271523	0.532379
HCC1_ACGTACAGTTAAAGTG-1	HCC1	Scissor-	Hepatocyte	Hepatocyte_Scissor-	Hepatocyte_Scissor-#HCC1	-2.33256	0.0962152	-1.21362	-1.65368	-1.51587	-4.4793	-1.61184	-1.86304	-2.01326	-0.692645	1.69844	-0.621811	0.322918	-1.24098	1.32595	-1.06893	-2.08397	-0.362563	-0.578792	1.4913	2.2464	-0.919646	-1.57061	-0.0590354	-2.53533	-1.81635	-1.2276	0.577921	-0.811823	-0.379939	-1.90601	-0.397915	2.30819	-1.97289	0.744669	-2.17708	-2.53275	-0.323004	-0.998121
HCC1_ACGTACAGTTTGGGTT-1	HCC1	Scissor-	T cell	T cell_Scissor-	T cell_Scissor-#HCC1	-0.134771	0.408225	2.67025	-1.68471	0.844335	2.58187	-0.429859	1.27517	2.17519	1.56493	-1.29526	-1.68161	-0.298283	-2.58108	-1.47824	-2.31189	-2.09837	-0.955982	-1.11217	-2.89803	0.143479	-2.27138	-1.27781	-0.0648232	0.300737	-0.324529	-2.44985	-1.66199	-1.8314	-0.947075	-1.10584	0.0211133	-0.802906	-2.34613	-3.24533	-2.38465	-2.25435	-1.2579	-3.54227
HCC1_ACGTACATCACATTGG-1	HCC1	Scissor-	Macrophage	Macrophage_Scissor-	Macrophage_Scissor-#HCC1	0.222515	0.21379	0.593958	0.592646	-1.06909	0.193338	-1.78792	-1.00251	-0.295133	-0.835102	0.541958	0.146537	1.0093	-0.485287	1.11574	1.4964	-0.823164	1.79575	1.07613	0.235228	-1.35829	2.45125	-1.40009	0.494723	1.24868	0.0272126	0.0832721	0.539082	1.12792	0.240086	2.85035	-1.01105	1.64923	-0.445132	0.335671	0.447239	5.15723	2.0053	2.51765
HCC1_ACGTACATCGGTGAAG-1	HCC1	0	Macrophage	Macrophage_0	Macrophage_0#HCC1	-0.367539	-0.681196	0.243048	1.70841	2.77609	-0.272442	-0.492668	-2.00464	3.2121	-1.70777	2.19481	-1.55251	0.476181	-1.58703	-1.39099	-2.7224	-1.38021	0.699142	0.490028	-0.688339	-0.786944	0.908564	-0.580425	-0.375848	0.0601026	-2.86681	-0.745774	1.25759	0.576437	1.97763	-0.633948	-0.741567	1.38869	1.04901	-0.862597	0.444544	0.0695156	1.60092	3.58441
HCC1_ACGTACATCGTAGTGT-1	HCC1	0	Macrophage	Macrophage_0	Macrophage_0#HCC1	-0.700859	0.000745617	-0.868404	-1.39557	0.548488	-3.51172	-2.96877	-1.70407	-2.34077	-3.32125	-0.06573	2.06834	-0.0530689	3.16924	0.0264306	0.778574	1.50905	1.33987	0.712265	-0.371235	1.58926	2.67599	3.70862	1.66857	0.95857	0.136786	0.232754	2.4229	1.0569	3.03877	2.28248	0.12016	3.67138	1.50617	1.83419	3.90606	3.90301	3.40459	5.27222
HCC1_ACGTACATCGTGTGGC-1	HCC1	0	Macrophage	Macrophage_0	Macrophage_0#HCC1	-0.318722	0.027916	-1.48983	-0.87307	-0.393337	-2.1055	-1.42056	-2.1484	-3.03355	-1.91156	0.272273	1.76603	1.66216	1.39277	1.22479	2.5833	2.51968	0.903492	0.142175	2.2006	2.26898	0.840517	3.10108	2.01355	2.72049	1.94375	0.972139	2.79255	0.959991	0.184266	1.80319	2.55106	1.76268	2.5822	3.16485	1.43484	5.78478	3.1809	3.4006
HCC1_ACGTAGTAGATGGCGT-1	HCC1	0	Macrophage	Macrophage_0	Macrophage_0#HCC1	-0.574294	-0.414501	-0.166664	-1.45706	0.164823	-0.40757	-1.1708	-3.39797	-2.67124	-5.8111	0.949591	-0.212886	1.59054	1.08418	0.446683	1.66991	-0.465698	1.21029	-0.312629	2.45333	0.812073	2.94758	0.472267	2.88406	1.51219	1.22064	2.82321	1.40183	1.4523	1.80465	2.19634	-0.464563	0.912205	3.17648	3.79705	1.64618	1.40366	2.84252	3.28608
HCC1_ACGTAGTAGCCTTGAT-1	HCC1	0	Macrophage	Macrophage_0	Macrophage_0#HCC1	-1.22263	-1.11085	-2.28599	-2.94393	-0.63937	-1.76924	-4.01366	-3.49901	-4.59788	-3.8438	2.32948	-0.457272	0.982308	2.00797	1.95482	1.05913	0.0367528	0.824941	0.558658	0.989495	0.156283	1.13547	0.994664	3.0469	2.14538	4.40038	2.34185	2.01762	1.53604	0.539839	2.24173	3.41024	1.99972	2.64763	2.61758	2.92154	2.55348	3.46961	4.26685
HCC1_ACGTAGTCAATCTCGA-1	HCC1	Scissor-	Hepatocyte	Hepatocyte_Scissor-	Hepatocyte_Scissor-#HCC1	-2.37096	0.117791	-1.47083	-1.59662	1.4151	-4.97954	-1.04629	-2.68982	-1.02741	1.03123	0.448176	3.18901	-1.56204	-0.156016	0.86659	0.336556	0.0224697	-0.733584	0.113879	1.344	1.4163	-1.02688	-1.73564	0.0327665	-1.74117	-0.589876	-0.719038	2.2386	0.0219738	1.02915	-0.313103	-1.40529	1.22286	-1.33346	-0.0168539	-0.636031	-2.90986	-2.36475	-0.175054
HCC1_ACGTAGTGTATGCTAC-1	HCC1	0	Macrophage	Macrophage_0	Macrophage_0#HCC1	0.656134	0.251173	0.355395	-2.85986	-2.26001	-0.333127	-1.90194	-3.59798	-4.03573	-3.81954	2.20637	0.671206	0.0993901	2.00918	2.11015	0.700087	4.12679	2.43637	1.59161	0.67095	4.02541	2.65417	0.641867	0.167334	2.93632	1.5676	1.96896	3.2056	1.89673	1.44573	1.03845	3.2159	1.74423	2.0139	3.23194	4.6915	4.73398	3.1904	2.54332
HCC1_ACGTAGTGTATTTCGG-1	HCC1	Scissor+	T cell	T cell_Scissor+	T cell_Scissor+#HCC1	1.86201	-0.8522	0.496106	1.00603	0.230252	0.0646132	2.47714	-0.398495	0.143565	1.80453	-1.30906	-1.72115	-0.145118	-0.733209	-1.60338	-1.45417	-2.22706	-2.88622	-2.34417	-1.77429	-0.15477	-0.841458	-2.75467	-1.42257	-0.0723509	-0.296637	-1.69925	-0.892601	-0.351742	-1.23656	-0.224881	-1.88256	-0.631573	-2.74913	-3.30451	-1.51191	-5.01964	-3.16869	-2.71565
HCC1_ACGTAGTTCAGTCACA-1	HCC1	Scissor-	Macrophage	Macrophage_Scissor-	Macrophage_Scissor-#HCC1	1.02819	-1.26486	0.804414	-0.39533	-0.380778	0.261595	0.304466	-1.22202	-0.752569	-3.07832	-1.04045	0.106298	0.302231	1.44117	0.491159	-1.12655	0.394608	2.04578	0.432475	2.01974	1.98535	2.0373	-2.43383	0.599513	0.793625	-0.934434	1.8061	0.880148	1.89277	-1.64977	1.25333	-2.01706	1.21078	1.25082	0.936608	-1.14967	0.171656	2.65656	2.25731
HCC1_ACGTCCTAGTCCTGCG-1	HCC1	0	Macrophage	Macrophage_0	Macrophage_0#HCC1	0.620469	-0.510119	-0.178285	-0.433703	-1.38482	-0.0739347	-1.79305	-3.28505	-5.17098	-3.57161	-0.760079	0.979174	2.55021	0.933006	1.12701	0.0625908	1.80926	1.1925	1.45561	1.35639	3.49881	2.68821	1.37857	2.33691	3.3212	3.51908	1.66421	0.18548	-0.297446	1.79191	2.52478	2.15859	2.13201	1.00205	0.431067	4.07583	3.15567	4.40278	5.49527
HCC1_ACGTCCTCAGTCCGTG-1	HCC1	Scissor+	Macrophage	Macrophage_Scissor+	Macrophage_Scissor+#HCC1	-1.26166	-1.31772	-1.28309	-1.43624	-1.04643	0.119195	-2.00526	-2.61735	-2.76687	-2.71548	-1.54476	1.17621	2.61373	1.15229	1.92821	2.67937	2.076	0.494928	0.982532	1.69637	2.82664	3.27473	2.82554	2.49496	1.16639	4.98406	3.30791	2.19026	2.07394	0.160108	2.73128	0.892066	2.62274	2.21747	3.07175	2.28051	2.34158	3.41674	6.1779
HCC1_ACGTCCTGTCATTGCA-1	HCC1	0	Macrophage	Macrophage_0	Macrophage_0#HCC1	-1.17888	-1.37537	1.21965	-0.379547	-0.821075	-0.903299	-1.92618	-1.79719	-1.58164	-4.70941	1.29286	-0.08218	1.21521	1.40155	2.4603	1.12388	2.44528	1.52673	2.43049	2.05093	1.34488	1.87848	2.07352	1.2431	2.38707	1.85365	3.29179	2.60085	1.68743	3.83032	3.01844	-1.15256	2.18087	1.7231	2.06809	3.0957	5.44546	3.33195	4.90724
HCC1_ACGTCCTGTGAGGAAA-1	HCC1	Scissor+	T cell	T cell_Scissor+	T cell_Scissor+#HCC1	1.48194	0.500673	-1.82088	1.8672	1.93678	2.83904	2.93912	1.76319	1.53637	2.81788	-1.06368	-1.8873	0.888449	-1.3423	-0.0622519	-2.03033	2.065	-2.96601	-0.277172	-1.48976	-0.0276861	-2.31992	-2.28024	-0.496542	-2.69332	1.02693	-2.00265	-4.38669	-1.84986	-2.58204	-0.985514	-2.1439	-4.14238	-3.62182	-1.21576	-1.98212	-2.21991	-1.72086	-2.8244
HCC1_ACGTCCTTCTACCACC-1	HCC1	Scissor-	Macrophage	Macrophage_Scissor-	Macrophage_Scissor-#HCC1	0.345021	0.391113	-2.32214	-0.0654622	-1.42037	-1.52913	0.0543475	-3.93684	-1.61565	-3.98266	1.03791	0.118606	-0.0376851	0.677126	0.222442	1.2178	4.73845	1.12256	1.10875	2.48986	1.69155	2.18547	0.559289	1.77703	2.07823	1.08101	1.65635	3.02502	2.18674	0.634948	2.23565	0.64665	2.70095	3.16517	4.70086	1.96632	4.89274	3.94225	3.83484
HCC1_ACGTTCCAGACTCCGC-1	HCC1	Scissor+	Macrophage	Macrophage_Scissor+	Macrophage_Scissor+#HCC1	-1.66605	-0.634481	-0.323775	-1.29207	-2.31827	-0.349983	-1.68809	-4.30953	-1.51502	-3.86718	1.83007	1.50493	-1.11351	0.288969	1.30328	1.50075	2.02184	0.974805	2.14749	2.58174	0.446697	0.547462	1.0905	2.47119	2.89919	1.75263	1.8463	-0.407432	0.44058	1.98103	2.53307	0.029705	1.82576	0.635137	2.14455	3.14329	4.32028	2.40678	3.33206
HCC1_ACGTTCCAGGAGAGTA-1	HCC1	0	Macrophage	Macrophage_0	Macrophage_0#HCC1	-2.03084	-2.48176	-1.905	-1.55584	-0.916125	-1.70434	-2.19249	-2.86626	-4.03962	-3.40398	4.8412	1.74949	2.10219	1.58389	3.54571	3.51887	3.36425	2.28756	0.928265	2.26546	1.17806	3.33362	1.431	1.45921	2.64476	2.82644	0.910696	5.46518	3.10662	2.28434	4.48462	1.79403	2.31645	5.22784	2.40805	4.36714	4.19052	5.38263	4.38305
HCC1_ACGTTCCAGTACGTCT-1	HCC1	0	Macrophage	Macrophage_0	Macrophage_0#HCC1	-0.0105115	-1.21179	-2.52457	1.01835	-1.99919	-1.06218	-1.0738	-2.53363	-3.22144	-2.88419	2.92498	2.23535	2.66373	-0.0391232	2.89719	1.39538	3.52011	0.273634	1.03382	1.56601	0.72323	2.34129	1.68725	1.62614	2.97009	3.24629	2.09418	1.83952	1.02152	3.40577	2.75373	1.39938	2.39661	-0.0275044	2.86807	2.59259	3.79271	3.38896	5.00067
HCC1_ACGTTCCAGTAGCAAT-1	HCC1	0	Macrophage	Macrophage_0	Macrophage_0#HCC1	-0.574206	-2.17486	-1.9379	-2.04387	-1.80509	-2.0474	-3.17201	-3.44171	-1.24437	-3.85591	-0.623415	-0.126918	1.80765	2.76238	1.91042	2.05667	-0.0706426	1.8771	2.34395	1.95601	0.84243	1.11892	3.07426	1.5566	3.20427	2.42131	1.32278	1.74744	2.03198	1.47824	2.60844	1.714	1.6866	2.90113	-0.148747	3.5708	1.76725	2.95248	6.18786
HCC1_ACGTTCCAGTTAGTGA-1	HCC1	Scissor+	Macrophage	Macrophage_Scissor+	Macrophage_Scissor+#HCC1	-1.38331	0.599752	-2.72153	-2.52262	-3.2143	-0.459431	-5.58293	-2.767	0.0155769	-2.83979	3.80283	0.873764	-0.613659	1.18784	0.562634	0.573327	2.21187	-0.849209	1.37788	1.66272	-0.578094	3.50348	0.50466	3.61267	3.02792	0.615935	1.68791	0.328459	0.515006	-0.72656	1.57213	1.63266	0.57657	3.5101	0.233141	1.18207	4.98143	4.73171	4.18221
HCC1_ACGTTCCAGTTGTACC-1	HCC1	Scissor-	Macrophage	Macrophage_Scissor-	Macrophage_Scissor-#HCC1	0.170423	-0.694628	-2.02379	-0.377185	-1.4121	-2.28165	-4.20117	-3.64765	-3.6069	-2.98557	-0.59969	1.46426	1.59127	1.45362	2.38657	1.07298	0.396191	2.17531	0.320048	2.07285	2.21466	2.84237	1.94408	0.921422	1.39007	2.94424	3.46722	2.59249	1.60776	2.50327	3.9464	1.61963	1.62582	3.90197	3.48773	3.63065	2.16577	2.97265	4.96491
HCC1_ACGTTCCCAACGGCCT-1	HCC1	0	T cell	T cell_0	T cell_0#HCC1	-0.345273	1.09398	0.501683	-0.3377	0.666473	3.47188	0.694325	-1.55178	1.0163	3.36052	0.0353111	-2.21902	-1.0267	-0.060225	-1.94549	-1.06068	-2.63577	-0.807672	-2.02196	-2.2659	-1.28504	-1.92281	-1.22579	0.229572	-3.03093	-1.083	-1.45248	0.584363	-1.21136	-1.81052	-4.25882	-2.84813	0.099836	1.09406	-4.24336	-1.16329	-2.14928	-2.37443	-2.65567
HCC1_ACGTTCCCATGCTGCG-1	HCC1	0	Macrophage	Macrophage_0	Macrophage_0#HCC1	-0.638908	-2.03194	-2.76123	-0.280438	0.0740519	-2.39016	-2.12149	-3.44147	-0.652125	-3.60741	2.30981	4.40872	1.43057	-0.349251	3.53864	0.125125	1.57508	0.369756	0.282697	-0.0930675	2.97198	3.26835	-0.456451	2.57341	0.00927147	1.27734	1.55287	1.70079	0.873584	1.65995	0.797909	3.78687	4.71643	-0.365126	2.2905	3.82597	2.90198	3.1307	2.43546
HCC1_ACGTTCCGTACCAATC-1	HCC1	Scissor-	Macrophage	Macrophage_Scissor-	Macrophage_Scissor-#HCC1	-0.57227	0.768167	-0.867862	-0.998567	-3.87184	-2.17517	-1.1693	-2.16562	-0.64809	-1.86349	0.989513	-0.418989	0.657115	-1.55426	1.72114	1.051	2.23666	0.812758	2.11018	0.998678	-0.872726	-0.337452	0.927561	-0.320874	-0.320148	1.31865	-0.106687	-0.317062	-0.0249058	2.94508	0.239107	-1.64152	1.49151	0.427644	0.0022729	1.34332	4.77547	1.63241	3.67088
HCC1_ACGTTCCGTACGACTT-1	HCC1	Scissor-	T cell	T cell_Scissor-	T cell_Scissor-#HCC1	1.39219	1.50017	1.62203	0.159499	1.85691	1.47431	0.972691	1.59005	3.0707	2.39831	-0.302398	-1.19575	-0.179416	-0.317312	-1.85044	-1.50426	-2.67904	-0.513557	-1.99309	-1.75226	-1.33014	-0.851661	-4.35784	-1.2743	0.67979	-0.837886	-2.84586	-3.48089	-2.07496	-2.8219	-3.48226	-0.747665	-2.06856	-0.634549	-1.98475	-1.91443	-4.05076	-2.88738	-3.48157
HCC1_ACGTTCCGTATTTCTC-1	HCC1	Scissor-	B cell	B cell_Scissor-	B cell_Scissor-#HCC1	-1.09583	-0.244132	1.0552	0.60506	-1.43996	-0.954637	-2.89335	-1.73738	-0.93309	0.810788	-1.3936	-0.951821	-2.53282	0.658513	-0.155082	-1.11221	-1.39825	0.0721435	-1.28402	-1.17883	-0.568303	-0.335897	-0.306888	-1.52323	-2.5201	-1.49477	-1.90156	-1.15999	-1.35819	-1.29582	-1.94516	-0.943331	-1.35307	-2.04334	-1.72449	-1.34236	-2.1154	-1.10555	-3.33614
HCC1_ACGTTCCTCCACCCTA-1	HCC1	0	Macrophage	Macrophage_0	Macrophage_0#HCC1	1.03245	-0.359762	-2.24295	-1.20823	-2.65597	-0.646712	-3.10402	-2.59258	-2.97066	-5.29164	0.725858	2.08441	2.24032	2.97575	2.4073	2.06821	1.97698	1.29128	2.55051	0.688052	1.33826	3.97637	2.88231	2.12807	1.14647	1.71999	2.35518	2.65495	1.16483	0.857063	1.50239	1.96857	2.38153	2.08171	3.23758	3.77147	3.79005	7.12479	6.49681
HCC1_ACGTTCCTCGGTCACG-1	HCC1	0	Macrophage	Macrophage_0	Macrophage_0#HCC1	-1.2425	-1.70216	-0.943135	-2.84571	-3.65003	-2.27161	-2.97513	-2.81603	-0.67474	-4.39771	2.59172	0.304915	0.196518	0.64898	1.74934	2.11396	2.9737	2.47599	2.19853	0.158858	1.39933	2.5368	0.51627	0.154121	0.854882	0.793696	2.32029	0.836928	1.39042	2.07786	2.7086	3.87197	3.54099	2.75689	2.70304	4.9269	9.38626	6.88647	5.08133
HCC1_ACGTTCCTCGTTACCC-1	HCC1	Scissor+	Macrophage	Macrophage_Scissor+	Macrophage_Scissor+#HCC1	-1.36591	-3.0169	-3.77968	-0.56767	-3.05722	-2.55429	-2.04553	-2.86503	-1.74654	-3.75959	0.890961	1.26729	1.1758	2.4475	1.90684	1.7688	1.54179	1.18398	3.41672	2.04752	1.23612	4.18411	2.42149	2.37034	3.75158	2.93483	2.76977	2.96545	2.49134	2.06659	1.19127	2.41919	3.2716	2.34251	3.76797	2.61039	4.58273	5.07677	4.81603
HCC1_ACTACGAAGCCTCACG-1	HCC1	Scissor-	Macrophage	Macrophage_Scissor-	Macrophage_Scissor-#HCC1	-0.123913	-0.661007	-1.23786	0.214391	-0.905397	-0.293412	-1.78909	-1.85109	-3.85761	-3.25473	1.4006	2.14321	0.926647	0.787645	-0.346334	0.916222	2.04256	0.721464	1.06173	0.958615	1.2439	2.4811	0.637948	0.83977	1.93155	2.10827	0.925434	1.9089	1.2738	3.20444	0.982051	1.86698	2.66731	1.31652	1.82191	2.13197	2.36759	1.93646	2.29085
HCC1_ACTACGACACGACGTC-1	HCC1	Scissor+	Macrophage	Macrophage_Scissor+	Macrophage_Scissor+#HCC1	-0.0797991	-0.862962	0.80575	-0.622278	-1.34	-0.790562	-2.60615	-3.17311	-1.31878	-3.26442	0.887442	0.289951	-0.418293	3.37462	-0.343412	-1.92613	4.7932	1.17985	1.82475	1.16425	0.0157533	0.334434	-0.995796	0.0247865	-0.833418	1.0036	0.706383	3.19079	-0.567732	2.32671	3.29991	1.57399	2.49482	-0.279928	3.06464	-0.0143392	6.79491	2.74041	4.91543
HCC1_ACTACGACAGCGTATT-1	HCC1	0	Macrophage	Macrophage_0	Macrophage_0#HCC1	-3.09665	-1.25752	1.79897	-0.0755265	-3.44798	0.0499853	-3.37558	-3.23638	-2.44726	-2.94432	2.53814	1.00873	0.349245	0.494715	0.304515	1.06577	0.029576	0.401317	0.822785	-0.0041403	0.236791	0.638689	2.61419	0.236965	0.712986	-0.774621	-0.556036	1.24403	1.05657	1.86489	1.39904	1.66419	0.644222	-0.165289	2.52507	1.76738	6.29713	2.63861	2.70393
HCC1_ACTACGAGTGTGTCCG-1	HCC1	Scissor+	Macrophage	Macrophage_Scissor+	Macrophage_Scissor+#HCC1	-1.6786	-1.97625	-1.24581	-0.405917	-0.802505	0.827718	-2.14639	-3.0781	-3.0266	-2.5809	-0.569326	3.3319	2.59937	2.52468	1.31555	3.25755	2.28511	3.37206	0.399512	0.623584	1.58114	1.9842	1.44941	1.87382	1.88716	1.28474	0.937243	3.28508	5.10606	2.56033	2.31044	1.76782	2.83183	5.01347	1.10401	2.28746	3.86011	3.07449	7.37018
HCC1_ACTACGAGTGTTTCTT-1	HCC1	Scissor-	Macrophage	Macrophage_Scissor-	Macrophage_Scissor-#HCC1	-1.79377	-1.80228	1.14258	-0.774613	1.53803	-0.66945	-1.87175	-0.386172	0.0836395	-0.961582	-0.103163	-0.0286614	2.61099	-0.993311	-1.98908	1.88216	-1.46358	-0.37627	1.02933	2.18448	1.09339	0.884747	1.1304	-0.730025	0.418248	-0.55423	1.21773	1.49158	1.33596	-1.10644	1.94917	0.234445	0.441091	0.0577365	0.891945	-0.0265311	-0.787796	0.584811	1.40461
HCC1_ACTACGAGTTCCGTTC-1	HCC1	0	Hepatocyte	Hepatocyte_0	Hepatocyte_0#HCC1	0.122028	0.203775	-2.72843	-0.658663	-0.41677	-5.84552	-1.20287	-3.52721	-0.911211	1.75396	0.901693	-2.29277	-4.63737	1.8808	-0.633169	-2.26551	-1.03898	-2.21817	4.62485	-1.24235	-1.28195	-0.926128	-1.68919	-2.01575	-2.27939	-1.09074	-1.47056	-0.255412	-0.221724	0.155601	-2.38708	-0.240341	-0.839175	-2.1427	0.270008	-2.93413	-2.8337	-3.28651	-1.47499
HCC1_ACTACGATCCCTGTTG-1	HCC1	Scissor+	T cell	T cell_Scissor+	T cell_Scissor+#HCC1	0.207695	1.24727	0.728873	0.173292	1.25775	0.409486	2.43719	1.93448	0.660329	2.74965	0.400099	0.104679	-0.158279	-1.68009	1.43031	1.15473	-0.991512	0.0319385	-1.40102	0.428479	-0.84257	-0.980202	-2.4656	-1.43058	-1.01162	-0.802069	-1.52292	1.23322	-0.316941	-1.30161	-0.181849	-0.721369	-2.04239	0.334441	-0.451463	-1.37657	-1.4663	-1.47726	-1.42642
HCC1_ACTACGATCGCTCCTA-1	HCC1	Scissor+	Macrophage	Macrophage_Scissor+	Macrophage_Scissor+#HCC1	0.803002	-3.08324	-0.660807	-4.69899	-0.258694	-1.69717	-0.80495	-2.39254	-0.986575	-3.65802	1.95703	1.4486	0.940034	-2.88687	1.86665	1.17501	3.21289	2.45631	-0.604308	2.69975	2.29303	0.86844	0.267556	0.872194	1.10401	1.18108	0.236823	1.53546	1.8641	1.45674	1.5702	0.849293	3.22684	2.0666	2.4182	3.23415	3.16242	2.6666	5.18119
HCC1_ACTATCTAGTTTCGAC-1	HCC1	Scissor-	B cell	B cell_Scissor-	B cell_Scissor-#HCC1	0.237531	-0.400503	1.50104	0.206743	-1.86189	-1.40045	-2.97854	0.279613	-1.89584	2.15418	-0.713289	-2.69823	-1.71443	-0.997253	-0.370417	-0.781592	-1.41952	-0.689293	-0.909599	-0.35869	-1.6041	-1.80795	-1.05026	-0.357776	-3.40421	-2.11275	-1.61907	-1.44456	-1.99146	-1.46986	-2.92164	-1.73075	-1.71894	-1.49488	-2.4343	-0.714246	-2.5016	-3.77709	-2.55654
HCC1_ACTATCTCACTCTGCT-1	HCC1	Scissor+	T cell	T cell_Scissor+	T cell_Scissor+#HCC1	-0.418594	0.181704	2.58414	-0.0869387	-0.849372	0.268918	1.2741	2.00962	1.54356	4.68593	-0.903961	-1.21104	-2.34326	-1.42908	-1.50529	-0.387795	-0.0565311	-0.234403	-2.29102	-0.502149	-1.68789	-2.81572	-2.69264	-0.168782	-3.9804	-1.13124	-2.33508	-1.0202	-1.328	-1.90218	-3.23775	-0.789167	-2.56549	-2.38612	-2.37994	-4.11473	-2.77448	-3.162	-1.01369
HCC1_ACTATCTGTTGCTCGG-1	HCC1	0	Macrophage	Macrophage_0	Macrophage_0#HCC1	0.787925	-1.91109	-1.90581	-0.598172	-1.15201	-0.960247	-2.28386	-1.86152	-1.74957	-2.71092	2.67547	2.30335	2.91642	1.25905	2.70055	0.247595	0.600379	2.17655	1.08663	3.93028	3.26807	2.86468	-0.307754	0.591296	0.49593	-0.135986	1.26135	3.74299	2.70501	1.49199	1.89853	-0.244528	1.89464	3.74315	2.13938	0.472797	1.64431	2.09459	5.3951
HCC1_ACTATCTTCATGACAC-1	HCC1	0	Macrophage	Macrophage_0	Macrophage_0#HCC1	-0.377849	0.130848	0.135678	0.379444	-1.13458	-0.806723	-0.778361	-2.93466	-1.54136	-1.24572	-0.220337	-0.459676	-1.14214	1.60294	2.22216	0.0131142	1.66552	-0.0125823	0.301046	-0.366806	0.0631772	-1.27127	0.471842	1.50371	-1.80797	-1.11849	0.855873	1.49781	0.0173493	2.41527	1.31786	1.37294	0.221593	-0.299788	1.00346	1.51882	5.39955	-0.665688	0.539807
HCC1_ACTATCTTCCCAGTGG-1	HCC1	0	T cell	T cell_0	T cell_0#HCC1	-0.188901	0.791873	1.2968	-0.899107	0.526161	2.26697	0.390012	1.51222	2.1333	2.99454	-0.324315	-3.03063	-0.235014	-0.787496	-0.680574	-1.73086	1.47246	0.133963	-1.39654	0.637244	-1.62868	-2.13264	-4.04219	-1.61611	-1.63372	-3.67414	-3.48269	-2.52794	-2.78916	-2.01972	-1.76908	1.06421	-1.34478	-2.21374	-3.43505	-2.46828	-1.83862	-5.09766	-3.27273
HCC1_ACTATGGAGGACAGCT-1	HCC1	Scissor-	Fibroblast	Fibroblast_Scissor-	Fibroblast_Scissor-#HCC1	0.887364	-0.364763	0.414	0.489797	-1.74652	-0.047481	-2.21454	-0.618244	-0.972312	0.657008	4.95631	0.718455	-3.53113	-2.06233	-2.2507	-4.04851	3.73256	-1.25939	-2.03031	-0.715727	-2.25663	0.468426	-0.416659	-4.03971	-2.99269	-0.692388	-0.134481	-1.34807	-1.76692	-2.38623	-1.25872	-1.27418	-0.635855	0.58017	0.212768	0.427313	-3.65954	3.02487	-1.77591
HCC1_ACTATGGCAAGCTACT-1	HCC1	0	Macrophage	Macrophage_0	Macrophage_0#HCC1	0.479196	-2.26952	-1.7593	-0.427776	-0.516498	-0.341738	-1.93344	-2.26683	-3.72523	-4.4272	1.32425	2.28669	2.8112	1.24149	0.727642	1.28749	1.85665	2.06696	1.39707	1.82683	1.89475	2.67155	1.34427	1.35726	1.43107	0.84239	2.49874	2.36014	3.21191	0.08704	1.82477	0.487934	1.27652	3.01673	2.84824	3.47861	2.54128	3.45641	3.20202
HCC1_ACTATGGCAAGTGGGT-1	HCC1	Scissor-	Macrophage	Macrophage_Scissor-	Macrophage_Scissor-#HCC1	-0.502267	-0.942211	-0.0722009	-0.555259	0.105511	0.28652	-3.10902	-3.35457	0.556996	-3.11828	-0.0401051	0.603453	-0.542611	1.79571	0.910128	-0.442711	-0.737955	1.43365	1.3057	0.336096	0.112858	-0.141631	2.21389	2.56822	-0.307348	-0.603516	0.884855	1.36714	0.780889	1.19466	1.29263	2.59321	-0.163553	0.899399	1.79459	1.51162	8.5916	3.04399	3.43727
HCC1_ACTATGGCAATAGTCC-1	HCC1	0	Macrophage	Macrophage_0	Macrophage_0#HCC1	0.942124	-0.348499	-0.114262	-1.90759	2.19154	-0.259585	-0.934868	-1.90991	-0.613902	-1.28529	1.31869	0.427717	0.590977	0.585154	2.92121	0.116201	-1.44969	-1.52231	-0.971285	0.54179	-0.692289	0.277149	-0.382566	-0.516642	2.16934	0.981119	0.177172	1.43966	0.336589	-1.82202	0.166875	2.27468	-0.119411	0.638758	-0.138451	1.6571	3.43168	3.71569	2.1167
HCC1_ACTATGGCATAATGAG-1	HCC1	Scissor-	Hepatocyte	Hepatocyte_Scissor-	Hepatocyte_Scissor-#HCC1	-2.75043	0.876212	-0.213347	-4.37396	-0.536121	-3.07575	-1.42999	-1.33701	-1.07313	1.41706	0.991108	3.26208	-1.65886	-1.03235	-0.638025	-0.0414117	-1.87278	-0.537238	0.487777	-1.53654	0.607715	-2.4985	-1.91083	-1.2231	-1.81504	-2.17116	-1.49539	-0.930104	-1.30098	1.14592	-0.595388	-0.540782	0.999625	-0.745352	0.67526	0.434136	-1.95456	0.365271	-0.329108
HCC1_ACTATGGGTGAGAGGG-1	HCC1	Scissor+	Macrophage	Macrophage_Scissor+	Macrophage_Scissor+#HCC1	-0.0321166	-0.838786	-0.221836	-0.379329	0.585815	-2.23499	-3.33166	-2.27967	-2.1589	-2.66446	-0.45728	0.947115	1.22013	0.701687	2.57204	0.807435	3.13982	1.68216	2.52439	-0.629573	1.38209	1.90168	0.664357	2.09404	1.70699	1.80529	3.42871	3.3792	1.5053	1.46689	2.18095	5.52649	2.8515	2.23491	2.09005	3.64263	3.45144	3.27348	2.03293
HCC1_ACTATGGTCAAGCTTG-1	HCC1	Scissor-	Macrophage	Macrophage_Scissor-	Macrophage_Scissor-#HCC1	-0.525259	-3.60164	-0.523076	2.73538	-2.9821	-0.852332	-2.3129	-1.78805	-2.01825	-5.65781	-0.515995	-1.08943	0.382728	0.0234907	-1.23438	-1.87375	0.272895	1.29706	1.84208	-0.16598	-1.21095	-0.431956	0.925764	-0.583125	2.13452	0.865559	0.997393	0.474371	-1.97689	0.111179	0.0671768	-1.44394	2.47444	1.62128	2.84723	2.42196	5.04788	0.660167	1.99677
HCC1_ACTATTCAGGACAGTC-1	HCC1	Scissor-	NK	NK_Scissor-	NK_Scissor-#HCC1	0.609651	0.589049	1.05109	-0.893691	2.90328	0.593067	3.81463	3.90148	1.65367	1.11178	1.47436	-0.283486	0.190864	-0.705583	-0.857316	-1.28111	-2.1339	-1.56331	-1.55071	-3.52398	-1.42931	-1.8227	-0.246026	-1.2042	-2.05151	-1.36212	-1.44832	0.445934	-0.688373	-0.904946	-1.01837	-1.1495	-1.20925	0.177129	-3.39162	-1.5104	-2.07214	-3.24502	-2.07679
HCC1_ACTATTCAGGAGGGTG-1	HCC1	0	Macrophage	Macrophage_0	Macrophage_0#HCC1	-0.38809	-0.0258588	0.384645	-0.328635	-1.91015	-0.590923	-1.28478	-3.38403	-3.66758	-2.06833	-0.591521	-1.17085	-0.627481	2.09593	1.00155	1.17112	2.21674	-0.893009	1.5712	1.36021	-0.549606	0.285838	0.195104	-0.605096	0.0729297	0.349926	1.53396	-0.847412	0.340397	3.92359	0.965184	3.19587	1.4055	1.47471	1.67914	2.0128	7.18493	1.27963	2.22115
HCC1_ACTATTCAGGTAGCCA-1	HCC1	Scissor-	T cell	T cell_Scissor-	T cell_Scissor-#HCC1	-0.592986	0.309735	3.42224	0.772782	0.286752	1.56438	0.323442	1.82643	2.16951	1.96202	0.547555	1.73179	1.38219	-2.77549	1.26476	-1.51738	-1.09515	-0.504831	-1.99537	-1.99708	-0.727023	-1.36737	-1.40343	-0.363043	-2.1544	0.123475	-1.58405	1.03028	1.3318	-2.10401	-0.55235	-2.59153	-0.490516	1.42529	-1.57251	-2.98915	-3.31004	-1.04874	-3.03066
HCC1_ACTATTCCAACAACAA-1	HCC1	0	Macrophage	Macrophage_0	Macrophage_0#HCC1	-0.573268	-1.15296	-2.14247	-1.40506	-1.10453	-1.9393	-2.92742	-1.37819	-0.734819	-1.66993	1.58454	2.33253	0.609968	1.09212	-1.02797	2.75066	4.62903	0.396112	0.0626767	1.8083	1.48012	5.61346	0.459748	1.2062	0.470314	2.37802	4.35795	1.57184	0.489102	1.22455	2.16244	1.12366	1.83288	1.0969	1.74471	1.49057	4.43049	3.58847	3.61928
HCC1_ACTATTCGTCCAAAGG-1	HCC1	Scissor-	Macrophage	Macrophage_Scissor-	Macrophage_Scissor-#HCC1	0.633628	-2.25583	-2.55926	-2.35187	-1.05094	-1.26795	-1.16643	-2.82488	-0.919585	-3.6315	1.93564	0.435973	1.01598	2.99383	2.89001	0.416473	-1.657	-0.411206	1.73038	2.14936	-0.146129	-0.270093	1.85935	0.813708	2.0346	1.70621	1.6691	1.55884	2.50303	3.09063	1.66847	3.18686	1.6196	1.19779	2.42218	2.99811	2.9092	2.7845	3.11034
HCC1_ACTATTCTCGGTCACG-1	HCC1	Scissor-	NK	NK_Scissor-	NK_Scissor-#HCC1	0.659587	0.848058	-0.06507	3.06374	1.50371	1.54685	0.44711	1.69363	2.43921	1.8796	-2.22137	-0.728089	-1.02858	-3.52948	-1.38085	-2.4631	-1.33578	-2.73503	-1.04757	-0.216886	-0.845449	-1.19443	-2.0055	-2.76091	-0.0142075	-1.7517	-3.44669	-0.079812	-1.04946	-1.55946	-2.44693	-1.40811	-2.07183	-2.19836	-2.02385	-3.736	-3.53053	-3.76704	-0.484204
HCC1_ACTATTCTCTCCCTAG-1	HCC1	0	Macrophage	Macrophage_0	Macrophage_0#HCC1	0.3107	0.67216	-1.61154	-0.899402	0.852654	-1.03769	-0.111845	-2.42999	-0.0502563	-2.91913	2.74867	1.11355	1.94619	0.279966	0.371859	2.07047	1.59131	2.22277	0.45543	1.27606	2.54882	0.643336	-0.493265	0.918145	1.21335	-0.741552	2.16442	2.4518	2.54256	-0.454151	0.69107	0.971503	0.708211	4.80515	2.19121	1.12597	-1.03213	1.81146	2.77721
HCC1_ACTCCCAAGAAAGTCT-1	HCC1	Scissor-	Hepatocyte	Hepatocyte_Scissor-	Hepatocyte_Scissor-#HCC1	0.898336	1.0533	0.543607	-1.168	1.18384	-3.24669	-1.41475	-2.68129	-2.40036	-1.19838	-0.47532	5.87627	-0.88517	-0.348713	0.274257	-0.489843	0.857339	2.14803	0.638405	-0.326205	2.0672	-2.34473	0.615774	-0.0171234	-0.921715	-1.71545	0.358008	1.89955	0.360193	-0.21366	0.0252163	0.245008	2.39734	-1.26987	0.139282	-1.42812	-2.82264	-2.11143	-1.50896
HCC1_ACTCCCAAGCCTCAGC-1	HCC1	0	Macrophage	Macrophage_0	Macrophage_0#HCC1	0.787204	-1.95363	0.946669	-3.53958	-2.33221	-3.11043	-1.99572	-3.62339	-1.78091	-1.75922	2.65596	1.62259	1.03265	-0.340778	2.78175	2.86646	0.910487	1.15131	2.61853	1.23598	2.22027	-0.177742	1.68368	1.80227	-0.559029	0.865676	0.934726	2.88547	1.54836	1.83264	2.78727	2.40581	2.91446	1.62695	2.63748	2.456	6.35614	1.64733	4.642
HCC1_ACTCCCAGTAAGAACT-1	HCC1	Scissor+	T cell	T cell_Scissor+	T cell_Scissor+#HCC1	0.601984	1.80326	1.14225	1.79193	0.966394	1.93402	0.087528	2.23582	2.43069	0.891547	-0.844765	-1.68366	-2.22111	1.19847	-1.54154	-1.04507	-0.791591	-0.0436921	-1.93216	-0.908573	-0.413251	-2.5654	-1.70114	-2.24906	-2.03609	-2.42248	-1.64008	0.561403	-1.17001	-1.33624	-3.24946	-2.06033	0.00829699	-1.39103	-0.842188	-1.81671	-2.51768	-2.73602	-1.63189
HCC1_ACTCCCAGTCCTGGTG-1	HCC1	0	T cell	T cell_0	T cell_0#HCC1	1.38407	0.868472	0.907475	-1.02952	2.38791	0.0654303	0.253172	3.49482	1.56968	2.42496	-0.230637	-1.37967	-0.644909	-0.544572	-1.70272	1.21899	-0.9634	-0.709424	-1.83126	0.34454	0.0723618	-1.09639	-1.64894	-1.80392	-2.13943	-0.743418	-0.20415	-0.286552	-3.01149	0.849991	-2.17475	-2.44745	-2.37518	-3.37918	-3.28079	-2.76732	-3.08436	-2.43224	-0.702066
HCC1_ACTCCCAGTGAGTTTC-1	HCC1	Scissor+	NK	NK_Scissor+	NK_Scissor+#HCC1	-0.372067	1.65408	2.50834	-0.363365	3.15408	0.326669	2.9437	1.95622	2.16166	2.49059	-0.351366	-1.41769	0.619372	-0.330587	0.669934	-0.683667	-0.561947	-0.832115	0.528818	-0.429298	0.206132	-0.72043	-0.20854	-2.28252	-0.763379	-0.648381	-1.49715	0.242569	0.908231	-0.935975	-0.629693	-0.196914	-0.103799	-0.0459726	-2.22985	-1.01145	-3.03569	-1.63987	-1.93091
HCC1_ACTCCCAGTGATTAGA-1	HCC1	0	NK	NK_0	NK_0#HCC1	0.695873	-0.0865416	-1.02703	-0.844466	1.63718	1.40788	2.27845	-0.359055	1.39655	1.64554	-1.36382	-0.607881	-2.43657	-1.5786	-1.71745	-0.990892	-2.6953	-1.12563	-0.760935	-3.00434	-2.23437	-2.16861	-1.0412	-0.0277588	-2.75659	-2.03435	-1.86616	2.3017	-2.43467	-1.64706	-2.72162	-1.44163	-1.82904	-1.76994	-1.45243	-3.09379	-3.2176	-4.00374	-0.538158
HCC1_ACTCCCATCCAACACA-1	HCC1	0	Macrophage	Macrophage_0	Macrophage_0#HCC1	-0.824085	0.3374	-2.69821	-1.94052	-0.874444	-1.19924	-2.52545	-3.03586	-1.66826	-4.04291	0.583812	2.15896	1.27894	2.52824	0.408286	3.55192	0.329017	2.47631	1.29328	0.810878	1.08667	2.59737	2.77586	2.08356	1.66852	1.90421	1.67067	3.43882	2.31207	1.7761	1.03842	1.1481	1.40663	1.87665	3.49654	3.3253	2.54992	3.78115	5.12213
HCC1_ACTCCCATCCCAGCGA-1	HCC1	Scissor-	T cell	T cell_Scissor-	T cell_Scissor-#HCC1	0.00925171	-0.148734	0.953474	-0.753079	-0.792302	0.58498	-0.907279	-0.715438	1.83241	3.11836	-2.04222	-2.38358	-3.41599	-2.96992	-2.04828	-0.374687	-1.82752	-3.01635	-1.59023	-1.88623	-0.318216	-2.21137	0.0384483	-1.45496	0.516784	-0.128285	-1.83926	-1.18369	-2.18637	-1.6273	-0.612431	0.0803389	-1.56357	-0.29	-3.62674	-2.34276	-2.12912	-1.38902	-2.8246
HCC1_ACTCTCGAGCGGATCA-1	HCC1	Scissor-	T cell	T cell_Scissor-	T cell_Scissor-#HCC1	0.738099	0.149304	0.910543	0.883902	1.52886	1.40089	2.56083	4.13021	1.88264	2.89396	-1.1294	-1.37027	-3.03015	-1.48558	-2.53558	-1.19467	-2.62244	0.739588	-1.82111	-2.86394	-0.692796	-1.17751	-1.0004	-2.13823	-1.8394	-1.89711	-2.80436	-1.24445	0.814563	0.0877537	-3.30529	-2.85738	-2.39127	-2.29174	-3.68087	-4.33453	-4.36198	-3.25027	-3.45982
HCC1_ACTCTCGAGCTGTTCA-1	HCC1	0	Macrophage	Macrophage_0	Macrophage_0#HCC1	-0.0789851	0.597194	1.06097	0.53689	-2.2129	-1.66488	-0.548229	-4.01731	-1.17607	-2.20674	-0.945609	-0.298833	-1.00783	2.92596	-1.45615	-3.19848	1.10995	-2.76068	-0.464287	1.79212	-1.95396	-1.31357	0.933244	0.7257	-1.35841	-2.50483	0.211897	-0.414071	1.08806	0.817804	1.92052	1.13413	0.0558358	-0.481503	0.577048	-1.38234	5.38671	0.567475	2.79489
HCC1_ACTCTCGAGGTCGTGA-1	HCC1	0	Fibroblast	Fibroblast_0	Fibroblast_0#HCC1	-0.0520253	-0.925686	-0.792848	0.562027	2.10262	-3.1711	-0.152242	-1.27576	1.05837	0.0493673	-1.7037	1.82045	-1.75732	-0.474796	1.90742	1.42906	-0.412341	3.75362	-1.9575	0.106227	-0.216182	-2.10566	-1.43978	-1.33752	-1.07641	-0.471883	0.818971	1.3498	1.30828	-2.34078	0.0271749	0.509361	-0.113426	2.59538	2.59373	-1.72399	-3.22204	-1.61106	-0.865942
HCC1_ACTCTCGCAAATACAG-1	HCC1	Scissor-	Fibroblast	Fibroblast_Scissor-	Fibroblast_Scissor-#HCC1	1.77302	-0.803249	0.482036	0.000807376	1.02489	-1.29817	-2.43852	0.505427	0.344901	1.05579	-1.18742	-0.666728	-1.5788	2.95412	1.7661	-1.25221	-0.259974	-2.14549	-0.526542	-0.639147	-1.38713	-0.890912	-1.71674	-1.48138	-0.0610807	-0.286656	-1.71263	2.21686	0.416504	-2.20773	-1.0773	-0.867662	-1.52196	0.17536	0.400779	-0.484161	-2.16389	-3.95592	-1.43498
HCC1_ACTCTCGCATGGGTTT-1	HCC1	0	Macrophage	Macrophage_0	Macrophage_0#HCC1	-0.362193	0.520089	0.75349	-4.48242	-1.79088	-3.02283	-3.21597	-1.91701	-4.53991	-1.06264	1.47179	2.51829	1.60726	1.97446	2.70081	0.109328	1.5638	1.29049	1.51542	-1.37356	2.31456	2.05143	4.46172	2.59644	3.44218	2.1837	2.05603	1.34519	-0.226472	0.611465	2.1908	1.42059	1.63175	2.60125	0.64954	0.19878	4.93744	3.59286	3.37825
HCC1_ACTCTCGGTACTAGCT-1	HCC1	0	T cell	T cell_0	T cell_0#HCC1	0.997035	1.82769	1.72064	2.23873	1.76049	0.498722	2.9832	2.41794	2.98865	2.54277	-0.50756	-1.39042	0.499381	-2.42385	-1.0232	-0.447987	-1.95812	0.781025	0.289084	-2.23398	-0.153338	-3.67277	-1.06196	-2.35869	-1.91085	-2.44468	-1.68117	0.628274	-0.654455	-2.05737	-2.75451	-0.842321	-2.35126	-1.86459	-2.21752	-1.51504	-1.83224	-1.58375	-3.24292
HCC1_ACTCTCGGTACTGCCG-1	HCC1	0	Macrophage	Macrophage_0	Macrophage_0#HCC1	-0.207803	-2.2035	-2.01727	-2.06001	0.319035	-1.13522	-0.361679	-5.15233	-1.76018	-2.3435	-0.0372654	2.76953	0.550916	0.886546	2.22746	3.51915	0.191215	1.08529	1.47885	2.24731	1.70363	3.19963	0.00821026	1.00141	0.646403	0.953691	0.731974	3.45742	3.06036	1.26871	2.30591	3.35244	1.68318	2.14797	3.45787	4.79728	3.60433	4.8739	6.18684
HCC1_ACTCTCGGTGACAACG-1	HCC1	0	Macrophage	Macrophage_0	Macrophage_0#HCC1	-0.675141	-1.23908	-2.71758	-0.463118	-2.63126	-2.2773	-1.79271	-0.870896	-0.2837	-5.60472	3.34206	0.626532	-2.6433	1.10345	1.34484	0.294381	0.297368	1.24723	-0.398541	-2.30494	-1.79665	1.72509	1.43389	0.0516673	1.32207	1.88416	0.204928	1.42764	-0.0178547	2.14674	1.46357	1.49537	2.20138	-0.740344	1.46458	1.24349	6.86074	3.07447	3.32545
HCC1_ACTCTCGGTGGGCTTC-1	HCC1	0	Macrophage	Macrophage_0	Macrophage_0#HCC1	-1.29496	0.0316244	-1.25146	-1.37252	-1.47754	0.119701	-2.24216	-0.534555	-3.22518	-3.16059	1.56797	0.769677	3.18103	0.339932	0.371969	0.40383	1.75828	2.3515	-0.469342	1.48213	-0.382383	3.25194	0.569952	1.86701	1.70134	3.63184	0.400613	1.2726	0.974696	2.08259	0.201055	2.13995	0.529288	1.42553	0.291992	2.83921	2.07145	3.02795	2.70967
HCC1_ACTCTCGGTTCGAGCC-1	HCC1	Scissor-	T cell	T cell_Scissor-	T cell_Scissor-#HCC1	-0.0441688	0.331353	0.947997	0.0353248	-0.307381	0.715331	0.836012	1.38421	0.0134292	3.14089	0.547141	2.19869	-1.55174	-0.603068	-0.577377	-1.31862	-1.64992	0.949617	-0.584866	-1.39506	-1.28771	-2.86769	-1.79579	-1.96554	-1.33336	-1.629	-1.04239	-1.37135	1.33004	-2.09358	-3.23257	-1.11457	-2.7536	-1.86224	-1.3039	-3.13293	-1.74556	-2.68623	-0.83738
HCC1_ACTCTCGTCACTGGGC-1	HCC1	Scissor-	Macrophage	Macrophage_Scissor-	Macrophage_Scissor-#HCC1	-3.57162	-1.02793	0.414442	0.0705188	-0.758233	-1.12798	-2.85824	-3.39958	-4.38532	-3.90223	0.961371	-0.221932	1.8714	0.685292	1.11298	1.78071	2.83016	0.109218	1.26364	1.49808	2.30527	-0.23497	3.23833	0.263038	-0.993885	0.593337	0.759455	4.01918	2.44239	1.85518	1.76032	-0.28478	3.07	2.82175	4.46032	1.70098	6.41723	2.84657	4.10753
HCC1_ACTCTCGTCGACCATA-1	HCC1	0	Macrophage	Macrophage_0	Macrophage_0#HCC1	0.322571	-0.921174	-0.297476	-0.913534	-1.56372	-2.49058	-3.05142	-4.88384	-0.428546	-1.61944	-0.0814616	0.253254	0.434583	2.85238	2.06465	1.72253	1.35556	1.19824	3.03822	-0.0636981	0.690101	1.11243	2.26269	0.490526	-1.38981	1.54983	2.27312	2.11004	0.539119	3.02721	2.86077	4.29186	2.53112	1.651	3.22904	4.30907	3.36126	3.77691	3.38505
HCC1_ACTCTCGTCGGTAACT-1	HCC1	0	Macrophage	Macrophage_0	Macrophage_0#HCC1	-0.0586393	0.671141	0.614706	1.78567	-1.30966	-0.397444	-1.17657	-3.58995	0.812584	-1.32349	-1.51993	1.10084	-0.965081	-0.42366	-4.25116	0.0840032	1.45457	5.45216	1.1775	-0.868726	-2.00276	0.113436	-1.50131	0.520699	-2.27577	-0.56205	1.28331	-1.97234	0.905851	-0.774541	-0.181223	3.46599	1.78931	0.844417	1.52814	3.57921	0.155906	3.19806	3.43135
HCC1_ACTGATGGTGAGTTGG-1	HCC1	Scissor+	Macrophage	Macrophage_Scissor+	Macrophage_Scissor+#HCC1	0.22815	0.199629	-1.07379	-1.55918	-6.82445	-3.3053	-4.78138	-6.27836	-0.402723	-1.93461	-0.387306	2.40697	-1.97967	-0.856323	-0.891688	-0.519692	-1.22055	-0.878242	-1.07533	-3.0655	0.977592	-0.279042	-1.72655	-0.690476	-4.21316	0.515888	0.483596	-3.75527	-0.129454	-0.682164	-1.4826	0.736181	-2.39919	-2.23397	0.176723	0.663526	2.65484	-1.90973	0.00685395
HCC1_ACTGATGTCTAGTGTG-1	HCC1	Scissor+	Macrophage	Macrophage_Scissor+	Macrophage_Scissor+#HCC1	-0.526266	-1.33517	-0.33391	1.50144	-1.84799	-0.849778	-2.45587	-3.8583	-1.81776	-2.19687	0.975036	1.19174	-0.281685	0.763705	2.9207	0.305962	1.3275	1.12115	2.78629	-1.02954	0.853677	0.716791	2.34302	0.443823	0.0876099	-1.70158	1.49759	1.37461	-0.158742	1.87229	1.44466	5.31826	2.7912	-0.101912	2.28601	1.44787	5.70654	3.36423	2.90489
HCC1_ACTGATGTCTATACGG-1	HCC1	Scissor-	T cell	T cell_Scissor-	T cell_Scissor-#HCC1	1.29632	0.949271	0.55459	0.612545	-0.760035	1.66295	-0.25539	1.04884	-1.93882	0.104497	-1.46568	-0.622308	-1.34959	-0.612293	-1.83722	-2.53413	-1.4313	-0.660162	-2.61708	-1.96695	-2.48	-2.00065	-1.95829	-2.71119	-1.81225	-1.21477	-2.28317	-4.34173	-0.528848	-3.5851	-3.54661	-2.66606	-2.08542	-1.11135	-2.12537	-3.59214	-3.32749	-3.91795	-3.07127
HCC1_ACTGATGTCTGAACGT-1	HCC1	Scissor-	Macrophage	Macrophage_Scissor-	Macrophage_Scissor-#HCC1	-1.03616	-0.0893142	-0.490869	-1.76052	-3.04987	0.405269	-1.25127	0.319409	0.0282794	-2.77313	0.894151	-0.294789	0.0287615	-0.770546	1.13385	-0.0440651	2.04927	0.874508	1.07579	2.76134	2.41295	-0.0134119	2.29348	1.5054	2.69813	0.262393	1.33727	0.800369	1.52632	-0.365983	1.16761	0.186691	1.78142	2.91153	2.75103	3.0891	0.755135	1.78975	5.22865
HCC1_ACTGCAAAGCCATATC-1	HCC1	0	Macrophage	Macrophage_0	Macrophage_0#HCC1	-2.07762	-0.618569	0.662556	-1.98559	0.0155941	-1.09439	-1.73219	-2.14732	-1.90649	-2.55316	2.04504	0.3685	1.89993	1.28991	2.03882	0.685265	-1.88297	1.12308	0.945955	2.95277	2.33333	2.16529	0.667354	0.188491	1.61908	1.26743	2.79559	2.6853	1.04128	1.3283	2.95765	-0.63135	2.20693	2.57848	0.639983	3.23427	3.31519	3.35459	4.3902
HCC1_ACTGCAAAGGGTGGGA-1	HCC1	Scissor+	Macrophage	Macrophage_Scissor+	Macrophage_Scissor+#HCC1	0.571051	-0.701496	0.844796	-0.0454382	-1.36385	-2.8296	-3.38877	-2.30025	-0.0474249	-1.11675	-0.929361	-1.78389	-0.296076	0.88305	2.44487	0.701863	2.77934	-0.216098	2.37768	-0.838356	0.950317	-0.0798178	0.514995	-0.799769	-2.3978	2.1832	1.08583	2.93765	0.0708153	1.66429	0.914228	5.39891	1.61132	2.51454	1.15213	4.16151	5.50012	1.7943	3.42267
HCC1_ACTGCAAAGTATTCCG-1	HCC1	0	T cell	T cell_0	T cell_0#HCC1	-1.0695	0.132998	1.75631	0.680258	1.48691	-0.37658	2.68481	1.43577	3.43495	0.909073	-0.958197	0.491801	1.46565	-0.148562	-2.20315	-0.307275	-0.430557	-1.85021	1.19996	-0.588767	-0.927701	-1.59401	-0.988286	0.092372	0.257655	-0.989229	-0.754068	0.974439	0.663161	-0.716353	-1.86359	-0.390244	-1.10696	-2.07147	-2.44496	-1.23495	-2.16104	-2.57254	-2.63963
HCC1_ACTGCAAGTACTCGAT-1	HCC1	0	Macrophage	Macrophage_0	Macrophage_0#HCC1	1.34121	1.36769	-0.518506	-0.466693	0.917131	-1.82348	-3.34014	-1.98608	-4.81408	-3.84558	2.05095	-0.569004	1.4225	0.790103	0.532273	-0.936006	-2.9892	0.81966	-0.914776	2.1417	0.139159	2.68251	0.435064	0.137591	1.61457	0.124652	0.453699	0.816116	1.25741	0.485074	1.23433	-1.31722	3.16105	2.37999	1.10612	1.15713	1.41104	2.83268	5.99313
HCC1_ACTGCAAGTCGTGATT-1	HCC1	Scissor-	T cell	T cell_Scissor-	T cell_Scissor-#HCC1	1.73937	-0.825906	1.28852	2.42275	1.76424	0.193391	0.923213	0.420108	0.578338	2.07271	-1.12965	-0.12179	-0.761178	0.233613	-0.775945	-1.06566	-1.88615	-0.977202	-0.932763	-0.0903409	1.22535	-1.76272	0.832867	0.138722	0.692046	-1.92284	-3.43006	1.69305	-1.48151	-2.11849	0.362793	-1.7373	-0.912225	-0.687279	-1.67606	-1.41665	-1.89745	-0.211923	-1.34811
HCC1_ACTGCAAGTTGAAGTA-1	HCC1	0	Macrophage	Macrophage_0	Macrophage_0#HCC1	0.432844	-4.15992	-0.206093	-1.83041	-2.42885	-1.2586	-3.02315	-1.23008	-3.46708	-6.3561	0.00728798	-1.11564	0.13283	1.75914	0.0589103	1.76153	3.30416	3.85519	2.0198	1.93642	0.26223	1.9637	4.37582	3.27733	1.59001	3.4022	2.90282	0.869718	-0.489496	5.60095	0.30332	3.16558	1.86649	2.50097	3.0823	2.73352	6.47102	2.74029	5.17059
HCC1_ACTGCAATCTCTGCCA-1	HCC1	Scissor+	Hepatocyte	Hepatocyte_Scissor+	Hepatocyte_Scissor+#HCC1	0.664626	0.540223	-2.34476	-0.471139	2.48674	-3.50732	-1.30326	-2.8035	-1.52032	-1.1887	3.42084	-2.49449	-1.91186	0.820048	1.50204	-1.11834	4.96538	-0.853947	-1.77832	0.44769	1.50374	-2.07985	-0.459277	-1.29744	-0.940514	-2.05177	0.146565	-0.365299	-0.863038	2.38547	0.311312	-2.43803	-1.50014	-2.97356	0.0910249	-0.854673	-0.661761	0.575582	-3.3192
HCC1_ACTGCAATCTGGGCGT-1	HCC1	0	Macrophage	Macrophage_0	Macrophage_0#HCC1	1.05043	0.522271	0.721608	-1.25916	-1.56345	-1.46271	-3.81785	-3.95989	-1.38513	-1.03794	-0.488791	0.186849	-0.704472	1.01887	2.07704	-0.719546	0.54368	-0.692276	1.15473	-1.03528	0.108047	-0.0628959	1.59487	-0.254545	-3.14568	0.845154	1.66598	-0.156843	0.714766	-0.221352	1.1991	3.29503	0.578354	1.08441	2.35695	0.241412	3.14314	0.711796	3.26209
HCC1_ACTGTCCAGATCGCCC-1	HCC1	Scissor-	Macrophage	Macrophage_Scissor-	Macrophage_Scissor-#HCC1	-0.323196	-0.263916	-0.555733	-2.55113	-2.82143	0.113784	-1.17114	-1.79081	-1.80078	-4.10665	-0.500517	0.828616	0.909069	1.83966	-0.80056	0.123942	0.47644	0.837461	3.04206	2.38423	2.2985	0.875322	1.46631	0.886444	1.24247	-0.22225	1.26278	1.20579	2.53414	3.0512	1.30745	1.17311	2.99347	2.40102	2.23591	1.47334	7.39779	3.35272	8.62416
HCC1_ACTGTCCAGGCTAGCA-1	HCC1	Scissor+	T cell	T cell_Scissor+	T cell_Scissor+#HCC1	2.01504	1.18607	1.08196	0.00739968	1.27676	0.234065	-1.44158	3.59192	0.147985	3.61695	0.116334	-1.56954	-0.479367	-1.7197	-1.45935	0.782634	-0.564304	0.689189	-2.0551	-1.11761	0.647557	-1.9225	-2.18159	-1.76066	-2.00178	-0.909983	0.655035	-0.559065	0.23466	-2.10123	-0.651015	-0.580637	-2.21878	0.31625	-2.2739	-1.04652	-2.61493	-2.42797	-1.08104
HCC1_ACTGTCCCACACGCCA-1	HCC1	Scissor+	T cell	T cell_Scissor+	T cell_Scissor+#HCC1	-0.568795	-0.323381	-0.351744	2.50723	1.73196	0.638363	1.02354	-0.387879	0.426229	0.831631	-0.658303	-1.94527	0.0477487	0.0763605	-0.562184	-0.464633	-2.25637	1.10272	-1.8489	1.97765	0.740384	-1.3034	-2.2402	-1.06748	0.978709	-1.0364	-1.63956	0.761262	0.440198	-2.76251	-0.0883431	-1.04636	-1.64358	1.57202	-2.54824	-0.213661	-1.28137	-2.93182	-3.42263
HCC1_ACTGTCCCAGACCTGC-1	HCC1	Scissor-	Macrophage	Macrophage_Scissor-	Macrophage_Scissor-#HCC1	0.641319	-0.229483	-0.836413	0.464962	0.152662	-1.41246	-0.350106	-1.01659	0.340478	-0.960884	2.84482	2.64519	1.02117	-0.362555	-0.256176	-0.225239	-0.579845	0.499993	-0.899134	1.08325	-0.476892	-0.276751	3.80681	2.16231	-0.713453	-0.720459	-0.248219	1.73768	0.383244	0.148998	0.646121	0.0504747	-0.708517	0.219442	1.38277	2.73378	-1.16882	1.49774	6.89951
HCC1_ACTGTCCCAGCTGAGA-1	HCC1	0	Macrophage	Macrophage_0	Macrophage_0#HCC1	0.354343	0.400719	-1.35362	-1.07114	0.67828	-2.03926	-2.72567	-2.87051	-0.94549	-4.43102	-0.801779	0.405191	-0.580443	1.14896	2.3411	0.588759	4.58018	-0.690144	3.17522	0.559512	1.50816	1.65739	3.76771	1.02651	2.10054	1.55333	4.19713	1.44356	1.32514	1.64414	2.34663	3.24803	3.16481	2.15869	2.87793	3.64855	4.38167	2.83927	3.97366
HCC1_ACTGTCCGTAGTCGTT-1	HCC1	0	T cell	T cell_0	T cell_0#HCC1	-0.642715	1.09494	-1.19259	0.397899	2.18701	2.11929	0.177018	0.177734	1.11022	2.1771	-2.08289	-2.59393	-0.762375	0.0352027	-0.480764	-1.34578	0.358074	-0.261688	-1.15085	-0.541644	-0.952308	-0.868637	-0.795266	-2.58118	-1.08718	-2.33685	-3.08544	-1.15054	-1.94365	-2.94586	-3.0166	-3.54532	-3.35587	-2.55846	-4.05546	-1.84385	-3.76137	-2.49267	-2.99811
HCC1_ACTGTCCGTCAAAGTA-1	HCC1	0	Macrophage	Macrophage_0	Macrophage_0#HCC1	0.444272	-2.79255	-1.45235	-1.5846	-0.904297	-0.4613	-0.971935	-1.74168	0.129319	-2.70446	0.695044	1.42564	0.910609	0.124088	1.49414	1.12066	-0.897561	1.03542	1.34996	1.38434	1.19261	1.48949	0.269017	0.665516	-0.724227	-0.872744	0.672869	1.70689	2.63864	1.84914	2.78816	0.636771	2.88463	2.05624	2.16772	3.23212	2.61474	2.02994	6.1448
HCC1_ACTGTCCTCACACGAT-1	HCC1	0	Hepatocyte	Hepatocyte_0	Hepatocyte_0#HCC1	-3.10662	0.772697	-0.472106	-1.10646	-0.0467431	-5.0778	-2.15444	-2.8809	-1.87741	0.143625	-0.934219	1.40926	-1.02259	1.90236	-0.598486	-0.137985	-0.542141	-0.236097	1.2653	2.0428	3.0656	-1.42284	0.103599	-1.02356	-2.08674	-1.45595	-0.933805	3.25251	1.59945	1.10395	1.01371	-1.69922	1.37713	-1.42031	2.31212	-1.63112	-1.91583	-0.835663	-0.34117
HCC1_ACTGTCCTCGATTGGT-1	HCC1	0	Macrophage	Macrophage_0	Macrophage_0#HCC1	-0.12194	-1.86995	-1.51862	-0.572559	-0.238225	-1.50752	-1.34129	-3.35956	-2.34718	-2.18667	0.508931	0.862506	1.10195	1.3686	1.62246	0.511446	0.615206	1.49978	-0.0520944	1.99456	1.15262	1.63797	2.40001	2.45733	1.1855	3.23304	2.3018	2.54779	0.842259	4.02043	1.92616	2.07304	1.34749	2.29077	1.76595	3.27219	4.88621	4.82436	3.1819
HCC1_ACTGTCCTCTACTGAG-1	HCC1	0	Macrophage	Macrophage_0	Macrophage_0#HCC1	-0.629109	-2.3612	-1.72072	-0.525989	-0.152446	-0.879098	-0.896215	-3.30466	-3.4854	-2.71941	0.546657	1.2382	1.34665	0.915592	3.26411	0.0317755	1.18569	3.59289	1.93501	1.14701	0.75758	0.0499739	3.73345	0.662303	-0.393201	0.281653	0.873417	1.38979	1.49415	2.2059	2.16203	1.74157	2.40174	1.89379	2.50683	2.66072	6.12024	4.41649	4.75976
HCC1_ACTGTCCTCTCGAGTA-1	HCC1	Scissor-	Macrophage	Macrophage_Scissor-	Macrophage_Scissor-#HCC1	0.230731	0.358572	-1.27368	-0.348807	-1.92108	-0.172912	-0.982215	-1.69449	-0.888618	-3.88534	1.09065	0.692858	0.91975	-1.48584	0.210732	-0.841285	2.2803	2.38518	0.00579874	1.19958	-0.0785352	0.00042178	1.1141	0.678075	0.456404	2.41298	-1.00199	0.715729	-0.373542	-0.68439	-0.273202	0.918902	0.921699	0.0793305	0.752	4.02179	7.09486	1.55492	5.37798
HCC1_ACTGTCCTCTTCGTGC-1	HCC1	0	NK	NK_0	NK_0#HCC1	1.32384	1.02824	1.24937	0.625744	0.783447	1.0844	1.25353	-0.749526	0.983392	1.96552	-0.545689	-2.41249	-0.853611	0.523098	-2.55952	0.683284	-1.91531	-1.62374	-2.97833	-0.113426	-4.0009	-1.65122	0.159778	-2.86391	-2.05701	-1.9941	-3.12454	-2.33423	-2.06713	-1.82552	-2.26491	-2.15203	-3.01236	-1.37798	-2.66428	-2.88675	-3.35266	-1.64633	-3.5263
HCC1_ACTGTGAAGTACAACA-1	HCC1	0	Macrophage	Macrophage_0	Macrophage_0#HCC1	-3.23271	1.16191	0.298323	-0.869067	-2.70437	-1.80751	-2.54567	-2.72788	-0.201613	-3.24719	0.0624173	1.78386	0.904416	0.396184	-1.23812	0.380656	-1.27014	0.467085	-0.990174	0.111309	-0.290354	-0.0822919	3.61807	-0.293783	-0.309498	-2.25228	0.66545	1.14235	1.92506	0.857325	-0.37111	0.380964	1.58608	0.415852	0.706515	1.71011	0.74195	0.543415	7.11251
HCC1_ACTGTGACAATGTGGG-1	HCC1	0	Macrophage	Macrophage_0	Macrophage_0#HCC1	-3.50395	-2.4188	-1.64514	-3.99714	-0.615675	1.27864	-1.31211	-2.09705	-0.18801	-3.44842	-0.0327693	-1.36101	-0.509113	1.00154	1.85426	-0.230172	-2.13759	0.00795298	1.21736	3.22992	-1.07278	1.04199	3.31293	-0.756914	1.34879	1.69345	1.28877	3.40857	0.799925	1.73257	0.467026	0.341976	2.77995	2.91468	2.15926	1.72891	-0.0465912	4.62263	9.06373
HCC1_ACTGTGACACTCCCTA-1	HCC1	0	T cell	T cell_0	T cell_0#HCC1	0.530304	2.14891	0.331949	0.00520156	1.04208	1.97432	2.31794	0.392118	1.85187	1.91857	0.0496317	-0.586444	0.848484	-0.353999	-0.508293	-1.79767	-1.41305	-1.06509	-0.90455	0.503652	-0.827671	-2.93324	0.0137842	0.515227	-1.55934	-2.28026	-3.64625	-3.08769	-2.98786	-1.722	-1.92482	-0.872861	-1.99926	-2.87101	-2.58179	-0.828081	-3.30284	-3.06704	-3.24447
HCC1_ACTGTGACATCTCATT-1	HCC1	0	Macrophage	Macrophage_0	Macrophage_0#HCC1	-2.66801	0.702356	-1.72219	0.139753	1.24758	-1.23252	-2.048	-1.87662	-2.46097	-3.65963	-0.0117223	0.589401	1.6963	1.35709	0.828075	0.0736841	1.14249	3.14666	1.36967	1.45561	1.78687	1.61072	1.15277	1.55298	1.54758	1.8583	1.88008	2.12867	-0.0429997	-0.0888922	1.93879	2.45113	2.65916	1.24019	2.90516	2.94554	2.54418	3.1651	4.27303
HCC1_ACTGTGACATTCTGTT-1	HCC1	0	Macrophage	Macrophage_0	Macrophage_0#HCC1	-0.667786	-1.56191	-1.48977	-1.31222	-0.882474	-1.38148	-1.91698	-3.82741	-0.943707	-4.0373	0.524505	2.33293	0.41759	1.83776	2.4421	1.60216	2.66287	1.13254	1.43055	3.21707	2.11332	2.55775	2.22353	1.29537	2.45633	4.00237	1.97471	3.69298	1.52961	1.96486	3.10377	3.61512	2.2055	2.50774	3.07968	1.14104	5.76029	3.24841	8.06917
HCC1_ACTGTGAGTCTGTGCG-1	HCC1	0	Macrophage	Macrophage_0	Macrophage_0#HCC1	-0.512243	0.0205757	1.54764	-1.9919	-1.99111	-1.55352	-0.218928	-3.31252	-1.69045	-2.11825	-0.120686	0.942882	0.254105	1.61563	2.15538	0.891004	1.78524	-0.323865	1.79703	-1.10645	-0.45694	-0.825404	-0.427076	1.615	-1.06459	-0.119831	1.47446	0.626396	1.41242	2.30144	1.69584	0.812205	0.265674	1.60083	0.99609	1.4869	1.85528	1.15626	2.21891
HCC1_ACTGTGAGTGGAGAAA-1	HCC1	Scissor+	Macrophage	Macrophage_Scissor+	Macrophage_Scissor+#HCC1	0.702466	-1.38206	0.512655	-0.561672	-1.2612	-1.64662	-2.59823	-3.95812	-2.36523	-3.8673	0.0387832	0.98854	1.44457	3.18395	2.16483	2.38659	1.23736	2.7016	2.14238	2.75063	1.97738	2.18116	1.59915	-0.225789	2.06341	4.31999	5.22442	2.00301	1.47666	2.7519	1.54367	3.13181	2.70595	1.70409	3.33628	5.33561	4.42307	5.22436	2.79689
HCC1_ACTGTGAGTTCAGCGC-1	HCC1	0	Macrophage	Macrophage_0	Macrophage_0#HCC1	-0.228835	-0.37847	-1.58301	1.02508	0.495766	-1.49365	-3.06583	-2.65728	-1.90542	-4.37859	1.01607	-0.995132	-0.296287	0.349693	-0.184478	0.593654	2.31431	3.15224	1.97065	2.0005	0.865984	0.935239	1.07852	1.40484	2.17383	2.02068	2.38958	2.50138	2.18457	1.58047	2.53661	1.158	2.29127	0.915617	1.66127	0.611035	3.24373	2.92637	3.79013
HCC1_ACTGTGATCAAGCGTT-1	HCC1	0	Macrophage	Macrophage_0	Macrophage_0#HCC1	-1.80979	-1.01167	-2.29604	-0.413633	-0.170514	-3.67001	-2.5212	-5.90014	-2.27403	-4.21647	4.71145	1.13888	0.0367623	1.98448	1.71708	0.697449	3.50622	3.26098	1.57249	2.13925	1.00625	0.474616	3.131	1.11403	0.781841	1.92053	2.34989	1.29931	1.93227	1.25391	3.13894	2.0246	2.56825	3.27698	2.64121	2.96386	3.49439	5.15286	4.27206
HCC1_ACTGTGATCCGCAAAT-1	HCC1	0	Macrophage	Macrophage_0	Macrophage_0#HCC1	-1.04583	-0.00333405	-1.76658	-1.07372	-1.68843	-0.891778	-2.6856	-3.13106	-2.66573	-4.84624	2.01374	1.78839	1.72229	1.99842	1.07937	0.22542	1.79997	1.19198	0.745128	2.70244	2.45181	2.76169	3.46407	1.30424	3.38389	2.98805	1.16523	2.58696	1.87068	1.75591	1.67051	1.42413	3.69865	3.01311	3.28014	2.45007	3.22602	3.13287	5.99533
HCC1_ACTGTGATCGGCATAT-1	HCC1	Scissor-	T cell	T cell_Scissor-	T cell_Scissor-#HCC1	1.60664	1.09735	1.08584	2.89843	-2.04286	0.333478	1.60311	2.71767	2.76969	1.45437	-2.0748	-0.992869	0.672012	-2.05347	-2.18072	-1.41055	-0.837628	-1.61309	-2.41123	-1.55175	-0.764603	-1.57291	-3.16017	-1.95368	1.48004	-0.759897	-2.88377	0.703502	0.93561	-2.98246	-3.2858	-1.05895	-1.58887	-1.72488	-0.820067	-2.624	-2.49431	-0.20272	-2.69377
HCC1_ACTGTGATCGGCTGAC-1	HCC1	Scissor-	Macrophage	Macrophage_Scissor-	Macrophage_Scissor-#HCC1	-3.36633	-0.967416	-1.48832	-1.04509	-1.32442	-0.756964	-1.04998	-1.43981	-2.9191	-1.94004	0.140349	1.98966	0.69072	0.964575	-1.2167	1.35962	0.359395	0.205106	0.75867	0.350421	1.07083	1.53032	2.58682	2.01361	1.19576	2.12499	0.344348	1.76748	0.274501	1.43393	0.834526	0.395602	1.95692	1.87161	1.61063	2.80646	1.73853	3.1196	4.07254
HCC1_ACTGTGATCGTTCCTG-1	HCC1	0	Macrophage	Macrophage_0	Macrophage_0#HCC1	-0.238691	0.487632	1.7012	-0.378692	-0.432186	-4.29599	-0.996863	-2.99144	-1.93828	-0.581274	-0.815239	0.218347	-0.299146	0.823998	-0.806103	-0.113042	-0.497619	1.43327	0.86404	-0.171211	-1.51699	-0.0438946	-1.08686	-0.272848	-2.43039	-1.2183	-1.03262	2.0108	0.674766	-0.173633	2.18169	3.42638	-0.55384	-2.19327	-0.872577	0.48647	1.84653	-0.776215	0.0704076
HCC1_ACTTAGGAGTAGGAAG-1	HCC1	0	T cell	T cell_0	T cell_0#HCC1	-0.283277	0.443265	-1.45698	1.70575	0.877026	0.329827	-1.40214	0.385172	0.372267	2.34507	2.10331	0.848046	0.695322	-3.12471	-0.738931	1.23817	-1.72906	-0.391927	-1.16759	-1.96827	1.278	-1.08039	-0.374912	-2.76513	-1.75701	-0.496331	-1.20058	1.11335	-0.188815	-0.130324	0.500113	-2.39043	-0.509792	-0.318268	-1.20671	-1.4457	-4.12774	-3.09079	-0.231637
HCC1_ACTTAGGAGTATTCCG-1	HCC1	Scissor-	Macrophage	Macrophage_Scissor-	Macrophage_Scissor-#HCC1	-0.235493	1.14047	-0.422764	-1.79639	-0.773792	1.1219	-1.24138	-1.7514	-0.553513	-2.07951	2.38498	0.694905	2.85953	1.18991	0.258464	0.679491	0.904329	1.36489	-0.50983	3.00482	3.17316	1.46655	1.70604	1.45888	2.2203	0.415365	1.65826	2.30627	4.10954	1.70557	2.24427	0.604997	2.56545	2.23893	2.15242	0.690215	-0.302371	1.82581	2.76544
HCC1_ACTTAGGCAACCGGAA-1	HCC1	Scissor+	NK	NK_Scissor+	NK_Scissor+#HCC1	-1.26379	1.31301	0.2733	0.693797	2.49433	-0.418914	1.90751	-0.513665	0.223974	3.525	-2.0056	-2.66409	-1.95795	-0.32455	1.16009	-1.48708	-1.15004	-0.16166	-0.367742	-2.0176	-2.59192	-2.71606	-2.12189	-0.844084	-0.227765	-2.89449	-2.75504	-3.11567	-3.4656	-1.89973	-1.59928	-1.13961	-2.57845	-1.29639	-3.29446	-1.84964	-3.08931	-4.11314	-2.11221
HCC1_ACTTAGGCAACTGATC-1	HCC1	0	T cell	T cell_0	T cell_0#HCC1	-0.382678	-1.13025	0.978962	0.774086	0.469643	1.85828	0.11622	-0.119148	0.999874	3.09786	0.125928	-1.11608	-0.930338	-0.408456	-0.462974	-1.10083	-0.143431	1.25588	-1.09685	-0.174993	0.720668	0.576785	-3.72683	-0.535117	-1.04379	-1.80358	-0.141889	1.01272	-0.431879	-1.30127	-1.61989	0.227005	-2.55729	1.67821	-1.64521	-2.18643	-3.5423	0.999672	-2.34414
HCC1_ACTTAGGCACGCTTAA-1	HCC1	0	Macrophage	Macrophage_0	Macrophage_0#HCC1	-0.0137926	-1.4178	-1.5755	-0.0593995	-3.90172	-0.815266	-2.66884	-2.94592	-2.375	-3.52935	2.43981	-0.406145	-1.19502	2.20408	2.06648	0.597975	1.20959	2.67628	0.685155	3.62179	0.415932	1.37599	1.73632	0.0363967	4.11857	3.12522	2.78623	1.75032	-0.733651	0.93598	-1.22391	1.33605	1.56514	1.96613	2.12098	3.05241	6.11688	2.32574	3.19954
HCC1_ACTTAGGGTACAGCGA-1	HCC1	Scissor-	Macrophage	Macrophage_Scissor-	Macrophage_Scissor-#HCC1	-0.8722	-0.729797	1.06041	2.833	-1.39876	-0.481733	-1.63305	-1.24373	-2.31208	-4.17608	-1.14236	0.457966	-0.734979	-0.241099	1.63409	0.946197	0.398658	1.2699	1.56191	-0.558072	0.408057	0.577853	0.253141	1.57185	1.15308	1.92068	0.178416	-0.0184621	0.824524	2.46439	1.71525	0.740879	1.35078	-1.05431	1.03041	3.05172	6.85831	3.10353	3.80644
HCC1_ACTTAGGGTGAGGATC-1	HCC1	Scissor-	Macrophage	Macrophage_Scissor-	Macrophage_Scissor-#HCC1	0.543177	-0.278346	-2.55261	-0.81737	-1.671	-0.807128	-1.39107	-3.54435	-2.82978	-2.44569	0.245022	1.11955	0.442171	2.25235	2.36722	2.16923	-2.06747	1.42028	0.386817	2.44673	-0.138078	1.20624	-0.242318	1.40313	2.16775	1.98316	2.5582	3.07182	3.04784	1.81963	-0.31768	2.40664	1.4491	4.0283	2.40861	1.94528	3.75927	2.58734	6.55531
HCC1_ACTTATCAGTGCCCGT-1	HCC1	Scissor-	Macrophage	Macrophage_Scissor-	Macrophage_Scissor-#HCC1	0.426328	0.0791803	-3.06603	-2.25516	-4.46679	0.00396348	-2.93542	-3.96164	-3.00523	-1.98118	3.14404	1.18481	0.336461	0.0280723	3.08382	1.31662	1.57097	0.275769	2.40699	-0.376929	-0.457271	1.2	0.634041	0.0275737	0.991862	-1.22263	-0.421654	2.9599	0.712595	1.67096	2.22574	-1.09683	-0.110159	1.29681	3.33478	2.35287	7.6215	2.36281	2.66497
HCC1_ACTTATCCACCCTTAC-1	HCC1	0	Macrophage	Macrophage_0	Macrophage_0#HCC1	-0.80559	-2.93746	-0.967444	-0.557797	-1.6308	-0.802487	-2.71662	-2.48543	-4.54069	-3.50853	3.27252	0.926344	1.78301	2.17902	1.42707	0.922007	0.870745	1.48863	1.67838	0.405775	-0.727715	2.55168	2.70532	0.317177	3.14162	2.8136	2.3259	1.00018	0.0843909	-0.614505	1.62717	1.12416	1.59167	1.47818	2.76704	3.904	3.05896	4.88104	4.88052
HCC1_ACTTATCCATCGAACT-1	HCC1	Scissor+	Macrophage	Macrophage_Scissor+	Macrophage_Scissor+#HCC1	-0.442258	-0.171044	-0.990888	-2.40218	-0.983123	-3.33728	-2.99698	-4.40833	-1.87742	-4.5953	-0.0120787	2.50748	1.23764	2.48749	0.830368	-0.432786	4.18961	0.86658	-0.405415	2.52924	1.83597	2.79088	2.11944	1.7146	3.61332	1.8912	1.08906	2.11594	3.19618	1.84612	2.57291	2.4823	3.05304	5.00646	2.64446	4.05133	6.4061	3.35289	4.14081
HCC1_ACTTATCTCGGCCAAC-1	HCC1	0	Macrophage	Macrophage_0	Macrophage_0#HCC1	-0.76852	-0.137117	-0.845166	0.0366247	-1.21132	-2.9368	-3.29481	-3.73233	-1.18406	-3.25312	1.79762	1.09678	-1.01676	1.82932	0.388219	1.47173	1.57662	1.26508	3.0077	-1.54497	-0.959448	0.360876	0.0404881	-0.883781	1.42848	-0.265159	2.82759	0.679018	-0.611741	4.20383	2.0805	3.4454	2.38914	-0.877967	1.98965	2.41886	6.94698	3.75246	3.12375
HCC1_ACTTATCTCGGTAACT-1	HCC1	0	Macrophage	Macrophage_0	Macrophage_0#HCC1	-0.152663	-0.932427	-1.24326	-2.05887	-1.4217	-0.563147	-1.2807	-2.34226	-3.29307	-3.34767	2.584	1.10954	2.24349	0.692617	1.02962	1.95289	0.62973	0.85887	1.15719	1.42007	2.50008	1.86133	-0.365729	2.36102	4.19373	3.7467	1.24794	2.55742	1.37081	1.16119	3.2794	2.14394	3.12362	2.30766	1.40817	3.50887	2.08061	4.78809	5.51434
HCC1_ACTTATCTCTTAGCCC-1	HCC1	Scissor+	NK	NK_Scissor+	NK_Scissor+#HCC1	-0.267753	0.0695527	0.950066	0.797355	2.9055	0.458873	0.172746	1.42978	0.867646	2.65866	-0.100703	-0.702537	-0.341508	-0.128683	0.0585027	3.02528	-1.4267	0.959518	-0.53513	-0.964559	1.73719	-2.47881	-1.00387	-1.8864	-2.26073	-1.05913	0.303282	0.260121	-0.680654	-1.64557	-1.22118	-0.084129	-0.589806	0.238404	-1.38873	-2.0592	-1.99784	-3.36275	-1.46657
HCC1_ACTTCCGCACGCCACA-1	HCC1	Scissor-	Macrophage	Macrophage_Scissor-	Macrophage_Scissor-#HCC1	0.0371084	-1.94573	-3.70215	0.745828	-0.276339	-0.517552	-3.52999	-4.12749	-0.172858	-1.92248	3.0966	0.2059	0.892933	-0.519584	0.428994	-0.483879	-0.110041	1.58428	-0.748947	0.91421	0.776945	0.903441	0.28786	-0.593201	2.04288	0.274515	3.45866	0.400729	1.04739	2.69637	0.790375	-0.176042	0.0276317	-1.14672	2.65924	0.33169	6.00747	2.82959	1.7726
HCC1_ACTTCCGCACTCAGAT-1	HCC1	Scissor-	Macrophage	Macrophage_Scissor-	Macrophage_Scissor-#HCC1	-1.45132	-1.58308	-0.485145	1.52316	-0.972997	-1.98564	-1.32286	-2.17371	-0.614725	-4.97853	0.65994	0.221899	0.912883	-0.458334	2.20788	2.2909	2.25034	1.39538	2.26463	1.32142	2.30876	2.12954	1.72635	0.103609	1.78169	1.56751	1.58869	2.37625	1.0485	0.703832	0.910104	-0.112379	2.75025	1.02862	2.93026	2.726	5.22022	2.48613	4.2386
HCC1_ACTTCCGCAGCGACAA-1	HCC1	Scissor-	Macrophage	Macrophage_Scissor-	Macrophage_Scissor-#HCC1	-0.384795	0.160722	-1.61567	-0.701866	-2.75227	-0.63831	-2.07334	-4.57686	-2.96633	-3.35934	1.77312	0.23243	2.63206	2.30478	2.03329	2.27525	2.10762	2.57781	0.0690263	0.911456	4.07218	3.23568	1.62723	4.10656	3.38012	3.13801	2.71064	1.67132	1.07148	0.771606	1.70143	3.53952	4.11143	3.71344	4.26219	2.75523	2.42217	3.47569	4.33462
HCC1_ACTTCCGGTTTCGTTT-1	HCC1	Scissor-	Macrophage	Macrophage_Scissor-	Macrophage_Scissor-#HCC1	-0.595238	-1.55867	-1.37397	1.08151	-0.75696	-1.51533	-2.42055	-2.54709	-3.90967	-3.12569	3.46563	0.359182	0.646282	1.18129	1.66998	1.58451	1.07225	-0.314976	2.13948	0.740203	0.829906	-0.00118575	2.30282	1.0449	1.19188	0.455321	0.872823	2.37895	1.66662	1.50197	1.71263	1.59232	1.74625	1.36644	3.21982	0.913969	7.12667	1.91653	4.68628
HCC1_ACTTCCGTCACCGACG-1	HCC1	0	Macrophage	Macrophage_0	Macrophage_0#HCC1	0.62	0.204497	1.34591	-0.700654	-1.74216	-0.517793	-3.98979	-2.17698	-3.26814	-5.8724	3.04095	3.45718	0.529626	2.80375	2.64797	1.56866	2.72136	1.6027	0.397934	1.44301	2.08756	3.93928	3.42237	1.37102	4.6936	2.53113	2.68626	1.84649	0.929208	2.16757	2.30423	0.402466	1.52512	2.34141	3.63726	3.54422	3.53404	4.44296	6.46406
HCC1_ACTTCCGTCCATTTCA-1	HCC1	0	Macrophage	Macrophage_0	Macrophage_0#HCC1	-1.33546	-0.388862	-0.909835	-3.08699	-2.41411	-0.831859	-2.3543	-3.4634	-3.57318	-3.76661	1.08084	0.779771	1.06115	1.88403	0.725647	0.0999598	1.39887	-0.302544	1.58065	-0.858211	0.607573	1.54038	0.267249	0.400599	1.08032	0.67529	0.702281	1.93378	2.56304	-0.231728	1.13171	1.73487	3.13113	3.69583	1.8384	2.48098	7.06707	3.85726	3.60026
HCC1_ACTTCCGTCCTTCTTC-1	HCC1	Scissor-	T cell	T cell_Scissor-	T cell_Scissor-#HCC1	1.7975	2.65369	1.33121	2.28274	2.39427	1.04849	1.27322	0.0403623	0.897233	2.77278	-0.0892121	-0.608007	-0.856907	-2.41092	-1.93677	0.178132	-2.09683	-0.920434	-1.68904	-3.36438	0.0660076	-1.12917	-2.12567	-1.14904	-1.2794	-2.11737	-1.75755	-0.445868	-2.2019	-2.20309	-1.86013	-0.358136	-1.06212	-0.798336	-0.162568	-2.62545	-4.02938	-1.20888	-2.80793
HCC1_ACTTCGCAGAGATTCA-1	HCC1	Scissor-	Fibroblast	Fibroblast_Scissor-	Fibroblast_Scissor-#HCC1	0.890041	-0.248605	0.0916652	-0.169389	0.676772	-2.97534	-1.95577	-0.663737	-0.503809	0.737339	-0.244251	2.07847	0.0277908	0.0366657	0.902137	1.51261	0.414252	1.71925	-0.437991	-0.993578	3.29823	-0.431916	-1.23913	-1.64114	-1.30825	-0.552306	-0.931948	3.45744	2.15245	-0.591946	-0.0984375	-0.648977	-0.969605	3.84358	1.27953	0.374525	-2.2996	2.34953	-1.40997
HCC1_ACTTCGCAGCAATAGT-1	HCC1	Scissor-	B cell	B cell_Scissor-	B cell_Scissor-#HCC1	-1.32733	0.181793	1.74507	1.06184	-2.09392	0.0525857	-3.31547	0.371131	-0.308643	1.57605	-1.65132	0.477036	-1.9362	-0.3448	-0.387792	-1.48576	-2.53081	-1.43159	-1.35818	-2.55168	-0.634659	-0.523346	-0.554156	-0.946212	-1.51925	-1.98502	-2.57181	-2.63626	-1.96315	-2.24667	-1.82247	-2.62682	-1.15189	-1.88451	-1.85265	-1.41158	-2.7271	-2.89249	-2.44005
HCC1_ACTTCGCAGCTGACAG-1	HCC1	0	T cell	T cell_0	T cell_0#HCC1	0.550445	0.315049	0.38205	2.98244	1.64036	2.67026	0.285207	2.75946	0.74382	1.62954	-1.82059	-1.41759	-0.739378	-1.79268	-1.19971	-2.54737	-2.03757	0.014896	-1.72748	-2.91901	-2.20917	-0.79881	-1.66387	-0.895568	-2.36976	-1.20031	-4.20408	-1.31681	-1.71035	-3.26422	-2.43123	-2.14763	-2.71943	-1.73909	-2.93925	-1.82445	-1.71234	-2.02265	-3.75029
HCC1_ACTTCGCAGGTAGTAT-1	HCC1	Scissor-	T cell	T cell_Scissor-	T cell_Scissor-#HCC1	-0.0805538	0.439166	1.32068	-1.31282	0.602735	1.72415	2.21109	2.44789	1.89996	2.66726	0.575836	-1.81742	0.40671	-0.314127	-2.24188	-0.988094	-2.29607	0.750921	-0.56682	-0.167946	-0.133894	-0.0587382	-3.04901	-1.9298	-1.38371	-1.795	-2.19927	0.155477	-0.860198	-1.35898	-1.2957	-0.883466	-0.67509	-1.94711	-2.22129	-3.25564	-1.52363	-2.53635	-1.45695
HCC1_ACTTCGCCAACCACGC-1	HCC1	Scissor-	Fibroblast	Fibroblast_Scissor-	Fibroblast_Scissor-#HCC1	0.407697	-1.04288	0.757827	-0.820846	0.946318	-2.63626	-1.06805	-0.745569	-1.37277	1.39855	-1.188	0.64983	0.424113	1.34682	0.330506	0.354656	-0.529335	0.257817	-0.449571	0.0985541	-1.52034	-1.40684	-1.63751	-1.56897	-1.89003	-0.915546	-1.33606	1.22973	-1.02787	-1.42414	0.359522	0.577956	-1.39265	-0.172503	0.131946	-0.0841021	-2.9606	-2.19659	-2.0392
HCC1_ACTTCGCCAGAAGCGT-1	HCC1	Scissor-	T cell	T cell_Scissor-	T cell_Scissor-#HCC1	1.60683	0.250946	1.04942	0.512188	1.99404	1.30617	1.87798	0.556947	2.4193	1.22602	0.56507	-2.61829	-1.40961	0.629447	-2.77627	-1.95919	0.326359	-0.20347	-0.660778	0.26218	0.792028	-0.60708	-1.05115	-0.396287	-2.68719	-1.5984	-3.7963	0.484	-0.273411	-0.706839	-1.49992	-0.32378	-0.935599	-2.25752	-0.723871	-3.40778	-1.96073	-1.65637	-2.29286
HCC1_ACTTCGCCAGGACGAT-1	HCC1	Scissor-	T cell	T cell_Scissor-	T cell_Scissor-#HCC1	-0.805832	0.425611	0.8061	-0.515721	1.44322	0.499189	0.412783	1.80741	0.906011	0.816228	-0.552096	-0.0287198	-0.936877	-0.0169167	-1.05626	0.13549	-1.92083	-1.69388	-0.606883	0.048438	-1.26489	-1.02897	-0.598454	-1.70122	-0.706574	-0.76785	-1.40139	0.46212	-1.06403	-0.529715	-1.28242	-1.64423	-1.34537	-1.64729	-2.7364	-2.49037	-3.1989	-1.83399	-2.20061
HCC1_ACTTCGCCATGGATCT-1	HCC1	Scissor+	Macrophage	Macrophage_Scissor+	Macrophage_Scissor+#HCC1	-0.412184	-1.48324	-0.110811	-0.606664	-0.906714	-2.56464	-1.06893	-3.81642	-2.07807	-3.41134	2.5483	-0.346882	1.15539	1.58808	1.73602	4.42483	2.92762	1.86602	1.55487	1.42599	0.634902	1.74316	1.88285	0.727529	-1.04599	1.09474	0.748499	3.83009	2.08017	4.21846	2.81767	4.71342	0.282657	3.42079	3.3814	4.90154	11.1324	3.64238	5.88276
HCC1_ACTTCGCCATTGTGCA-1	HCC1	Scissor+	Macrophage	Macrophage_Scissor+	Macrophage_Scissor+#HCC1	-0.898519	0.621205	-0.374808	-1.30318	-1.05907	-0.838814	-2.17962	-1.92261	-0.955692	-1.18202	1.03366	-1.39153	0.272683	2.06018	1.39444	-0.319937	1.13815	0.510026	1.63764	0.0360197	0.602876	0.314027	-0.384899	1.64509	-1.60831	-1.54159	1.80794	1.6562	0.305978	0.601445	-0.59064	0.61289	0.854183	-0.22112	1.52741	-0.187701	5.73583	1.00172	1.08419
HCC1_ACTTCGCGTTCTCTAT-1	HCC1	0	T cell	T cell_0	T cell_0#HCC1	0.690446	0.17892	1.69486	-1.74134	1.40604	0.270526	1.14564	3.15385	1.59621	3.72435	-0.330296	1.47457	-0.558132	0.644388	-0.370505	-2.04098	-1.78756	-2.10513	-0.978386	-0.343514	-0.698342	-0.373852	-1.98657	-0.325398	-0.00488518	-1.82422	-4.02616	-1.26809	-0.647027	-3.05268	-1.21849	-2.64377	-1.98753	-2.7587	-1.19457	-2.02192	-3.85997	-4.10315	-2.94929
HCC1_ACTTCGCTCAGCGGAA-1	HCC1	Scissor-	Macrophage	Macrophage_Scissor-	Macrophage_Scissor-#HCC1	-2.30908	-2.22553	-1.86672	0.214076	-0.876322	-1.41432	-2.52695	-4.71137	-2.41956	-3.30477	0.485732	-1.13175	0.255348	3.359	0.493678	0.572728	1.58407	-0.062996	2.0447	1.87664	1.1397	2.35895	1.07915	3.05062	0.218734	2.99751	2.62703	1.79938	0.730441	0.0301239	0.476438	3.20488	2.46149	3.0465	2.49275	2.91536	1.55131	3.32867	2.63292
HCC1_ACTTCGCTCCTCTCTT-1	HCC1	Scissor-	T cell	T cell_Scissor-	T cell_Scissor-#HCC1	0.824203	-1.41403	0.31805	0.292229	1.58672	2.70126	1.53191	2.00288	3.42242	2.16913	2.44996	-0.871186	-1.73358	-1.32551	-0.942465	-0.974833	-1.49897	-2.6039	0.390582	-1.10899	-0.78977	-2.8592	-1.99081	-1.73146	-2.4338	0.323994	-3.42862	-1.18584	-2.22316	-2.60493	-1.83423	-1.00382	-2.15679	-1.37191	-1.5223	-2.69336	-3.64132	-1.79088	-1.5986
HCC1_ACTTCGCTCGCCTCTA-1	HCC1	Scissor+	Macrophage	Macrophage_Scissor+	Macrophage_Scissor+#HCC1	0.258602	-1.43058	-0.0295509	-1.9622	0.00481883	-1.79127	-2.75109	-5.3513	-0.64863	-4.01662	1.28435	1.5022	2.087	3.12786	0.259086	2.0543	2.76428	2.82583	3.20483	-0.0305922	1.32074	1.49499	1.32056	0.0871544	1.58696	2.58891	3.64321	2.0949	1.76204	1.35282	2.52916	3.25912	3.66018	3.02309	2.57957	2.27412	3.99338	5.07287	3.46164
HCC1_ACTTCGCTCTAACACG-1	HCC1	0	T cell	T cell_0	T cell_0#HCC1	-0.283992	0.276295	0.100752	-1.50825	0.671684	2.17977	0.497794	-0.407556	3.04418	2.1767	-1.01116	-0.429684	0.466878	-1.08278	-1.67604	-0.706602	-0.0302199	-0.478277	-0.692572	-2.87445	-1.43325	-1.69658	-3.93169	-1.27168	-2.32004	-2.31153	-0.0979915	-1.48209	-2.11601	-1.9677	-3.19395	-1.95953	-1.98545	-2.1838	-2.23739	-1.46693	-4.84647	-2.3949	-2.81677
HCC1_ACTTTCAGTAACAAGT-1	HCC1	Scissor-	T cell	T cell_Scissor-	T cell_Scissor-#HCC1	0.607972	1.16659	1.62825	1.53812	1.17295	-0.608891	1.14448	1.39378	1.49365	3.05024	2.84369	-1.00529	0.948308	-0.919328	-2.07191	-1.27618	-3.50152	-1.14508	-1.21767	-1.79789	-1.02021	-1.63018	-1.81256	-0.16797	-1.08873	-2.33159	-2.19394	2.11874	-0.316258	-2.17603	-0.619203	-2.8569	-1.58316	-1.49766	-3.5583	-2.66811	-4.03558	-2.41984	-3.58249
HCC1_ACTTTCAGTGGCTGAA-1	HCC1	0	T cell	T cell_0	T cell_0#HCC1	1.59746	1.69833	1.90831	-0.0792482	1.7984	2.54217	0.302965	4.20647	0.276197	2.55812	-0.995117	-1.45509	-2.41331	-0.170933	-1.81088	0.836278	-1.517	-1.62068	-0.796742	0.919808	-3.20194	-1.9694	-2.42883	-1.13928	-1.29959	-0.763514	-2.49208	-1.76813	-0.74619	-1.70292	-1.58025	-2.74623	-1.65755	-2.52885	-1.91111	-3.88345	-2.29728	-1.99614	-2.20651
HCC1_ACTTTCAGTTCGTGCG-1	HCC1	0	Macrophage	Macrophage_0	Macrophage_0#HCC1	-0.327002	0.0443412	0.727644	-0.544067	-0.875874	-1.99882	-2.00036	-3.35342	-0.0237913	-3.20337	-0.743455	0.267497	-1.55415	1.54904	-0.255264	0.0426241	-0.789518	0.538776	1.45377	0.948622	0.587688	-0.2102	0.839753	0.425916	0.84602	-0.44499	2.92279	0.12512	-0.283667	2.96823	-0.13311	0.873967	1.58163	0.24406	0.924361	2.51608	7.53399	1.28685	2.61068
HCC1_ACTTTCATCAAGTAAG-1	HCC1	0	Macrophage	Macrophage_0	Macrophage_0#HCC1	0.21371	-2.76096	-1.03087	1.27172	0.452036	-0.984305	-2.08371	-3.36731	-2.48083	-2.35039	-0.05193	0.724219	0.91468	1.9672	-0.272052	1.53747	2.85975	1.79826	2.2658	1.69293	1.66042	2.35124	1.81099	0.0377435	-0.148201	0.47104	1.05341	3.49679	2.11146	0.497652	2.0407	3.29053	2.07636	3.37528	2.29407	2.35039	1.0232	3.1784	4.91496
HCC1_ACTTTCATCAGTGATC-1	HCC1	0	Macrophage	Macrophage_0	Macrophage_0#HCC1	0.151279	-0.466101	-0.0616113	-1.16255	0.697811	-0.397723	-0.284884	0.893317	-1.28923	-0.749696	-0.666057	0.349421	1.95918	-0.202347	0.576105	0.638767	-1.4599	1.88017	0.363574	-0.558734	0.868846	0.436597	0.335476	1.58076	1.75275	-1.23047	3.30221	1.22408	0.905338	0.395498	0.644546	0.525014	1.26332	2.81159	0.437761	1.15421	0.069484	1.70328	1.88104
HCC1_ACTTTGTAGATCCTAC-1	HCC1	Scissor+	Macrophage	Macrophage_Scissor+	Macrophage_Scissor+#HCC1	-1.38751	-0.572973	0.902705	-1.07205	-2.21597	-1.14236	-2.98362	-3.90092	-2.32303	-3.18749	5.1944	4.25958	-0.566451	2.76622	-0.382348	0.622321	4.06648	0.356611	-0.256796	2.4207	1.75422	0.981136	4.1983	2.77059	1.36055	2.23122	4.92569	1.25683	1.77915	2.83402	2.36268	2.27874	3.48973	3.84987	2.43548	4.11604	2.87795	3.62055	3.89157
HCC1_ACTTTGTAGGTTCCGC-1	HCC1	0	NK	NK_0	NK_0#HCC1	-1.17942	-0.434345	1.41577	2.78936	1.14484	0.716893	2.277	-0.150203	-3.16227	2.65806	-1.13799	-0.25825	0.042597	-0.106326	-1.09519	-0.902413	-0.364037	0.495356	-1.66064	-1.80555	-0.973013	-0.629828	-1.58609	-0.858075	-0.881536	-3.02739	-1.90642	-1.19917	0.446649	-1.18851	-2.03593	-3.4972	-0.957684	-0.809529	0.479253	-2.58179	-3.71918	0.410646	-2.77684
HCC1_ACTTTGTGTCGGTACC-1	HCC1	0	Macrophage	Macrophage_0	Macrophage_0#HCC1	-0.508116	-0.590569	1.41157	-2.48438	0.842279	-1.1633	-1.00113	-3.0051	0.0748476	-1.9699	0.835302	-0.728277	1.0369	0.669515	2.10379	1.61094	-0.590788	-0.182375	0.89622	-0.234502	0.659491	0.603162	1.43293	-0.0117039	0.32197	-0.161642	2.78731	2.71864	2.33775	3.32562	2.88244	3.65774	2.53996	0.68037	1.24921	2.36169	7.6326	3.77852	2.65282
HCC1_ACTTTGTTCAAGTGGG-1	HCC1	0	Macrophage	Macrophage_0	Macrophage_0#HCC1	1.17129	0.0235032	-0.430084	-1.99467	-0.752124	-1.06965	-2.92732	-2.227	-0.983169	-3.33163	-1.28484	-1.35703	0.0282141	-0.237098	1.5113	-0.280111	0.984778	-1.94411	1.54312	-1.80215	-1.83512	0.0354961	-0.0493378	0.980156	0.975416	-0.855109	-0.158392	0.394433	2.58728	1.4487	1.18906	1.07383	1.22692	0.466424	1.13432	2.59983	6.40035	0.582675	4.56678
HCC1_ACTTTGTTCAGGTGTT-1	HCC1	0	Macrophage	Macrophage_0	Macrophage_0#HCC1	-0.963916	-0.15448	-2.25744	-1.90893	-0.823109	-2.3533	-2.55993	-2.99987	-1.75372	-3.71738	6.54886	0.924857	2.23584	1.84367	1.4398	-0.0141212	3.55137	1.42722	0.699037	1.9089	1.09691	2.03666	0.291168	2.39708	2.865	5.01046	1.84281	1.98807	2.50499	1.71017	2.12521	1.11643	1.67183	2.29983	3.88934	2.96222	4.64177	3.03494	3.99346
HCC1_ACTTTGTTCGGATAAA-1	HCC1	0	Macrophage	Macrophage_0	Macrophage_0#HCC1	-0.586301	0.248383	-1.28969	-1.26512	-2.7623	-1.29159	-2.36625	-4.49566	-2.76479	-3.17005	-0.266272	0.65575	-0.225958	1.99446	3.41924	0.709009	0.641321	2.87485	1.36029	-1.13958	-0.695382	0.695022	-0.332831	1.33735	-1.18069	0.471172	2.29331	1.3263	0.383514	3.1314	4.08797	1.59672	1.37688	1.41956	1.51106	2.21004	9.04275	2.8461	1.28755
HCC1_ACTTTGTTCTCGCTCA-1	HCC1	Scissor+	Macrophage	Macrophage_Scissor+	Macrophage_Scissor+#HCC1	-1.09502	-0.516447	-0.011605	-1.86531	-0.937081	-1.09568	-3.54545	-1.61447	-2.01327	-3.8331	0.211465	3.30901	1.12022	0.68991	0.909611	1.46276	1.00171	2.86416	1.30941	2.1661	1.08002	2.00993	1.55524	2.06511	3.85752	3.62263	1.34989	1.65185	1.90663	1.01765	2.3384	2.06366	4.62852	3.5118	2.47406	2.18606	3.60825	6.51305	5.19568
HCC1_AGAAATGAGCTCTGTA-1	HCC1	Scissor+	Macrophage	Macrophage_Scissor+	Macrophage_Scissor+#HCC1	-2.55551	-1.7881	-1.10403	-1.94703	-1.66345	-0.0882886	-3.08764	-3.12161	-2.24429	-5.88919	2.59629	0.909426	1.23895	3.31114	1.49471	2.49687	1.79896	2.85919	1.48023	2.49364	3.3824	4.25819	1.00937	3.69451	2.13369	3.98186	1.91205	1.6537	2.79704	2.74167	3.18134	3.79926	2.52734	4.8089	2.7553	5.73809	4.49892	6.73815	6.30656
HCC1_AGAAATGAGTGCCAGA-1	HCC1	Scissor+	Macrophage	Macrophage_Scissor+	Macrophage_Scissor+#HCC1	0.382538	-2.86199	-0.142885	-1.45436	-2.88215	-0.970717	-1.35902	-3.98813	0.246478	-2.2953	-0.877535	0.436287	-1.40163	0.45015	4.61952	-0.218916	3.76151	3.00037	2.80796	-0.1225	-0.232859	-1.21869	1.0216	1.05185	-2.08332	1.59481	2.26386	0.523253	-0.702622	2.69076	1.57229	2.07981	1.98993	1.62083	1.40438	3.58439	2.90841	2.02944	2.89829
HCC1_AGAAATGCACACCTGG-1	HCC1	Scissor+	Macrophage	Macrophage_Scissor+	Macrophage_Scissor+#HCC1	-0.376735	0.44198	-0.838988	1.44346	-1.74077	0.128043	-3.19775	-1.95992	-2.67843	-3.79226	1.94607	1.67205	-1.26121	-0.155983	1.02742	1.79855	0.394517	0.683667	2.70454	0.9134	-0.329382	0.641178	0.676097	1.80744	1.35769	1.3596	0.709017	1.8722	0.724653	1.20541	2.98829	2.78626	1.71774	-1.10621	3.4412	3.05134	7.79416	3.30471	2.76556
HCC1_AGAAATGCACAGTGTT-1	HCC1	0	B cell	B cell_0	B cell_0#HCC1	0.756869	0.260067	0.576121	-1.00528	0.849118	-0.328925	1.45175	2.35557	0.864646	-1.78579	-2.80792	-0.221506	-2.50624	-0.905558	-0.283397	-2.17176	0.346049	-3.42112	-0.240674	-1.46518	-1.84257	-2.92823	-2.46132	-0.0700272	-3.39301	-2.103	-1.22823	-1.04887	-1.46222	-2.42947	-1.93114	-2.35353	-0.291563	-2.48652	-1.57622	-0.993747	-3.8411	-3.22095	-2.60324
HCC1_AGAAATGTCGCGTGCA-1	HCC1	0	T cell	T cell_0	T cell_0#HCC1	1.76022	0.899498	-0.12789	0.446806	2.09257	0.116199	2.54957	2.90072	2.30959	2.85704	-1.18813	-1.61035	-0.692014	-0.55161	0.239847	-1.11318	3.0274	-2.75988	-2.34969	-1.20655	-0.0291937	-1.34862	-3.16705	-0.401138	-1.05732	-1.46667	-1.48038	-0.544478	-1.59078	-3.09099	-3.40899	0.0228145	-0.467728	-1.00965	-2.92456	-2.46353	-2.78743	-2.71688	-3.87948
HCC1_AGAACAAAGGGTTGCA-1	HCC1	Scissor-	Macrophage	Macrophage_Scissor-	Macrophage_Scissor-#HCC1	0.197228	-1.75904	-0.144014	-1.71512	0.407395	-0.714611	-1.32377	-2.55618	-2.58617	-3.56907	0.00304046	-0.105044	1.0207	-0.363876	0.100848	3.17317	0.219069	1.36384	2.1998	1.86306	0.744545	4.00768	0.270674	2.95959	2.27124	1.15397	2.83341	3.33416	0.264477	0.907649	2.0398	2.12942	0.947173	2.30819	2.85972	3.32931	3.74868	2.2971	3.39089
HCC1_AGAACAAAGGTCCAGA-1	HCC1	Scissor+	Macrophage	Macrophage_Scissor+	Macrophage_Scissor+#HCC1	-1.09291	1.28003	-0.566905	-1.68654	-3.12274	-2.37289	-2.26413	-4.19038	-0.274016	-4.18814	-0.921703	0.490176	0.223726	2.18725	1.05712	0.15978	-0.628013	0.381559	-0.143871	-0.470262	0.341473	0.568242	-0.369835	2.13634	0.284571	0.032391	1.92348	0.953028	0.597988	3.16933	2.39322	2.41179	-0.193751	-0.363276	2.65895	0.764065	3.69467	1.17607	2.30975
HCC1_AGAACAACAACTGGTT-1	HCC1	Scissor-	Macrophage	Macrophage_Scissor-	Macrophage_Scissor-#HCC1	-0.732388	-3.2787	-1.19661	-3.59363	-1.51705	-2.15006	-2.049	-4.6908	-2.7987	-2.49258	1.8031	0.350377	1.53628	3.06431	2.84546	0.932766	0.849187	2.19821	2.23196	1.92627	1.45588	2.1349	3.78181	1.3548	0.535122	0.888144	2.72361	3.77761	1.1873	2.76197	2.18784	3.47973	4.10992	2.70663	3.37743	1.67759	4.23026	2.97506	4.15522
HCC1_AGAACAACATACACCA-1	HCC1	Scissor+	T cell	T cell_Scissor+	T cell_Scissor+#HCC1	0.952708	0.501762	0.887879	-1.40539	1.89482	0.368519	0.368376	0.285202	1.94055	3.69812	-0.428979	1.91239	-1.04754	-0.949324	-2.36727	-1.83961	-1.23531	-3.09011	0.92647	-2.08613	-2.12081	-1.76963	-2.31081	-1.73366	-2.94336	-3.05747	-3.49886	-0.230059	-2.02176	-3.96338	-1.00501	-2.41663	-1.20707	-1.80419	-2.42538	-2.78678	-2.82641	-3.77514	-2.03262
HCC1_AGAACAAGTTCCTAGA-1	HCC1	0	T cell	T cell_0	T cell_0#HCC1	0.589452	0.693765	1.16017	0.499705	1.35477	1.92657	1.15928	1.35051	1.37336	2.57248	-0.793309	-2.32788	-0.249806	-1.10699	0.0994114	-0.743564	-1.4773	-1.57369	-0.63035	-0.560153	-0.678608	-0.846839	-1.59154	-1.03811	-1.1575	-3.69881	-1.03738	1.11531	-0.473249	-1.98465	-1.24949	0.757483	-1.11637	0.0801754	-1.97454	-1.23364	-3.9157	-0.414262	-1.46393
HCC1_AGAACAAGTTGGTAGG-1	HCC1	0	Macrophage	Macrophage_0	Macrophage_0#HCC1	0.779743	-0.227452	1.10872	-1.5004	-0.921032	-1.43141	0.0935474	-1.55364	-0.854638	-2.96283	0.600353	-0.91078	2.25215	0.486197	0.448304	0.353617	0.573552	0.90343	1.59489	1.21687	2.34909	-0.165291	0.200139	0.799517	1.6156	-0.371453	0.933222	3.99391	1.9729	0.755995	2.73629	1.75699	1.91426	1.07332	0.84571	1.06833	1.07304	2.81625	3.72957
HCC1_AGAACAATCGCAACAT-1	HCC1	Scissor-	T cell	T cell_Scissor-	T cell_Scissor-#HCC1	0.995472	1.33221	1.78496	0.971006	0.981432	1.35279	3.49863	1.92607	1.03746	2.42686	0.757946	-1.12532	-1.24403	0.0156928	0.365711	0.0726769	-1.7154	-0.921092	-1.37763	-1.63801	-1.88597	-2.18137	-1.33307	-1.31565	-0.814002	-2.36956	-2.06814	0.00619174	1.67355	-2.97759	-2.5823	-0.744435	-1.7496	-0.977218	-2.96525	0.0357701	-3.56999	-1.00336	-1.5131
HCC1_AGAACAATCGCTAATG-1	HCC1	0	Macrophage	Macrophage_0	Macrophage_0#HCC1	-1.05012	0.219407	0.463142	-0.650712	-3.1254	-2.77087	-1.54572	-3.74971	-0.820035	-2.40612	1.63563	1.41394	1.28737	2.1118	1.39721	2.46351	2.1596	0.236903	0.772183	0.0426034	1.78936	-0.359278	2.22197	0.626924	-0.320155	0.320111	2.31711	1.99288	0.983169	4.38701	4.15675	3.03885	2.75117	3.83631	4.90341	2.28579	6.42424	3.71947	4.36723
HCC1_AGAACCTAGAATAGTC-1	HCC1	0	T cell	T cell_0	T cell_0#HCC1	0.782561	1.34948	1.39282	2.10882	2.74607	2.39119	1.85901	3.05812	3.00217	2.00865	1.05902	1.50394	0.645715	-0.672412	-1.38735	-1.29996	-1.1533	-1.97435	-3.10711	-0.355752	-0.693563	0.116647	-2.57467	-2.49567	-2.37722	-1.70734	-2.6248	-2.24763	-1.69791	-2.01824	-2.12044	-3.20213	-2.65779	-0.486153	-3.4678	-3.52297	-3.58092	-3.10224	-1.97371
HCC1_AGAACCTAGACGTCCC-1	HCC1	Scissor+	T cell	T cell_Scissor+	T cell_Scissor+#HCC1	0.362112	0.953677	2.03724	1.44949	0.995165	0.515438	1.80007	2.4018	0.0702499	4.95922	-0.61858	-2.02432	1.92817	-0.35072	0.315175	0.214182	-2.00236	0.451438	-1.26061	-1.6162	0.0917368	-3.8276	-2.38217	-1.09755	-1.29884	-1.60585	0.69108	-1.77186	-1.30966	0.356247	-0.399371	-2.543	-2.61866	0.0728163	-2.31834	-1.97624	-2.37766	-3.43296	-3.46332
HCC1_AGAACCTAGCAGTAAT-1	HCC1	0	Macrophage	Macrophage_0	Macrophage_0#HCC1	-0.302258	-0.0282688	0.791716	-1.67715	-1.62814	-2.07013	-5.01477	-4.60988	-1.40812	-2.99908	0.928676	0.157632	-0.350858	1.84323	1.8788	1.6167	1.04662	0.453514	3.10188	-0.937127	1.11076	0.344461	2.536	1.12805	2.8584	-0.564171	2.28382	1.72228	0.329522	4.80874	2.73473	2.09256	3.69575	1.42404	1.87022	2.64244	8.4055	2.97006	1.67753
HCC1_AGAACCTAGTTAGAAC-1	HCC1	Scissor+	Macrophage	Macrophage_Scissor+	Macrophage_Scissor+#HCC1	-0.439056	-1.74003	-1.53608	-0.985044	1.02911	-0.880546	-0.67844	-2.65896	-0.541446	-3.4469	2.06236	1.40004	1.04685	0.222012	0.357609	2.8853	0.0859886	0.579786	0.0227132	1.35657	1.38068	0.11551	1.54936	0.855878	1.12416	-0.258345	1.50005	2.2289	2.33043	-1.31255	2.45969	1.78342	0.140609	2.76641	0.157399	1.50133	-0.599779	0.200242	3.84079
HCC1_AGAACCTGTATCGCAT-1	HCC1	0	Macrophage	Macrophage_0	Macrophage_0#HCC1	-0.809298	-0.989207	-0.847767	-2.25232	-1.48142	-0.205043	-1.72657	-1.05657	-1.79528	-3.33353	0.389782	2.32552	2.08225	1.3652	-0.50954	2.66943	1.66172	0.874461	1.39217	1.57746	1.79884	0.851009	0.186671	1.23876	1.94331	0.677006	-0.0482668	3.54798	2.75969	1.59998	0.955446	-0.101927	2.02762	1.43661	2.32407	1.37755	1.80002	3.06812	7.90528
HCC1_AGAACCTGTGGTAATA-1	HCC1	Scissor+	Macrophage	Macrophage_Scissor+	Macrophage_Scissor+#HCC1	-0.817957	-2.74229	-2.66764	-0.696323	-0.882964	0.350121	-2.41527	-2.28203	-3.68585	-3.38832	0.876115	-0.115089	0.555539	0.366347	1.95666	0.314085	-0.527458	2.87153	1.9715	1.31848	1.63752	1.89028	4.61546	2.62522	2.06486	2.81482	1.88207	0.104992	1.28716	3.61485	3.36555	3.1489	2.06133	1.79349	2.6117	3.09675	5.84854	4.20392	6.04102
HCC1_AGAACCTGTTCTGAGT-1	HCC1	Scissor+	Macrophage	Macrophage_Scissor+	Macrophage_Scissor+#HCC1	1.17396	-5.04308	-0.640434	0.960429	-1.05818	-1.02755	-2.46148	-1.61705	-2.00184	-4.32627	2.28437	0.805249	0.478916	0.830682	-0.0929435	-1.44866	-1.99268	3.15593	1.89395	0.389644	1.76119	2.43566	0.25259	1.71024	1.52128	1.90219	3.20134	2.06511	0.036901	-1.37532	1.10016	1.05182	5.6057	1.39537	2.21634	3.77484	4.20993	6.62154	2.46363
HCC1_AGAACCTTCACCATCC-1	HCC1	Scissor+	Macrophage	Macrophage_Scissor+	Macrophage_Scissor+#HCC1	-1.67709	-1.47279	-0.107021	-1.85273	-1.64842	-0.809934	-0.974001	-2.76055	-2.04106	-2.20184	0.0370356	0.726639	0.155952	2.2146	1.80944	1.41668	0.136378	2.03205	1.00035	1.79357	-0.697248	1.77042	0.00174943	-0.591827	0.432402	3.01413	2.52424	1.09419	1.62928	1.01902	4.12109	2.17971	3.81421	4.87579	3.3702	2.89909	2.57819	3.9882	3.04679
HCC1_AGAACCTTCCATCACC-1	HCC1	0	Hepatocyte	Hepatocyte_0	Hepatocyte_0#HCC1	-1.48081	0.343436	0.378451	-3.48397	0.557616	-3.03599	-0.201228	-2.82853	-0.934415	0.411972	1.27581	0.922059	-2.20887	1.21352	0.505046	-0.256801	0.251918	-1.0348	0.805261	0.462607	3.4658	0.230351	-2.0562	-1.17102	-0.73088	-0.415417	-0.613333	0.415064	0.417872	0.129881	-0.508846	-0.971283	1.29602	-0.270963	0.198504	-0.406943	-2.71664	-1.32652	-0.618543
HCC1_AGAACCTTCGAAGGAC-1	HCC1	0	NK	NK_0	NK_0#HCC1	1.59388	1.76358	2.87506	3.66781	2.17141	1.6638	2.92561	3.753	1.30266	1.5612	-1.78212	-2.96957	-0.893566	-1.93998	0.368075	0.298278	-3.17441	-1.36998	-1.96237	-1.60881	-0.951933	-2.00316	-2.66828	-2.5471	-2.19608	-1.57135	-2.22925	0.460287	0.17445	-0.0563466	-1.82224	-0.571906	-3.12206	-2.75104	-1.10868	-2.47597	-2.46442	-2.67002	-3.18931
HCC1_AGAACCTTCTGTCTCG-1	HCC1	0	T cell	T cell_0	T cell_0#HCC1	-0.822922	0.619409	2.03505	1.77626	0.115107	-0.765844	1.53983	-0.888596	1.40741	1.72755	-1.9535	3.75132	-1.49406	-1.07547	-0.298271	0.142335	-0.877108	-1.68135	-1.53878	-2.28932	-0.42953	-2.5618	-2.39701	-1.75868	-0.283361	-0.342612	-2.90839	-2.18467	1.28084	-2.5323	-2.12831	-1.07174	-0.533653	-2.25324	-2.18972	-2.57304	-4.15024	-1.30392	-3.05829
HCC1_AGAAGCGAGCTGAAGC-1	HCC1	0	T cell	T cell_0	T cell_0#HCC1	-0.12148	1.09192	0.138113	3.13852	1.00677	1.74977	0.511238	1.96033	1.64011	2.01579	-1.76945	-1.07198	-0.0115108	-1.53445	-2.17323	-1.71383	-0.975412	0.214996	0.117822	0.506499	-2.12843	-0.341168	-2.05159	-2.03423	-2.63919	-1.36894	-2.38999	0.800774	-0.99984	-3.33333	-2.1507	-2.30539	1.24451	-0.0551313	-0.206435	-0.760327	-2.22262	-1.38497	-2.46517
HCC1_AGAAGCGCAAACTAGA-1	HCC1	0	Macrophage	Macrophage_0	Macrophage_0#HCC1	-2.26255	0.155529	-3.88005	-0.602251	-1.20639	0.0612692	-3.04063	-1.64846	-4.25571	-3.0232	1.76045	0.138471	0.292023	0.11282	-0.56052	1.61659	1.58913	0.00704267	1.57969	1.56548	3.00263	1.23053	1.97666	3.83491	5.52422	2.66843	3.18529	1.76153	1.06605	2.43788	2.79622	0.724098	2.18028	2.13079	2.0541	2.97603	0.935818	4.23781	5.802
HCC1_AGAAGCGCAACCGGAA-1	HCC1	Scissor-	Fibroblast	Fibroblast_Scissor-	Fibroblast_Scissor-#HCC1	-1.30912	-1.72774	0.531732	-0.267816	2.37402	-2.34381	-0.928026	0.18099	0.950961	0.0417857	-0.249443	0.725361	-0.869565	-1.43856	2.65364	-0.600495	0.437814	-0.532438	-1.33469	-1.13168	-1.20577	-1.81053	-1.42863	-0.484472	-1.53918	-0.963797	-1.51043	3.16813	-0.475313	-2.16216	0.558063	0.442551	-0.637626	0.348596	-1.3113	-1.92042	-3.99098	-1.95135	-2.29966
HCC1_AGAAGCGCAGGATCTT-1	HCC1	Scissor-	T cell	T cell_Scissor-	T cell_Scissor-#HCC1	0.0882913	0.868784	-0.274974	1.20388	-0.226292	-0.359363	0.238635	1.80277	2.26709	3.29942	-1.20167	-0.131827	-0.548484	0.477111	0.294313	0.704679	-1.57872	-0.834658	-1.40878	-2.56773	-0.564858	-0.0509148	-3.54564	-1.23424	0.230179	-2.79077	0.547285	-0.714467	0.360081	-2.25032	-2.08848	0.570876	-0.921745	-1.79821	-0.823976	-2.67251	-4.55151	-1.14461	-2.74766
HCC1_AGAAGCGGTGGATCAG-1	HCC1	Scissor-	Macrophage	Macrophage_Scissor-	Macrophage_Scissor-#HCC1	-1.56656	0.295697	-2.6064	-1.10524	-1.55152	-0.81829	-2.21408	-1.72504	-3.75949	-2.8037	-0.0890232	-1.96461	0.102388	1.6978	0.268145	-0.110624	0.0813634	0.57053	0.880701	-1.02496	-1.95857	-0.595506	2.00545	1.95557	2.16358	0.95668	0.710586	1.42962	0.0160403	-0.798995	-0.377361	-1.05713	1.34005	1.25687	1.49963	5.49708	0.451231	2.04326	2.59662
HCC1_AGAAGCGGTGTTCCAA-1	HCC1	0	Macrophage	Macrophage_0	Macrophage_0#HCC1	-0.991852	-2.68757	1.64025	-0.327895	0.160443	0.66248	-0.310195	1.4428	-2.47563	-2.28677	0.987297	0.294548	1.50914	-1.78143	-0.084415	-0.150738	0.00716522	2.04569	-1.0148	-0.616504	0.09783	0.102892	-1.41254	1.12244	1.08077	2.29568	1.17988	0.678755	1.10896	-0.726463	0.186371	0.122096	0.432885	1.01706	0.261775	-0.547706	-1.63573	0.977453	0.329287
HCC1_AGAAGCGTCACTAGCA-1	HCC1	Scissor-	Macrophage	Macrophage_Scissor-	Macrophage_Scissor-#HCC1	-0.802925	-0.0954455	0.701654	0.816933	-0.168691	0.237624	-1.75083	-4.44864	-2.49264	-3.87396	0.304656	-1.43157	1.51723	1.1279	1.43693	1.344	3.20238	1.59638	2.04611	0.086256	0.205796	1.22117	2.18887	1.95185	-0.712828	-1.13886	1.73752	3.16893	1.55537	2.42085	1.50163	0.979356	1.30886	0.657827	2.46037	1.54677	5.22638	2.4959	2.99044
HCC1_AGAAGCGTCATTTGTC-1	HCC1	0	Macrophage	Macrophage_0	Macrophage_0#HCC1	0.279487	-0.460018	-0.273067	-0.365097	-0.331808	-1.07567	-2.10664	-2.53409	-0.778952	-2.63991	0.771975	-0.0324605	1.47673	-1.24487	-0.840276	-0.186995	0.754196	0.691599	1.25578	3.16251	1.80091	1.45245	2.7712	-0.593165	-0.103647	1.20637	0.181847	0.470538	3.01564	1.49104	0.0973814	1.68382	0.77879	1.18465	-0.217121	1.96127	1.57209	2.8448	8.3886
HCC1_AGAAGCGTCTATCACT-1	HCC1	Scissor-	Macrophage	Macrophage_Scissor-	Macrophage_Scissor-#HCC1	-0.831944	0.63092	1.64506	-3.77151	-2.18292	-3.1039	-1.70671	-6.70048	-0.995074	0.0458168	-0.970622	2.61289	-0.661987	0.468062	-0.231224	-1.29031	-1.3534	-1.76584	-0.502297	-1.693	-0.0307428	-1.39042	1.11775	-2.11332	-2.08796	-1.76457	-1.42975	-0.0938902	1.08936	-0.946304	-0.756226	-2.2135	-0.0450627	-2.65073	-1.49716	-0.480913	-0.806885	-3.77166	-1.3118
HCC1_AGAAGCGTCTGCTCTG-1	HCC1	Scissor-	Macrophage	Macrophage_Scissor-	Macrophage_Scissor-#HCC1	-0.918228	0.593974	0.0334811	-0.315737	-1.34438	-1.58885	-0.763428	-1.59098	-2.05424	-1.48282	0.238176	-0.849392	1.43617	0.0669892	0.269982	0.643282	-2.3185	1.79793	0.0827489	-1.09789	2.09911	-0.110235	-0.988385	1.58428	1.54167	-1.22565	0.96918	1.80927	2.64097	-0.50833	2.07801	0.858191	1.77909	4.8609	3.24815	3.27654	0.835037	2.29174	4.46605
HCC1_AGAAGTAAGATGGCAC-1	HCC1	0	T cell	T cell_0	T cell_0#HCC1	-0.142353	0.409534	1.01942	3.02498	1.92287	0.726167	-0.406075	0.150746	0.82164	1.55619	-0.105109	0.393605	-0.0796773	-1.70486	-0.0656732	0.324253	-0.6202	-1.15958	-0.180842	-1.94121	-1.25778	-0.352316	-1.95851	0.173414	0.876555	0.238481	-3.13607	1.55069	0.370938	-1.94729	-2.90641	-1.80029	-1.62955	-1.44913	-1.95006	-2.41115	-2.81505	-3.17412	-2.95734
HCC1_AGAAGTACAATCTCTT-1	HCC1	Scissor+	Macrophage	Macrophage_Scissor+	Macrophage_Scissor+#HCC1	0.211481	-1.513	-2.15646	-2.36026	-0.242719	-0.841092	-3.48314	-2.97478	-2.78016	-3.32745	1.10431	1.30234	1.99091	4.62229	3.405	0.663101	1.53861	3.76842	2.51849	4.60247	1.07204	2.65197	0.925184	-0.395522	2.28555	3.25354	3.85298	2.87197	1.65445	1.05499	2.13043	2.27377	1.08391	4.50002	3.16859	2.89878	4.26724	2.3566	4.71347
HCC1_AGAAGTACACTGAATC-1	HCC1	0	Macrophage	Macrophage_0	Macrophage_0#HCC1	-2.04636	-0.762849	-1.37826	-1.8098	-1.4709	-2.02272	-2.35881	-3.58852	-2.0863	-5.03917	2.073	0.961292	0.585778	3.60403	0.791136	2.79691	1.30865	4.51812	1.27174	1.94226	0.624154	1.36762	2.84335	0.41193	2.41102	2.19437	2.02753	1.40827	-0.799312	3.3266	1.78152	1.5288	3.05079	1.7086	2.01132	3.34172	5.15828	3.1438	3.28128
HCC1_AGAAGTAGTGGATTTC-1	HCC1	0	Macrophage	Macrophage_0	Macrophage_0#HCC1	-1.6708	-0.429551	-2.79369	-0.348147	-0.742623	-0.0110521	-4.66798	-5.13364	-2.15737	-5.0584	3.60647	2.14298	1.0566	3.28627	2.6086	3.27295	2.02474	3.15292	3.5153	3.94311	2.84115	0.618983	3.15316	2.88286	2.16654	3.09614	2.0739	2.95998	2.01672	3.09557	2.4646	3.00457	2.08578	5.05188	3.1461	4.34914	3.85131	3.64982	4.56527
HCC1_AGAAGTATCACCTCAC-1	HCC1	0	Macrophage	Macrophage_0	Macrophage_0#HCC1	-0.186926	-0.913216	-0.544513	-2.7894	-1.94795	-1.65576	-4.343	-3.01028	-3.03198	-3.51901	0.812016	2.12284	0.333481	1.30203	0.425939	2.13031	2.73588	-0.84538	1.25276	0.538917	0.433066	0.275061	0.25932	0.977105	0.855424	2.05475	2.0951	0.804306	1.88386	1.02569	3.47429	1.64503	3.07391	1.8091	3.47724	0.841159	6.91229	4.20117	0.83979
HCC1_AGACAAAAGCATCCTA-1	HCC1	Scissor-	Fibroblast	Fibroblast_Scissor-	Fibroblast_Scissor-#HCC1	-1.2713	-1.06847	0.853593	-0.0099456	0.995327	-1.59825	-1.32168	-0.255322	-1.83252	0.822591	-0.08346	0.532361	-0.305496	-0.482872	5.23457	0.466907	0.11284	2.89872	0.433153	-1.70936	-0.597596	-1.49216	-0.752591	0.117085	1.06489	-0.985041	-1.6806	2.49413	2.46628	-0.966422	2.62159	1.02339	-1.64412	0.846267	-0.410509	0.406738	-2.20481	-1.93231	-2.29357
HCC1_AGACAAAAGCGCACAA-1	HCC1	0	NK	NK_0	NK_0#HCC1	1.47804	1.12477	1.27262	1.14018	1.3463	1.86344	2.82614	1.49856	0.529682	3.19869	-0.896035	-1.99911	-0.241465	-2.7023	-1.1816	-1.49578	-1.57929	0.748527	-2.52907	-3.38086	-2.91274	-0.125243	-0.62404	-0.759266	-1.0935	-2.92905	-1.69812	-2.05245	-1.02482	-2.09085	-2.02245	-0.731131	-2.83395	-1.85745	-2.239	-1.64447	-3.55432	-1.80672	-2.37614
HCC1_AGACAAAAGGTGGCTA-1	HCC1	Scissor+	Macrophage	Macrophage_Scissor+	Macrophage_Scissor+#HCC1	1.09926	-0.415615	-0.17893	-0.973035	-1.10606	-0.820244	-0.671505	-3.5058	-2.08874	-3.84903	0.107418	1.55222	-0.462941	1.37023	1.59323	-0.275451	-1.86503	-0.2585	1.62548	-1.11817	1.22763	-0.676596	-1.96047	-0.204012	0.45511	1.66604	0.796042	-1.66644	-0.372476	2.39704	-0.105967	0.446288	0.484684	-0.244811	1.85747	2.62762	3.39992	1.30488	1.18746
HCC1_AGACAAACACCATAAC-1	HCC1	0	Macrophage	Macrophage_0	Macrophage_0#HCC1	-1.6296	-3.12527	-1.12846	-2.3484	-1.60262	-1.51837	-3.23403	-2.67597	-2.46342	-3.43007	0.847102	0.264238	0.697216	1.671	-0.15405	0.682514	0.433554	1.65377	1.04225	1.68293	1.29899	1.79465	0.337784	1.71701	2.53203	3.86	2.35408	3.49498	1.16693	1.06136	1.97466	0.844464	4.02448	2.76958	2.23561	2.89992	2.16622	2.79935	7.29996
HCC1_AGACAAACAGACGATG-1	HCC1	0	Macrophage	Macrophage_0	Macrophage_0#HCC1	-0.110145	-2.55725	-1.71899	0.848107	-0.246822	-1.50697	-3.52813	-2.79522	-3.6707	-3.4954	0.560053	2.80662	1.2939	1.80581	0.298349	1.7487	3.54599	1.44344	0.606317	0.539392	1.0928	3.66843	2.10742	2.26157	0.227659	3.62317	1.36077	3.08974	-0.0494929	2.35851	1.86656	1.73774	2.80678	1.82258	2.38054	2.91019	5.64407	2.66204	3.87688
HCC1_AGACAAAGTCTCGCGA-1	HCC1	Scissor+	Macrophage	Macrophage_Scissor+	Macrophage_Scissor+#HCC1	0.902622	-1.21219	-1.2159	-1.8261	-1.9854	-1.16702	-2.57645	-1.99254	-2.08773	-4.08579	0.899126	2.7185	0.388869	2.81112	0.600116	0.163434	5.23794	1.75636	1.82492	2.58749	2.38364	1.97108	3.31331	2.6846	1.01813	1.76324	2.15106	3.41325	1.43727	0.476425	2.16512	3.20913	2.15142	2.11803	3.2591	1.70766	5.36545	4.04303	4.39688
HCC1_AGACAAATCCTTGACC-1	HCC1	0	Macrophage	Macrophage_0	Macrophage_0#HCC1	-1.93617	-2.54771	-3.04948	-0.72453	-1.47421	-0.704467	-2.46055	-1.01244	-3.16816	-1.51233	2.38799	0.619258	1.69165	1.14434	-0.0318604	2.54159	2.06061	0.64583	0.610563	3.6889	-0.150447	2.43854	2.41445	0.490384	1.77746	2.98643	0.974321	0.967843	1.68543	2.11754	1.45806	1.75741	1.4634	2.86154	3.27963	3.08478	3.15306	5.2573	4.43307
HCC1_AGACAAATCTAGTGTG-1	HCC1	Scissor+	T cell	T cell_Scissor+	T cell_Scissor+#HCC1	0.70936	1.51288	1.4608	1.13192	2.18117	2.69425	0.489045	3.4716	2.58563	1.37915	-1.0727	-2.15835	-0.132862	-0.453528	-0.39352	-1.17859	-2.50588	-0.666685	-1.72432	-0.251625	-1.3911	-2.16742	-1.03474	-0.378807	-1.66018	-0.191928	-2.28085	-0.112501	-0.25393	-1.69739	-4.00751	-1.33904	-0.618444	-2.81035	-2.7458	-3.21809	-3.68733	-2.69506	-2.73598
HCC1_AGACAAATCTGTACAG-1	HCC1	Scissor+	Macrophage	Macrophage_Scissor+	Macrophage_Scissor+#HCC1	-0.343388	-0.530489	-0.414325	-3.88679	-3.41619	-2.41771	-2.3387	-2.40171	-2.48021	-3.29243	4.33586	0.600086	0.949864	2.73937	1.32766	1.87814	3.7968	0.0810699	1.4827	1.00483	1.95753	0.976234	4.58343	0.521553	3.88763	1.83762	2.75811	5.45534	1.52318	2.59137	0.461931	0.440118	3.3289	3.40564	3.82135	2.72803	2.83458	3.43824	2.65795
HCC1_AGACACTAGGCCACCT-1	HCC1	0	Macrophage	Macrophage_0	Macrophage_0#HCC1	-0.749364	0.04367	-0.742456	-1.03398	-1.30168	-1.17749	-1.12893	-1.75463	-0.211899	-3.6325	0.505966	2.8454	1.31671	-0.908318	0.408356	1.76713	0.455728	0.627292	0.160336	1.03511	0.799505	1.29224	0.725076	0.621984	2.72338	-0.686373	1.66145	3.1515	3.3283	1.51295	0.463709	1.03047	0.375054	3.15147	1.32038	3.32924	1.85465	4.65248	3.59794
HCC1_AGACACTAGGCCTGCT-1	HCC1	Scissor-	NK	NK_Scissor-	NK_Scissor-#HCC1	0.0494961	0.995151	1.69325	1.39054	1.91289	0.315398	0.59057	2.63442	1.90223	1.13118	-1.83395	-1.09809	-1.07136	-1.48683	-1.64996	-0.610389	-2.63372	-2.62843	-1.37171	0.131734	-3.20088	-1.52861	-3.44668	-1.15233	-3.24359	-2.04165	-2.50109	1.0887	-1.99375	-1.16558	-1.38752	-2.24733	-0.344326	-2.25886	-1.70095	-2.91392	-2.25112	-2.33282	-2.77332
HCC1_AGACACTAGGCTTTCA-1	HCC1	0	Macrophage	Macrophage_0	Macrophage_0#HCC1	-1.2684	-0.549334	-0.664056	0.838274	-1.0038	-0.54824	-2.05367	-2.00446	-1.84636	-1.97473	0.443411	1.13194	-0.927838	-0.59045	0.180119	1.82595	0.805637	1.10435	3.63769	-0.201144	1.18503	0.0653516	0.655379	0.281353	2.59388	2.23307	1.73128	0.798969	0.728992	2.70295	0.842972	4.703	-0.82747	1.2006	2.13648	0.823138	5.82371	3.76356	1.93266
HCC1_AGACACTCAAGCAATA-1	HCC1	Scissor-	Macrophage	Macrophage_Scissor-	Macrophage_Scissor-#HCC1	-0.515588	-3.90964	-2.27219	-1.71156	-2.39602	-1.86597	-2.67836	-4.75717	-3.33026	-3.59642	0.855893	5.17618	-0.989844	-0.379083	0.934995	1.6511	0.681006	1.33979	0.644075	2.3952	2.07736	2.14888	4.71341	2.03243	2.22608	1.86183	1.78438	3.79584	1.95576	2.27093	2.46967	4.17261	3.50535	1.77073	2.76759	3.66969	5.17326	5.04156	4.62596
HCC1_AGACACTCACTAGAGG-1	HCC1	Scissor+	T cell	T cell_Scissor+	T cell_Scissor+#HCC1	-0.501155	-0.229306	2.35633	0.848725	0.340301	0.0717411	1.30132	0.981222	-0.513838	1.35715	-1.38638	-1.70331	-2.79742	-1.79334	-0.338871	-0.173988	-2.3857	-2.43191	-0.736416	-1.88937	-3.08363	-3.97177	-2.03915	-1.47871	-2.03063	-2.83691	-2.04328	-0.451575	-2.87449	-1.09438	-2.66751	-2.24073	-1.25991	-2.87572	-0.551134	-2.96851	-3.29867	-3.65087	-3.4226
HCC1_AGACACTCATGATGCT-1	HCC1	0	Macrophage	Macrophage_0	Macrophage_0#HCC1	-0.235332	1.00572	-2.58419	-0.374016	-0.572723	-1.0611	-3.2439	-2.38008	-1.11605	-5.17894	-0.292343	-0.482068	-1.4811	0.50744	-0.947073	-0.429239	-1.52432	-1.19977	-0.40102	0.758542	-0.957246	2.70133	2.91318	3.98985	0.158529	1.23269	-0.00713172	1.20522	-0.277771	-1.24112	0.0418445	0.251629	0.490112	0.968179	2.45547	3.11186	1.10126	1.79054	3.84156
HCC1_AGACACTCATTGAAAG-1	HCC1	0	Macrophage	Macrophage_0	Macrophage_0#HCC1	0.762418	0.761361	-0.875189	-0.168215	-2.13316	-2.10485	-3.33625	-3.11701	-1.00988	-2.02762	0.651643	1.99083	0.00237314	1.9463	0.305324	2.25109	1.26827	-0.399285	3.38211	-1.22489	-0.807989	-0.398956	0.697462	-0.246615	-0.387028	-0.226498	2.37809	0.509706	0.00123505	1.74682	1.26257	2.83468	1.54135	1.71181	2.38954	1.37088	4.51339	2.10734	3.43798
HCC1_AGACACTGTCCTTTGC-1	HCC1	Scissor+	T cell	T cell_Scissor+	T cell_Scissor+#HCC1	-0.915016	0.494532	1.45478	1.16765	0.3806	2.66729	0.699692	1.01729	0.868974	3.19608	-2.92311	-2.14259	-2.94438	-1.62638	0.588873	-3.56026	-0.484978	-0.0802321	-1.55131	-0.417265	-1.09883	-2.89414	-1.81836	-1.08702	-3.23468	-1.43569	-3.18248	0.138044	-1.78851	-2.19736	-3.92028	-1.42351	-2.09874	-4.14656	-3.87393	-3.65885	-3.29575	-3.01944	-3.45086
HCC1_AGACACTGTTATGACC-1	HCC1	0	Macrophage	Macrophage_0	Macrophage_0#HCC1	-0.351471	-1.52764	-1.05279	-1.4112	-1.2337	-0.552266	-1.18078	-2.31708	-1.24982	-3.58487	1.33017	1.76472	0.235435	1.13362	1.45088	2.6457	2.77352	1.23897	1.06414	0.66431	1.46262	1.77967	1.42638	1.74583	1.84003	2.44892	2.86209	1.40974	1.97934	2.1187	2.07924	1.86004	1.88768	2.41136	2.86848	2.56029	4.39426	5.17026	5.96282
HCC1_AGACACTGTTCAATCG-1	HCC1	0	NK	NK_0	NK_0#HCC1	0.666017	0.997145	2.28161	1.78397	1.78288	-0.264676	1.13411	3.84868	2.55141	1.14968	-1.6293	-2.89037	-3.10464	-0.623165	-3.97236	-1.06117	-1.54467	-2.83	-1.55609	-2.27309	-1.36072	-2.27647	-2.81849	-3.00002	-0.79465	-2.27548	-2.21232	-3.13364	-2.49787	-1.62881	-0.403505	-2.87514	-3.86983	-0.42981	-2.23137	-1.62306	-4.21945	-2.68305	-2.79194
HCC1_AGACACTGTTGTCATG-1	HCC1	0	Macrophage	Macrophage_0	Macrophage_0#HCC1	-0.198199	-0.829015	-2.06508	1.32604	-2.45345	-1.48461	-3.19619	-2.14623	-2.87252	-3.34342	1.53506	2.56672	0.720969	2.87935	1.72906	1.24391	-0.158487	0.896037	-0.951515	1.00199	0.299882	2.76324	3.38149	0.536974	2.68752	2.71207	-0.213353	1.79485	1.34901	1.10722	1.21615	1.88997	2.88359	2.19762	3.19205	2.64561	3.92645	4.20874	4.47229
HCC1_AGACACTGTTTGTGGT-1	HCC1	0	Macrophage	Macrophage_0	Macrophage_0#HCC1	1.37737	-1.55135	-2.20899	-0.809557	0.147289	-0.920594	-1.68535	-3.80076	-2.45396	-3.79194	2.42472	1.16088	1.79505	-0.0499084	0.917399	1.19255	0.793467	2.2435	0.271332	0.775906	2.22972	2.68735	3.891	0.80991	-0.305735	1.7416	2.8343	1.73705	2.76829	0.972863	3.30209	2.30897	2.22902	4.22803	2.01417	-0.260357	4.3396	3.27495	6.39572
HCC1_AGACACTTCCATCACC-1	HCC1	0	NK	NK_0	NK_0#HCC1	1.16451	0.0352403	1.56027	-0.658386	-1.29688	2.09024	-0.75352	1.60415	0.524843	3.25261	1.23464	-2.61289	-3.36704	-0.833231	-3.3005	-3.8374	-2.65029	-1.13248	-2.39812	-0.0941019	-0.567738	-3.0423	-1.64106	-1.27224	-3.68944	-1.16609	-1.25802	-2.84488	-2.8517	-2.88969	-2.18175	-0.0606746	-4.00972	-0.986412	-3.1749	-2.275	-2.83976	-4.77735	-3.44417
HCC1_AGACACTTCTATACTC-1	HCC1	Scissor+	Macrophage	Macrophage_Scissor+	Macrophage_Scissor+#HCC1	-1.12355	-1.38656	-0.800996	-0.360686	0.01635	-0.723781	-2.31413	-2.27925	-3.06688	-3.86648	1.85015	1.57952	0.525449	2.16685	0.362631	2.1058	1.83386	2.51747	1.35852	2.85385	2.27764	3.05866	4.17137	3.26742	0.961511	2.95068	1.59437	2.06671	1.22532	3.17514	1.54346	1.70691	2.56939	1.89631	3.72135	2.60417	3.95441	6.43435	4.80177
HCC1_AGACACTTCTGAATCG-1	HCC1	0	T cell	T cell_0	T cell_0#HCC1	-0.820666	0.692771	2.09812	3.78061	0.437894	-0.0762386	0.339445	0.186577	0.762523	2.26327	-1.03063	0.285967	-1.32214	-1.44015	-1.02289	-1.23707	-0.576943	-1.97197	-0.873037	-0.408748	0.776215	-3.1331	-1.80347	1.51366	-1.8327	-1.18775	-3.4346	0.26329	-1.53769	-3.18697	0.324699	1.21586	-1.09525	-3.94184	-2.50473	-1.96686	-2.89566	-3.06999	-2.65651
HCC1_AGACAGGAGATGAAGG-1	HCC1	0	Hepatocyte	Hepatocyte_0	Hepatocyte_0#HCC1	-2.65425	0.0515654	0.522734	0.420991	0.679063	-1.3024	0.14301	-3.37491	0.906096	-0.4368	-0.495469	1.43974	0.661529	0.138368	-2.00089	-0.914145	-1.6231	-1.22021	-0.394178	0.704042	2.74353	-0.569215	-0.174136	-0.361045	-0.29329	-0.779196	-0.437839	-4.23662	-0.157535	-0.0823575	-1.92493	-0.882091	0.981101	-3.76459	-2.14578	-0.369119	-4.09378	-2.49475	-4.44867
HCC1_AGACAGGAGCATCCCG-1	HCC1	0	B cell	B cell_0	B cell_0#HCC1	0.650546	-0.86047	0.36798	0.679373	2.84376	0.886004	0.179542	1.85524	2.25141	-2.23993	-2.63067	-1.94739	1.53445	-1.71359	-0.662128	-1.72612	-1.17336	-1.10406	-0.916414	-2.33509	-1.57041	-0.786771	-3.03361	0.000941247	-0.7443	2.15322	-0.226013	0.100026	-0.298769	-0.280206	-0.96373	-1.69094	-1.40182	-0.45912	-1.51648	0.0548395	-2.87438	-1.13001	-2.69101
HCC1_AGACAGGCACGGGCTT-1	HCC1	0	Macrophage	Macrophage_0	Macrophage_0#HCC1	-1.35938	-1.21212	0.710545	-2.85149	-1.69756	-0.747729	-2.55713	-4.10867	-0.00901866	-5.20939	1.8088	-0.710115	0.754013	0.831093	0.975791	0.88872	2.71244	-0.0179277	2.50741	0.365692	1.97288	0.595404	2.88833	2.84537	2.96112	1.19807	0.518089	0.789338	0.0503379	1.85019	1.50568	4.44707	2.01024	2.57241	1.32899	1.63485	6.25453	4.03612	2.94423
HCC1_AGACAGGCAGTGGGTA-1	HCC1	Scissor+	Macrophage	Macrophage_Scissor+	Macrophage_Scissor+#HCC1	0.0639399	0.392738	-2.82398	-0.89768	-1.82468	-1.78804	-3.53656	-3.47678	-2.70551	-2.85982	-1.1455	0.323282	0.797497	0.883744	0.319128	-1.41794	-0.768894	2.26782	-2.02929	2.66332	1.76873	2.13505	2.8316	2.90087	1.66504	5.05912	1.24548	1.44856	0.267919	1.7692	0.0799563	2.37335	-0.906099	0.487842	1.40132	3.31884	2.78621	6.17724	3.4353
HCC1_AGACAGGCATGACTAC-1	HCC1	0	Macrophage	Macrophage_0	Macrophage_0#HCC1	0.372046	0.842901	0.800797	-1.30804	-0.402825	-1.21385	-1.08013	-1.87972	-2.41887	-3.59915	-0.335991	0.750721	2.42889	-0.212274	0.880376	-0.725791	0.620236	1.11343	0.499988	1.29246	-0.0197047	0.398785	0.62701	1.67932	-2.02274	-0.374101	-0.545392	2.11382	-0.0339441	1.96124	1.86293	1.03985	2.08069	1.24261	-0.46666	0.370566	5.14683	1.49659	5.19502
HCC1_AGACAGGCATTCAGCA-1	HCC1	Scissor-	Macrophage	Macrophage_Scissor-	Macrophage_Scissor-#HCC1	-1.00198	-1.06681	-1.22974	-1.35698	-1.87561	0.104702	-3.81615	-2.26763	-0.303185	-1.7477	-1.92639	2.01431	-0.617715	1.08146	-0.738067	1.7084	3.67878	3.0443	0.878445	0.224537	0.548743	4.29156	0.0859175	-0.508409	1.09695	0.313305	1.6794	2.60754	1.86164	-1.02889	0.733103	-1.68985	1.78725	1.47677	2.3039	2.63419	3.85279	2.78699	3.57987
HCC1_AGACAGGTCGGTTCAA-1	HCC1	Scissor-	Macrophage	Macrophage_Scissor-	Macrophage_Scissor-#HCC1	-1.41458	0.209977	-1.44868	-2.00998	-1.33526	-1.41111	-2.23643	-2.79402	-2.38887	-2.59535	-0.557419	1.69794	2.58927	2.7916	0.608053	0.823927	2.5052	2.6205	2.07126	0.93225	2.06311	2.61215	0.975438	0.487945	-0.181019	1.88863	2.17313	3.57561	1.19543	-0.246569	1.85245	1.00987	4.02731	1.93029	1.91541	1.26685	3.69327	1.81524	3.98483
HCC1_AGACAGGTCTACTCAT-1	HCC1	0	Macrophage	Macrophage_0	Macrophage_0#HCC1	0.0474018	-1.3289	-2.88243	-0.727246	-1.82673	-1.47598	-3.32964	-2.96048	-3.40655	-3.50551	3.18058	1.07208	1.11869	1.14262	1.01646	1.14055	2.88473	1.39814	1.2569	1.75928	0.645651	3.26595	3.1214	1.1088	2.04965	4.57278	2.04882	0.915382	0.781745	0.425419	0.601293	3.6617	2.8199	0.606078	2.49209	2.56091	3.27293	4.76483	5.12441
HCC1_AGACAGGTCTCATGGA-1	HCC1	0	NK	NK_0	NK_0#HCC1	1.75607	0.0670123	2.04401	2.04927	2.76941	2.75405	3.1214	3.02581	1.26747	4.25618	-1.30459	-0.945305	0.0859686	-1.96547	-1.64578	-2.46337	-1.6704	-2.51539	-2.2301	-3.17521	0.640329	-0.73183	-1.62939	-1.09123	-2.6361	-3.07491	-1.1163	-2.85118	0.586806	-1.62427	-0.278697	-0.478342	-1.81716	-1.73563	-2.67012	-3.63208	-4.16774	-3.56825	-3.66317
HCC1_AGACCATAGCACACCC-1	HCC1	Scissor+	Macrophage	Macrophage_Scissor+	Macrophage_Scissor+#HCC1	-1.50677	-0.640706	0.278724	-0.345758	-2.30344	-0.891039	-2.53215	-1.17396	-1.58162	-4.11737	-0.977297	2.76534	1.20004	-0.0702935	1.96307	1.3142	3.34554	2.36853	0.931298	1.7506	-0.100174	2.1459	3.25938	2.07831	4.06136	2.46799	1.60084	0.395564	-0.37617	1.22013	0.750541	0.883584	0.701374	0.758769	2.93117	2.21386	3.98141	4.54178	3.67619
HCC1_AGACCATCAAGTTCGT-1	HCC1	Scissor-	Macrophage	Macrophage_Scissor-	Macrophage_Scissor-#HCC1	0.222129	-0.17257	-0.236408	-1.22858	1.26737	-4.43456	-2.50688	-4.46093	-0.852125	-2.55875	-0.327472	-2.10456	-1.8047	0.550643	1.41893	0.129602	1.51425	0.266076	0.375571	0.667901	1.12344	1.52291	-0.514221	0.85052	-1.951	0.759557	1.56353	-1.30877	1.22497	0.841825	2.74955	-1.63614	-2.45994	0.219399	0.0743935	0.847404	1.93505	-2.03861	1.38526
HCC1_AGACCATGTCTTGAAC-1	HCC1	Scissor+	Macrophage	Macrophage_Scissor+	Macrophage_Scissor+#HCC1	-1.3373	-1.53192	-1.14158	-1.20983	-0.197986	-2.82869	-0.276228	-3.34533	-1.54146	-2.1916	0.385122	0.274493	0.746373	0.492435	-0.14071	2.52998	1.43813	1.63694	0.558413	-1.05879	1.98256	1.79284	2.77792	2.96728	1.69301	2.3522	1.16433	3.3382	0.797111	0.0793163	3.78672	2.34209	1.09264	5.23539	2.7918	2.94372	2.94622	3.66664	2.27871
HCC1_AGACCATTCAAGAAAC-1	HCC1	0	T cell	T cell_0	T cell_0#HCC1	-2.34177	0.139102	0.840608	0.783629	3.20512	1.85399	2.12886	0.792915	-0.340238	3.71572	1.55583	4.92715	-2.0287	0.212279	-1.72828	-1.26127	-1.76298	-1.54404	-1.54322	-0.244013	-0.962366	-1.75222	-3.393	-2.33411	-0.747985	-0.180284	-1.2757	0.147654	-0.703313	-0.531534	-1.52249	-1.79946	-2.05189	-1.68236	-0.57102	-1.86735	-3.739	-0.250709	-2.85553
HCC1_AGACCATTCACTGGGC-1	HCC1	0	B cell	B cell_0	B cell_0#HCC1	1.24032	0.440038	1.47835	0.422983	0.668002	0.827727	-0.471524	-0.0190045	-0.434862	-2.1624	-0.826475	-1.82963	-0.428571	-2.51959	-2.20768	2.22702	-1.47188	-1.72481	0.0719664	0.0620361	-1.72298	1.58716	-1.87474	-1.2532	2.72718	2.95218	-0.223474	-0.0579954	0.261689	-1.65316	-0.141339	-0.668404	-0.84463	0.075639	-0.242197	-2.73817	-1.38421	-1.02714	-1.75106
HCC1_AGACCCGAGATTAGAC-1	HCC1	Scissor-	T cell	T cell_Scissor-	T cell_Scissor-#HCC1	0.760561	1.23836	1.81694	-0.679071	1.90968	2.17636	0.604124	3.27524	2.72977	2.92295	1.18978	0.914832	-1.56483	-3.30578	-1.38247	0.33926	-2.11369	-1.30354	-2.03011	0.216827	-2.14676	-3.69707	-0.79069	-1.58065	-2.24041	-2.70144	-2.80359	-0.469067	0.146683	-1.94859	-2.22866	-2.4501	-1.66253	-2.35577	-3.03738	-2.72501	-3.85691	-1.91884	-1.36346
HCC1_AGACCCGAGCATGTTC-1	HCC1	0	Macrophage	Macrophage_0	Macrophage_0#HCC1	-1.79151	-2.65532	0.923995	-0.881924	-0.834084	1.53874	-0.802099	-2.67297	-1.22362	-3.13822	0.127369	0.44297	0.756231	0.979852	1.38788	1.64086	2.62261	0.902441	2.76315	3.74999	0.847739	1.8311	0.672216	1.22223	-0.789035	-0.00120661	2.74624	3.10137	0.808452	2.1544	2.84052	4.77002	0.121323	2.99302	3.1195	0.497172	6.11995	4.05118	3.45814
HCC1_AGACCCGAGTTTGTCG-1	HCC1	0	Macrophage	Macrophage_0	Macrophage_0#HCC1	0.00139157	-0.78029	0.81003	-0.0891613	-2.17207	-0.605964	-0.91823	-1.81633	-1.46999	-2.57313	-1.26923	-1.04263	0.0176817	0.733828	-0.0772091	0.201932	0.485838	-0.605746	0.00244637	0.148975	-0.167431	2.87448	0.30282	-0.740686	-1.23249	-1.30441	1.37937	-0.10422	1.31261	0.0491116	0.116916	1.20292	-1.68027	0.301228	1.40691	2.59053	1.65885	1.77078	3.73753
HCC1_AGACCCGCATCCTAAG-1	HCC1	0	Hepatocyte	Hepatocyte_0	Hepatocyte_0#HCC1	-0.522026	0.882246	0.56563	-2.11378	0.85685	-4.47952	-2.74136	-0.569199	-1.85713	0.0684024	1.52576	1.32493	-1.4024	-0.36363	0.220718	0.120511	-2.52694	-0.61071	0.587047	-0.285818	1.84981	-1.9721	-0.207676	-1.14244	-1.74184	0.290174	-0.636013	0.00578193	-0.0779315	-0.795064	0.504495	-0.827735	0.523718	-1.59123	1.25214	-0.611201	-3.30077	-1.69347	-2.03663
HCC1_AGACCCGCATTGACCA-1	HCC1	0	NK	NK_0	NK_0#HCC1	0.954136	1.65215	1.32223	0.222251	-0.517208	0.358162	1.93925	3.26372	1.75885	2.59182	-0.86774	-1.09115	-0.0565462	-1.03874	-0.677739	0.160622	-1.50527	0.466653	-0.439573	-0.926811	-2.50617	-2.05844	-1.35693	-0.747363	-1.7499	0.474006	0.0117953	-0.410861	-1.47459	-2.18233	-3.3499	-3.63455	-1.16465	-1.39569	-1.55017	-1.86684	-2.78029	-2.52827	-2.93143
HCC1_AGACCCGGTTGCCAAT-1	HCC1	Scissor-	Fibroblast	Fibroblast_Scissor-	Fibroblast_Scissor-#HCC1	-0.410071	-0.542035	0.0910991	0.577581	0.320967	0.0341008	-0.4939	-0.891446	-2.33629	0.770203	-1.00884	2.22368	0.289508	-1.52538	0.578368	1.2793	-2.69232	0.64794	-0.886004	-1.60322	0.409742	-2.33333	-1.59513	-0.383365	-2.45148	-1.29686	-1.30962	-1.26539	2.03793	1.02915	-0.559676	-1.78345	-2.43562	1.49555	0.175554	2.94654	-2.56003	-1.27455	-0.179591
HCC1_AGACCCGTCATGCCCT-1	HCC1	0	Macrophage	Macrophage_0	Macrophage_0#HCC1	-0.629799	-0.766002	-0.182963	-1.71514	-0.758969	-1.99203	-1.35743	-2.70093	-3.21041	-3.86338	2.1832	1.06915	0.708674	2.54015	1.51608	2.06533	2.14707	2.66427	3.29315	1.66891	1.09906	1.44431	2.30357	3.0388	0.336226	2.09346	4.14327	2.68582	1.47862	3.28913	2.64812	0.45508	1.61156	1.56596	1.53729	2.85597	3.98027	4.05576	4.03216
HCC1_AGACTCAAGACAACTA-1	HCC1	Scissor-	Macrophage	Macrophage_Scissor-	Macrophage_Scissor-#HCC1	1.06875	0.0764581	-0.705486	-0.228124	0.16262	-1.02721	-3.34414	-2.65651	-0.644712	-3.7652	-0.639251	1.28541	-0.107222	-0.180666	2.42264	1.37757	0.420518	1.973	1.72427	1.79369	0.151848	-1.15556	2.24949	0.842483	0.33315	0.469278	1.81489	2.4628	1.55317	1.41677	1.92432	2.08271	0.84731	1.882	1.7688	2.78993	4.71944	3.58585	4.02926
HCC1_AGACTCAAGCACTCCG-1	HCC1	0	Macrophage	Macrophage_0	Macrophage_0#HCC1	0.501265	-0.192947	0.550941	-0.583151	-3.53438	-0.843479	-6.30995	-2.80118	0.654612	0.850041	-0.536472	-1.01912	-0.265101	1.6656	0.616842	0.422027	-0.247216	-1.06399	2.86329	-1.55971	1.06729	-1.77317	-0.104425	-0.830461	0.287637	-0.652476	0.708775	-0.190359	1.52962	-0.69301	1.19364	2.69708	0.420515	0.639081	1.76667	0.78752	5.67007	1.04131	-0.147772
HCC1_AGACTCAAGCGTCTGC-1	HCC1	Scissor+	Macrophage	Macrophage_Scissor+	Macrophage_Scissor+#HCC1	0.0015077	-4.47111	0.524378	0.44279	-2.86955	-1.48341	-3.69679	-4.4463	-0.192816	-3.0953	-0.266368	-1.1002	-0.559646	0.162313	1.60972	0.879666	1.11927	2.70938	4.37931	-0.528542	1.33877	0.122004	0.843772	-0.0120527	1.54608	-0.800426	2.90075	2.03766	0.209966	2.88434	2.95359	1.29919	3.1123	0.941895	2.42115	3.33887	5.99352	1.74898	1.57869
HCC1_AGACTCACACAATGAA-1	HCC1	Scissor-	B cell	B cell_Scissor-	B cell_Scissor-#HCC1	-0.0807901	-1.89964	-0.0295063	1.04553	1.17169	-0.70768	-2.46154	3.94603	0.809353	0.57228	-1.45252	1.96813	-2.01348	-3.50043	-1.17408	-0.9473	-2.59459	-3.27516	0.00580959	-0.552665	-2.60445	-2.57699	-1.19617	0.155677	-1.04371	-1.86428	-1.08709	-4.12157	-1.87533	-1.68784	-1.55014	-2.03317	-2.06564	-0.847999	-1.79841	-3.16606	-1.42169	-1.72108	-3.66746
HCC1_AGACTCACACCCTTGT-1	HCC1	0	Macrophage	Macrophage_0	Macrophage_0#HCC1	-1.88753	-2.20112	-1.52342	-1.51197	-2.07619	-0.0107668	-2.55366	-3.72659	-1.66381	-3.02637	-0.399118	2.23565	0.699846	0.506099	3.71478	0.870147	1.06842	-1.53378	0.834081	3.77606	0.993703	1.15864	1.78496	1.59039	1.52758	2.97694	1.64019	2.23905	2.22151	1.22965	3.00663	0.309	2.44686	0.921055	3.19971	3.53518	3.01274	4.87247	2.9579
HCC1_AGACTCACAGACCAAG-1	HCC1	0	B cell	B cell_0	B cell_0#HCC1	-0.19371	-0.0427664	0.915299	1.13793	0.287937	0.218572	1.93719	3.47082	0.935205	-1.02458	-0.281523	-2.61454	0.592055	1.49125	-2.1743	-0.394721	0.889056	-2.85335	-1.25261	-0.937027	-1.69023	0.427901	-1.50089	-1.32611	-0.612384	-2.00813	-1.71916	0.77206	-1.96624	-1.95027	-3.30217	-0.353462	-3.79767	-3.60254	-2.96929	-1.20367	-5.24673	-1.28918	-2.42337
HCC1_AGACTCACATAGTCGT-1	HCC1	0	Macrophage	Macrophage_0	Macrophage_0#HCC1	-0.537303	-3.2426	-0.549252	0.892249	-3.2575	1.42574	-2.73705	-0.328998	-2.07102	-1.93136	-1.87333	0.783845	1.90274	1.97313	0.782796	-0.148486	-1.73734	-1.14543	1.33542	0.0612604	-0.682496	1.50231	0.87575	2.92927	1.20633	-1.37418	2.27404	0.810009	-0.0648745	1.36103	1.77404	2.88406	-1.67356	2.81624	0.31076	1.31473	2.19017	2.18688	6.14722
HCC1_AGACTCAGTATACCTG-1	HCC1	Scissor+	T cell	T cell_Scissor+	T cell_Scissor+#HCC1	-0.180135	2.352	1.64953	-2.3328	3.99754	1.38208	1.93002	1.74018	0.58232	0.916657	-1.17775	-0.724197	-4.62161	-0.486996	-3.33079	-1.59496	-2.68425	-2.88228	-2.86091	0.782905	-1.84582	-0.88678	-1.80322	-1.41238	-3.31476	-2.52891	-1.46668	-0.713828	-1.93276	-1.51104	-2.14587	-0.741916	-2.77077	-3.6342	-2.15977	-3.62889	-4.06863	-4.09853	-3.35697
HCC1_AGACTCATCAGTCCGG-1	HCC1	Scissor+	Macrophage	Macrophage_Scissor+	Macrophage_Scissor+#HCC1	-1.28131	-3.34954	0.210944	-1.72155	0.186834	-0.359309	-3.06368	-4.91266	-1.21475	-7.22855	1.39882	1.16745	1.64434	0.40397	2.71675	2.29666	1.14806	1.0437	0.566798	2.72497	1.32264	3.34677	0.429237	0.606611	3.24999	2.2631	1.3118	2.17088	1.14731	1.36585	3.4579	0.549768	2.5606	4.7779	0.561649	2.66164	4.79246	3.7976	6.35473
HCC1_AGACTCATCCCGAGTG-1	HCC1	Scissor-	Macrophage	Macrophage_Scissor-	Macrophage_Scissor-#HCC1	0.230908	-1.37922	-1.80086	0.425477	-0.510958	-2.05766	-2.49635	-1.68422	-3.10247	-4.4127	0.0584813	0.549345	1.56749	4.24121	2.56651	-0.121833	2.2036	1.35152	0.18591	1.35179	1.46541	2.03955	1.23266	1.61922	1.09208	0.459075	0.794804	1.67929	0.784616	1.09581	1.00628	-0.140221	1.38819	2.02435	2.66512	3.69965	3.78618	3.05348	5.29709
HCC1_AGAGAATAGACCACGA-1	HCC1	Scissor+	Macrophage	Macrophage_Scissor+	Macrophage_Scissor+#HCC1	1.04567	-1.15377	-0.901909	-2.25347	-2.84511	-0.642236	-0.93117	0.9303	-2.04172	-3.75063	0.342341	3.19659	0.339144	0.533214	0.874755	-1.63916	3.14094	1.03888	0.828978	1.52942	2.77066	3.01832	1.37201	2.04436	4.56066	3.79191	1.41237	1.67141	1.65775	1.89467	-0.0313627	0.953602	3.47266	0.933545	2.81209	2.0718	4.84173	3.02408	4.09285
HCC1_AGAGAATAGGATAATC-1	HCC1	0	T cell	T cell_0	T cell_0#HCC1	0.331415	0.877425	0.567512	-0.447647	0.737178	1.16157	1.98587	1.754	1.58048	1.74048	1.26141	1.39487	-0.698479	-0.477166	-0.331062	-0.129269	-0.409691	-1.78442	-2.23055	0.460734	-0.504727	-1.8771	-2.34912	-0.147664	-1.33603	-1.25441	-3.42045	-0.87008	-0.203562	-1.14284	-2.71397	-1.88467	-1.43617	-2.53498	-0.533208	-2.44674	-2.90331	-2.74049	-2.89696
HCC1_AGAGAATAGGCTAACG-1	HCC1	Scissor-	Macrophage	Macrophage_Scissor-	Macrophage_Scissor-#HCC1	-0.709449	0.300784	-0.0810102	-0.631534	0.579636	-0.194144	-2.40014	-1.84454	-2.2336	-1.73365	-1.37021	3.3112	0.814483	-0.518628	1.52927	0.58832	-1.43868	0.109468	-0.243055	0.242984	1.02956	0.979693	-0.857672	-0.311431	-0.296962	0.18593	-0.182916	1.53379	1.38273	0.635552	1.20422	-1.37638	0.418524	-0.35286	0.610214	-0.919734	-0.959696	-1.9099	0.572892
HCC1_AGAGAGCAGATAGCAT-1	HCC1	0	B cell	B cell_0	B cell_0#HCC1	1.6179	-0.353403	0.307516	-0.364268	0.926429	2.34823	-0.469815	1.87542	0.855731	-1.88785	-0.620729	-0.0235482	0.693403	-1.19698	-2.24634	-1.08928	-1.26506	-2.27994	-1.12926	-2.28139	-1.31087	-0.912894	-2.97803	-0.774422	0.057038	-2.06216	-2.49567	0.309752	0.0803272	-2.7977	-1.04196	-2.29505	-1.6977	-0.452754	0.101426	-3.3218	-1.51848	-0.282786	-2.37183
HCC1_AGAGAGCCAAGCTGCC-1	HCC1	Scissor-	NK	NK_Scissor-	NK_Scissor-#HCC1	0.0439535	-0.291282	1.71843	0.668973	1.43682	0.930278	0.671904	1.407	0.0273379	0.934001	0.706659	-4.22936	-1.8827	-0.953125	-2.87639	-2.60366	0.573281	-0.738979	-1.23208	-1.47185	-3.07602	-2.15571	-1.38182	-0.221963	-2.04209	-1.18069	-1.79135	-1.32231	-3.68168	-3.41473	-0.511138	-1.30892	-3.85485	-2.73944	-3.09521	-1.53168	-2.8306	-3.73877	-2.08405
HCC1_AGAGAGCCAATGAACA-1	HCC1	Scissor-	NK	NK_Scissor-	NK_Scissor-#HCC1	0.89609	1.45863	0.86795	1.14024	0.976545	0.109774	2.31165	0.898334	3.10234	2.86249	-1.04176	-3.01048	0.428349	-1.87372	0.0939047	0.122386	0.128512	0.362354	-2.53938	-2.50829	-1.61954	0.0374238	-1.34899	-0.924849	-1.46094	-2.22443	-4.00086	-0.914119	1.31832	-1.76781	-2.54781	-2.36384	-2.61076	-0.224474	-4.89452	-2.41992	-3.54924	-2.22075	-3.64091
HCC1_AGAGAGCGTGGCGTAA-1	HCC1	Scissor-	Macrophage	Macrophage_Scissor-	Macrophage_Scissor-#HCC1	-0.551709	-0.660019	-2.51565	-1.75182	-0.217829	0.197505	-3.29139	-0.45276	-0.603386	-2.67502	1.02975	1.88843	1.97434	0.723968	-1.57975	0.880458	3.18728	-0.657941	1.36087	3.06573	2.14834	0.0742985	1.59797	0.940111	1.71802	-0.477089	2.34721	4.59192	3.71511	0.695303	1.11195	0.384746	0.670012	3.55509	2.19892	3.52925	1.58443	1.37602	4.98703
HCC1_AGAGAGCTCAAGAGTA-1	HCC1	Scissor-	T cell	T cell_Scissor-	T cell_Scissor-#HCC1	-0.163491	-0.538667	-1.12759	0.647027	-1.72246	1.29667	2.08937	0.920806	0.0678704	2.9721	-0.726951	-1.0943	-0.549311	-0.918236	-1.21099	-0.899986	-2.63245	-2.09779	0.883487	-0.914886	-2.49834	-1.58136	-2.47189	-1.33991	-2.22258	-1.8437	-3.13282	1.76056	-1.33885	-3.15965	-2.43002	-1.24903	-4.05964	-0.220494	-1.99517	-2.70617	-2.90775	-3.68484	-2.12106
HCC1_AGAGAGCTCCTACACC-1	HCC1	Scissor-	Macrophage	Macrophage_Scissor-	Macrophage_Scissor-#HCC1	0.950358	-0.60932	-0.339902	-0.559752	-0.172271	-2.00489	-2.46267	-4.62902	-1.59096	-3.2746	-0.12538	-0.021268	0.566955	1.29007	1.65049	2.76313	2.67474	0.828858	2.47248	0.641572	-0.163767	2.28456	2.27734	1.33026	1.85846	2.39629	0.568025	3.43695	2.12513	3.52946	2.69167	1.07645	2.63727	3.1242	1.50038	2.02298	4.81095	2.73317	3.40883
HCC1_AGAGAGCTCCTCTTTC-1	HCC1	0	T cell	T cell_0	T cell_0#HCC1	0.230311	1.48096	0.338013	2.27949	1.74696	1.09377	1.17329	-0.514867	0.0625713	1.78681	-0.239375	0.88535	-0.287313	0.862547	-0.0324705	1.23053	-1.82137	0.68044	0.0421659	1.53956	-0.598394	-1.62239	-1.92671	-1.20089	0.319712	-1.29956	-0.709477	2.08295	0.627105	-2.72573	0.685295	0.213007	-0.540595	-0.548016	-1.02542	-1.57563	-1.10204	1.73811	-0.907703
HCC1_AGAGCAGAGCCGAATG-1	HCC1	Scissor+	Macrophage	Macrophage_Scissor+	Macrophage_Scissor+#HCC1	-1.64264	-1.21942	-2.11105	-0.499939	0.458468	-2.0677	-2.78832	-2.6675	-2.77724	-3.34484	1.35634	0.746918	1.81666	1.9256	1.77739	1.15395	3.42931	1.02777	0.926695	-0.65644	-0.0876298	3.09886	1.11284	1.43039	1.27046	0.782751	3.58863	1.82887	1.7937	0.683319	1.48624	1.20903	1.54891	1.61029	3.69947	2.63827	3.21801	3.98853	2.46821
HCC1_AGAGCAGCAACGTAAA-1	HCC1	0	Macrophage	Macrophage_0	Macrophage_0#HCC1	-1.76915	0.596818	-0.205533	0.174872	0.290476	-2.99651	-2.06944	-2.86274	-2.30992	-6.30206	0.0481583	-0.264884	0.367448	1.00946	2.69468	1.79039	1.20079	2.10972	1.19771	2.12318	0.503799	2.04097	0.730955	2.26503	0.739448	0.797129	2.44771	2.12061	1.29031	0.725503	3.45727	3.01988	3.29547	1.9394	2.99203	3.33668	4.67941	1.64721	5.03294
[truncated: 48,548 more rows]
