# Supplementary material for: Comprehensive analysis of immune subtype characterization on identification of potential cells and drugs to predict response to immune checkpoint inhibitors for hepatocellular carcinoma
Source: Genes Dis. 2024 Nov 27;12(3):101471. doi: 10.1016/j.gendis.2024.101471 (PMC11907441; doi:10.1016/j.gendis.2024.101471)
Supplement: Multimedia component 16 [file mmc16.xlsx]

## Sheet: Supplementary Table 4
	orig.ident	scissor	celltype	Devolution	metacell_grouping	blue	brown	yellow	turquoise	green	red
HCC1_AAACCCAAGAAGAACG-1	HCC1	0	Macrophage	Macrophage_0	Macrophage_0#HCC1	4.6731	3.92294	1.4469	-9.21525	-6.8839	-7.65199
HCC1_AAACCCAAGCATCTTG-1	HCC1	0	Macrophage	Macrophage_0	Macrophage_0#HCC1	6.90576	3.77466	3.66033	-6.47698	3.55664	1.52453
HCC1_AAACCCAAGCTGAGTG-1	HCC1	Scissor-	Macrophage	Macrophage_Scissor-	Macrophage_Scissor-#HCC1	2.59341	3.18788	1.3837	-11.3509	-0.588064	-1.38753
HCC1_AAACCCACAAGGGCAT-1	HCC1	0	Macrophage	Macrophage_0	Macrophage_0#HCC1	4.42365	0.910018	-0.80883	-10.3777	-3.48436	-3.9747
HCC1_AAACCCACAGCTGAAG-1	HCC1	Scissor-	Macrophage	Macrophage_Scissor-	Macrophage_Scissor-#HCC1	3.16847	0.998765	2.77653	-9.70827	-0.280523	-0.744888
HCC1_AAACCCAGTAGCTGCC-1	HCC1	0	NK	NK_0	NK_0#HCC1	2.90071	-2.95551	-2.91296	-0.450598	4.01007	3.07456
HCC1_AAACCCAGTCAACACT-1	HCC1	0	Hepatocyte	Hepatocyte_0	Hepatocyte_0#HCC1	7.53041	0.976186	-0.0176309	-13.2589	1.37609	0.208658
HCC1_AAACCCAGTGTCTTCC-1	HCC1	0	T cell	T cell_0	T cell_0#HCC1	3.72064	-4.32066	-2.02094	3.58535	3.26375	3.19308
HCC1_AAACCCAGTTTCACTT-1	HCC1	0	Macrophage	Macrophage_0	Macrophage_0#HCC1	3.08574	11.1148	6.79934	-9.19287	-1.13195	-2.50592
HCC1_AAACGAAAGAGCAGCT-1	HCC1	Scissor+	T cell	T cell_Scissor+	T cell_Scissor+#HCC1	0.752561	-3.11657	-2.73535	-3.26618	2.13154	2.6691
HCC1_AAACGAACACACCTAA-1	HCC1	Scissor+	Macrophage	Macrophage_Scissor+	Macrophage_Scissor+#HCC1	5.49046	7.56853	2.97379	-7.79481	-1.24156	-3.85932
HCC1_AAACGAAGTTTACGTG-1	HCC1	Scissor-	Hepatocyte	Hepatocyte_Scissor-	Hepatocyte_Scissor-#HCC1	2.69532	-3.30978	-2.07467	-13.4243	4.37179	5.21299
HCC1_AAACGAATCTACGGTA-1	HCC1	Scissor-	Macrophage	Macrophage_Scissor-	Macrophage_Scissor-#HCC1	4.43921	15.9202	4.89019	-8.7949	-1.4215	-0.551081
HCC1_AAACGAATCTGACGCG-1	HCC1	Scissor-	T cell	T cell_Scissor-	T cell_Scissor-#HCC1	4.94768	-1.8182	-0.993237	-2.87904	3.25986	3.09606
HCC1_AAACGCTAGTGCTACT-1	HCC1	0	Macrophage	Macrophage_0	Macrophage_0#HCC1	5.59307	7.69786	2.5845	-10.1954	-1.06781	-3.69508
HCC1_AAACGCTCAAACACGG-1	HCC1	Scissor-	Macrophage	Macrophage_Scissor-	Macrophage_Scissor-#HCC1	0.267575	-1.69266	1.32505	-7.18006	5.36209	4.95823
HCC1_AAACGCTCAAGCGGAT-1	HCC1	0	Macrophage	Macrophage_0	Macrophage_0#HCC1	3.76358	2.52568	-0.452274	-12.4095	-2.17041	-3.41742
HCC1_AAACGCTCACCTGATA-1	HCC1	Scissor-	Hepatocyte	Hepatocyte_Scissor-	Hepatocyte_Scissor-#HCC1	4.98479	-0.388224	-0.655119	-14.8517	2.16991	3.04848
HCC1_AAACGCTCAGTAGAAT-1	HCC1	Scissor-	Macrophage	Macrophage_Scissor-	Macrophage_Scissor-#HCC1	3.53326	12.8801	4.64173	-9.08957	-1.12245	-0.533763
HCC1_AAACGCTGTTAGGGTG-1	HCC1	0	Macrophage	Macrophage_0	Macrophage_0#HCC1	5.3631	3.86195	2.16302	-9.54414	2.00585	-0.389922
HCC1_AAACGCTGTTCGGCGT-1	HCC1	Scissor-	Macrophage	Macrophage_Scissor-	Macrophage_Scissor-#HCC1	4.31366	3.66625	2.63364	-9.99493	2.3341	0.402753
HCC1_AAACGCTGTTTATGCG-1	HCC1	0	Macrophage	Macrophage_0	Macrophage_0#HCC1	4.27737	14.1354	3.79324	-9.58944	-1.55929	-3.77785
HCC1_AAACGCTTCCGTAATG-1	HCC1	0	Macrophage	Macrophage_0	Macrophage_0#HCC1	3.47754	8.79919	3.94251	-9.092	-0.322761	-2.66822
HCC1_AAACGCTTCCTTCTAA-1	HCC1	Scissor+	Macrophage	Macrophage_Scissor+	Macrophage_Scissor+#HCC1	3.72903	0.00581438	3.33415	-5.79918	0.756608	-2.26605
HCC1_AAACGCTTCGCCTTTG-1	HCC1	0	T cell	T cell_0	T cell_0#HCC1	-0.70857	-3.65503	-3.1145	-2.05094	2.96326	2.97216
HCC1_AAACGCTTCTATGCCC-1	HCC1	0	Macrophage	Macrophage_0	Macrophage_0#HCC1	6.68793	9.50371	2.04851	-9.23281	0.419687	-0.953664
HCC1_AAAGAACCAGCGTGCT-1	HCC1	Scissor-	T cell	T cell_Scissor-	T cell_Scissor-#HCC1	-0.569555	-2.626	-0.831978	-3.67483	2.06993	0.420806
HCC1_AAAGAACCAGGCCTGT-1	HCC1	0	Macrophage	Macrophage_0	Macrophage_0#HCC1	7.73005	1.08748	1.73845	-4.50749	2.39239	2.05309
HCC1_AAAGAACCAGTGGTGA-1	HCC1	0	Macrophage	Macrophage_0	Macrophage_0#HCC1	3.15906	10.5783	1.08863	-10.4576	0.681361	-0.85232
HCC1_AAAGAACGTGGTCTAT-1	HCC1	Scissor-	Fibroblast	Fibroblast_Scissor-	Fibroblast_Scissor-#HCC1	2.71373	1.99422	-0.969801	-6.1065	2.59448	2.08968
HCC1_AAAGGATAGAATTCAG-1	HCC1	0	T cell	T cell_0	T cell_0#HCC1	-1.68085	-3.29103	-1.18581	-3.64185	0.702704	1.54108
HCC1_AAAGGATAGAGTGAAG-1	HCC1	0	Macrophage	Macrophage_0	Macrophage_0#HCC1	5.82571	-1.41221	-2.20536	-14.3043	2.73715	0.582918
HCC1_AAAGGATAGTCGCCCA-1	HCC1	Scissor-	Macrophage	Macrophage_Scissor-	Macrophage_Scissor-#HCC1	6.38988	2.86289	-0.918006	-13.138	1.24407	1.21487
HCC1_AAAGGATAGTGCACTT-1	HCC1	Scissor-	Macrophage	Macrophage_Scissor-	Macrophage_Scissor-#HCC1	5.43001	5.99826	4.73752	-6.51388	0.572126	-0.319401
HCC1_AAAGGATCATCCGTTC-1	HCC1	Scissor-	B cell	B cell_Scissor-	B cell_Scissor-#HCC1	1.33909	0.872979	2.41917	-12.3593	-4.59754	-6.05288
HCC1_AAAGGATGTAGTCTGT-1	HCC1	Scissor+	Macrophage	Macrophage_Scissor+	Macrophage_Scissor+#HCC1	2.67182	14.8566	5.38533	-10.3368	-3.49658	-5.71446
HCC1_AAAGGATGTCAGACGA-1	HCC1	Scissor-	NK	NK_Scissor-	NK_Scissor-#HCC1	-1.43482	-3.66741	-3.12938	-1.49861	3.97103	3.61396
HCC1_AAAGGATTCATAGGCT-1	HCC1	0	Macrophage	Macrophage_0	Macrophage_0#HCC1	3.84467	5.43372	-1.97069	-11.4498	-3.21717	-6.86135
HCC1_AAAGGGCCAACCGCTG-1	HCC1	0	T cell	T cell_0	T cell_0#HCC1	0.168243	-4.64392	-1.82899	0.0164211	3.24444	3.438
HCC1_AAAGGGCCAGTAGATA-1	HCC1	Scissor-	Macrophage	Macrophage_Scissor-	Macrophage_Scissor-#HCC1	1.6562	11.7497	4.02429	-8.59924	-0.970092	-0.610816
HCC1_AAAGGGCGTGGTGATG-1	HCC1	0	B cell	B cell_0	B cell_0#HCC1	-0.887628	-4.36189	-2.75416	-9.46841	0.128194	1.2081
HCC1_AAAGGGCGTGTAAATG-1	HCC1	Scissor+	Macrophage	Macrophage_Scissor+	Macrophage_Scissor+#HCC1	4.19558	9.82376	6.17096	-9.61747	-5.31793	-4.61958
HCC1_AAAGGGCTCAGGAAAT-1	HCC1	Scissor+	Macrophage	Macrophage_Scissor+	Macrophage_Scissor+#HCC1	4.1307	11.0667	4.39661	-10.0445	-8.32402	-7.36357
HCC1_AAAGGGCTCTTTCTAG-1	HCC1	Scissor-	Macrophage	Macrophage_Scissor-	Macrophage_Scissor-#HCC1	1.54189	1.67389	-0.63277	-10.9445	4.01536	1.79399
HCC1_AAAGGTACAAACGGCA-1	HCC1	Scissor-	Macrophage	Macrophage_Scissor-	Macrophage_Scissor-#HCC1	3.95011	1.00251	-1.32521	-16.1303	-0.51568	-3.29003
HCC1_AAAGGTACAAATCAAG-1	HCC1	0	Macrophage	Macrophage_0	Macrophage_0#HCC1	4.96205	7.46529	4.42064	-7.71454	3.64111	2.62131
HCC1_AAAGGTACAAGGGCAT-1	HCC1	Scissor-	Macrophage	Macrophage_Scissor-	Macrophage_Scissor-#HCC1	4.27012	1.29134	2.64515	-8.32896	2.63875	1.28421
HCC1_AAAGGTACAGACGCTC-1	HCC1	0	T cell	T cell_0	T cell_0#HCC1	0.0163162	-2.16097	-1.66875	-1.70327	3.74613	4.27101
HCC1_AAAGGTATCGGAATGG-1	HCC1	Scissor-	Macrophage	Macrophage_Scissor-	Macrophage_Scissor-#HCC1	3.21668	4.26939	0.0248802	-11.8396	0.706934	-0.187684
HCC1_AAAGGTATCGTGCTCT-1	HCC1	Scissor-	Macrophage	Macrophage_Scissor-	Macrophage_Scissor-#HCC1	3.26861	3.7752	1.49407	-10.2411	-0.714024	-1.71571
HCC1_AAAGTCCAGAGAGCCT-1	HCC1	Scissor+	Macrophage	Macrophage_Scissor+	Macrophage_Scissor+#HCC1	3.43594	6.23751	-1.40651	-11.5918	-6.34839	-8.08196
HCC1_AAAGTCCAGCAGCGAT-1	HCC1	0	Macrophage	Macrophage_0	Macrophage_0#HCC1	5.16828	4.95993	2.42712	-6.19021	2.93472	2.2622
HCC1_AAAGTCCCAAGAATGT-1	HCC1	0	Macrophage	Macrophage_0	Macrophage_0#HCC1	2.31591	6.53279	2.15608	-9.61701	-1.01835	-3.38477
HCC1_AAAGTCCCAATATCCG-1	HCC1	Scissor+	Macrophage	Macrophage_Scissor+	Macrophage_Scissor+#HCC1	2.21586	9.38856	4.56229	-8.22125	-0.015575	-3.10642
HCC1_AAAGTCCCACAGAGCA-1	HCC1	Scissor-	Macrophage	Macrophage_Scissor-	Macrophage_Scissor-#HCC1	5.2411	0.627302	-1.07159	-13.4489	-0.321159	-3.184
HCC1_AAAGTCCGTTCCTACC-1	HCC1	0	Macrophage	Macrophage_0	Macrophage_0#HCC1	5.61744	-0.300944	2.74843	-6.69697	3.36497	2.90177
HCC1_AAAGTGACAATTTCGG-1	HCC1	0	T cell	T cell_0	T cell_0#HCC1	-0.270769	-3.05338	-1.94798	-3.52606	1.32255	2.09443
HCC1_AAAGTGACAGCGGTTC-1	HCC1	0	Macrophage	Macrophage_0	Macrophage_0#HCC1	1.72968	14.2705	5.90987	-11.2397	-6.8395	-9.29789
HCC1_AAAGTGATCACTCCGT-1	HCC1	0	NK	NK_0	NK_0#HCC1	-0.405217	-4.46759	-2.65253	-3.7506	5.01556	4.9276
HCC1_AAAGTGATCTTCGGAA-1	HCC1	0	Macrophage	Macrophage_0	Macrophage_0#HCC1	2.12805	11.2872	3.55363	-7.78751	-4.11711	-5.81634
HCC1_AAAGTGATCTTCTTCC-1	HCC1	0	NK	NK_0	NK_0#HCC1	-1.8347	-4.92789	-3.69701	-4.89749	-0.257812	1.25064
HCC1_AAATGGAAGTATGATG-1	HCC1	Scissor+	Macrophage	Macrophage_Scissor+	Macrophage_Scissor+#HCC1	4.21095	14.4149	4.68344	-10.2393	-4.60369	-4.92725
HCC1_AAATGGACAAGTGACG-1	HCC1	0	Macrophage	Macrophage_0	Macrophage_0#HCC1	6.1902	1.31363	1.13189	-9.86326	-1.20851	-3.33931
HCC1_AAATGGACACCTGAAT-1	HCC1	0	Hepatocyte	Hepatocyte_0	Hepatocyte_0#HCC1	1.7148	-2.86525	-2.59835	-14.7657	-3.17974	-4.50202
HCC1_AAATGGACACTGAATC-1	HCC1	0	Macrophage	Macrophage_0	Macrophage_0#HCC1	3.89656	3.56691	-0.824629	-12.9069	-3.96011	-6.70396
HCC1_AAATGGACAGCGTACC-1	HCC1	0	Macrophage	Macrophage_0	Macrophage_0#HCC1	6.17574	15.2087	3.96073	-8.6823	-3.18058	-4.94725
HCC1_AAATGGAGTCCTCCTA-1	HCC1	0	NK	NK_0	NK_0#HCC1	-3.41041	-3.55665	-2.71472	-3.83628	0.848153	2.26915
HCC1_AAATGGATCCGATGTA-1	HCC1	0	Macrophage	Macrophage_0	Macrophage_0#HCC1	7.47978	1.6551	1.83491	-5.07426	1.64102	1.3014
HCC1_AACAAAGAGCTAGCCC-1	HCC1	Scissor+	Macrophage	Macrophage_Scissor+	Macrophage_Scissor+#HCC1	6.01191	13.5152	5.24258	-9.38433	-4.39698	-5.98678
HCC1_AACAAAGAGTTCTACG-1	HCC1	Scissor-	T cell	T cell_Scissor-	T cell_Scissor-#HCC1	2.90224	-1.53044	-1.5334	-0.496998	2.59619	2.82155
HCC1_AACAAAGCATGGGTTT-1	HCC1	0	Macrophage	Macrophage_0	Macrophage_0#HCC1	5.18609	10.4406	4.16258	-5.70062	-1.36181	-3.42307
HCC1_AACAAAGGTATGCTTG-1	HCC1	0	Macrophage	Macrophage_0	Macrophage_0#HCC1	9.58954	5.94764	1.98922	-11.0105	-0.272657	-3.20122
HCC1_AACAAAGGTGCGGATA-1	HCC1	0	T cell	T cell_0	T cell_0#HCC1	-0.647201	-4.46886	-2.16481	-2.97928	3.12139	1.74061
HCC1_AACAAAGTCAGATTGC-1	HCC1	0	T cell	T cell_0	T cell_0#HCC1	-1.83329	-4.23318	-2.29475	-2.24692	1.30898	1.38419
HCC1_AACAACCCAATATCCG-1	HCC1	0	Macrophage	Macrophage_0	Macrophage_0#HCC1	6.76376	5.70561	1.04791	-12.6406	0.194695	-1.10915
HCC1_AACAACCCATGTTTGG-1	HCC1	0	Macrophage	Macrophage_0	Macrophage_0#HCC1	6.80891	8.7777	3.9363	-10.0426	1.23487	-0.190088
HCC1_AACAACCGTCCCGTGA-1	HCC1	0	Macrophage	Macrophage_0	Macrophage_0#HCC1	6.6839	6.9802	2.22656	-9.2247	-6.62855	-6.9312
HCC1_AACAACCGTCGAAGCA-1	HCC1	0	Macrophage	Macrophage_0	Macrophage_0#HCC1	5.78505	1.88335	-2.82032	-10.0547	0.0744077	-0.767311
HCC1_AACAACCGTGTGCCTG-1	HCC1	Scissor+	Macrophage	Macrophage_Scissor+	Macrophage_Scissor+#HCC1	2.34799	10.4726	4.72828	-8.4965	-1.44152	-3.86226
HCC1_AACAACCTCCGTGTGG-1	HCC1	Scissor+	Hepatocyte	Hepatocyte_Scissor+	Hepatocyte_Scissor+#HCC1	2.85504	-2.92102	-2.35986	-13.8425	6.84627	4.95352
HCC1_AACAAGAAGCTGAAAT-1	HCC1	Scissor-	Macrophage	Macrophage_Scissor-	Macrophage_Scissor-#HCC1	4.23315	4.77845	4.30025	-8.31623	3.39964	2.51283
HCC1_AACAAGAAGGGAGAAT-1	HCC1	Scissor-	T cell	T cell_Scissor-	T cell_Scissor-#HCC1	0.926604	-5.40132	-2.60997	-4.03383	4.77662	4.51155
HCC1_AACAAGACAATTGCCA-1	HCC1	Scissor-	Macrophage	Macrophage_Scissor-	Macrophage_Scissor-#HCC1	2.88	16.772	5.33228	-9.18406	-3.52565	-3.98882
HCC1_AACAAGATCATTGAGC-1	HCC1	Scissor-	T cell	T cell_Scissor-	T cell_Scissor-#HCC1	-0.579629	-3.24935	-1.82058	-2.23896	-0.699341	-1.52236
HCC1_AACAAGATCCGAGATT-1	HCC1	0	NK	NK_0	NK_0#HCC1	-1.15264	-3.9452	-3.08898	-4.68091	2.62338	3.51478
HCC1_AACACACAGCACGGAT-1	HCC1	0	T cell	T cell_0	T cell_0#HCC1	-3.23965	-3.21617	-3.26105	-4.2595	3.02297	3.5243
HCC1_AACACACAGTCCTGTA-1	HCC1	Scissor-	T cell	T cell_Scissor-	T cell_Scissor-#HCC1	1.26549	-3.62855	-2.56057	-3.17488	1.19168	0.418595
HCC1_AACACACAGTGATTCC-1	HCC1	Scissor-	Hepatocyte	Hepatocyte_Scissor-	Hepatocyte_Scissor-#HCC1	6.05274	-1.85612	-1.82857	-14.3825	6.25311	5.9301
HCC1_AACACACAGTGGAAAG-1	HCC1	0	Macrophage	Macrophage_0	Macrophage_0#HCC1	6.28931	8.00285	1.7559	-8.6023	0.577426	0.153003
HCC1_AACACACCACTGAGGA-1	HCC1	Scissor-	T cell	T cell_Scissor-	T cell_Scissor-#HCC1	0.559368	-4.13237	-2.50966	-0.0833353	-1.51029	-0.173453
HCC1_AACACACCAGGCTCTG-1	HCC1	Scissor+	Macrophage	Macrophage_Scissor+	Macrophage_Scissor+#HCC1	3.94766	1.04009	-0.598999	-11.5712	-1.77212	-4.54755
HCC1_AACACACCATGGGTTT-1	HCC1	Scissor+	Macrophage	Macrophage_Scissor+	Macrophage_Scissor+#HCC1	3.88281	11.0977	4.10545	-8.80967	-3.09993	-2.18528
HCC1_AACACACGTCCGGCAT-1	HCC1	Scissor-	Macrophage	Macrophage_Scissor-	Macrophage_Scissor-#HCC1	4.20004	0.643462	2.06396	-8.10114	3.88601	2.99473
HCC1_AACACACGTCCTCCAT-1	HCC1	Scissor+	Macrophage	Macrophage_Scissor+	Macrophage_Scissor+#HCC1	0.821458	-1.21944	1.00878	-9.58626	-0.727653	0.331735
HCC1_AACACACGTCTACAAC-1	HCC1	Scissor-	T cell	T cell_Scissor-	T cell_Scissor-#HCC1	-0.0865972	-4.68074	-3.31517	-2.70858	3.95228	3.76004
HCC1_AACACACGTGAGAGGG-1	HCC1	Scissor+	B cell	B cell_Scissor+	B cell_Scissor+#HCC1	-0.936306	-4.78859	-3.64218	-3.02999	6.58611	5.88247
HCC1_AACACACGTGGATCAG-1	HCC1	Scissor+	Macrophage	Macrophage_Scissor+	Macrophage_Scissor+#HCC1	2.44729	6.94903	3.23063	-9.4939	-0.361438	-1.51141
HCC1_AACACACTCCTGATAG-1	HCC1	Scissor-	Macrophage	Macrophage_Scissor-	Macrophage_Scissor-#HCC1	5.76041	6.34447	3.15434	-8.54941	2.9467	1.84924
HCC1_AACAGGGAGACAACTA-1	HCC1	0	Macrophage	Macrophage_0	Macrophage_0#HCC1	2.53525	-0.981534	-0.495597	-9.44559	-3.61262	-3.60526
HCC1_AACAGGGAGGGACTGT-1	HCC1	Scissor+	Macrophage	Macrophage_Scissor+	Macrophage_Scissor+#HCC1	5.54495	7.20709	1.2337	-11.8399	-3.70602	-5.12718
HCC1_AACAGGGAGGGAGTGG-1	HCC1	Scissor+	Macrophage	Macrophage_Scissor+	Macrophage_Scissor+#HCC1	4.65188	11.398	4.05368	-11.9036	0.0324265	-1.96029
HCC1_AACAGGGCAAAGACTA-1	HCC1	Scissor-	T cell	T cell_Scissor-	T cell_Scissor-#HCC1	-3.45151	-5.10314	-2.31519	-1.44969	0.131432	0.458021
HCC1_AACAGGGCACACCTAA-1	HCC1	0	Macrophage	Macrophage_0	Macrophage_0#HCC1	5.00187	1.5461	0.588303	-11.596	-0.479735	-3.33183
HCC1_AACAGGGCACCCTGAG-1	HCC1	Scissor-	Macrophage	Macrophage_Scissor-	Macrophage_Scissor-#HCC1	6.25591	6.62433	2.3424	-7.42209	2.1806	0.919858
HCC1_AACAGGGCACCTCGTT-1	HCC1	0	Macrophage	Macrophage_0	Macrophage_0#HCC1	5.98659	6.15183	4.23636	-9.68125	1.41643	0.195146
HCC1_AACAGGGCACGGGCTT-1	HCC1	0	T cell	T cell_0	T cell_0#HCC1	-2.4989	-4.57873	-3.33542	-3.28644	4.04024	3.15866
HCC1_AACAGGGGTACGGATG-1	HCC1	0	Macrophage	Macrophage_0	Macrophage_0#HCC1	6.48434	15.8671	4.46339	-8.85788	-4.2107	-5.45204
HCC1_AACAGGGGTTCCAGGC-1	HCC1	0	Macrophage	Macrophage_0	Macrophage_0#HCC1	7.27197	9.19838	2.62647	-8.05225	-0.013094	-0.218885
HCC1_AACAGGGTCCTACCGT-1	HCC1	Scissor+	Macrophage	Macrophage_Scissor+	Macrophage_Scissor+#HCC1	2.87735	9.41519	3.6756	-10.1311	-4.00528	-7.23439
HCC1_AACAGGGTCTTGTTAC-1	HCC1	0	Macrophage	Macrophage_0	Macrophage_0#HCC1	7.85684	5.40953	2.72986	-8.08822	-1.87929	-1.0291
HCC1_AACCAACAGCAGATAT-1	HCC1	Scissor-	NK	NK_Scissor-	NK_Scissor-#HCC1	-0.659243	-2.60954	-2.5264	0.326093	-0.6235	-0.260754
HCC1_AACCAACAGGGTCAAC-1	HCC1	0	Macrophage	Macrophage_0	Macrophage_0#HCC1	2.13711	2.92645	-0.111547	-11.2805	-0.992606	-1.5563
HCC1_AACCAACCATAGGCGA-1	HCC1	0	Macrophage	Macrophage_0	Macrophage_0#HCC1	5.4914	10.5017	3.12651	-12.2639	-3.95116	-5.75816
HCC1_AACCAACGTAGAATGT-1	HCC1	Scissor+	Macrophage	Macrophage_Scissor+	Macrophage_Scissor+#HCC1	5.84687	11.7092	6.08332	-9.07148	-4.74885	-6.34254
HCC1_AACCAACGTGAGTAGC-1	HCC1	Scissor-	Macrophage	Macrophage_Scissor-	Macrophage_Scissor-#HCC1	4.42052	3.99428	-0.745406	-13.7592	-1.24403	-1.2043
HCC1_AACCAACGTGATTCAC-1	HCC1	0	Macrophage	Macrophage_0	Macrophage_0#HCC1	7.43736	6.04144	1.6241	-8.38892	3.25228	2.41012
HCC1_AACCAACGTTAACAGA-1	HCC1	Scissor+	Macrophage	Macrophage_Scissor+	Macrophage_Scissor+#HCC1	9.33736	9.33832	1.60324	-8.60872	-3.77165	-5.59133
HCC1_AACCAACGTTCGGCGT-1	HCC1	0	Macrophage	Macrophage_0	Macrophage_0#HCC1	7.10468	6.14388	2.96827	-8.37185	0.990402	0.679961
HCC1_AACCAACTCCACAGGC-1	HCC1	0	NK	NK_0	NK_0#HCC1	1.73647	-3.39999	-4.72017	0.0857396	4.80372	4.98144
HCC1_AACCACAAGAAACTAC-1	HCC1	0	Macrophage	Macrophage_0	Macrophage_0#HCC1	2.51213	-1.1378	2.46483	-8.48923	-0.447021	-2.13537
HCC1_AACCACAAGCTAAACA-1	HCC1	Scissor-	Macrophage	Macrophage_Scissor-	Macrophage_Scissor-#HCC1	1.11244	4.26922	-0.442541	-8.40837	0.692776	-0.837668
HCC1_AACCACAAGGCTAGCA-1	HCC1	0	T cell	T cell_0	T cell_0#HCC1	-1.14825	-2.09553	-2.03146	-3.73694	1.35691	0.643966
HCC1_AACCACAAGGCTCAAG-1	HCC1	Scissor-	Macrophage	Macrophage_Scissor-	Macrophage_Scissor-#HCC1	3.47403	3.94544	0.648274	-8.28911	-3.81746	-5.10088
HCC1_AACCACACAGTAACAA-1	HCC1	Scissor+	T cell	T cell_Scissor+	T cell_Scissor+#HCC1	-2.44079	-3.33672	-2.8439	-0.385146	2.00747	0.953884
HCC1_AACCACACATCTAGAC-1	HCC1	Scissor+	Macrophage	Macrophage_Scissor+	Macrophage_Scissor+#HCC1	5.40465	9.93486	2.43674	-9.20943	-0.564035	-1.02758
HCC1_AACCACAGTATGTCTG-1	HCC1	0	Macrophage	Macrophage_0	Macrophage_0#HCC1	6.92674	7.3648	2.90733	-8.5963	1.45488	-0.423806
HCC1_AACCACAGTATTTCTC-1	HCC1	Scissor+	Hepatocyte	Hepatocyte_Scissor+	Hepatocyte_Scissor+#HCC1	-1.7471	-3.46672	-0.990048	-13.82	-2.49328	-3.83047
HCC1_AACCACAGTTAAGAAC-1	HCC1	0	Macrophage	Macrophage_0	Macrophage_0#HCC1	5.72766	5.01125	-0.478737	-13.3536	-5.64285	-7.20947
HCC1_AACCACAGTTCAATCG-1	HCC1	0	Fibroblast	Fibroblast_0	Fibroblast_0#HCC1	6.46303	3.95126	2.4297	-7.00256	-1.07215	-4.77503
HCC1_AACCACATCAGTAGGG-1	HCC1	0	Macrophage	Macrophage_0	Macrophage_0#HCC1	3.82075	10.8628	3.68737	-9.51841	-3.88718	-3.89256
HCC1_AACCACATCAGTCATG-1	HCC1	Scissor+	Macrophage	Macrophage_Scissor+	Macrophage_Scissor+#HCC1	5.34568	4.38597	1.10418	-7.44732	-1.78205	-5.25087
HCC1_AACCACATCCCTGGTT-1	HCC1	Scissor+	B cell	B cell_Scissor+	B cell_Scissor+#HCC1	-0.427583	-3.02353	-2.06649	-5.33316	4.71973	4.5774
HCC1_AACCACATCTAGTGTG-1	HCC1	0	NK	NK_0	NK_0#HCC1	-1.67063	-4.95557	-2.23541	-2.79614	4.48444	3.45452
HCC1_AACCATGCACCGCTGA-1	HCC1	Scissor-	NK	NK_Scissor-	NK_Scissor-#HCC1	-1.192	-5.13576	-2.10799	-6.23159	1.0799	1.43761
HCC1_AACCATGCATGACTAC-1	HCC1	0	Macrophage	Macrophage_0	Macrophage_0#HCC1	5.32154	10.6022	4.25029	-8.89329	1.95929	0.884521
HCC1_AACCATGGTGGGCTTC-1	HCC1	Scissor-	Macrophage	Macrophage_Scissor-	Macrophage_Scissor-#HCC1	6.60119	5.97568	3.4285	-8.3039	2.35779	0.597506
HCC1_AACCATGTCCACTTTA-1	HCC1	0	Macrophage	Macrophage_0	Macrophage_0#HCC1	9.19798	4.27271	0.991486	-11.051	1.4163	0.157504
HCC1_AACCATGTCGACGCTG-1	HCC1	0	Macrophage	Macrophage_0	Macrophage_0#HCC1	6.5619	9.71882	3.95068	-9.11591	-0.301088	-1.99193
HCC1_AACCATGTCTATCGTT-1	HCC1	0	B cell	B cell_0	B cell_0#HCC1	-3.7812	-2.79422	-0.788883	-5.54701	4.44736	3.4033
HCC1_AACCATGTCTCGGTCT-1	HCC1	Scissor+	Macrophage	Macrophage_Scissor+	Macrophage_Scissor+#HCC1	5.68303	6.52187	2.45423	-12.6106	-6.9884	-6.30515
HCC1_AACCCAAAGAAGCGGG-1	HCC1	Scissor-	T cell	T cell_Scissor-	T cell_Scissor-#HCC1	0.319987	-2.90284	-2.6398	-0.996579	1.40571	1.17012
HCC1_AACCCAAAGAAGTCTA-1	HCC1	Scissor+	Macrophage	Macrophage_Scissor+	Macrophage_Scissor+#HCC1	6.60881	14.2069	7.10642	-8.07287	-0.203634	-2.84213
HCC1_AACCCAAAGCCGATTT-1	HCC1	Scissor+	Macrophage	Macrophage_Scissor+	Macrophage_Scissor+#HCC1	4.56694	7.25563	3.36536	-11.5662	-1.33011	-3.21137
HCC1_AACCCAAAGGTAAGTT-1	HCC1	Scissor-	T cell	T cell_Scissor-	T cell_Scissor-#HCC1	0.264661	-4.38383	-3.85228	-5.4561	2.66566	1.16578
HCC1_AACCCAACAATAAGGT-1	HCC1	0	T cell	T cell_0	T cell_0#HCC1	1.90904	-2.52282	-3.29417	-6.59435	0.101473	-0.0235595
HCC1_AACCCAACAATCAAGA-1	HCC1	0	Macrophage	Macrophage_0	Macrophage_0#HCC1	3.47891	4.75795	-0.637042	-11.9145	-4.47676	-5.98156
HCC1_AACCCAAGTTCTCCTG-1	HCC1	0	Macrophage	Macrophage_0	Macrophage_0#HCC1	4.63836	6.04636	3.00433	-10.7346	2.22125	1.62735
HCC1_AACCCAATCGCCGATG-1	HCC1	Scissor+	Macrophage	Macrophage_Scissor+	Macrophage_Scissor+#HCC1	3.97326	9.10397	3.3516	-9.07266	-1.55528	-4.06816
HCC1_AACCCAATCGGCCCAA-1	HCC1	0	Macrophage	Macrophage_0	Macrophage_0#HCC1	5.50407	13.2155	4.59731	-9.12365	-7.41556	-8.12499
HCC1_AACCCAATCTCTGACC-1	HCC1	Scissor-	Macrophage	Macrophage_Scissor-	Macrophage_Scissor-#HCC1	3.23522	9.13357	3.02634	-6.45383	-12.5527	-13.1004
HCC1_AACCCAATCTTAATCC-1	HCC1	Scissor-	Macrophage	Macrophage_Scissor-	Macrophage_Scissor-#HCC1	0.284613	-1.94155	0.388707	-14.5592	4.71944	4.26258
HCC1_AACCTGAAGAATTGTG-1	HCC1	Scissor-	Macrophage	Macrophage_Scissor-	Macrophage_Scissor-#HCC1	4.43783	11.2513	4.3154	-9.91079	-0.739569	-1.1687
HCC1_AACCTGAAGACACACG-1	HCC1	0	NK	NK_0	NK_0#HCC1	0.213083	-3.52704	-1.95879	1.15235	1.56542	2.82195
HCC1_AACCTGAAGCCGCACT-1	HCC1	0	Macrophage	Macrophage_0	Macrophage_0#HCC1	3.876	12.4245	4.19242	-9.47943	-3.85337	-5.04201
HCC1_AACCTGAAGTAATTGG-1	HCC1	0	Macrophage	Macrophage_0	Macrophage_0#HCC1	7.77844	10.3619	2.47346	-8.94258	-6.0027	-6.49274
HCC1_AACCTGACACATATCG-1	HCC1	0	Macrophage	Macrophage_0	Macrophage_0#HCC1	7.69836	2.10187	0.0224366	-12.1261	-4.57222	-4.99911
HCC1_AACCTGACAGTCAGTT-1	HCC1	0	Macrophage	Macrophage_0	Macrophage_0#HCC1	3.78884	12.9809	6.24006	-8.21723	-1.65024	-3.0761
HCC1_AACCTGACATCCTAAG-1	HCC1	Scissor+	Macrophage	Macrophage_Scissor+	Macrophage_Scissor+#HCC1	2.67345	6.35669	-0.784822	-11.8247	-0.772033	-4.65712
HCC1_AACCTGAGTCTAATCG-1	HCC1	Scissor+	Macrophage	Macrophage_Scissor+	Macrophage_Scissor+#HCC1	3.6876	11.6859	3.95173	-10.6088	-3.01111	-6.09838
HCC1_AACCTGAGTGATGTAA-1	HCC1	Scissor-	Macrophage	Macrophage_Scissor-	Macrophage_Scissor-#HCC1	5.53289	6.08259	-0.596078	-12.2888	-0.924009	-2.47975
HCC1_AACCTGATCCCGTGTT-1	HCC1	0	Macrophage	Macrophage_0	Macrophage_0#HCC1	5.1385	4.08798	2.58795	-8.47971	1.52143	0.821239
HCC1_AACCTTTCAACGTATC-1	HCC1	Scissor+	Macrophage	Macrophage_Scissor+	Macrophage_Scissor+#HCC1	7.36399	12.5738	3.49895	-8.21832	-1.27415	-4.40847
HCC1_AACCTTTCAATGTGGG-1	HCC1	0	Macrophage	Macrophage_0	Macrophage_0#HCC1	2.29728	9.01606	3.27893	-14.3962	0.392619	0.824944
HCC1_AACCTTTCAGTAGGAC-1	HCC1	0	Macrophage	Macrophage_0	Macrophage_0#HCC1	0.00258531	1.23871	5.07139	-9.79273	0.0551351	-0.753688
HCC1_AACCTTTGTACGATTC-1	HCC1	Scissor-	NK	NK_Scissor-	NK_Scissor-#HCC1	-5.07145	-2.99515	-2.17185	-2.87267	1.84151	0.719997
HCC1_AACCTTTGTGTTGATC-1	HCC1	Scissor-	Hepatocyte	Hepatocyte_Scissor-	Hepatocyte_Scissor-#HCC1	5.10719	-1.52666	-1.73123	-13.9575	4.76553	4.23562
HCC1_AACCTTTTCATTATCC-1	HCC1	Scissor+	NK	NK_Scissor+	NK_Scissor+#HCC1	-2.68939	-5.45872	-2.52	-1.8692	-0.00370748	-0.0764307
HCC1_AACCTTTTCCGGTAGC-1	HCC1	0	Macrophage	Macrophage_0	Macrophage_0#HCC1	9.67349	4.00476	0.801497	-10.236	1.60272	0.114594
HCC1_AACGAAAAGCTACAAA-1	HCC1	Scissor-	T cell	T cell_Scissor-	T cell_Scissor-#HCC1	-0.90566	-1.40925	-2.94408	-3.09664	2.63289	1.19772
HCC1_AACGAAACACACGGAA-1	HCC1	0	Macrophage	Macrophage_0	Macrophage_0#HCC1	4.65662	10.0367	2.41557	-10.2129	-2.95749	-2.93751
HCC1_AACGAAACAGGCACTC-1	HCC1	0	T cell	T cell_0	T cell_0#HCC1	1.49989	-3.21726	-2.21187	-2.62591	2.81638	2.09825
HCC1_AACGAAACATGCCGAC-1	HCC1	Scissor-	Macrophage	Macrophage_Scissor-	Macrophage_Scissor-#HCC1	3.97164	-0.854668	3.82225	-6.83956	1.11579	0.665262
HCC1_AACGAAACATGGAGAC-1	HCC1	0	NK	NK_0	NK_0#HCC1	0.861996	-4.66896	-2.13624	-3.91882	1.97997	2.89323
HCC1_AACGAAAGTACCAGAG-1	HCC1	Scissor-	T cell	T cell_Scissor-	T cell_Scissor-#HCC1	0.379618	-1.46866	-1.10418	-3.23578	0.359734	-0.0191782
HCC1_AACGAAATCGCAGAGA-1	HCC1	0	NK	NK_0	NK_0#HCC1	-4.56896	-4.8417	-2.86666	-6.02108	-3.39533	-1.00711
HCC1_AACGAAATCTTGCGCT-1	HCC1	Scissor+	Macrophage	Macrophage_Scissor+	Macrophage_Scissor+#HCC1	2.50406	4.40867	0.501001	-11.2217	-2.6877	-2.72437
HCC1_AACGGGAAGGCTCAAG-1	HCC1	Scissor-	T cell	T cell_Scissor-	T cell_Scissor-#HCC1	-2.39419	-4.24179	-1.34671	-5.2305	2.65301	1.46887
HCC1_AACGGGAAGGGTTTCT-1	HCC1	Scissor+	Macrophage	Macrophage_Scissor+	Macrophage_Scissor+#HCC1	2.11961	-2.55962	0.361878	-10.7669	-2.27063	-2.43238
HCC1_AACGGGAAGTGCACCC-1	HCC1	0	T cell	T cell_0	T cell_0#HCC1	-0.810848	-3.74835	-2.87294	-4.33882	2.72732	3.36249
HCC1_AACGGGACAAGCTGTT-1	HCC1	0	Macrophage	Macrophage_0	Macrophage_0#HCC1	3.4598	3.81832	0.357457	-10.8157	-1.07832	-2.82063
HCC1_AACGGGACATAACGGG-1	HCC1	0	Macrophage	Macrophage_0	Macrophage_0#HCC1	1.75501	0.0483466	-1.19112	-7.96198	2.31424	1.61455
HCC1_AACGGGACATGACGGA-1	HCC1	0	NK	NK_0	NK_0#HCC1	1.06173	-4.45283	-2.65959	-2.91552	5.62802	4.39838
HCC1_AACGGGAGTCTGTGAT-1	HCC1	Scissor-	T cell	T cell_Scissor-	T cell_Scissor-#HCC1	-1.46907	-4.32021	-2.03602	-3.67803	2.5185	2.02211
HCC1_AACGGGATCAGGGATG-1	HCC1	Scissor+	Hepatocyte	Hepatocyte_Scissor+	Hepatocyte_Scissor+#HCC1	0.219971	-1.28683	-0.611271	-11.746	2.50164	0.580024
HCC1_AACGGGATCTTAGGAC-1	HCC1	Scissor+	Macrophage	Macrophage_Scissor+	Macrophage_Scissor+#HCC1	3.12374	9.95849	2.17999	-7.34208	-3.17175	-3.44856
HCC1_AACGTCAAGCAACTTC-1	HCC1	0	Macrophage	Macrophage_0	Macrophage_0#HCC1	4.12943	0.126592	3.14316	-9.19991	2.22742	2.19878
HCC1_AACGTCAGTAACTTCG-1	HCC1	Scissor-	B cell	B cell_Scissor-	B cell_Scissor-#HCC1	1.28257	-4.12894	-2.33239	-3.36245	2.49454	1.89781
HCC1_AACGTCATCCAAGCTA-1	HCC1	Scissor-	T cell	T cell_Scissor-	T cell_Scissor-#HCC1	-0.523053	-3.58054	-3.58051	-3.93045	0.160885	2.81741
HCC1_AACGTCATCGTAGAGG-1	HCC1	0	Macrophage	Macrophage_0	Macrophage_0#HCC1	4.10785	2.60829	3.31826	-8.92878	2.20099	1.26619
HCC1_AACTTCTCAATTTCCT-1	HCC1	Scissor+	Macrophage	Macrophage_Scissor+	Macrophage_Scissor+#HCC1	5.38672	7.73808	1.74072	-9.7483	-2.99959	-5.10054
HCC1_AACTTCTGTACGGTTT-1	HCC1	0	NK	NK_0	NK_0#HCC1	-1.11667	-3.50993	-2.77247	-1.72861	2.71013	2.33414
HCC1_AACTTCTGTAGAATAC-1	HCC1	Scissor+	Macrophage	Macrophage_Scissor+	Macrophage_Scissor+#HCC1	0.846805	3.72167	4.2732	-13.1991	-5.31488	-7.03108
HCC1_AACTTCTTCGTTACCC-1	HCC1	Scissor+	T cell	T cell_Scissor+	T cell_Scissor+#HCC1	0.301843	-3.32575	-4.07412	-1.41535	2.86734	3.97563
HCC1_AACTTCTTCTCCGCAT-1	HCC1	0	T cell	T cell_0	T cell_0#HCC1	-3.00443	-5.02571	-2.45223	-4.28144	-1.68176	-1.42043
HCC1_AACTTCTTCTTTCCAA-1	HCC1	0	Macrophage	Macrophage_0	Macrophage_0#HCC1	5.81245	4.75844	2.72743	-8.06461	1.24932	0.443347
HCC1_AAGAACAAGTTGAATG-1	HCC1	Scissor+	Macrophage	Macrophage_Scissor+	Macrophage_Scissor+#HCC1	3.88697	9.37663	4.86838	-9.82507	-0.594677	-1.48953
HCC1_AAGAACACACGACAGA-1	HCC1	0	Macrophage	Macrophage_0	Macrophage_0#HCC1	8.07408	2.36857	0.817582	-13.5047	-0.0957982	-1.78733
HCC1_AAGAACACACTCCTTG-1	HCC1	Scissor-	NK	NK_Scissor-	NK_Scissor-#HCC1	-3.41549	-1.87624	-3.42148	0.658071	-0.733562	-1.0846
HCC1_AAGAACACATCTTCGC-1	HCC1	Scissor-	Macrophage	Macrophage_Scissor-	Macrophage_Scissor-#HCC1	2.76835	1.05874	2.06147	-9.02337	4.34081	2.75953
HCC1_AAGAACACATGAAGCG-1	HCC1	0	Macrophage	Macrophage_0	Macrophage_0#HCC1	2.81018	4.1905	-1.39492	-11.6814	0.0282136	-1.70121
HCC1_AAGAACAGTGTTCCTC-1	HCC1	Scissor+	Macrophage	Macrophage_Scissor+	Macrophage_Scissor+#HCC1	0.60763	1.67457	-1.36295	-13.7359	-0.495384	-1.3447
HCC1_AAGAACATCACTTCTA-1	HCC1	Scissor-	Macrophage	Macrophage_Scissor-	Macrophage_Scissor-#HCC1	5.77705	6.80248	3.39874	-12.8312	-2.69497	-4.70627
HCC1_AAGAACATCATTTGTC-1	HCC1	0	Macrophage	Macrophage_0	Macrophage_0#HCC1	-1.9224	5.59428	1.6332	-13.8393	-2.83392	-6.52471
HCC1_AAGACAACACTTGGGC-1	HCC1	0	Macrophage	Macrophage_0	Macrophage_0#HCC1	4.87419	0.611692	3.03746	-8.70196	1.6996	0.936387
HCC1_AAGACAACATAGGAGC-1	HCC1	Scissor+	Macrophage	Macrophage_Scissor+	Macrophage_Scissor+#HCC1	6.36889	7.18313	1.16283	-9.28698	1.18704	-0.706119
HCC1_AAGACAAGTAGAGACC-1	HCC1	Scissor-	Fibroblast	Fibroblast_Scissor-	Fibroblast_Scissor-#HCC1	2.49662	2.10279	0.127481	-8.62653	1.45491	0.288011
HCC1_AAGACAAGTCCAGAAG-1	HCC1	Scissor-	Fibroblast	Fibroblast_Scissor-	Fibroblast_Scissor-#HCC1	2.42212	0.163695	-0.696934	-7.43582	1.63023	0.978009
HCC1_AAGACTCAGAAGCCAC-1	HCC1	0	T cell	T cell_0	T cell_0#HCC1	-5.55472	-4.14831	-3.06298	-3.02942	-0.374895	1.25346
HCC1_AAGACTCAGCGAAACC-1	HCC1	Scissor-	Macrophage	Macrophage_Scissor-	Macrophage_Scissor-#HCC1	6.62451	4.01374	1.63976	-9.47159	-3.18129	-3.78026
HCC1_AAGACTCCAGCACCCA-1	HCC1	0	Macrophage	Macrophage_0	Macrophage_0#HCC1	4.25569	-1.77976	4.59244	-10.4548	1.43789	-1.42232
HCC1_AAGACTCCATCACCAA-1	HCC1	0	Macrophage	Macrophage_0	Macrophage_0#HCC1	4.38014	5.32333	2.86407	-10.2841	-0.926831	-3.27781
HCC1_AAGACTCGTAGGACCA-1	HCC1	0	T cell	T cell_0	T cell_0#HCC1	-0.433783	-4.22561	-2.70554	-3.69423	2.56762	2.27476
HCC1_AAGACTCTCATGGAGG-1	HCC1	0	Macrophage	Macrophage_0	Macrophage_0#HCC1	4.34947	2.85509	4.3751	-10.0828	1.03537	-1.48109
HCC1_AAGACTCTCCCATAGA-1	HCC1	Scissor-	Macrophage	Macrophage_Scissor-	Macrophage_Scissor-#HCC1	3.14103	9.33478	7.00946	-9.81007	-1.8403	-3.89347
HCC1_AAGACTCTCCCATTTA-1	HCC1	0	NK	NK_0	NK_0#HCC1	-1.02613	-3.9392	-2.51385	-1.67251	3.22302	1.93995
HCC1_AAGACTCTCGAATCCA-1	HCC1	0	T cell	T cell_0	T cell_0#HCC1	-2.31151	-3.01109	-2.84398	-4.92942	2.51334	1.55612
HCC1_AAGATAGAGACGATAT-1	HCC1	Scissor-	Macrophage	Macrophage_Scissor-	Macrophage_Scissor-#HCC1	4.97122	1.86334	5.66376	-8.99128	1.02015	0.844503
HCC1_AAGATAGAGCACTCGC-1	HCC1	0	Macrophage	Macrophage_0	Macrophage_0#HCC1	-0.14908	2.07278	-0.33825	-10.3629	-7.0537	-6.3747
HCC1_AAGATAGAGCGTCTGC-1	HCC1	Scissor+	Macrophage	Macrophage_Scissor+	Macrophage_Scissor+#HCC1	2.7771	5.4075	-0.282959	-9.26457	-8.09585	-9.60835
HCC1_AAGATAGCAAGGTCGA-1	HCC1	0	Macrophage	Macrophage_0	Macrophage_0#HCC1	2.85407	8.96334	3.48829	-8.59413	-5.26231	-7.77413
HCC1_AAGATAGCAGACACCC-1	HCC1	0	Macrophage	Macrophage_0	Macrophage_0#HCC1	4.73481	12.4071	7.99474	-11.1619	-4.53918	-6.57367
HCC1_AAGATAGTCAAGCCAT-1	HCC1	Scissor-	Macrophage	Macrophage_Scissor-	Macrophage_Scissor-#HCC1	-3.35561	-2.60089	-1.97551	-15.5125	1.10331	-0.663484
HCC1_AAGATAGTCATCACTT-1	HCC1	Scissor-	Fibroblast	Fibroblast_Scissor-	Fibroblast_Scissor-#HCC1	1.87275	1.5643	-0.213111	-7.41073	0.218289	0.551012
HCC1_AAGCATCAGCCGTAAG-1	HCC1	0	T cell	T cell_0	T cell_0#HCC1	1.14399	-1.76952	-2.32702	-3.09043	0.862642	-0.00397198
HCC1_AAGCATCAGGGAGGAC-1	HCC1	Scissor+	Macrophage	Macrophage_Scissor+	Macrophage_Scissor+#HCC1	4.37819	8.78998	4.07561	-11.7229	-0.943207	-2.22831
HCC1_AAGCATCCACCAAAGG-1	HCC1	0	Macrophage	Macrophage_0	Macrophage_0#HCC1	4.08937	0.772237	4.81847	-8.17606	2.77793	1.6472
HCC1_AAGCATCGTCGTTCAA-1	HCC1	0	T cell	T cell_0	T cell_0#HCC1	-0.0297328	-3.51103	-2.7084	-4.24084	5.51771	4.04439
HCC1_AAGCATCGTGGTATGG-1	HCC1	Scissor-	Macrophage	Macrophage_Scissor-	Macrophage_Scissor-#HCC1	1.41927	-0.864203	1.61779	-9.73938	1.98849	0.434834
HCC1_AAGCATCGTTACACAC-1	HCC1	Scissor-	Macrophage	Macrophage_Scissor-	Macrophage_Scissor-#HCC1	4.30406	8.39479	2.35501	-8.93143	-1.51758	-1.95997
HCC1_AAGCATCTCATGGATC-1	HCC1	Scissor-	Macrophage	Macrophage_Scissor-	Macrophage_Scissor-#HCC1	9.11442	5.87265	0.00711164	-9.76488	0.742659	-0.0452164
HCC1_AAGCATCTCATTCCTA-1	HCC1	0	Macrophage	Macrophage_0	Macrophage_0#HCC1	3.34591	1.1739	2.05019	-6.93498	2.7633	1.13304
HCC1_AAGCATCTCTTTACAC-1	HCC1	0	Macrophage	Macrophage_0	Macrophage_0#HCC1	3.13386	1.53099	-0.271709	-8.2721	2.0878	0.602542
HCC1_AAGCCATAGAGAGAAC-1	HCC1	0	Macrophage	Macrophage_0	Macrophage_0#HCC1	4.13584	-1.90493	-2.10004	-9.34025	-1.14501	-3.57433
HCC1_AAGCCATAGCCTCGTG-1	HCC1	Scissor+	Macrophage	Macrophage_Scissor+	Macrophage_Scissor+#HCC1	6.65165	12.4997	5.43146	-9.02502	-1.4088	-2.79776
HCC1_AAGCCATAGGGACACT-1	HCC1	Scissor+	Macrophage	Macrophage_Scissor+	Macrophage_Scissor+#HCC1	5.39193	5.17383	2.55345	-6.50188	0.170308	-1.87359
HCC1_AAGCCATAGTCGAAAT-1	HCC1	0	Macrophage	Macrophage_0	Macrophage_0#HCC1	4.90083	16.1821	4.14549	-8.80922	-2.51437	-4.7887
HCC1_AAGCCATGTTCAAGGG-1	HCC1	Scissor-	T cell	T cell_Scissor-	T cell_Scissor-#HCC1	-0.696144	-1.32857	-2.05867	-0.436505	1.3664	0.186595
HCC1_AAGCCATGTTTGGAGG-1	HCC1	0	Macrophage	Macrophage_0	Macrophage_0#HCC1	6.77365	11.9465	3.13168	-10.3055	-4.52367	-4.74226
HCC1_AAGCGAGAGACGTCGA-1	HCC1	Scissor-	Macrophage	Macrophage_Scissor-	Macrophage_Scissor-#HCC1	5.88483	5.50712	0.86052	-11.2918	0.0301457	-0.336789
HCC1_AAGCGAGAGCATCAGG-1	HCC1	Scissor-	Macrophage	Macrophage_Scissor-	Macrophage_Scissor-#HCC1	2.88038	3.67105	2.19271	-5.6507	3.82873	3.2888
HCC1_AAGCGAGAGTTACGAA-1	HCC1	0	T cell	T cell_0	T cell_0#HCC1	-0.273863	-3.98016	-2.51162	-3.33846	4.01957	4.79598
HCC1_AAGCGAGCATGACAGG-1	HCC1	Scissor-	NK	NK_Scissor-	NK_Scissor-#HCC1	-0.0835454	-3.34056	-2.6371	-3.98494	3.88131	2.77606
HCC1_AAGCGAGCATGATGCT-1	HCC1	0	Macrophage	Macrophage_0	Macrophage_0#HCC1	3.82224	8.30384	2.15692	-8.71573	1.95918	0.852858
HCC1_AAGCGAGGTACGAAAT-1	HCC1	Scissor-	T cell	T cell_Scissor-	T cell_Scissor-#HCC1	1.32159	-2.39184	-1.39719	-0.942735	1.94809	1.45483
HCC1_AAGCGAGGTCTAACTG-1	HCC1	Scissor+	Hepatocyte	Hepatocyte_Scissor+	Hepatocyte_Scissor+#HCC1	-2.96253	-2.60651	-3.26003	-12.4057	-4.20927	-11.2522
HCC1_AAGCGAGTCACCTCAC-1	HCC1	0	T cell	T cell_0	T cell_0#HCC1	-0.653306	-4.21272	-2.66357	-3.1527	2.8982	3.35724
HCC1_AAGCGAGTCCACCTCA-1	HCC1	0	Macrophage	Macrophage_0	Macrophage_0#HCC1	4.52434	9.24998	5.26215	-10.6158	1.67212	0.499389
HCC1_AAGCGAGTCTACACAG-1	HCC1	Scissor+	Macrophage	Macrophage_Scissor+	Macrophage_Scissor+#HCC1	4.72413	1.63735	-0.595459	-15.1791	1.03991	0.728313
HCC1_AAGCGAGTCTGGGAGA-1	HCC1	0	Macrophage	Macrophage_0	Macrophage_0#HCC1	4.12124	8.01302	3.1542	-13.3525	-7.28502	-6.95846
HCC1_AAGCGTTAGTGTTCCA-1	HCC1	Scissor-	Macrophage	Macrophage_Scissor-	Macrophage_Scissor-#HCC1	7.23314	6.186	1.79188	-9.34286	0.0632011	-1.25509
HCC1_AAGCGTTCAAGGTCTT-1	HCC1	0	NK	NK_0	NK_0#HCC1	1.08359	-2.08741	-2.49598	-3.341	4.19232	3.03264
HCC1_AAGCGTTCATGCCGAC-1	HCC1	Scissor-	T cell	T cell_Scissor-	T cell_Scissor-#HCC1	1.65708	-3.86527	-2.32406	-4.20641	0.176702	1.67271
HCC1_AAGCGTTGTTACGGAG-1	HCC1	0	T cell	T cell_0	T cell_0#HCC1	1.62386	-1.17321	-1.63024	1.61546	2.45241	1.6908
HCC1_AAGCGTTTCCATTGCC-1	HCC1	0	Macrophage	Macrophage_0	Macrophage_0#HCC1	5.54348	12.7366	7.68677	-8.94044	-1.1028	-4.18516
HCC1_AAGCGTTTCGGATAAA-1	HCC1	Scissor-	Macrophage	Macrophage_Scissor-	Macrophage_Scissor-#HCC1	5.7302	2.96509	0.990244	-13.5206	-1.99205	-3.14135
HCC1_AAGCGTTTCGGTTAGT-1	HCC1	0	Macrophage	Macrophage_0	Macrophage_0#HCC1	2.83677	9.39114	3.20022	-9.35815	-1.26784	-2.94606
HCC1_AAGGAATCATGAAGGC-1	HCC1	Scissor+	Macrophage	Macrophage_Scissor+	Macrophage_Scissor+#HCC1	4.14262	4.55582	0.391962	-13.6817	-3.6575	-3.29063
HCC1_AAGGAATGTACAATAG-1	HCC1	0	Macrophage	Macrophage_0	Macrophage_0#HCC1	3.86096	0.900828	2.21763	-11.0356	-0.294906	0.197055
HCC1_AAGGAATGTCTAACGT-1	HCC1	0	Macrophage	Macrophage_0	Macrophage_0#HCC1	9.37003	8.61329	2.17928	-8.23529	-3.80094	-4.97775
HCC1_AAGGAATGTGACACAG-1	HCC1	Scissor+	T cell	T cell_Scissor+	T cell_Scissor+#HCC1	1.67618	-3.19964	-2.94168	-4.79276	0.865635	2.68762
HCC1_AAGGAATGTTATGGTC-1	HCC1	0	Macrophage	Macrophage_0	Macrophage_0#HCC1	4.90822	10.2998	2.75425	-8.42364	0.389553	-0.546622
HCC1_AAGGAATTCATCCTAT-1	HCC1	Scissor+	Macrophage	Macrophage_Scissor+	Macrophage_Scissor+#HCC1	6.8997	16.6109	6.68424	-9.69374	-4.89938	-5.15823
HCC1_AAGGAATTCCGGTAAT-1	HCC1	0	Macrophage	Macrophage_0	Macrophage_0#HCC1	4.8251	11.3587	3.99885	-8.34246	0.461927	-0.739372
HCC1_AAGGAATTCGTAGTCA-1	HCC1	Scissor+	Macrophage	Macrophage_Scissor+	Macrophage_Scissor+#HCC1	4.0739	4.3235	1.72947	-7.53069	1.74337	1.07824
HCC1_AAGGTAAAGACATCCT-1	HCC1	0	NK	NK_0	NK_0#HCC1	-0.383434	-3.21514	-0.910471	-2.39219	1.76987	2.34162
HCC1_AAGGTAAAGGTGTGAC-1	HCC1	Scissor+	Macrophage	Macrophage_Scissor+	Macrophage_Scissor+#HCC1	-4.86994	1.28354	-4.54274	-8.95974	-13.968	-14.5333
HCC1_AAGGTAACAGAAATTG-1	HCC1	Scissor+	T cell	T cell_Scissor+	T cell_Scissor+#HCC1	0.293079	-3.51764	-2.66923	-0.441273	3.39917	1.79047
HCC1_AAGGTAACAGAGCTAG-1	HCC1	Scissor+	Macrophage	Macrophage_Scissor+	Macrophage_Scissor+#HCC1	6.30776	7.30789	4.47357	-8.56352	-4.18475	-5.0225
HCC1_AAGGTAACAGGCATTT-1	HCC1	Scissor+	Hepatocyte	Hepatocyte_Scissor+	Hepatocyte_Scissor+#HCC1	2.92265	-1.7057	-1.25993	-15.0878	3.8663	2.68933
HCC1_AAGGTAAGTAATGATG-1	HCC1	0	T cell	T cell_0	T cell_0#HCC1	0.821887	-3.26194	-1.66689	-4.05795	-1.51887	1.01547
HCC1_AAGGTAAGTATCCTTT-1	HCC1	Scissor-	Fibroblast	Fibroblast_Scissor-	Fibroblast_Scissor-#HCC1	3.54206	1.46408	-1.47302	-8.00959	2.73361	1.30562
HCC1_AAGGTAAGTCGAATTC-1	HCC1	Scissor-	Macrophage	Macrophage_Scissor-	Macrophage_Scissor-#HCC1	1.73131	3.07132	1.94661	-12.3538	3.46251	2.67642
HCC1_AAGGTAATCAACCTTT-1	HCC1	0	Macrophage	Macrophage_0	Macrophage_0#HCC1	6.77245	7.60004	2.14304	-10.4566	-0.706895	-0.951383
HCC1_AAGGTAATCACATCAG-1	HCC1	0	Macrophage	Macrophage_0	Macrophage_0#HCC1	1.98368	8.74481	3.52775	-10.6849	-0.328978	-4.14151
HCC1_AAGGTAATCTCGTCAC-1	HCC1	0	Macrophage	Macrophage_0	Macrophage_0#HCC1	4.06262	3.81961	-1.75048	-10.8602	0.678437	0.179609
HCC1_AAGGTAATCTGGGAGA-1	HCC1	0	Macrophage	Macrophage_0	Macrophage_0#HCC1	3.92744	3.98613	-0.932543	-13.1931	-1.0867	-2.93723
HCC1_AAGGTAATCTTCGCTG-1	HCC1	0	Macrophage	Macrophage_0	Macrophage_0#HCC1	6.93061	2.55108	2.57637	-8.15425	3.86274	3.73272
HCC1_AAGTACCAGACCGTTT-1	HCC1	0	Macrophage	Macrophage_0	Macrophage_0#HCC1	2.70929	-1.54542	2.34769	-7.1967	4.93746	2.80446
HCC1_AAGTACCCAGATCCAT-1	HCC1	Scissor-	NK	NK_Scissor-	NK_Scissor-#HCC1	-1.55382	-3.49196	-4.09661	-2.57242	0.664491	1.34717
HCC1_AAGTACCCAGATGCGA-1	HCC1	Scissor-	Macrophage	Macrophage_Scissor-	Macrophage_Scissor-#HCC1	2.23004	3.10885	1.85717	-10.5927	-1.64482	-2.6684
HCC1_AAGTACCCAGCCCACA-1	HCC1	Scissor+	T cell	T cell_Scissor+	T cell_Scissor+#HCC1	0.899318	-3.93503	-3.27603	-0.371265	2.29526	1.55682
HCC1_AAGTACCGTAACCCTA-1	HCC1	0	T cell	T cell_0	T cell_0#HCC1	-4.20814	-4.11264	-2.94187	-5.97952	0.655054	0.703972
HCC1_AAGTACCTCAACCCGG-1	HCC1	0	Macrophage	Macrophage_0	Macrophage_0#HCC1	3.75929	2.6877	0.10356	-9.66957	-0.173976	-3.28575
HCC1_AAGTACCTCTGAGATC-1	HCC1	Scissor-	Macrophage	Macrophage_Scissor-	Macrophage_Scissor-#HCC1	-1.23168	-2.49296	-0.184137	-10.1818	-1.60024	-2.86172
HCC1_AAGTCGTAGCATGCAG-1	HCC1	Scissor-	Macrophage	Macrophage_Scissor-	Macrophage_Scissor-#HCC1	4.55174	-0.661797	1.30913	-7.53461	3.38094	2.6181
HCC1_AAGTCGTAGTTTGGCT-1	HCC1	Scissor-	NK	NK_Scissor-	NK_Scissor-#HCC1	-1.31472	-4.41869	-1.96046	-1.52853	0.52206	0.110451
HCC1_AAGTCGTCAAGCACCC-1	HCC1	Scissor-	T cell	T cell_Scissor-	T cell_Scissor-#HCC1	-1.18425	-2.34292	-5.07772	-5.89223	0.918119	3.40002
HCC1_AAGTCGTCATTGCAAC-1	HCC1	Scissor-	T cell	T cell_Scissor-	T cell_Scissor-#HCC1	-1.24028	-2.84394	-3.51435	-4.31517	-0.909186	2.44358
HCC1_AAGTCGTTCCGTAGGC-1	HCC1	0	Macrophage	Macrophage_0	Macrophage_0#HCC1	2.8456	9.59693	2.84862	-10.8577	-0.322282	-1.15398
HCC1_AAGTCGTTCTCGTGGG-1	HCC1	0	T cell	T cell_0	T cell_0#HCC1	-2.73573	-3.94247	-2.35616	-2.93736	2.48141	2.94847
HCC1_AAGTGAAAGCGACCCT-1	HCC1	0	T cell	T cell_0	T cell_0#HCC1	1.20236	-2.95889	-2.21682	-3.56988	2.04348	2.18415
HCC1_AAGTGAAAGCTGAGCA-1	HCC1	Scissor+	Macrophage	Macrophage_Scissor+	Macrophage_Scissor+#HCC1	4.53223	15.2262	4.50545	-10.5112	-5.19805	-6.31223
HCC1_AAGTGAACAGCACAAG-1	HCC1	Scissor-	Macrophage	Macrophage_Scissor-	Macrophage_Scissor-#HCC1	2.85627	8.74062	5.00659	-10.5154	-3.34442	-1.59343
HCC1_AAGTGAACAGGTTCAT-1	HCC1	Scissor-	T cell	T cell_Scissor-	T cell_Scissor-#HCC1	0.840391	-2.66447	-2.44652	-2.37406	1.70786	2.34409
HCC1_AAGTGAAGTCCCTCAT-1	HCC1	Scissor-	Macrophage	Macrophage_Scissor-	Macrophage_Scissor-#HCC1	3.03682	5.28973	-1.44774	-11.0932	-4.66462	-4.62103
HCC1_AAGTGAAGTCGCGGTT-1	HCC1	Scissor-	Hepatocyte	Hepatocyte_Scissor-	Hepatocyte_Scissor-#HCC1	-1.59719	-1.37025	-2.68257	-15.223	-5.33194	-1.38468
HCC1_AAGTGAATCAGCCTCT-1	HCC1	Scissor-	B cell	B cell_Scissor-	B cell_Scissor-#HCC1	-0.742932	-0.619509	-2.33593	-3.9919	-0.553199	0.294633
HCC1_AAGTGAATCATTCCTA-1	HCC1	0	Macrophage	Macrophage_0	Macrophage_0#HCC1	2.99455	17.3433	5.28911	-11.1154	-6.91613	-8.2051
HCC1_AAGTTCGAGAGACAAG-1	HCC1	Scissor-	NK	NK_Scissor-	NK_Scissor-#HCC1	-1.86464	-3.62436	-2.12853	-2.70083	2.96332	2.94578
HCC1_AAGTTCGAGCCTGAGA-1	HCC1	0	Macrophage	Macrophage_0	Macrophage_0#HCC1	8.92656	3.92297	2.66103	-9.60392	0.833091	-0.665739
HCC1_AAGTTCGCAGGTGACA-1	HCC1	0	Macrophage	Macrophage_0	Macrophage_0#HCC1	5.30172	7.17544	2.65296	-8.19315	1.37079	-0.331762
HCC1_AAGTTCGCATAGAAAC-1	HCC1	Scissor-	Macrophage	Macrophage_Scissor-	Macrophage_Scissor-#HCC1	6.55693	1.07112	1.07946	-7.7571	1.78518	0.744826
HCC1_AAGTTCGGTCTAATCG-1	HCC1	0	NK	NK_0	NK_0#HCC1	-0.435287	-4.22709	-2.96525	-2.17983	1.38723	2.29588
HCC1_AAGTTCGGTTAGTTCG-1	HCC1	Scissor+	Macrophage	Macrophage_Scissor+	Macrophage_Scissor+#HCC1	1.77284	13.9384	5.2043	-10.9839	-3.51471	-7.99276
HCC1_AAGTTCGTCAAACGTC-1	HCC1	0	T cell	T cell_0	T cell_0#HCC1	-0.896955	-3.8212	-3.35901	-3.13079	3.06417	3.94335
HCC1_AAGTTCGTCGAAGCAG-1	HCC1	Scissor-	T cell	T cell_Scissor-	T cell_Scissor-#HCC1	-0.299473	-3.00043	-1.83663	-2.83304	-0.313782	0.48118
HCC1_AAGTTCGTCTACCAGA-1	HCC1	Scissor-	Macrophage	Macrophage_Scissor-	Macrophage_Scissor-#HCC1	1.39987	2.66844	-2.75537	-11.2824	-3.48441	-2.8082
HCC1_AAGTTCGTCTACGGGC-1	HCC1	0	Macrophage	Macrophage_0	Macrophage_0#HCC1	6.02132	1.41755	2.09421	-9.58667	4.47579	2.37754
HCC1_AAGTTCGTCTAGTACG-1	HCC1	Scissor-	Macrophage	Macrophage_Scissor-	Macrophage_Scissor-#HCC1	4.65521	1.67445	2.28019	-8.58723	1.24885	0.831475
HCC1_AATAGAGAGAAACCCG-1	HCC1	0	T cell	T cell_0	T cell_0#HCC1	-1.11616	-1.20124	-2.32763	-5.37797	-0.0648991	2.43054
HCC1_AATAGAGAGAGATCGC-1	HCC1	Scissor+	B cell	B cell_Scissor+	B cell_Scissor+#HCC1	-0.544595	-3.74781	-2.55239	-3.69632	3.07254	2.49376
HCC1_AATAGAGAGGTAGACC-1	HCC1	Scissor-	Macrophage	Macrophage_Scissor-	Macrophage_Scissor-#HCC1	9.07534	10.2248	3.80253	-9.44489	-2.8959	-4.35489
HCC1_AATAGAGCAGGAAGTC-1	HCC1	Scissor-	T cell	T cell_Scissor-	T cell_Scissor-#HCC1	1.43465	-2.19226	-2.15409	-5.96607	1.42248	0.975987
HCC1_AATAGAGCATGCGTGC-1	HCC1	Scissor-	Macrophage	Macrophage_Scissor-	Macrophage_Scissor-#HCC1	4.62072	-0.401055	2.09907	-7.21354	1.10313	-0.394795
HCC1_AATAGAGGTCAGTCCG-1	HCC1	Scissor-	Macrophage	Macrophage_Scissor-	Macrophage_Scissor-#HCC1	3.84117	3.07559	2.8198	-8.41164	3.05354	1.95166
HCC1_AATAGAGGTTACCGTA-1	HCC1	0	Macrophage	Macrophage_0	Macrophage_0#HCC1	4.08757	6.6297	4.80166	-6.47063	2.89922	2.48661
HCC1_AATCACGAGCTCTTCC-1	HCC1	Scissor-	Macrophage	Macrophage_Scissor-	Macrophage_Scissor-#HCC1	0.974467	4.28768	-0.401176	-11.9254	-0.779329	-1.36814
HCC1_AATCACGAGTCCCAGC-1	HCC1	0	Macrophage	Macrophage_0	Macrophage_0#HCC1	2.91355	2.31877	-1.16998	-9.80905	-6.46508	-8.85201
HCC1_AATCACGCATAAGATG-1	HCC1	Scissor-	Hepatocyte	Hepatocyte_Scissor-	Hepatocyte_Scissor-#HCC1	3.64976	-0.486653	0.685572	-13.2451	3.52657	2.84343
HCC1_AATCACGGTACGGATG-1	HCC1	Scissor-	Macrophage	Macrophage_Scissor-	Macrophage_Scissor-#HCC1	4.44347	1.71159	-0.809823	-6.76896	-0.461987	-1.56853
HCC1_AATCACGGTTGCCTAA-1	HCC1	0	Macrophage	Macrophage_0	Macrophage_0#HCC1	-0.436162	0.655388	-1.73417	-16.4104	3.52241	1.88045
HCC1_AATCACGTCATGCATG-1	HCC1	0	Macrophage	Macrophage_0	Macrophage_0#HCC1	2.71681	12.8002	2.21806	-9.14964	-0.34149	-2.14682
HCC1_AATCACGTCTGAATCG-1	HCC1	Scissor-	T cell	T cell_Scissor-	T cell_Scissor-#HCC1	0.815387	-3.25256	-1.40194	-3.50699	1.19586	0.395728
HCC1_AATCACGTCTGCGATA-1	HCC1	Scissor-	Macrophage	Macrophage_Scissor-	Macrophage_Scissor-#HCC1	4.6324	9.91033	5.58387	-7.97077	0.563317	0.333758
HCC1_AATCACGTCTGGGTCG-1	HCC1	0	T cell	T cell_0	T cell_0#HCC1	-1.73482	-4.06484	-4.26757	-3.43298	0.736059	0.541147
HCC1_AATCGACAGACTTCCA-1	HCC1	Scissor-	Macrophage	Macrophage_Scissor-	Macrophage_Scissor-#HCC1	6.18767	8.98028	2.0917	-8.3174	0.683961	-0.0376341
HCC1_AATCGACAGGAACTCG-1	HCC1	0	Macrophage	Macrophage_0	Macrophage_0#HCC1	2.52281	1.12517	1.42325	-11.6697	-4.88292	-4.6297
HCC1_AATCGACAGGATTCAA-1	HCC1	0	Macrophage	Macrophage_0	Macrophage_0#HCC1	5.64308	4.00266	1.89073	-12.2812	-5.92596	-6.06522
HCC1_AATCGACAGTATCCTG-1	HCC1	0	Macrophage	Macrophage_0	Macrophage_0#HCC1	3.02412	8.27848	3.35662	-10.434	-1.27427	-3.60142
HCC1_AATCGACAGTTGCCTA-1	HCC1	Scissor+	Macrophage	Macrophage_Scissor+	Macrophage_Scissor+#HCC1	4.35584	12.9821	3.15822	-10.4921	-1.75652	-5.20286
HCC1_AATCGACCACGTCATA-1	HCC1	0	Macrophage	Macrophage_0	Macrophage_0#HCC1	2.50424	10.2384	4.729	-9.41335	-0.42265	-1.5599
HCC1_AATCGACCATAGGCGA-1	HCC1	Scissor-	Hepatocyte	Hepatocyte_Scissor-	Hepatocyte_Scissor-#HCC1	8.70601	0.878936	-0.489161	-13.2771	2.40179	1.44676
HCC1_AATCGACTCCTTGAAG-1	HCC1	Scissor+	Macrophage	Macrophage_Scissor+	Macrophage_Scissor+#HCC1	6.30826	11.7154	4.47884	-8.54406	-2.46391	-3.55889
HCC1_AATCGTGAGCCGCTTG-1	HCC1	0	Macrophage	Macrophage_0	Macrophage_0#HCC1	5.96867	3.66152	0.935578	-11.9629	-8.25791	-8.10974
HCC1_AATCGTGAGGGAACAA-1	HCC1	Scissor-	Macrophage	Macrophage_Scissor-	Macrophage_Scissor-#HCC1	4.57318	7.87961	2.89622	-9.79312	0.636998	0.658499
HCC1_AATCGTGCACTAACCA-1	HCC1	0	T cell	T cell_0	T cell_0#HCC1	-0.262232	-3.81875	-3.45898	-4.22361	6.09269	5.86022
HCC1_AATCGTGCAGACCTGC-1	HCC1	0	Macrophage	Macrophage_0	Macrophage_0#HCC1	5.93714	12.6041	5.95894	-9.00951	-3.45935	-4.67088
HCC1_AATCGTGCAGGATTCT-1	HCC1	Scissor-	Macrophage	Macrophage_Scissor-	Macrophage_Scissor-#HCC1	6.93936	7.08834	0.571743	-14.6795	-0.1171	-0.750826
HCC1_AATCGTGCAGGTTCCG-1	HCC1	0	Macrophage	Macrophage_0	Macrophage_0#HCC1	8.6463	9.41683	2.21734	-9.25911	0.984396	0.59193
HCC1_AATCGTGCATGTGTCA-1	HCC1	0	Macrophage	Macrophage_0	Macrophage_0#HCC1	2.28717	-0.926567	0.710924	-10.2379	0.603915	0.456871
HCC1_AATCGTGGTTCAGCGC-1	HCC1	Scissor-	T cell	T cell_Scissor-	T cell_Scissor-#HCC1	-0.686202	-3.22448	-3.43076	-4.00543	2.48867	2.20314
HCC1_AATCGTGGTTGTGGAG-1	HCC1	0	Macrophage	Macrophage_0	Macrophage_0#HCC1	8.00784	5.34031	2.56178	-13.4753	1.6212	0.811598
HCC1_AATCGTGGTTGTTGTG-1	HCC1	0	Macrophage	Macrophage_0	Macrophage_0#HCC1	1.95349	7.4769	2.91875	-12.3947	-5.81318	-5.32305
HCC1_AATGAAGAGAGTGTTA-1	HCC1	Scissor-	Macrophage	Macrophage_Scissor-	Macrophage_Scissor-#HCC1	1.8159	3.92026	1.89279	-13.8844	-7.95459	-8.67223
HCC1_AATGAAGAGATTAGTG-1	HCC1	Scissor+	B cell	B cell_Scissor+	B cell_Scissor+#HCC1	-0.245274	-3.44907	-2.5931	-4.18757	5.76899	4.63653
HCC1_AATGAAGAGGAGGGTG-1	HCC1	Scissor-	Macrophage	Macrophage_Scissor-	Macrophage_Scissor-#HCC1	7.81447	5.472	2.67251	-6.21529	1.39088	0.844702
HCC1_AATGAAGCAACTTCTT-1	HCC1	Scissor-	Hepatocyte	Hepatocyte_Scissor-	Hepatocyte_Scissor-#HCC1	2.38063	2.87639	-1.3545	-14.1234	1.34031	0.454335
HCC1_AATGAAGCACACACTA-1	HCC1	Scissor+	T cell	T cell_Scissor+	T cell_Scissor+#HCC1	1.11322	-3.98857	-2.7206	-3.23257	5.42285	4.55688
HCC1_AATGAAGCAGGCATTT-1	HCC1	0	Macrophage	Macrophage_0	Macrophage_0#HCC1	7.30871	8.67067	4.93987	-9.50685	1.38893	0.529205
HCC1_AATGAAGCATTGTAGC-1	HCC1	0	Macrophage	Macrophage_0	Macrophage_0#HCC1	2.22028	1.27568	2.45071	-4.7852	1.70563	0.671979
HCC1_AATGAAGGTCGAGCTC-1	HCC1	0	NK	NK_0	NK_0#HCC1	-5.69918	-3.25901	-0.590256	-11.9718	-8.99232	-12.1532
HCC1_AATGAAGTCAAGCTTG-1	HCC1	Scissor+	Macrophage	Macrophage_Scissor+	Macrophage_Scissor+#HCC1	1.10863	10.4468	2.68038	-9.44037	-3.8678	-6.7443
HCC1_AATGACCAGAAGAGCA-1	HCC1	0	Macrophage	Macrophage_0	Macrophage_0#HCC1	5.13058	6.20659	3.76358	-10.3311	-1.11271	-3.01795
HCC1_AATGACCAGTGTGTTC-1	HCC1	Scissor-	Macrophage	Macrophage_Scissor-	Macrophage_Scissor-#HCC1	7.82026	5.38013	1.90634	-10.3529	-5.31331	-5.63301
HCC1_AATGACCCAGCTTTGA-1	HCC1	0	Macrophage	Macrophage_0	Macrophage_0#HCC1	2.57177	10.1581	4.48243	-8.17637	-0.110885	-1.33059
HCC1_AATGACCGTCGATTAC-1	HCC1	Scissor-	T cell	T cell_Scissor-	T cell_Scissor-#HCC1	0.351278	-4.13061	-3.37423	-3.13976	3.42227	3.9231
HCC1_AATGACCGTGTTATCG-1	HCC1	0	Macrophage	Macrophage_0	Macrophage_0#HCC1	1.26792	2.8329	-1.32501	-11.6245	1.43448	-0.0198487
HCC1_AATGACCGTTGATGTC-1	HCC1	0	NK	NK_0	NK_0#HCC1	1.50631	-3.56908	-2.69053	-2.74758	4.55746	3.49471
HCC1_AATGACCGTTGTTGCA-1	HCC1	0	Macrophage	Macrophage_0	Macrophage_0#HCC1	2.53523	-1.1199	2.62311	-10.5386	0.97886	0.390477
HCC1_AATGACCTCCACGGGT-1	HCC1	Scissor-	Macrophage	Macrophage_Scissor-	Macrophage_Scissor-#HCC1	4.09494	-1.8529	3.89478	-9.95975	0.55734	-0.0615294
HCC1_AATGACCTCCTTCGAC-1	HCC1	Scissor+	B cell	B cell_Scissor+	B cell_Scissor+#HCC1	-0.607012	-4.05851	-2.66339	-5.59162	4.05387	4.21829
HCC1_AATGACCTCTTGGTGA-1	HCC1	Scissor-	T cell	T cell_Scissor-	T cell_Scissor-#HCC1	1.08758	-3.22181	-3.0518	-2.55228	2.76174	2.39167
HCC1_AATGCCAAGGGCGAGA-1	HCC1	0	Macrophage	Macrophage_0	Macrophage_0#HCC1	4.01754	-0.923389	3.66505	-9.38136	0.0355307	-2.24308
HCC1_AATGCCACATTGCTGA-1	HCC1	Scissor-	Macrophage	Macrophage_Scissor-	Macrophage_Scissor-#HCC1	3.63534	5.71754	3.32634	-9.38435	0.205481	0.685672
HCC1_AATGCCATCAGCCTCT-1	HCC1	Scissor-	T cell	T cell_Scissor-	T cell_Scissor-#HCC1	-0.317502	-2.37797	-3.14088	-2.05414	0.780556	1.22317
HCC1_AATGCCATCGCTACAA-1	HCC1	0	B cell	B cell_0	B cell_0#HCC1	1.81952	-2.96145	-0.00804261	-2.10281	3.63076	1.15325
HCC1_AATGCCATCTGAGAAA-1	HCC1	Scissor+	Macrophage	Macrophage_Scissor+	Macrophage_Scissor+#HCC1	4.21639	12.1935	2.44332	-8.92896	-2.37809	-3.60743
HCC1_AATGCCATCTTACTGT-1	HCC1	0	Macrophage	Macrophage_0	Macrophage_0#HCC1	4.85456	1.05119	3.89161	-9.26105	2.2646	0.319149
HCC1_AATGGAAAGATGGTCG-1	HCC1	Scissor-	Macrophage	Macrophage_Scissor-	Macrophage_Scissor-#HCC1	6.50921	9.69141	4.09824	-9.22693	-1.69958	-4.04849
HCC1_AATGGAACAAAGGTTA-1	HCC1	Scissor+	Macrophage	Macrophage_Scissor+	Macrophage_Scissor+#HCC1	10.2405	7.1251	0.536146	-11.4981	-3.30917	-5.05482
HCC1_AATGGAACAGGTCAAG-1	HCC1	0	Macrophage	Macrophage_0	Macrophage_0#HCC1	3.73019	14.4393	3.49374	-9.58503	-2.80634	-6.17208
HCC1_AATGGAACAGGTTCCG-1	HCC1	0	T cell	T cell_0	T cell_0#HCC1	2.86842	-2.10864	-3.21563	-1.55516	2.35446	2.1299
HCC1_AATGGAACATGTGTCA-1	HCC1	0	T cell	T cell_0	T cell_0#HCC1	-0.963983	-4.33756	-1.14896	-2.88753	3.56214	3.40054
HCC1_AATGGAAGTTATTCCT-1	HCC1	Scissor-	NK	NK_Scissor-	NK_Scissor-#HCC1	-3.00764	-3.30177	-4.81158	-5.56855	-1.36889	-2.40192
HCC1_AATGGAAGTTGTCAGT-1	HCC1	Scissor-	T cell	T cell_Scissor-	T cell_Scissor-#HCC1	1.22102	-2.69373	-2.70302	-3.62638	2.87519	1.53156
HCC1_AATGGAATCCGTATGA-1	HCC1	0	Macrophage	Macrophage_0	Macrophage_0#HCC1	3.54717	4.0163	4.06554	-8.955	3.19117	2.28439
HCC1_AATGGAATCTCTGGTC-1	HCC1	Scissor-	Macrophage	Macrophage_Scissor-	Macrophage_Scissor-#HCC1	-3.48448	-3.12173	-1.89523	-15.5334	-4.75269	-5.63549
HCC1_AATGGCTAGCCGGATA-1	HCC1	0	Macrophage	Macrophage_0	Macrophage_0#HCC1	4.90872	2.94312	3.30411	-9.07677	1.09299	0.76767
HCC1_AATGGCTAGCCTCTCT-1	HCC1	Scissor+	Macrophage	Macrophage_Scissor+	Macrophage_Scissor+#HCC1	5.03863	5.51779	3.98423	-8.13945	-5.05465	-5.83627
HCC1_AATGGCTAGGCAGGGA-1	HCC1	Scissor-	Macrophage	Macrophage_Scissor-	Macrophage_Scissor-#HCC1	3.04195	-0.511428	0.998301	-10.9409	-0.632347	-0.911782
HCC1_AATGGCTGTGATCATC-1	HCC1	Scissor-	Macrophage	Macrophage_Scissor-	Macrophage_Scissor-#HCC1	5.44119	1.37712	2.67785	-4.59879	0.029094	0.670383
HCC1_AATGGCTGTGCATTTG-1	HCC1	Scissor-	T cell	T cell_Scissor-	T cell_Scissor-#HCC1	0.472708	-3.74479	-2.24624	-2.40695	1.51601	1.42247
HCC1_AATGGCTGTGTGTGGA-1	HCC1	Scissor+	T cell	T cell_Scissor+	T cell_Scissor+#HCC1	-0.283457	-2.15885	-1.78147	-2.64677	3.46105	4.41329
HCC1_AATGGCTGTTTCCATT-1	HCC1	Scissor-	NK	NK_Scissor-	NK_Scissor-#HCC1	1.44359	-2.75281	1.36081	-5.72835	1.82025	0.870912
HCC1_AATGGCTTCCTGGGAC-1	HCC1	0	Macrophage	Macrophage_0	Macrophage_0#HCC1	8.21774	6.36218	2.65179	-8.72088	-1.04136	-1.7888
HCC1_AATTCCTAGGATATAC-1	HCC1	0	Macrophage	Macrophage_0	Macrophage_0#HCC1	4.9636	3.55036	3.88025	-9.2864	2.16157	1.48125
HCC1_AATTCCTAGGGCGAGA-1	HCC1	0	Macrophage	Macrophage_0	Macrophage_0#HCC1	4.88562	10.1513	5.00965	-8.40234	-4.69967	-5.01337
HCC1_AATTCCTCATTCATCT-1	HCC1	0	T cell	T cell_0	T cell_0#HCC1	-3.06	-3.34317	-2.52985	-2.73721	-0.928172	0.0752244
HCC1_AATTCCTTCAAGCTTG-1	HCC1	0	Macrophage	Macrophage_0	Macrophage_0#HCC1	5.23971	14.2788	5.95284	-10.5789	-4.008	-4.10559
HCC1_AATTCCTTCAAGGACG-1	HCC1	0	Macrophage	Macrophage_0	Macrophage_0#HCC1	3.35568	2.65884	1.75569	-10.7579	2.32695	0.370344
HCC1_AATTCCTTCATAGACC-1	HCC1	0	Macrophage	Macrophage_0	Macrophage_0#HCC1	3.48967	4.85241	-1.83017	-12.4424	-0.929666	-3.05651
HCC1_AATTTCCAGGGTACAC-1	HCC1	0	Macrophage	Macrophage_0	Macrophage_0#HCC1	5.63878	5.989	2.86134	-8.73147	-0.537165	-1.63203
HCC1_AATTTCCAGTAAACTG-1	HCC1	0	Macrophage	Macrophage_0	Macrophage_0#HCC1	5.09328	6.41586	2.34871	-9.13314	-1.39222	-2.84151
HCC1_AATTTCCAGTATAGGT-1	HCC1	Scissor-	Macrophage	Macrophage_Scissor-	Macrophage_Scissor-#HCC1	4.18796	3.36154	3.56866	-8.4395	-4.6578	-6.98555
HCC1_AATTTCCCAAAGGATT-1	HCC1	Scissor-	Macrophage	Macrophage_Scissor-	Macrophage_Scissor-#HCC1	-3.24391	2.28984	-1.88312	-16.4562	1.01343	-0.252993
HCC1_AATTTCCCAAGTGACG-1	HCC1	0	Macrophage	Macrophage_0	Macrophage_0#HCC1	4.37551	2.97399	0.00595875	-14.3447	0.313149	-1.0127
HCC1_AATTTCCCAGCTTTGA-1	HCC1	0	Macrophage	Macrophage_0	Macrophage_0#HCC1	7.94758	0.647269	0.136281	-6.1047	0.976116	0.390884
HCC1_AATTTCCGTCGATTTG-1	HCC1	Scissor-	Macrophage	Macrophage_Scissor-	Macrophage_Scissor-#HCC1	2.84374	5.55014	-1.54717	-7.56188	-5.63496	-7.82177
HCC1_AATTTCCGTCTTAGTG-1	HCC1	0	Macrophage	Macrophage_0	Macrophage_0#HCC1	5.4518	7.49493	1.44637	-8.57459	-5.74007	-6.2578
HCC1_ACAAAGAAGACCAGAC-1	HCC1	Scissor-	Macrophage	Macrophage_Scissor-	Macrophage_Scissor-#HCC1	2.27134	3.74558	3.29255	-8.22777	4.3947	3.73742
HCC1_ACAAAGAAGCGGACAT-1	HCC1	Scissor-	Hepatocyte	Hepatocyte_Scissor-	Hepatocyte_Scissor-#HCC1	4.44378	-0.728702	-1.43808	-11.867	3.26356	4.06924
HCC1_ACAAAGACACGCGGTT-1	HCC1	Scissor-	Macrophage	Macrophage_Scissor-	Macrophage_Scissor-#HCC1	2.85884	1.86223	2.39123	-9.46872	2.35944	0.875498
HCC1_ACAAAGACAGCATACT-1	HCC1	0	Macrophage	Macrophage_0	Macrophage_0#HCC1	6.83403	8.10066	2.41437	-9.47792	-4.92351	-4.71712
HCC1_ACAAAGAGTGCCAAGA-1	HCC1	Scissor+	Macrophage	Macrophage_Scissor+	Macrophage_Scissor+#HCC1	3.4776	4.74868	2.94178	-9.98146	-2.07506	-3.18678
HCC1_ACAACCAAGACTAAGT-1	HCC1	0	Macrophage	Macrophage_0	Macrophage_0#HCC1	3.59108	13.5431	6.45661	-7.86442	-0.85235	-2.77646
HCC1_ACAACCAAGCCACCGT-1	HCC1	0	Macrophage	Macrophage_0	Macrophage_0#HCC1	3.39405	3.57147	-2.22029	-14.3714	-3.48738	-4.14307
HCC1_ACAACCACAAGAGGCT-1	HCC1	Scissor-	Macrophage	Macrophage_Scissor-	Macrophage_Scissor-#HCC1	8.37313	2.96396	0.153334	-13.0817	-0.1618	-0.344225
HCC1_ACAACCACAAGGTCAG-1	HCC1	Scissor-	Macrophage	Macrophage_Scissor-	Macrophage_Scissor-#HCC1	7.04896	8.79739	1.44661	-8.183	-0.126231	-1.9711
HCC1_ACAACCACAGGTCAAG-1	HCC1	Scissor+	Macrophage	Macrophage_Scissor+	Macrophage_Scissor+#HCC1	7.06098	6.79796	3.35845	-5.9761	-0.578045	-3.51511
HCC1_ACAACCAGTAGTTAGA-1	HCC1	0	Macrophage	Macrophage_0	Macrophage_0#HCC1	3.99311	8.27346	3.24804	-9.06787	-1.3238	-4.67136
HCC1_ACAAGCTAGCTTACGT-1	HCC1	Scissor-	T cell	T cell_Scissor-	T cell_Scissor-#HCC1	-0.836035	-4.96147	-3.04826	-3.43816	0.346424	0.730733
HCC1_ACAAGCTCAGCTACTA-1	HCC1	0	Macrophage	Macrophage_0	Macrophage_0#HCC1	1.99058	3.72557	3.00289	-7.97325	3.92963	2.18327
HCC1_ACAAGCTGTACGGATG-1	HCC1	Scissor-	Macrophage	Macrophage_Scissor-	Macrophage_Scissor-#HCC1	4.93902	4.59519	1.76977	-16.9014	2.59601	0.268939
HCC1_ACAAGCTGTAGGTGCA-1	HCC1	Scissor-	T cell	T cell_Scissor-	T cell_Scissor-#HCC1	-1.59926	-3.56902	-1.91271	-2.74302	0.591138	0.337423
HCC1_ACAAGCTTCTTTACAC-1	HCC1	0	Macrophage	Macrophage_0	Macrophage_0#HCC1	6.96743	9.759	3.90009	-9.43278	-0.902743	-1.69174
HCC1_ACACAGTAGTGAGGTC-1	HCC1	Scissor-	Macrophage	Macrophage_Scissor-	Macrophage_Scissor-#HCC1	4.5963	9.26881	4.62894	-10.9902	0.00799363	-0.551982
HCC1_ACACAGTCAATAAGGT-1	HCC1	Scissor-	Macrophage	Macrophage_Scissor-	Macrophage_Scissor-#HCC1	7.44364	5.24545	2.5157	-9.1206	-1.28292	-4.12786
HCC1_ACACAGTCACAAGTGG-1	HCC1	0	Macrophage	Macrophage_0	Macrophage_0#HCC1	1.15269	14.9462	4.29297	-9.75263	-3.03355	-6.28648
HCC1_ACACAGTCACTGAGGA-1	HCC1	0	Hepatocyte	Hepatocyte_0	Hepatocyte_0#HCC1	4.71826	0.191572	-3.31806	-7.89827	0.532456	2.2512
HCC1_ACACAGTCAGTGGGTA-1	HCC1	Scissor+	Macrophage	Macrophage_Scissor+	Macrophage_Scissor+#HCC1	6.98975	9.46653	3.02559	-8.6842	-4.6433	-5.88375
HCC1_ACACAGTCATGCTGCG-1	HCC1	0	Macrophage	Macrophage_0	Macrophage_0#HCC1	4.94401	4.77699	2.60997	-9.02997	-0.807383	-4.05469
HCC1_ACACAGTGTACACTCA-1	HCC1	Scissor-	B cell	B cell_Scissor-	B cell_Scissor-#HCC1	-6.05606	-4.01044	-3.38138	-9.50129	-10.3867	-11.1048
HCC1_ACACAGTGTACGTGAG-1	HCC1	Scissor+	Macrophage	Macrophage_Scissor+	Macrophage_Scissor+#HCC1	7.33485	2.10206	-0.655872	-8.27301	1.47674	0.244137
HCC1_ACACAGTGTATCCCAA-1	HCC1	0	Fibroblast	Fibroblast_0	Fibroblast_0#HCC1	1.28305	2.16357	2.53568	-8.45607	2.6187	1.81583
HCC1_ACACAGTGTTATCTGG-1	HCC1	0	T cell	T cell_0	T cell_0#HCC1	-0.0573759	-2.90962	-1.18022	-3.95367	-0.681575	-0.0211873
HCC1_ACACAGTGTTCGTTCC-1	HCC1	0	T cell	T cell_0	T cell_0#HCC1	-1.3687	-4.17227	-1.934	-2.27	2.53951	1.39905
HCC1_ACACAGTTCCGGCAAC-1	HCC1	0	Macrophage	Macrophage_0	Macrophage_0#HCC1	3.7828	7.46267	2.62617	-9.75854	0.940383	-1.27135
HCC1_ACACAGTTCGAGCACC-1	HCC1	Scissor+	NK	NK_Scissor+	NK_Scissor+#HCC1	3.78913	10.906	2.32256	-10.6435	-5.29128	-5.40668
HCC1_ACACAGTTCGCCGAAC-1	HCC1	Scissor+	NK	NK_Scissor+	NK_Scissor+#HCC1	0.336163	-4.3726	-3.00045	-3.34583	7.66574	7.43588
HCC1_ACACAGTTCGCTGCGA-1	HCC1	Scissor-	T cell	T cell_Scissor-	T cell_Scissor-#HCC1	-2.29104	-3.74749	-1.79801	-5.06868	1.97567	0.869288
HCC1_ACACAGTTCGGCATCG-1	HCC1	Scissor-	Macrophage	Macrophage_Scissor-	Macrophage_Scissor-#HCC1	3.93705	4.5393	0.222995	-9.19771	-3.30801	-4.40476
HCC1_ACACAGTTCGTGACTA-1	HCC1	Scissor-	T cell	T cell_Scissor-	T cell_Scissor-#HCC1	1.93007	-1.98278	-1.77095	-3.19774	1.55138	1.99714
HCC1_ACACCAAAGTGAGTTA-1	HCC1	0	Macrophage	Macrophage_0	Macrophage_0#HCC1	2.12044	12.3556	6.84477	-9.21189	-2.01859	-2.84945
HCC1_ACACCAACAACGTATC-1	HCC1	0	Macrophage	Macrophage_0	Macrophage_0#HCC1	7.56835	11.9363	5.06724	-10.8052	-5.79804	-5.66663
HCC1_ACACCAAGTACCGTGC-1	HCC1	Scissor-	Macrophage	Macrophage_Scissor-	Macrophage_Scissor-#HCC1	6.01066	7.70097	2.07572	-9.85843	-4.49276	-6.97277
HCC1_ACACCAAGTCACGCTG-1	HCC1	Scissor-	Macrophage	Macrophage_Scissor-	Macrophage_Scissor-#HCC1	4.34009	10.4546	4.83255	-10.3399	0.606514	-0.197729
HCC1_ACACCAAGTTCTTAGG-1	HCC1	Scissor-	Macrophage	Macrophage_Scissor-	Macrophage_Scissor-#HCC1	4.97687	7.98198	2.5249	-14.1266	-2.79643	-2.8147
HCC1_ACACCAATCAACCCGG-1	HCC1	0	Macrophage	Macrophage_0	Macrophage_0#HCC1	4.07733	5.8473	1.93052	-11.6747	-4.10111	-4.97093
HCC1_ACACGCGCACCTTCGT-1	HCC1	Scissor+	Macrophage	Macrophage_Scissor+	Macrophage_Scissor+#HCC1	2.5944	9.89537	2.1995	-8.92664	1.47488	0.0314036
HCC1_ACACGCGCAGTTTCAG-1	HCC1	0	Macrophage	Macrophage_0	Macrophage_0#HCC1	8.6225	9.78749	3.68225	-8.37274	-3.05804	-4.57334
HCC1_ACACGCGGTCTTACAG-1	HCC1	Scissor-	Macrophage	Macrophage_Scissor-	Macrophage_Scissor-#HCC1	5.21093	9.09962	4.24781	-9.13657	0.567835	-0.664374
HCC1_ACACGCGTCAATCCAG-1	HCC1	Scissor-	Fibroblast	Fibroblast_Scissor-	Fibroblast_Scissor-#HCC1	4.52574	1.72073	-0.174771	-8.79528	1.46095	-0.315174
HCC1_ACACGCGTCTTCTGGC-1	HCC1	Scissor+	Macrophage	Macrophage_Scissor+	Macrophage_Scissor+#HCC1	-0.243971	13.8007	4.3618	-10.8208	-2.51355	-6.24263
HCC1_ACACTGACAAGAATGT-1	HCC1	0	Macrophage	Macrophage_0	Macrophage_0#HCC1	5.88619	2.70816	0.115743	-12.1135	-0.155831	-3.0132
HCC1_ACACTGACATCCGGCA-1	HCC1	0	Macrophage	Macrophage_0	Macrophage_0#HCC1	8.41348	8.38342	1.8639	-10.2109	-3.27087	-5.47276
HCC1_ACACTGAGTGAGTTTC-1	HCC1	Scissor-	Macrophage	Macrophage_Scissor-	Macrophage_Scissor-#HCC1	6.53734	6.65443	-0.597021	-11.698	-0.460854	-2.96111
HCC1_ACACTGATCAAGCTGT-1	HCC1	Scissor+	Macrophage	Macrophage_Scissor+	Macrophage_Scissor+#HCC1	4.38322	7.19202	2.02927	-9.27546	-2.10038	-4.53922
HCC1_ACACTGATCCCAGGCA-1	HCC1	Scissor-	T cell	T cell_Scissor-	T cell_Scissor-#HCC1	1.78538	-2.33126	-3.14776	-1.32998	0.765738	0.745621
HCC1_ACACTGATCCTCTTTC-1	HCC1	0	T cell	T cell_0	T cell_0#HCC1	2.33429	-3.83834	-1.15286	0.153013	2.86528	0.645579
HCC1_ACAGAAAAGCACTAGG-1	HCC1	Scissor-	Macrophage	Macrophage_Scissor-	Macrophage_Scissor-#HCC1	6.28751	4.01552	1.75766	-8.05899	3.23265	2.42651
HCC1_ACAGAAAAGCGCGTTC-1	HCC1	0	Macrophage	Macrophage_0	Macrophage_0#HCC1	0.898494	3.16404	3.82581	-7.6729	1.6867	1.54783
HCC1_ACAGAAACAGTAGAAT-1	HCC1	Scissor+	Macrophage	Macrophage_Scissor+	Macrophage_Scissor+#HCC1	6.47211	14.9339	3.06898	-10.9819	-3.44783	-5.59343
HCC1_ACAGAAAGTCATCGCG-1	HCC1	Scissor+	Macrophage	Macrophage_Scissor+	Macrophage_Scissor+#HCC1	1.29184	14.6913	4.67204	-10.3485	-3.20257	-2.70962
HCC1_ACAGAAAGTCGTACTA-1	HCC1	Scissor-	Macrophage	Macrophage_Scissor-	Macrophage_Scissor-#HCC1	5.05261	8.42779	5.68825	-9.5475	1.46373	-0.345402
HCC1_ACAGAAATCGCAAGAG-1	HCC1	0	T cell	T cell_0	T cell_0#HCC1	-1.13499	-2.75814	-2.20402	-4.13684	0.670545	0.206393
HCC1_ACAGCCGAGAATTCAG-1	HCC1	Scissor-	T cell	T cell_Scissor-	T cell_Scissor-#HCC1	0.616486	-1.89995	-2.64485	-1.43382	2.65002	3.58103
HCC1_ACAGCCGCAACTGCTA-1	HCC1	0	Macrophage	Macrophage_0	Macrophage_0#HCC1	4.92791	10.6323	5.2942	-9.32497	-0.756441	-2.14987
HCC1_ACAGCCGCACGATAGG-1	HCC1	0	Macrophage	Macrophage_0	Macrophage_0#HCC1	7.06863	7.1746	2.89963	-8.9772	1.91191	0.322686
HCC1_ACAGCCGCAGTATACC-1	HCC1	Scissor-	Macrophage	Macrophage_Scissor-	Macrophage_Scissor-#HCC1	1.61606	0.131133	-0.9424	-15.4865	-2.94666	-0.731568
HCC1_ACAGCCGCATATACCG-1	HCC1	Scissor+	Macrophage	Macrophage_Scissor+	Macrophage_Scissor+#HCC1	4.35447	1.59358	-2.17097	-10.9571	-5.41403	-6.37695
HCC1_ACAGCCGGTGACAGCA-1	HCC1	Scissor-	NK	NK_Scissor-	NK_Scissor-#HCC1	-4.33528	-1.56365	-4.2349	-14.1411	-7.08697	-9.62132
HCC1_ACAGCCGGTGTTATCG-1	HCC1	0	Macrophage	Macrophage_0	Macrophage_0#HCC1	2.01591	-0.327234	1.74541	-9.26294	2.97623	2.38632
HCC1_ACAGCCGTCATGAGGG-1	HCC1	Scissor+	Macrophage	Macrophage_Scissor+	Macrophage_Scissor+#HCC1	4.7193	12.2946	3.03275	-7.91167	-4.2801	-6.3063
HCC1_ACAGCCGTCCGAACGC-1	HCC1	0	Macrophage	Macrophage_0	Macrophage_0#HCC1	5.14186	13.2592	5.13401	-9.95757	-4.1667	-4.23247
HCC1_ACAGCCGTCCTAAACG-1	HCC1	Scissor-	T cell	T cell_Scissor-	T cell_Scissor-#HCC1	0.0822875	-2.16883	-1.76613	-4.49529	-0.265503	1.50206
HCC1_ACAGCCGTCGCTAGCG-1	HCC1	0	Macrophage	Macrophage_0	Macrophage_0#HCC1	5.1964	-0.985864	2.84244	-8.71354	3.13378	2.4881
HCC1_ACAGCCGTCGGAAACG-1	HCC1	Scissor-	Hepatocyte	Hepatocyte_Scissor-	Hepatocyte_Scissor-#HCC1	1.63851	-1.87227	-2.08318	-14.9424	-6.91903	-9.17984
HCC1_ACAGGGAAGCGGTAAC-1	HCC1	0	Macrophage	Macrophage_0	Macrophage_0#HCC1	6.11107	12.1411	8.55295	-10.5019	-3.61316	-7.65994
HCC1_ACAGGGAAGGCGTTAG-1	HCC1	Scissor+	Macrophage	Macrophage_Scissor+	Macrophage_Scissor+#HCC1	6.70457	13.7286	4.81581	-9.31026	-5.59246	-5.74055
HCC1_ACAGGGAAGTGGCCTC-1	HCC1	Scissor-	Macrophage	Macrophage_Scissor-	Macrophage_Scissor-#HCC1	0.794471	-1.71389	3.02751	-8.03831	4.63538	3.3525
HCC1_ACAGGGACATGGACAG-1	HCC1	0	Macrophage	Macrophage_0	Macrophage_0#HCC1	4.99326	2.96141	2.13801	-12.7374	-1.81157	-2.84404
HCC1_ACAGGGAGTAACATCC-1	HCC1	0	Macrophage	Macrophage_0	Macrophage_0#HCC1	10.9039	6.37491	1.81522	-8.44585	0.371243	-0.398303
HCC1_ACAGGGATCACCCTCA-1	HCC1	Scissor-	T cell	T cell_Scissor-	T cell_Scissor-#HCC1	-1.2031	-1.92306	-3.16384	-3.47585	2.70253	3.48948
HCC1_ACAGGGATCCCTCGTA-1	HCC1	0	Macrophage	Macrophage_0	Macrophage_0#HCC1	7.60023	6.79428	1.52309	-10.2272	-3.56898	-4.67913
HCC1_ACAGGGATCCCTCTTT-1	HCC1	Scissor+	Macrophage	Macrophage_Scissor+	Macrophage_Scissor+#HCC1	4.59281	5.9553	1.48275	-10.7457	-4.19096	-6.36119
HCC1_ACAGGGATCCGTAATG-1	HCC1	Scissor-	T cell	T cell_Scissor-	T cell_Scissor-#HCC1	0.00242831	-4.60724	-1.36177	0.0393853	3.32453	4.51405
HCC1_ACAGGGATCCGTGTCT-1	HCC1	Scissor+	Macrophage	Macrophage_Scissor+	Macrophage_Scissor+#HCC1	-1.98841	-1.7859	-2.9504	-16.6793	-3.88394	-0.391875
HCC1_ACATCCCAGGGTTAGC-1	HCC1	0	Macrophage	Macrophage_0	Macrophage_0#HCC1	10.1617	5.69178	2.51022	-8.77936	0.668565	-1.01196
HCC1_ACATCCCCACAAGCTT-1	HCC1	Scissor+	Hepatocyte	Hepatocyte_Scissor+	Hepatocyte_Scissor+#HCC1	0.678832	-1.94731	-2.91264	-13.5539	-9.85997	-7.85545
HCC1_ACATCCCCAGCAAGAC-1	HCC1	0	Macrophage	Macrophage_0	Macrophage_0#HCC1	7.9716	5.60743	3.10584	-7.72984	1.10828	-0.317217
HCC1_ACATCCCGTATGTGTC-1	HCC1	0	T cell	T cell_0	T cell_0#HCC1	0.0130804	-2.5379	-1.10059	-1.54504	2.20444	1.58682
HCC1_ACATCCCGTCCACAGC-1	HCC1	Scissor+	Macrophage	Macrophage_Scissor+	Macrophage_Scissor+#HCC1	2.43763	13.9366	7.10965	-10.4413	-1.75663	-2.79033
HCC1_ACATCCCGTCGCTGCA-1	HCC1	0	Macrophage	Macrophage_0	Macrophage_0#HCC1	-1.43058	-2.42939	1.18754	-5.3789	3.74185	3.90389
HCC1_ACATCCCGTCTGTGCG-1	HCC1	Scissor+	NK	NK_Scissor+	NK_Scissor+#HCC1	-0.113963	-2.79068	-3.56185	-2.80994	2.86702	4.73243
HCC1_ACATCCCTCCGCCTAT-1	HCC1	Scissor+	T cell	T cell_Scissor+	T cell_Scissor+#HCC1	-3.47076	-4.02627	-2.03378	-2.07403	-0.5198	-1.08465
HCC1_ACATCCCTCTTTCCAA-1	HCC1	0	Macrophage	Macrophage_0	Macrophage_0#HCC1	1.09249	5.27907	3.9504	-14.0253	1.91416	0.626859
HCC1_ACATCGAAGATGAACT-1	HCC1	0	Macrophage	Macrophage_0	Macrophage_0#HCC1	0.883558	13.1562	3.24935	-9.56249	-2.45388	-4.95163
HCC1_ACATCGACACCTATCC-1	HCC1	Scissor-	T cell	T cell_Scissor-	T cell_Scissor-#HCC1	0.0472635	-1.58587	-2.42435	-1.42865	-0.291571	1.59928
HCC1_ACATCGACACTGCGAC-1	HCC1	0	T cell	T cell_0	T cell_0#HCC1	-1.76036	-4.87717	-2.71287	-2.57432	3.96071	4.56298
HCC1_ACATCGAGTACTCCGG-1	HCC1	0	Macrophage	Macrophage_0	Macrophage_0#HCC1	3.83654	10.8064	5.33649	-10.6002	1.43597	0.0339314
HCC1_ACATCGAGTACTGTTG-1	HCC1	Scissor+	Macrophage	Macrophage_Scissor+	Macrophage_Scissor+#HCC1	4.3939	12.0672	6.54999	-10.4243	-0.412568	-1.30141
HCC1_ACATCGAGTATCATGC-1	HCC1	Scissor-	T cell	T cell_Scissor-	T cell_Scissor-#HCC1	1.63494	-4.40483	-3.26627	-2.84864	2.67227	2.20549
HCC1_ACATCGAGTCGCATCG-1	HCC1	Scissor+	Macrophage	Macrophage_Scissor+	Macrophage_Scissor+#HCC1	3.12886	12.7125	4.9738	-10.023	-4.21812	-4.93761
HCC1_ACATCGAGTCTGTGTA-1	HCC1	Scissor-	Macrophage	Macrophage_Scissor-	Macrophage_Scissor-#HCC1	1.36272	-1.97202	1.17777	-13.7184	2.67127	2.26637
HCC1_ACATCGATCCGTGGTG-1	HCC1	Scissor-	T cell	T cell_Scissor-	T cell_Scissor-#HCC1	-0.104672	-5.5049	-2.34486	-3.79943	0.146385	2.41074
HCC1_ACATCGATCTCTGGTC-1	HCC1	0	Macrophage	Macrophage_0	Macrophage_0#HCC1	9.4296	7.35604	2.2918	-13.5094	-1.13811	-4.10093
HCC1_ACATGCAAGGGAGGAC-1	HCC1	0	T cell	T cell_0	T cell_0#HCC1	-1.05509	-5.08104	-0.597336	-4.46511	2.63118	2.99997
HCC1_ACATGCACACTGCACG-1	HCC1	Scissor-	Macrophage	Macrophage_Scissor-	Macrophage_Scissor-#HCC1	0.523693	-0.824807	3.30148	-9.18586	2.49947	1.94424
HCC1_ACATGCAGTGTTTGCA-1	HCC1	Scissor-	T cell	T cell_Scissor-	T cell_Scissor-#HCC1	-1.62385	-3.2154	-1.58153	-1.70917	1.35355	1.47772
HCC1_ACATGCAGTTGGGAAC-1	HCC1	0	Macrophage	Macrophage_0	Macrophage_0#HCC1	2.60863	11.209	4.67672	-9.28854	-1.10908	-1.54231
HCC1_ACATGCATCCGCAAAT-1	HCC1	0	Macrophage	Macrophage_0	Macrophage_0#HCC1	4.48955	12.3685	5.48487	-9.45744	0.189729	-0.615573
HCC1_ACATGCATCTCTCGAC-1	HCC1	Scissor-	T cell	T cell_Scissor-	T cell_Scissor-#HCC1	3.89091	-1.9715	-1.00259	-0.997075	1.0867	1.19254
HCC1_ACATTTCAGGCGCTTC-1	HCC1	0	Macrophage	Macrophage_0	Macrophage_0#HCC1	6.0352	12.2269	4.29538	-9.4835	-0.7188	-2.58351
HCC1_ACATTTCCATATCGGT-1	HCC1	0	Macrophage	Macrophage_0	Macrophage_0#HCC1	4.0212	5.98658	3.52352	-9.95158	2.95027	-0.141229
HCC1_ACATTTCCATCGCTGG-1	HCC1	0	NK	NK_0	NK_0#HCC1	-2.32945	-4.80524	-3.25795	-1.5019	2.84744	3.64544
HCC1_ACATTTCCATCTTTCA-1	HCC1	0	T cell	T cell_0	T cell_0#HCC1	-1.52872	-2.96255	-4.5924	-5.95717	-0.642212	-7.91323
HCC1_ACATTTCCATGGTGGA-1	HCC1	Scissor-	B cell	B cell_Scissor-	B cell_Scissor-#HCC1	0.382456	-3.31977	-3.67596	-7.61801	-4.8787	-5.67354
HCC1_ACATTTCTCACGAACT-1	HCC1	0	T cell	T cell_0	T cell_0#HCC1	-0.149188	-4.24452	-2.00592	-2.26579	3.76747	4.53357
HCC1_ACATTTCTCTTGCAGA-1	HCC1	0	Macrophage	Macrophage_0	Macrophage_0#HCC1	1.29436	-0.252362	2.48559	-10.0508	1.81695	0.771112
HCC1_ACCAAACAGAGGGTGG-1	HCC1	Scissor-	Fibroblast	Fibroblast_Scissor-	Fibroblast_Scissor-#HCC1	1.90845	-1.04756	-0.202935	-8.29259	2.4684	0.529153
HCC1_ACCAAACAGCCTGCCA-1	HCC1	Scissor+	Macrophage	Macrophage_Scissor+	Macrophage_Scissor+#HCC1	-3.03719	4.27044	0.932772	-16.3827	-7.20275	-6.98503
HCC1_ACCAAACAGCGTCTGC-1	HCC1	0	T cell	T cell_0	T cell_0#HCC1	-0.691082	-4.04525	-3.3654	-1.56541	1.02591	2.08177
HCC1_ACCAAACAGTTCAACC-1	HCC1	Scissor-	T cell	T cell_Scissor-	T cell_Scissor-#HCC1	-0.503395	-2.79492	-1.63684	-2.29793	1.83372	-0.204409
HCC1_ACCAAACCAACCGTGC-1	HCC1	0	NK	NK_0	NK_0#HCC1	-4.08882	-2.88851	-3.03962	1.1016	-0.493541	-1.61153
HCC1_ACCAAACCAATCGCAT-1	HCC1	Scissor-	Macrophage	Macrophage_Scissor-	Macrophage_Scissor-#HCC1	2.60651	1.94134	2.28198	-10.0419	-6.29804	-5.56924
HCC1_ACCAAACCATAGGAGC-1	HCC1	0	Macrophage	Macrophage_0	Macrophage_0#HCC1	3.03059	7.8544	3.97363	-10.0977	3.09409	2.66116
HCC1_ACCAAACCATCTCCCA-1	HCC1	Scissor+	Macrophage	Macrophage_Scissor+	Macrophage_Scissor+#HCC1	5.04822	3.52904	3.16678	-9.66486	-0.527688	-0.821296
HCC1_ACCAAACCATGAGGGT-1	HCC1	0	T cell	T cell_0	T cell_0#HCC1	0.649728	-4.5387	-0.695198	-4.02777	1.67836	0.0144003
HCC1_ACCAAACGTAAGCGGT-1	HCC1	0	T cell	T cell_0	T cell_0#HCC1	0.704397	-3.5307	-1.92513	-3.21067	2.75742	3.11156
HCC1_ACCAAACGTACCGGAA-1	HCC1	0	Macrophage	Macrophage_0	Macrophage_0#HCC1	1.64234	7.727	4.27499	-9.16012	0.817949	-4.29049
HCC1_ACCAAACGTACGAGTG-1	HCC1	0	Macrophage	Macrophage_0	Macrophage_0#HCC1	2.61969	12.5831	5.12906	-8.95845	-3.2293	-5.10943
HCC1_ACCAAACGTAGCGATG-1	HCC1	Scissor-	Macrophage	Macrophage_Scissor-	Macrophage_Scissor-#HCC1	6.57705	9.46913	3.0432	-9.86168	-0.165042	-1.58038
HCC1_ACCAAACGTCTTGCTC-1	HCC1	Scissor+	NK	NK_Scissor+	NK_Scissor+#HCC1	-3.60376	-4.95415	-3.24304	-1.40316	-0.134582	0.702072
HCC1_ACCAAACGTGATACCT-1	HCC1	Scissor+	Macrophage	Macrophage_Scissor+	Macrophage_Scissor+#HCC1	4.84345	14.9291	4.40349	-8.23776	-2.75074	-5.37412
HCC1_ACCAAACTCCTAAGTG-1	HCC1	0	T cell	T cell_0	T cell_0#HCC1	-2.9237	-3.80741	-3.57077	-3.84646	2.0341	1.70627
HCC1_ACCAAACTCCTCGCAT-1	HCC1	Scissor+	Macrophage	Macrophage_Scissor+	Macrophage_Scissor+#HCC1	6.60625	6.04447	-0.240938	-11.6638	0.29628	-1.18232
HCC1_ACCAACAAGGGCCTCT-1	HCC1	0	Macrophage	Macrophage_0	Macrophage_0#HCC1	1.92087	14.6848	3.3758	-10.2899	-1.93673	-3.85558
HCC1_ACCAACAAGGTCACTT-1	HCC1	0	Macrophage	Macrophage_0	Macrophage_0#HCC1	5.35832	7.38399	3.6477	-8.45844	-0.266634	-0.963872
HCC1_ACCAACACACGTTCGG-1	HCC1	Scissor+	Macrophage	Macrophage_Scissor+	Macrophage_Scissor+#HCC1	4.44774	9.51818	2.88637	-10.054	-3.3189	-3.83687
HCC1_ACCAACACATGAATCC-1	HCC1	Scissor+	B cell	B cell_Scissor+	B cell_Scissor+#HCC1	-0.616812	-3.18216	-2.74021	-4.09747	5.4645	2.83565
HCC1_ACCAACACATGGCCCA-1	HCC1	0	Hepatocyte	Hepatocyte_0	Hepatocyte_0#HCC1	-0.205668	-3.52016	-3.76379	-13.2745	-0.6533	-0.791596
HCC1_ACCAACACATTGTCGA-1	HCC1	Scissor+	Macrophage	Macrophage_Scissor+	Macrophage_Scissor+#HCC1	4.99576	12.4193	3.55323	-9.39413	-3.4073	-4.31269
HCC1_ACCAACATCCAACACA-1	HCC1	Scissor+	Macrophage	Macrophage_Scissor+	Macrophage_Scissor+#HCC1	5.53029	13.4029	4.45358	-8.35781	0.108518	-1.94533
HCC1_ACCAACATCCAGTGCG-1	HCC1	0	Macrophage	Macrophage_0	Macrophage_0#HCC1	6.14747	3.07891	3.23217	-8.88797	2.79686	1.45058
HCC1_ACCAACATCGCCTTTG-1	HCC1	Scissor-	Macrophage	Macrophage_Scissor-	Macrophage_Scissor-#HCC1	2.51087	3.97271	4.14642	-8.8223	-4.74418	-3.20591
HCC1_ACCACAAAGCATATGA-1	HCC1	Scissor-	Macrophage	Macrophage_Scissor-	Macrophage_Scissor-#HCC1	4.725	5.91097	2.53842	-8.98583	0.874781	-0.200828
HCC1_ACCACAAAGTTCATGC-1	HCC1	0	Macrophage	Macrophage_0	Macrophage_0#HCC1	3.66032	8.59011	2.90374	-8.66837	1.9817	0.315179
HCC1_ACCACAACAAGGAGTC-1	HCC1	Scissor-	Macrophage	Macrophage_Scissor-	Macrophage_Scissor-#HCC1	3.27358	1.57508	3.17717	-8.20916	4.13591	3.22613
HCC1_ACCACAAGTCACATTG-1	HCC1	Scissor+	Macrophage	Macrophage_Scissor+	Macrophage_Scissor+#HCC1	4.42001	8.2728	3.66805	-9.03196	2.09723	1.75491
HCC1_ACCACAAGTCTAGGTT-1	HCC1	0	Macrophage	Macrophage_0	Macrophage_0#HCC1	5.73678	7.88891	1.58567	-11.0641	-3.93922	-6.61678
HCC1_ACCACAAGTGCCCAGT-1	HCC1	0	Macrophage	Macrophage_0	Macrophage_0#HCC1	3.36771	3.7056	3.03516	-8.59738	0.0451713	-1.6108
HCC1_ACCACAAGTGCTATTG-1	HCC1	0	Macrophage	Macrophage_0	Macrophage_0#HCC1	5.2003	5.98249	4.39777	-7.84137	0.896395	-1.20643
HCC1_ACCACAAGTTGCGGAA-1	HCC1	Scissor+	Macrophage	Macrophage_Scissor+	Macrophage_Scissor+#HCC1	7.07164	7.34815	3.11269	-10.1349	-1.14618	-3.31508
HCC1_ACCACAATCCACGGGT-1	HCC1	0	Macrophage	Macrophage_0	Macrophage_0#HCC1	2.52597	-0.92208	2.89883	-9.70513	-0.42653	-1.43343
HCC1_ACCACAATCCGTGACG-1	HCC1	0	Macrophage	Macrophage_0	Macrophage_0#HCC1	3.36203	8.60054	4.14102	-10.8555	1.62003	-0.171276
HCC1_ACCACAATCGACATCA-1	HCC1	0	Macrophage	Macrophage_0	Macrophage_0#HCC1	3.34787	8.61136	2.56717	-9.47749	-5.88711	-6.13131
HCC1_ACCACAATCGGTCGAC-1	HCC1	Scissor-	Macrophage	Macrophage_Scissor-	Macrophage_Scissor-#HCC1	1.96376	2.52927	0.243314	-11.6125	-2.286	-5.82036
HCC1_ACCATTTAGAGTCACG-1	HCC1	0	T cell	T cell_0	T cell_0#HCC1	-1.56049	-4.64915	-2.68087	-2.31243	2.26632	2.51024
HCC1_ACCATTTCAAGAATGT-1	HCC1	0	Macrophage	Macrophage_0	Macrophage_0#HCC1	4.03771	11.7269	4.0245	-10.0073	-4.97172	-6.03533
HCC1_ACCATTTCACCGCTAG-1	HCC1	0	Macrophage	Macrophage_0	Macrophage_0#HCC1	3.09979	0.382564	4.87247	-8.27989	3.15634	2.15302
HCC1_ACCATTTCAGCAGATG-1	HCC1	0	T cell	T cell_0	T cell_0#HCC1	5.65275	4.32703	0.831778	-3.68009	1.60114	1.72976
HCC1_ACCATTTGTCTTGAAC-1	HCC1	Scissor-	Macrophage	Macrophage_Scissor-	Macrophage_Scissor-#HCC1	-1.26002	-2.30191	3.22082	-12.8335	2.89933	1.41505
HCC1_ACCATTTTCATCGCAA-1	HCC1	Scissor+	Macrophage	Macrophage_Scissor+	Macrophage_Scissor+#HCC1	5.17982	11.8026	3.83631	-9.28503	-5.32996	-5.86475
HCC1_ACCATTTTCCAAAGGG-1	HCC1	Scissor+	Macrophage	Macrophage_Scissor+	Macrophage_Scissor+#HCC1	8.9119	5.30328	2.19689	-9.75736	0.826479	-2.38226
HCC1_ACCATTTTCCCTCGTA-1	HCC1	Scissor+	Macrophage	Macrophage_Scissor+	Macrophage_Scissor+#HCC1	5.84117	3.35875	-1.68263	-11.7064	-2.11474	-4.83921
HCC1_ACCATTTTCGCGCTGA-1	HCC1	0	Macrophage	Macrophage_0	Macrophage_0#HCC1	7.43146	7.53207	3.98991	-9.09992	0.376992	-0.21865
HCC1_ACCCAAACATCTGTTT-1	HCC1	Scissor-	Hepatocyte	Hepatocyte_Scissor-	Hepatocyte_Scissor-#HCC1	5.78105	-1.32983	-2.49244	-14.2494	2.00369	2.16065
HCC1_ACCCAAAGTAAGCAAT-1	HCC1	0	Macrophage	Macrophage_0	Macrophage_0#HCC1	14.518	5.89356	2.24769	-8.70278	-2.11801	-3.80447
HCC1_ACCCAAAGTGCGAGTA-1	HCC1	0	Macrophage	Macrophage_0	Macrophage_0#HCC1	3.12248	7.26178	2.7202	-6.69164	-0.0967775	-1.34369
HCC1_ACCCTCAAGTCTGCGC-1	HCC1	Scissor-	NK	NK_Scissor-	NK_Scissor-#HCC1	-2.13435	-4.96623	-2.90589	-3.68884	3.58173	4.90654
HCC1_ACCCTCAAGTGATAAC-1	HCC1	0	Macrophage	Macrophage_0	Macrophage_0#HCC1	6.55205	6.74188	2.04044	-10.2812	-2.15126	-4.84745
HCC1_ACCCTCAAGTTACGAA-1	HCC1	Scissor+	Macrophage	Macrophage_Scissor+	Macrophage_Scissor+#HCC1	5.04968	10.4773	4.89501	-13.1785	-1.32836	-5.44565
HCC1_ACCCTCATCAAGGCTT-1	HCC1	0	Macrophage	Macrophage_0	Macrophage_0#HCC1	1.81805	-2.19534	0.293755	-10.9769	1.62214	1.61091
HCC1_ACCCTCATCGGCATAT-1	HCC1	0	T cell	T cell_0	T cell_0#HCC1	1.20275	-2.68474	-2.49788	-1.5259	3.6043	4.48227
HCC1_ACCCTCATCTAGAACC-1	HCC1	0	Macrophage	Macrophage_0	Macrophage_0#HCC1	2.18429	12.8939	3.61914	-8.96656	-2.04726	-3.57559
HCC1_ACCCTCATCTTCACGC-1	HCC1	0	Macrophage	Macrophage_0	Macrophage_0#HCC1	0.031543	5.44343	-3.43896	-8.21515	-11.6852	-15.3504
HCC1_ACCCTCATCTTCGTGC-1	HCC1	Scissor+	Hepatocyte	Hepatocyte_Scissor+	Hepatocyte_Scissor+#HCC1	4.58797	0.908461	-2.39604	-12.7137	3.633	3.88944
HCC1_ACCCTTGAGTATGACA-1	HCC1	Scissor-	Macrophage	Macrophage_Scissor-	Macrophage_Scissor-#HCC1	3.04285	16.5362	7.3142	-10.347	-3.6684	-4.47746
HCC1_ACCCTTGAGTGCTCAT-1	HCC1	Scissor-	Macrophage	Macrophage_Scissor-	Macrophage_Scissor-#HCC1	4.79472	1.85949	1.62799	-6.89301	3.41601	2.58276
HCC1_ACCCTTGGTCCATCTC-1	HCC1	0	Macrophage	Macrophage_0	Macrophage_0#HCC1	6.36834	8.83429	1.23546	-9.19073	-1.89213	-4.38351
HCC1_ACCCTTGGTGAATGAT-1	HCC1	Scissor-	T cell	T cell_Scissor-	T cell_Scissor-#HCC1	0.0825451	-2.16232	-0.499071	-3.93445	4.38102	3.88418
HCC1_ACCCTTGGTTCCGTTC-1	HCC1	Scissor+	Macrophage	Macrophage_Scissor+	Macrophage_Scissor+#HCC1	2.21866	6.64617	1.51932	-9.5642	0.116763	-3.13505
HCC1_ACCCTTGGTTGCCATA-1	HCC1	Scissor-	Macrophage	Macrophage_Scissor-	Macrophage_Scissor-#HCC1	4.30574	-1.1941	3.38593	-8.52365	-0.97124	-0.19903
HCC1_ACCCTTGTCACGGTCG-1	HCC1	Scissor-	Macrophage	Macrophage_Scissor-	Macrophage_Scissor-#HCC1	2.94052	-0.70834	3.24895	-8.31964	2.21481	1.59357
HCC1_ACCCTTGTCAGCGGAA-1	HCC1	Scissor+	Macrophage	Macrophage_Scissor+	Macrophage_Scissor+#HCC1	3.36293	15.1127	6.18566	-8.04939	-0.197793	-2.15333
HCC1_ACCCTTGTCTTTACAC-1	HCC1	0	T cell	T cell_0	T cell_0#HCC1	-0.966361	-4.4492	-2.2025	-0.811744	-0.631912	-0.21775
HCC1_ACCGTTCAGAGAGTTT-1	HCC1	0	NK	NK_0	NK_0#HCC1	-3.313	-4.91366	-3.70768	-4.53132	3.5922	3.43386
HCC1_ACCGTTCAGCGAGTCA-1	HCC1	0	Macrophage	Macrophage_0	Macrophage_0#HCC1	2.71838	11.9249	6.07998	-9.89568	-3.68222	-5.22577
HCC1_ACCGTTCAGGCATGCA-1	HCC1	0	Macrophage	Macrophage_0	Macrophage_0#HCC1	3.51889	6.90868	4.43716	-10.1462	0.444022	-0.508344
HCC1_ACCGTTCCAACAGTGG-1	HCC1	0	Macrophage	Macrophage_0	Macrophage_0#HCC1	3.44108	0.456672	2.9023	-8.92775	0.344277	0.531778
HCC1_ACCGTTCCACCCTTAC-1	HCC1	Scissor-	Macrophage	Macrophage_Scissor-	Macrophage_Scissor-#HCC1	4.96128	3.75755	3.31799	-8.21322	-1.10141	-2.92898
HCC1_ACCGTTCCATGACGTT-1	HCC1	0	Macrophage	Macrophage_0	Macrophage_0#HCC1	5.33668	3.14864	0.326595	-11.7859	-5.88882	-6.53607
HCC1_ACCGTTCGTATCGAAA-1	HCC1	Scissor-	Macrophage	Macrophage_Scissor-	Macrophage_Scissor-#HCC1	5.34217	10.6098	2.85478	-10.2007	-3.53397	-3.15064
HCC1_ACCGTTCTCCACTGAA-1	HCC1	Scissor-	Macrophage	Macrophage_Scissor-	Macrophage_Scissor-#HCC1	3.64321	5.60983	1.67533	-10.2513	1.00132	0.103668
HCC1_ACCTACCAGACTCAAA-1	HCC1	Scissor-	Macrophage	Macrophage_Scissor-	Macrophage_Scissor-#HCC1	3.75479	8.29531	2.76452	-9.78811	-2.15948	-1.31181
HCC1_ACCTACCGTAAGATAC-1	HCC1	0	Macrophage	Macrophage_0	Macrophage_0#HCC1	5.08534	12.1173	7.26216	-10.4463	-1.54268	-0.204153
HCC1_ACCTACCGTACATACC-1	HCC1	Scissor-	Macrophage	Macrophage_Scissor-	Macrophage_Scissor-#HCC1	5.16555	-1.10317	2.76361	-9.36152	1.16091	0.0198335
HCC1_ACCTACCTCAGCTTCC-1	HCC1	Scissor-	Macrophage	Macrophage_Scissor-	Macrophage_Scissor-#HCC1	4.10236	3.084	2.83914	-7.90559	1.87986	1.85529
HCC1_ACCTACCTCGCGTCGA-1	HCC1	Scissor-	T cell	T cell_Scissor-	T cell_Scissor-#HCC1	-3.22307	-3.35835	-3.41326	-2.91061	-0.187709	-0.0180743
HCC1_ACCTGAAAGAGGTTTA-1	HCC1	Scissor+	Macrophage	Macrophage_Scissor+	Macrophage_Scissor+#HCC1	4.61954	4.61501	-0.0630831	-7.59886	-0.656082	-1.41111
HCC1_ACCTGAAAGCCAACCC-1	HCC1	Scissor+	Macrophage	Macrophage_Scissor+	Macrophage_Scissor+#HCC1	2.56644	3.9309	-0.609948	-11.8483	-10.9723	-13.4893
HCC1_ACCTGAAAGTACCCTA-1	HCC1	0	Macrophage	Macrophage_0	Macrophage_0#HCC1	6.14875	5.47557	2.35573	-7.99569	0.065126	-0.470745
HCC1_ACCTGAACAGTCTGGC-1	HCC1	Scissor-	Macrophage	Macrophage_Scissor-	Macrophage_Scissor-#HCC1	3.65223	10.7229	3.54298	-10.5746	-2.7099	-1.72838
HCC1_ACCTGAAGTGCGAACA-1	HCC1	0	Macrophage	Macrophage_0	Macrophage_0#HCC1	4.80646	7.97488	3.23482	-8.63717	-1.328	-4.04898
HCC1_ACCTGAAGTGGTAACG-1	HCC1	0	T cell	T cell_0	T cell_0#HCC1	-0.769051	-3.14994	-3.4827	-0.958165	1.79256	1.66211
HCC1_ACCTGAATCCAACCAA-1	HCC1	Scissor-	Macrophage	Macrophage_Scissor-	Macrophage_Scissor-#HCC1	4.54933	3.77195	1.10576	-11.2421	-6.5308	-6.78316
HCC1_ACCTGTCAGATACAGT-1	HCC1	Scissor+	NK	NK_Scissor+	NK_Scissor+#HCC1	0.068506	-2.04002	-2.24028	-1.37579	4.73488	4.60685
HCC1_ACCTGTCAGCACCTGC-1	HCC1	0	NK	NK_0	NK_0#HCC1	-3.4527	-4.24525	-2.46513	-6.90991	-3.68378	-0.58319
HCC1_ACCTGTCAGCGTATAA-1	HCC1	Scissor+	NK	NK_Scissor+	NK_Scissor+#HCC1	-0.341692	-4.07241	-2.11561	-3.4443	1.7671	0.542191
HCC1_ACCTGTCAGTAAGCAT-1	HCC1	Scissor+	Macrophage	Macrophage_Scissor+	Macrophage_Scissor+#HCC1	6.27979	12.9741	5.41441	-9.27021	-2.01168	-3.5407
HCC1_ACCTGTCCAGGTTCCG-1	HCC1	0	Macrophage	Macrophage_0	Macrophage_0#HCC1	0.622016	1.35986	-2.9382	-11.2143	0.325492	-3.31839
HCC1_ACCTGTCGTCTAGGTT-1	HCC1	0	Macrophage	Macrophage_0	Macrophage_0#HCC1	2.38233	5.2307	4.48549	-8.4701	0.748923	0.00302819
HCC1_ACCTGTCTCAAGCCCG-1	HCC1	Scissor-	T cell	T cell_Scissor-	T cell_Scissor-#HCC1	1.62826	-1.41901	-3.10342	-4.95108	0.948991	2.03232
HCC1_ACCTGTCTCATTCCTA-1	HCC1	0	Macrophage	Macrophage_0	Macrophage_0#HCC1	5.19599	3.12093	2.8948	-7.80983	2.94226	1.76487
HCC1_ACCTGTCTCGACGCTG-1	HCC1	0	T cell	T cell_0	T cell_0#HCC1	0.513001	-3.56888	-1.95308	-3.09632	1.31017	2.69313
HCC1_ACCTGTCTCTCAAAGC-1	HCC1	0	Macrophage	Macrophage_0	Macrophage_0#HCC1	1.17541	-0.347447	0.349758	-6.04568	2.7386	2.80285
HCC1_ACGATCAAGATCGCCC-1	HCC1	0	NK	NK_0	NK_0#HCC1	-2.88293	-3.88343	-3.57815	-3.86206	0.518695	-0.194232
HCC1_ACGATCAAGATGGCGT-1	HCC1	Scissor+	Macrophage	Macrophage_Scissor+	Macrophage_Scissor+#HCC1	3.7612	13.4013	7.19474	-9.64652	-6.08526	-5.47801
HCC1_ACGATCAAGCAATAGT-1	HCC1	0	Macrophage	Macrophage_0	Macrophage_0#HCC1	5.45387	4.88915	0.790545	-12.745	-3.88184	-5.13284
HCC1_ACGATCAAGCGCTGAA-1	HCC1	0	Macrophage	Macrophage_0	Macrophage_0#HCC1	1.81739	11.7488	4.48339	-9.64022	-1.39202	-3.26592
HCC1_ACGATCAAGTAAACTG-1	HCC1	0	Macrophage	Macrophage_0	Macrophage_0#HCC1	5.37923	7.8695	-1.02881	-8.93413	-4.07798	-4.78403
HCC1_ACGATCACATGTGTCA-1	HCC1	0	T cell	T cell_0	T cell_0#HCC1	-0.40529	-5.10023	-2.81259	-1.58667	2.65995	3.42218
HCC1_ACGATCAGTTGCGGAA-1	HCC1	Scissor-	T cell	T cell_Scissor-	T cell_Scissor-#HCC1	-2.08868	-3.67412	-2.25495	-5.00066	1.41037	1.13355
HCC1_ACGATCATCGGACCAC-1	HCC1	Scissor-	Macrophage	Macrophage_Scissor-	Macrophage_Scissor-#HCC1	4.15816	6.03092	4.24784	-7.82504	3.52789	1.74384
HCC1_ACGATCATCTCTGCCA-1	HCC1	0	Macrophage	Macrophage_0	Macrophage_0#HCC1	6.21583	10.133	2.78256	-9.067	1.45993	-0.175011
HCC1_ACGATGTAGACTCAAA-1	HCC1	Scissor+	Macrophage	Macrophage_Scissor+	Macrophage_Scissor+#HCC1	4.32641	4.15973	4.27148	-8.71456	3.99458	3.39906
HCC1_ACGATGTCATGTTTGG-1	HCC1	Scissor+	Macrophage	Macrophage_Scissor+	Macrophage_Scissor+#HCC1	6.28114	4.47789	-1.26701	-11.1011	-1.9182	-3.42253
HCC1_ACGATGTGTCTACAGT-1	HCC1	0	Macrophage	Macrophage_0	Macrophage_0#HCC1	2.38891	16.1246	8.8662	-10.7221	-0.455971	-0.936608
HCC1_ACGCACGAGCATCCCG-1	HCC1	Scissor+	Macrophage	Macrophage_Scissor+	Macrophage_Scissor+#HCC1	2.32094	10.2411	4.29361	-9.54168	-1.3612	-3.16137
HCC1_ACGCACGAGGAACATT-1	HCC1	Scissor+	B cell	B cell_Scissor+	B cell_Scissor+#HCC1	-1.22641	-3.74375	-2.80846	-5.94448	7.53995	6.10569
HCC1_ACGCACGAGGCATCGA-1	HCC1	0	Macrophage	Macrophage_0	Macrophage_0#HCC1	3.22795	10.3308	1.99651	-10.0669	-0.597617	-3.82459
HCC1_ACGCACGCAAAGGTTA-1	HCC1	Scissor-	Macrophage	Macrophage_Scissor-	Macrophage_Scissor-#HCC1	2.98245	4.76869	-2.84024	-9.3763	-3.50325	-7.90884
HCC1_ACGCACGCAACCAGAG-1	HCC1	Scissor+	Hepatocyte	Hepatocyte_Scissor+	Hepatocyte_Scissor+#HCC1	1.8069	-2.30557	-3.1373	-14.1478	6.54264	6.31545
HCC1_ACGCACGCAACGCCCA-1	HCC1	0	T cell	T cell_0	T cell_0#HCC1	0.482765	-3.77772	-2.35622	-1.79212	2.69275	3.63117
HCC1_ACGCACGCACGACAGA-1	HCC1	Scissor+	NK	NK_Scissor+	NK_Scissor+#HCC1	-4.20435	-2.31326	-3.01727	-2.25358	-3.12594	-7.87492
HCC1_ACGCACGCAGACGCTC-1	HCC1	0	T cell	T cell_0	T cell_0#HCC1	-1.57144	-2.33286	-2.81508	-2.39725	1.76738	2.38397
HCC1_ACGCACGCATGACAGG-1	HCC1	0	T cell	T cell_0	T cell_0#HCC1	-0.113716	-3.54919	-1.25879	-1.77728	-0.145551	0.0638282
HCC1_ACGCACGGTCGCACAC-1	HCC1	0	Macrophage	Macrophage_0	Macrophage_0#HCC1	2.14725	6.39124	3.65482	-10.7779	-1.60147	-2.08237
HCC1_ACGCACGGTCTGTAGT-1	HCC1	0	Hepatocyte	Hepatocyte_0	Hepatocyte_0#HCC1	4.56467	-2.59105	-2.2961	-14.5801	5.27246	5.6184
HCC1_ACGCACGGTTAAGCAA-1	HCC1	0	Macrophage	Macrophage_0	Macrophage_0#HCC1	3.62692	11.9597	4.59979	-9.63234	-1.46448	-2.97066
HCC1_ACGCACGTCCTGGTCT-1	HCC1	0	Macrophage	Macrophage_0	Macrophage_0#HCC1	3.66519	5.92439	3.09708	-10.7998	-0.812566	-0.869389
HCC1_ACGCACGTCTCATTAC-1	HCC1	0	Macrophage	Macrophage_0	Macrophage_0#HCC1	6.09002	3.3145	-1.95115	-11.8042	0.440973	-0.610564
HCC1_ACGGAAGAGCCGCTTG-1	HCC1	Scissor-	NK	NK_Scissor-	NK_Scissor-#HCC1	-5.80062	-2.11271	-1.7651	-9.04654	-2.51982	-0.6267
HCC1_ACGGAAGAGGCAGTCA-1	HCC1	0	T cell	T cell_0	T cell_0#HCC1	-3.28246	-2.78984	-1.14899	-6.69063	-2.33299	-1.44678
HCC1_ACGGAAGAGTCTAGAA-1	HCC1	0	Macrophage	Macrophage_0	Macrophage_0#HCC1	3.85272	11.938	3.70852	-9.36658	-0.912031	-1.77778
HCC1_ACGGAAGAGTGCAGCA-1	HCC1	0	Macrophage	Macrophage_0	Macrophage_0#HCC1	3.61332	5.7563	2.08568	-8.92422	0.390548	0.115803
HCC1_ACGGAAGCAACTCGTA-1	HCC1	0	Macrophage	Macrophage_0	Macrophage_0#HCC1	3.53755	5.64285	4.31459	-10.9751	0.658373	-1.19326
HCC1_ACGGAAGCAATAACCC-1	HCC1	Scissor+	T cell	T cell_Scissor+	T cell_Scissor+#HCC1	-1.60629	-2.77116	-2.22431	-2.26803	2.96629	1.90641
HCC1_ACGGAAGCACTGCGTG-1	HCC1	Scissor-	Macrophage	Macrophage_Scissor-	Macrophage_Scissor-#HCC1	2.15567	-1.38178	1.48217	-14.2173	2.34092	0.826183
HCC1_ACGGAAGCAGGTTCGC-1	HCC1	Scissor-	Macrophage	Macrophage_Scissor-	Macrophage_Scissor-#HCC1	4.1966	4.88923	3.43377	-10.1125	-1.0107	-2.4187
HCC1_ACGGAAGCATGGATCT-1	HCC1	0	Macrophage	Macrophage_0	Macrophage_0#HCC1	5.16484	12.1225	4.13919	-8.06875	0.558829	-1.00384
HCC1_ACGGAAGGTCCTCATC-1	HCC1	0	Macrophage	Macrophage_0	Macrophage_0#HCC1	-6.73038	-1.97736	-3.11041	-10.3944	-8.43229	-10.602
HCC1_ACGGAAGGTGTTTACG-1	HCC1	0	Macrophage	Macrophage_0	Macrophage_0#HCC1	4.76032	9.67157	3.6653	-7.74108	1.50094	-0.137792
HCC1_ACGGAAGGTTTACGAC-1	HCC1	0	Macrophage	Macrophage_0	Macrophage_0#HCC1	7.09448	12.743	6.1481	-11.3306	0.00659411	-3.65656
HCC1_ACGGAAGGTTTCCATT-1	HCC1	Scissor+	Macrophage	Macrophage_Scissor+	Macrophage_Scissor+#HCC1	3.5643	3.46659	0.719329	-11.9499	2.19437	-0.304794
HCC1_ACGGAAGGTTTGTTGG-1	HCC1	Scissor-	NK	NK_Scissor-	NK_Scissor-#HCC1	-3.59016	-4.86321	-2.96522	-5.7711	3.01223	4.50778
HCC1_ACGGAAGTCGAACCAT-1	HCC1	Scissor-	Macrophage	Macrophage_Scissor-	Macrophage_Scissor-#HCC1	1.93613	-0.199948	2.73657	-7.89376	1.70544	1.63968
HCC1_ACGGGTCAGAATTGCA-1	HCC1	Scissor+	Macrophage	Macrophage_Scissor+	Macrophage_Scissor+#HCC1	5.26193	8.12865	2.71382	-9.68007	-1.39403	-4.02894
HCC1_ACGGGTCAGAGAGTTT-1	HCC1	0	NK	NK_0	NK_0#HCC1	-0.62534	-4.21996	-2.55453	-4.81359	-1.46904	-0.744993
HCC1_ACGGGTCAGGTGCTAG-1	HCC1	Scissor+	Macrophage	Macrophage_Scissor+	Macrophage_Scissor+#HCC1	4.39782	9.46818	2.76777	-8.99977	-4.61406	-5.36592
HCC1_ACGGGTCCAAAGACTA-1	HCC1	Scissor+	Macrophage	Macrophage_Scissor+	Macrophage_Scissor+#HCC1	4.9728	-2.81536	1.65951	-9.83993	-0.147056	-0.00964786
HCC1_ACGGGTCCACAACGCC-1	HCC1	0	Macrophage	Macrophage_0	Macrophage_0#HCC1	2.28187	5.95856	3.15367	-10.6718	1.08449	1.21774
HCC1_ACGGGTCCAGTTAGAA-1	HCC1	0	Macrophage	Macrophage_0	Macrophage_0#HCC1	3.08189	-0.0962854	2.72329	-7.31065	3.16899	1.85261
HCC1_ACGGGTCCATACCATG-1	HCC1	Scissor+	T cell	T cell_Scissor+	T cell_Scissor+#HCC1	3.5932	-0.907432	-2.31334	-0.137145	3.14741	2.48697
HCC1_ACGGGTCCATTAAGCC-1	HCC1	0	T cell	T cell_0	T cell_0#HCC1	-0.132038	-2.29379	-2.94707	-4.82478	1.76541	0.555892
HCC1_ACGGTCGAGAGTCAGC-1	HCC1	0	Macrophage	Macrophage_0	Macrophage_0#HCC1	4.73321	-0.812	3.39082	-9.66495	1.72244	0.983655
HCC1_ACGGTCGAGCTTGTGT-1	HCC1	Scissor+	T cell	T cell_Scissor+	T cell_Scissor+#HCC1	-3.0729	-4.42448	-3.18684	-6.01148	4.03848	5.05145
HCC1_ACGGTCGCATACTTTC-1	HCC1	Scissor-	Macrophage	Macrophage_Scissor-	Macrophage_Scissor-#HCC1	2.81032	7.41939	0.865552	-9.37313	-7.98537	-10.2828
HCC1_ACGGTCGGTAGCTGAG-1	HCC1	Scissor+	NK	NK_Scissor+	NK_Scissor+#HCC1	0.53419	-4.00008	-3.07516	-3.17513	4.14014	4.12253
HCC1_ACGGTCGGTAGCTTGT-1	HCC1	0	Macrophage	Macrophage_0	Macrophage_0#HCC1	3.79874	11.9468	2.76964	-8.41642	-0.634721	-1.74704
HCC1_ACGGTCGGTCCTGGTG-1	HCC1	0	Macrophage	Macrophage_0	Macrophage_0#HCC1	5.27596	7.89297	1.65504	-9.78497	-0.685884	-1.96313
HCC1_ACGGTCGTCCGGACGT-1	HCC1	0	Macrophage	Macrophage_0	Macrophage_0#HCC1	0.591022	10.7194	3.91298	-9.30182	-2.41575	-3.71387
HCC1_ACGGTTAAGACCATAA-1	HCC1	0	Macrophage	Macrophage_0	Macrophage_0#HCC1	4.47762	11.3315	4.29542	-8.18095	1.30561	0.763635
HCC1_ACGGTTAAGCACTCGC-1	HCC1	Scissor+	Macrophage	Macrophage_Scissor+	Macrophage_Scissor+#HCC1	1.80291	11.1361	2.54535	-7.95653	0.0829822	-0.723506
HCC1_ACGGTTACACGGTAGA-1	HCC1	0	T cell	T cell_0	T cell_0#HCC1	-0.950482	-4.59263	-3.31169	-1.97834	2.56383	2.30774
HCC1_ACGGTTAGTTAAACAG-1	HCC1	0	T cell	T cell_0	T cell_0#HCC1	-0.129682	-2.59198	-2.65348	-3.75412	2.74645	4.19849
HCC1_ACGGTTAGTTACCTTT-1	HCC1	0	Macrophage	Macrophage_0	Macrophage_0#HCC1	3.86815	5.51765	2.87054	-9.30516	0.294348	-1.8183
HCC1_ACGTAACAGTCCTGCG-1	HCC1	0	Macrophage	Macrophage_0	Macrophage_0#HCC1	4.99132	6.11899	-0.0476278	-11.7288	-6.41986	-8.09946
HCC1_ACGTAACAGTGGAAGA-1	HCC1	Scissor+	Macrophage	Macrophage_Scissor+	Macrophage_Scissor+#HCC1	3.58746	14.6574	6.18524	-10.2109	-1.96386	-5.09114
HCC1_ACGTAACCAGAACCGA-1	HCC1	0	T cell	T cell_0	T cell_0#HCC1	2.93007	-1.62875	-1.90234	-3.48539	0.851606	-0.343528
HCC1_ACGTAACGTGTCTAAC-1	HCC1	Scissor-	B cell	B cell_Scissor-	B cell_Scissor-#HCC1	-2.47559	-1.65335	-2.54122	-5.26163	1.27976	-1.03077
HCC1_ACGTACACATCTCGTC-1	HCC1	0	Macrophage	Macrophage_0	Macrophage_0#HCC1	6.75272	10.0359	3.15817	-9.22997	-0.203725	-2.16529
HCC1_ACGTACAGTCATGGCC-1	HCC1	0	Macrophage	Macrophage_0	Macrophage_0#HCC1	-2.6797	0.800075	0.358902	-13.386	-0.637761	-4.91546
HCC1_ACGTACAGTTAAAGTG-1	HCC1	Scissor-	Hepatocyte	Hepatocyte_Scissor-	Hepatocyte_Scissor-#HCC1	3.29694	-0.612761	-1.68618	-14.6303	2.16522	1.87284
HCC1_ACGTACAGTTTGGGTT-1	HCC1	Scissor-	T cell	T cell_Scissor-	T cell_Scissor-#HCC1	2.31683	-1.97228	-1.19757	-3.41137	3.37572	2.48461
HCC1_ACGTACATCACATTGG-1	HCC1	Scissor-	Macrophage	Macrophage_Scissor-	Macrophage_Scissor-#HCC1	5.10217	2.36588	0.102614	-5.80844	0.899824	-2.25631
HCC1_ACGTACATCGGTGAAG-1	HCC1	0	Macrophage	Macrophage_0	Macrophage_0#HCC1	3.65697	2.27227	1.02445	-6.02906	2.30956	2.57182
HCC1_ACGTACATCGTAGTGT-1	HCC1	0	Macrophage	Macrophage_0	Macrophage_0#HCC1	7.32455	5.5017	3.10987	-9.37069	0.972055	0.850274
HCC1_ACGTACATCGTGTGGC-1	HCC1	0	Macrophage	Macrophage_0	Macrophage_0#HCC1	3.90008	7.14058	5.09342	-7.91741	0.442184	-0.809057
HCC1_ACGTAGTAGATGGCGT-1	HCC1	0	Macrophage	Macrophage_0	Macrophage_0#HCC1	4.57429	7.50815	4.68765	-9.93862	1.65903	1.76423
HCC1_ACGTAGTAGCCTTGAT-1	HCC1	0	Macrophage	Macrophage_0	Macrophage_0#HCC1	5.00468	12.0846	3.78715	-9.61942	0.157466	-1.13067
HCC1_ACGTAGTCAATCTCGA-1	HCC1	Scissor-	Hepatocyte	Hepatocyte_Scissor-	Hepatocyte_Scissor-#HCC1	5.55378	-1.9651	-1.60198	-15.0567	5.80064	5.18559
HCC1_ACGTAGTGTATGCTAC-1	HCC1	0	Macrophage	Macrophage_0	Macrophage_0#HCC1	5.618	13.0546	5.06985	-9.74482	-5.4741	-6.256
HCC1_ACGTAGTGTATTTCGG-1	HCC1	Scissor+	T cell	T cell_Scissor+	T cell_Scissor+#HCC1	-0.726404	-3.55831	-2.49286	-5.74215	1.94736	3.73116
HCC1_ACGTAGTTCAGTCACA-1	HCC1	Scissor-	Macrophage	Macrophage_Scissor-	Macrophage_Scissor-#HCC1	4.01533	-0.94468	1.4371	-7.54185	2.89033	3.31786
HCC1_ACGTCCTAGTCCTGCG-1	HCC1	0	Macrophage	Macrophage_0	Macrophage_0#HCC1	1.42702	12.6404	4.13354	-9.2982	-5.34488	-5.28715
HCC1_ACGTCCTCAGTCCGTG-1	HCC1	Scissor+	Macrophage	Macrophage_Scissor+	Macrophage_Scissor+#HCC1	2.05235	15.0736	4.3865	-8.38576	-4.4162	-4.26339
HCC1_ACGTCCTGTCATTGCA-1	HCC1	0	Macrophage	Macrophage_0	Macrophage_0#HCC1	8.31003	7.46441	2.64105	-7.45268	0.340405	-0.97943
HCC1_ACGTCCTGTGAGGAAA-1	HCC1	Scissor+	T cell	T cell_Scissor+	T cell_Scissor+#HCC1	-3.03976	-4.82116	-2.5268	-2.81678	-0.469834	0.792823
HCC1_ACGTCCTTCTACCACC-1	HCC1	Scissor-	Macrophage	Macrophage_Scissor-	Macrophage_Scissor-#HCC1	7.03999	6.96036	2.38029	-7.772	1.88448	0.9923
HCC1_ACGTTCCAGACTCCGC-1	HCC1	Scissor+	Macrophage	Macrophage_Scissor+	Macrophage_Scissor+#HCC1	4.10254	9.73003	1.77162	-9.2186	-3.47482	-3.30261
HCC1_ACGTTCCAGGAGAGTA-1	HCC1	0	Macrophage	Macrophage_0	Macrophage_0#HCC1	10.3613	7.62807	4.64185	-9.30001	0.97879	-0.541835
HCC1_ACGTTCCAGTACGTCT-1	HCC1	0	Macrophage	Macrophage_0	Macrophage_0#HCC1	7.37474	9.98886	3.78437	-7.89283	-0.16791	-2.50377
HCC1_ACGTTCCAGTAGCAAT-1	HCC1	0	Macrophage	Macrophage_0	Macrophage_0#HCC1	2.86246	7.5773	5.59371	-10.9545	-0.149277	-0.981909
HCC1_ACGTTCCAGTTAGTGA-1	HCC1	Scissor+	Macrophage	Macrophage_Scissor+	Macrophage_Scissor+#HCC1	3.56479	9.68498	3.83522	-9.91991	-4.43376	-5.11186
HCC1_ACGTTCCAGTTGTACC-1	HCC1	Scissor-	Macrophage	Macrophage_Scissor-	Macrophage_Scissor-#HCC1	4.09053	12.6749	5.84592	-10.1604	-1.35865	-1.89031
HCC1_ACGTTCCCAACGGCCT-1	HCC1	0	T cell	T cell_0	T cell_0#HCC1	-1.41726	-3.22127	0.134765	-5.33165	1.16903	1.96349
HCC1_ACGTTCCCATGCTGCG-1	HCC1	0	Macrophage	Macrophage_0	Macrophage_0#HCC1	3.17748	12.4152	3.0239	-10.5393	0.0871355	-3.10648
HCC1_ACGTTCCGTACCAATC-1	HCC1	Scissor-	Macrophage	Macrophage_Scissor-	Macrophage_Scissor-#HCC1	4.59597	8.09161	2.58835	-9.94569	-1.29825	-4.78071
HCC1_ACGTTCCGTACGACTT-1	HCC1	Scissor-	T cell	T cell_Scissor-	T cell_Scissor-#HCC1	-4.43177	-4.40391	-2.8603	-2.99079	0.856916	1.17187
HCC1_ACGTTCCGTATTTCTC-1	HCC1	Scissor-	B cell	B cell_Scissor-	B cell_Scissor-#HCC1	-1.78715	-3.55001	-2.09061	-9.57462	-6.64619	-5.52794
HCC1_ACGTTCCTCCACCCTA-1	HCC1	0	Macrophage	Macrophage_0	Macrophage_0#HCC1	5.79353	13.7558	6.20559	-8.68865	-5.67429	-5.34125
HCC1_ACGTTCCTCGGTCACG-1	HCC1	0	Macrophage	Macrophage_0	Macrophage_0#HCC1	8.73784	8.23537	4.60416	-9.78888	-1.25734	-1.56684
HCC1_ACGTTCCTCGTTACCC-1	HCC1	Scissor+	Macrophage	Macrophage_Scissor+	Macrophage_Scissor+#HCC1	6.51824	13.2857	3.42471	-9.1564	-2.67242	-5.84286
HCC1_ACTACGAAGCCTCACG-1	HCC1	Scissor-	Macrophage	Macrophage_Scissor-	Macrophage_Scissor-#HCC1	1.29507	8.67773	3.67891	-8.44551	-1.22429	-1.15003
HCC1_ACTACGACACGACGTC-1	HCC1	Scissor+	Macrophage	Macrophage_Scissor+	Macrophage_Scissor+#HCC1	4.04548	5.62178	2.48376	-13.8505	-1.07564	-5.72895
HCC1_ACTACGACAGCGTATT-1	HCC1	0	Macrophage	Macrophage_0	Macrophage_0#HCC1	4.82156	4.61823	2.31257	-9.80807	-4.70926	-4.97901
HCC1_ACTACGAGTGTGTCCG-1	HCC1	Scissor+	Macrophage	Macrophage_Scissor+	Macrophage_Scissor+#HCC1	5.15627	8.04211	4.75805	-9.04316	0.846275	-0.508786
HCC1_ACTACGAGTGTTTCTT-1	HCC1	Scissor-	Macrophage	Macrophage_Scissor-	Macrophage_Scissor-#HCC1	2.05469	-1.17393	1.87798	-7.76161	4.40957	3.65251
HCC1_ACTACGAGTTCCGTTC-1	HCC1	0	Hepatocyte	Hepatocyte_0	Hepatocyte_0#HCC1	-0.695478	-2.16743	-3.24426	-13.7924	1.70789	-3.98046
HCC1_ACTACGATCCCTGTTG-1	HCC1	Scissor+	T cell	T cell_Scissor+	T cell_Scissor+#HCC1	3.16301	-2.01902	-0.83513	2.88469	2.73178	2.2035
HCC1_ACTACGATCGCTCCTA-1	HCC1	Scissor+	Macrophage	Macrophage_Scissor+	Macrophage_Scissor+#HCC1	4.22707	9.75804	3.05562	-7.22735	2.05804	0.517357
HCC1_ACTATCTAGTTTCGAC-1	HCC1	Scissor-	B cell	B cell_Scissor-	B cell_Scissor-#HCC1	-3.08334	-4.10152	-2.9982	-9.1345	-7.98652	-8.80304
HCC1_ACTATCTCACTCTGCT-1	HCC1	Scissor+	T cell	T cell_Scissor+	T cell_Scissor+#HCC1	-1.62216	-4.76186	-1.5936	-2.48381	2.40351	2.95649
HCC1_ACTATCTGTTGCTCGG-1	HCC1	0	Macrophage	Macrophage_0	Macrophage_0#HCC1	7.17134	4.99351	2.49543	-8.43334	1.19664	0.408108
HCC1_ACTATCTTCATGACAC-1	HCC1	0	Macrophage	Macrophage_0	Macrophage_0#HCC1	3.62087	0.736804	-1.87701	-12.2153	0.844599	0.403948
HCC1_ACTATCTTCCCAGTGG-1	HCC1	0	T cell	T cell_0	T cell_0#HCC1	-0.967761	-4.46488	-2.6053	-2.7474	-1.22346	0.345456
HCC1_ACTATGGAGGACAGCT-1	HCC1	Scissor-	Fibroblast	Fibroblast_Scissor-	Fibroblast_Scissor-#HCC1	-1.54871	-0.663329	-1.94064	-2.66103	-4.63707	-4.69585
HCC1_ACTATGGCAAGCTACT-1	HCC1	0	Macrophage	Macrophage_0	Macrophage_0#HCC1	4.82113	9.45177	4.31246	-9.14015	2.68769	1.09651
HCC1_ACTATGGCAAGTGGGT-1	HCC1	Scissor-	Macrophage	Macrophage_Scissor-	Macrophage_Scissor-#HCC1	5.22729	2.76227	-0.64635	-11.3215	-0.978109	-2.61335
HCC1_ACTATGGCAATAGTCC-1	HCC1	0	Macrophage	Macrophage_0	Macrophage_0#HCC1	1.87965	-0.437801	2.28221	-9.08942	1.96423	2.18427
HCC1_ACTATGGCATAATGAG-1	HCC1	Scissor-	Hepatocyte	Hepatocyte_Scissor-	Hepatocyte_Scissor-#HCC1	2.95527	0.627608	-1.02575	-15.1196	1.25771	1.65952
HCC1_ACTATGGGTGAGAGGG-1	HCC1	Scissor+	Macrophage	Macrophage_Scissor+	Macrophage_Scissor+#HCC1	5.53559	8.85055	2.0226	-10.0109	0.339211	0.236937
HCC1_ACTATGGTCAAGCTTG-1	HCC1	Scissor-	Macrophage	Macrophage_Scissor-	Macrophage_Scissor-#HCC1	1.68036	3.76667	3.2293	-10.2575	-1.76734	-4.76278
HCC1_ACTATTCAGGACAGTC-1	HCC1	Scissor-	NK	NK_Scissor-	NK_Scissor-#HCC1	2.22879	-2.94311	-2.17154	0.0125201	3.71966	3.33127
HCC1_ACTATTCAGGAGGGTG-1	HCC1	0	Macrophage	Macrophage_0	Macrophage_0#HCC1	3.28156	1.45572	0.980311	-11.7292	0.00106913	-1.05587
HCC1_ACTATTCAGGTAGCCA-1	HCC1	Scissor-	T cell	T cell_Scissor-	T cell_Scissor-#HCC1	1.26502	-3.89887	-1.41357	-1.16433	2.52245	2.73403
HCC1_ACTATTCCAACAACAA-1	HCC1	0	Macrophage	Macrophage_0	Macrophage_0#HCC1	2.88277	11.8697	2.43455	-9.30098	-1.21897	-2.92614
HCC1_ACTATTCGTCCAAAGG-1	HCC1	Scissor-	Macrophage	Macrophage_Scissor-	Macrophage_Scissor-#HCC1	5.46005	9.50559	3.53758	-7.26632	-0.307188	-0.341601
HCC1_ACTATTCTCGGTCACG-1	HCC1	Scissor-	NK	NK_Scissor-	NK_Scissor-#HCC1	-3.43884	-3.94746	-1.00649	1.04225	-1.14633	-0.0652689
HCC1_ACTATTCTCTCCCTAG-1	HCC1	0	Macrophage	Macrophage_0	Macrophage_0#HCC1	1.11968	1.90332	4.37663	-7.95885	2.87284	1.96603
HCC1_ACTCCCAAGAAAGTCT-1	HCC1	Scissor-	Hepatocyte	Hepatocyte_Scissor-	Hepatocyte_Scissor-#HCC1	5.05657	-2.77616	-2.04183	-14.7215	3.34079	2.06373
HCC1_ACTCCCAAGCCTCAGC-1	HCC1	0	Macrophage	Macrophage_0	Macrophage_0#HCC1	6.19229	5.5166	1.08424	-9.66144	-0.943022	-3.80474
HCC1_ACTCCCAGTAAGAACT-1	HCC1	Scissor+	T cell	T cell_Scissor+	T cell_Scissor+#HCC1	-1.70965	-2.18687	-3.1522	-3.51427	2.02328	2.26721
HCC1_ACTCCCAGTCCTGGTG-1	HCC1	0	T cell	T cell_0	T cell_0#HCC1	-0.49792	-4.22808	-2.81659	-3.7116	3.2759	4.72658
HCC1_ACTCCCAGTGAGTTTC-1	HCC1	Scissor+	NK	NK_Scissor+	NK_Scissor+#HCC1	4.10387	-1.6382	-1.83992	-1.10535	2.52688	2.52243
HCC1_ACTCCCAGTGATTAGA-1	HCC1	0	NK	NK_0	NK_0#HCC1	-1.79655	-3.51929	-3.47968	-3.95972	3.58773	3.52805
HCC1_ACTCCCATCCAACACA-1	HCC1	0	Macrophage	Macrophage_0	Macrophage_0#HCC1	5.7853	11.1141	4.83638	-8.74468	0.099703	-2.88654
HCC1_ACTCCCATCCCAGCGA-1	HCC1	Scissor-	T cell	T cell_Scissor-	T cell_Scissor-#HCC1	0.405925	-4.08844	-3.03549	-3.22273	1.61745	1.67904
HCC1_ACTCTCGAGCGGATCA-1	HCC1	Scissor-	T cell	T cell_Scissor-	T cell_Scissor-#HCC1	-0.158173	-4.46696	-3.35204	-0.882902	2.88337	2.21402
HCC1_ACTCTCGAGCTGTTCA-1	HCC1	0	Macrophage	Macrophage_0	Macrophage_0#HCC1	5.39604	-2.62038	-0.282608	-8.85906	-0.149715	-1.03133
HCC1_ACTCTCGAGGTCGTGA-1	HCC1	0	Fibroblast	Fibroblast_0	Fibroblast_0#HCC1	2.60927	1.12729	-1.80619	-8.73675	1.77224	0.829145
HCC1_ACTCTCGCAAATACAG-1	HCC1	Scissor-	Fibroblast	Fibroblast_Scissor-	Fibroblast_Scissor-#HCC1	0.129456	0.693863	0.412977	-5.739	-0.645623	-1.02834
HCC1_ACTCTCGCATGGGTTT-1	HCC1	0	Macrophage	Macrophage_0	Macrophage_0#HCC1	3.17364	11.577	3.22881	-12.3748	-5.51605	-5.17571
HCC1_ACTCTCGGTACTAGCT-1	HCC1	0	T cell	T cell_0	T cell_0#HCC1	3.35608	-3.40517	-3.51666	-0.844727	3.33954	3.95799
HCC1_ACTCTCGGTACTGCCG-1	HCC1	0	Macrophage	Macrophage_0	Macrophage_0#HCC1	7.93419	7.55751	2.30529	-9.62616	1.09653	0.731839
HCC1_ACTCTCGGTGACAACG-1	HCC1	0	Macrophage	Macrophage_0	Macrophage_0#HCC1	3.47601	6.52822	1.86949	-9.79776	-1.26122	-3.72764
HCC1_ACTCTCGGTGGGCTTC-1	HCC1	0	Macrophage	Macrophage_0	Macrophage_0#HCC1	2.61273	8.34981	4.52332	-7.90984	0.0281418	0.354017
HCC1_ACTCTCGGTTCGAGCC-1	HCC1	Scissor-	T cell	T cell_Scissor-	T cell_Scissor-#HCC1	0.941288	-2.22638	-1.4977	-4.03832	1.59269	1.48964
HCC1_ACTCTCGTCACTGGGC-1	HCC1	Scissor-	Macrophage	Macrophage_Scissor-	Macrophage_Scissor-#HCC1	5.11403	5.10206	3.01876	-9.98879	-1.39149	-3.42579
HCC1_ACTCTCGTCGACCATA-1	HCC1	0	Macrophage	Macrophage_0	Macrophage_0#HCC1	6.56353	5.67814	0.569362	-12.6602	-2.75934	-4.43713
HCC1_ACTCTCGTCGGTAACT-1	HCC1	0	Macrophage	Macrophage_0	Macrophage_0#HCC1	4.13282	2.34984	-1.44431	-11.6842	-5.13148	-4.42963
HCC1_ACTGATGGTGAGTTGG-1	HCC1	Scissor+	Macrophage	Macrophage_Scissor+	Macrophage_Scissor+#HCC1	2.197	4.70959	-2.48533	-13.3882	-10.0113	-4.15368
HCC1_ACTGATGTCTAGTGTG-1	HCC1	Scissor+	Macrophage	Macrophage_Scissor+	Macrophage_Scissor+#HCC1	4.32663	4.75765	0.343832	-11.316	-5.17792	-5.81376
HCC1_ACTGATGTCTATACGG-1	HCC1	Scissor-	T cell	T cell_Scissor-	T cell_Scissor-#HCC1	-2.87556	-4.1303	-3.48731	-3.99499	-0.186328	-1.67999
HCC1_ACTGATGTCTGAACGT-1	HCC1	Scissor-	Macrophage	Macrophage_Scissor-	Macrophage_Scissor-#HCC1	3.98305	1.52011	2.71768	-9.18293	2.12083	0.436452
HCC1_ACTGCAAAGCCATATC-1	HCC1	0	Macrophage	Macrophage_0	Macrophage_0#HCC1	6.24269	4.87462	2.14845	-8.39789	4.0591	2.75285
HCC1_ACTGCAAAGGGTGGGA-1	HCC1	Scissor+	Macrophage	Macrophage_Scissor+	Macrophage_Scissor+#HCC1	4.31936	2.63868	0.137641	-11.051	-3.84189	-5.21235
HCC1_ACTGCAAAGTATTCCG-1	HCC1	0	T cell	T cell_0	T cell_0#HCC1	3.9831	-1.84	-1.20876	0.28269	2.29367	2.88402
HCC1_ACTGCAAGTACTCGAT-1	HCC1	0	Macrophage	Macrophage_0	Macrophage_0#HCC1	3.50508	-0.126762	4.49744	-7.69859	2.87528	1.67999
HCC1_ACTGCAAGTCGTGATT-1	HCC1	Scissor-	T cell	T cell_Scissor-	T cell_Scissor-#HCC1	2.62612	-0.610887	-2.07482	-4.30088	2.60676	1.9154
HCC1_ACTGCAAGTTGAAGTA-1	HCC1	0	Macrophage	Macrophage_0	Macrophage_0#HCC1	4.16193	12.5018	5.30075	-9.62812	-3.58235	-3.67084
HCC1_ACTGCAATCTCTGCCA-1	HCC1	Scissor+	Hepatocyte	Hepatocyte_Scissor+	Hepatocyte_Scissor+#HCC1	0.611939	0.502388	-0.363353	-12.4435	1.18717	-0.356503
HCC1_ACTGCAATCTGGGCGT-1	HCC1	0	Macrophage	Macrophage_0	Macrophage_0#HCC1	3.89854	2.27584	-0.568632	-11.7672	-4.44364	-5.46406
HCC1_ACTGTCCAGATCGCCC-1	HCC1	Scissor-	Macrophage	Macrophage_Scissor-	Macrophage_Scissor-#HCC1	4.87519	6.05608	1.75589	-8.99444	-0.645172	-2.17358
HCC1_ACTGTCCAGGCTAGCA-1	HCC1	Scissor+	T cell	T cell_Scissor+	T cell_Scissor+#HCC1	1.11125	-4.09698	-2.58762	1.64153	0.894768	-0.592813
HCC1_ACTGTCCCACACGCCA-1	HCC1	Scissor+	T cell	T cell_Scissor+	T cell_Scissor+#HCC1	2.12259	-1.8875	-2.50131	-2.55453	3.12646	1.89639
HCC1_ACTGTCCCAGACCTGC-1	HCC1	Scissor-	Macrophage	Macrophage_Scissor-	Macrophage_Scissor-#HCC1	2.28841	-1.30841	3.6254	-8.96722	2.74813	1.98819
HCC1_ACTGTCCCAGCTGAGA-1	HCC1	0	Macrophage	Macrophage_0	Macrophage_0#HCC1	5.1444	8.31155	2.51982	-8.39089	-1.33117	-4.38125
HCC1_ACTGTCCGTAGTCGTT-1	HCC1	0	T cell	T cell_0	T cell_0#HCC1	-1.35839	-4.61169	-2.04364	-4.27843	0.725236	2.78779
HCC1_ACTGTCCGTCAAAGTA-1	HCC1	0	Macrophage	Macrophage_0	Macrophage_0#HCC1	2.99699	6.65589	2.98479	-7.6323	1.11578	1.22468
HCC1_ACTGTCCTCACACGAT-1	HCC1	0	Hepatocyte	Hepatocyte_0	Hepatocyte_0#HCC1	5.94323	-0.552875	-1.22596	-13.8023	4.70301	3.33139
HCC1_ACTGTCCTCGATTGGT-1	HCC1	0	Macrophage	Macrophage_0	Macrophage_0#HCC1	5.8562	10.3442	3.98716	-9.0759	-1.12774	-3.08112
HCC1_ACTGTCCTCTACTGAG-1	HCC1	0	Macrophage	Macrophage_0	Macrophage_0#HCC1	5.6074	4.5587	2.06824	-9.2848	-0.496192	-2.75462
HCC1_ACTGTCCTCTCGAGTA-1	HCC1	Scissor-	Macrophage	Macrophage_Scissor-	Macrophage_Scissor-#HCC1	2.48857	6.84823	1.12165	-8.7691	-1.98394	-1.87446
HCC1_ACTGTCCTCTTCGTGC-1	HCC1	0	NK	NK_0	NK_0#HCC1	-6.52566	-5.07265	-2.97057	-3.54952	-3.84472	-1.55667
HCC1_ACTGTGAAGTACAACA-1	HCC1	0	Macrophage	Macrophage_0	Macrophage_0#HCC1	4.33169	-1.66013	4.09116	-10.572	-0.112234	-0.519172
HCC1_ACTGTGACAATGTGGG-1	HCC1	0	Macrophage	Macrophage_0	Macrophage_0#HCC1	3.58545	3.54902	2.2651	-10.5578	-0.776034	-0.705073
HCC1_ACTGTGACACTCCCTA-1	HCC1	0	T cell	T cell_0	T cell_0#HCC1	0.0524719	-2.96951	-3.82739	-1.75893	-0.647964	1.19769
HCC1_ACTGTGACATCTCATT-1	HCC1	0	Macrophage	Macrophage_0	Macrophage_0#HCC1	2.47207	9.03249	2.90217	-9.39691	-1.59245	-3.17238
HCC1_ACTGTGACATTCTGTT-1	HCC1	0	Macrophage	Macrophage_0	Macrophage_0#HCC1	6.91075	10.9922	4.51777	-8.20311	-0.915464	-1.85885
HCC1_ACTGTGAGTCTGTGCG-1	HCC1	0	Macrophage	Macrophage_0	Macrophage_0#HCC1	7.63857	1.933	-0.479795	-11.9524	1.45164	1.38111
HCC1_ACTGTGAGTGGAGAAA-1	HCC1	Scissor+	Macrophage	Macrophage_Scissor+	Macrophage_Scissor+#HCC1	5.6021	10.9222	3.56335	-9.74931	-2.31515	-4.58224
HCC1_ACTGTGAGTTCAGCGC-1	HCC1	0	Macrophage	Macrophage_0	Macrophage_0#HCC1	5.44033	9.20149	5.28094	-8.59815	1.81321	1.01815
HCC1_ACTGTGATCAAGCGTT-1	HCC1	0	Macrophage	Macrophage_0	Macrophage_0#HCC1	4.48822	12.3254	3.46242	-10.0784	-4.13352	-5.30317
HCC1_ACTGTGATCCGCAAAT-1	HCC1	0	Macrophage	Macrophage_0	Macrophage_0#HCC1	5.94167	12.269	5.0734	-8.95217	-1.29258	-1.52429
HCC1_ACTGTGATCGGCATAT-1	HCC1	Scissor-	T cell	T cell_Scissor-	T cell_Scissor-#HCC1	-0.793679	-4.66028	-2.27855	-0.457334	1.8569	3.22657
HCC1_ACTGTGATCGGCTGAC-1	HCC1	Scissor-	Macrophage	Macrophage_Scissor-	Macrophage_Scissor-#HCC1	1.58754	12.7773	3.58273	-6.75734	0.0504485	-0.315134
HCC1_ACTGTGATCGTTCCTG-1	HCC1	0	Macrophage	Macrophage_0	Macrophage_0#HCC1	5.30183	2.36005	-1.17309	-12.8236	0.814357	-1.18275
HCC1_ACTTAGGAGTAGGAAG-1	HCC1	0	T cell	T cell_0	T cell_0#HCC1	2.69419	-1.69135	-0.927278	-2.06196	-0.0175503	-0.0422245
HCC1_ACTTAGGAGTATTCCG-1	HCC1	Scissor-	Macrophage	Macrophage_Scissor-	Macrophage_Scissor-#HCC1	4.39626	1.13205	3.86009	-8.17876	2.51326	0.627744
HCC1_ACTTAGGCAACCGGAA-1	HCC1	Scissor+	NK	NK_Scissor+	NK_Scissor+#HCC1	-2.18747	-5.32354	-2.48056	-6.30147	3.09143	4.4009
HCC1_ACTTAGGCAACTGATC-1	HCC1	0	T cell	T cell_0	T cell_0#HCC1	2.55268	-1.41806	-1.33787	-3.35411	2.6278	0.70536
HCC1_ACTTAGGCACGCTTAA-1	HCC1	0	Macrophage	Macrophage_0	Macrophage_0#HCC1	2.52486	12.0589	3.70158	-9.00677	-3.1198	-5.43466
HCC1_ACTTAGGGTACAGCGA-1	HCC1	Scissor-	Macrophage	Macrophage_Scissor-	Macrophage_Scissor-#HCC1	3.30824	5.83437	0.613699	-9.53332	1.20784	-0.79787
HCC1_ACTTAGGGTGAGGATC-1	HCC1	Scissor-	Macrophage	Macrophage_Scissor-	Macrophage_Scissor-#HCC1	4.92119	6.93204	4.27105	-9.44095	2.17208	1.82466
HCC1_ACTTATCAGTGCCCGT-1	HCC1	Scissor-	Macrophage	Macrophage_Scissor-	Macrophage_Scissor-#HCC1	4.88472	4.29296	1.61341	-11.3442	-6.6233	-9.91932
HCC1_ACTTATCCACCCTTAC-1	HCC1	0	Macrophage	Macrophage_0	Macrophage_0#HCC1	1.70358	10.9901	2.70333	-8.60793	-4.46756	-3.93646
HCC1_ACTTATCCATCGAACT-1	HCC1	Scissor+	Macrophage	Macrophage_Scissor+	Macrophage_Scissor+#HCC1	6.59554	8.48094	2.28749	-10.01	-3.77727	-3.23479
HCC1_ACTTATCTCGGCCAAC-1	HCC1	0	Macrophage	Macrophage_0	Macrophage_0#HCC1	6.71278	2.38528	1.61655	-12.1637	-1.40136	-4.09457
HCC1_ACTTATCTCGGTAACT-1	HCC1	0	Macrophage	Macrophage_0	Macrophage_0#HCC1	6.08691	9.50852	5.29026	-8.39056	1.02826	-0.295621
HCC1_ACTTATCTCTTAGCCC-1	HCC1	Scissor+	NK	NK_Scissor+	NK_Scissor+#HCC1	2.35828	-2.35631	-3.22086	0.645995	3.07624	2.78838
HCC1_ACTTCCGCACGCCACA-1	HCC1	Scissor-	Macrophage	Macrophage_Scissor-	Macrophage_Scissor-#HCC1	2.25766	5.26591	0.869834	-9.66105	-3.93562	-6.72152
HCC1_ACTTCCGCACTCAGAT-1	HCC1	Scissor-	Macrophage	Macrophage_Scissor-	Macrophage_Scissor-#HCC1	5.16665	6.77669	2.16657	-8.6366	2.61598	0.831322
HCC1_ACTTCCGCAGCGACAA-1	HCC1	Scissor-	Macrophage	Macrophage_Scissor-	Macrophage_Scissor-#HCC1	5.03096	12.9927	2.84744	-10.681	-1.15031	-0.850514
HCC1_ACTTCCGGTTTCGTTT-1	HCC1	Scissor-	Macrophage	Macrophage_Scissor-	Macrophage_Scissor-#HCC1	7.68637	4.54659	1.52381	-9.10729	-3.0044	-4.55037
HCC1_ACTTCCGTCACCGACG-1	HCC1	0	Macrophage	Macrophage_0	Macrophage_0#HCC1	4.07742	15.4401	7.47677	-8.65545	-4.31206	-5.36592
HCC1_ACTTCCGTCCATTTCA-1	HCC1	0	Macrophage	Macrophage_0	Macrophage_0#HCC1	7.95141	3.83214	2.26939	-9.52689	0.700796	-0.372726
HCC1_ACTTCCGTCCTTCTTC-1	HCC1	Scissor-	T cell	T cell_Scissor-	T cell_Scissor-#HCC1	-1.53018	-4.43462	-2.86945	-3.48549	0.351729	1.00196
HCC1_ACTTCGCAGAGATTCA-1	HCC1	Scissor-	Fibroblast	Fibroblast_Scissor-	Fibroblast_Scissor-#HCC1	5.7831	0.375806	-1.23936	-8.78856	-0.311394	-0.584812
HCC1_ACTTCGCAGCAATAGT-1	HCC1	Scissor-	B cell	B cell_Scissor-	B cell_Scissor-#HCC1	-4.94503	-3.70076	-2.71663	-9.27831	-9.22731	-11.4565
HCC1_ACTTCGCAGCTGACAG-1	HCC1	0	T cell	T cell_0	T cell_0#HCC1	-4.29777	-3.42254	-2.29966	-3.35626	-3.08502	-1.03624
HCC1_ACTTCGCAGGTAGTAT-1	HCC1	Scissor-	T cell	T cell_Scissor-	T cell_Scissor-#HCC1	0.28795	-2.86025	-3.6099	-1.23625	0.76511	1.39916
HCC1_ACTTCGCCAACCACGC-1	HCC1	Scissor-	Fibroblast	Fibroblast_Scissor-	Fibroblast_Scissor-#HCC1	1.89287	1.30944	-1.15232	-6.43716	2.8253	2.08223
HCC1_ACTTCGCCAGAAGCGT-1	HCC1	Scissor-	T cell	T cell_Scissor-	T cell_Scissor-#HCC1	2.08829	-4.30166	-3.35122	-2.48844	-0.464389	-0.236345
HCC1_ACTTCGCCAGGACGAT-1	HCC1	Scissor-	T cell	T cell_Scissor-	T cell_Scissor-#HCC1	1.51952	-3.79446	-2.6412	-4.03735	3.11392	3.09044
HCC1_ACTTCGCCATGGATCT-1	HCC1	Scissor+	Macrophage	Macrophage_Scissor+	Macrophage_Scissor+#HCC1	8.57351	6.34429	-0.418849	-10.2162	-0.95228	-5.29498
HCC1_ACTTCGCCATTGTGCA-1	HCC1	Scissor+	Macrophage	Macrophage_Scissor+	Macrophage_Scissor+#HCC1	3.85463	2.60769	1.24716	-7.67349	1.3328	-0.0280136
HCC1_ACTTCGCGTTCTCTAT-1	HCC1	0	T cell	T cell_0	T cell_0#HCC1	-0.852614	-4.19478	-2.99043	-3.93714	1.28137	0.391425
HCC1_ACTTCGCTCAGCGGAA-1	HCC1	Scissor-	Macrophage	Macrophage_Scissor-	Macrophage_Scissor-#HCC1	3.40674	11.6745	2.91624	-11.1933	0.547409	-0.39725
HCC1_ACTTCGCTCCTCTCTT-1	HCC1	Scissor-	T cell	T cell_Scissor-	T cell_Scissor-#HCC1	-1.10739	-5.14146	-1.58872	-2.72734	-1.57484	-0.456862
HCC1_ACTTCGCTCGCCTCTA-1	HCC1	Scissor+	Macrophage	Macrophage_Scissor+	Macrophage_Scissor+#HCC1	6.87864	8.53215	3.82101	-8.87082	1.99793	1.12996
HCC1_ACTTCGCTCTAACACG-1	HCC1	0	T cell	T cell_0	T cell_0#HCC1	-1.13887	-2.79253	-3.94484	-4.86784	0.715596	0.235965
HCC1_ACTTTCAGTAACAAGT-1	HCC1	Scissor-	T cell	T cell_Scissor-	T cell_Scissor-#HCC1	0.898948	-4.55984	-1.55839	-1.02343	-0.404544	-0.359428
HCC1_ACTTTCAGTGGCTGAA-1	HCC1	0	T cell	T cell_0	T cell_0#HCC1	-1.88025	-5.03131	-4.56544	-2.83593	2.22422	0.689678
HCC1_ACTTTCAGTTCGTGCG-1	HCC1	0	Macrophage	Macrophage_0	Macrophage_0#HCC1	2.85012	1.77417	1.04069	-12.2029	1.03596	-0.0943702
HCC1_ACTTTCATCAAGTAAG-1	HCC1	0	Macrophage	Macrophage_0	Macrophage_0#HCC1	6.10358	4.29341	2.65155	-8.75106	1.4764	0.91992
HCC1_ACTTTCATCAGTGATC-1	HCC1	0	Macrophage	Macrophage_0	Macrophage_0#HCC1	1.28397	-0.754814	1.70162	-7.87061	4.49151	3.44834
HCC1_ACTTTGTAGATCCTAC-1	HCC1	Scissor+	Macrophage	Macrophage_Scissor+	Macrophage_Scissor+#HCC1	5.35609	8.26371	3.48341	-10.7169	-2.32107	-5.41121
HCC1_ACTTTGTAGGTTCCGC-1	HCC1	0	NK	NK_0	NK_0#HCC1	-0.65131	-2.50728	-1.22898	-6.10372	1.18711	1.42012
HCC1_ACTTTGTGTCGGTACC-1	HCC1	0	Macrophage	Macrophage_0	Macrophage_0#HCC1	7.67309	4.64777	0.762628	-8.87336	-0.635531	-1.09978
HCC1_ACTTTGTTCAAGTGGG-1	HCC1	0	Macrophage	Macrophage_0	Macrophage_0#HCC1	4.56044	2.79056	-1.30811	-14.8669	-0.75092	-0.780293
HCC1_ACTTTGTTCAGGTGTT-1	HCC1	0	Macrophage	Macrophage_0	Macrophage_0#HCC1	6.67497	11.723	4.57921	-9.05944	1.18853	-0.278383
HCC1_ACTTTGTTCGGATAAA-1	HCC1	0	Macrophage	Macrophage_0	Macrophage_0#HCC1	7.15067	2.39925	0.883819	-9.94983	-0.726628	-3.60015
HCC1_ACTTTGTTCTCGCTCA-1	HCC1	Scissor+	Macrophage	Macrophage_Scissor+	Macrophage_Scissor+#HCC1	6.11475	11.135	3.96812	-8.04927	-3.22149	-4.45428
HCC1_AGAAATGAGCTCTGTA-1	HCC1	Scissor+	Macrophage	Macrophage_Scissor+	Macrophage_Scissor+#HCC1	6.99443	13.2786	6.55039	-9.37154	-4.40107	-5.97861
HCC1_AGAAATGAGTGCCAGA-1	HCC1	Scissor+	Macrophage	Macrophage_Scissor+	Macrophage_Scissor+#HCC1	4.00082	4.08215	1.33871	-11.23	-5.54053	-6.34962
HCC1_AGAAATGCACACCTGG-1	HCC1	Scissor+	Macrophage	Macrophage_Scissor+	Macrophage_Scissor+#HCC1	6.17247	5.58107	0.61736	-10.5857	-3.42767	-4.3489
HCC1_AGAAATGCACAGTGTT-1	HCC1	0	B cell	B cell_0	B cell_0#HCC1	-2.14458	-4.35542	-3.75246	-6.48325	4.59088	5.33878
HCC1_AGAAATGTCGCGTGCA-1	HCC1	0	T cell	T cell_0	T cell_0#HCC1	-1.64735	-2.49339	-2.3467	-2.79123	3.94588	4.16913
HCC1_AGAACAAAGGGTTGCA-1	HCC1	Scissor-	Macrophage	Macrophage_Scissor-	Macrophage_Scissor-#HCC1	2.12659	9.62143	3.50186	-9.72567	1.06534	-0.136821
HCC1_AGAACAAAGGTCCAGA-1	HCC1	Scissor+	Macrophage	Macrophage_Scissor+	Macrophage_Scissor+#HCC1	4.48937	4.38126	-0.293104	-12.5494	-1.12075	-4.32046
HCC1_AGAACAACAACTGGTT-1	HCC1	Scissor-	Macrophage	Macrophage_Scissor-	Macrophage_Scissor-#HCC1	9.3353	7.51146	3.19084	-10.4014	1.23154	-0.254362
HCC1_AGAACAACATACACCA-1	HCC1	Scissor+	T cell	T cell_Scissor+	T cell_Scissor+#HCC1	-0.381722	-4.43458	-2.4562	-2.5378	0.811095	2.25932
HCC1_AGAACAAGTTCCTAGA-1	HCC1	0	T cell	T cell_0	T cell_0#HCC1	-0.744441	-3.33726	-0.933623	-4.79795	2.77243	2.06375
HCC1_AGAACAAGTTGGTAGG-1	HCC1	0	Macrophage	Macrophage_0	Macrophage_0#HCC1	5.3054	0.841497	2.78453	-8.40562	3.10046	2.02429
HCC1_AGAACAATCGCAACAT-1	HCC1	Scissor-	T cell	T cell_Scissor-	T cell_Scissor-#HCC1	-0.0441835	-2.85493	-2.16596	-3.25465	1.90548	2.49514
HCC1_AGAACAATCGCTAATG-1	HCC1	0	Macrophage	Macrophage_0	Macrophage_0#HCC1	8.15355	7.41994	2.20728	-9.78367	-0.453622	-3.07982
HCC1_AGAACCTAGAATAGTC-1	HCC1	0	T cell	T cell_0	T cell_0#HCC1	-0.553086	-3.86088	-2.25803	1.04335	3.26713	3.26073
HCC1_AGAACCTAGACGTCCC-1	HCC1	Scissor+	T cell	T cell_Scissor+	T cell_Scissor+#HCC1	2.69919	-3.17408	-2.33947	0.314734	0.577376	0.0701637
HCC1_AGAACCTAGCAGTAAT-1	HCC1	0	Macrophage	Macrophage_0	Macrophage_0#HCC1	6.86862	5.92729	0.0668175	-11.7918	-6.89361	-7.57905
HCC1_AGAACCTAGTTAGAAC-1	HCC1	Scissor+	Macrophage	Macrophage_Scissor+	Macrophage_Scissor+#HCC1	4.1566	0.0278479	2.03605	-9.14353	4.36226	3.21278
HCC1_AGAACCTGTATCGCAT-1	HCC1	0	Macrophage	Macrophage_0	Macrophage_0#HCC1	5.99117	2.25814	2.77699	-5.60312	-0.214989	-0.344594
HCC1_AGAACCTGTGGTAATA-1	HCC1	Scissor+	Macrophage	Macrophage_Scissor+	Macrophage_Scissor+#HCC1	4.49758	10.9652	3.4667	-9.81197	-2.22286	-4.87741
HCC1_AGAACCTGTTCTGAGT-1	HCC1	Scissor+	Macrophage	Macrophage_Scissor+	Macrophage_Scissor+#HCC1	3.5873	10.9549	2.53768	-8.68808	-1.26865	-3.41424
HCC1_AGAACCTTCACCATCC-1	HCC1	Scissor+	Macrophage	Macrophage_Scissor+	Macrophage_Scissor+#HCC1	4.56675	6.83851	2.78323	-7.46618	-3.88399	-3.65095
HCC1_AGAACCTTCCATCACC-1	HCC1	0	Hepatocyte	Hepatocyte_0	Hepatocyte_0#HCC1	5.20854	-0.706805	-1.76046	-13.6882	5.64721	5.14704
HCC1_AGAACCTTCGAAGGAC-1	HCC1	0	NK	NK_0	NK_0#HCC1	-2.74916	-4.24431	-3.5533	1.32868	0.872334	-1.02156
HCC1_AGAACCTTCTGTCTCG-1	HCC1	0	T cell	T cell_0	T cell_0#HCC1	-0.705577	-5.09792	-3.16585	-2.70011	-0.10128	1.33202
HCC1_AGAAGCGAGCTGAAGC-1	HCC1	0	T cell	T cell_0	T cell_0#HCC1	-1.39233	-2.54971	-2.70554	-3.37218	0.718609	1.46375
HCC1_AGAAGCGCAAACTAGA-1	HCC1	0	Macrophage	Macrophage_0	Macrophage_0#HCC1	2.46001	14.445	5.14998	-9.11218	-0.772017	-4.31259
HCC1_AGAAGCGCAACCGGAA-1	HCC1	Scissor-	Fibroblast	Fibroblast_Scissor-	Fibroblast_Scissor-#HCC1	0.822083	-0.794858	-2.84157	-7.57579	1.06155	0.474758
HCC1_AGAAGCGCAGGATCTT-1	HCC1	Scissor-	T cell	T cell_Scissor-	T cell_Scissor-#HCC1	1.91597	-3.84589	-3.34331	-1.41495	1.07569	1.48412
HCC1_AGAAGCGGTGGATCAG-1	HCC1	Scissor-	Macrophage	Macrophage_Scissor-	Macrophage_Scissor-#HCC1	2.47198	5.82218	2.24845	-12.5158	-2.88749	-1.02985
HCC1_AGAAGCGGTGTTCCAA-1	HCC1	0	Macrophage	Macrophage_0	Macrophage_0#HCC1	0.573533	-0.599806	-0.0570851	-6.83638	4.9877	4.31287
HCC1_AGAAGCGTCACTAGCA-1	HCC1	Scissor-	Macrophage	Macrophage_Scissor-	Macrophage_Scissor-#HCC1	6.40346	4.12536	2.24346	-10.9009	-0.900123	-3.16449
HCC1_AGAAGCGTCATTTGTC-1	HCC1	0	Macrophage	Macrophage_0	Macrophage_0#HCC1	3.20261	0.127461	6.69863	-9.01983	2.15924	1.59165
HCC1_AGAAGCGTCTATCACT-1	HCC1	Scissor-	Macrophage	Macrophage_Scissor-	Macrophage_Scissor-#HCC1	1.23414	-2.40092	-2.61279	-16.1164	-1.89498	-1.21736
HCC1_AGAAGCGTCTGCTCTG-1	HCC1	Scissor-	Macrophage	Macrophage_Scissor-	Macrophage_Scissor-#HCC1	4.59118	1.86387	3.30081	-10.0494	2.42029	1.87849
HCC1_AGAAGTAAGATGGCAC-1	HCC1	0	T cell	T cell_0	T cell_0#HCC1	-1.39045	-2.08627	-2.02562	-4.83469	2.36235	0.302574
HCC1_AGAAGTACAATCTCTT-1	HCC1	Scissor+	Macrophage	Macrophage_Scissor+	Macrophage_Scissor+#HCC1	5.25628	9.45809	4.18511	-9.88542	-0.953312	-3.46302
HCC1_AGAAGTACACTGAATC-1	HCC1	0	Macrophage	Macrophage_0	Macrophage_0#HCC1	4.74359	9.85301	4.28919	-9.01183	-3.50896	-3.84863
HCC1_AGAAGTAGTGGATTTC-1	HCC1	0	Macrophage	Macrophage_0	Macrophage_0#HCC1	7.20268	11.704	5.84801	-10.4903	-2.59828	-4.1632
HCC1_AGAAGTATCACCTCAC-1	HCC1	0	Macrophage	Macrophage_0	Macrophage_0#HCC1	7.70937	6.63457	1.50215	-11.3994	-2.11477	-5.22145
HCC1_AGACAAAAGCATCCTA-1	HCC1	Scissor-	Fibroblast	Fibroblast_Scissor-	Fibroblast_Scissor-#HCC1	3.55897	0.0746463	-0.542869	-6.77266	2.59376	2.20155
HCC1_AGACAAAAGCGCACAA-1	HCC1	0	NK	NK_0	NK_0#HCC1	-1.78321	-3.86083	-2.61543	-2.30534	3.25252	3.06932
HCC1_AGACAAAAGGTGGCTA-1	HCC1	Scissor+	Macrophage	Macrophage_Scissor+	Macrophage_Scissor+#HCC1	4.21284	2.25567	0.9251	-10.8377	1.65575	0.431706
HCC1_AGACAAACACCATAAC-1	HCC1	0	Macrophage	Macrophage_0	Macrophage_0#HCC1	5.72167	8.33318	3.9549	-9.29941	1.3097	0.557515
HCC1_AGACAAACAGACGATG-1	HCC1	0	Macrophage	Macrophage_0	Macrophage_0#HCC1	6.96178	10.9019	3.51667	-8.85096	-0.00945075	-3.18076
HCC1_AGACAAAGTCTCGCGA-1	HCC1	Scissor+	Macrophage	Macrophage_Scissor+	Macrophage_Scissor+#HCC1	4.25817	9.92813	3.51115	-10.6614	-4.75881	-5.96658
HCC1_AGACAAATCCTTGACC-1	HCC1	0	Macrophage	Macrophage_0	Macrophage_0#HCC1	2.77776	11.3942	3.45281	-8.3032	-2.69398	-3.21818
HCC1_AGACAAATCTAGTGTG-1	HCC1	Scissor+	T cell	T cell_Scissor+	T cell_Scissor+#HCC1	-2.59599	-4.28649	-2.93554	-2.53981	4.00146	4.36319
HCC1_AGACAAATCTGTACAG-1	HCC1	Scissor+	Macrophage	Macrophage_Scissor+	Macrophage_Scissor+#HCC1	4.65796	7.91316	6.22804	-8.06503	-2.00025	-5.73254
HCC1_AGACACTAGGCCACCT-1	HCC1	0	Macrophage	Macrophage_0	Macrophage_0#HCC1	6.2582	2.09286	2.14957	-6.95618	1.34394	0.648325
HCC1_AGACACTAGGCCTGCT-1	HCC1	Scissor-	NK	NK_Scissor-	NK_Scissor-#HCC1	0.21935	-4.56424	-3.08542	-1.29333	1.68513	1.76733
HCC1_AGACACTAGGCTTTCA-1	HCC1	0	Macrophage	Macrophage_0	Macrophage_0#HCC1	4.3057	6.40589	2.74424	-5.68428	-1.46914	-3.00355
HCC1_AGACACTCAAGCAATA-1	HCC1	Scissor-	Macrophage	Macrophage_Scissor-	Macrophage_Scissor-#HCC1	5.32971	12.2169	7.11148	-9.33613	-5.23954	-6.94403
HCC1_AGACACTCACTAGAGG-1	HCC1	Scissor+	T cell	T cell_Scissor+	T cell_Scissor+#HCC1	-2.54943	-3.81176	-1.82606	-3.36968	5.73572	5.59834
HCC1_AGACACTCATGATGCT-1	HCC1	0	Macrophage	Macrophage_0	Macrophage_0#HCC1	1.7497	9.5914	3.95639	-12.6424	-0.676948	-1.82648
HCC1_AGACACTCATTGAAAG-1	HCC1	0	Macrophage	Macrophage_0	Macrophage_0#HCC1	6.3009	3.1271	-0.643294	-13.172	-4.5936	-4.8351
HCC1_AGACACTGTCCTTTGC-1	HCC1	Scissor+	T cell	T cell_Scissor+	T cell_Scissor+#HCC1	-3.08365	-4.21259	-2.03681	-3.4488	2.414	0.936603
HCC1_AGACACTGTTATGACC-1	HCC1	0	Macrophage	Macrophage_0	Macrophage_0#HCC1	5.38045	11.4581	4.96221	-8.52969	-2.04248	-2.15053
HCC1_AGACACTGTTCAATCG-1	HCC1	0	NK	NK_0	NK_0#HCC1	-2.94464	-4.64546	-4.42897	0.994912	-2.79351	-0.969543
HCC1_AGACACTGTTGTCATG-1	HCC1	0	Macrophage	Macrophage_0	Macrophage_0#HCC1	3.06944	12.0331	4.72905	-9.85133	-3.10577	-5.17771
HCC1_AGACACTGTTTGTGGT-1	HCC1	0	Macrophage	Macrophage_0	Macrophage_0#HCC1	4.31838	6.79302	6.03771	-9.31164	0.946326	0.857637
HCC1_AGACACTTCCATCACC-1	HCC1	0	NK	NK_0	NK_0#HCC1	-4.45374	-2.88678	-2.41166	-4.41064	-11.0562	-5.89543
HCC1_AGACACTTCTATACTC-1	HCC1	Scissor+	Macrophage	Macrophage_Scissor+	Macrophage_Scissor+#HCC1	4.74557	14.0433	5.73315	-9.53131	-0.685938	-4.29934
HCC1_AGACACTTCTGAATCG-1	HCC1	0	T cell	T cell_0	T cell_0#HCC1	0.293544	-4.10369	-2.82243	-4.18857	3.91326	4.70273
HCC1_AGACAGGAGATGAAGG-1	HCC1	0	Hepatocyte	Hepatocyte_0	Hepatocyte_0#HCC1	-3.42316	-2.23588	-2.30614	-14.7485	3.81905	0.347211
HCC1_AGACAGGAGCATCCCG-1	HCC1	0	B cell	B cell_0	B cell_0#HCC1	0.138086	-3.62161	-0.985527	-4.34471	4.17809	4.0627
HCC1_AGACAGGCACGGGCTT-1	HCC1	0	Macrophage	Macrophage_0	Macrophage_0#HCC1	7.10339	6.7083	1.53792	-10.5092	-4.62106	-3.6195
HCC1_AGACAGGCAGTGGGTA-1	HCC1	Scissor+	Macrophage	Macrophage_Scissor+	Macrophage_Scissor+#HCC1	2.61513	12.6009	5.59402	-10.8774	-6.32985	-6.57599
HCC1_AGACAGGCATGACTAC-1	HCC1	0	Macrophage	Macrophage_0	Macrophage_0#HCC1	5.97876	0.847561	3.49796	-9.3677	0.720273	-0.451498
HCC1_AGACAGGCATTCAGCA-1	HCC1	Scissor-	Macrophage	Macrophage_Scissor-	Macrophage_Scissor-#HCC1	3.91767	4.04908	3.90129	-9.83242	-0.175165	-3.81584
HCC1_AGACAGGTCGGTTCAA-1	HCC1	Scissor-	Macrophage	Macrophage_Scissor-	Macrophage_Scissor-#HCC1	6.82039	6.02567	3.80111	-9.20208	2.40502	1.19123
HCC1_AGACAGGTCTACTCAT-1	HCC1	0	Macrophage	Macrophage_0	Macrophage_0#HCC1	1.71935	13.7611	6.23805	-8.07517	-0.293143	-1.28712
HCC1_AGACAGGTCTCATGGA-1	HCC1	0	NK	NK_0	NK_0#HCC1	-1.49926	-4.27833	-3.20089	-2.56327	0.745485	-0.204435
HCC1_AGACCATAGCACACCC-1	HCC1	Scissor+	Macrophage	Macrophage_Scissor+	Macrophage_Scissor+#HCC1	1.35167	9.22942	2.58946	-8.50179	-4.13938	-5.63641
HCC1_AGACCATCAAGTTCGT-1	HCC1	Scissor-	Macrophage	Macrophage_Scissor-	Macrophage_Scissor-#HCC1	4.95935	0.727078	1.08249	-14.4989	3.11768	1.62441
HCC1_AGACCATGTCTTGAAC-1	HCC1	Scissor+	Macrophage	Macrophage_Scissor+	Macrophage_Scissor+#HCC1	4.56697	3.85187	4.07236	-8.37953	0.343467	-0.0432618
HCC1_AGACCATTCAAGAAAC-1	HCC1	0	T cell	T cell_0	T cell_0#HCC1	0.523741	-2.0974	-3.41322	-3.36771	1.55057	2.56147
HCC1_AGACCATTCACTGGGC-1	HCC1	0	B cell	B cell_0	B cell_0#HCC1	1.24333	3.13091	0.667146	-4.44908	2.60065	0.378599
HCC1_AGACCCGAGATTAGAC-1	HCC1	Scissor-	T cell	T cell_Scissor-	T cell_Scissor-#HCC1	-2.00919	-4.23706	-0.342748	0.288625	1.89585	2.26257
HCC1_AGACCCGAGCATGTTC-1	HCC1	0	Macrophage	Macrophage_0	Macrophage_0#HCC1	5.76781	6.6728	0.674384	-9.25178	1.32172	-0.461324
HCC1_AGACCCGAGTTTGTCG-1	HCC1	0	Macrophage	Macrophage_0	Macrophage_0#HCC1	4.07608	0.639042	2.66856	-6.76486	2.69137	1.71539
HCC1_AGACCCGCATCCTAAG-1	HCC1	0	Hepatocyte	Hepatocyte_0	Hepatocyte_0#HCC1	5.53643	-2.34899	-2.0401	-13.5544	6.01406	4.82653
HCC1_AGACCCGCATTGACCA-1	HCC1	0	NK	NK_0	NK_0#HCC1	-0.776265	-3.0752	-2.89906	1.01482	-2.18411	-1.65038
HCC1_AGACCCGGTTGCCAAT-1	HCC1	Scissor-	Fibroblast	Fibroblast_Scissor-	Fibroblast_Scissor-#HCC1	-0.104625	-1.00546	-0.651973	-8.04044	2.86711	1.72344
HCC1_AGACCCGTCATGCCCT-1	HCC1	0	Macrophage	Macrophage_0	Macrophage_0#HCC1	5.51656	8.43018	3.23756	-8.83707	-0.337332	-2.61141
HCC1_AGACTCAAGACAACTA-1	HCC1	Scissor-	Macrophage	Macrophage_Scissor-	Macrophage_Scissor-#HCC1	4.19116	6.39097	-0.464548	-13.6946	0.151251	-1.10546
HCC1_AGACTCAAGCACTCCG-1	HCC1	0	Macrophage	Macrophage_0	Macrophage_0#HCC1	0.985123	8.06677	0.0937721	-7.95952	-8.06311	-7.50641
HCC1_AGACTCAAGCGTCTGC-1	HCC1	Scissor+	Macrophage	Macrophage_Scissor+	Macrophage_Scissor+#HCC1	3.83563	5.56343	1.61691	-11.2969	-4.16427	-4.52051
HCC1_AGACTCACACAATGAA-1	HCC1	Scissor-	B cell	B cell_Scissor-	B cell_Scissor-#HCC1	-1.27884	-2.47594	-3.27724	-4.30543	-1.51234	-0.705027
HCC1_AGACTCACACCCTTGT-1	HCC1	0	Macrophage	Macrophage_0	Macrophage_0#HCC1	3.60218	9.71173	4.68468	-8.87294	-0.0667601	-2.78448
HCC1_AGACTCACAGACCAAG-1	HCC1	0	B cell	B cell_0	B cell_0#HCC1	-1.07773	-2.18234	-1.70182	-3.91863	3.20643	4.60181
HCC1_AGACTCACATAGTCGT-1	HCC1	0	Macrophage	Macrophage_0	Macrophage_0#HCC1	2.77338	1.94103	3.03537	-11.7231	-3.15065	-5.40725
HCC1_AGACTCAGTATACCTG-1	HCC1	Scissor+	T cell	T cell_Scissor+	T cell_Scissor+#HCC1	-1.94266	-3.11139	-2.55349	-2.38713	-1.62648	-1.1787
HCC1_AGACTCATCAGTCCGG-1	HCC1	Scissor+	Macrophage	Macrophage_Scissor+	Macrophage_Scissor+#HCC1	7.82042	6.96273	3.1564	-8.74321	-1.04122	-1.90527
HCC1_AGACTCATCCCGAGTG-1	HCC1	Scissor-	Macrophage	Macrophage_Scissor-	Macrophage_Scissor-#HCC1	5.06891	7.84472	5.40434	-8.78964	-0.326006	-1.30985
HCC1_AGAGAATAGACCACGA-1	HCC1	Scissor+	Macrophage	Macrophage_Scissor+	Macrophage_Scissor+#HCC1	4.36584	9.74096	4.15107	-8.33728	0.968779	0.0070384
HCC1_AGAGAATAGGATAATC-1	HCC1	0	T cell	T cell_0	T cell_0#HCC1	0.763613	-3.26737	-1.41153	-2.12079	0.883748	-0.170235
HCC1_AGAGAATAGGCTAACG-1	HCC1	Scissor-	Macrophage	Macrophage_Scissor-	Macrophage_Scissor-#HCC1	3.55924	-1.09156	1.2442	-9.77017	4.8659	3.32671
HCC1_AGAGAGCAGATAGCAT-1	HCC1	0	B cell	B cell_0	B cell_0#HCC1	-0.362348	-4.46203	-1.73182	-2.80711	2.98775	2.36888
HCC1_AGAGAGCCAAGCTGCC-1	HCC1	Scissor-	NK	NK_Scissor-	NK_Scissor-#HCC1	-1.7347	-4.0701	-3.08934	-6.60188	5.39569	5.31383
HCC1_AGAGAGCCAATGAACA-1	HCC1	Scissor-	NK	NK_Scissor-	NK_Scissor-#HCC1	-1.18697	-2.83359	-2.23291	-0.22351	0.600412	2.25638
HCC1_AGAGAGCGTGGCGTAA-1	HCC1	Scissor-	Macrophage	Macrophage_Scissor-	Macrophage_Scissor-#HCC1	6.40284	2.95299	0.707877	-8.3058	2.02651	1.53318
HCC1_AGAGAGCTCAAGAGTA-1	HCC1	Scissor-	T cell	T cell_Scissor-	T cell_Scissor-#HCC1	0.0966443	-3.48092	-2.385	-1.82594	3.30767	3.60373
HCC1_AGAGAGCTCCTACACC-1	HCC1	Scissor-	Macrophage	Macrophage_Scissor-	Macrophage_Scissor-#HCC1	5.52262	6.39445	5.46315	-9.20573	1.24884	0.609321
HCC1_AGAGAGCTCCTCTTTC-1	HCC1	0	T cell	T cell_0	T cell_0#HCC1	5.15455	-0.624541	-1.3823	-0.169411	3.06805	2.56373
HCC1_AGAGCAGAGCCGAATG-1	HCC1	Scissor+	Macrophage	Macrophage_Scissor+	Macrophage_Scissor+#HCC1	3.55737	9.25835	1.67234	-9.52539	1.39594	-0.0213133
HCC1_AGAGCAGCAACGTAAA-1	HCC1	0	Macrophage	Macrophage_0	Macrophage_0#HCC1	6.61278	9.74612	2.79747	-8.93818	0.41215	-2.67277
HCC1_AGAGCAGCACCCTGAG-1	HCC1	Scissor-	Macrophage	Macrophage_Scissor-	Macrophage_Scissor-#HCC1	2.46164	1.57775	3.79728	-11.5353	0.946905	-1.03509
HCC1_AGAGCAGCAGTTTCAG-1	HCC1	Scissor-	B cell	B cell_Scissor-	B cell_Scissor-#HCC1	1.63656	-2.04641	-0.778429	-4.74859	3.35158	2.49088
HCC1_AGAGCAGGTACACGCC-1	HCC1	0	Macrophage	Macrophage_0	Macrophage_0#HCC1	3.57611	11.2589	4.41329	-9.2824	-2.85108	-3.56587
HCC1_AGAGCAGGTAGTCGGA-1	HCC1	Scissor-	NK	NK_Scissor-	NK_Scissor-#HCC1	0.731078	-4.28967	-1.86361	-4.03756	4.39652	4.41552
HCC1_AGAGCAGGTCTTACTT-1	HCC1	0	Macrophage	Macrophage_0	Macrophage_0#HCC1	4.10062	11.6059	4.51123	-6.91838	-1.13952	-4.03402
HCC1_AGAGCAGGTGTATTGC-1	HCC1	0	T cell	T cell_0	T cell_0#HCC1	1.29831	-2.82255	-1.84803	-1.68622	2.84259	3.53059
HCC1_AGAGCAGTCACTTTGT-1	HCC1	0	Macrophage	Macrophage_0	Macrophage_0#HCC1	0.742957	-0.768794	2.26504	-9.85595	1.68158	-0.102708
HCC1_AGAGCAGTCCTAGCCT-1	HCC1	Scissor+	Macrophage	Macrophage_Scissor+	Macrophage_Scissor+#HCC1	3.48606	8.76296	3.1231	-9.30388	1.08078	-0.441854
HCC1_AGAGCAGTCGATTTCT-1	HCC1	0	T cell	T cell_0	T cell_0#HCC1	0.370656	-0.413354	-1.22489	-4.08278	-1.31193	0.238532
HCC1_AGAGCAGTCTTTCAGT-1	HCC1	0	Macrophage	Macrophage_0	Macrophage_0#HCC1	3.99528	5.42994	-1.36038	-5.88605	-5.17393	-6.33963
HCC1_AGAGCCCAGAAACCAT-1	HCC1	0	T cell	T cell_0	T cell_0#HCC1	-0.16368	-2.48695	-0.192385	-1.14246	3.4708	3.80603
HCC1_AGAGCCCAGGGCCAAT-1	HCC1	0	T cell	T cell_0	T cell_0#HCC1	-1.44171	-3.27493	-1.67009	-2.51167	-2.42222	-0.0845264
HCC1_AGAGCCCAGGTACCTT-1	HCC1	Scissor+	Macrophage	Macrophage_Scissor+	Macrophage_Scissor+#HCC1	5.60063	13.0876	7.12759	-11.2739	-3.67636	-3.86787
HCC1_AGAGCCCAGTCACGAG-1	HCC1	0	Macrophage	Macrophage_0	Macrophage_0#HCC1	1.67221	8.93997	3.79831	-10.4048	0.918804	0.202108
HCC1_AGAGCCCAGTGGTTCT-1	HCC1	0	Macrophage	Macrophage_0	Macrophage_0#HCC1	3.01663	2.60476	-1.37147	-7.29692	-0.0303694	-3.12165
HCC1_AGAGCCCCACTTCCTG-1	HCC1	0	Macrophage	Macrophage_0	Macrophage_0#HCC1	1.61052	9.34915	6.1412	-10.1445	-2.20524	-5.89075
HCC1_AGAGCCCGTCTGTGGC-1	HCC1	0	Macrophage	Macrophage_0	Macrophage_0#HCC1	4.69785	8.62764	-0.0746799	-10.4942	-0.688527	-1.17025
HCC1_AGAGCCCGTTAAACCC-1	HCC1	Scissor-	T cell	T cell_Scissor-	T cell_Scissor-#HCC1	1.07329	-3.63096	-0.661305	-2.43535	1.42682	2.17931
HCC1_AGAGCCCTCACAGTGT-1	HCC1	0	Hepatocyte	Hepatocyte_0	Hepatocyte_0#HCC1	4.52178	-0.693954	-1.7099	-14.1234	6.85363	6.47133
HCC1_AGATAGAAGACGATAT-1	HCC1	Scissor-	Macrophage	Macrophage_Scissor-	Macrophage_Scissor-#HCC1	7.00231	2.96473	2.11447	-12.2016	-0.0930219	-0.286626
HCC1_AGATAGAGTATCACCA-1	HCC1	0	Macrophage	Macrophage_0	Macrophage_0#HCC1	1.90166	7.25761	-1.19058	-12.5574	-3.38353	-5.11916
HCC1_AGATAGAGTATCATGC-1	HCC1	0	T cell	T cell_0	T cell_0#HCC1	-0.46604	-2.62609	-1.37801	-3.79751	-0.109068	2.15039
HCC1_AGATAGAGTCCCGTGA-1	HCC1	0	Macrophage	Macrophage_0	Macrophage_0#HCC1	5.35336	6.18437	2.1097	-7.49465	1.06128	1.49045
HCC1_AGATAGAGTTAAGAAC-1	HCC1	0	Macrophage	Macrophage_0	Macrophage_0#HCC1	5.2641	4.86651	2.22218	-4.7526	-1.34648	-1.83085
HCC1_AGATAGAGTTGGCCGT-1	HCC1	Scissor-	T cell	T cell_Scissor-	T cell_Scissor-#HCC1	-3.63965	-3.46377	-2.97433	-3.21011	1.08093	1.90606
HCC1_AGATCCAAGCAAGCCA-1	HCC1	Scissor-	Macrophage	Macrophage_Scissor-	Macrophage_Scissor-#HCC1	7.35424	7.28639	2.02883	-9.0606	2.86678	1.59473
HCC1_AGATCCAAGTAGTCAA-1	HCC1	Scissor-	T cell	T cell_Scissor-	T cell_Scissor-#HCC1	-0.277461	-2.93594	-2.62948	-1.15787	3.02973	1.69985
HCC1_AGATCCAAGTCCTACA-1	HCC1	Scissor+	Macrophage	Macrophage_Scissor+	Macrophage_Scissor+#HCC1	5.62442	6.6924	4.05892	-9.9076	1.96902	0.773259
HCC1_AGATCCAAGTTCATGC-1	HCC1	Scissor+	Macrophage	Macrophage_Scissor+	Macrophage_Scissor+#HCC1	3.54476	2.81473	0.490919	-13.4107	-0.345686	-1.51448
HCC1_AGATCCAAGTTCTACG-1	HCC1	0	T cell	T cell_0	T cell_0#HCC1	-1.51749	-3.42079	-2.84159	-2.82905	5.62021	4.87871
HCC1_AGATCCACACCAACAT-1	HCC1	Scissor+	Macrophage	Macrophage_Scissor+	Macrophage_Scissor+#HCC1	9.21787	8.74596	1.90571	-8.87113	-2.18495	-5.24542
HCC1_AGATCCACATTGCAAC-1	HCC1	Scissor+	Macrophage	Macrophage_Scissor+	Macrophage_Scissor+#HCC1	3.6049	8.75141	4.22327	-7.76407	-1.68182	-6.19533
HCC1_AGATCCAGTACGTGTT-1	HCC1	Scissor-	Macrophage	Macrophage_Scissor-	Macrophage_Scissor-#HCC1	3.63653	0.880668	2.6581	-7.22165	2.54869	1.39202
HCC1_AGATCCAGTCGATTAC-1	HCC1	0	Macrophage	Macrophage_0	Macrophage_0#HCC1	4.20892	15.6207	4.91695	-10.5426	-0.842512	-3.72167
HCC1_AGATCCAGTTGTATGC-1	HCC1	Scissor+	NK	NK_Scissor+	NK_Scissor+#HCC1	3.24295	5.18952	3.37235	-14.7527	-3.71407	-2.40383
HCC1_AGATCCATCTTAGCCC-1	HCC1	Scissor+	Macrophage	Macrophage_Scissor+	Macrophage_Scissor+#HCC1	6.94302	7.43122	2.6452	-9.26895	-5.8509	-6.0754
HCC1_AGATCCATCTTTCCAA-1	HCC1	0	Macrophage	Macrophage_0	Macrophage_0#HCC1	4.63966	6.01404	1.58259	-12.2105	-9.31346	-10.5728
HCC1_AGATCGTAGAGTGACC-1	HCC1	Scissor+	Macrophage	Macrophage_Scissor+	Macrophage_Scissor+#HCC1	2.94586	12.6329	4.03248	-9.30568	-4.87976	-4.67493
HCC1_AGATCGTAGGGTAGCT-1	HCC1	0	Hepatocyte	Hepatocyte_0	Hepatocyte_0#HCC1	4.45652	-1.13241	-2.58609	-11.5022	5.12933	5.19454
HCC1_AGATCGTAGGTCGCCT-1	HCC1	Scissor-	T cell	T cell_Scissor-	T cell_Scissor-#HCC1	1.7087	-4.70395	-3.67418	-4.45774	3.3419	2.58895
HCC1_AGATCGTCAAGGCGTA-1	HCC1	Scissor-	T cell	T cell_Scissor-	T cell_Scissor-#HCC1	-2.44517	-3.72612	-2.65316	-5.20847	0.830006	1.24153
HCC1_AGATCGTCACGCCAGT-1	HCC1	0	Macrophage	Macrophage_0	Macrophage_0#HCC1	6.03203	10.2865	6.02761	-10.968	-3.71847	-5.72024
HCC1_AGATCGTCACGTTGGC-1	HCC1	0	Macrophage	Macrophage_0	Macrophage_0#HCC1	1.92972	2.14645	-0.983862	-13.4133	0.392949	0.0395125
HCC1_AGATCGTGTACCGGAA-1	HCC1	Scissor-	T cell	T cell_Scissor-	T cell_Scissor-#HCC1	-2.03228	-3.91594	-3.727	-3.62373	0.903987	0.585602
HCC1_AGATCGTGTCCTGGGT-1	HCC1	0	Macrophage	Macrophage_0	Macrophage_0#HCC1	1.6516	7.2819	3.03522	-10.3318	-0.824085	-1.44455
HCC1_AGATCGTGTTACGATC-1	HCC1	0	Macrophage	Macrophage_0	Macrophage_0#HCC1	3.6502	9.41174	1.94279	-9.86504	-2.2195	-2.21067
HCC1_AGATCGTTCCATGCAA-1	HCC1	0	Hepatocyte	Hepatocyte_0	Hepatocyte_0#HCC1	8.80906	-0.254746	-0.582863	-13.9142	1.70569	1.67762
HCC1_AGATCGTTCGTTACCC-1	HCC1	Scissor+	Macrophage	Macrophage_Scissor+	Macrophage_Scissor+#HCC1	3.65933	9.28898	3.68118	-8.52854	-5.2004	-5.51762
HCC1_AGATGAAAGTCCGCCA-1	HCC1	0	T cell	T cell_0	T cell_0#HCC1	1.81169	-3.58208	-2.71263	-4.01044	0.661196	0.182323
HCC1_AGATGAACACCGTGGT-1	HCC1	Scissor+	Macrophage	Macrophage_Scissor+	Macrophage_Scissor+#HCC1	8.1171	3.26073	-0.593374	-10.2473	0.463898	-2.90209
HCC1_AGATGAACAGTCCGTG-1	HCC1	0	T cell	T cell_0	T cell_0#HCC1	0.133053	-2.30693	-2.98013	-5.0337	2.16461	2.96822
HCC1_AGATGAATCCGAGAAG-1	HCC1	0	Macrophage	Macrophage_0	Macrophage_0#HCC1	3.67063	0.816484	-1.7197	-10.7414	-4.36343	-6.6803
HCC1_AGATGAATCTGTGCTC-1	HCC1	Scissor+	Macrophage	Macrophage_Scissor+	Macrophage_Scissor+#HCC1	7.29724	6.58852	2.54941	-8.62796	-0.662832	-3.03384
HCC1_AGATGCTAGTAGGAAG-1	HCC1	Scissor-	Macrophage	Macrophage_Scissor-	Macrophage_Scissor-#HCC1	6.60059	4.08856	2.36816	-7.84211	3.82621	1.39901
HCC1_AGATGCTCAGCAATTC-1	HCC1	Scissor+	Macrophage	Macrophage_Scissor+	Macrophage_Scissor+#HCC1	5.80773	7.85822	2.35395	-10.4639	-3.28458	-2.99153
HCC1_AGATGCTCATCGAGCC-1	HCC1	0	Macrophage	Macrophage_0	Macrophage_0#HCC1	6.64473	14.9832	8.11193	-11.3147	-5.37307	-6.53769
HCC1_AGATGCTGTGTAACGG-1	HCC1	Scissor-	Macrophage	Macrophage_Scissor-	Macrophage_Scissor-#HCC1	6.89217	6.72486	-0.525202	-10.4758	-1.20699	-3.5061
HCC1_AGATGCTTCGTCGACG-1	HCC1	0	Macrophage	Macrophage_0	Macrophage_0#HCC1	3.91285	10.446	2.83029	-8.62158	-0.184835	-2.95058
HCC1_AGATGCTTCTATACGG-1	HCC1	0	T cell	T cell_0	T cell_0#HCC1	-3.43376	-3.87349	-3.10194	-5.33806	-6.79906	-3.32772
HCC1_AGCATCAAGATCGGTG-1	HCC1	0	Macrophage	Macrophage_0	Macrophage_0#HCC1	5.74522	8.62127	1.04045	-10.205	-5.56796	-5.7072
HCC1_AGCATCAAGCCTCATA-1	HCC1	0	Macrophage	Macrophage_0	Macrophage_0#HCC1	3.28879	10.6758	6.26813	-9.38123	-4.21091	-6.25229
HCC1_AGCATCACACGCTGAC-1	HCC1	Scissor+	Macrophage	Macrophage_Scissor+	Macrophage_Scissor+#HCC1	4.62879	5.97244	-0.815911	-9.9266	-2.73795	-3.43023
HCC1_AGCATCACAGAGATGC-1	HCC1	0	Macrophage	Macrophage_0	Macrophage_0#HCC1	6.43501	4.25508	3.08802	-10.1449	2.68184	2.20823
HCC1_AGCATCAGTATGTCCA-1	HCC1	Scissor+	Macrophage	Macrophage_Scissor+	Macrophage_Scissor+#HCC1	2.38565	10.3897	5.32592	-7.63538	0.923976	0.133752
HCC1_AGCATCAGTCAACCTA-1	HCC1	Scissor-	NK	NK_Scissor-	NK_Scissor-#HCC1	2.88596	-3.15775	-2.31118	-4.19996	2.53858	2.11489
HCC1_AGCATCATCATCACAG-1	HCC1	0	Macrophage	Macrophage_0	Macrophage_0#HCC1	6.87716	3.20697	3.99787	-9.70859	2.68953	0.173118
HCC1_AGCATCATCCTACACC-1	HCC1	0	Macrophage	Macrophage_0	Macrophage_0#HCC1	6.73038	4.57665	1.09691	-15.003	-0.0924807	-1.54287
HCC1_AGCCAATAGGCCGCTT-1	HCC1	0	T cell	T cell_0	T cell_0#HCC1	2.46779	-4.04143	-2.85388	-2.48968	2.51514	1.68712
HCC1_AGCCAATCACGTTGGC-1	HCC1	Scissor-	Macrophage	Macrophage_Scissor-	Macrophage_Scissor-#HCC1	0.705231	0.396153	1.80832	-7.81433	3.82681	3.29184
HCC1_AGCCAATCATCGGAGA-1	HCC1	Scissor+	Macrophage	Macrophage_Scissor+	Macrophage_Scissor+#HCC1	4.02907	12.3216	3.70274	-10.2712	-1.0535	-3.42802
HCC1_AGCCAATGTCCAAATC-1	HCC1	0	T cell	T cell_0	T cell_0#HCC1	0.408682	-1.27134	-1.65361	-3.10199	0.648309	1.23606
HCC1_AGCCAATGTGGGTTGA-1	HCC1	0	T cell	T cell_0	T cell_0#HCC1	1.4962	-3.2154	-1.78779	-4.76981	0.804822	-0.00602055
HCC1_AGCCAATTCGGTAGGA-1	HCC1	Scissor+	Macrophage	Macrophage_Scissor+	Macrophage_Scissor+#HCC1	4.16913	7.45877	2.31485	-9.18478	-5.12154	-7.16694
HCC1_AGCCAATTCGGTGCAC-1	HCC1	0	Macrophage	Macrophage_0	Macrophage_0#HCC1	5.5448	2.75397	0.231045	-9.63749	0.29669	0.0897977
HCC1_AGCCAATTCTCTTCAA-1	HCC1	0	Macrophage	Macrophage_0	Macrophage_0#HCC1	6.44761	4.032	1.42035	-10.3954	-0.896936	-1.77418
HCC1_AGCCACGAGACCCTTA-1	HCC1	Scissor-	Macrophage	Macrophage_Scissor-	Macrophage_Scissor-#HCC1	-6.47105	7.7126	1.53637	-14.3089	-8.36656	-8.41451
HCC1_AGCCACGAGCTACTAC-1	HCC1	Scissor-	Macrophage	Macrophage_Scissor-	Macrophage_Scissor-#HCC1	8.0417	3.92102	-0.938431	-10.9901	0.7375	-0.377004
HCC1_AGCCACGCAAAGGGCT-1	HCC1	0	Macrophage	Macrophage_0	Macrophage_0#HCC1	7.76081	8.39269	5.94137	-10.3064	0.365196	-0.2981
HCC1_AGCCACGCACGGTGCT-1	HCC1	Scissor-	Macrophage	Macrophage_Scissor-	Macrophage_Scissor-#HCC1	5.56904	1.89671	3.24221	-9.93856	-5.258	-5.52582
HCC1_AGCCACGCATGTCAGT-1	HCC1	Scissor-	T cell	T cell_Scissor-	T cell_Scissor-#HCC1	-1.91607	-3.58235	-3.11833	-2.96473	1.39838	1.56465
HCC1_AGCCACGGTGTCATTG-1	HCC1	0	Macrophage	Macrophage_0	Macrophage_0#HCC1	5.22599	8.11019	4.94958	-9.19523	0.444788	-0.608595
HCC1_AGCCACGTCAACCCGG-1	HCC1	Scissor+	Macrophage	Macrophage_Scissor+	Macrophage_Scissor+#HCC1	4.99187	14.1768	3.70169	-9.80005	-2.26817	-4.98774
HCC1_AGCCACGTCGCCAGTG-1	HCC1	Scissor+	Macrophage	Macrophage_Scissor+	Macrophage_Scissor+#HCC1	4.48087	6.36094	2.23423	-6.97422	1.47648	1.49555
HCC1_AGCCACGTCTTCTGTA-1	HCC1	Scissor-	Macrophage	Macrophage_Scissor-	Macrophage_Scissor-#HCC1	4.60638	4.98146	2.37764	-7.90801	-0.14749	-1.17817
HCC1_AGCCAGCAGCGTTAGG-1	HCC1	0	Macrophage	Macrophage_0	Macrophage_0#HCC1	3.24202	7.60278	3.94015	-9.58237	-0.437864	-1.59803
HCC1_AGCCAGCCAGAGAGGG-1	HCC1	0	Macrophage	Macrophage_0	Macrophage_0#HCC1	3.63845	9.17901	7.57326	-9.33188	-3.8855	-6.41654
HCC1_AGCCAGCCAGAGTCTT-1	HCC1	0	T cell	T cell_0	T cell_0#HCC1	0.823767	-3.86346	-2.44829	-2.52697	3.9852	3.68607
HCC1_AGCCAGCGTGTTCATG-1	HCC1	0	T cell	T cell_0	T cell_0#HCC1	-1.26364	-4.32946	-2.33395	-2.95196	2.80938	3.1846
HCC1_AGCCAGCTCGGTCATA-1	HCC1	Scissor+	Macrophage	Macrophage_Scissor+	Macrophage_Scissor+#HCC1	5.0683	4.4337	2.87258	-8.8186	2.29451	1.46311
HCC1_AGCGATTAGAAAGTCT-1	HCC1	Scissor+	Macrophage	Macrophage_Scissor+	Macrophage_Scissor+#HCC1	5.83996	2.5293	3.3633	-8.18791	3.20807	2.59811
HCC1_AGCGATTCAAGGTCTT-1	HCC1	0	Macrophage	Macrophage_0	Macrophage_0#HCC1	5.53777	5.00551	2.35543	-11.6391	-5.91886	-6.29002
HCC1_AGCGATTCACCGAATT-1	HCC1	Scissor+	T cell	T cell_Scissor+	T cell_Scissor+#HCC1	0.957481	-5.45055	-2.56366	-3.32232	0.25664	0.650326
HCC1_AGCGATTCAGACAAGC-1	HCC1	0	Macrophage	Macrophage_0	Macrophage_0#HCC1	3.37512	-1.53512	3.55266	-8.83566	2.2994	0.525253
HCC1_AGCGATTGTAGACTGG-1	HCC1	Scissor+	Macrophage	Macrophage_Scissor+	Macrophage_Scissor+#HCC1	5.17306	4.15025	2.70792	-7.00974	-3.06498	-1.71156
HCC1_AGCGATTGTCGTGATT-1	HCC1	Scissor-	Macrophage	Macrophage_Scissor-	Macrophage_Scissor-#HCC1	4.74851	2.83869	3.14976	-10.3688	2.08364	0.853934
HCC1_AGCGATTTCCGCCTAT-1	HCC1	Scissor+	Macrophage	Macrophage_Scissor+	Macrophage_Scissor+#HCC1	5.51324	8.80865	4.48808	-9.08439	-1.79769	-4.07816
HCC1_AGCGATTTCGTCAGAT-1	HCC1	0	T cell	T cell_0	T cell_0#HCC1	3.17642	-1.63104	-1.33232	1.22756	3.56857	3.02823
HCC1_AGCGATTTCTGCGGAC-1	HCC1	Scissor+	Macrophage	Macrophage_Scissor+	Macrophage_Scissor+#HCC1	2.90679	9.87614	6.64101	-9.74366	-5.27248	-5.22008
HCC1_AGCGCCAAGGTTCTTG-1	HCC1	0	T cell	T cell_0	T cell_0#HCC1	-2.75327	-3.25258	-2.78544	-3.50505	1.0421	0.88204
HCC1_AGCGCCAAGTGCAAAT-1	HCC1	0	Macrophage	Macrophage_0	Macrophage_0#HCC1	4.92257	7.28754	1.21193	-9.40559	-0.555964	-2.46002
HCC1_AGCGCCAAGTGCCAGA-1	HCC1	0	Macrophage	Macrophage_0	Macrophage_0#HCC1	2.38272	9.24001	3.56642	-9.9086	1.73138	0.768482
HCC1_AGCGCCACATCGCTCT-1	HCC1	0	T cell	T cell_0	T cell_0#HCC1	1.45247	-3.19729	-2.60707	-0.811678	1.91595	1.06886
HCC1_AGCGCCAGTCCGGTCA-1	HCC1	0	Macrophage	Macrophage_0	Macrophage_0#HCC1	0.977765	5.35553	2.38117	-11.8461	-1.44391	-1.78863
HCC1_AGCGCCAGTGACCGAA-1	HCC1	Scissor-	Macrophage	Macrophage_Scissor-	Macrophage_Scissor-#HCC1	0.120393	-0.374871	0.96064	-11.9242	0.308109	1.01121
HCC1_AGCGCCATCTTGCAAG-1	HCC1	Scissor+	Macrophage	Macrophage_Scissor+	Macrophage_Scissor+#HCC1	3.00554	8.03593	1.19018	-11.4516	-8.29955	-10.2539
HCC1_AGCGCTGAGCCGGATA-1	HCC1	0	Macrophage	Macrophage_0	Macrophage_0#HCC1	6.05033	7.23684	1.4843	-7.21193	1.16618	-0.772095
HCC1_AGCGCTGAGCCTGGAA-1	HCC1	Scissor-	Macrophage	Macrophage_Scissor-	Macrophage_Scissor-#HCC1	5.6826	5.42202	4.35327	-8.42095	2.00303	0.640582
HCC1_AGCGCTGAGGGAGTTC-1	HCC1	0	Macrophage	Macrophage_0	Macrophage_0#HCC1	6.66164	5.05955	4.24446	-8.2474	2.84439	1.94192
HCC1_AGCGCTGAGTCCCGGT-1	HCC1	Scissor+	Macrophage	Macrophage_Scissor+	Macrophage_Scissor+#HCC1	5.89054	11.697	2.75463	-10.9838	-4.96388	-6.16453
HCC1_AGCGCTGCATGATGCT-1	HCC1	0	Macrophage	Macrophage_0	Macrophage_0#HCC1	6.84556	8.13624	3.03355	-8.93433	0.907746	-0.390535
HCC1_AGCGCTGGTCCATCTC-1	HCC1	Scissor-	NK	NK_Scissor-	NK_Scissor-#HCC1	-3.39646	-3.42024	-2.14784	0.510095	-1.94988	-0.574307
HCC1_AGCGCTGGTTTGGGAG-1	HCC1	Scissor-	Macrophage	Macrophage_Scissor-	Macrophage_Scissor-#HCC1	1.9147	-2.30355	3.16668	-9.87308	0.949151	-0.172857
HCC1_AGCGCTGTCATTGCGA-1	HCC1	0	Macrophage	Macrophage_0	Macrophage_0#HCC1	6.06641	16.3258	6.47687	-10.963	-1.42831	-1.81226
HCC1_AGCGCTGTCGGAAGGT-1	HCC1	Scissor-	Macrophage	Macrophage_Scissor-	Macrophage_Scissor-#HCC1	2.13606	8.00678	4.64542	-9.85366	1.31158	0.405497
HCC1_AGCGTATAGCGCCTCA-1	HCC1	0	Macrophage	Macrophage_0	Macrophage_0#HCC1	5.54214	2.98509	3.08815	-9.80298	1.80766	0.164646
HCC1_AGCGTATAGGCATGGT-1	HCC1	0	Hepatocyte	Hepatocyte_0	Hepatocyte_0#HCC1	13.2334	10.9214	2.68696	-9.1566	1.92877	1.05874
HCC1_AGCGTATCAGGACAGT-1	HCC1	Scissor+	Macrophage	Macrophage_Scissor+	Macrophage_Scissor+#HCC1	5.4131	14.948	5.17539	-9.90197	-3.73161	-4.80988
HCC1_AGCGTATGTAAGTTAG-1	HCC1	Scissor+	Macrophage	Macrophage_Scissor+	Macrophage_Scissor+#HCC1	5.00282	6.35963	3.26134	-8.42821	3.29429	2.38754
HCC1_AGCGTATGTATAGGGC-1	HCC1	Scissor+	Macrophage	Macrophage_Scissor+	Macrophage_Scissor+#HCC1	4.79127	8.63368	3.18068	-9.70085	-0.636124	-4.57936
HCC1_AGCGTATGTATGAGCG-1	HCC1	0	Macrophage	Macrophage_0	Macrophage_0#HCC1	3.92462	7.05854	3.97628	-8.31901	2.00308	0.52493
HCC1_AGCGTATGTTATAGCC-1	HCC1	Scissor+	Macrophage	Macrophage_Scissor+	Macrophage_Scissor+#HCC1	6.55544	7.16378	4.93496	-8.59626	-1.6818	-1.06458
HCC1_AGCGTATTCAAGTGGG-1	HCC1	Scissor-	Macrophage	Macrophage_Scissor-	Macrophage_Scissor-#HCC1	4.23271	6.95696	4.75672	-11.614	-6.1578	-6.61325
HCC1_AGCGTATTCATTCTTG-1	HCC1	0	Macrophage	Macrophage_0	Macrophage_0#HCC1	2.99073	3.80522	3.40213	-8.51388	3.98025	3.20218
HCC1_AGCGTATTCTGAATCG-1	HCC1	Scissor-	Macrophage	Macrophage_Scissor-	Macrophage_Scissor-#HCC1	3.65613	6.97935	4.2992	-7.79499	-0.00354989	-1.4038
HCC1_AGCGTCGAGATTCGCT-1	HCC1	0	Macrophage	Macrophage_0	Macrophage_0#HCC1	4.71058	4.18805	1.47102	-7.7492	-0.041528	-0.403274
HCC1_AGCGTCGAGGAGTACC-1	HCC1	0	Macrophage	Macrophage_0	Macrophage_0#HCC1	2.91337	4.95251	-2.17294	-10.9515	-7.88705	-11.2077
HCC1_AGCGTCGAGGCATGGT-1	HCC1	0	Macrophage	Macrophage_0	Macrophage_0#HCC1	1.4269	5.79429	0.527556	-12.1961	-3.16574	-2.15975
HCC1_AGCGTCGAGGCTCACC-1	HCC1	0	Macrophage	Macrophage_0	Macrophage_0#HCC1	2.37842	8.52776	4.12978	-12.3284	0.303967	-0.593517
HCC1_AGCGTCGCAATACCCA-1	HCC1	Scissor-	Macrophage	Macrophage_Scissor-	Macrophage_Scissor-#HCC1	-0.970253	-1.90814	0.235093	-12.3645	-1.84501	-4.584
HCC1_AGCGTCGCAATTCTTC-1	HCC1	Scissor+	Macrophage	Macrophage_Scissor+	Macrophage_Scissor+#HCC1	3.22849	6.37123	6.85661	-9.46753	-4.46644	-5.79177
HCC1_AGCGTCGCAGTGGCTC-1	HCC1	Scissor+	Macrophage	Macrophage_Scissor+	Macrophage_Scissor+#HCC1	4.61352	12.2659	4.72226	-9.87491	-2.47886	-2.53931
HCC1_AGCGTCGCATCGATAC-1	HCC1	0	T cell	T cell_0	T cell_0#HCC1	-4.55174	-4.78194	-3.07839	-6.64227	2.04854	1.82659
HCC1_AGCGTCGCATGACTCA-1	HCC1	Scissor-	Macrophage	Macrophage_Scissor-	Macrophage_Scissor-#HCC1	4.40954	9.46012	3.46079	-10.4047	1.73902	1.12476
HCC1_AGCGTCGGTATGATCC-1	HCC1	Scissor-	Macrophage	Macrophage_Scissor-	Macrophage_Scissor-#HCC1	1.2563	6.46712	2.93026	-11.661	-2.1642	-5.04489
HCC1_AGCGTCGTCCTTTAGT-1	HCC1	Scissor-	Macrophage	Macrophage_Scissor-	Macrophage_Scissor-#HCC1	-4.1611	-1.05557	0.36174	-15.1551	-0.114392	-1.70864
HCC1_AGCTACAGTCTAGGCC-1	HCC1	0	Macrophage	Macrophage_0	Macrophage_0#HCC1	2.58633	7.04462	3.53122	-9.66212	1.2536	0.361477
HCC1_AGCTACATCAGTGCGC-1	HCC1	0	Macrophage	Macrophage_0	Macrophage_0#HCC1	1.93453	4.60419	5.58723	-11.3044	-2.0544	-2.70571
HCC1_AGCTACATCCCTCTTT-1	HCC1	Scissor+	Macrophage	Macrophage_Scissor+	Macrophage_Scissor+#HCC1	3.68873	5.40339	-0.625459	-11.7252	-2.11975	-3.76539
HCC1_AGCTACATCGGTGAAG-1	HCC1	Scissor-	Macrophage	Macrophage_Scissor-	Macrophage_Scissor-#HCC1	5.31076	3.0543	0.337738	-12.4951	0.882772	0.390717
HCC1_AGCTCAAAGATGAAGG-1	HCC1	Scissor-	T cell	T cell_Scissor-	T cell_Scissor-#HCC1	-2.05553	-2.87748	-1.18593	-5.86503	1.58166	1.07694
HCC1_AGCTCAAAGCCACCGT-1	HCC1	Scissor+	Macrophage	Macrophage_Scissor+	Macrophage_Scissor+#HCC1	3.11129	10.081	5.33015	-9.03848	1.1443	-0.768258
HCC1_AGCTCAACAAACACCT-1	HCC1	0	Macrophage	Macrophage_0	Macrophage_0#HCC1	4.41138	9.39459	2.60747	-8.54052	0.940068	0.189303
HCC1_AGCTCAACAACTGAAA-1	HCC1	Scissor+	T cell	T cell_Scissor+	T cell_Scissor+#HCC1	-0.420469	-4.27495	-2.5775	-4.13447	2.96013	2.81729
HCC1_AGCTCAACACCTATCC-1	HCC1	0	Macrophage	Macrophage_0	Macrophage_0#HCC1	8.44182	10.5305	-0.340947	-9.88447	-8.5433	-9.5397
HCC1_AGCTCAACAGACCTAT-1	HCC1	Scissor+	Macrophage	Macrophage_Scissor+	Macrophage_Scissor+#HCC1	2.91777	12.5047	5.90448	-11.0184	-1.95509	-4.11543
HCC1_AGCTCAACATGACAGG-1	HCC1	0	Macrophage	Macrophage_0	Macrophage_0#HCC1	6.0546	6.81028	3.11134	-15.7056	1.26767	-2.59783
HCC1_AGCTCAACATTGGCAT-1	HCC1	0	Macrophage	Macrophage_0	Macrophage_0#HCC1	1.97038	8.6244	4.31403	-9.66111	0.293361	-0.847979
HCC1_AGCTCAATCAACGTGT-1	HCC1	0	NK	NK_0	NK_0#HCC1	-3.49599	-4.76473	-3.2104	-1.88347	4.92524	5.402
HCC1_AGCTCAATCCACCTGT-1	HCC1	Scissor+	Macrophage	Macrophage_Scissor+	Macrophage_Scissor+#HCC1	4.93764	2.40601	2.5906	-8.72123	3.0133	2.36592
HCC1_AGCTCAATCCTCAGGG-1	HCC1	Scissor-	Macrophage	Macrophage_Scissor-	Macrophage_Scissor-#HCC1	1.80397	4.64868	-0.640697	-10.347	1.12934	-0.410024
HCC1_AGCTCAATCGTGACTA-1	HCC1	Scissor-	Macrophage	Macrophage_Scissor-	Macrophage_Scissor-#HCC1	2.16754	0.848981	2.56662	-10.1366	2.99157	0.47171
HCC1_AGCTTCCAGAAGCGCT-1	HCC1	Scissor-	Macrophage	Macrophage_Scissor-	Macrophage_Scissor-#HCC1	1.82104	4.3701	2.35383	-13.3184	3.18391	2.23285
HCC1_AGCTTCCAGACACACG-1	HCC1	Scissor-	Macrophage	Macrophage_Scissor-	Macrophage_Scissor-#HCC1	3.9031	4.43981	1.52335	-10.001	-0.952545	-4.45207
HCC1_AGCTTCCAGCTGTGCC-1	HCC1	0	Macrophage	Macrophage_0	Macrophage_0#HCC1	2.15758	4.45514	3.85578	-14.383	0.201273	-0.797449
HCC1_AGCTTCCAGGATATAC-1	HCC1	Scissor-	Hepatocyte	Hepatocyte_Scissor-	Hepatocyte_Scissor-#HCC1	5.17911	-1.36643	-1.86428	-14.2716	2.22764	2.75538
HCC1_AGCTTCCCAATAACGA-1	HCC1	0	Macrophage	Macrophage_0	Macrophage_0#HCC1	5.94108	2.19165	1.62726	-10.1658	-1.93639	-4.97532
HCC1_AGCTTCCCAGCCGTCA-1	HCC1	0	T cell	T cell_0	T cell_0#HCC1	-1.81744	-1.43203	-1.73964	-3.79648	4.15	3.56503
HCC1_AGCTTCCCAGTCTCTC-1	HCC1	0	Macrophage	Macrophage_0	Macrophage_0#HCC1	-0.953886	6.95653	3.58274	-12.7371	-9.12386	-8.21517
HCC1_AGCTTCCGTACTGCGC-1	HCC1	Scissor+	Macrophage	Macrophage_Scissor+	Macrophage_Scissor+#HCC1	4.47265	0.914652	-0.253395	-12.5207	-2.83798	-3.82184
HCC1_AGCTTCCGTAGTGATA-1	HCC1	Scissor+	Macrophage	Macrophage_Scissor+	Macrophage_Scissor+#HCC1	4.27643	15.1848	4.25061	-9.22438	-1.30262	-4.02725
HCC1_AGCTTCCGTATTGAGA-1	HCC1	Scissor+	Macrophage	Macrophage_Scissor+	Macrophage_Scissor+#HCC1	3.05247	6.95988	2.52654	-6.99244	2.16709	1.14369
HCC1_AGCTTCCGTTCGAACT-1	HCC1	Scissor-	Endothelial cell	Endothelial cell_Scissor-	Endothelial cell_Scissor-#HCC1	3.34208	1.88065	0.148259	-8.00764	2.03619	1.48758
HCC1_AGCTTCCTCAAGGACG-1	HCC1	Scissor+	Macrophage	Macrophage_Scissor+	Macrophage_Scissor+#HCC1	6.25912	6.63982	3.12687	-7.39004	0.653381	-0.170335
HCC1_AGCTTCCTCATTGTTC-1	HCC1	0	Macrophage	Macrophage_0	Macrophage_0#HCC1	5.49911	6.21939	2.44455	-10.3609	-2.28913	-4.92306
HCC1_AGCTTCCTCGTTCGCT-1	HCC1	0	Macrophage	Macrophage_0	Macrophage_0#HCC1	8.67457	8.09346	1.6303	-12.3219	-4.44976	-6.44178
HCC1_AGGAAATAGAGTGTTA-1	HCC1	0	Macrophage	Macrophage_0	Macrophage_0#HCC1	2.98095	2.89686	-0.203782	-14.0075	0.916807	-1.59734
HCC1_AGGAAATAGGCACTCC-1	HCC1	0	NK	NK_0	NK_0#HCC1	-1.87708	-3.54308	-2.47158	1.70497	-1.41954	-0.171131
HCC1_AGGAAATCAACGACTT-1	HCC1	0	NK	NK_0	NK_0#HCC1	-1.76853	-6.78223	-1.85913	-1.56205	1.33272	1.77246
HCC1_AGGAAATCACGCGGTT-1	HCC1	Scissor-	B cell	B cell_Scissor-	B cell_Scissor-#HCC1	2.13733	-1.63911	-0.245069	-8.7666	3.06744	3.11771
HCC1_AGGAAATCAGACCGCT-1	HCC1	Scissor-	T cell	T cell_Scissor-	T cell_Scissor-#HCC1	1.56358	-2.63073	-2.50698	-1.88454	0.774298	1.24253
HCC1_AGGAAATCAGCAGGAT-1	HCC1	0	Macrophage	Macrophage_0	Macrophage_0#HCC1	5.44025	4.76381	-2.27475	-9.45001	1.10798	0.348773
HCC1_AGGAAATGTAAGAACT-1	HCC1	0	T cell	T cell_0	T cell_0#HCC1	0.161135	-3.13906	-0.669107	-5.14544	0.841334	2.45616
HCC1_AGGAAATGTAGGTGCA-1	HCC1	Scissor+	T cell	T cell_Scissor+	T cell_Scissor+#HCC1	1.98674	-2.40019	-2.09649	0.0202282	-0.164434	0.151453
HCC1_AGGAAATTCACTGGGC-1	HCC1	0	Macrophage	Macrophage_0	Macrophage_0#HCC1	3.73019	4.11001	3.64904	-5.54539	3.32035	2.12274
HCC1_AGGAAATTCGACTCCT-1	HCC1	0	Macrophage	Macrophage_0	Macrophage_0#HCC1	5.08188	14.5359	4.52322	-8.84397	-0.487471	-2.06804
HCC1_AGGAATACAGCTAACT-1	HCC1	Scissor-	Macrophage	Macrophage_Scissor-	Macrophage_Scissor-#HCC1	5.8358	1.57785	0.382391	-11.0641	0.855997	-0.0499584
HCC1_AGGAATAGTCGCATGC-1	HCC1	0	NK	NK_0	NK_0#HCC1	-1.25455	-3.8012	-3.49315	-2.65708	3.22578	2.95061
HCC1_AGGAATAGTTAAACAG-1	HCC1	Scissor-	T cell	T cell_Scissor-	T cell_Scissor-#HCC1	1.45927	-4.44166	-2.28771	-3.89596	4.06466	2.17198
HCC1_AGGAATAGTTGCTCGG-1	HCC1	0	Macrophage	Macrophage_0	Macrophage_0#HCC1	2.44666	1.23308	-0.235729	-12.0058	-4.24746	-7.66154
HCC1_AGGAATATCAGAATAG-1	HCC1	Scissor+	Macrophage	Macrophage_Scissor+	Macrophage_Scissor+#HCC1	3.31376	14.1519	2.16503	-11.2966	-2.0072	-5.23307
HCC1_AGGAATATCCCGAACG-1	HCC1	0	NK	NK_0	NK_0#HCC1	-3.22601	-4.15159	-3.85847	-3.38688	3.85541	2.70712
HCC1_AGGAATATCGCTTAAG-1	HCC1	Scissor+	Macrophage	Macrophage_Scissor+	Macrophage_Scissor+#HCC1	3.62054	5.41315	3.23408	-10.5871	1.42402	-0.793476
HCC1_AGGACGAAGATGAATC-1	HCC1	Scissor+	Macrophage	Macrophage_Scissor+	Macrophage_Scissor+#HCC1	4.0765	7.33637	2.95683	-6.70985	2.24333	0.896274
HCC1_AGGACGAAGATTGGGC-1	HCC1	Scissor-	Macrophage	Macrophage_Scissor-	Macrophage_Scissor-#HCC1	4.19795	2.34688	1.55062	-8.25669	3.44412	2.76088
HCC1_AGGACGAAGTCTGGTT-1	HCC1	0	Macrophage	Macrophage_0	Macrophage_0#HCC1	3.96935	14.82	4.69831	-8.24159	-1.33682	-2.99675
HCC1_AGGACGAGTACACTCA-1	HCC1	Scissor-	Macrophage	Macrophage_Scissor-	Macrophage_Scissor-#HCC1	5.65251	2.81877	-2.22766	-12.8274	-0.174	-4.16549
HCC1_AGGACGAGTGATGAAT-1	HCC1	0	Macrophage	Macrophage_0	Macrophage_0#HCC1	7.6304	5.26444	2.69431	-8.75163	0.694019	-1.0228
HCC1_AGGACGAGTGTATTGC-1	HCC1	0	Macrophage	Macrophage_0	Macrophage_0#HCC1	4.7372	3.72816	0.939473	-13.8227	-0.0951838	-0.886007
HCC1_AGGACGATCACTGAAC-1	HCC1	0	Macrophage	Macrophage_0	Macrophage_0#HCC1	5.04094	10.5704	3.5962	-9.55703	-3.84242	-4.23559
HCC1_AGGACTTAGGCATCTT-1	HCC1	0	T cell	T cell_0	T cell_0#HCC1	2.66848	-3.30129	-0.915884	0.849918	4.23074	3.40608
HCC1_AGGACTTAGGCATGGT-1	HCC1	Scissor+	Macrophage	Macrophage_Scissor+	Macrophage_Scissor+#HCC1	5.17609	1.25136	-0.841959	-11.9745	0.400384	-2.66378
HCC1_AGGACTTAGGTAAGGA-1	HCC1	Scissor-	Macrophage	Macrophage_Scissor-	Macrophage_Scissor-#HCC1	3.05599	0.549649	3.98432	-8.67811	1.03546	-1.42645
HCC1_AGGACTTAGGTTCATC-1	HCC1	Scissor+	NK	NK_Scissor+	NK_Scissor+#HCC1	-0.587084	-4.32744	-2.19815	0.923562	1.68882	1.92688
HCC1_AGGACTTGTAGGCTGA-1	HCC1	0	Macrophage	Macrophage_0	Macrophage_0#HCC1	7.56867	10.6533	6.04813	-9.4561	-0.977027	-3.60834
HCC1_AGGACTTTCTGCGGAC-1	HCC1	Scissor-	T cell	T cell_Scissor-	T cell_Scissor-#HCC1	2.08828	-2.41705	-1.62627	-1.74423	3.39772	3.02694
HCC1_AGGAGGTAGATTGATG-1	HCC1	Scissor+	Macrophage	Macrophage_Scissor+	Macrophage_Scissor+#HCC1	8.72809	6.22027	3.29783	-8.94385	-4.00981	-4.45883
HCC1_AGGAGGTAGGAAGTCC-1	HCC1	Scissor+	Hepatocyte	Hepatocyte_Scissor+	Hepatocyte_Scissor+#HCC1	-1.16158	-3.80609	-3.6471	-15.3815	-0.714121	-2.594
HCC1_AGGAGGTCACGACTAT-1	HCC1	0	NK	NK_0	NK_0#HCC1	-2.49934	-4.30656	-2.50308	-1.51486	2.59446	3.71862
HCC1_AGGAGGTCAGAGCTAG-1	HCC1	0	T cell	T cell_0	T cell_0#HCC1	-0.382374	-2.84962	-1.43065	-3.59327	2.85953	4.17959
HCC1_AGGAGGTCATGGGCAA-1	HCC1	Scissor-	T cell	T cell_Scissor-	T cell_Scissor-#HCC1	3.07579	-3.03237	-1.24629	0.958542	3.81867	3.57621
HCC1_AGGAGGTGTCCGACGT-1	HCC1	0	Macrophage	Macrophage_0	Macrophage_0#HCC1	4.64868	1.56592	-2.78623	-13.2961	0.846453	0.619521
HCC1_AGGAGGTGTGACTAAA-1	HCC1	Scissor-	Macrophage	Macrophage_Scissor-	Macrophage_Scissor-#HCC1	5.1276	1.30098	2.7799	-9.94305	-0.370062	-1.26667
HCC1_AGGAGGTTCCATACTT-1	HCC1	Scissor-	NK	NK_Scissor-	NK_Scissor-#HCC1	-0.231189	-4.23845	-3.49382	-3.08755	5.51579	5.86744
HCC1_AGGAGGTTCCTACGAA-1	HCC1	0	Macrophage	Macrophage_0	Macrophage_0#HCC1	1.78115	10.1445	3.34296	-9.12849	-0.184755	-0.537664
HCC1_AGGATAAAGAATAACC-1	HCC1	0	Macrophage	Macrophage_0	Macrophage_0#HCC1	4.91156	9.08133	2.43786	-9.45707	-2.793	-2.99508
HCC1_AGGATAACAGGGAATC-1	HCC1	Scissor+	Macrophage	Macrophage_Scissor+	Macrophage_Scissor+#HCC1	8.00641	11.1357	3.01106	-8.66669	-1.07316	-3.39765
HCC1_AGGATAAGTTCCACGG-1	HCC1	Scissor-	NK	NK_Scissor-	NK_Scissor-#HCC1	-3.10575	-3.86115	-2.12855	-2.77135	0.327279	1.73714
HCC1_AGGATAATCGATACAC-1	HCC1	Scissor-	T cell	T cell_Scissor-	T cell_Scissor-#HCC1	0.978744	-1.83795	-2.0781	-3.47388	-3.48762	-4.26477
HCC1_AGGATAATCGCTGCGA-1	HCC1	0	Macrophage	Macrophage_0	Macrophage_0#HCC1	4.31767	4.71192	0.0911743	-13.7757	-1.67943	-0.88711
HCC1_AGGATAATCTTCCCGA-1	HCC1	Scissor-	Hepatocyte	Hepatocyte_Scissor-	Hepatocyte_Scissor-#HCC1	2.02732	-0.16759	-2.3974	-14.9651	-3.49539	-1.78954
HCC1_AGGATCTCAACGTTAC-1	HCC1	Scissor-	Macrophage	Macrophage_Scissor-	Macrophage_Scissor-#HCC1	3.70243	3.85995	4.31202	-12.3241	-2.38668	-1.76057
HCC1_AGGATCTCAGACCCGT-1	HCC1	0	T cell	T cell_0	T cell_0#HCC1	2.26925	-2.71079	-1.50097	-1.71814	2.45801	0.137108
HCC1_AGGATCTCATAATCGC-1	HCC1	Scissor+	Macrophage	Macrophage_Scissor+	Macrophage_Scissor+#HCC1	6.49392	4.5202	0.884747	-10.0859	-0.148425	-3.47529
HCC1_AGGATCTGTATCTCGA-1	HCC1	Scissor-	T cell	T cell_Scissor-	T cell_Scissor-#HCC1	-0.836935	-4.63009	-3.48431	-1.33794	0.0545988	-0.97299
HCC1_AGGATCTGTATGTGTC-1	HCC1	0	NK	NK_0	NK_0#HCC1	0.990971	-2.62259	-3.79204	-0.846111	1.80206	1.37972
HCC1_AGGATCTGTGCCGAAA-1	HCC1	0	T cell	T cell_0	T cell_0#HCC1	1.83104	-4.52839	-3.74578	-3.02331	5.91035	5.73085
HCC1_AGGATCTTCAAGAATG-1	HCC1	Scissor-	Macrophage	Macrophage_Scissor-	Macrophage_Scissor-#HCC1	0.87377	-0.779401	2.3963	-5.79938	3.23927	1.96725
HCC1_AGGATCTTCACGGGCT-1	HCC1	Scissor+	Hepatocyte	Hepatocyte_Scissor+	Hepatocyte_Scissor+#HCC1	4.78645	3.17021	-2.2439	-15.9362	-0.626099	-3.8766
HCC1_AGGATCTTCATGCATG-1	HCC1	0	Macrophage	Macrophage_0	Macrophage_0#HCC1	1.30419	-1.34388	2.05065	-10.8878	1.8152	2.05954
HCC1_AGGATCTTCCATGAGT-1	HCC1	Scissor+	Macrophage	Macrophage_Scissor+	Macrophage_Scissor+#HCC1	5.88053	2.32748	1.17382	-7.37797	2.26391	1.45514
HCC1_AGGCATTAGATTGATG-1	HCC1	0	T cell	T cell_0	T cell_0#HCC1	-1.92464	-4.53703	-2.0432	-3.29346	1.65423	2.96717
HCC1_AGGCATTCAAAGAACT-1	HCC1	Scissor-	Macrophage	Macrophage_Scissor-	Macrophage_Scissor-#HCC1	3.7031	5.70728	2.05413	-8.80359	-4.31666	-5.8602
HCC1_AGGCATTGTGATTCTG-1	HCC1	Scissor-	Macrophage	Macrophage_Scissor-	Macrophage_Scissor-#HCC1	2.28427	7.00292	2.99901	-9.4526	-0.570989	-0.988753
HCC1_AGGCCACAGAACTTCC-1	HCC1	0	Macrophage	Macrophage_0	Macrophage_0#HCC1	4.3644	2.05702	-0.154746	-8.76295	-1.57566	-2.91287
HCC1_AGGCCACAGGCCATAG-1	HCC1	0	T cell	T cell_0	T cell_0#HCC1	-2.25375	-2.81963	-3.10191	-5.37082	1.13024	1.53667
HCC1_AGGCCACAGTCGGCAA-1	HCC1	Scissor-	Macrophage	Macrophage_Scissor-	Macrophage_Scissor-#HCC1	2.61377	3.54682	2.02051	-10.4999	-4.3661	-4.77269
HCC1_AGGCCACCACCTCAGG-1	HCC1	Scissor+	NK	NK_Scissor+	NK_Scissor+#HCC1	-4.28389	-4.0557	-2.74307	-0.230716	1.12856	1.62033
HCC1_AGGCCACCACTGGACC-1	HCC1	Scissor-	Macrophage	Macrophage_Scissor-	Macrophage_Scissor-#HCC1	1.93184	8.34983	0.075214	-10.6742	1.02163	-0.110367
HCC1_AGGCCACGTCCTACAA-1	HCC1	Scissor+	Macrophage	Macrophage_Scissor+	Macrophage_Scissor+#HCC1	5.76228	1.09302	1.44333	-8.42043	2.28004	1.6555
HCC1_AGGCCACGTGCATGTT-1	HCC1	0	Macrophage	Macrophage_0	Macrophage_0#HCC1	0.38807	6.33699	3.73059	-9.82504	-3.57178	-2.81095
HCC1_AGGCCACTCAGACATC-1	HCC1	Scissor+	Macrophage	Macrophage_Scissor+	Macrophage_Scissor+#HCC1	3.55936	10.7615	3.14299	-9.6379	-5.68669	-6.04786
HCC1_AGGCCACTCCATTTGT-1	HCC1	Scissor+	Macrophage	Macrophage_Scissor+	Macrophage_Scissor+#HCC1	5.24015	4.39538	1.58525	-8.12777	-0.593009	-4.22644
HCC1_AGGCCACTCCTACCAC-1	HCC1	Scissor-	T cell	T cell_Scissor-	T cell_Scissor-#HCC1	-2.77689	-2.38332	-1.55909	-1.80826	-1.06268	1.02837
HCC1_AGGCCACTCTCGCCTA-1	HCC1	0	NK	NK_0	NK_0#HCC1	1.39127	-4.19098	-3.00688	0.550818	1.62995	2.25175
HCC1_AGGCCACTCTGAACGT-1	HCC1	0	Macrophage	Macrophage_0	Macrophage_0#HCC1	2.3848	8.95124	2.10428	-8.25313	1.10003	0.0933091
HCC1_AGGCTGCAGTCGCCAC-1	HCC1	Scissor+	Macrophage	Macrophage_Scissor+	Macrophage_Scissor+#HCC1	3.69537	13.5903	6.67907	-9.36506	0.866159	-3.03188
HCC1_AGGCTGCCACTCTAGA-1	HCC1	0	T cell	T cell_0	T cell_0#HCC1	2.9407	-4.07548	-0.81524	-0.589268	5.13301	5.82721
HCC1_AGGCTGCGTAGCTGAG-1	HCC1	Scissor+	Macrophage	Macrophage_Scissor+	Macrophage_Scissor+#HCC1	4.78224	1.77349	-0.236499	-12.3668	-0.09559	-0.00948446
HCC1_AGGCTGCGTCTACAAC-1	HCC1	Scissor+	T cell	T cell_Scissor+	T cell_Scissor+#HCC1	-1.87013	-2.72556	-2.25867	-2.84453	1.58922	2.68045
HCC1_AGGCTGCGTTGTGTAC-1	HCC1	Scissor+	Macrophage	Macrophage_Scissor+	Macrophage_Scissor+#HCC1	6.77878	11.7452	2.26162	-9.73063	-6.35188	-6.74315
HCC1_AGGCTGCTCTTCCACG-1	HCC1	0	T cell	T cell_0	T cell_0#HCC1	-2.99559	-4.69658	-3.2825	-2.92992	1.93356	1.73645
HCC1_AGGGAGTAGGAAAGGT-1	HCC1	Scissor-	T cell	T cell_Scissor-	T cell_Scissor-#HCC1	1.47615	-1.58683	-2.41275	-5.05148	1.3629	1.97429
HCC1_AGGGAGTAGGCATCTT-1	HCC1	0	Macrophage	Macrophage_0	Macrophage_0#HCC1	8.31858	4.32683	1.35124	-9.70333	-1.38806	-3.69306
HCC1_AGGGAGTCAGAATTCC-1	HCC1	0	NK	NK_0	NK_0#HCC1	-3.88641	-4.8741	-3.10738	-3.02116	1.74394	3.04884
HCC1_AGGGAGTCAGGACAGT-1	HCC1	Scissor-	Macrophage	Macrophage_Scissor-	Macrophage_Scissor-#HCC1	5.62888	5.09861	2.95501	-8.53116	1.59685	0.628809
HCC1_AGGGAGTCATCGTTCC-1	HCC1	0	Macrophage	Macrophage_0	Macrophage_0#HCC1	3.78749	7.1588	1.93988	-9.44447	-0.517835	-1.20963
HCC1_AGGGAGTCATGACTGT-1	HCC1	0	Macrophage	Macrophage_0	Macrophage_0#HCC1	3.09002	17.9596	6.94226	-10.0808	-2.05098	-4.42437
HCC1_AGGGAGTTCCGTGGGT-1	HCC1	Scissor-	Macrophage	Macrophage_Scissor-	Macrophage_Scissor-#HCC1	2.78623	-0.144241	2.71949	-8.82285	-0.589297	-3.79407
HCC1_AGGGAGTTCCTACAAG-1	HCC1	0	Macrophage	Macrophage_0	Macrophage_0#HCC1	3.12836	-2.41639	-0.367564	-9.44395	1.70653	-0.83191
HCC1_AGGGAGTTCGTAACTG-1	HCC1	0	Macrophage	Macrophage_0	Macrophage_0#HCC1	7.03649	10.7169	2.27553	-9.89934	-4.67029	-5.62037
HCC1_AGGGAGTTCTGCGGAC-1	HCC1	0	Macrophage	Macrophage_0	Macrophage_0#HCC1	5.78332	11.9074	4.59245	-9.09639	0.138194	-1.17398
HCC1_AGGGCCTAGCGTTCAT-1	HCC1	0	Macrophage	Macrophage_0	Macrophage_0#HCC1	4.08643	6.38214	2.46359	-6.38225	3.05906	2.17004
HCC1_AGGGCCTAGTTTGCTG-1	HCC1	0	Macrophage	Macrophage_0	Macrophage_0#HCC1	3.58792	4.18199	3.57243	-12.021	-5.58322	-6.70192
HCC1_AGGGCCTCAAGCACAG-1	HCC1	0	Macrophage	Macrophage_0	Macrophage_0#HCC1	4.97092	6.586	2.84364	-9.46139	1.39481	-0.24118
HCC1_AGGGCCTCATGACTAC-1	HCC1	0	Macrophage	Macrophage_0	Macrophage_0#HCC1	2.6571	2.95042	4.43689	-10.171	-1.30146	-2.23291
HCC1_AGGGCCTGTACAGGTG-1	HCC1	Scissor-	Macrophage	Macrophage_Scissor-	Macrophage_Scissor-#HCC1	3.43132	7.91704	-0.524724	-10.7629	-6.20265	-5.76849
HCC1_AGGGCCTGTAGTGGCA-1	HCC1	0	Macrophage	Macrophage_0	Macrophage_0#HCC1	4.3214	4.89336	2.67269	-9.67573	3.70967	2.45689
HCC1_AGGGCCTTCGTGGGAA-1	HCC1	Scissor-	B cell	B cell_Scissor-	B cell_Scissor-#HCC1	-7.15339	-4.41439	-3.23005	-11.4507	-9.25213	-9.67318
HCC1_AGGGCTCAGACTTCGT-1	HCC1	Scissor+	Macrophage	Macrophage_Scissor+	Macrophage_Scissor+#HCC1	-1.82839	-3.91896	-0.0331761	-9.09497	-7.6365	-12.3541
HCC1_AGGGCTCAGCCACCGT-1	HCC1	Scissor-	Macrophage	Macrophage_Scissor-	Macrophage_Scissor-#HCC1	5.78884	0.627465	-1.42841	-12.3718	0.163067	0.445848
HCC1_AGGGCTCAGTGGAATT-1	HCC1	Scissor-	Macrophage	Macrophage_Scissor-	Macrophage_Scissor-#HCC1	2.1549	-1.67285	2.55524	-8.65597	1.3427	0.491686
HCC1_AGGGCTCAGTGGCGAT-1	HCC1	Scissor+	Macrophage	Macrophage_Scissor+	Macrophage_Scissor+#HCC1	3.51299	6.69212	2.98146	-6.84308	1.08784	0.0451444
HCC1_AGGGTCCAGCCTCTGG-1	HCC1	Scissor-	Macrophage	Macrophage_Scissor-	Macrophage_Scissor-#HCC1	4.34156	2.70703	3.51013	-10.3464	0.540154	-0.285164
HCC1_AGGGTCCAGGCCACTC-1	HCC1	0	T cell	T cell_0	T cell_0#HCC1	-1.66211	-2.74657	-2.88097	-1.33059	1.79366	1.81492
HCC1_AGGGTCCCACCGTCTT-1	HCC1	0	Macrophage	Macrophage_0	Macrophage_0#HCC1	5.10375	13.4135	7.66712	-10.1996	-4.77389	-4.47784
HCC1_AGGGTCCCAGACTCTA-1	HCC1	0	Macrophage	Macrophage_0	Macrophage_0#HCC1	4.92303	1.49911	-0.96178	-8.61131	-3.68074	-5.79896
HCC1_AGGGTCCTCAACCTTT-1	HCC1	0	T cell	T cell_0	T cell_0#HCC1	-1.3532	-2.79781	-3.20067	-3.33632	3.71661	3.21381
HCC1_AGGGTCCTCAGCAGAG-1	HCC1	Scissor-	Macrophage	Macrophage_Scissor-	Macrophage_Scissor-#HCC1	-0.383676	0.360823	2.19	-10.6387	0.905198	-0.444185
HCC1_AGGGTCCTCCCAGGAC-1	HCC1	Scissor+	Macrophage	Macrophage_Scissor+	Macrophage_Scissor+#HCC1	5.06428	9.00007	5.74253	-9.87065	-2.29939	-6.69814
HCC1_AGGGTCCTCGAACCTA-1	HCC1	Scissor+	Macrophage	Macrophage_Scissor+	Macrophage_Scissor+#HCC1	6.15004	13.1828	3.44436	-8.1847	-3.30538	-5.19382
HCC1_AGGGTCCTCTGTACAG-1	HCC1	0	Macrophage	Macrophage_0	Macrophage_0#HCC1	3.98294	10.8441	2.73051	-9.57239	-1.45909	-3.87857
HCC1_AGGGTGAAGATGATTG-1	HCC1	Scissor-	Macrophage	Macrophage_Scissor-	Macrophage_Scissor-#HCC1	2.60943	3.6555	2.94259	-8.71874	2.6823	1.65698
HCC1_AGGGTGAAGCAGCCTC-1	HCC1	Scissor+	T cell	T cell_Scissor+	T cell_Scissor+#HCC1	-1.52629	-4.45002	-2.38208	-2.19387	1.12793	2.9255
HCC1_AGGGTGAAGGTAAGAG-1	HCC1	Scissor-	Macrophage	Macrophage_Scissor-	Macrophage_Scissor-#HCC1	1.723	1.57425	2.94479	-9.68787	2.86824	0.111903
HCC1_AGGGTGAAGTGGCGAT-1	HCC1	Scissor-	Macrophage	Macrophage_Scissor-	Macrophage_Scissor-#HCC1	7.6322	6.99972	2.41674	-8.4466	0.941486	0.0102002
HCC1_AGGGTGACAATTCGTG-1	HCC1	Scissor+	Hepatocyte	Hepatocyte_Scissor+	Hepatocyte_Scissor+#HCC1	7.25391	-0.587137	-3.94751	-13.7198	5.18377	4.3794
HCC1_AGGGTGACATAGATCC-1	HCC1	0	Hepatocyte	Hepatocyte_0	Hepatocyte_0#HCC1	6.57637	-0.326058	-1.28356	-9.37719	3.51583	2.52551
HCC1_AGGGTGAGTATCTTCT-1	HCC1	0	NK	NK_0	NK_0#HCC1	-0.307381	-3.22281	-3.0571	-3.08965	2.18284	2.99596
HCC1_AGGGTGATCGTGCAGC-1	HCC1	Scissor-	Hepatocyte	Hepatocyte_Scissor-	Hepatocyte_Scissor-#HCC1	5.74883	-1.58802	-2.59947	-14.7327	3.3803	3.03911
HCC1_AGGGTTTAGACTTCGT-1	HCC1	Scissor-	Macrophage	Macrophage_Scissor-	Macrophage_Scissor-#HCC1	3.54212	-2.15873	0.560687	-10.6583	-3.51981	-3.93158
HCC1_AGGGTTTAGCAACTCT-1	HCC1	0	Macrophage	Macrophage_0	Macrophage_0#HCC1	4.69095	4.20922	2.73275	-11.9874	0.217798	0.208058
HCC1_AGGGTTTAGGACAAGA-1	HCC1	Scissor+	Macrophage	Macrophage_Scissor+	Macrophage_Scissor+#HCC1	3.44043	6.60426	5.47969	-9.09516	-1.03105	-0.463603
HCC1_AGGGTTTCACCGGTCA-1	HCC1	0	Macrophage	Macrophage_0	Macrophage_0#HCC1	4.72131	9.11764	4.69766	-8.95626	-1.10406	-0.716771
HCC1_AGGGTTTCATGACTCA-1	HCC1	Scissor+	Macrophage	Macrophage_Scissor+	Macrophage_Scissor+#HCC1	5.1728	8.74386	3.8988	-8.79522	-5.25066	-6.06706
HCC1_AGGGTTTCATGCGGTC-1	HCC1	Scissor+	T cell	T cell_Scissor+	T cell_Scissor+#HCC1	2.40942	-4.50574	-2.5998	-4.30215	1.88798	2.4784
HCC1_AGGGTTTGTCCACGCA-1	HCC1	0	T cell	T cell_0	T cell_0#HCC1	-0.609816	-3.81391	-3.41052	-1.22346	1.3659	1.39053
HCC1_AGGGTTTGTCCCGGTA-1	HCC1	0	T cell	T cell_0	T cell_0#HCC1	-2.60518	-4.40943	-2.32059	-5.00784	-2.94615	-4.89359
HCC1_AGGGTTTGTCGACGCT-1	HCC1	Scissor-	Fibroblast	Fibroblast_Scissor-	Fibroblast_Scissor-#HCC1	2.0994	0.0414029	-1.1353	-8.80496	2.31652	1.64414
HCC1_AGGGTTTGTGCATTTG-1	HCC1	Scissor-	Macrophage	Macrophage_Scissor-	Macrophage_Scissor-#HCC1	5.13019	-3.20087	1.3935	-11.8988	0.297166	0.640547
HCC1_AGGGTTTTCCGCGGAT-1	HCC1	Scissor+	T cell	T cell_Scissor+	T cell_Scissor+#HCC1	-0.514745	-5.72651	-2.1851	-3.12398	4.14116	3.46185
HCC1_AGGGTTTTCGAACACT-1	HCC1	0	T cell	T cell_0	T cell_0#HCC1	0.607287	-2.35414	-2.19394	-1.59831	-0.250555	1.00796
HCC1_AGGGTTTTCGTTATCT-1	HCC1	0	T cell	T cell_0	T cell_0#HCC1	-1.09319	-3.07454	-3.56622	-2.70114	1.886	0.909796
HCC1_AGGGTTTTCTCAATCT-1	HCC1	0	NK	NK_0	NK_0#HCC1	-1.65957	-4.54734	-2.00631	-4.58205	5.66265	6.34905
HCC1_AGGTAGGAGTTTGTCG-1	HCC1	0	Macrophage	Macrophage_0	Macrophage_0#HCC1	3.55439	4.66668	2.35469	-9.67256	0.19587	-1.24751
HCC1_AGGTAGGCAAGGGTCA-1	HCC1	Scissor+	B cell	B cell_Scissor+	B cell_Scissor+#HCC1	3.27772	-1.65059	-1.27767	-1.22205	3.23533	2.53893
HCC1_AGGTAGGCACCTCAGG-1	HCC1	0	Macrophage	Macrophage_0	Macrophage_0#HCC1	5.94862	1.32329	1.59354	-12.9523	2.36336	1.44333
HCC1_AGGTAGGCAGGGTCTC-1	HCC1	0	Macrophage	Macrophage_0	Macrophage_0#HCC1	3.30549	0.544294	2.82409	-7.92143	3.4484	2.66708
HCC1_AGGTAGGGTATCCTTT-1	HCC1	Scissor+	Macrophage	Macrophage_Scissor+	Macrophage_Scissor+#HCC1	7.53149	8.8007	1.87584	-8.3628	-1.57482	-5.03015
HCC1_AGGTAGGGTATCGCGC-1	HCC1	Scissor-	Macrophage	Macrophage_Scissor-	Macrophage_Scissor-#HCC1	8.39206	5.40584	2.7894	-9.27942	-4.06262	-3.06693
HCC1_AGGTAGGGTATCTCGA-1	HCC1	Scissor-	Fibroblast	Fibroblast_Scissor-	Fibroblast_Scissor-#HCC1	5.54525	0.0779084	-1.42513	-2.18845	3.79994	3.95953
HCC1_AGGTAGGGTGCCCGTA-1	HCC1	0	Fibroblast	Fibroblast_0	Fibroblast_0#HCC1	0.243758	0.107613	-1.16723	-8.62232	0.130967	0.0448588
HCC1_AGGTCATAGAAGCCTG-1	HCC1	Scissor-	Fibroblast	Fibroblast_Scissor-	Fibroblast_Scissor-#HCC1	2.80992	1.28612	-0.121328	-8.5801	2.73151	0.460701
HCC1_AGGTCATAGCAGCACA-1	HCC1	Scissor-	Macrophage	Macrophage_Scissor-	Macrophage_Scissor-#HCC1	4.42457	4.28921	3.29002	-5.55025	2.07294	2.03905
HCC1_AGGTCATCAAGTATCC-1	HCC1	Scissor-	T cell	T cell_Scissor-	T cell_Scissor-#HCC1	-0.274103	-3.91842	-3.21229	-2.82456	-2.05958	1.03319
HCC1_AGGTCATCAGCGTGAA-1	HCC1	Scissor-	Macrophage	Macrophage_Scissor-	Macrophage_Scissor-#HCC1	3.86365	4.56055	-0.0169141	-9.82972	0.671441	-0.367258
HCC1_AGGTCATCAGGTCAGA-1	HCC1	Scissor+	Hepatocyte	Hepatocyte_Scissor+	Hepatocyte_Scissor+#HCC1	2.07658	0.506818	-1.66895	-13.6446	7.61664	6.4588
HCC1_AGGTCATCAGTCAGAG-1	HCC1	0	Macrophage	Macrophage_0	Macrophage_0#HCC1	4.43005	4.89329	0.671491	-14.2121	1.42316	-0.201174
HCC1_AGGTCATGTTGAAGTA-1	HCC1	Scissor-	Macrophage	Macrophage_Scissor-	Macrophage_Scissor-#HCC1	2.9084	11.3651	7.43619	-9.67949	-0.236223	-1.62397
HCC1_AGGTCATGTTGGACTT-1	HCC1	Scissor+	Macrophage	Macrophage_Scissor+	Macrophage_Scissor+#HCC1	1.76893	1.7253	1.46912	-9.82925	1.45901	0.284065
HCC1_AGGTCATTCAGCGTCG-1	HCC1	0	Macrophage	Macrophage_0	Macrophage_0#HCC1	5.39534	10.0171	2.83222	-9.48566	-2.05663	-3.49215
HCC1_AGGTCATTCATGCCCT-1	HCC1	Scissor-	T cell	T cell_Scissor-	T cell_Scissor-#HCC1	-1.17798	-4.55606	-2.45221	-4.3363	4.09515	4.44614
HCC1_AGGTCATTCTTGCAGA-1	HCC1	Scissor-	Macrophage	Macrophage_Scissor-	Macrophage_Scissor-#HCC1	3.62831	1.78187	0.511946	-13.1559	-0.0235247	-0.0954395
HCC1_AGGTCATTCTTGGAAC-1	HCC1	0	NK	NK_0	NK_0#HCC1	-1.79361	-4.65569	-3.5417	-4.36982	5.22076	5.54685
HCC1_AGGTCTAAGTGCCGAA-1	HCC1	Scissor+	B cell	B cell_Scissor+	B cell_Scissor+#HCC1	0.554548	-3.18841	-3.36404	-3.77129	6.04502	5.99213
HCC1_AGGTCTAGTACTGACT-1	HCC1	Scissor-	T cell	T cell_Scissor-	T cell_Scissor-#HCC1	0.555851	-4.52219	-1.88538	-1.64938	2.99446	1.64033
HCC1_AGGTCTAGTCATCAGT-1	HCC1	Scissor-	Macrophage	Macrophage_Scissor-	Macrophage_Scissor-#HCC1	0.889363	0.101059	2.92098	-9.30742	4.07046	3.52917
HCC1_AGGTCTAGTCGTGTTA-1	HCC1	Scissor-	Macrophage	Macrophage_Scissor-	Macrophage_Scissor-#HCC1	5.75659	3.99948	0.365282	-12.9808	1.93301	1.19396
HCC1_AGGTCTATCAATGTCG-1	HCC1	0	T cell	T cell_0	T cell_0#HCC1	-2.62614	-5.03835	-3.56942	-1.48003	1.44429	2.40853
HCC1_AGGTCTATCACCATCC-1	HCC1	Scissor-	T cell	T cell_Scissor-	T cell_Scissor-#HCC1	-0.717344	-3.08557	-2.54203	-3.1763	2.58678	0.438886
HCC1_AGGTCTATCAGGAAAT-1	HCC1	Scissor-	Macrophage	Macrophage_Scissor-	Macrophage_Scissor-#HCC1	1.58473	2.4431	-2.62409	-12.117	-0.419641	-2.52618
HCC1_AGGTGTTAGCACTCCG-1	HCC1	Scissor-	Macrophage	Macrophage_Scissor-	Macrophage_Scissor-#HCC1	-5.0848	8.64136	2.63943	-15.4993	-9.66462	-10.6909
HCC1_AGGTGTTCAAGATGGC-1	HCC1	0	T cell	T cell_0	T cell_0#HCC1	2.12865	-3.8116	-3.13618	-1.47331	2.99815	3.05051
HCC1_AGGTGTTCAATGCAAA-1	HCC1	Scissor-	Macrophage	Macrophage_Scissor-	Macrophage_Scissor-#HCC1	4.78645	0.321247	2.01452	-7.27837	3.8054	1.81514
HCC1_AGGTGTTCAATTAGGA-1	HCC1	Scissor-	Macrophage	Macrophage_Scissor-	Macrophage_Scissor-#HCC1	8.06568	9.11613	3.83726	-9.71004	-0.438452	-3.25707
HCC1_AGGTGTTCACACGGAA-1	HCC1	0	Macrophage	Macrophage_0	Macrophage_0#HCC1	5.46608	10.8579	4.86031	-9.35023	-2.59897	-5.79738
HCC1_AGGTGTTCACTCTGCT-1	HCC1	Scissor-	Macrophage	Macrophage_Scissor-	Macrophage_Scissor-#HCC1	3.20322	8.26842	2.36871	-11.2818	-4.26075	-5.16827
HCC1_AGGTGTTCAGCAGAAC-1	HCC1	0	Macrophage	Macrophage_0	Macrophage_0#HCC1	6.8649	9.30447	2.9041	-9.69377	-1.12268	-3.17456
HCC1_AGGTGTTCAGCTTCCT-1	HCC1	0	T cell	T cell_0	T cell_0#HCC1	0.331398	-4.90351	-4.1523	-2.16118	3.81281	4.62106
HCC1_AGGTGTTGTACGATCT-1	HCC1	0	Macrophage	Macrophage_0	Macrophage_0#HCC1	2.64106	7.30658	2.95803	-8.77957	0.589921	-0.465282
HCC1_AGGTGTTGTCGTAATC-1	HCC1	Scissor+	Macrophage	Macrophage_Scissor+	Macrophage_Scissor+#HCC1	3.26751	12.7927	2.67007	-10.4444	-4.95216	-7.23156
HCC1_AGGTGTTGTCGTGGTC-1	HCC1	Scissor+	Macrophage	Macrophage_Scissor+	Macrophage_Scissor+#HCC1	1.57203	5.00926	0.748562	-10.6659	-7.15983	-8.29848
HCC1_AGGTGTTTCAACTGAC-1	HCC1	Scissor-	NK	NK_Scissor-	NK_Scissor-#HCC1	-1.47197	-3.53951	-2.93514	-4.71624	3.29602	2.29077
HCC1_AGGTGTTTCCTATTGT-1	HCC1	Scissor-	T cell	T cell_Scissor-	T cell_Scissor-#HCC1	2.78574	-1.10119	-0.738184	-3.15846	2.49103	2.7583
HCC1_AGGTGTTTCGATTGAC-1	HCC1	0	NK	NK_0	NK_0#HCC1	-1.79138	-4.88388	-2.29852	-1.65915	0.861481	0.308771
HCC1_AGGTGTTTCTCATAGG-1	HCC1	0	T cell	T cell_0	T cell_0#HCC1	-0.181743	-3.78435	-2.62501	-2.52095	2.584	2.27485
HCC1_AGGTGTTTCTTCGGAA-1	HCC1	0	Macrophage	Macrophage_0	Macrophage_0#HCC1	4.18013	-0.060671	1.79432	-8.02042	1.48541	0.503223
HCC1_AGGTTACAGTCTAACC-1	HCC1	Scissor-	Hepatocyte	Hepatocyte_Scissor-	Hepatocyte_Scissor-#HCC1	2.20501	0.48098	-1.44005	-14.2605	-0.0150846	-1.19128
HCC1_AGGTTACCAAGTACCT-1	HCC1	0	Macrophage	Macrophage_0	Macrophage_0#HCC1	6.48923	3.57245	3.77917	-6.77962	1.53007	0.652892
HCC1_AGGTTACCAGAAGCGT-1	HCC1	Scissor-	T cell	T cell_Scissor-	T cell_Scissor-#HCC1	0.00546445	-3.65143	-2.58937	-4.60322	-0.346231	1.21233
HCC1_AGGTTACCATTGTGCA-1	HCC1	Scissor+	Macrophage	Macrophage_Scissor+	Macrophage_Scissor+#HCC1	5.81257	8.09668	2.87987	-13.1942	0.654772	-2.24472
HCC1_AGGTTACGTCCTCAGG-1	HCC1	Scissor-	Macrophage	Macrophage_Scissor-	Macrophage_Scissor-#HCC1	-2.15548	-0.644596	2.41639	-11.3066	-5.04216	-5.46489
HCC1_AGGTTACGTCTCCTGT-1	HCC1	0	Macrophage	Macrophage_0	Macrophage_0#HCC1	3.46663	7.06789	4.49171	-9.93421	-1.97106	-4.07686
HCC1_AGGTTACGTTAGGCCC-1	HCC1	0	Macrophage	Macrophage_0	Macrophage_0#HCC1	6.94113	8.71443	2.5138	-9.7378	-2.41891	-3.37222
HCC1_AGGTTACTCATGAAAG-1	HCC1	Scissor+	Macrophage	Macrophage_Scissor+	Macrophage_Scissor+#HCC1	5.80578	14.4548	6.17783	-9.71192	-4.43713	-4.92593
HCC1_AGGTTACTCCACGAAT-1	HCC1	Scissor-	Macrophage	Macrophage_Scissor-	Macrophage_Scissor-#HCC1	2.99503	10.0305	2.90085	-8.7448	-3.26972	-5.40455
HCC1_AGGTTGTAGACTCTAC-1	HCC1	Scissor+	T cell	T cell_Scissor+	T cell_Scissor+#HCC1	-1.78873	-2.81163	-2.54303	-4.35045	2.22148	0.726219
HCC1_AGGTTGTCACAATGTC-1	HCC1	0	Macrophage	Macrophage_0	Macrophage_0#HCC1	5.46361	1.3902	0.409105	-12.3351	0.729872	0.344197
HCC1_AGGTTGTCAGAAGCTG-1	HCC1	0	Macrophage	Macrophage_0	Macrophage_0#HCC1	3.4539	-1.1866	-0.399681	-7.49263	4.09718	4.25979
HCC1_AGGTTGTCAGATCACT-1	HCC1	0	Macrophage	Macrophage_0	Macrophage_0#HCC1	6.57888	3.75339	1.61152	-5.23562	1.60704	0.804043
HCC1_AGGTTGTGTATCGCAT-1	HCC1	Scissor+	T cell	T cell_Scissor+	T cell_Scissor+#HCC1	-0.367779	-4.01623	-2.08871	1.63571	-4.42721	-3.58258
HCC1_AGGTTGTGTGGATCAG-1	HCC1	0	Macrophage	Macrophage_0	Macrophage_0#HCC1	1.68485	-0.188466	2.1935	-8.77844	3.17453	2.59343
HCC1_AGGTTGTTCGCTTTAT-1	HCC1	0	T cell	T cell_0	T cell_0#HCC1	-0.448389	-6.27032	-2.63694	-3.22135	3.92865	1.84701
HCC1_AGGTTGTTCTCCTGCA-1	HCC1	Scissor+	Macrophage	Macrophage_Scissor+	Macrophage_Scissor+#HCC1	3.02782	14.0509	4.43721	-10.039	-5.71211	-5.94655
HCC1_AGTAACCAGATGACCG-1	HCC1	Scissor+	Macrophage	Macrophage_Scissor+	Macrophage_Scissor+#HCC1	1.08925	12.2767	3.71156	-8.00219	-2.47005	-4.97041
HCC1_AGTAACCAGTGACCTT-1	HCC1	0	Macrophage	Macrophage_0	Macrophage_0#HCC1	5.3616	6.18166	0.737698	-11.0515	-1.51479	-5.41991
HCC1_AGTAACCCAACAGATA-1	HCC1	Scissor+	Macrophage	Macrophage_Scissor+	Macrophage_Scissor+#HCC1	7.09478	13.1787	3.40189	-9.41603	-7.4807	-8.63584
HCC1_AGTAACCCACAGCCTG-1	HCC1	Scissor+	Macrophage	Macrophage_Scissor+	Macrophage_Scissor+#HCC1	4.62868	11.2765	3.61916	-8.65811	0.335178	-0.472064
HCC1_AGTAACCCATAGAAAC-1	HCC1	Scissor-	Macrophage	Macrophage_Scissor-	Macrophage_Scissor-#HCC1	7.02757	3.84482	3.14827	-9.56073	-0.424789	-0.939942
HCC1_AGTAACCGTTTGGGTT-1	HCC1	Scissor-	Macrophage	Macrophage_Scissor-	Macrophage_Scissor-#HCC1	4.98144	5.67423	0.528718	-9.69364	1.30553	-0.222073
HCC1_AGTAACCTCTGCCCTA-1	HCC1	0	Macrophage	Macrophage_0	Macrophage_0#HCC1	6.73934	13.2634	4.44551	-10.9436	-4.50667	-5.60594
HCC1_AGTAACCTCTTGGCTC-1	HCC1	Scissor-	T cell	T cell_Scissor-	T cell_Scissor-#HCC1	-0.210616	0.059782	-1.0922	-4.39073	-0.695334	-1.74034
HCC1_AGTACCACAACGTATC-1	HCC1	0	T cell	T cell_0	T cell_0#HCC1	-1.65484	-2.44352	-1.59147	-2.78318	1.62963	1.339
HCC1_AGTACCACACGCGTGT-1	HCC1	0	B cell	B cell_0	B cell_0#HCC1	-2.0666	-3.16137	-3.02011	-4.75521	4.74344	4.14532
HCC1_AGTACCAGTATACGGG-1	HCC1	Scissor+	Macrophage	Macrophage_Scissor+	Macrophage_Scissor+#HCC1	2.14919	12.0242	4.13303	-9.38659	0.363884	-1.70402
HCC1_AGTACCATCAGCAATC-1	HCC1	Scissor-	Macrophage	Macrophage_Scissor-	Macrophage_Scissor-#HCC1	3.02527	-2.59954	-1.74274	-10.4851	1.61394	-0.544223
HCC1_AGTACTGAGACGCTCC-1	HCC1	0	NK	NK_0	NK_0#HCC1	0.249871	-3.52134	-2.85923	-3.86635	5.07883	5.03072
HCC1_AGTACTGAGTCACAGG-1	HCC1	0	Macrophage	Macrophage_0	Macrophage_0#HCC1	4.69667	2.18631	-0.911419	-13.9467	-2.91816	-3.72114
HCC1_AGTACTGCAACGACTT-1	HCC1	Scissor-	Macrophage	Macrophage_Scissor-	Macrophage_Scissor-#HCC1	5.12047	4.13794	2.45774	-11.8681	-2.6677	-4.53821
HCC1_AGTACTGCACCGTGCA-1	HCC1	Scissor+	NK	NK_Scissor+	NK_Scissor+#HCC1	-3.68742	-4.79619	-3.51222	-3.57637	1.37892	4.57206
HCC1_AGTACTGCATGAGAAT-1	HCC1	Scissor-	Macrophage	Macrophage_Scissor-	Macrophage_Scissor-#HCC1	1.03588	3.30445	4.40561	-8.91079	2.93446	1.47036
HCC1_AGTACTGGTAACGATA-1	HCC1	0	Macrophage	Macrophage_0	Macrophage_0#HCC1	5.58042	5.84642	0.225275	-13.6008	-0.313297	-0.920625
HCC1_AGTACTGGTAAGATAC-1	HCC1	0	Macrophage	Macrophage_0	Macrophage_0#HCC1	2.17997	9.07887	3.86662	-8.85384	-0.23758	-1.21005
HCC1_AGTACTGGTACAGAAT-1	HCC1	Scissor+	NK	NK_Scissor+	NK_Scissor+#HCC1	-1.63905	-4.11252	-3.20246	-2.02976	3.79267	4.24884
HCC1_AGTACTGGTCTGCGCA-1	HCC1	Scissor+	Macrophage	Macrophage_Scissor+	Macrophage_Scissor+#HCC1	2.94558	10.412	3.51557	-8.99534	0.267939	0.0698233
HCC1_AGTACTGTCAGCTGAT-1	HCC1	Scissor-	T cell	T cell_Scissor-	T cell_Scissor-#HCC1	1.18524	-3.05829	-2.05318	1.23946	2.27605	2.36659
HCC1_AGTACTGTCCCTTCCC-1	HCC1	0	Macrophage	Macrophage_0	Macrophage_0#HCC1	6.56812	4.1022	0.748466	-10.4605	-3.54872	-4.77545
HCC1_AGTACTGTCCGTAGTA-1	HCC1	Scissor-	Macrophage	Macrophage_Scissor-	Macrophage_Scissor-#HCC1	5.88062	7.12907	3.19539	-8.96513	0.337546	-0.307145
HCC1_AGTACTGTCGATTGGT-1	HCC1	Scissor-	T cell	T cell_Scissor-	T cell_Scissor-#HCC1	1.75116	-3.46976	-1.90759	-4.53806	-0.406704	-0.733278
HCC1_AGTAGCTAGAAGTATC-1	HCC1	0	Macrophage	Macrophage_0	Macrophage_0#HCC1	5.58491	10.8968	2.58933	-9.80606	-6.14999	-6.86145
HCC1_AGTAGCTAGATACGAT-1	HCC1	0	Macrophage	Macrophage_0	Macrophage_0#HCC1	6.86201	6.62059	1.86805	-8.10242	1.80646	1.27795
HCC1_AGTAGCTAGCGACTGA-1	HCC1	0	Macrophage	Macrophage_0	Macrophage_0#HCC1	4.06082	7.14705	0.286986	-8.27304	2.52491	1.8518
HCC1_AGTAGCTAGTCATACC-1	HCC1	Scissor-	Macrophage	Macrophage_Scissor-	Macrophage_Scissor-#HCC1	8.47968	6.6982	2.80877	-9.91833	1.25531	-0.61474
HCC1_AGTAGCTAGTTTCAGC-1	HCC1	0	Macrophage	Macrophage_0	Macrophage_0#HCC1	1.97596	6.4624	3.41535	-10.628	1.05415	-0.0803941
HCC1_AGTAGCTCAACAAGTA-1	HCC1	Scissor-	Macrophage	Macrophage_Scissor-	Macrophage_Scissor-#HCC1	6.20699	1.1161	2.19329	-8.4262	3.72188	1.7702
HCC1_AGTAGCTCAATCGCGC-1	HCC1	0	Macrophage	Macrophage_0	Macrophage_0#HCC1	4.27911	11.4649	4.44122	-8.81204	-4.20851	-5.43709
HCC1_AGTAGCTCACAAGCCC-1	HCC1	Scissor+	NK	NK_Scissor+	NK_Scissor+#HCC1	5.59304	5.20713	2.07018	-7.50642	-1.61468	-2.41428
HCC1_AGTAGCTCATGTTCGA-1	HCC1	Scissor-	T cell	T cell_Scissor-	T cell_Scissor-#HCC1	0.178434	-1.8496	-2.37121	-2.93822	1.16265	2.60379
HCC1_AGTAGCTTCAAACTGC-1	HCC1	Scissor+	T cell	T cell_Scissor+	T cell_Scissor+#HCC1	-0.890247	-2.80871	-1.56944	-4.07988	4.91666	5.06724
HCC1_AGTAGCTTCATTGAGC-1	HCC1	0	Macrophage	Macrophage_0	Macrophage_0#HCC1	4.27031	13.288	3.86225	-10.1937	-1.73306	-1.45191
HCC1_AGTAGCTTCCGCATAA-1	HCC1	Scissor-	Hepatocyte	Hepatocyte_Scissor-	Hepatocyte_Scissor-#HCC1	3.59825	-1.0365	-2.12546	-14.5625	3.03324	0.1975
HCC1_AGTAGCTTCCTACACC-1	HCC1	0	Macrophage	Macrophage_0	Macrophage_0#HCC1	3.63768	0.567117	-1.05641	-13.1237	-6.63687	-3.83336
HCC1_AGTAGTCAGATCCCGC-1	HCC1	Scissor-	NK	NK_Scissor-	NK_Scissor-#HCC1	-5.83124	-3.40766	-2.89305	-4.17785	-8.66007	-8.17056
HCC1_AGTAGTCAGTAACGTA-1	HCC1	0	Macrophage	Macrophage_0	Macrophage_0#HCC1	5.52158	6.98638	2.23497	-9.22902	1.94511	0.781546
HCC1_AGTAGTCCACACGGTC-1	HCC1	Scissor+	Hepatocyte	Hepatocyte_Scissor+	Hepatocyte_Scissor+#HCC1	5.1354	-1.36879	-1.85191	-13.7342	2.30457	0.105792
HCC1_AGTAGTCCAGTTAAAG-1	HCC1	0	Macrophage	Macrophage_0	Macrophage_0#HCC1	1.88355	12.6073	5.47852	-9.15085	-3.41599	-3.38795
HCC1_AGTAGTCTCACTCCGT-1	HCC1	Scissor+	Macrophage	Macrophage_Scissor+	Macrophage_Scissor+#HCC1	3.61261	7.50212	-2.19808	-11.4848	-1.44452	-3.88119
HCC1_AGTAGTCTCGAAGAAT-1	HCC1	0	Macrophage	Macrophage_0	Macrophage_0#HCC1	1.40457	5.51553	3.41955	-9.09013	3.0483	2.59729
HCC1_AGTAGTCTCTTCCAGC-1	HCC1	Scissor+	T cell	T cell_Scissor+	T cell_Scissor+#HCC1	-0.18254	-4.54677	-3.64598	-3.94898	3.20597	4.1369
HCC1_AGTCAACAGGAGTACC-1	HCC1	0	Macrophage	Macrophage_0	Macrophage_0#HCC1	5.68119	9.131	2.18978	-8.75069	0.559935	-1.00753
HCC1_AGTCAACCAAATGGAT-1	HCC1	Scissor+	NK	NK_Scissor+	NK_Scissor+#HCC1	-2.4281	-4.06247	-3.20689	-2.40195	6.47229	6.63306
HCC1_AGTCAACCATGGTGGA-1	HCC1	Scissor-	Macrophage	Macrophage_Scissor-	Macrophage_Scissor-#HCC1	6.93917	6.08033	1.74966	-8.6228	1.66916	1.24268
HCC1_AGTCAACGTCAGGTGA-1	HCC1	0	Macrophage	Macrophage_0	Macrophage_0#HCC1	2.39434	12.6517	6.07026	-9.60035	-3.77577	-3.99932
HCC1_AGTCAACTCCGTATAG-1	HCC1	Scissor+	Macrophage	Macrophage_Scissor+	Macrophage_Scissor+#HCC1	4.10903	10.5173	4.93973	-9.48006	-5.04258	-5.07202
HCC1_AGTCACAAGCCATATC-1	HCC1	0	Macrophage	Macrophage_0	Macrophage_0#HCC1	4.50007	4.77281	-0.439919	-15.6751	-2.11074	-5.4776
HCC1_AGTCACAAGGTATAGT-1	HCC1	0	NK	NK_0	NK_0#HCC1	-3.11797	-4.5879	-3.03849	-6.95081	5.21367	4.83745
HCC1_AGTCACAAGTGAGTGC-1	HCC1	Scissor-	T cell	T cell_Scissor-	T cell_Scissor-#HCC1	2.34299	-4.11655	-2.50071	-1.84988	5.13984	4.72247
HCC1_AGTCACACAGAAATCA-1	HCC1	0	Macrophage	Macrophage_0	Macrophage_0#HCC1	5.60543	1.12742	-0.463253	-13.6695	1.38493	-0.678376
HCC1_AGTCACACATACAGGG-1	HCC1	0	Macrophage	Macrophage_0	Macrophage_0#HCC1	4.49955	1.23104	3.09603	-9.97535	2.69917	1.18171
HCC1_AGTCACACATGGGTCC-1	HCC1	0	Macrophage	Macrophage_0	Macrophage_0#HCC1	2.9863	2.72477	3.2192	-8.22715	2.72046	2.09344
HCC1_AGTCACAGTACTCGTA-1	HCC1	0	Macrophage	Macrophage_0	Macrophage_0#HCC1	4.20702	1.2018	-1.30824	-12.8029	1.33891	0.701753
HCC1_AGTCACAGTCACAGTT-1	HCC1	Scissor-	Macrophage	Macrophage_Scissor-	Macrophage_Scissor-#HCC1	7.19326	5.75171	0.826495	-11.6467	-5.17455	-6.8739
HCC1_AGTCACAGTCCCTGTT-1	HCC1	0	Macrophage	Macrophage_0	Macrophage_0#HCC1	5.2959	5.51048	2.46356	-9.03994	0.712038	-0.349538
HCC1_AGTCACAGTGGGACAT-1	HCC1	0	Macrophage	Macrophage_0	Macrophage_0#HCC1	4.44826	0.649273	0.0661047	-11.8516	-1.22242	-2.82067
HCC1_AGTCACATCAGCGTCG-1	HCC1	Scissor-	T cell	T cell_Scissor-	T cell_Scissor-#HCC1	-1.62312	-3.67355	-3.49503	-4.88616	2.20756	3.39141
HCC1_AGTCATGAGACTACCT-1	HCC1	0	B cell	B cell_0	B cell_0#HCC1	-1.50008	-2.47208	0.185362	-4.86596	-3.89106	-5.95201
HCC1_AGTCATGAGCGGTAGT-1	HCC1	Scissor-	Macrophage	Macrophage_Scissor-	Macrophage_Scissor-#HCC1	2.33532	8.90451	1.82007	-10.4327	-0.884234	-3.57546
HCC1_AGTCATGCACGTCGTG-1	HCC1	0	Macrophage	Macrophage_0	Macrophage_0#HCC1	5.06081	1.61206	1.67112	-11.2266	-3.5806	-4.76529
HCC1_AGTCATGGTACTTGTG-1	HCC1	Scissor+	Macrophage	Macrophage_Scissor+	Macrophage_Scissor+#HCC1	4.55157	-1.26881	0.586516	-9.25934	1.9788	2.48709
HCC1_AGTCATGGTTATCTTC-1	HCC1	Scissor+	Macrophage	Macrophage_Scissor+	Macrophage_Scissor+#HCC1	4.28677	7.97246	2.40608	-8.96424	-5.71695	-6.52543
HCC1_AGTCATGTCAGTCTTT-1	HCC1	0	Macrophage	Macrophage_0	Macrophage_0#HCC1	9.08267	5.50935	2.59898	-9.11899	1.84406	0.543794
HCC1_AGTCTCCAGAAGCGAA-1	HCC1	0	Macrophage	Macrophage_0	Macrophage_0#HCC1	5.2652	6.96836	4.82997	-10.1451	0.615289	-0.2549
HCC1_AGTCTCCAGACATATG-1	HCC1	Scissor-	Macrophage	Macrophage_Scissor-	Macrophage_Scissor-#HCC1	5.50692	7.77699	2.64896	-9.90531	-3.39838	-4.72052
HCC1_AGTCTCCAGCAACAAT-1	HCC1	0	Macrophage	Macrophage_0	Macrophage_0#HCC1	3.31719	2.19179	-0.910044	-11.1654	-1.10368	-5.12581
HCC1_AGTCTCCAGTGCAACG-1	HCC1	0	Macrophage	Macrophage_0	Macrophage_0#HCC1	4.12353	12.2698	1.11322	-10.3215	-0.648402	-2.8701
HCC1_AGTCTCCCATGTTTGG-1	HCC1	Scissor+	Hepatocyte	Hepatocyte_Scissor+	Hepatocyte_Scissor+#HCC1	2.24462	-2.62033	-2.59356	-3.36819	4.09988	4.90424
HCC1_AGTCTCCGTCACCACG-1	HCC1	0	T cell	T cell_0	T cell_0#HCC1	0.920284	-2.96773	-3.12529	-2.37415	0.952085	0.929509
HCC1_AGTCTCCGTCGAGATG-1	HCC1	Scissor-	Macrophage	Macrophage_Scissor-	Macrophage_Scissor-#HCC1	7.22786	7.08545	1.36045	-10.9965	-1.99671	-4.34122
HCC1_AGTCTCCGTTCAGCGC-1	HCC1	Scissor-	T cell	T cell_Scissor-	T cell_Scissor-#HCC1	-0.606614	-3.86661	-2.74266	-2.5755	-0.144153	-0.285836
HCC1_AGTCTCCTCAACCTTT-1	HCC1	Scissor-	Macrophage	Macrophage_Scissor-	Macrophage_Scissor-#HCC1	2.74308	1.24513	-0.988765	-9.34388	-3.07649	-5.39862
HCC1_AGTCTCCTCCCATAAG-1	HCC1	0	Macrophage	Macrophage_0	Macrophage_0#HCC1	5.79546	8.32785	3.10381	-9.34667	1.59742	1.24772
HCC1_AGTCTCCTCTAGTGAC-1	HCC1	Scissor+	Macrophage	Macrophage_Scissor+	Macrophage_Scissor+#HCC1	8.47412	7.67667	2.20123	-9.85204	-1.99779	-6.62938
HCC1_AGTGACTAGAGGACTC-1	HCC1	0	T cell	T cell_0	T cell_0#HCC1	-0.2893	-3.05163	-3.20644	-3.59335	2.22174	2.90624
HCC1_AGTGACTAGATGTAGT-1	HCC1	0	Hepatocyte	Hepatocyte_0	Hepatocyte_0#HCC1	5.43202	-0.547541	-1.58665	-12.4973	4.37544	2.52017
HCC1_AGTGACTAGGCCTGAA-1	HCC1	Scissor+	T cell	T cell_Scissor+	T cell_Scissor+#HCC1	1.05142	-3.24808	-2.91373	-1.82908	2.1846	2.86898
HCC1_AGTGACTAGGTCTGGA-1	HCC1	0	Macrophage	Macrophage_0	Macrophage_0#HCC1	6.0895	5.39358	3.1941	-9.86978	1.5975	1.11106
HCC1_AGTGACTCAAGGACAC-1	HCC1	Scissor+	Macrophage	Macrophage_Scissor+	Macrophage_Scissor+#HCC1	6.44468	12.5782	4.52622	-11.2794	-3.38552	-6.07672
HCC1_AGTGACTCACAAGCAG-1	HCC1	0	T cell	T cell_0	T cell_0#HCC1	-1.84504	-2.42082	-1.57489	-3.45146	-2.58216	0.611104
HCC1_AGTGACTCAGAGCCCT-1	HCC1	Scissor+	T cell	T cell_Scissor+	T cell_Scissor+#HCC1	1.11374	-3.70801	-2.72233	-1.94324	3.25889	2.69032
HCC1_AGTGACTGTACACGTT-1	HCC1	0	Macrophage	Macrophage_0	Macrophage_0#HCC1	8.50519	1.41975	-0.371997	-10.9077	-0.699308	-2.91524
HCC1_AGTGACTGTGTGATGG-1	HCC1	0	NK	NK_0	NK_0#HCC1	1.26551	-3.38397	-2.82143	-3.07961	3.72117	4.18628
HCC1_AGTGACTGTTCCTAGA-1	HCC1	Scissor-	NK	NK_Scissor-	NK_Scissor-#HCC1	-1.2439	-4.35984	-3.82843	-3.70959	2.71169	3.78755
HCC1_AGTGACTTCCAAACCA-1	HCC1	0	NK	NK_0	NK_0#HCC1	-2.66115	-3.41846	-2.89538	2.09844	2.11769	-0.35428
HCC1_AGTGACTTCCTTCACG-1	HCC1	Scissor+	Macrophage	Macrophage_Scissor+	Macrophage_Scissor+#HCC1	1.14425	-0.00255165	-1.71475	-9.91109	-1.23993	-3.77975
HCC1_AGTGACTTCGGATTAC-1	HCC1	0	Macrophage	Macrophage_0	Macrophage_0#HCC1	8.76235	5.87969	1.94131	-8.87521	1.7642	1.05619
HCC1_AGTGATCAGAAACTGT-1	HCC1	0	Macrophage	Macrophage_0	Macrophage_0#HCC1	2.87944	5.62323	4.64982	-9.52082	1.13713	0.0416912
HCC1_AGTGATCAGTACGTCT-1	HCC1	0	Hepatocyte	Hepatocyte_0	Hepatocyte_0#HCC1	3.3116	-1.26911	-2.75078	-13.3278	4.68267	3.35065
HCC1_AGTGATCAGTGAGCCA-1	HCC1	0	T cell	T cell_0	T cell_0#HCC1	-0.700416	-3.84449	-2.56698	-3.30286	4.56606	4.80629
HCC1_AGTGATCCACTAGTAC-1	HCC1	Scissor-	Macrophage	Macrophage_Scissor-	Macrophage_Scissor-#HCC1	5.0398	2.44498	3.40814	-9.59484	0.366438	-0.213564
HCC1_AGTGATCCAGCAGGAT-1	HCC1	0	Macrophage	Macrophage_0	Macrophage_0#HCC1	1.79556	4.07538	2.91911	-9.97717	2.48732	0.0167385
HCC1_AGTGATCGTATGAGCG-1	HCC1	Scissor-	Macrophage	Macrophage_Scissor-	Macrophage_Scissor-#HCC1	2.52621	5.86384	2.8394	-11.6242	-1.30598	-1.32913
HCC1_AGTGATCGTCCGGCAT-1	HCC1	Scissor+	Macrophage	Macrophage_Scissor+	Macrophage_Scissor+#HCC1	3.83079	16.0155	4.31718	-8.27448	-1.90895	-2.46299
HCC1_AGTGATCGTGATGGCA-1	HCC1	0	T cell	T cell_0	T cell_0#HCC1	-2.82152	-3.79124	-3.99975	-4.13764	2.1311	-0.701837
HCC1_AGTGCCGAGTCATTGC-1	HCC1	0	T cell	T cell_0	T cell_0#HCC1	2.33763	-1.98541	-1.3675	-0.564928	0.824068	0.574361
HCC1_AGTGCCGGTACGGCAA-1	HCC1	Scissor+	Macrophage	Macrophage_Scissor+	Macrophage_Scissor+#HCC1	2.26826	5.5369	2.74372	-11.4211	-5.30471	-6.84917
HCC1_AGTGCCGTCTCCGTGT-1	HCC1	Scissor+	NK	NK_Scissor+	NK_Scissor+#HCC1	-0.49749	-4.3979	-3.36381	-4.2151	3.73358	1.91997
HCC1_AGTGCCGTCTGTCCGT-1	HCC1	Scissor+	Macrophage	Macrophage_Scissor+	Macrophage_Scissor+#HCC1	3.75049	-1.63289	2.43103	-9.12406	3.51834	2.74308
HCC1_AGTGTTGAGAGGTGCT-1	HCC1	0	T cell	T cell_0	T cell_0#HCC1	1.65964	-4.34951	-1.79456	-1.30041	0.423275	1.79288
HCC1_AGTGTTGCAACAAGTA-1	HCC1	Scissor+	Macrophage	Macrophage_Scissor+	Macrophage_Scissor+#HCC1	6.6899	6.9114	3.96876	-8.69491	1.41217	0.838283
HCC1_AGTGTTGCAAGGTCGA-1	HCC1	Scissor-	Macrophage	Macrophage_Scissor-	Macrophage_Scissor-#HCC1	5.91538	3.57423	0.164856	-11.773	0.0117754	-0.159589
HCC1_AGTGTTGCACAACGAG-1	HCC1	0	Macrophage	Macrophage_0	Macrophage_0#HCC1	4.76498	10.7576	3.25016	-8.82919	-3.52978	-4.16917
HCC1_AGTGTTGCATACTGTG-1	HCC1	Scissor+	Macrophage	Macrophage_Scissor+	Macrophage_Scissor+#HCC1	1.28687	13.2521	6.11894	-9.97273	-1.57716	-2.22555
HCC1_AGTGTTGGTACAGCGA-1	HCC1	0	Macrophage	Macrophage_0	Macrophage_0#HCC1	7.8194	5.08198	3.11656	-9.37162	0.955597	0.903974
HCC1_AGTGTTGTCCTTCTTC-1	HCC1	Scissor+	T cell	T cell_Scissor+	T cell_Scissor+#HCC1	2.05455	-2.62841	-1.49518	0.768495	-0.567634	-0.882148
HCC1_AGTGTTGTCTACCACC-1	HCC1	0	NK	NK_0	NK_0#HCC1	2.92238	-2.75025	0.0969597	-4.73944	0.686814	1.00452
HCC1_AGTGTTGTCTACTCAT-1	HCC1	0	Macrophage	Macrophage_0	Macrophage_0#HCC1	2.91057	13.4028	3.8323	-8.9501	-4.95686	-5.61632
HCC1_AGTTAGCAGGTGATCG-1	HCC1	Scissor+	Macrophage	Macrophage_Scissor+	Macrophage_Scissor+#HCC1	3.33	15.0541	4.56473	-10.3624	-2.09744	-4.2989
HCC1_AGTTAGCAGTAAGCAT-1	HCC1	Scissor+	Macrophage	Macrophage_Scissor+	Macrophage_Scissor+#HCC1	4.17	12.532	5.03247	-8.78008	-1.53265	-4.8884
HCC1_AGTTAGCAGTATGTAG-1	HCC1	Scissor+	Macrophage	Macrophage_Scissor+	Macrophage_Scissor+#HCC1	5.0642	6.83253	1.21465	-12.3571	-6.22917	-9.11202
HCC1_AGTTAGCAGTTTCGAC-1	HCC1	Scissor-	Macrophage	Macrophage_Scissor-	Macrophage_Scissor-#HCC1	0.620745	-1.84484	3.3829	-10.4719	-7.21905	-5.63195
HCC1_AGTTAGCCAACGACAG-1	HCC1	0	T cell	T cell_0	T cell_0#HCC1	-1.46287	-4.46051	-3.65818	-4.42743	3.00614	3.40929
HCC1_AGTTAGCCATGGCGCT-1	HCC1	0	Macrophage	Macrophage_0	Macrophage_0#HCC1	2.67713	12.1435	6.59966	-8.9422	-1.53062	-2.16898
HCC1_AGTTAGCGTCTAACTG-1	HCC1	Scissor+	Macrophage	Macrophage_Scissor+	Macrophage_Scissor+#HCC1	3.84964	1.03981	-1.16969	-13.8787	-5.7386	-6.37271
HCC1_AGTTAGCGTTCCGCGA-1	HCC1	0	Macrophage	Macrophage_0	Macrophage_0#HCC1	4.90779	15.4946	7.02625	-10.2293	-5.78171	-4.1859
HCC1_AGTTAGCTCCATTGTT-1	HCC1	Scissor-	T cell	T cell_Scissor-	T cell_Scissor-#HCC1	-0.333548	-4.35138	-2.30338	-1.25553	0.480314	0.954099
HCC1_AGTTCCCAGCGCCGTT-1	HCC1	0	NK	NK_0	NK_0#HCC1	-0.3601	-2.65877	-2.03673	-4.8068	2.68257	3.94877
HCC1_AGTTCCCAGGGAGGTG-1	HCC1	Scissor-	Macrophage	Macrophage_Scissor-	Macrophage_Scissor-#HCC1	5.10923	2.882	-1.16547	-12.4649	-3.57628	-4.50626
HCC1_AGTTCCCCACTCCTTG-1	HCC1	Scissor+	Macrophage	Macrophage_Scissor+	Macrophage_Scissor+#HCC1	3.3042	12.6924	6.9594	-8.50356	-1.01968	-1.80358
HCC1_AGTTCCCCAGCAGGAT-1	HCC1	Scissor-	Macrophage	Macrophage_Scissor-	Macrophage_Scissor-#HCC1	2.35644	2.01271	3.49401	-11.0504	0.682033	-1.00856
HCC1_AGTTCCCGTCTTCCGT-1	HCC1	0	T cell	T cell_0	T cell_0#HCC1	0.76243	-4.81758	-1.66452	-2.16192	4.78729	5.71891
HCC1_AGTTCCCGTTGTGTAC-1	HCC1	Scissor-	T cell	T cell_Scissor-	T cell_Scissor-#HCC1	1.08462	-3.35975	-2.19978	-4.00073	1.88408	2.02574
HCC1_AGTTCCCTCACTGAAC-1	HCC1	0	Macrophage	Macrophage_0	Macrophage_0#HCC1	7.27267	-0.571678	2.79103	-9.51761	2.66369	2.2739
HCC1_AGTTCCCTCTCGTCAC-1	HCC1	Scissor+	Macrophage	Macrophage_Scissor+	Macrophage_Scissor+#HCC1	4.36082	12.1565	3.26999	-8.71209	-1.64255	-3.99685
HCC1_AGTTCGAAGCGTCAAG-1	HCC1	0	T cell	T cell_0	T cell_0#HCC1	0.0449445	-3.54295	-3.04373	-3.3546	-0.369215	1.20342
HCC1_AGTTCGACATGGCCCA-1	HCC1	0	T cell	T cell_0	T cell_0#HCC1	-2.63913	-2.77722	-3.97184	-4.95159	-5.74831	-2.44434
HCC1_AGTTCGAGTCTTTCAT-1	HCC1	Scissor+	Hepatocyte	Hepatocyte_Scissor+	Hepatocyte_Scissor+#HCC1	2.92389	-1.64489	-2.02288	-6.85924	1.07196	2.33615
HCC1_ATACCGAAGACGGTTG-1	HCC1	Scissor+	T cell	T cell_Scissor+	T cell_Scissor+#HCC1	0.877103	-2.77807	-2.55837	0.828434	2.7461	3.65115
HCC1_ATACCGAAGCGATGCA-1	HCC1	0	T cell	T cell_0	T cell_0#HCC1	0.104449	-3.73466	-2.75559	-2.02952	1.38893	0.242507
HCC1_ATACCGAAGGGAGGCA-1	HCC1	Scissor+	Macrophage	Macrophage_Scissor+	Macrophage_Scissor+#HCC1	3.90314	-0.585354	2.10132	-8.00696	3.65696	3.01362
HCC1_ATACCGACAATAACCC-1	HCC1	Scissor-	Fibroblast	Fibroblast_Scissor-	Fibroblast_Scissor-#HCC1	1.19911	-0.326827	1.67374	-7.40063	2.94229	2.172
HCC1_ATACCGACACGTATAC-1	HCC1	0	Macrophage	Macrophage_0	Macrophage_0#HCC1	4.00787	-0.549666	4.64238	-9.21327	1.92338	0.297727
HCC1_ATACCGACATGGTGGA-1	HCC1	Scissor-	Fibroblast	Fibroblast_Scissor-	Fibroblast_Scissor-#HCC1	2.31398	-1.12603	-1.9097	-5.64097	2.98777	0.908467
HCC1_ATACCGAGTATCCCAA-1	HCC1	0	Macrophage	Macrophage_0	Macrophage_0#HCC1	3.83323	8.09289	6.35568	-8.90854	2.34813	1.15126
HCC1_ATACCGAGTTTGTGGT-1	HCC1	Scissor-	Fibroblast	Fibroblast_Scissor-	Fibroblast_Scissor-#HCC1	1.23977	4.94523	-1.96359	-10.269	1.97215	0.626789
HCC1_ATACCGATCAGGACGA-1	HCC1	Scissor-	Macrophage	Macrophage_Scissor-	Macrophage_Scissor-#HCC1	3.00166	0.349256	3.28334	-9.04272	1.51046	-0.238381
HCC1_ATACCGATCATCTACT-1	HCC1	Scissor-	T cell	T cell_Scissor-	T cell_Scissor-#HCC1	0.0883067	-2.96161	-1.40535	-2.485	1.71991	0.581043
HCC1_ATACCTTAGACTTGTC-1	HCC1	0	NK	NK_0	NK_0#HCC1	-0.503096	-4.26163	-2.7225	-2.62869	2.81717	1.36204
HCC1_ATACCTTAGCATGGGT-1	HCC1	0	NK	NK_0	NK_0#HCC1	-6.0922	-4.63335	-0.600389	-5.72097	0.692734	-0.855112
HCC1_ATACCTTAGTTGTCAC-1	HCC1	Scissor-	Macrophage	Macrophage_Scissor-	Macrophage_Scissor-#HCC1	5.29062	-1.05901	3.81121	-9.0164	-0.535861	-1.06127
HCC1_ATACCTTCAACCGTGC-1	HCC1	Scissor+	T cell	T cell_Scissor+	T cell_Scissor+#HCC1	-0.215852	-4.73277	-2.85088	-0.892812	1.33773	1.45598
HCC1_ATACCTTCAATACGAA-1	HCC1	Scissor-	Macrophage	Macrophage_Scissor-	Macrophage_Scissor-#HCC1	1.50413	7.71602	6.57217	-10.8794	-3.7011	-4.15425
HCC1_ATACCTTCACAACCGC-1	HCC1	0	Macrophage	Macrophage_0	Macrophage_0#HCC1	4.06302	0.485002	3.04355	-10.1095	-0.391636	-0.385522
HCC1_ATACCTTCAGCTATAC-1	HCC1	0	T cell	T cell_0	T cell_0#HCC1	-1.27674	-5.08693	-3.27852	-3.658	2.68924	3.81081
HCC1_ATACCTTGTAAGTTGA-1	HCC1	Scissor-	T cell	T cell_Scissor-	T cell_Scissor-#HCC1	2.02466	-1.80217	-1.64597	0.687565	3.21245	3.07476
HCC1_ATACCTTGTAATTAGG-1	HCC1	Scissor+	Macrophage	Macrophage_Scissor+	Macrophage_Scissor+#HCC1	8.65617	4.57677	2.56268	-9.79653	-2.09775	-4.32629
HCC1_ATACCTTGTCAGTCCG-1	HCC1	Scissor-	T cell	T cell_Scissor-	T cell_Scissor-#HCC1	-2.79073	-2.58701	-3.54277	-0.677559	0.624546	-0.56285
HCC1_ATACCTTGTCCAATCA-1	HCC1	0	Macrophage	Macrophage_0	Macrophage_0#HCC1	2.54698	10.9786	4.84683	-8.09463	0.777597	-0.759661
HCC1_ATACCTTGTCTCACGG-1	HCC1	0	T cell	T cell_0	T cell_0#HCC1	0.324594	-4.25019	-2.49307	-2.62945	4.71102	3.59786
HCC1_ATACCTTTCCCAAGTA-1	HCC1	0	Macrophage	Macrophage_0	Macrophage_0#HCC1	4.5968	8.4276	1.90723	-6.50084	-4.33869	-6.13781
HCC1_ATACCTTTCCGTGGCA-1	HCC1	0	Macrophage	Macrophage_0	Macrophage_0#HCC1	6.42449	7.58174	3.50907	-9.55868	2.24607	0.89658
HCC1_ATACTTCAGCTCGGCT-1	HCC1	Scissor-	Hepatocyte	Hepatocyte_Scissor-	Hepatocyte_Scissor-#HCC1	4.71118	-1.11265	-1.16724	-13.7491	3.35748	3.62026
HCC1_ATACTTCAGGTGAGCT-1	HCC1	Scissor-	Macrophage	Macrophage_Scissor-	Macrophage_Scissor-#HCC1	5.62522	2.95523	2.32206	-13.1475	1.50229	-0.467159
HCC1_ATACTTCAGTTCATGC-1	HCC1	Scissor-	Macrophage	Macrophage_Scissor-	Macrophage_Scissor-#HCC1	5.4519	6.36994	1.21768	-9.82196	-2.78704	-4.44375
HCC1_ATACTTCCAAGAGGCT-1	HCC1	0	Macrophage	Macrophage_0	Macrophage_0#HCC1	7.06898	0.959036	-0.8677	-12.6499	-0.221042	-3.98437
HCC1_ATACTTCGTACCCGAC-1	HCC1	0	Macrophage	Macrophage_0	Macrophage_0#HCC1	2.97967	0.115728	2.58786	-8.7299	0.798702	-1.51126
HCC1_ATACTTCGTACGATGG-1	HCC1	Scissor+	B cell	B cell_Scissor+	B cell_Scissor+#HCC1	-0.745042	-4.17469	-2.87985	-4.30915	5.58416	4.47797
HCC1_ATACTTCGTCTTTATC-1	HCC1	Scissor+	Hepatocyte	Hepatocyte_Scissor+	Hepatocyte_Scissor+#HCC1	6.9569	0.481939	-0.765378	-12.9749	4.33596	2.22199
HCC1_ATACTTCTCAGCTGTA-1	HCC1	0	NK	NK_0	NK_0#HCC1	0.0766057	-4.40321	-1.18288	-0.583715	3.29813	3.53161
HCC1_ATAGACCAGAGTATAC-1	HCC1	0	Macrophage	Macrophage_0	Macrophage_0#HCC1	6.78311	8.77294	3.43032	-9.45028	1.63844	1.31873
HCC1_ATAGACCAGATAGCTA-1	HCC1	Scissor-	Macrophage	Macrophage_Scissor-	Macrophage_Scissor-#HCC1	6.86733	6.08781	2.5127	-8.9785	1.88532	0.0586088
HCC1_ATAGACCCACAAGTGG-1	HCC1	0	Macrophage	Macrophage_0	Macrophage_0#HCC1	5.63106	9.80719	6.46439	-7.68426	0.333396	-0.84858
HCC1_ATAGACCCAGCAGAAC-1	HCC1	0	Macrophage	Macrophage_0	Macrophage_0#HCC1	-1.46608	-0.741476	-2.20377	-14.2543	-9.90405	-9.72373
HCC1_ATAGACCCATTCGATG-1	HCC1	Scissor-	Macrophage	Macrophage_Scissor-	Macrophage_Scissor-#HCC1	3.67317	1.90183	0.446367	-7.77941	2.7157	0.0121583
HCC1_ATAGACCGTCAACCTA-1	HCC1	Scissor+	Macrophage	Macrophage_Scissor+	Macrophage_Scissor+#HCC1	3.55788	7.87632	3.10137	-7.15888	-1.68323	-3.68758
HCC1_ATAGACCGTCTCGGGT-1	HCC1	Scissor-	NK	NK_Scissor-	NK_Scissor-#HCC1	-2.494	-4.10033	-4.07543	-1.94512	3.08584	3.37489
HCC1_ATAGACCGTCTTGAAC-1	HCC1	0	Macrophage	Macrophage_0	Macrophage_0#HCC1	1.47744	1.77956	4.06254	-10.514	5.12745	3.95374
HCC1_ATAGACCGTGGCTGAA-1	HCC1	0	NK	NK_0	NK_0#HCC1	-0.82661	-3.15878	-2.68201	-3.90539	1.77461	1.6904
HCC1_ATAGACCTCGGATACT-1	HCC1	0	Macrophage	Macrophage_0	Macrophage_0#HCC1	5.50334	2.52379	2.41998	-10.3254	3.05131	2.61517
HCC1_ATAGAGAAGAGAAGGT-1	HCC1	0	NK	NK_0	NK_0#HCC1	-2.41147	-3.77445	-2.08371	-0.982596	2.50065	2.18834
HCC1_ATAGAGAAGCAATTCC-1	HCC1	Scissor+	Macrophage	Macrophage_Scissor+	Macrophage_Scissor+#HCC1	5.55228	8.97557	5.93608	-9.4945	-1.04114	-1.52656
HCC1_ATAGAGAAGTTACGTC-1	HCC1	Scissor+	T cell	T cell_Scissor+	T cell_Scissor+#HCC1	1.95123	-2.36196	-1.3938	0.711945	2.99861	3.21642
HCC1_ATAGAGACAATAGTGA-1	HCC1	0	T cell	T cell_0	T cell_0#HCC1	-2.01526	-3.27234	-2.93735	-4.28637	-1.27786	-2.10721
HCC1_ATAGAGACACAATGCT-1	HCC1	0	Macrophage	Macrophage_0	Macrophage_0#HCC1	9.38362	7.90832	3.746	-9.20139	0.231136	0.0793452
HCC1_ATAGAGACAGGGTCTC-1	HCC1	Scissor+	Macrophage	Macrophage_Scissor+	Macrophage_Scissor+#HCC1	7.85041	7.26086	2.32299	-8.76323	-2.15388	-3.71122
HCC1_ATAGAGAGTCCAGCGT-1	HCC1	Scissor+	B cell	B cell_Scissor+	B cell_Scissor+#HCC1	-1.51416	-3.2805	-1.8554	-6.17139	5.54642	5.07925
HCC1_ATAGAGAGTCCTACGG-1	HCC1	Scissor-	Macrophage	Macrophage_Scissor-	Macrophage_Scissor-#HCC1	3.80392	6.03832	2.40104	-12.4275	-0.953112	-4.5934
HCC1_ATAGAGAGTGATAGAT-1	HCC1	Scissor-	NK	NK_Scissor-	NK_Scissor-#HCC1	-3.28533	-3.93576	-2.84928	-2.01116	-2.53621	-1.12581
HCC1_ATAGAGAGTGCTGTCG-1	HCC1	Scissor-	Macrophage	Macrophage_Scissor-	Macrophage_Scissor-#HCC1	5.93001	5.76986	2.84822	-9.09418	-0.368026	-1.13013
HCC1_ATAGAGATCACTCACC-1	HCC1	Scissor-	NK	NK_Scissor-	NK_Scissor-#HCC1	-5.65466	-3.42785	-3.21637	-3.87512	-6.73689	-3.95632
HCC1_ATAGAGATCGGACTGC-1	HCC1	Scissor+	Macrophage	Macrophage_Scissor+	Macrophage_Scissor+#HCC1	1.56835	11.3058	3.41405	-7.92006	-2.78606	-5.32314
HCC1_ATAGAGATCTTCCTAA-1	HCC1	Scissor+	Macrophage	Macrophage_Scissor+	Macrophage_Scissor+#HCC1	6.22695	9.23287	3.74295	-10.1948	-4.40954	-6.29135
HCC1_ATAGAGATCTTGGTGA-1	HCC1	0	Macrophage	Macrophage_0	Macrophage_0#HCC1	7.2201	1.96615	2.96051	-9.33858	3.06522	1.08729
HCC1_ATAGGCTAGCACCCAC-1	HCC1	0	Macrophage	Macrophage_0	Macrophage_0#HCC1	5.4469	5.20966	1.12929	-9.98742	0.554768	-1.55839
HCC1_ATAGGCTAGCGACTAG-1	HCC1	Scissor-	Fibroblast	Fibroblast_Scissor-	Fibroblast_Scissor-#HCC1	1.36574	0.918148	1.33476	-8.8771	1.69339	1.96109
HCC1_ATAGGCTGTACCTAAC-1	HCC1	Scissor-	T cell	T cell_Scissor-	T cell_Scissor-#HCC1	0.0529255	-2.70912	-3.48058	-1.72473	1.56293	0.687933
HCC1_ATAGGCTGTATAGGAT-1	HCC1	Scissor-	Macrophage	Macrophage_Scissor-	Macrophage_Scissor-#HCC1	6.34914	5.09216	1.0356	-8.64838	1.21802	-1.13452
HCC1_ATAGGCTGTCGAGTTT-1	HCC1	0	Macrophage	Macrophage_0	Macrophage_0#HCC1	5.30488	12.9289	3.52929	-9.05587	-4.38036	-5.38898
HCC1_ATAGGCTGTGGTAACG-1	HCC1	Scissor-	T cell	T cell_Scissor-	T cell_Scissor-#HCC1	2.27063	-3.70426	-2.21859	-1.83623	2.02165	1.044
HCC1_ATAGGCTGTGGTAATA-1	HCC1	0	T cell	T cell_0	T cell_0#HCC1	0.643272	-3.30889	-2.66579	-2.71016	5.01117	4.62491
HCC1_ATAGGCTGTTTGTTGG-1	HCC1	Scissor-	T cell	T cell_Scissor-	T cell_Scissor-#HCC1	1.78772	-3.54356	-1.80759	-3.97506	-0.544458	-3.32744
HCC1_ATAGGCTTCCCGAACG-1	HCC1	Scissor+	Macrophage	Macrophage_Scissor+	Macrophage_Scissor+#HCC1	1.93101	3.08371	2.81629	-9.49756	0.726588	-0.180731
HCC1_ATAGGCTTCGCTTTAT-1	HCC1	Scissor+	Macrophage	Macrophage_Scissor+	Macrophage_Scissor+#HCC1	6.56099	6.19087	0.39246	-8.75377	-0.187805	-1.49424
HCC1_ATAGGCTTCTCCCTAG-1	HCC1	Scissor+	Macrophage	Macrophage_Scissor+	Macrophage_Scissor+#HCC1	4.71714	6.87261	2.19743	-11.9642	-7.011	-8.3055
HCC1_ATAGGCTTCTTCCGTG-1	HCC1	0	Macrophage	Macrophage_0	Macrophage_0#HCC1	2.92537	1.51433	0.81996	-6.21138	3.01638	2.75627
HCC1_ATATCCTAGTCTTGGT-1	HCC1	Scissor-	Macrophage	Macrophage_Scissor-	Macrophage_Scissor-#HCC1	0.890993	2.08169	1.70128	-11.6646	3.40011	2.51897
HCC1_ATATCCTAGTGCACCC-1	HCC1	0	T cell	T cell_0	T cell_0#HCC1	0.0769169	-3.95052	-3.50769	-5.53961	0.148296	0.178679
HCC1_ATATCCTCAAATAGCA-1	HCC1	0	Macrophage	Macrophage_0	Macrophage_0#HCC1	1.85952	10.5348	3.26218	-9.40014	-0.226651	-3.381
HCC1_ATATCCTCACTGGACC-1	HCC1	0	Macrophage	Macrophage_0	Macrophage_0#HCC1	2.46051	7.5373	1.94897	-9.53446	-1.12792	-1.58762
HCC1_ATATCCTCATCATCCC-1	HCC1	Scissor+	T cell	T cell_Scissor+	T cell_Scissor+#HCC1	0.716368	-4.5275	-2.77688	-0.901782	2.84213	1.34276
HCC1_ATATCCTGTCATCGGC-1	HCC1	0	Macrophage	Macrophage_0	Macrophage_0#HCC1	6.41477	6.38516	3.47699	-8.98449	1.35993	-0.0253216
HCC1_ATATCCTTCGGCATAT-1	HCC1	Scissor-	Macrophage	Macrophage_Scissor-	Macrophage_Scissor-#HCC1	6.58912	8.21665	4.11497	-8.98578	-0.23358	-1.93664
HCC1_ATCACAGCAGTTGCGC-1	HCC1	0	Hepatocyte	Hepatocyte_0	Hepatocyte_0#HCC1	4.99751	-0.273517	-1.30979	-11.0884	5.13706	5.65131
HCC1_ATCACAGGTAGCTGTT-1	HCC1	Scissor-	Macrophage	Macrophage_Scissor-	Macrophage_Scissor-#HCC1	3.26028	-2.31124	-0.452848	-11.3258	-0.348643	-2.41211
HCC1_ATCACAGTCAGCCTTC-1	HCC1	0	T cell	T cell_0	T cell_0#HCC1	-0.033828	-2.98503	-1.53294	-1.04222	1.27549	2.94554
HCC1_ATCACGAAGAATCCCT-1	HCC1	Scissor+	Macrophage	Macrophage_Scissor+	Macrophage_Scissor+#HCC1	6.02013	8.84977	4.43958	-8.8687	-0.387111	-4.2328
HCC1_ATCACGAAGTATGACA-1	HCC1	0	NK	NK_0	NK_0#HCC1	-2.91295	-4.57156	-1.34027	-4.48748	2.23872	4.6247
HCC1_ATCACGACACTCGATA-1	HCC1	0	T cell	T cell_0	T cell_0#HCC1	-0.193445	-4.55156	-1.8801	-2.64814	4.96776	4.33418
HCC1_ATCACGACAGATCATC-1	HCC1	0	Macrophage	Macrophage_0	Macrophage_0#HCC1	4.81068	3.17438	3.13302	-9.04696	0.381626	-1.77994
HCC1_ATCACGACAGCGAGTA-1	HCC1	0	NK	NK_0	NK_0#HCC1	-2.95124	-3.0385	-3.15679	-0.284829	0.38834	2.33419
HCC1_ATCACGACATGACTTG-1	HCC1	Scissor+	Macrophage	Macrophage_Scissor+	Macrophage_Scissor+#HCC1	3.49598	2.05355	4.07878	-7.73388	3.0473	1.35071
HCC1_ATCACGAGTATTGCCA-1	HCC1	0	Hepatocyte	Hepatocyte_0	Hepatocyte_0#HCC1	5.8719	-2.88758	-2.25963	-14.0198	5.28965	3.94682
HCC1_ATCACGAGTATTGGCT-1	HCC1	0	NK	NK_0	NK_0#HCC1	-0.824849	-2.454	-2.09565	-6.24054	5.6621	5.52936
HCC1_ATCACGAGTGAGTTTC-1	HCC1	Scissor-	Macrophage	Macrophage_Scissor-	Macrophage_Scissor-#HCC1	0.705601	-1.3046	1.68614	-7.91099	3.46332	3.13725
HCC1_ATCACGAGTTCAATCG-1	HCC1	Scissor+	Macrophage	Macrophage_Scissor+	Macrophage_Scissor+#HCC1	2.7811	3.20987	2.5989	-13.5683	-0.538325	-1.56595
HCC1_ATCACGATCAAACCCA-1	HCC1	Scissor+	Macrophage	Macrophage_Scissor+	Macrophage_Scissor+#HCC1	2.69802	14.0788	6.49401	-7.66153	-0.49437	-1.44935
HCC1_ATCACTTAGGTCCCTG-1	HCC1	0	Macrophage	Macrophage_0	Macrophage_0#HCC1	5.55399	10.0945	2.59391	-9.07727	-4.47874	-5.12985
HCC1_ATCACTTCACTATCGA-1	HCC1	Scissor-	T cell	T cell_Scissor-	T cell_Scissor-#HCC1	2.271	-1.60197	-3.06749	-3.26671	3.92261	1.96851
HCC1_ATCACTTCATCTCCCA-1	HCC1	Scissor+	Macrophage	Macrophage_Scissor+	Macrophage_Scissor+#HCC1	5.83355	12.652	4.09599	-10.6677	-0.930599	-3.93506
HCC1_ATCACTTGTCTGTTAG-1	HCC1	Scissor+	Macrophage	Macrophage_Scissor+	Macrophage_Scissor+#HCC1	4.09945	10.1175	2.71959	-8.9454	-0.694137	-1.15506
HCC1_ATCACTTGTGCTGTCG-1	HCC1	Scissor-	Macrophage	Macrophage_Scissor-	Macrophage_Scissor-#HCC1	4.889	13.6083	5.77741	-8.95703	-2.88098	-2.80725
HCC1_ATCAGGTCACGGGCTT-1	HCC1	0	T cell	T cell_0	T cell_0#HCC1	-1.05481	-5.36018	-1.67677	-2.40119	-0.889284	0.885375
HCC1_ATCAGGTCATGCGGTC-1	HCC1	Scissor+	Macrophage	Macrophage_Scissor+	Macrophage_Scissor+#HCC1	4.81603	8.02631	2.25802	-10.0371	-1.50922	-3.62009
HCC1_ATCAGGTGTCGGCACT-1	HCC1	0	T cell	T cell_0	T cell_0#HCC1	-0.134763	-3.49404	-2.52367	-2.28815	0.912068	0.205302
HCC1_ATCAGGTGTGGAAGTC-1	HCC1	0	Macrophage	Macrophage_0	Macrophage_0#HCC1	5.34987	5.69835	1.29956	-9.48421	2.37682	0.622172
HCC1_ATCAGGTTCAAGCGTT-1	HCC1	Scissor+	Hepatocyte	Hepatocyte_Scissor+	Hepatocyte_Scissor+#HCC1	-0.609192	-4.61219	-4.4339	-14.6571	1.43105	1.26699
HCC1_ATCAGGTTCACCGCTT-1	HCC1	Scissor-	Macrophage	Macrophage_Scissor-	Macrophage_Scissor-#HCC1	1.85157	0.350726	1.27965	-8.86168	4.39746	4.72784
HCC1_ATCAGGTTCCCACAGG-1	HCC1	Scissor-	T cell	T cell_Scissor-	T cell_Scissor-#HCC1	-0.722812	-3.27554	-2.62645	-1.56137	-0.276393	-0.636891
HCC1_ATCAGGTTCCCATTCG-1	HCC1	0	Macrophage	Macrophage_0	Macrophage_0#HCC1	5.32103	12.6458	4.44112	-10.0503	-3.04668	-3.21104
HCC1_ATCATTCAGAAGAGCA-1	HCC1	Scissor+	Macrophage	Macrophage_Scissor+	Macrophage_Scissor+#HCC1	5.7966	12.9286	3.3306	-11.3342	-1.59144	-4.84375
HCC1_ATCATTCAGCATATGA-1	HCC1	Scissor-	Macrophage	Macrophage_Scissor-	Macrophage_Scissor-#HCC1	4.32343	4.7354	3.41651	-8.01413	-4.15297	-2.54144
HCC1_ATCATTCAGTTCTCTT-1	HCC1	0	Macrophage	Macrophage_0	Macrophage_0#HCC1	3.40146	5.12026	3.08601	-9.17927	2.23086	0.839651
HCC1_ATCATTCCACCTGATA-1	HCC1	0	Macrophage	Macrophage_0	Macrophage_0#HCC1	5.18401	7.09258	3.07745	-8.41376	0.327137	-0.753583
HCC1_ATCATTCCACGACGCT-1	HCC1	Scissor+	Macrophage	Macrophage_Scissor+	Macrophage_Scissor+#HCC1	7.31906	11.2322	3.76911	-9.56595	-4.05663	-5.33252
HCC1_ATCATTCGTAGCCCTG-1	HCC1	0	Macrophage	Macrophage_0	Macrophage_0#HCC1	2.41741	1.58879	4.70175	-8.86596	1.94853	1.38829
HCC1_ATCATTCGTCCATAGT-1	HCC1	Scissor+	Macrophage	Macrophage_Scissor+	Macrophage_Scissor+#HCC1	3.3477	14.9076	4.06764	-8.78332	-6.19207	-4.95169
HCC1_ATCATTCTCGATTCCC-1	HCC1	Scissor-	Fibroblast	Fibroblast_Scissor-	Fibroblast_Scissor-#HCC1	1.41322	0.357721	-1.87909	-6.55172	4.27177	1.85967
HCC1_ATCATTCTCGCCCAGA-1	HCC1	Scissor-	Macrophage	Macrophage_Scissor-	Macrophage_Scissor-#HCC1	8.90837	3.50273	2.8555	-8.80304	4.93459	3.63071
HCC1_ATCATTCTCGTCCTTG-1	HCC1	Scissor+	Macrophage	Macrophage_Scissor+	Macrophage_Scissor+#HCC1	4.45142	6.06342	3.30238	-4.61249	2.06932	1.66163
HCC1_ATCCACCAGTTGCGAG-1	HCC1	0	NK	NK_0	NK_0#HCC1	-2.35192	-5.10987	-3.76391	-2.76719	1.63002	0.0559411
HCC1_ATCCACCCAAGAGTGC-1	HCC1	0	T cell	T cell_0	T cell_0#HCC1	0.611274	-1.99046	-0.895015	-2.06219	-1.12643	0.157574
HCC1_ATCCACCCAAGCACAG-1	HCC1	0	T cell	T cell_0	T cell_0#HCC1	-1.54837	-3.57422	-0.094252	-2.27363	-0.690425	0.558978
HCC1_ATCCACCCAGCACAGA-1	HCC1	Scissor+	Macrophage	Macrophage_Scissor+	Macrophage_Scissor+#HCC1	4.80111	18.6688	5.49257	-10.2179	-4.47362	-6.7805
HCC1_ATCCACCCAGTGGTGA-1	HCC1	Scissor+	Macrophage	Macrophage_Scissor+	Macrophage_Scissor+#HCC1	5.13	12.9822	6.65651	-10.1304	-2.46067	-5.32391
HCC1_ATCCACCCATCATGAC-1	HCC1	0	Macrophage	Macrophage_0	Macrophage_0#HCC1	4.63671	4.57496	2.94953	-6.66351	3.01331	1.83365
HCC1_ATCCACCGTAGCTCGC-1	HCC1	Scissor+	T cell	T cell_Scissor+	T cell_Scissor+#HCC1	0.560216	-3.07438	-1.78193	-1.74275	2.50307	3.42363
HCC1_ATCCACCGTCCCTGTT-1	HCC1	Scissor-	Hepatocyte	Hepatocyte_Scissor-	Hepatocyte_Scissor-#HCC1	2.61958	0.576639	-4.11041	-16.1276	1.0711	0.639523
HCC1_ATCCACCTCAAGCGTT-1	HCC1	Scissor+	Macrophage	Macrophage_Scissor+	Macrophage_Scissor+#HCC1	4.32832	6.16072	4.14539	-14.548	-0.47875	0.524898
HCC1_ATCCACCTCGTGGCGT-1	HCC1	Scissor+	Macrophage	Macrophage_Scissor+	Macrophage_Scissor+#HCC1	0.996978	4.56635	-1.60078	-11.7223	-1.10032	-2.81371
HCC1_ATCCATTAGAGTCAGC-1	HCC1	Scissor+	Macrophage	Macrophage_Scissor+	Macrophage_Scissor+#HCC1	5.99082	6.05359	2.1077	-8.78959	-1.52715	-4.94114
HCC1_ATCCATTAGATGCGAC-1	HCC1	Scissor-	T cell	T cell_Scissor-	T cell_Scissor-#HCC1	2.34077	-1.52702	-1.40262	-3.79447	-0.172258	0.428306
HCC1_ATCCATTAGCTAAGTA-1	HCC1	Scissor+	Hepatocyte	Hepatocyte_Scissor+	Hepatocyte_Scissor+#HCC1	2.51623	0.534254	-0.729091	-12.505	0.574262	2.8305
HCC1_ATCCATTAGCTACTAC-1	HCC1	0	Macrophage	Macrophage_0	Macrophage_0#HCC1	4.12101	-0.247888	2.71153	-7.37266	3.73762	3.60319
HCC1_ATCCATTAGCTCCCTT-1	HCC1	Scissor-	Macrophage	Macrophage_Scissor-	Macrophage_Scissor-#HCC1	3.45596	5.92532	2.54747	-9.73931	0.347855	-2.01919
HCC1_ATCCATTAGTTTAGGA-1	HCC1	Scissor-	Macrophage	Macrophage_Scissor-	Macrophage_Scissor-#HCC1	6.38926	8.07791	3.05913	-8.13439	-1.57636	-3.78007
HCC1_ATCCATTCAGTAGGAC-1	HCC1	Scissor-	Macrophage	Macrophage_Scissor-	Macrophage_Scissor-#HCC1	1.53081	5.64337	-0.276361	-12.0967	-0.872229	-3.51754
HCC1_ATCCATTCAGTCAACT-1	HCC1	Scissor+	NK	NK_Scissor+	NK_Scissor+#HCC1	5.71099	4.26949	-0.804985	-4.12488	2.23066	1.62088
HCC1_ATCCATTCATGGTACT-1	HCC1	0	Macrophage	Macrophage_0	Macrophage_0#HCC1	10.0129	7.66059	1.85297	-13.1115	0.09292	0.145643
HCC1_ATCCATTGTACCCGAC-1	HCC1	0	Macrophage	Macrophage_0	Macrophage_0#HCC1	6.68677	1.91059	-0.302074	-8.89733	1.62708	0.0907027
HCC1_ATCCATTGTAGCGCCT-1	HCC1	Scissor-	Macrophage	Macrophage_Scissor-	Macrophage_Scissor-#HCC1	1.77967	1.84141	-1.43166	-13.2353	-2.44631	-4.23228
HCC1_ATCCATTGTCAGTTTG-1	HCC1	Scissor-	T cell	T cell_Scissor-	T cell_Scissor-#HCC1	0.719363	-1.21765	-1.01997	-4.04923	-2.33267	-0.864543
HCC1_ATCCATTGTCTGTCAA-1	HCC1	0	Macrophage	Macrophage_0	Macrophage_0#HCC1	2.295	9.53606	4.2889	-9.33896	-4.63776	-2.70448
HCC1_ATCCATTGTGACCTGC-1	HCC1	Scissor-	T cell	T cell_Scissor-	T cell_Scissor-#HCC1	0.233459	-2.79116	-2.75515	-2.42448	0.494567	-0.54665
HCC1_ATCCATTGTGCAGGAT-1	HCC1	Scissor+	Macrophage	Macrophage_Scissor+	Macrophage_Scissor+#HCC1	2.35989	5.9982	3.33321	-10.3426	1.46531	-0.414066
HCC1_ATCCATTTCAGGAAAT-1	HCC1	0	NK	NK_0	NK_0#HCC1	-7.59429	-5.75519	-4.15021	-3.8495	-3.58278	-2.62882
HCC1_ATCCATTTCGTTCAGA-1	HCC1	0	Macrophage	Macrophage_0	Macrophage_0#HCC1	2.78374	2.57509	2.8083	-9.73204	2.26555	0.8528
HCC1_ATCCCTGAGACCAAGC-1	HCC1	0	T cell	T cell_0	T cell_0#HCC1	2.32293	-2.39201	-1.06051	-2.80718	4.40827	2.91401
HCC1_ATCCCTGAGAGCAAGA-1	HCC1	0	Macrophage	Macrophage_0	Macrophage_0#HCC1	1.63634	5.47797	0.203595	-11.8799	-4.66463	-6.88598
HCC1_ATCCCTGAGCTCGCAC-1	HCC1	0	NK	NK_0	NK_0#HCC1	-2.32633	-4.24433	-1.85116	-4.05559	2.53334	4.49395
HCC1_ATCCCTGAGGCTCTAT-1	HCC1	Scissor-	Macrophage	Macrophage_Scissor-	Macrophage_Scissor-#HCC1	4.29827	7.21188	2.77232	-8.49444	-5.90382	-6.61642
HCC1_ATCCCTGCAACATACC-1	HCC1	0	T cell	T cell_0	T cell_0#HCC1	0.0969509	-2.05871	-1.05455	-3.97752	0.400057	0.865122
HCC1_ATCCCTGCACACAGCC-1	HCC1	0	NK	NK_0	NK_0#HCC1	-4.39023	-5.2427	-4.08439	-2.15877	1.51033	3.80488
HCC1_ATCCCTGCAGTGCCTG-1	HCC1	Scissor-	Macrophage	Macrophage_Scissor-	Macrophage_Scissor-#HCC1	7.52718	4.37665	2.07719	-8.06483	2.51044	1.19775
HCC1_ATCCCTGGTCGGATTT-1	HCC1	0	B cell	B cell_0	B cell_0#HCC1	-5.38053	-4.80177	-4.50611	-12.2579	-3.78902	-2.00837
HCC1_ATCCCTGGTGCTCGTG-1	HCC1	0	Macrophage	Macrophage_0	Macrophage_0#HCC1	5.47597	7.03401	1.20949	-12.7441	-1.00489	-4.8091
HCC1_ATCCCTGGTTCGAGCC-1	HCC1	0	T cell	T cell_0	T cell_0#HCC1	-1.8135	-0.997321	-3.06638	-3.77804	-1.56322	-0.494278
HCC1_ATCCCTGTCGAGTACT-1	HCC1	0	Macrophage	Macrophage_0	Macrophage_0#HCC1	2.48307	8.76045	7.24389	-9.27493	-0.533491	-0.461857
HCC1_ATCCCTGTCTCTCGCA-1	HCC1	0	T cell	T cell_0	T cell_0#HCC1	0.833448	-2.34895	-1.1099	-3.65023	0.539349	0.897445
HCC1_ATCCGTCAGAGGTGCT-1	HCC1	0	NK	NK_0	NK_0#HCC1	0.820646	-1.31752	-2.8915	-5.24235	0.89744	2.34311
HCC1_ATCCGTCAGGAAGTGA-1	HCC1	Scissor-	Macrophage	Macrophage_Scissor-	Macrophage_Scissor-#HCC1	5.24538	9.93798	1.62896	-9.93338	-3.46365	-4.11896
HCC1_ATCCGTCCAAGTTTGC-1	HCC1	0	Macrophage	Macrophage_0	Macrophage_0#HCC1	7.50369	13.718	4.70516	-9.87065	-1.06817	-1.84945
HCC1_ATCCGTCCAATAGAGT-1	HCC1	Scissor+	Macrophage	Macrophage_Scissor+	Macrophage_Scissor+#HCC1	3.98688	8.68509	2.85127	-9.55184	-3.36793	-3.14332
HCC1_ATCCGTCCATTGACTG-1	HCC1	0	Macrophage	Macrophage_0	Macrophage_0#HCC1	6.98612	6.21675	3.21732	-7.86715	1.74653	1.16352
HCC1_ATCCGTCGTCTACAAC-1	HCC1	0	Macrophage	Macrophage_0	Macrophage_0#HCC1	1.31947	10.123	4.9938	-9.56906	0.419323	-0.355332
HCC1_ATCCGTCGTCTTTCTA-1	HCC1	Scissor-	Macrophage	Macrophage_Scissor-	Macrophage_Scissor-#HCC1	6.60039	4.0081	3.39535	-6.51883	3.34387	2.57868
HCC1_ATCCGTCTCAGCTCTC-1	HCC1	0	Macrophage	Macrophage_0	Macrophage_0#HCC1	2.61055	-1.2515	-0.0114713	-10.4775	-6.17272	-5.00407
HCC1_ATCCTATAGACTTCCA-1	HCC1	0	Macrophage	Macrophage_0	Macrophage_0#HCC1	4.8391	8.1276	2.27895	-8.74921	-1.71454	-1.11215
HCC1_ATCCTATAGAGCCATG-1	HCC1	Scissor-	Macrophage	Macrophage_Scissor-	Macrophage_Scissor-#HCC1	2.74739	3.10232	-1.11769	-5.0259	0.58918	1.63094
HCC1_ATCCTATAGCACGTCC-1	HCC1	Scissor+	Macrophage	Macrophage_Scissor+	Macrophage_Scissor+#HCC1	2.09073	4.02002	3.04406	-7.84918	0.131539	-1.14276
HCC1_ATCCTATAGGTATAGT-1	HCC1	0	NK	NK_0	NK_0#HCC1	-1.25936	-3.38075	-2.14048	-3.77385	1.66679	2.16027
HCC1_ATCCTATAGGTCACCC-1	HCC1	0	Macrophage	Macrophage_0	Macrophage_0#HCC1	5.64561	5.55004	2.25994	-10.6813	2.29966	1.07948
HCC1_ATCCTATAGTGCGTCC-1	HCC1	Scissor+	Macrophage	Macrophage_Scissor+	Macrophage_Scissor+#HCC1	4.41606	5.03484	0.0401327	-9.75439	0.0563501	-0.756785
HCC1_ATCCTATCAAAGCTCT-1	HCC1	0	T cell	T cell_0	T cell_0#HCC1	-0.357094	-1.85062	-2.36368	-0.273729	1.24798	1.33512
HCC1_ATCCTATCACTCTAGA-1	HCC1	0	T cell	T cell_0	T cell_0#HCC1	0.583835	-2.00916	-1.86969	-2.13594	2.84855	2.5413
HCC1_ATCCTATGTCTTAGTG-1	HCC1	Scissor-	Macrophage	Macrophage_Scissor-	Macrophage_Scissor-#HCC1	1.9052	9.93722	2.82286	-9.03536	-0.0125895	-1.02365
HCC1_ATCCTATTCACTGATG-1	HCC1	Scissor-	Macrophage	Macrophage_Scissor-	Macrophage_Scissor-#HCC1	-0.79133	-2.80004	1.85065	-13.4676	-8.30627	-8.89491
HCC1_ATCCTATTCGGATTAC-1	HCC1	0	Macrophage	Macrophage_0	Macrophage_0#HCC1	4.93356	3.17261	-1.32126	-13.2102	-0.944886	-1.06496
HCC1_ATCCTATTCTGTGCTC-1	HCC1	0	T cell	T cell_0	T cell_0#HCC1	-0.0454818	-3.43066	-2.41332	-3.93921	1.30249	2.71123
HCC1_ATCCTATTCTTGTGCC-1	HCC1	0	Macrophage	Macrophage_0	Macrophage_0#HCC1	2.4116	3.82082	2.96631	-4.75111	2.06025	1.25214
HCC1_ATCGATGAGTTGGAGC-1	HCC1	0	Macrophage	Macrophage_0	Macrophage_0#HCC1	3.96328	4.42165	0.280637	-15.0289	0.765995	-1.35928
HCC1_ATCGATGCACAATGAA-1	HCC1	0	Macrophage	Macrophage_0	Macrophage_0#HCC1	3.51094	-1.5208	-1.36726	-3.50777	1.77162	1.38462
HCC1_ATCGATGCAGAAATTG-1	HCC1	0	Macrophage	Macrophage_0	Macrophage_0#HCC1	6.46364	12.9627	1.56911	-10.3457	-5.14711	-5.9222
HCC1_ATCGATGGTCGTTGGC-1	HCC1	0	T cell	T cell_0	T cell_0#HCC1	0.16962	-2.97345	-2.26874	-3.74918	3.95591	4.37231
HCC1_ATCGATGTCCGCTAGG-1	HCC1	0	T cell	T cell_0	T cell_0#HCC1	-0.947003	-5.51577	-2.58377	0.203718	2.76683	4.02811
HCC1_ATCGATGTCCGGCAAC-1	HCC1	0	B cell	B cell_0	B cell_0#HCC1	-0.638625	-3.10331	-1.35277	-3.91016	3.55353	2.22728
HCC1_ATCGATGTCCTACAAG-1	HCC1	Scissor-	T cell	T cell_Scissor-	T cell_Scissor-#HCC1	0.1718	-3.72743	-2.12744	-2.19553	4.78829	4.72869
HCC1_ATCGATGTCGAGCACC-1	HCC1	Scissor+	Macrophage	Macrophage_Scissor+	Macrophage_Scissor+#HCC1	5.20332	8.27272	1.59617	-12.8839	-4.02215	-2.32357
HCC1_ATCGATGTCTACCCAC-1	HCC1	0	Macrophage	Macrophage_0	Macrophage_0#HCC1	-0.349001	-1.37463	3.20078	-8.9074	-0.929428	-2.54872
HCC1_ATCGCCTAGAGTCAGC-1	HCC1	0	T cell	T cell_0	T cell_0#HCC1	0.17982	-3.45495	-3.29557	-2.62349	3.45247	3.46843
HCC1_ATCGCCTAGCACTGGA-1	HCC1	0	T cell	T cell_0	T cell_0#HCC1	0.936341	-3.85665	-2.23027	-2.57618	3.1965	3.08121
HCC1_ATCGCCTAGCTATCCA-1	HCC1	Scissor+	Hepatocyte	Hepatocyte_Scissor+	Hepatocyte_Scissor+#HCC1	-3.28203	1.0518	-0.322022	-15.1873	-3.55278	-0.67876
HCC1_ATCGCCTAGGCCATAG-1	HCC1	0	Macrophage	Macrophage_0	Macrophage_0#HCC1	5.45054	5.52262	0.237911	-8.32948	-1.57302	-4.78854
HCC1_ATCGCCTAGTATGCAA-1	HCC1	Scissor+	Macrophage	Macrophage_Scissor+	Macrophage_Scissor+#HCC1	5.54899	6.30714	-0.434615	-11.3589	-2.31145	-4.51884
HCC1_ATCGCCTCACCAATTG-1	HCC1	0	Macrophage	Macrophage_0	Macrophage_0#HCC1	3.09818	1.7904	2.52382	-8.12831	2.58318	1.96111
HCC1_ATCGCCTCAGGAGGAG-1	HCC1	Scissor+	Macrophage	Macrophage_Scissor+	Macrophage_Scissor+#HCC1	3.52462	1.36307	4.45984	-9.13315	3.97655	2.81238
HCC1_ATCGCCTCATCCGTGG-1	HCC1	0	Macrophage	Macrophage_0	Macrophage_0#HCC1	1.94351	11.3744	3.34441	-10.3988	-0.710783	-1.79293
HCC1_ATCGCCTGTCTGTCCT-1	HCC1	0	Macrophage	Macrophage_0	Macrophage_0#HCC1	2.04733	-0.847091	3.09982	-12.558	2.47313	2.17305
HCC1_ATCGCCTGTGAGATCG-1	HCC1	0	Macrophage	Macrophage_0	Macrophage_0#HCC1	2.22284	4.64695	3.28997	-11.0708	-1.06386	-6.0863
HCC1_ATCGCCTGTGGTCAAG-1	HCC1	0	T cell	T cell_0	T cell_0#HCC1	-4.54531	-3.1157	-2.28414	-5.62562	-0.602117	0.113601
HCC1_ATCGCCTTCCTCTAAT-1	HCC1	Scissor-	NK	NK_Scissor-	NK_Scissor-#HCC1	-3.53963	-3.78888	-2.84209	-3.17537	-4.28422	-2.67473
HCC1_ATCGCCTTCGACGAGA-1	HCC1	0	Macrophage	Macrophage_0	Macrophage_0#HCC1	5.07263	4.23831	0.300146	-12.5229	-2.26085	-1.33345
HCC1_ATCGCCTTCTTCTGTA-1	HCC1	Scissor-	T cell	T cell_Scissor-	T cell_Scissor-#HCC1	-2.57162	-3.93518	-2.04399	-3.55115	0.967857	-1.15468
HCC1_ATCGGATAGACATAAC-1	HCC1	Scissor+	T cell	T cell_Scissor+	T cell_Scissor+#HCC1	-0.508517	-3.90619	-2.85778	-3.31951	-0.25126	2.35758
HCC1_ATCGGATAGAGAATCT-1	HCC1	0	Macrophage	Macrophage_0	Macrophage_0#HCC1	1.46427	0.602496	2.76145	-8.89332	3.53712	2.97688
HCC1_ATCGGATAGCGATGCA-1	HCC1	0	Macrophage	Macrophage_0	Macrophage_0#HCC1	4.13135	1.19104	1.8759	-4.60424	2.49855	1.96296
HCC1_ATCGGATAGGATATGT-1	HCC1	Scissor+	Macrophage	Macrophage_Scissor+	Macrophage_Scissor+#HCC1	5.4134	4.74381	3.9201	-6.18825	-3.28341	-2.86622
HCC1_ATCGGATAGTTGGCTT-1	HCC1	0	Macrophage	Macrophage_0	Macrophage_0#HCC1	8.10135	7.03023	3.72715	-9.0569	0.646348	-0.660989
HCC1_ATCGGATCAGTGTACT-1	HCC1	Scissor-	Macrophage	Macrophage_Scissor-	Macrophage_Scissor-#HCC1	6.73078	3.87797	0.245835	-10.1088	-1.24578	-2.27918
HCC1_ATCGGATGTCTTGAAC-1	HCC1	Scissor-	T cell	T cell_Scissor-	T cell_Scissor-#HCC1	0.373451	-3.72087	-1.79148	-2.55805	-0.0109747	0.949442
HCC1_ATCGGATGTTTGAAAG-1	HCC1	0	Macrophage	Macrophage_0	Macrophage_0#HCC1	4.49163	9.70471	4.4542	-10.0879	-3.61729	-3.47392
HCC1_ATCGGCGAGGTAAGTT-1	HCC1	0	Macrophage	Macrophage_0	Macrophage_0#HCC1	3.83811	4.63587	2.54995	-9.08679	2.0528	0.700283
HCC1_ATCGGCGAGGTTGCCC-1	HCC1	Scissor-	Macrophage	Macrophage_Scissor-	Macrophage_Scissor-#HCC1	3.85108	11.7113	3.03176	-11.5446	-4.67337	-6.19957
HCC1_ATCGGCGCATACGCAT-1	HCC1	0	Macrophage	Macrophage_0	Macrophage_0#HCC1	6.16134	4.79558	0.509093	-4.87311	0.146533	-2.75181
HCC1_ATCGGCGGTGTTCATG-1	HCC1	Scissor-	Macrophage	Macrophage_Scissor-	Macrophage_Scissor-#HCC1	3.63598	0.0307908	3.22761	-13.6586	1.22413	-1.82894
HCC1_ATCGGCGGTTATCCAG-1	HCC1	Scissor+	Macrophage	Macrophage_Scissor+	Macrophage_Scissor+#HCC1	3.23746	8.78456	3.44356	-8.2992	-1.75952	-2.08611
HCC1_ATCGGCGTCTGACCCT-1	HCC1	0	NK	NK_0	NK_0#HCC1	-1.15872	-3.17494	-2.62937	-1.63253	0.904237	0.544387
HCC1_ATCGTAGAGAGGTGCT-1	HCC1	0	T cell	T cell_0	T cell_0#HCC1	0.828085	-3.83079	-2.02722	-3.91166	4.27106	4.01222
HCC1_ATCGTAGAGGTAACTA-1	HCC1	Scissor+	Macrophage	Macrophage_Scissor+	Macrophage_Scissor+#HCC1	2.61697	7.70871	2.36697	-9.44191	0.165974	-2.42553
HCC1_ATCGTAGAGTATTGCC-1	HCC1	Scissor-	NK	NK_Scissor-	NK_Scissor-#HCC1	-3.14149	-4.68109	-2.37072	0.335676	0.842982	0.468781
HCC1_ATCGTAGCATGAGATA-1	HCC1	0	Macrophage	Macrophage_0	Macrophage_0#HCC1	3.89398	-0.18011	2.82951	-8.71519	3.85171	2.63449
HCC1_ATCGTAGCATGTCAGT-1	HCC1	Scissor-	Macrophage	Macrophage_Scissor-	Macrophage_Scissor-#HCC1	1.14376	1.82327	0.834849	-8.9774	-2.59798	-0.155916
HCC1_ATCGTAGGTACTCCGG-1	HCC1	0	Macrophage	Macrophage_0	Macrophage_0#HCC1	3.03261	10.9167	4.60938	-9.87779	-1.04272	-3.87159
HCC1_ATCGTAGGTGGCGCTT-1	HCC1	Scissor+	Macrophage	Macrophage_Scissor+	Macrophage_Scissor+#HCC1	5.08673	6.91684	0.463267	-10.471	-5.79902	-6.2984
HCC1_ATCGTAGGTTATCTTC-1	HCC1	Scissor-	Macrophage	Macrophage_Scissor-	Macrophage_Scissor-#HCC1	5.37877	5.47994	2.55872	-8.53604	-0.211432	-0.697459
HCC1_ATCGTAGTCAGACTGT-1	HCC1	0	T cell	T cell_0	T cell_0#HCC1	0.858042	-2.87708	-3.06544	-3.59344	4.03472	4.62207
HCC1_ATCGTAGTCGAGCCAC-1	HCC1	0	T cell	T cell_0	T cell_0#HCC1	-1.13568	-2.87336	-3.57188	-4.56775	-2.51433	-0.116456
HCC1_ATCGTCCAGTGACCTT-1	HCC1	Scissor+	Macrophage	Macrophage_Scissor+	Macrophage_Scissor+#HCC1	4.30304	14.7679	5.95376	-10.3327	-3.41474	-5.47091
HCC1_ATCGTCCAGTGCAGCA-1	HCC1	0	Macrophage	Macrophage_0	Macrophage_0#HCC1	5.38474	7.08134	3.37333	-8.782	-1.49604	-5.11015
HCC1_ATCGTCCCAAGCTCTA-1	HCC1	0	Macrophage	Macrophage_0	Macrophage_0#HCC1	2.7419	1.8828	3.20327	-8.58226	3.84212	3.44154
HCC1_ATCGTCCCACATTCTT-1	HCC1	Scissor+	NK	NK_Scissor+	NK_Scissor+#HCC1	3.51402	-2.70374	-2.7178	-0.00121286	4.70266	4.87663
HCC1_ATCGTCCCACTACCCT-1	HCC1	0	T cell	T cell_0	T cell_0#HCC1	-2.79573	-5.3025	-1.72744	-1.83212	-0.645435	0.502084
HCC1_ATCGTCCGTCAATCTG-1	HCC1	Scissor+	Macrophage	Macrophage_Scissor+	Macrophage_Scissor+#HCC1	6.06619	8.4385	4.74971	-9.07748	-0.781419	-1.8785
HCC1_ATCGTCCGTCCTGAAT-1	HCC1	0	Macrophage	Macrophage_0	Macrophage_0#HCC1	3.69382	7.29856	3.12971	-8.85838	-1.15485	-2.40349
HCC1_ATCGTCCGTGTTTACG-1	HCC1	0	Macrophage	Macrophage_0	Macrophage_0#HCC1	3.28688	5.20124	1.0205	-12.9218	-8.05275	-7.54354
HCC1_ATCGTCCTCGAAGCAG-1	HCC1	Scissor-	Macrophage	Macrophage_Scissor-	Macrophage_Scissor-#HCC1	2.54147	-0.694047	0.588501	-7.99293	1.79993	1.85093
HCC1_ATCGTGAAGTGCAGCA-1	HCC1	0	Macrophage	Macrophage_0	Macrophage_0#HCC1	6.80627	5.78069	2.25893	-9.9582	3.24922	1.18581
HCC1_ATCGTGACACCTCAGG-1	HCC1	Scissor-	Macrophage	Macrophage_Scissor-	Macrophage_Scissor-#HCC1	2.56179	2.28273	-0.763726	-12.2572	0.287048	-0.316806
HCC1_ATCGTGACAGCAGTGA-1	HCC1	0	NK	NK_0	NK_0#HCC1	-1.57135	-4.97183	-3.70015	-1.54182	2.35779	0.782632
HCC1_ATCGTGACAGGCGATA-1	HCC1	Scissor+	Macrophage	Macrophage_Scissor+	Macrophage_Scissor+#HCC1	3.69757	12.1423	3.38721	-9.43124	-0.456372	-1.44435
HCC1_ATCGTGAGTTCTGACA-1	HCC1	Scissor-	Macrophage	Macrophage_Scissor-	Macrophage_Scissor-#HCC1	6.26491	3.54657	1.93698	-12.1324	0.638638	0.181735
HCC1_ATCGTGATCACTTTGT-1	HCC1	Scissor+	Macrophage	Macrophage_Scissor+	Macrophage_Scissor+#HCC1	8.00606	10.9074	7.1955	-9.48056	-1.87219	-2.63335
HCC1_ATCGTGATCGACGAGA-1	HCC1	Scissor-	Macrophage	Macrophage_Scissor-	Macrophage_Scissor-#HCC1	1.745	0.473831	4.76259	-7.6249	2.49599	0.97522
HCC1_ATCGTGATCTGAGAGG-1	HCC1	Scissor+	NK	NK_Scissor+	NK_Scissor+#HCC1	1.3271	-2.65813	-1.73023	-2.26068	2.88965	3.66249
HCC1_ATCTCTAAGGCTTTCA-1	HCC1	Scissor+	Macrophage	Macrophage_Scissor+	Macrophage_Scissor+#HCC1	3.93777	13.8503	8.01462	-10.6455	-4.03119	-7.19945
HCC1_ATCTCTAAGTGTTCAC-1	HCC1	0	T cell	T cell_0	T cell_0#HCC1	0.209329	-4.22944	-2.38847	-0.473072	1.16666	1.99896
HCC1_ATCTCTACAAGTGCTT-1	HCC1	0	Macrophage	Macrophage_0	Macrophage_0#HCC1	4.28573	9.90575	5.15752	-8.89619	-1.07472	-3.4643
HCC1_ATCTCTACAGCCGTTG-1	HCC1	Scissor-	Macrophage	Macrophage_Scissor-	Macrophage_Scissor-#HCC1	3.64637	0.672312	-1.27119	-11.7525	-2.53216	-3.33088
HCC1_ATCTCTAGTAGACAAT-1	HCC1	Scissor-	Macrophage	Macrophage_Scissor-	Macrophage_Scissor-#HCC1	3.27265	-1.73377	-2.52391	-9.82397	-1.88443	-2.04305
HCC1_ATCTCTAGTTCTTAGG-1	HCC1	Scissor-	Macrophage	Macrophage_Scissor-	Macrophage_Scissor-#HCC1	5.36363	4.28154	0.371224	-9.83829	-3.55014	-3.6069
HCC1_ATCTCTAGTTGTGTTG-1	HCC1	0	Macrophage	Macrophage_0	Macrophage_0#HCC1	1.9771	-0.326894	4.04859	-11.8722	-1.00771	-2.67567
HCC1_ATCTTCAAGAAATTGC-1	HCC1	Scissor+	Macrophage	Macrophage_Scissor+	Macrophage_Scissor+#HCC1	4.3254	10.367	3.78624	-9.41319	-0.568599	-1.81712
HCC1_ATCTTCAAGACTGTTC-1	HCC1	0	Macrophage	Macrophage_0	Macrophage_0#HCC1	3.69405	-0.220481	1.13851	-7.78953	2.81046	1.92155
HCC1_ATCTTCAAGCGGTATG-1	HCC1	0	Macrophage	Macrophage_0	Macrophage_0#HCC1	7.87846	5.97548	2.02723	-10.4075	-3.69712	-4.58256
HCC1_ATCTTCAAGGTCACAG-1	HCC1	Scissor-	Macrophage	Macrophage_Scissor-	Macrophage_Scissor-#HCC1	4.71976	2.6141	-0.830071	-12.5061	-1.04838	-1.92431
HCC1_ATCTTCACACGCCAGT-1	HCC1	Scissor+	Macrophage	Macrophage_Scissor+	Macrophage_Scissor+#HCC1	4.27077	10.8854	2.2455	-9.92665	-1.73744	-4.2125
HCC1_ATCTTCACAGATTTCG-1	HCC1	Scissor-	Macrophage	Macrophage_Scissor-	Macrophage_Scissor-#HCC1	4.19819	0.263348	3.12328	-8.77439	3.55334	3.50448
HCC1_ATCTTCACATTAAAGG-1	HCC1	Scissor-	Macrophage	Macrophage_Scissor-	Macrophage_Scissor-#HCC1	2.04603	6.06534	2.63894	-16.1994	-2.39282	-0.512228
HCC1_ATCTTCAGTGAGTGAC-1	HCC1	0	T cell	T cell_0	T cell_0#HCC1	-1.28218	-4.63864	-1.66741	-0.970579	0.0253003	-0.632361
HCC1_ATCTTCAGTGTTTCTT-1	HCC1	Scissor+	Macrophage	Macrophage_Scissor+	Macrophage_Scissor+#HCC1	3.15657	2.62742	-0.855691	-12.0947	-0.722703	-3.53784
HCC1_ATCTTCAGTTCATCTT-1	HCC1	0	Macrophage	Macrophage_0	Macrophage_0#HCC1	3.25571	1.91846	-0.847557	-6.99084	-1.25022	-0.221489
HCC1_ATCTTCATCGCCAACG-1	HCC1	Scissor-	Fibroblast	Fibroblast_Scissor-	Fibroblast_Scissor-#HCC1	4.95668	1.58821	-1.67825	-9.01755	1.70199	1.22274
HCC1_ATCTTCATCTAGAACC-1	HCC1	Scissor+	Macrophage	Macrophage_Scissor+	Macrophage_Scissor+#HCC1	3.64464	10.7585	5.68044	-9.27488	0.16449	-0.518002
HCC1_ATGAAAGAGACGGTCA-1	HCC1	Scissor+	Macrophage	Macrophage_Scissor+	Macrophage_Scissor+#HCC1	4.56518	14.749	5.04444	-9.14648	-1.53166	-4.22563
HCC1_ATGAAAGCATCGGTTA-1	HCC1	0	Macrophage	Macrophage_0	Macrophage_0#HCC1	4.84896	7.25913	5.25027	-7.88408	0.851817	0.761826
HCC1_ATGAAAGCATGATCTG-1	HCC1	0	Macrophage	Macrophage_0	Macrophage_0#HCC1	4.78847	3.68438	2.26645	-12.1884	0.41696	-1.48256
HCC1_ATGAAAGGTATTTCCT-1	HCC1	0	T cell	T cell_0	T cell_0#HCC1	2.1772	-2.00718	-1.07408	-3.3136	0.573546	0.666898
HCC1_ATGAAAGGTGATACTC-1	HCC1	0	Macrophage	Macrophage_0	Macrophage_0#HCC1	4.06265	7.95018	3.59604	-7.21252	-5.33496	-5.57728
HCC1_ATGAAAGTCAGGCGAA-1	HCC1	Scissor-	Macrophage	Macrophage_Scissor-	Macrophage_Scissor-#HCC1	4.41593	6.49453	3.78722	-9.36632	1.05102	0.149512
HCC1_ATGAAAGTCCCAGGCA-1	HCC1	Scissor-	Macrophage	Macrophage_Scissor-	Macrophage_Scissor-#HCC1	3.60048	-3.20514	1.40302	-6.4583	1.586	1.77014
HCC1_ATGAAAGTCCCTCAAC-1	HCC1	0	NK	NK_0	NK_0#HCC1	-0.288152	-3.58599	-1.91758	0.361866	-0.265906	1.96643
HCC1_ATGAAAGTCCCTCATG-1	HCC1	0	T cell	T cell_0	T cell_0#HCC1	-0.0119404	-3.55618	-1.15413	-1.25971	4.77179	4.70174
HCC1_ATGAAAGTCCTCTGCA-1	HCC1	0	Macrophage	Macrophage_0	Macrophage_0#HCC1	4.48369	3.51358	3.33059	-7.32544	1.92828	2.63827
HCC1_ATGAAAGTCTCCAAGA-1	HCC1	0	NK	NK_0	NK_0#HCC1	-5.54453	-3.54453	-3.21327	-0.113151	-4.55133	-4.8543
HCC1_ATGACCAAGATTCGAA-1	HCC1	0	Macrophage	Macrophage_0	Macrophage_0#HCC1	3.62704	15.7861	7.41966	-10.4656	-5.97442	-6.05291
HCC1_ATGACCAAGCGTGAAC-1	HCC1	Scissor+	T cell	T cell_Scissor+	T cell_Scissor+#HCC1	3.25886	-1.31965	-2.40285	-3.068	2.30038	2.7092
HCC1_ATGACCAAGGAACGAA-1	HCC1	Scissor+	Macrophage	Macrophage_Scissor+	Macrophage_Scissor+#HCC1	4.10018	13.8286	5.87023	-10.0325	-1.17304	-3.46164
HCC1_ATGACCAAGGATATGT-1	HCC1	0	Macrophage	Macrophage_0	Macrophage_0#HCC1	2.13614	5.24596	4.28137	-9.1167	-1.43955	-1.8666
HCC1_ATGACCACACAGTCCG-1	HCC1	Scissor-	Fibroblast	Fibroblast_Scissor-	Fibroblast_Scissor-#HCC1	2.54541	0.39643	1.0047	-7.91266	2.75062	0.162442
HCC1_ATGACCACAGGCAATG-1	HCC1	0	T cell	T cell_0	T cell_0#HCC1	-1.0708	-4.0813	-2.46313	-5.06425	1.18006	2.22602
HCC1_ATGACCACATGTGACT-1	HCC1	0	T cell	T cell_0	T cell_0#HCC1	-0.62373	-3.12465	-2.15253	-0.848808	0.216278	1.98974
HCC1_ATGACCACATTCATCT-1	HCC1	Scissor-	Macrophage	Macrophage_Scissor-	Macrophage_Scissor-#HCC1	5.69889	2.54129	-1.24159	-11.9725	-0.731521	-1.11812
HCC1_ATGACCAGTGACTGTT-1	HCC1	0	Macrophage	Macrophage_0	Macrophage_0#HCC1	-1.32811	11.3479	1.78567	-13.4795	-2.90565	-2.96307
HCC1_ATGACCAGTTCCATTT-1	HCC1	0	Macrophage	Macrophage_0	Macrophage_0#HCC1	3.98272	8.6841	2.47329	-8.54783	-1.46447	-1.71801
HCC1_ATGACCAGTTGCTCCT-1	HCC1	0	Macrophage	Macrophage_0	Macrophage_0#HCC1	5.94902	6.33138	4.45359	-7.81718	1.78231	1.91605
HCC1_ATGACCATCCATTGGA-1	HCC1	Scissor+	Macrophage	Macrophage_Scissor+	Macrophage_Scissor+#HCC1	5.2711	8.72952	2.31282	-11.398	-5.9551	-6.92688
HCC1_ATGACCATCCCTTCCC-1	HCC1	0	Macrophage	Macrophage_0	Macrophage_0#HCC1	4.31449	-0.125745	0.314836	-7.64607	5.21273	4.73285
HCC1_ATGACCATCCTTCGAC-1	HCC1	Scissor-	Macrophage	Macrophage_Scissor-	Macrophage_Scissor-#HCC1	-0.524539	1.19747	-2.7719	-14.5223	-2.39399	-0.116205
HCC1_ATGACCATCGCGTTTC-1	HCC1	0	NK	NK_0	NK_0#HCC1	-2.58631	-2.77992	-2.3429	-5.98162	-1.22098	0.171612
HCC1_ATGAGGGAGAAGCGGG-1	HCC1	Scissor-	T cell	T cell_Scissor-	T cell_Scissor-#HCC1	-1.14246	-4.26579	-2.42121	0.0589736	1.55021	1.07032
HCC1_ATGAGGGAGACTGGGT-1	HCC1	0	Macrophage	Macrophage_0	Macrophage_0#HCC1	3.819	3.18254	2.08656	-9.82633	2.08242	2.06039
HCC1_ATGAGGGAGGCCCACT-1	HCC1	0	T cell	T cell_0	T cell_0#HCC1	0.794303	-3.03462	-2.66454	-4.59477	3.47292	4.00128
HCC1_ATGAGGGCAATGGGTG-1	HCC1	0	Macrophage	Macrophage_0	Macrophage_0#HCC1	6.33407	8.01398	4.6481	-8.86519	1.04289	1.47464
HCC1_ATGAGGGGTGAGCGAT-1	HCC1	Scissor+	T cell	T cell_Scissor+	T cell_Scissor+#HCC1	-1.11957	-3.71345	-2.49851	-2.62824	2.72007	3.3533
HCC1_ATGAGGGTCAATCTTC-1	HCC1	Scissor+	Macrophage	Macrophage_Scissor+	Macrophage_Scissor+#HCC1	5.66766	8.5663	3.87056	-10.4228	-0.449228	-4.26077
HCC1_ATGAGTCAGATGTAGT-1	HCC1	Scissor+	Macrophage	Macrophage_Scissor+	Macrophage_Scissor+#HCC1	3.81872	8.69928	-0.472318	-11.4702	-1.86671	-2.64327
HCC1_ATGAGTCAGCACTCAT-1	HCC1	Scissor+	Macrophage	Macrophage_Scissor+	Macrophage_Scissor+#HCC1	4.7941	11.7635	4.97125	-8.23612	-0.192332	-0.89601
HCC1_ATGAGTCAGCATTTGC-1	HCC1	0	Macrophage	Macrophage_0	Macrophage_0#HCC1	0.00240787	-0.131402	0.793574	-10.3879	1.24668	-1.24236
HCC1_ATGAGTCAGCCGCACT-1	HCC1	Scissor+	Macrophage	Macrophage_Scissor+	Macrophage_Scissor+#HCC1	3.73661	14.7127	5.33513	-10.5094	-8.10716	-9.12618
HCC1_ATGAGTCAGCCTTCTC-1	HCC1	0	T cell	T cell_0	T cell_0#HCC1	-0.503385	-4.45115	-2.7299	-2.57997	3.79106	3.8863
HCC1_ATGAGTCAGCTAAATG-1	HCC1	0	NK	NK_0	NK_0#HCC1	-1.1994	-4.14405	-1.34664	-0.793689	4.65669	3.00363
HCC1_ATGAGTCAGGTCACCC-1	HCC1	0	Macrophage	Macrophage_0	Macrophage_0#HCC1	4.53457	2.10162	3.07266	-9.1015	3.15912	2.23452
HCC1_ATGAGTCAGTTGCTGT-1	HCC1	0	Macrophage	Macrophage_0	Macrophage_0#HCC1	6.33787	5.47369	2.21036	-9.66864	-1.94132	-3.38865
HCC1_ATGAGTCCATATAGCC-1	HCC1	Scissor-	Macrophage	Macrophage_Scissor-	Macrophage_Scissor-#HCC1	0.606937	2.42761	2.6924	-10.2156	0.125684	-2.05325
HCC1_ATGAGTCGTTCCGCGA-1	HCC1	Scissor+	Macrophage	Macrophage_Scissor+	Macrophage_Scissor+#HCC1	5.64405	4.22388	2.75871	-8.44271	0.524336	-1.22747
HCC1_ATGAGTCGTTTACCAG-1	HCC1	Scissor+	Macrophage	Macrophage_Scissor+	Macrophage_Scissor+#HCC1	3.45481	7.42412	2.99059	-9.09283	-1.40956	-2.97759
HCC1_ATGAGTCGTTTCGCTC-1	HCC1	0	T cell	T cell_0	T cell_0#HCC1	-0.903453	-3.79694	-3.70516	-1.91808	4.55418	5.44579
HCC1_ATGAGTCTCCGTTTCG-1	HCC1	Scissor+	Macrophage	Macrophage_Scissor+	Macrophage_Scissor+#HCC1	1.23779	7.52219	4.72339	-9.61046	-1.10158	-0.968841
HCC1_ATGAGTCTCGGTCTAA-1	HCC1	0	NK	NK_0	NK_0#HCC1	-0.568166	-2.86931	-1.77411	-12.8724	4.51493	3.74211
HCC1_ATGATCGAGCAAACAT-1	HCC1	0	T cell	T cell_0	T cell_0#HCC1	0.0602672	-1.8958	-3.08109	-3.40938	0.865879	2.38226
HCC1_ATGATCGAGCCAGACA-1	HCC1	0	Macrophage	Macrophage_0	Macrophage_0#HCC1	1.22955	4.20727	-2.68016	-12.7074	-3.61388	-7.0383
HCC1_ATGATCGCAACGGCCT-1	HCC1	0	Macrophage	Macrophage_0	Macrophage_0#HCC1	4.52209	3.40909	3.04125	-6.94631	2.90591	1.76704
HCC1_ATGATCGCAATAGTGA-1	HCC1	0	Macrophage	Macrophage_0	Macrophage_0#HCC1	3.71221	5.65976	-0.80971	-11.5762	0.45402	-0.375757
HCC1_ATGATCGCACAATTCG-1	HCC1	0	NK	NK_0	NK_0#HCC1	-2.71556	-3.86215	-1.69106	-3.0382	2.50221	2.28366
HCC1_ATGATCGCACGAAAGC-1	HCC1	Scissor-	Macrophage	Macrophage_Scissor-	Macrophage_Scissor-#HCC1	1.52494	2.25255	0.999799	-8.73521	-7.86557	-8.02688
HCC1_ATGATCGCATGAGAAT-1	HCC1	0	T cell	T cell_0	T cell_0#HCC1	-2.35138	-5.44153	-1.76648	-3.35554	3.14734	2.74855
HCC1_ATGATCGGTCTTAGTG-1	HCC1	Scissor-	Macrophage	Macrophage_Scissor-	Macrophage_Scissor-#HCC1	1.91827	-1.81853	1.20334	-5.13809	1.45557	2.77275
HCC1_ATGATCGGTGAGTTGG-1	HCC1	0	T cell	T cell_0	T cell_0#HCC1	0.993825	-2.72358	-1.73745	-2.5513	4.67141	4.33778
HCC1_ATGCATGAGACTGGGT-1	HCC1	0	Macrophage	Macrophage_0	Macrophage_0#HCC1	5.62008	4.95163	2.2369	-9.64349	-3.29938	-3.5131
HCC1_ATGCATGAGCGTATGG-1	HCC1	0	T cell	T cell_0	T cell_0#HCC1	-0.597509	-2.42045	-2.70446	-2.05156	2.10576	2.39891
HCC1_ATGCATGAGGCTAAAT-1	HCC1	Scissor-	T cell	T cell_Scissor-	T cell_Scissor-#HCC1	-0.46073	-3.30896	-1.04158	-2.58885	0.172169	1.70138
HCC1_ATGCATGAGGGTGAAA-1	HCC1	Scissor-	Macrophage	Macrophage_Scissor-	Macrophage_Scissor-#HCC1	3.40691	3.45443	-1.3692	-6.40341	-1.14797	-0.896657
HCC1_ATGCATGCAAACACCT-1	HCC1	Scissor-	Macrophage	Macrophage_Scissor-	Macrophage_Scissor-#HCC1	5.26053	4.08747	1.506	-10.2233	0.229157	-1.22718
HCC1_ATGCATGCAACCGATT-1	HCC1	Scissor-	T cell	T cell_Scissor-	T cell_Scissor-#HCC1	-0.0190355	-1.46141	-2.97638	3.52849	1.51795	0.9192
HCC1_ATGCATGCACATCCCT-1	HCC1	Scissor-	Hepatocyte	Hepatocyte_Scissor-	Hepatocyte_Scissor-#HCC1	1.18057	0.0525901	-3.3342	-15.7305	-0.148585	-0.36893
HCC1_ATGCATGCACGGCACT-1	HCC1	0	T cell	T cell_0	T cell_0#HCC1	0.666065	-2.77877	-2.0479	-2.9579	1.39108	0.652581
HCC1_ATGCATGCACTTTATC-1	HCC1	0	B cell	B cell_0	B cell_0#HCC1	0.244597	-3.41237	-3.35373	-6.73893	5.51342	4.53778
HCC1_ATGCATGCATCGCTAA-1	HCC1	Scissor+	Macrophage	Macrophage_Scissor+	Macrophage_Scissor+#HCC1	3.48069	11.5117	6.17711	-9.00468	-1.96885	-5.14925
HCC1_ATGCATGGTGCCGAAA-1	HCC1	Scissor-	Fibroblast	Fibroblast_Scissor-	Fibroblast_Scissor-#HCC1	4.09969	0.414978	-2.0257	-3.51488	2.5934	1.59766
HCC1_ATGCATGGTGGACCTC-1	HCC1	Scissor-	T cell	T cell_Scissor-	T cell_Scissor-#HCC1	0.770287	-1.75124	-1.69509	-3.90219	2.94587	3.18807
HCC1_ATGCATGTCCGATTAG-1	HCC1	0	Macrophage	Macrophage_0	Macrophage_0#HCC1	1.65875	6.0935	-2.17651	-9.79606	-0.890682	-1.61121
HCC1_ATGCCTCAGCATGATA-1	HCC1	Scissor-	T cell	T cell_Scissor-	T cell_Scissor-#HCC1	-0.408522	-2.45675	-2.44319	-3.02295	1.22614	0.53778
HCC1_ATGCCTCAGTAAACGT-1	HCC1	0	Macrophage	Macrophage_0	Macrophage_0#HCC1	2.67487	6.92885	-1.35113	-12.3316	-2.5903	-6.36368
HCC1_ATGCCTCAGTTACGTC-1	HCC1	0	Macrophage	Macrophage_0	Macrophage_0#HCC1	5.68371	11.4215	4.00038	-8.4096	-0.16558	-2.96511
HCC1_ATGCCTCCACGCTGAC-1	HCC1	0	T cell	T cell_0	T cell_0#HCC1	-2.74132	-3.71972	-2.05465	-3.77698	0.77043	1.36233
HCC1_ATGCCTCCAGCATACT-1	HCC1	Scissor-	Macrophage	Macrophage_Scissor-	Macrophage_Scissor-#HCC1	0.10704	-2.43559	4.01106	-10.7353	-0.348606	-2.20072
HCC1_ATGCCTCTCAACTTTC-1	HCC1	Scissor+	Macrophage	Macrophage_Scissor+	Macrophage_Scissor+#HCC1	3.34769	10.673	4.64097	-8.84258	-1.69787	-1.29965
HCC1_ATGCCTCTCAGCCTTC-1	HCC1	0	Macrophage	Macrophage_0	Macrophage_0#HCC1	4.31843	7.54317	3.80265	-9.94754	-1.52139	-3.99125
HCC1_ATGCCTCTCCAAACCA-1	HCC1	0	Macrophage	Macrophage_0	Macrophage_0#HCC1	3.54496	8.13541	2.65529	-8.61795	0.213141	0.106465
HCC1_ATGCGATAGACCATGG-1	HCC1	0	Macrophage	Macrophage_0	Macrophage_0#HCC1	6.67047	4.41605	0.900859	-13.0202	0.180481	0.0697556
HCC1_ATGCGATCACCAGCCA-1	HCC1	0	Macrophage	Macrophage_0	Macrophage_0#HCC1	4.4428	8.04648	2.66893	-8.93421	1.50713	1.36002
HCC1_ATGCGATCATCCGTTC-1	HCC1	0	Macrophage	Macrophage_0	Macrophage_0#HCC1	1.8674	6.82537	3.52062	-8.53456	-4.2799	-4.94737
HCC1_ATGCGATCATGAAGCG-1	HCC1	0	T cell	T cell_0	T cell_0#HCC1	0.584522	-3.73308	-2.87027	-1.42118	0.192964	0.175172
HCC1_ATGCGATGTAAGCTCT-1	HCC1	0	T cell	T cell_0	T cell_0#HCC1	-1.06098	-1.5513	-1.78521	-4.95204	3.03011	4.10153
HCC1_ATGCGATGTCAACGCC-1	HCC1	0	Macrophage	Macrophage_0	Macrophage_0#HCC1	8.96404	4.23431	2.52719	-7.41635	3.01394	2.44677
HCC1_ATGCGATGTTTACCAG-1	HCC1	Scissor+	T cell	T cell_Scissor+	T cell_Scissor+#HCC1	-2.05019	-4.11143	-3.982	-1.50944	3.19659	3.0287
HCC1_ATGCGATTCAGAGTGG-1	HCC1	0	Macrophage	Macrophage_0	Macrophage_0#HCC1	2.55886	5.40959	2.91973	-9.68649	1.56722	0.609242
HCC1_ATGCGATTCTGTCAGA-1	HCC1	Scissor+	Macrophage	Macrophage_Scissor+	Macrophage_Scissor+#HCC1	3.28568	11.8742	2.71679	-7.70063	-1.47712	-3.37539
HCC1_ATGCGATTCTTGGGCG-1	HCC1	Scissor-	NK	NK_Scissor-	NK_Scissor-#HCC1	-2.76341	-4.61184	-2.56107	-3.26307	0.930694	1.73212
HCC1_ATGGAGGAGAATTCAG-1	HCC1	0	Macrophage	Macrophage_0	Macrophage_0#HCC1	1.31172	0.769076	0.0404152	-8.38354	1.56094	1.30606
HCC1_ATGGAGGCACAGAGCA-1	HCC1	0	Macrophage	Macrophage_0	Macrophage_0#HCC1	6.56602	7.31187	2.18176	-10.5475	-0.385985	-1.32454
HCC1_ATGGAGGCAGCCGGTT-1	HCC1	0	Macrophage	Macrophage_0	Macrophage_0#HCC1	4.74443	0.3849	0.477814	-6.55322	3.13644	2.84854
HCC1_ATGGAGGGTCGCACGT-1	HCC1	Scissor-	Macrophage	Macrophage_Scissor-	Macrophage_Scissor-#HCC1	5.62949	3.78342	1.7458	-13.5287	1.21907	0.494711
HCC1_ATGGAGGTCCTACCGT-1	HCC1	Scissor+	Macrophage	Macrophage_Scissor+	Macrophage_Scissor+#HCC1	5.10148	2.89572	-0.0650338	-12.9238	-4.1438	-5.15164
HCC1_ATGGAGGTCGAGAGCA-1	HCC1	0	Macrophage	Macrophage_0	Macrophage_0#HCC1	4.2578	4.00637	0.620314	-14.1758	-1.29212	-3.76618
HCC1_ATGGAGGTCGGCTTCT-1	HCC1	Scissor-	Macrophage	Macrophage_Scissor-	Macrophage_Scissor-#HCC1	-6.03764	-3.58424	-1.77175	-16.8797	-1.81998	-0.356891
HCC1_ATGGATCAGGTGCCTC-1	HCC1	Scissor-	T cell	T cell_Scissor-	T cell_Scissor-#HCC1	-0.410516	-3.6755	-1.9685	-3.29919	-0.704546	0.190073
HCC1_ATGGATCCAAGAATAC-1	HCC1	Scissor+	T cell	T cell_Scissor+	T cell_Scissor+#HCC1	3.864	-2.73436	-2.63529	1.62473	-0.63712	-0.640644
HCC1_ATGGATCCAGAAGTTA-1	HCC1	0	Macrophage	Macrophage_0	Macrophage_0#HCC1	6.85394	10.024	5.63498	-7.91336	1.39296	0.100269
HCC1_ATGGATCCATAGGCGA-1	HCC1	Scissor-	T cell	T cell_Scissor-	T cell_Scissor-#HCC1	1.39607	-2.09478	-2.73537	-2.75947	1.71113	0.97013
HCC1_ATGGATCTCGCCTCTA-1	HCC1	0	Macrophage	Macrophage_0	Macrophage_0#HCC1	2.67715	2.28509	1.69063	-8.32086	1.92283	0.569867
HCC1_ATGGGAGAGGATCACG-1	HCC1	Scissor-	Macrophage	Macrophage_Scissor-	Macrophage_Scissor-#HCC1	7.40208	7.19793	1.77202	-6.7697	3.37967	3.1718
HCC1_ATGGGAGAGTTGCGAG-1	HCC1	Scissor-	T cell	T cell_Scissor-	T cell_Scissor-#HCC1	-0.645242	-2.02377	-2.07497	-3.07349	1.6505	3.35686
HCC1_ATGGGAGCACCCTGTT-1	HCC1	0	Macrophage	Macrophage_0	Macrophage_0#HCC1	5.96191	12.0224	2.68131	-10.8024	-5.89713	-6.16841
HCC1_ATGGGAGCACTGCACG-1	HCC1	0	NK	NK_0	NK_0#HCC1	-1.52477	-3.33473	-2.07916	0.321879	1.61814	2.85713
HCC1_ATGGGAGCAGAAATTG-1	HCC1	Scissor+	Macrophage	Macrophage_Scissor+	Macrophage_Scissor+#HCC1	6.7565	6.88579	2.1606	-9.16217	-4.24599	-5.36556
HCC1_ATGGGAGGTATGAGCG-1	HCC1	Scissor-	Macrophage	Macrophage_Scissor-	Macrophage_Scissor-#HCC1	6.16781	5.63087	5.67506	-7.34852	1.84272	1.36782
HCC1_ATGGGAGTCCTGTAAG-1	HCC1	Scissor-	Macrophage	Macrophage_Scissor-	Macrophage_Scissor-#HCC1	3.23988	-0.766053	5.09784	-8.92646	3.12693	1.3616
HCC1_ATGGGAGTCGAGAGCA-1	HCC1	0	Macrophage	Macrophage_0	Macrophage_0#HCC1	1.26526	4.77731	4.43603	-12.5657	-0.339295	-1.10001
HCC1_ATGGGAGTCGGCCTTT-1	HCC1	Scissor+	Macrophage	Macrophage_Scissor+	Macrophage_Scissor+#HCC1	6.11306	10.5332	5.41075	-8.53125	-0.908288	-1.06445
HCC1_ATGGGAGTCGTTCTAT-1	HCC1	Scissor-	T cell	T cell_Scissor-	T cell_Scissor-#HCC1	-1.54323	-3.78078	-3.59442	-3.29922	1.50985	3.11291
HCC1_ATGGGAGTCTGGTGCG-1	HCC1	Scissor-	Macrophage	Macrophage_Scissor-	Macrophage_Scissor-#HCC1	2.56069	14.2866	6.07026	-9.86236	-4.42388	-4.04708
HCC1_ATGGGTTAGCCGAACA-1	HCC1	0	Macrophage	Macrophage_0	Macrophage_0#HCC1	2.1111	0.766469	3.40959	-8.5308	2.54923	2.61749
HCC1_ATGGGTTAGGACGCAT-1	HCC1	Scissor+	Macrophage	Macrophage_Scissor+	Macrophage_Scissor+#HCC1	4.59301	12.6864	7.38172	-9.88888	-5.27042	-5.19494
HCC1_ATGGGTTCAGAGCTAG-1	HCC1	Scissor+	Macrophage	Macrophage_Scissor+	Macrophage_Scissor+#HCC1	1.38863	1.82422	0.865505	-12.7373	-1.43471	-1.25857
HCC1_ATGGGTTGTCATCTAG-1	HCC1	Scissor+	Macrophage	Macrophage_Scissor+	Macrophage_Scissor+#HCC1	5.02636	5.76599	4.2624	-7.45678	1.20011	0.28784
HCC1_ATGGGTTGTGACAACG-1	HCC1	Scissor-	Macrophage	Macrophage_Scissor-	Macrophage_Scissor-#HCC1	4.30775	2.7866	-0.304076	-12.4849	-3.70992	-3.91874
HCC1_ATGGGTTTCCACCTGT-1	HCC1	Scissor-	Macrophage	Macrophage_Scissor-	Macrophage_Scissor-#HCC1	4.27099	-1.77282	2.91171	-11.0515	1.81581	0.822456
HCC1_ATGGGTTTCCTCTTTC-1	HCC1	0	NK	NK_0	NK_0#HCC1	-1.65029	-4.61202	-3.8364	0.239535	0.335662	0.440029
HCC1_ATGGGTTTCGAAGAAT-1	HCC1	Scissor+	Macrophage	Macrophage_Scissor+	Macrophage_Scissor+#HCC1	4.21698	10.058	2.136	-7.61833	-2.33541	-4.25493
HCC1_ATGGTTGAGAAATCCA-1	HCC1	0	Macrophage	Macrophage_0	Macrophage_0#HCC1	2.7643	11.2099	6.98501	-9.50505	-0.215354	-1.35261
HCC1_ATGGTTGCAAGTGGAC-1	HCC1	Scissor-	NK	NK_Scissor-	NK_Scissor-#HCC1	-2.59233	-1.98308	-3.04803	-3.42877	3.48628	4.0715
HCC1_ATGGTTGCAGACCAAG-1	HCC1	0	Macrophage	Macrophage_0	Macrophage_0#HCC1	4.63854	3.43184	2.81622	-10.4854	0.0384483	-0.959402
HCC1_ATGGTTGCATTCTGTT-1	HCC1	0	Macrophage	Macrophage_0	Macrophage_0#HCC1	7.93284	10.963	2.4789	-10.0969	-3.26165	-3.80535
HCC1_ATGGTTGGTCCGGCAT-1	HCC1	Scissor-	Macrophage	Macrophage_Scissor-	Macrophage_Scissor-#HCC1	6.28414	6.04527	2.57889	-13.3985	-0.211941	-1.88867
HCC1_ATGGTTGTCAACACGT-1	HCC1	Scissor+	Macrophage	Macrophage_Scissor+	Macrophage_Scissor+#HCC1	9.18719	7.63082	2.31095	-9.96413	-5.64702	-7.51189
HCC1_ATGGTTGTCAGCGGAA-1	HCC1	Scissor-	Macrophage	Macrophage_Scissor-	Macrophage_Scissor-#HCC1	2.40897	-0.786213	3.71418	-8.84166	4.22516	3.12205
HCC1_ATGTCCCAGGTACAAT-1	HCC1	Scissor-	Fibroblast	Fibroblast_Scissor-	Fibroblast_Scissor-#HCC1	4.78256	0.0907616	-1.68123	-9.02606	1.01859	-0.635391
HCC1_ATGTCCCAGTCTCGTA-1	HCC1	0	Macrophage	Macrophage_0	Macrophage_0#HCC1	2.67496	5.2439	-0.997304	-10.285	-2.13859	-4.96571
HCC1_ATGTCCCAGTCTTCCC-1	HCC1	0	Macrophage	Macrophage_0	Macrophage_0#HCC1	4.82389	5.94302	-0.577639	-11.0235	1.28681	-0.612646
HCC1_ATGTCCCCAATTGTGC-1	HCC1	Scissor-	NK	NK_Scissor-	NK_Scissor-#HCC1	-0.427709	-3.44663	-2.16631	0.280542	2.34199	2.49546
HCC1_ATGTCCCGTCACTCGG-1	HCC1	Scissor-	Macrophage	Macrophage_Scissor-	Macrophage_Scissor-#HCC1	3.38625	5.29335	2.02816	-10.0028	-0.474639	-3.52519
HCC1_ATGTCCCGTGGGATTG-1	HCC1	Scissor-	Macrophage	Macrophage_Scissor-	Macrophage_Scissor-#HCC1	5.26618	5.30639	3.29361	-9.28457	0.444778	-0.836741
HCC1_ATGTCCCTCCATTGGA-1	HCC1	Scissor-	Macrophage	Macrophage_Scissor-	Macrophage_Scissor-#HCC1	4.41218	1.15971	2.56319	-8.52558	-1.02816	-2.84628
HCC1_ATGTCCCTCCGGACGT-1	HCC1	Scissor+	Macrophage	Macrophage_Scissor+	Macrophage_Scissor+#HCC1	3.59355	8.77523	3.66031	-8.7687	2.71996	0.688656
HCC1_ATGTCTTAGAGCTGAC-1	HCC1	0	Fibroblast	Fibroblast_0	Fibroblast_0#HCC1	6.08312	4.22565	2.04937	-6.49319	1.34632	0.513789
HCC1_ATGTCTTAGAGTCACG-1	HCC1	Scissor+	Macrophage	Macrophage_Scissor+	Macrophage_Scissor+#HCC1	4.26532	6.33552	-0.49426	-12.2518	-4.23939	-4.69822
HCC1_ATGTCTTAGGACAGTC-1	HCC1	0	Macrophage	Macrophage_0	Macrophage_0#HCC1	5.02584	11.7683	3.52065	-9.96163	-0.0197099	-0.900023
HCC1_ATGTCTTCAGGCTACC-1	HCC1	Scissor-	Macrophage	Macrophage_Scissor-	Macrophage_Scissor-#HCC1	2.30453	2.71114	2.31003	-9.44294	-5.33977	-4.19818
HCC1_ATGTCTTCAGTTTCAG-1	HCC1	Scissor-	Hepatocyte	Hepatocyte_Scissor-	Hepatocyte_Scissor-#HCC1	-0.484792	1.28917	-2.14724	-15.8863	-1.67953	-4.00987
HCC1_ATGTCTTGTCATTGCA-1	HCC1	Scissor-	T cell	T cell_Scissor-	T cell_Scissor-#HCC1	-1.95078	-4.23468	-3.51445	-3.97842	2.10767	1.73453
HCC1_ATTACCTAGAGGTCAC-1	HCC1	0	Macrophage	Macrophage_0	Macrophage_0#HCC1	1.44684	11.7164	3.26687	-12.1288	-1.82911	-3.25281
HCC1_ATTACCTAGGTACAAT-1	HCC1	Scissor-	T cell	T cell_Scissor-	T cell_Scissor-#HCC1	0.576057	-5.36537	-2.74015	-1.30741	-2.48178	1.19377
HCC1_ATTACCTCACGTCGTG-1	HCC1	0	Macrophage	Macrophage_0	Macrophage_0#HCC1	0.857891	7.84024	2.80424	-9.72214	-2.79405	-2.50488
HCC1_ATTACCTCAGCTCTGG-1	HCC1	0	Macrophage	Macrophage_0	Macrophage_0#HCC1	7.03164	6.96825	1.50258	-8.13824	1.88604	1.38633
HCC1_ATTACCTTCCATTTGT-1	HCC1	Scissor+	Macrophage	Macrophage_Scissor+	Macrophage_Scissor+#HCC1	6.15952	5.70831	3.85737	-8.61716	2.11151	1.47387
HCC1_ATTACCTTCCTATTTG-1	HCC1	Scissor+	Macrophage	Macrophage_Scissor+	Macrophage_Scissor+#HCC1	6.52133	14.4889	5.57133	-8.70522	-3.59486	-5.24517
HCC1_ATTACTCAGCATCAGG-1	HCC1	Scissor-	Macrophage	Macrophage_Scissor-	Macrophage_Scissor-#HCC1	5.72684	2.20266	2.91531	-8.10763	2.90827	1.96517
HCC1_ATTACTCAGCGTTGTT-1	HCC1	Scissor+	Macrophage	Macrophage_Scissor+	Macrophage_Scissor+#HCC1	3.65044	2.83738	-0.291205	-11.1219	0.23566	-2.74989
HCC1_ATTACTCCAATTAGGA-1	HCC1	0	Macrophage	Macrophage_0	Macrophage_0#HCC1	6.90879	3.2906	-0.611179	-10.4199	1.4832	-1.21934
HCC1_ATTACTCCACATTCTT-1	HCC1	Scissor-	Macrophage	Macrophage_Scissor-	Macrophage_Scissor-#HCC1	6.67406	1.82702	0.566664	-9.53007	-1.06434	-3.23545
HCC1_ATTACTCCATGGGAAC-1	HCC1	Scissor-	NK	NK_Scissor-	NK_Scissor-#HCC1	-6.12842	-4.84301	-3.90957	-6.00456	-2.93907	-1.76426
HCC1_ATTACTCGTCAATCTG-1	HCC1	Scissor-	NK	NK_Scissor-	NK_Scissor-#HCC1	-2.98088	-2.25824	-3.39626	-4.17195	-9.64987	-1.978
HCC1_ATTACTCTCAAATGCC-1	HCC1	Scissor-	Macrophage	Macrophage_Scissor-	Macrophage_Scissor-#HCC1	6.44424	7.52613	2.07984	-9.92401	2.3424	1.28461
HCC1_ATTACTCTCCATCAGA-1	HCC1	Scissor-	T cell	T cell_Scissor-	T cell_Scissor-#HCC1	1.05103	-4.25665	-3.29464	-2.06727	1.94489	-0.719793
HCC1_ATTACTCTCGACATTG-1	HCC1	0	NK	NK_0	NK_0#HCC1	-4.78384	-2.90778	-3.43322	-1.16702	-8.73182	-13.8919
HCC1_ATTACTCTCGTCTAAG-1	HCC1	Scissor+	Hepatocyte	Hepatocyte_Scissor+	Hepatocyte_Scissor+#HCC1	-0.0340543	-0.553387	-4.4076	-13.3617	1.31298	2.71576
HCC1_ATTATCCCACTCCACT-1	HCC1	Scissor+	T cell	T cell_Scissor+	T cell_Scissor+#HCC1	-1.4067	-1.35093	-0.509187	-1.71292	-0.701628	-0.228208
HCC1_ATTATCCGTATCGGTT-1	HCC1	Scissor+	Macrophage	Macrophage_Scissor+	Macrophage_Scissor+#HCC1	2.97933	10.211	2.9893	-9.39675	-1.23044	-3.48583
HCC1_ATTATCCGTGTTAGCT-1	HCC1	0	Macrophage	Macrophage_0	Macrophage_0#HCC1	0.906472	-2.21928	1.64597	-6.62104	5.44341	4.34293
HCC1_ATTATCCGTTGAGTCT-1	HCC1	Scissor-	Macrophage	Macrophage_Scissor-	Macrophage_Scissor-#HCC1	5.6527	2.69591	1.13548	-13.0137	1.11883	0.186451
HCC1_ATTATCCTCCATGATG-1	HCC1	0	Macrophage	Macrophage_0	Macrophage_0#HCC1	5.21302	4.86318	3.34143	-8.58276	2.49315	1.40835
HCC1_ATTATCCTCTCCCTAG-1	HCC1	Scissor+	Macrophage	Macrophage_Scissor+	Macrophage_Scissor+#HCC1	5.45576	12.1135	4.80882	-9.16442	-1.1413	-3.8352
HCC1_ATTCACTAGGCACTAG-1	HCC1	Scissor-	Macrophage	Macrophage_Scissor-	Macrophage_Scissor-#HCC1	1.6659	-1.48113	3.09442	-9.08492	0.185915	0.962992
HCC1_ATTCACTAGTCGAGGT-1	HCC1	0	Macrophage	Macrophage_0	Macrophage_0#HCC1	7.20807	6.05555	-0.713264	-11.7736	0.88981	-0.0372767
HCC1_ATTCACTCACAGTCCG-1	HCC1	0	Macrophage	Macrophage_0	Macrophage_0#HCC1	6.41194	8.7029	2.78071	-10.4919	-6.64366	-7.86681
HCC1_ATTCACTGTTATAGCC-1	HCC1	Scissor+	Macrophage	Macrophage_Scissor+	Macrophage_Scissor+#HCC1	4.03355	9.39907	6.31725	-7.72378	1.66777	0.203881
HCC1_ATTCACTTCAAAGGTA-1	HCC1	Scissor-	Macrophage	Macrophage_Scissor-	Macrophage_Scissor-#HCC1	6.47234	2.49446	2.64542	-7.84829	-2.60127	-4.91482
HCC1_ATTCACTTCAACGTGT-1	HCC1	Scissor-	Macrophage	Macrophage_Scissor-	Macrophage_Scissor-#HCC1	3.54583	8.73946	3.30932	-8.1607	-4.7103	-3.45902
HCC1_ATTCAGGAGGCTGAAC-1	HCC1	Scissor-	T cell	T cell_Scissor-	T cell_Scissor-#HCC1	-1.13675	-1.54051	-2.94027	-2.50487	0.681683	1.91932
HCC1_ATTCAGGCACGGGCTT-1	HCC1	0	Macrophage	Macrophage_0	Macrophage_0#HCC1	3.7072	16.2868	7.79963	-9.29125	-1.67061	-3.85889
HCC1_ATTCAGGGTGCATTAC-1	HCC1	0	Macrophage	Macrophage_0	Macrophage_0#HCC1	5.89911	11.9829	5.35138	-8.69727	0.134217	-0.428326
HCC1_ATTCAGGGTTGAAGTA-1	HCC1	0	Macrophage	Macrophage_0	Macrophage_0#HCC1	3.19898	3.76062	-0.462216	-10.4147	-1.8526	-2.85839
HCC1_ATTCAGGTCCAGGACC-1	HCC1	0	NK	NK_0	NK_0#HCC1	0.530224	-4.15632	-3.39871	-0.212031	3.22998	3.7626
HCC1_ATTCAGGTCCGACAGC-1	HCC1	0	T cell	T cell_0	T cell_0#HCC1	0.370754	-3.45456	-1.04959	-1.51802	0.760586	1.12296
HCC1_ATTCAGGTCGACGCTG-1	HCC1	Scissor-	Macrophage	Macrophage_Scissor-	Macrophage_Scissor-#HCC1	4.96592	5.48921	3.81121	-9.10684	2.31938	2.00395
HCC1_ATTCAGGTCGAGTGAG-1	HCC1	0	T cell	T cell_0	T cell_0#HCC1	0.584533	-3.31862	-1.47115	-3.33618	4.66721	3.60053
HCC1_ATTCAGGTCGCCTCTA-1	HCC1	0	Macrophage	Macrophage_0	Macrophage_0#HCC1	7.89627	2.79065	1.22557	-9.26856	0.682443	-0.0254097
HCC1_ATTCATCAGACAGCGT-1	HCC1	Scissor+	Macrophage	Macrophage_Scissor+	Macrophage_Scissor+#HCC1	6.68612	4.90156	1.43288	-12.6343	1.40782	1.08278
HCC1_ATTCATCAGCGTACAG-1	HCC1	0	Macrophage	Macrophage_0	Macrophage_0#HCC1	3.47296	8.19416	4.04709	-11.2885	0.245252	-0.632925
HCC1_ATTCATCAGGAATCGC-1	HCC1	0	T cell	T cell_0	T cell_0#HCC1	0.556685	-3.83216	-1.7852	-6.12407	-1.05101	-0.581866
HCC1_ATTCATCCAACCAGAG-1	HCC1	Scissor-	Macrophage	Macrophage_Scissor-	Macrophage_Scissor-#HCC1	-2.00477	-2.27087	-2.81398	-15.5777	-1.01563	-1.35869
HCC1_ATTCATCCAGTCGGAA-1	HCC1	Scissor-	Macrophage	Macrophage_Scissor-	Macrophage_Scissor-#HCC1	0.487707	-0.769518	1.98239	-9.53576	3.63278	1.89501
HCC1_ATTCATCGTATACGGG-1	HCC1	0	Macrophage	Macrophage_0	Macrophage_0#HCC1	3.18658	11.0214	3.69186	-8.95936	0.57414	-0.458108
HCC1_ATTCCATAGGAAGTGA-1	HCC1	0	T cell	T cell_0	T cell_0#HCC1	-2.34153	-3.71174	-2.75226	-3.75824	-1.77187	0.555141
HCC1_ATTCCATCAAAGACGC-1	HCC1	0	Macrophage	Macrophage_0	Macrophage_0#HCC1	0.292294	5.5364	1.36934	-9.2539	-2.60535	-2.97309
HCC1_ATTCCATCAAAGCGTG-1	HCC1	0	Macrophage	Macrophage_0	Macrophage_0#HCC1	2.864	13.5041	5.13692	-9.11554	0.221416	-2.08736
HCC1_ATTCCATCACAATTCG-1	HCC1	Scissor-	Macrophage	Macrophage_Scissor-	Macrophage_Scissor-#HCC1	4.87305	4.80616	2.76165	-8.14263	0.972128	1.25991
HCC1_ATTCCATCAGACCCGT-1	HCC1	0	Macrophage	Macrophage_0	Macrophage_0#HCC1	4.83767	11.9881	4.03711	-10.1316	-1.71564	-2.67757
HCC1_ATTCCATCAGGTTACT-1	HCC1	0	Macrophage	Macrophage_0	Macrophage_0#HCC1	4.83847	14.519	7.05794	-9.71549	-2.42215	-4.06887
HCC1_ATTCCATGTACAAGCG-1	HCC1	0	NK	NK_0	NK_0#HCC1	0.743143	-2.2041	-3.0002	-3.76413	3.23133	3.03517
HCC1_ATTCCATGTTCGTAAC-1	HCC1	Scissor-	Macrophage	Macrophage_Scissor-	Macrophage_Scissor-#HCC1	2.80773	-1.05734	2.81312	-6.58817	3.22744	2.78888
HCC1_ATTCCATTCGGTGAAG-1	HCC1	0	T cell	T cell_0	T cell_0#HCC1	-1.63571	-3.80018	-2.58208	-2.43535	1.79741	3.15439
HCC1_ATTCCCGAGAAAGCGA-1	HCC1	0	T cell	T cell_0	T cell_0#HCC1	0.634302	-3.8222	-3.67022	-4.00312	5.12352	4.99228
HCC1_ATTCCCGAGATCCGAG-1	HCC1	Scissor-	NK	NK_Scissor-	NK_Scissor-#HCC1	2.25189	-2.42376	-3.14733	-1.50258	3.41548	3.67516
HCC1_ATTCCCGAGCGAGTCA-1	HCC1	Scissor-	Macrophage	Macrophage_Scissor-	Macrophage_Scissor-#HCC1	4.37377	7.17425	1.81137	-11.9268	-3.34184	-3.91944
HCC1_ATTCCCGAGTTGAATG-1	HCC1	0	Macrophage	Macrophage_0	Macrophage_0#HCC1	3.65527	13.0544	4.75567	-7.80434	-0.867811	-3.97017
HCC1_ATTCCCGCAGGTGACA-1	HCC1	Scissor-	Fibroblast	Fibroblast_Scissor-	Fibroblast_Scissor-#HCC1	4.27443	-0.789202	-0.641963	-5.30103	2.39655	1.71483
HCC1_ATTCCCGCATCACAGT-1	HCC1	0	Macrophage	Macrophage_0	Macrophage_0#HCC1	4.84972	2.19349	3.72067	-10.7249	1.35748	0.186521
HCC1_ATTCCCGCATCGATAC-1	HCC1	Scissor+	T cell	T cell_Scissor+	T cell_Scissor+#HCC1	0.465603	-4.79086	-3.05422	-2.14632	4.6575	3.43043
HCC1_ATTCCCGGTACAGTCT-1	HCC1	0	Macrophage	Macrophage_0	Macrophage_0#HCC1	7.7907	5.80842	-0.490176	-11.8522	-4.08888	-4.06622
HCC1_ATTCCCGGTACGACAG-1	HCC1	Scissor+	Macrophage	Macrophage_Scissor+	Macrophage_Scissor+#HCC1	4.63592	9.89678	3.28776	-7.61497	-3.00678	-6.85123
HCC1_ATTCCCGGTCTACTGA-1	HCC1	Scissor-	Fibroblast	Fibroblast_Scissor-	Fibroblast_Scissor-#HCC1	3.53802	0.784295	-1.09106	-7.07954	2.08836	0.807424
HCC1_ATTCCCGGTGATCATC-1	HCC1	0	T cell	T cell_0	T cell_0#HCC1	-0.97517	-3.40994	-2.06117	-3.86359	0.903108	2.09408
HCC1_ATTCCCGGTGTTCGAT-1	HCC1	Scissor-	Macrophage	Macrophage_Scissor-	Macrophage_Scissor-#HCC1	4.41687	2.2533	2.46016	-8.45844	1.90004	2.0572
HCC1_ATTCCCGTCAGACAAA-1	HCC1	0	NK	NK_0	NK_0#HCC1	-7.07225	-2.71647	-2.06498	0.679651	-5.76002	-3.68839
HCC1_ATTCCCGTCTCCTGTG-1	HCC1	Scissor+	NK	NK_Scissor+	NK_Scissor+#HCC1	0.0220548	-2.53104	-3.71346	-1.40653	-1.40645	0.521417
HCC1_ATTCCCGTCTTGGTCC-1	HCC1	Scissor-	T cell	T cell_Scissor-	T cell_Scissor-#HCC1	1.39684	-3.01325	-3.05749	-2.15017	2.1662	2.10801
HCC1_ATTCCTAAGATGCAGC-1	HCC1	0	Macrophage	Macrophage_0	Macrophage_0#HCC1	5.77793	12.8293	3.04658	-10.392	-0.21464	-3.41691
HCC1_ATTCCTAAGCCTCGTG-1	HCC1	0	NK	NK_0	NK_0#HCC1	-2.04743	-5.41525	-2.13691	-2.46612	3.47148	3.99305
HCC1_ATTCCTAAGTTACGTC-1	HCC1	Scissor+	Macrophage	Macrophage_Scissor+	Macrophage_Scissor+#HCC1	3.3904	7.2385	3.70668	-9.85261	-5.54566	-7.63735
HCC1_ATTCCTACAATAGTCC-1	HCC1	Scissor-	Macrophage	Macrophage_Scissor-	Macrophage_Scissor-#HCC1	4.86062	3.53272	2.34411	-6.50554	0.821835	-0.447243
HCC1_ATTCCTACATCGTCCT-1	HCC1	0	Macrophage	Macrophage_0	Macrophage_0#HCC1	4.33267	1.9566	2.05957	-9.77654	-2.40734	-5.64422
HCC1_ATTCCTAGTAGCCCTG-1	HCC1	Scissor+	Macrophage	Macrophage_Scissor+	Macrophage_Scissor+#HCC1	5.96125	6.78081	2.44852	-10.118	-4.29806	-4.28954
HCC1_ATTCCTAGTCAACACT-1	HCC1	0	Macrophage	Macrophage_0	Macrophage_0#HCC1	4.32699	14.9113	5.7177	-9.71106	-1.43327	-4.16545
HCC1_ATTCCTAGTCTACGAT-1	HCC1	Scissor-	Macrophage	Macrophage_Scissor-	Macrophage_Scissor-#HCC1	5.70249	8.23962	4.93656	-8.16188	1.28087	-0.558812
HCC1_ATTCGTTAGATAGTGT-1	HCC1	0	Macrophage	Macrophage_0	Macrophage_0#HCC1	5.67762	9.28711	4.36411	-11.0103	-0.322076	-3.44899
HCC1_ATTCGTTAGCCTGAGA-1	HCC1	0	Macrophage	Macrophage_0	Macrophage_0#HCC1	5.27151	10.0777	3.88289	-8.40739	-0.679918	-0.604918
HCC1_ATTCGTTCACGAAGAC-1	HCC1	0	Macrophage	Macrophage_0	Macrophage_0#HCC1	5.53666	1.11389	-0.424454	-12.6868	4.00672	3.96654
HCC1_ATTCGTTGTGCCCAGT-1	HCC1	0	T cell	T cell_0	T cell_0#HCC1	-1.10971	-2.01221	-1.69694	-1.68711	3.18896	2.6543
HCC1_ATTCGTTGTTCTGAGT-1	HCC1	0	Macrophage	Macrophage_0	Macrophage_0#HCC1	3.0097	7.4085	5.5013	-10.6848	1.69865	1.58109
HCC1_ATTCGTTTCTACGCGG-1	HCC1	0	NK	NK_0	NK_0#HCC1	-0.665591	-2.93671	-2.52119	-2.95542	2.80228	2.73883
HCC1_ATTCTACAGACATCAA-1	HCC1	Scissor-	Hepatocyte	Hepatocyte_Scissor-	Hepatocyte_Scissor-#HCC1	5.6631	-1.64298	-3.84765	-14.4576	3.49167	1.69426
HCC1_ATTCTACAGATGGTAT-1	HCC1	0	Macrophage	Macrophage_0	Macrophage_0#HCC1	6.12955	9.36429	2.65889	-10.3629	-4.8065	-5.73104
HCC1_ATTCTACAGTGATTCC-1	HCC1	Scissor-	Macrophage	Macrophage_Scissor-	Macrophage_Scissor-#HCC1	6.94293	3.89322	1.87233	-10.1801	-0.940185	-1.8271
HCC1_ATTCTACCAATGTGGG-1	HCC1	0	Macrophage	Macrophage_0	Macrophage_0#HCC1	3.34268	9.45652	2.75156	-8.40636	1.89806	1.82709
HCC1_ATTCTACCACAGAAGC-1	HCC1	0	Macrophage	Macrophage_0	Macrophage_0#HCC1	2.47395	1.29802	0.911201	-6.75797	3.25091	2.43824
HCC1_ATTCTACCAGGCTTGC-1	HCC1	0	Macrophage	Macrophage_0	Macrophage_0#HCC1	2.37068	13.4712	3.55815	-10.5616	-1.88328	-4.40486
HCC1_ATTCTACCATGCCATA-1	HCC1	0	T cell	T cell_0	T cell_0#HCC1	1.80492	-3.92757	-3.03471	1.0689	2.10338	3.05911
HCC1_ATTCTACCATGCGTGC-1	HCC1	Scissor-	Macrophage	Macrophage_Scissor-	Macrophage_Scissor-#HCC1	4.01589	9.44335	3.40774	-9.42025	-4.82656	-5.44894
HCC1_ATTCTACGTAATCAGA-1	HCC1	0	Macrophage	Macrophage_0	Macrophage_0#HCC1	5.31717	8.21027	3.91732	-7.92308	1.32375	0.705326
HCC1_ATTCTACGTCATGACT-1	HCC1	0	Macrophage	Macrophage_0	Macrophage_0#HCC1	3.39893	7.14895	2.2917	-10.2876	-4.91577	-5.36253
HCC1_ATTCTACGTCTCGACG-1	HCC1	0	T cell	T cell_0	T cell_0#HCC1	-1.58951	-2.34214	-3.29041	-0.370339	0.204143	-0.0237951
HCC1_ATTCTACGTTGATCGT-1	HCC1	0	Hepatocyte	Hepatocyte_0	Hepatocyte_0#HCC1	4.33051	-1.85929	-1.63264	-13.7991	6.71971	5.72197
HCC1_ATTCTACTCCATAAGC-1	HCC1	0	Macrophage	Macrophage_0	Macrophage_0#HCC1	3.76941	3.15988	2.12977	-8.6429	1.13171	0.949428
HCC1_ATTCTACTCTCTCAAT-1	HCC1	Scissor-	T cell	T cell_Scissor-	T cell_Scissor-#HCC1	-0.347237	-4.78489	-2.66093	-2.22576	0.837708	0.364395
HCC1_ATTCTTGAGTCTAGCT-1	HCC1	Scissor+	Macrophage	Macrophage_Scissor+	Macrophage_Scissor+#HCC1	4.51913	4.16863	0.0215129	-12.0723	-5.96941	-7.32648
HCC1_ATTCTTGCAATAGTGA-1	HCC1	0	Macrophage	Macrophage_0	Macrophage_0#HCC1	7.19103	3.63403	0.39017	-7.95777	1.01535	0.0790011
HCC1_ATTCTTGCACTACAGT-1	HCC1	0	Macrophage	Macrophage_0	Macrophage_0#HCC1	4.18758	5.79351	-2.30191	-10.8109	-4.92592	-8.20234
HCC1_ATTCTTGCAGACACAG-1	HCC1	Scissor+	Hepatocyte	Hepatocyte_Scissor+	Hepatocyte_Scissor+#HCC1	4.12855	-1.8628	-4.14343	-13.4442	1.77494	-0.00752782
HCC1_ATTCTTGGTTGGCTAT-1	HCC1	Scissor+	Macrophage	Macrophage_Scissor+	Macrophage_Scissor+#HCC1	5.26982	3.66241	2.50986	-10.347	-6.01307	-6.47536
HCC1_ATTGGGTTCAACCGAT-1	HCC1	0	Macrophage	Macrophage_0	Macrophage_0#HCC1	4.85748	-0.846618	1.23747	-6.48001	3.68241	2.49404
HCC1_ATTGGGTTCCTAGCGG-1	HCC1	Scissor+	Macrophage	Macrophage_Scissor+	Macrophage_Scissor+#HCC1	1.92578	3.09309	-1.30772	-10.3043	-4.52841	-5.62323
HCC1_ATTGTTCAGAATCTAG-1	HCC1	Scissor-	Macrophage	Macrophage_Scissor-	Macrophage_Scissor-#HCC1	7.00274	8.54428	3.04983	-9.0597	-0.291224	-2.36823
HCC1_ATTGTTCAGACCTCCG-1	HCC1	Scissor+	Macrophage	Macrophage_Scissor+	Macrophage_Scissor+#HCC1	2.92049	14.017	3.96357	-9.87307	-1.01498	-6.81817
HCC1_ATTGTTCAGTAGACAT-1	HCC1	Scissor+	Macrophage	Macrophage_Scissor+	Macrophage_Scissor+#HCC1	2.99884	11.383	6.73737	-10.7961	-3.79973	-5.72769
HCC1_ATTGTTCAGTCGAATA-1	HCC1	Scissor-	Macrophage	Macrophage_Scissor-	Macrophage_Scissor-#HCC1	6.87239	6.77078	2.96068	-9.55559	0.81103	0.0854868
HCC1_ATTGTTCCACTGATTG-1	HCC1	Scissor-	T cell	T cell_Scissor-	T cell_Scissor-#HCC1	1.5632	-2.87071	-1.47812	-1.76093	3.922	3.14451
HCC1_ATTGTTCGTATTAAGG-1	HCC1	0	Macrophage	Macrophage_0	Macrophage_0#HCC1	3.36786	8.24117	4.34867	-10.0707	-0.547441	-3.06887
HCC1_ATTGTTCGTCTGTGAT-1	HCC1	Scissor-	Macrophage	Macrophage_Scissor-	Macrophage_Scissor-#HCC1	6.01077	3.13259	3.09021	-9.49576	2.69867	1.69308
HCC1_ATTGTTCGTTGTGGAG-1	HCC1	Scissor+	Macrophage	Macrophage_Scissor+	Macrophage_Scissor+#HCC1	3.80207	4.28211	-1.34958	-11.8918	-5.09468	-5.38488
HCC1_ATTGTTCTCTGTGCGG-1	HCC1	0	T cell	T cell_0	T cell_0#HCC1	3.80049	-1.22217	-2.44394	-2.37429	1.27494	1.36642
HCC1_ATTTACCAGCCGTCGT-1	HCC1	0	T cell	T cell_0	T cell_0#HCC1	1.54763	-4.63402	-2.41488	-2.87709	2.34385	2.47123
HCC1_ATTTACCAGGAAGTCC-1	HCC1	0	B cell	B cell_0	B cell_0#HCC1	1.34704	-3.19021	-2.10923	-3.65791	2.73421	1.94927
HCC1_ATTTACCAGTAAGACT-1	HCC1	Scissor-	Macrophage	Macrophage_Scissor-	Macrophage_Scissor-#HCC1	6.70529	4.49253	4.78398	-8.1146	3.01778	1.75995
HCC1_ATTTACCCAAAGGGCT-1	HCC1	0	Macrophage	Macrophage_0	Macrophage_0#HCC1	6.31595	7.74417	2.21378	-9.69647	-3.58535	-1.90822
HCC1_ATTTACCCAAATGCTC-1	HCC1	Scissor+	Macrophage	Macrophage_Scissor+	Macrophage_Scissor+#HCC1	3.32005	12.6145	4.45472	-9.95812	1.77274	1.4882
HCC1_ATTTACCCACGTCTCT-1	HCC1	0	T cell	T cell_0	T cell_0#HCC1	1.27535	-1.99012	-1.54335	-3.00756	2.8034	3.46533
HCC1_ATTTACCCACTCCGAG-1	HCC1	Scissor-	NK	NK_Scissor-	NK_Scissor-#HCC1	-3.18505	-2.89433	-0.554761	-5.67873	-3.29074	-0.500551
HCC1_ATTTACCCACTGCATA-1	HCC1	Scissor-	Macrophage	Macrophage_Scissor-	Macrophage_Scissor-#HCC1	4.33402	-2.43288	1.36972	-5.09072	1.14606	1.52388
HCC1_ATTTACCCATGGTGGA-1	HCC1	Scissor-	Macrophage	Macrophage_Scissor-	Macrophage_Scissor-#HCC1	0.743547	-0.855325	2.44277	-8.61912	4.66332	4.09568
HCC1_ATTTACCGTACGTAGG-1	HCC1	0	T cell	T cell_0	T cell_0#HCC1	-0.708169	-3.1724	-2.90775	-4.25233	0.929016	2.82061
HCC1_ATTTACCGTCCGGACT-1	HCC1	Scissor+	Macrophage	Macrophage_Scissor+	Macrophage_Scissor+#HCC1	2.91882	-0.356301	3.11515	-7.90347	3.34581	3.28054
HCC1_ATTTACCTCTGGCTGG-1	HCC1	0	NK	NK_0	NK_0#HCC1	-5.01533	-4.83056	-3.45158	-0.572292	-0.300482	1.34621
HCC1_ATTTCACAGGACAGCT-1	HCC1	0	Macrophage	Macrophage_0	Macrophage_0#HCC1	6.3951	7.46598	4.24531	-8.55085	-1.33049	-1.88713
HCC1_ATTTCACAGTCACTCA-1	HCC1	0	Macrophage	Macrophage_0	Macrophage_0#HCC1	2.61678	6.11049	4.04739	-9.41948	-0.123665	-0.199203
HCC1_ATTTCACCACTACAGT-1	HCC1	0	T cell	T cell_0	T cell_0#HCC1	0.189539	-4.37253	-3.10054	-2.63686	3.54209	4.00603
HCC1_ATTTCACGTACATACC-1	HCC1	Scissor+	NK	NK_Scissor+	NK_Scissor+#HCC1	-0.110113	-3.87381	-1.20127	-3.12668	4.09688	3.68821
HCC1_ATTTCACGTCACGTGC-1	HCC1	0	Macrophage	Macrophage_0	Macrophage_0#HCC1	4.25527	8.56159	3.34267	-8.09965	1.03138	0.339842
HCC1_ATTTCACGTCAGACGA-1	HCC1	0	Macrophage	Macrophage_0	Macrophage_0#HCC1	4.16571	5.16025	4.60394	-9.06514	2.02382	1.68799
HCC1_ATTTCACTCCTCACCA-1	HCC1	Scissor+	Macrophage	Macrophage_Scissor+	Macrophage_Scissor+#HCC1	3.06425	0.453703	-0.903842	-10.5044	-1.3381	-3.68469
HCC1_ATTTCACTCTGCGGGT-1	HCC1	Scissor+	T cell	T cell_Scissor+	T cell_Scissor+#HCC1	-1.1598	-4.04165	-2.6575	-3.24054	0.469383	-0.472003
HCC1_ATTTCTGAGAAGTATC-1	HCC1	Scissor+	Macrophage	Macrophage_Scissor+	Macrophage_Scissor+#HCC1	4.437	13.361	8.68084	-8.922	-3.67907	-4.69176
HCC1_ATTTCTGAGCATGCAG-1	HCC1	0	Macrophage	Macrophage_0	Macrophage_0#HCC1	5.82086	5.83117	2.17936	-11.8112	-7.43126	-8.3828
HCC1_ATTTCTGCAAGCCCAC-1	HCC1	0	T cell	T cell_0	T cell_0#HCC1	0.306146	-2.57309	-2.33431	-2.20041	3.46478	2.59322
HCC1_ATTTCTGCAAGTGTCT-1	HCC1	0	Macrophage	Macrophage_0	Macrophage_0#HCC1	6.71617	3.81473	-1.52526	-12.893	-2.85326	-4.98268
HCC1_ATTTCTGCAGTTTGGT-1	HCC1	Scissor+	Macrophage	Macrophage_Scissor+	Macrophage_Scissor+#HCC1	9.2549	4.27383	0.859922	-9.84789	-0.666103	-1.08496
HCC1_ATTTCTGGTACCCGCA-1	HCC1	Scissor-	T cell	T cell_Scissor-	T cell_Scissor-#HCC1	-3.35472	-4.0566	-2.18322	-1.1332	0.122367	0.179641
HCC1_ATTTCTGGTACGATCT-1	HCC1	Scissor-	Macrophage	Macrophage_Scissor-	Macrophage_Scissor-#HCC1	2.99357	10.4547	5.7412	-9.74185	0.181464	-0.682126
HCC1_ATTTCTGGTGAATTGA-1	HCC1	0	Macrophage	Macrophage_0	Macrophage_0#HCC1	7.03225	5.37569	3.32134	-9.19829	-0.258883	-2.00403
HCC1_ATTTCTGGTGACTAAA-1	HCC1	Scissor-	Macrophage	Macrophage_Scissor-	Macrophage_Scissor-#HCC1	3.21446	17.4885	6.92472	-10.592	-2.40452	-5.98898
HCC1_ATTTCTGTCTACACTT-1	HCC1	Scissor+	Macrophage	Macrophage_Scissor+	Macrophage_Scissor+#HCC1	7.47733	4.44204	0.215665	-9.76251	0.367859	-1.9407
HCC1_CAAAGAACAACCGGAA-1	HCC1	Scissor+	T cell	T cell_Scissor+	T cell_Scissor+#HCC1	-0.221509	-1.1021	-3.41872	-6.26821	1.44429	0.140846
HCC1_CAAAGAACAATCAAGA-1	HCC1	Scissor+	Macrophage	Macrophage_Scissor+	Macrophage_Scissor+#HCC1	6.39562	15.7114	4.44586	-8.38611	-4.80554	-6.70641
HCC1_CAAAGAACACGGATCC-1	HCC1	0	Macrophage	Macrophage_0	Macrophage_0#HCC1	4.91185	10.6697	4.88049	-9.08945	-0.262975	-1.12328
HCC1_CAAAGAAGTACCGTGC-1	HCC1	0	T cell	T cell_0	T cell_0#HCC1	3.2367	-2.98981	-1.77326	-2.38758	2.4348	2.40872
HCC1_CAAAGAAGTGAGAGGG-1	HCC1	Scissor+	Macrophage	Macrophage_Scissor+	Macrophage_Scissor+#HCC1	4.44121	10.6951	3.82459	-9.70833	-1.35269	-3.24982
HCC1_CAACAACAGCCGTTAT-1	HCC1	0	Macrophage	Macrophage_0	Macrophage_0#HCC1	3.75654	10.2518	3.03302	-10.635	-1.59868	-3.59391
HCC1_CAACAACAGCGCCTTG-1	HCC1	Scissor-	T cell	T cell_Scissor-	T cell_Scissor-#HCC1	-1.31981	-4.73788	-2.56822	-2.47207	0.128238	0.838006
HCC1_CAACAACAGTCGAAAT-1	HCC1	Scissor-	Macrophage	Macrophage_Scissor-	Macrophage_Scissor-#HCC1	7.25838	2.89853	-0.350711	-12.5368	2.19847	1.05558
HCC1_CAACAACCAAGTACCT-1	HCC1	Scissor+	Macrophage	Macrophage_Scissor+	Macrophage_Scissor+#HCC1	2.13956	2.8937	-3.84802	-12.2602	-4.89124	-7.92517
HCC1_CAACAACCACAACCGC-1	HCC1	0	T cell	T cell_0	T cell_0#HCC1	2.0557	-3.08611	-3.54722	-1.63346	0.151634	1.14236
HCC1_CAACAACGTATGCGGA-1	HCC1	Scissor-	Endothelial cell	Endothelial cell_Scissor-	Endothelial cell_Scissor-#HCC1	-7.15361	-1.81426	-1.847	-5.39679	-12.8954	-13.7488
HCC1_CAACAACGTCGCCACA-1	HCC1	0	Macrophage	Macrophage_0	Macrophage_0#HCC1	4.49095	7.54701	4.53741	-8.50126	1.55238	-0.461206
HCC1_CAACAACTCACGGGAA-1	HCC1	0	Macrophage	Macrophage_0	Macrophage_0#HCC1	4.06492	5.76671	2.13404	-9.70724	1.12808	0.239874
HCC1_CAACAACTCTCTCTAA-1	HCC1	0	Macrophage	Macrophage_0	Macrophage_0#HCC1	3.3623	5.24099	3.81044	-11.4364	-0.558525	-0.059487
HCC1_CAACAGTAGCATGCAG-1	HCC1	Scissor+	Macrophage	Macrophage_Scissor+	Macrophage_Scissor+#HCC1	4.09896	12.4458	3.61345	-8.99589	0.213455	-0.227349
HCC1_CAACAGTCAAGAGATT-1	HCC1	Scissor+	Hepatocyte	Hepatocyte_Scissor+	Hepatocyte_Scissor+#HCC1	-1.4704	-2.03055	-3.30421	-15.1614	0.358829	-0.657867
HCC1_CAACAGTCAGAATTCC-1	HCC1	0	Macrophage	Macrophage_0	Macrophage_0#HCC1	4.18487	14.4592	8.49983	-9.92793	-3.55801	-4.70577
HCC1_CAACAGTTCGGACAAG-1	HCC1	0	Macrophage	Macrophage_0	Macrophage_0#HCC1	7.39625	6.66429	1.7571	-14.9414	-4.55884	-4.95901
HCC1_CAACAGTTCTAAGCGT-1	HCC1	0	Macrophage	Macrophage_0	Macrophage_0#HCC1	2.97707	2.54443	-1.19652	-13.2878	0.0551036	0.0188665
HCC1_CAACAGTTCTTGATTC-1	HCC1	Scissor+	Macrophage	Macrophage_Scissor+	Macrophage_Scissor+#HCC1	6.25121	8.28029	2.67826	-9.88215	-5.06668	-5.02163
HCC1_CAACCAAGTAGATGTA-1	HCC1	Scissor+	Macrophage	Macrophage_Scissor+	Macrophage_Scissor+#HCC1	5.55679	12.161	2.89761	-8.6557	-0.73164	-1.42524
HCC1_CAACCAATCTCATTGT-1	HCC1	Scissor-	Macrophage	Macrophage_Scissor-	Macrophage_Scissor-#HCC1	6.99483	3.79794	1.95108	-6.63363	1.97093	1.02244
HCC1_CAACCTCAGGCTCACC-1	HCC1	Scissor+	Hepatocyte	Hepatocyte_Scissor+	Hepatocyte_Scissor+#HCC1	0.14633	-1.8553	-2.94102	-13.7637	5.15097	3.0586
HCC1_CAACCTCCACTATCGA-1	HCC1	Scissor-	Fibroblast	Fibroblast_Scissor-	Fibroblast_Scissor-#HCC1	-0.40064	1.31467	-1.69325	-8.02679	-0.055355	-0.933912
HCC1_CAACCTCGTACGGCAA-1	HCC1	Scissor+	T cell	T cell_Scissor+	T cell_Scissor+#HCC1	1.8143	-2.94746	-2.54535	-1.56863	3.15239	2.54544
HCC1_CAACCTCGTAGTTACC-1	HCC1	Scissor+	Macrophage	Macrophage_Scissor+	Macrophage_Scissor+#HCC1	1.91722	13.7845	6.26458	-9.41731	-3.27493	-4.17204
HCC1_CAACGATAGAGTGTGC-1	HCC1	0	Macrophage	Macrophage_0	Macrophage_0#HCC1	3.46568	11.8165	3.49255	-9.4213	1.32797	-0.990992
HCC1_CAACGATCAAATGCGG-1	HCC1	0	T cell	T cell_0	T cell_0#HCC1	0.00523241	-4.89525	-4.17237	-3.31696	4.47112	2.73169
HCC1_CAACGATCATCCTGTC-1	HCC1	0	T cell	T cell_0	T cell_0#HCC1	1.38791	-2.68037	-2.04414	0.369486	0.146284	0.130022
HCC1_CAACGATGTCAACCAT-1	HCC1	Scissor+	Macrophage	Macrophage_Scissor+	Macrophage_Scissor+#HCC1	8.738	6.15814	-0.0152899	-9.83096	-5.71726	-8.08755
HCC1_CAACGATGTCAGTCTA-1	HCC1	Scissor+	Macrophage	Macrophage_Scissor+	Macrophage_Scissor+#HCC1	6.26001	4.16823	0.383979	-6.89028	4.10349	2.24203
HCC1_CAACGATGTCTTAGTG-1	HCC1	Scissor+	T cell	T cell_Scissor+	T cell_Scissor+#HCC1	-3.10172	-3.89968	-1.81864	-2.75702	1.40453	0.944902
HCC1_CAACGATTCCGCCTAT-1	HCC1	0	Macrophage	Macrophage_0	Macrophage_0#HCC1	3.15526	11.6525	6.94024	-9.30476	0.0855574	-0.14006
HCC1_CAACGATTCGTGCAGC-1	HCC1	0	Macrophage	Macrophage_0	Macrophage_0#HCC1	6.84379	4.60341	-0.864535	-4.67557	0.857956	0.38368
HCC1_CAACGATTCTGGACTA-1	HCC1	Scissor-	Macrophage	Macrophage_Scissor-	Macrophage_Scissor-#HCC1	7.10619	1.80237	2.65631	-7.70287	-0.281729	0.15806
HCC1_CAACGGCAGTCCCAAT-1	HCC1	Scissor+	Macrophage	Macrophage_Scissor+	Macrophage_Scissor+#HCC1	5.26143	9.34577	2.55266	-9.41562	0.0327514	-1.27411
HCC1_CAACGGCCATCCGAAT-1	HCC1	Scissor-	T cell	T cell_Scissor-	T cell_Scissor-#HCC1	-0.766598	-3.50152	-3.25902	-4.35897	-2.17364	-0.426551
HCC1_CAACGGCGTAACACCT-1	HCC1	Scissor-	Macrophage	Macrophage_Scissor-	Macrophage_Scissor-#HCC1	3.2543	10.9444	5.03639	-9.12837	-2.17342	-2.98706
HCC1_CAACGGCGTCCGAAAG-1	HCC1	Scissor-	Hepatocyte	Hepatocyte_Scissor-	Hepatocyte_Scissor-#HCC1	7.44036	-1.12109	-2.04829	-13.5029	3.78029	2.68264
[truncated: 47,490 more rows]
