# Supplementary material for: Comprehensive analysis of immune subtype characterization on identification of potential cells and drugs to predict response to immune checkpoint inhibitors for hepatocellular carcinoma
Source: Genes Dis. 2024 Nov 27;12(3):101471. doi: 10.1016/j.gendis.2024.101471 (PMC11907441; doi:10.1016/j.gendis.2024.101471)
Supplement: Multimedia component 18 [file mmc18.xlsx]

## Sheet: Supplementary Table 6
	orig.ident	scissor	celltype	Devolution	metacell_grouping	blue	yellow	turquoise	brown	black	red	green
HCC1_AAACCCAAGAAGAACG-1	HCC1	0	Macrophage	Macrophage_0	Macrophage_0#HCC1	-6.5742	0.902329	-5.31159	0.484316	3.20639	0.265773	3.39316
HCC1_AAACCCAAGCATCTTG-1	HCC1	0	Macrophage	Macrophage_0	Macrophage_0#HCC1	-0.0906512	2.32241	-2.24844	-0.907716	4.40216	3.92799	4.65451
HCC1_AAACCCAAGCTGAGTG-1	HCC1	Scissor-	Macrophage	Macrophage_Scissor-	Macrophage_Scissor-#HCC1	-3.86849	-1.13839	-9.10576	-2.90138	3.5099	-0.521795	2.36171
HCC1_AAACCCACAAGGGCAT-1	HCC1	0	Macrophage	Macrophage_0	Macrophage_0#HCC1	-4.21485	-0.0605313	-8.06435	0.155612	-0.982403	-1.68528	1.81993
HCC1_AAACCCACAGCTGAAG-1	HCC1	Scissor-	Macrophage	Macrophage_Scissor-	Macrophage_Scissor-#HCC1	-1.57081	-2.20306	-7.67466	-4.22336	-1.39611	-1.94754	2.56016
HCC1_AAACCCAGTAGCTGCC-1	HCC1	0	NK	NK_0	NK_0#HCC1	4.84503	0.744109	-0.209206	0.826619	4.23776	1.01372	2.45582
HCC1_AAACCCAGTCAACACT-1	HCC1	0	Hepatocyte	Hepatocyte_0	Hepatocyte_0#HCC1	-3.27693	-0.707903	-9.17403	-2.35804	-0.373151	2.46604	8.61131
HCC1_AAACCCAGTGTCTTCC-1	HCC1	0	T cell	T cell_0	T cell_0#HCC1	6.47094	3.17153	4.33463	3.0256	4.16906	-0.828825	2.85311
HCC1_AAACCCAGTTTCACTT-1	HCC1	0	Macrophage	Macrophage_0	Macrophage_0#HCC1	-5.50319	-2.81565	-3.25752	-2.80612	-1.84732	1.7243	4.81527
HCC1_AAACGAAAGAGCAGCT-1	HCC1	Scissor+	T cell	T cell_Scissor+	T cell_Scissor+#HCC1	3.76922	1.86769	-2.46246	-4.39955	4.06928	0.751027	2.30989
HCC1_AAACGAACACACCTAA-1	HCC1	Scissor+	Macrophage	Macrophage_Scissor+	Macrophage_Scissor+#HCC1	-7.98012	2.48715	-3.38523	-1.81329	-0.626822	2.03375	4.4658
HCC1_AAACGAAGTTTACGTG-1	HCC1	Scissor-	Hepatocyte	Hepatocyte_Scissor-	Hepatocyte_Scissor-#HCC1	3.75377	-2.7052	-11.9952	-5.31128	-1.79913	-1.73984	3.04824
HCC1_AAACGAATCTACGGTA-1	HCC1	Scissor-	Macrophage	Macrophage_Scissor-	Macrophage_Scissor-#HCC1	-5.48772	-0.703417	-4.56796	-2.87193	0.516918	3.12711	6.32013
HCC1_AAACGAATCTGACGCG-1	HCC1	Scissor-	T cell	T cell_Scissor-	T cell_Scissor-#HCC1	3.52811	0.685218	-0.395672	0.684752	0.435069	1.51435	4.85046
HCC1_AAACGCTAGTGCTACT-1	HCC1	0	Macrophage	Macrophage_0	Macrophage_0#HCC1	-7.08736	-0.578807	-6.56915	-2.59444	-1.28458	-0.481627	4.23892
HCC1_AAACGCTCAAACACGG-1	HCC1	Scissor-	Macrophage	Macrophage_Scissor-	Macrophage_Scissor-#HCC1	3.46018	-1.25339	-5.53883	-2.33039	1.10017	-0.000425262	1.95085
HCC1_AAACGCTCAAGCGGAT-1	HCC1	0	Macrophage	Macrophage_0	Macrophage_0#HCC1	-2.1705	-1.07204	-9.06941	-1.77794	0.218712	-0.0372762	1.30009
HCC1_AAACGCTCACCTGATA-1	HCC1	Scissor-	Hepatocyte	Hepatocyte_Scissor-	Hepatocyte_Scissor-#HCC1	-1.60595	-2.76938	-11.8254	-5.59966	-3.86386	-0.611	5.4112
HCC1_AAACGCTCAGTAGAAT-1	HCC1	Scissor-	Macrophage	Macrophage_Scissor-	Macrophage_Scissor-#HCC1	-6.30154	-2.71456	-4.54886	-2.63446	-0.574608	0.997105	5.76171
HCC1_AAACGCTGTTAGGGTG-1	HCC1	0	Macrophage	Macrophage_0	Macrophage_0#HCC1	-2.26419	-1.64843	-5.38723	-1.58369	3.88244	2.30564	4.49178
HCC1_AAACGCTGTTCGGCGT-1	HCC1	Scissor-	Macrophage	Macrophage_Scissor-	Macrophage_Scissor-#HCC1	0.382339	-1.5939	-4.4937	-3.74551	2.15522	3.16245	3.51696
HCC1_AAACGCTGTTTATGCG-1	HCC1	0	Macrophage	Macrophage_0	Macrophage_0#HCC1	-8.65576	0.423878	-4.0196	-1.34869	2.24395	1.86702	6.00148
HCC1_AAACGCTTCCGTAATG-1	HCC1	0	Macrophage	Macrophage_0	Macrophage_0#HCC1	-3.15608	-1.4887	-4.07634	-2.70561	-1.18315	2.72946	3.35694
HCC1_AAACGCTTCCTTCTAA-1	HCC1	Scissor+	Macrophage	Macrophage_Scissor+	Macrophage_Scissor+#HCC1	-2.54782	1.40757	-4.60761	-1.39038	7.22671	-1.17971	1.48058
HCC1_AAACGCTTCGCCTTTG-1	HCC1	0	T cell	T cell_0	T cell_0#HCC1	4.55771	0.228069	-4.76509	-1.82703	0.936176	-2.97251	-1.07079
HCC1_AAACGCTTCTATGCCC-1	HCC1	0	Macrophage	Macrophage_0	Macrophage_0#HCC1	-8.41931	0.310063	-3.47341	-1.27337	-2.40989	1.75535	7.42315
HCC1_AAAGAACCAGCGTGCT-1	HCC1	Scissor-	T cell	T cell_Scissor-	T cell_Scissor-#HCC1	2.82936	0.159192	-4.20371	-0.571793	0.654567	-0.370024	0.522738
HCC1_AAAGAACCAGGCCTGT-1	HCC1	0	Macrophage	Macrophage_0	Macrophage_0#HCC1	3.77254	1.93521	-0.595708	-1.06175	4.44064	-0.0771975	4.39999
HCC1_AAAGAACCAGTGGTGA-1	HCC1	0	Macrophage	Macrophage_0	Macrophage_0#HCC1	-4.60849	-1.4198	-4.26754	-2.16726	2.92541	3.11453	6.34968
HCC1_AAAGAACGTGGTCTAT-1	HCC1	Scissor-	Fibroblast	Fibroblast_Scissor-	Fibroblast_Scissor-#HCC1	1.69206	1.10146	-3.89744	0.143475	4.18354	0.0900659	3.62614
HCC1_AAAGGATAGAATTCAG-1	HCC1	0	T cell	T cell_0	T cell_0#HCC1	3.28359	0.297547	-3.80683	-2.14831	-3.3871	0.488811	-1.47635
HCC1_AAAGGATAGAGTGAAG-1	HCC1	0	Macrophage	Macrophage_0	Macrophage_0#HCC1	-5.06608	-3.09777	-10.4771	-3.67508	-0.0954782	-0.241222	3.57103
HCC1_AAAGGATAGTCGCCCA-1	HCC1	Scissor-	Macrophage	Macrophage_Scissor-	Macrophage_Scissor-#HCC1	-1.98909	-0.787254	-8.88336	-2.99984	-0.832671	0.603694	3.17221
HCC1_AAAGGATAGTGCACTT-1	HCC1	Scissor-	Macrophage	Macrophage_Scissor-	Macrophage_Scissor-#HCC1	-3.57604	1.4241	-2.8992	-0.120764	4.24469	5.133	4.4037
HCC1_AAAGGATCATCCGTTC-1	HCC1	Scissor-	B cell	B cell_Scissor-	B cell_Scissor-#HCC1	-1.63629	0.151022	-7.96666	-3.28466	-1.93801	0.68813	4.00956
HCC1_AAAGGATGTAGTCTGT-1	HCC1	Scissor+	Macrophage	Macrophage_Scissor+	Macrophage_Scissor+#HCC1	-5.69368	-4.22419	-6.09251	-2.89083	-2.66243	1.92839	6.11149
HCC1_AAAGGATGTCAGACGA-1	HCC1	Scissor-	NK	NK_Scissor-	NK_Scissor-#HCC1	6.39029	-1.60057	-1.88356	-2.93945	-2.53274	0.16589	-0.779153
HCC1_AAAGGATTCATAGGCT-1	HCC1	0	Macrophage	Macrophage_0	Macrophage_0#HCC1	-2.5743	-3.93311	-10.0011	-4.40733	0.0519527	-1.19122	2.14594
HCC1_AAAGGGCCAACCGCTG-1	HCC1	0	T cell	T cell_0	T cell_0#HCC1	5.61048	-0.622796	-2.05909	-2.62539	5.43421	-1.3899	1.55118
HCC1_AAAGGGCCAGTAGATA-1	HCC1	Scissor-	Macrophage	Macrophage_Scissor-	Macrophage_Scissor-#HCC1	-5.4292	-1.35808	-3.70395	-3.70617	0.296449	1.52135	4.44206
HCC1_AAAGGGCGTGGTGATG-1	HCC1	0	B cell	B cell_0	B cell_0#HCC1	2.40411	-1.2015	-9.26618	-5.19763	-3.50793	-2.32959	-2.00848
HCC1_AAAGGGCGTGTAAATG-1	HCC1	Scissor+	Macrophage	Macrophage_Scissor+	Macrophage_Scissor+#HCC1	-5.48661	-1.84932	-4.55637	-1.31102	-0.959726	-0.179298	7.87846
HCC1_AAAGGGCTCAGGAAAT-1	HCC1	Scissor+	Macrophage	Macrophage_Scissor+	Macrophage_Scissor+#HCC1	-8.33627	-1.02601	-2.97127	-1.90954	-0.645558	3.923	5.28538
HCC1_AAAGGGCTCTTTCTAG-1	HCC1	Scissor-	Macrophage	Macrophage_Scissor-	Macrophage_Scissor-#HCC1	-0.337756	-1.1729	-6.70738	-3.97812	1.1109	2.60441	1.44522
HCC1_AAAGGTACAAACGGCA-1	HCC1	Scissor-	Macrophage	Macrophage_Scissor-	Macrophage_Scissor-#HCC1	-0.566776	-3.77557	-13.2362	-6.28333	-3.69325	-0.737372	2.32434
HCC1_AAAGGTACAAATCAAG-1	HCC1	0	Macrophage	Macrophage_0	Macrophage_0#HCC1	-0.0827882	0.629204	-3.22218	-2.59929	0.474759	2.29816	5.82828
HCC1_AAAGGTACAAGGGCAT-1	HCC1	Scissor-	Macrophage	Macrophage_Scissor-	Macrophage_Scissor-#HCC1	3.67856	-1.38258	-4.57498	-3.27241	2.51216	0.168275	4.67722
HCC1_AAAGGTACAGACGCTC-1	HCC1	0	T cell	T cell_0	T cell_0#HCC1	3.81465	2.09369	-0.307686	-1.72284	-0.727564	-1.34164	-0.298337
HCC1_AAAGGTATCGGAATGG-1	HCC1	Scissor-	Macrophage	Macrophage_Scissor-	Macrophage_Scissor-#HCC1	-3.02055	-0.492063	-7.53168	-2.79468	-2.58938	-0.576839	1.99962
HCC1_AAAGGTATCGTGCTCT-1	HCC1	Scissor-	Macrophage	Macrophage_Scissor-	Macrophage_Scissor-#HCC1	-4.71878	0.123007	-4.96859	-1.68129	-1.97714	3.31963	4.29066
HCC1_AAAGTCCAGAGAGCCT-1	HCC1	Scissor+	Macrophage	Macrophage_Scissor+	Macrophage_Scissor+#HCC1	-2.25431	-3.98077	-10.3077	-4.32138	-2.58071	-3.09887	3.04129
HCC1_AAAGTCCAGCAGCGAT-1	HCC1	0	Macrophage	Macrophage_0	Macrophage_0#HCC1	-0.224151	0.729794	-3.96283	0.651624	0.659445	0.473763	3.07736
HCC1_AAAGTCCCAAGAATGT-1	HCC1	0	Macrophage	Macrophage_0	Macrophage_0#HCC1	-7.30747	-1.31835	-5.68896	-3.3305	-1.67485	1.03634	3.7789
HCC1_AAAGTCCCAATATCCG-1	HCC1	Scissor+	Macrophage	Macrophage_Scissor+	Macrophage_Scissor+#HCC1	-7.29344	-0.495304	-4.71839	-1.70851	1.34158	1.32002	4.67177
HCC1_AAAGTCCCACAGAGCA-1	HCC1	Scissor-	Macrophage	Macrophage_Scissor-	Macrophage_Scissor-#HCC1	-2.40933	-0.137152	-8.1027	-3.64099	3.08026	1.4068	3.12182
HCC1_AAAGTCCGTTCCTACC-1	HCC1	0	Macrophage	Macrophage_0	Macrophage_0#HCC1	2.48407	0.583433	-1.45566	-1.15712	1.63511	1.50693	3.1567
HCC1_AAAGTGACAATTTCGG-1	HCC1	0	T cell	T cell_0	T cell_0#HCC1	3.04274	1.41757	-4.5359	-1.81089	2.75803	-1.31025	-0.233893
HCC1_AAAGTGACAGCGGTTC-1	HCC1	0	Macrophage	Macrophage_0	Macrophage_0#HCC1	-9.05498	-2.9161	-6.65125	-4.58702	-1.38743	-0.0938248	2.24481
HCC1_AAAGTGATCACTCCGT-1	HCC1	0	NK	NK_0	NK_0#HCC1	7.90963	-2.80373	-5.71974	-1.98907	-0.237864	-2.36118	-0.934867
HCC1_AAAGTGATCTTCGGAA-1	HCC1	0	Macrophage	Macrophage_0	Macrophage_0#HCC1	-3.53457	-2.77179	-3.73391	-2.81611	0.887543	-1.1014	5.46587
HCC1_AAAGTGATCTTCTTCC-1	HCC1	0	NK	NK_0	NK_0#HCC1	2.96958	-2.78311	-5.31979	-2.96692	1.95446	-3.53953	-1.05974
HCC1_AAATGGAAGTATGATG-1	HCC1	Scissor+	Macrophage	Macrophage_Scissor+	Macrophage_Scissor+#HCC1	-6.83459	-0.919917	-4.28247	-2.85733	3.52636	1.33133	4.13379
HCC1_AAATGGACAAGTGACG-1	HCC1	0	Macrophage	Macrophage_0	Macrophage_0#HCC1	-5.25521	1.15074	-6.89732	-0.260463	1.719	-0.44226	3.21218
HCC1_AAATGGACACCTGAAT-1	HCC1	0	Hepatocyte	Hepatocyte_0	Hepatocyte_0#HCC1	1.39552	-3.40235	-13.0797	-6.71729	-3.0762	-4.13868	0.863829
HCC1_AAATGGACACTGAATC-1	HCC1	0	Macrophage	Macrophage_0	Macrophage_0#HCC1	-4.72087	-2.80545	-9.21799	-4.18317	-2.54524	-0.776809	3.56693
HCC1_AAATGGACAGCGTACC-1	HCC1	0	Macrophage	Macrophage_0	Macrophage_0#HCC1	-9.87922	-0.499274	-2.8413	-2.30527	-1.4891	2.74599	8.61787
HCC1_AAATGGAGTCCTCCTA-1	HCC1	0	NK	NK_0	NK_0#HCC1	3.51818	0.319781	-2.0166	-1.72025	0.762646	-2.54979	-3.91596
HCC1_AAATGGATCCGATGTA-1	HCC1	0	Macrophage	Macrophage_0	Macrophage_0#HCC1	1.13778	-0.105089	-0.497419	-1.339	5.67964	-0.0785365	5.28464
HCC1_AACAAAGAGCTAGCCC-1	HCC1	Scissor+	Macrophage	Macrophage_Scissor+	Macrophage_Scissor+#HCC1	-8.26805	-0.936721	-3.33263	-0.765314	-1.175	3.9327	7.34221
HCC1_AACAAAGAGTTCTACG-1	HCC1	Scissor-	T cell	T cell_Scissor-	T cell_Scissor-#HCC1	3.93439	0.35358	0.48072	0.5717	0.800163	-0.0297897	3.65402
HCC1_AACAAAGCATGGGTTT-1	HCC1	0	Macrophage	Macrophage_0	Macrophage_0#HCC1	-3.03481	-0.468898	-2.09641	-1.26505	1.67033	2.74667	6.30634
HCC1_AACAAAGGTATGCTTG-1	HCC1	0	Macrophage	Macrophage_0	Macrophage_0#HCC1	-7.05921	0.363432	-7.02187	-1.1177	-2.11744	3.13535	5.91232
HCC1_AACAAAGGTGCGGATA-1	HCC1	0	T cell	T cell_0	T cell_0#HCC1	4.20843	0.466323	-3.32808	-2.33073	0.557063	0.719933	-0.504369
HCC1_AACAAAGTCAGATTGC-1	HCC1	0	T cell	T cell_0	T cell_0#HCC1	4.18232	0.114407	-3.76415	-0.817482	-1.86709	-2.1381	-0.21723
HCC1_AACAACCCAATATCCG-1	HCC1	0	Macrophage	Macrophage_0	Macrophage_0#HCC1	-5.13101	-0.0519264	-7.87288	-2.3202	3.62575	-0.263284	5.53323
HCC1_AACAACCCATGTTTGG-1	HCC1	0	Macrophage	Macrophage_0	Macrophage_0#HCC1	-5.93433	-1.3717	-3.18493	-2.2177	-1.50087	3.40763	6.52134
HCC1_AACAACCGTCCCGTGA-1	HCC1	0	Macrophage	Macrophage_0	Macrophage_0#HCC1	-8.0863	-1.4366	-4.64869	-0.663357	-2.35763	-0.318257	8.71008
HCC1_AACAACCGTCGAAGCA-1	HCC1	0	Macrophage	Macrophage_0	Macrophage_0#HCC1	-4.12178	0.0356897	-7.56046	-0.36097	-2.7948	-1.05799	3.377
HCC1_AACAACCGTGTGCCTG-1	HCC1	Scissor+	Macrophage	Macrophage_Scissor+	Macrophage_Scissor+#HCC1	-6.35593	-1.29061	-3.51839	-3.68354	2.72458	1.08485	4.13728
HCC1_AACAACCTCCGTGTGG-1	HCC1	Scissor+	Hepatocyte	Hepatocyte_Scissor+	Hepatocyte_Scissor+#HCC1	3.73616	-2.92853	-11.2035	-6.23007	-3.41353	-1.81214	5.00722
HCC1_AACAAGAAGCTGAAAT-1	HCC1	Scissor-	Macrophage	Macrophage_Scissor-	Macrophage_Scissor-#HCC1	1.12693	-1.02437	-2.37276	-1.38365	-0.801948	4.52015	3.79563
HCC1_AACAAGAAGGGAGAAT-1	HCC1	Scissor-	T cell	T cell_Scissor-	T cell_Scissor-#HCC1	5.48486	-2.47961	-4.5777	-3.62251	-0.813553	-0.890797	1.08404
HCC1_AACAAGACAATTGCCA-1	HCC1	Scissor-	Macrophage	Macrophage_Scissor-	Macrophage_Scissor-#HCC1	-9.29227	-0.430175	-4.83014	-2.25333	-0.642676	2.81072	6.07507
HCC1_AACAAGATCATTGAGC-1	HCC1	Scissor-	T cell	T cell_Scissor-	T cell_Scissor-#HCC1	2.0733	1.47197	-4.59703	-0.863118	0.421145	-2.97928	0.00909148
HCC1_AACAAGATCCGAGATT-1	HCC1	0	NK	NK_0	NK_0#HCC1	3.43998	-1.17211	-6.05166	-2.5871	2.03432	-1.14069	-0.665259
HCC1_AACACACAGCACGGAT-1	HCC1	0	T cell	T cell_0	T cell_0#HCC1	5.33515	-1.98619	-4.9904	-4.56708	-0.53307	-4.46535	-2.32536
HCC1_AACACACAGTCCTGTA-1	HCC1	Scissor-	T cell	T cell_Scissor-	T cell_Scissor-#HCC1	3.52413	0.3873	-4.13308	0.286656	-1.0644	0.830061	2.34552
HCC1_AACACACAGTGATTCC-1	HCC1	Scissor-	Hepatocyte	Hepatocyte_Scissor-	Hepatocyte_Scissor-#HCC1	2.5938	-2.8349	-11.8121	-5.98502	-2.7545	0.289177	7.18199
HCC1_AACACACAGTGGAAAG-1	HCC1	0	Macrophage	Macrophage_0	Macrophage_0#HCC1	-5.65755	-0.659962	-5.12312	-3.94717	-0.300451	1.75009	5.00747
HCC1_AACACACCACTGAGGA-1	HCC1	Scissor-	T cell	T cell_Scissor-	T cell_Scissor-#HCC1	2.73762	-0.253642	-0.513498	0.337492	2.73032	-0.433798	0.553466
HCC1_AACACACCAGGCTCTG-1	HCC1	Scissor+	Macrophage	Macrophage_Scissor+	Macrophage_Scissor+#HCC1	-2.34326	-2.81101	-9.73733	-1.18856	-0.0868397	-1.49701	1.13408
HCC1_AACACACCATGGGTTT-1	HCC1	Scissor+	Macrophage	Macrophage_Scissor+	Macrophage_Scissor+#HCC1	-7.48634	-1.38051	-3.37427	-2.66817	1.88405	2.10986	5.20368
HCC1_AACACACGTCCGGCAT-1	HCC1	Scissor-	Macrophage	Macrophage_Scissor-	Macrophage_Scissor-#HCC1	3.10848	-2.21613	-3.70301	-2.31434	0.800592	3.10814	3.53592
HCC1_AACACACGTCCTCCAT-1	HCC1	Scissor+	Macrophage	Macrophage_Scissor+	Macrophage_Scissor+#HCC1	-3.97893	-2.62403	-6.6742	-2.98929	1.86027	-1.28316	-0.140421
HCC1_AACACACGTCTACAAC-1	HCC1	Scissor-	T cell	T cell_Scissor-	T cell_Scissor-#HCC1	6.05257	-1.07097	-4.85195	-1.24462	-1.23953	-2.38277	-0.702552
HCC1_AACACACGTGAGAGGG-1	HCC1	Scissor+	B cell	B cell_Scissor+	B cell_Scissor+#HCC1	6.68926	-0.586661	-5.95429	-1.97378	-1.20402	-3.52747	-1.34648
HCC1_AACACACGTGGATCAG-1	HCC1	Scissor+	Macrophage	Macrophage_Scissor+	Macrophage_Scissor+#HCC1	-6.2135	0.785914	-3.35068	-2.65784	1.33175	2.9308	4.61952
HCC1_AACACACTCCTGATAG-1	HCC1	Scissor-	Macrophage	Macrophage_Scissor-	Macrophage_Scissor-#HCC1	-1.86432	-0.514981	-3.17511	-2.75824	2.3005	1.54515	5.15108
HCC1_AACAGGGAGACAACTA-1	HCC1	0	Macrophage	Macrophage_0	Macrophage_0#HCC1	-5.9135	0.476671	-5.11122	-2.25733	5.13719	-0.878384	0.775509
HCC1_AACAGGGAGGGACTGT-1	HCC1	Scissor+	Macrophage	Macrophage_Scissor+	Macrophage_Scissor+#HCC1	-6.80874	-1.68403	-7.57047	-3.51595	-1.92518	1.34682	4.57254
HCC1_AACAGGGAGGGAGTGG-1	HCC1	Scissor+	Macrophage	Macrophage_Scissor+	Macrophage_Scissor+#HCC1	-8.06262	-2.39603	-6.74254	-2.26549	-3.69841	2.8245	7.55326
HCC1_AACAGGGCAAAGACTA-1	HCC1	Scissor-	T cell	T cell_Scissor-	T cell_Scissor-#HCC1	3.7145	-1.25067	-2.89848	-1.08374	0.390054	-2.26372	-2.3598
HCC1_AACAGGGCACACCTAA-1	HCC1	0	Macrophage	Macrophage_0	Macrophage_0#HCC1	-5.53424	-0.259032	-6.24344	-2.50972	-2.83059	1.38967	1.75558
HCC1_AACAGGGCACCCTGAG-1	HCC1	Scissor-	Macrophage	Macrophage_Scissor-	Macrophage_Scissor-#HCC1	-1.45765	2.09398	-3.4416	-2.09126	0.57913	1.45053	6.88
HCC1_AACAGGGCACCTCGTT-1	HCC1	0	Macrophage	Macrophage_0	Macrophage_0#HCC1	-5.4086	0.959283	-2.86731	-1.7049	4.46116	3.84223	6.91153
HCC1_AACAGGGCACGGGCTT-1	HCC1	0	T cell	T cell_0	T cell_0#HCC1	3.79897	-1.25151	-3.7438	-1.77181	-0.703159	-0.573388	-3.85095
HCC1_AACAGGGGTACGGATG-1	HCC1	0	Macrophage	Macrophage_0	Macrophage_0#HCC1	-7.37999	-2.99578	-2.53803	-3.26409	0.499712	3.36064	8.46928
HCC1_AACAGGGGTTCCAGGC-1	HCC1	0	Macrophage	Macrophage_0	Macrophage_0#HCC1	-5.66684	-0.00754697	-4.99719	-0.805181	3.74819	2.88287	5.49547
HCC1_AACAGGGTCCTACCGT-1	HCC1	Scissor+	Macrophage	Macrophage_Scissor+	Macrophage_Scissor+#HCC1	-7.48124	-1.48132	-3.71539	0.00612195	1.57001	2.71286	6.264
HCC1_AACAGGGTCTTGTTAC-1	HCC1	0	Macrophage	Macrophage_0	Macrophage_0#HCC1	-6.13854	0.158981	-4.17853	-1.29838	-0.462184	2.99059	5.6119
HCC1_AACCAACAGCAGATAT-1	HCC1	Scissor-	NK	NK_Scissor-	NK_Scissor-#HCC1	2.45646	0.627031	0.987648	-1.37107	3.72537	-2.94791	2.15288
HCC1_AACCAACAGGGTCAAC-1	HCC1	0	Macrophage	Macrophage_0	Macrophage_0#HCC1	-4.33207	-0.831709	-8.96079	-1.63234	-3.23575	-2.15921	0.983901
HCC1_AACCAACCATAGGCGA-1	HCC1	0	Macrophage	Macrophage_0	Macrophage_0#HCC1	-8.74054	-2.64263	-7.09739	-3.23761	-1.99093	2.37857	4.70092
HCC1_AACCAACGTAGAATGT-1	HCC1	Scissor+	Macrophage	Macrophage_Scissor+	Macrophage_Scissor+#HCC1	-8.22884	0.555685	-2.91316	-0.145378	1.42837	4.53912	6.21275
HCC1_AACCAACGTGAGTAGC-1	HCC1	Scissor-	Macrophage	Macrophage_Scissor-	Macrophage_Scissor-#HCC1	-3.32182	-1.63536	-6.9719	-4.12675	2.65798	0.297006	3.5326
HCC1_AACCAACGTGATTCAC-1	HCC1	0	Macrophage	Macrophage_0	Macrophage_0#HCC1	-0.649422	0.220616	-4.17806	-3.39022	3.04533	2.64823	5.30965
HCC1_AACCAACGTTAACAGA-1	HCC1	Scissor+	Macrophage	Macrophage_Scissor+	Macrophage_Scissor+#HCC1	-6.23407	-0.462136	-4.58862	-1.88517	-1.29953	1.95543	6.83377
HCC1_AACCAACGTTCGGCGT-1	HCC1	0	Macrophage	Macrophage_0	Macrophage_0#HCC1	-5.69287	1.4843	-2.62699	-1.53915	4.04806	2.89297	5.48206
HCC1_AACCAACTCCACAGGC-1	HCC1	0	NK	NK_0	NK_0#HCC1	8.221	2.27157	-1.14368	-2.2438	-2.42848	-0.50699	1.05019
HCC1_AACCACAAGAAACTAC-1	HCC1	0	Macrophage	Macrophage_0	Macrophage_0#HCC1	-2.61488	-1.12927	-5.28139	-1.65226	5.08609	-2.79221	0.344612
HCC1_AACCACAAGCTAAACA-1	HCC1	Scissor-	Macrophage	Macrophage_Scissor-	Macrophage_Scissor-#HCC1	-5.27564	0.953769	-4.73097	-0.662959	0.784332	0.154956	5.04735
HCC1_AACCACAAGGCTAGCA-1	HCC1	0	T cell	T cell_0	T cell_0#HCC1	2.92276	0.771257	-4.60679	-2.82223	-2.057	-3.18068	0.776488
HCC1_AACCACAAGGCTCAAG-1	HCC1	Scissor-	Macrophage	Macrophage_Scissor-	Macrophage_Scissor-#HCC1	-3.36921	1.17379	-6.15372	-2.89018	-0.0996736	-2.06999	2.13022
HCC1_AACCACACAGTAACAA-1	HCC1	Scissor+	T cell	T cell_Scissor+	T cell_Scissor+#HCC1	3.12212	-0.566907	-1.91319	-2.6812	-1.14969	-2.77663	-2.48244
HCC1_AACCACACATCTAGAC-1	HCC1	Scissor+	Macrophage	Macrophage_Scissor+	Macrophage_Scissor+#HCC1	-6.14949	-0.530579	-6.49389	-2.25287	-0.439318	1.35862	5.07112
HCC1_AACCACAGTATGTCTG-1	HCC1	0	Macrophage	Macrophage_0	Macrophage_0#HCC1	-4.04202	-0.488379	-1.81984	-0.385389	1.6431	3.77554	6.44638
HCC1_AACCACAGTATTTCTC-1	HCC1	Scissor+	Hepatocyte	Hepatocyte_Scissor+	Hepatocyte_Scissor+#HCC1	1.11889	-4.64195	-12.5599	-5.02663	-3.31581	-2.11761	-0.469109
HCC1_AACCACAGTTAAGAAC-1	HCC1	0	Macrophage	Macrophage_0	Macrophage_0#HCC1	-4.97592	-0.909218	-9.5704	-1.07109	-1.4178	-0.219901	3.36641
HCC1_AACCACAGTTCAATCG-1	HCC1	0	Fibroblast	Fibroblast_0	Fibroblast_0#HCC1	-5.02165	-0.159931	-2.81488	1.27462	0.00738342	1.51545	4.26058
HCC1_AACCACATCAGTAGGG-1	HCC1	0	Macrophage	Macrophage_0	Macrophage_0#HCC1	-5.49941	-1.38227	-3.10097	-1.85412	1.36393	0.652627	4.82679
HCC1_AACCACATCAGTCATG-1	HCC1	Scissor+	Macrophage	Macrophage_Scissor+	Macrophage_Scissor+#HCC1	-5.67609	-0.535847	-5.24274	-0.441789	3.47039	-0.622963	4.70826
HCC1_AACCACATCCCTGGTT-1	HCC1	Scissor+	B cell	B cell_Scissor+	B cell_Scissor+#HCC1	6.36976	-0.432078	-6.76058	-3.22768	0.219874	-1.66713	-1.70411
HCC1_AACCACATCTAGTGTG-1	HCC1	0	NK	NK_0	NK_0#HCC1	5.3554	-0.237692	-4.10799	-4.20243	-4.58847	-1.63111	-3.45831
HCC1_AACCATGCACCGCTGA-1	HCC1	Scissor-	NK	NK_Scissor-	NK_Scissor-#HCC1	5.75975	-1.98179	-7.12341	-3.42525	-1.09338	-2.78413	-1.7028
HCC1_AACCATGCATGACTAC-1	HCC1	0	Macrophage	Macrophage_0	Macrophage_0#HCC1	-4.45521	-1.53687	-4.40777	-2.46838	-1.43806	3.05785	7.37454
HCC1_AACCATGGTGGGCTTC-1	HCC1	Scissor-	Macrophage	Macrophage_Scissor-	Macrophage_Scissor-#HCC1	-1.99691	0.544	-3.6684	-1.00196	3.76216	2.18439	6.24145
HCC1_AACCATGTCCACTTTA-1	HCC1	0	Macrophage	Macrophage_0	Macrophage_0#HCC1	-3.84756	-1.24196	-7.70544	-1.31418	-2.63014	0.639024	5.8155
HCC1_AACCATGTCGACGCTG-1	HCC1	0	Macrophage	Macrophage_0	Macrophage_0#HCC1	-5.93468	-0.949066	-3.17534	-1.26319	-2.11853	4.54326	8.61249
HCC1_AACCATGTCTATCGTT-1	HCC1	0	B cell	B cell_0	B cell_0#HCC1	3.70025	-2.54307	-7.01289	-3.80482	-0.36171	-3.72376	-3.86661
HCC1_AACCATGTCTCGGTCT-1	HCC1	Scissor+	Macrophage	Macrophage_Scissor+	Macrophage_Scissor+#HCC1	-7.53578	-2.19526	-8.56224	-2.83753	-0.277817	-1.19861	4.70479
HCC1_AACCCAAAGAAGCGGG-1	HCC1	Scissor-	T cell	T cell_Scissor-	T cell_Scissor-#HCC1	3.9813	0.651855	-3.00629	0.161693	-0.967671	-2.36107	1.41453
HCC1_AACCCAAAGAAGTCTA-1	HCC1	Scissor+	Macrophage	Macrophage_Scissor+	Macrophage_Scissor+#HCC1	-7.18656	0.11812	-4.21277	-2.78979	1.62644	2.66064	6.91727
HCC1_AACCCAAAGCCGATTT-1	HCC1	Scissor+	Macrophage	Macrophage_Scissor+	Macrophage_Scissor+#HCC1	-2.50861	-2.58529	-7.2443	-3.32345	-0.794957	1.60091	4.806
HCC1_AACCCAAAGGTAAGTT-1	HCC1	Scissor-	T cell	T cell_Scissor-	T cell_Scissor-#HCC1	4.16114	-2.25685	-5.98704	-2.77731	-2.87501	-2.2663	1.04275
HCC1_AACCCAACAATAAGGT-1	HCC1	0	T cell	T cell_0	T cell_0#HCC1	0.119115	-2.10534	-6.05716	-3.95423	-1.9221	-1.24406	1.91283
HCC1_AACCCAACAATCAAGA-1	HCC1	0	Macrophage	Macrophage_0	Macrophage_0#HCC1	-4.15034	-2.8133	-8.61999	-1.3119	3.27147	-1.98501	3.67249
HCC1_AACCCAAGTTCTCCTG-1	HCC1	0	Macrophage	Macrophage_0	Macrophage_0#HCC1	-2.37006	-1.42503	-4.80423	-2.93189	4.22794	2.3378	4.01637
HCC1_AACCCAATCGCCGATG-1	HCC1	Scissor+	Macrophage	Macrophage_Scissor+	Macrophage_Scissor+#HCC1	-6.43993	-1.63131	-5.68345	-3.06154	-1.27849	1.03199	3.59104
HCC1_AACCCAATCGGCCCAA-1	HCC1	0	Macrophage	Macrophage_0	Macrophage_0#HCC1	-10.7069	-0.732146	-4.89995	-1.29058	3.49408	-0.371587	7.25132
HCC1_AACCCAATCTCTGACC-1	HCC1	Scissor-	Macrophage	Macrophage_Scissor-	Macrophage_Scissor-#HCC1	-10.4169	-0.419291	-1.56917	1.20492	-0.345067	-1.87378	4.21156
HCC1_AACCCAATCTTAATCC-1	HCC1	Scissor-	Macrophage	Macrophage_Scissor-	Macrophage_Scissor-#HCC1	2.6696	-3.54228	-12.1811	-5.74282	-5.15541	-1.01765	2.54344
HCC1_AACCTGAAGAATTGTG-1	HCC1	Scissor-	Macrophage	Macrophage_Scissor-	Macrophage_Scissor-#HCC1	-7.52406	-0.562992	-3.99443	-2.41695	3.65466	2.67238	5.30363
HCC1_AACCTGAAGACACACG-1	HCC1	0	NK	NK_0	NK_0#HCC1	4.78305	-0.647208	4.45398	0.294013	1.70963	1.33175	1.40565
HCC1_AACCTGAAGCCGCACT-1	HCC1	0	Macrophage	Macrophage_0	Macrophage_0#HCC1	-7.38829	-1.69887	-5.22284	-2.06472	-1.47202	1.54025	4.39349
HCC1_AACCTGAAGTAATTGG-1	HCC1	0	Macrophage	Macrophage_0	Macrophage_0#HCC1	-9.59804	-0.759407	-4.11153	-1.03136	-0.384633	3.34379	5.27423
HCC1_AACCTGACACATATCG-1	HCC1	0	Macrophage	Macrophage_0	Macrophage_0#HCC1	-6.12972	-0.40685	-7.16785	-0.553032	-1.52984	1.80783	4.04214
HCC1_AACCTGACAGTCAGTT-1	HCC1	0	Macrophage	Macrophage_0	Macrophage_0#HCC1	-4.5766	-2.38939	-4.66382	-1.035	0.969657	1.1905	4.79078
HCC1_AACCTGACATCCTAAG-1	HCC1	Scissor+	Macrophage	Macrophage_Scissor+	Macrophage_Scissor+#HCC1	-1.59762	-1.90639	-11.2852	-1.34976	-0.0987146	-0.884684	2.57734
HCC1_AACCTGAGTCTAATCG-1	HCC1	Scissor+	Macrophage	Macrophage_Scissor+	Macrophage_Scissor+#HCC1	-8.41821	-3.09127	-5.80141	-3.15695	4.31395	-0.22582	3.94829
HCC1_AACCTGAGTGATGTAA-1	HCC1	Scissor-	Macrophage	Macrophage_Scissor-	Macrophage_Scissor-#HCC1	-2.63943	-1.41117	-10.1101	-1.83305	-2.2138	0.641296	2.58415
HCC1_AACCTGATCCCGTGTT-1	HCC1	0	Macrophage	Macrophage_0	Macrophage_0#HCC1	-1.2263	-0.29245	-5.91449	-1.93013	1.383	2.65386	5.95146
HCC1_AACCTTTCAACGTATC-1	HCC1	Scissor+	Macrophage	Macrophage_Scissor+	Macrophage_Scissor+#HCC1	-4.57417	-1.7865	-3.23985	-1.92032	-0.504487	2.68307	7.011
HCC1_AACCTTTCAATGTGGG-1	HCC1	0	Macrophage	Macrophage_0	Macrophage_0#HCC1	-2.03006	-4.05487	-9.53227	-4.22993	1.44331	-1.77683	5.23643
HCC1_AACCTTTCAGTAGGAC-1	HCC1	0	Macrophage	Macrophage_0	Macrophage_0#HCC1	-5.14283	-2.70377	-7.37378	-2.81476	-1.07197	0.377667	1.11601
HCC1_AACCTTTGTACGATTC-1	HCC1	Scissor-	NK	NK_Scissor-	NK_Scissor-#HCC1	2.6353	-0.765391	-3.89404	-3.31094	0.795602	-1.42	-3.75092
HCC1_AACCTTTGTGTTGATC-1	HCC1	Scissor-	Hepatocyte	Hepatocyte_Scissor-	Hepatocyte_Scissor-#HCC1	1.55362	-2.59819	-10.094	-5.58634	-2.73737	-0.902261	6.09026
HCC1_AACCTTTTCATTATCC-1	HCC1	Scissor+	NK	NK_Scissor+	NK_Scissor+#HCC1	2.9075	0.581526	-2.5703	-2.12431	2.95071	-2.16436	-4.02219
HCC1_AACCTTTTCCGGTAGC-1	HCC1	0	Macrophage	Macrophage_0	Macrophage_0#HCC1	-3.56056	-0.734191	-6.48668	-2.2913	0.401574	2.07063	4.57452
HCC1_AACGAAAAGCTACAAA-1	HCC1	Scissor-	T cell	T cell_Scissor-	T cell_Scissor-#HCC1	3.9062	-0.999625	-5.32762	-0.523902	-0.499322	-0.224593	-1.45467
HCC1_AACGAAACACACGGAA-1	HCC1	0	Macrophage	Macrophage_0	Macrophage_0#HCC1	-3.55032	-3.17598	-5.18306	-4.13878	-0.508405	-0.189484	3.05798
HCC1_AACGAAACAGGCACTC-1	HCC1	0	T cell	T cell_0	T cell_0#HCC1	1.96499	-0.640083	-2.32343	0.338115	0.969612	0.610267	0.504995
HCC1_AACGAAACATGCCGAC-1	HCC1	Scissor-	Macrophage	Macrophage_Scissor-	Macrophage_Scissor-#HCC1	-2.12399	-1.57329	-3.95459	-3.09493	-1.87544	0.575831	-0.0328718
HCC1_AACGAAACATGGAGAC-1	HCC1	0	NK	NK_0	NK_0#HCC1	5.556	-2.2122	-5.44197	-2.76147	0.940888	-2.66584	-0.849258
HCC1_AACGAAAGTACCAGAG-1	HCC1	Scissor-	T cell	T cell_Scissor-	T cell_Scissor-#HCC1	1.66255	3.5384	-4.44077	-0.701923	-1.80495	-3.41543	1.79405
HCC1_AACGAAATCGCAGAGA-1	HCC1	0	NK	NK_0	NK_0#HCC1	3.92975	-2.56504	-7.79518	-3.23566	-3.27896	-3.65677	-4.14179
HCC1_AACGAAATCTTGCGCT-1	HCC1	Scissor+	Macrophage	Macrophage_Scissor+	Macrophage_Scissor+#HCC1	-1.8854	-2.12498	-8.74213	-3.32342	-0.300807	0.491674	3.76582
HCC1_AACGGGAAGGCTCAAG-1	HCC1	Scissor-	T cell	T cell_Scissor-	T cell_Scissor-#HCC1	2.92693	2.34627	-5.98895	-3.74265	0.0478954	-1.23327	0.2422
HCC1_AACGGGAAGGGTTTCT-1	HCC1	Scissor+	Macrophage	Macrophage_Scissor+	Macrophage_Scissor+#HCC1	-3.81953	-1.48082	-6.21399	-2.15768	2.24171	-1.91535	2.36627
HCC1_AACGGGAAGTGCACCC-1	HCC1	0	T cell	T cell_0	T cell_0#HCC1	5.15153	1.2667	-6.17497	-0.989385	2.59609	-1.96988	0.687118
HCC1_AACGGGACAAGCTGTT-1	HCC1	0	Macrophage	Macrophage_0	Macrophage_0#HCC1	-2.33744	0.0578743	-7.05266	-2.20292	-1.67235	-1.42375	3.15309
HCC1_AACGGGACATAACGGG-1	HCC1	0	Macrophage	Macrophage_0	Macrophage_0#HCC1	-0.549389	-0.643382	-4.68305	-2.82523	4.48093	-0.0436905	-0.524799
HCC1_AACGGGACATGACGGA-1	HCC1	0	NK	NK_0	NK_0#HCC1	6.05991	-2.85948	-3.86856	0.119478	0.607925	-0.717299	-0.210039
HCC1_AACGGGAGTCTGTGAT-1	HCC1	Scissor-	T cell	T cell_Scissor-	T cell_Scissor-#HCC1	4.79594	0.0156828	-4.59113	-2.5455	0.901105	0.0524025	-0.296485
HCC1_AACGGGATCAGGGATG-1	HCC1	Scissor+	Hepatocyte	Hepatocyte_Scissor+	Hepatocyte_Scissor+#HCC1	0.974439	-1.13302	-9.62132	-3.07138	-1.30863	1.32038	1.98944
HCC1_AACGGGATCTTAGGAC-1	HCC1	Scissor+	Macrophage	Macrophage_Scissor+	Macrophage_Scissor+#HCC1	-3.83504	-1.09001	-2.67992	-2.45631	2.47432	2.34133	7.01368
HCC1_AACGTCAAGCAACTTC-1	HCC1	0	Macrophage	Macrophage_0	Macrophage_0#HCC1	0.612872	-0.921585	-5.28427	-2.94016	2.97571	1.57643	4.23573
HCC1_AACGTCAGTAACTTCG-1	HCC1	Scissor-	B cell	B cell_Scissor-	B cell_Scissor-#HCC1	3.46219	1.86027	-4.16981	-3.38411	1.47318	0.0319819	0.180275
HCC1_AACGTCATCCAAGCTA-1	HCC1	Scissor-	T cell	T cell_Scissor-	T cell_Scissor-#HCC1	4.83327	-3.61475	-4.59415	-3.30103	-1.86623	-1.68109	-1.12549
HCC1_AACGTCATCGTAGAGG-1	HCC1	0	Macrophage	Macrophage_0	Macrophage_0#HCC1	1.49486	-0.599778	-4.16738	-2.29682	3.73657	3.99708	4.83123
HCC1_AACTTCTCAATTTCCT-1	HCC1	Scissor+	Macrophage	Macrophage_Scissor+	Macrophage_Scissor+#HCC1	-5.92336	-0.981945	-5.74881	-2.96463	3.85081	0.439538	3.53739
HCC1_AACTTCTGTACGGTTT-1	HCC1	0	NK	NK_0	NK_0#HCC1	3.57135	-1.96067	-3.8714	-0.142618	-1.5367	-0.922954	-1.09132
HCC1_AACTTCTGTAGAATAC-1	HCC1	Scissor+	Macrophage	Macrophage_Scissor+	Macrophage_Scissor+#HCC1	-4.57145	-2.53034	-7.51279	-4.60601	-1.51064	0.696746	1.69665
HCC1_AACTTCTTCGTTACCC-1	HCC1	Scissor+	T cell	T cell_Scissor+	T cell_Scissor+#HCC1	3.85794	-1.52096	-2.62635	-2.07403	2.18932	-2.1103	0.706429
HCC1_AACTTCTTCTCCGCAT-1	HCC1	0	T cell	T cell_0	T cell_0#HCC1	3.3652	-1.27961	-5.53181	-4.65382	2.37742	-2.65007	-0.731327
HCC1_AACTTCTTCTTTCCAA-1	HCC1	0	Macrophage	Macrophage_0	Macrophage_0#HCC1	-6.14819	1.21215	-3.42626	0.322745	-2.03035	3.1435	4.86141
HCC1_AAGAACAAGTTGAATG-1	HCC1	Scissor+	Macrophage	Macrophage_Scissor+	Macrophage_Scissor+#HCC1	-4.54132	-0.509842	-5.03263	-2.7194	-1.55738	-0.120865	3.8164
HCC1_AAGAACACACGACAGA-1	HCC1	0	Macrophage	Macrophage_0	Macrophage_0#HCC1	-3.5576	-1.72044	-11.1667	-3.78175	0.096006	0.55002	4.14938
HCC1_AAGAACACACTCCTTG-1	HCC1	Scissor-	NK	NK_Scissor-	NK_Scissor-#HCC1	2.57454	-2.75409	3.15978	-0.263181	-1.93051	-3.92858	-1.27094
HCC1_AAGAACACATCTTCGC-1	HCC1	Scissor-	Macrophage	Macrophage_Scissor-	Macrophage_Scissor-#HCC1	-0.837362	-1.19884	-3.76859	-3.45861	3.40835	1.22583	2.59717
HCC1_AAGAACACATGAAGCG-1	HCC1	0	Macrophage	Macrophage_0	Macrophage_0#HCC1	-0.657069	-1.0338	-9.1173	-1.00178	-0.424795	-0.00820784	1.10313
HCC1_AAGAACAGTGTTCCTC-1	HCC1	Scissor+	Macrophage	Macrophage_Scissor+	Macrophage_Scissor+#HCC1	-0.132817	-0.944753	-10.3659	-2.84439	1.35093	-1.99812	-0.569802
HCC1_AAGAACATCACTTCTA-1	HCC1	Scissor-	Macrophage	Macrophage_Scissor-	Macrophage_Scissor-#HCC1	-5.46279	-1.29292	-7.36379	-2.37618	-1.32329	1.00151	4.49679
HCC1_AAGAACATCATTTGTC-1	HCC1	0	Macrophage	Macrophage_0	Macrophage_0#HCC1	-1.26856	-5.47165	-13.3581	-6.86987	-3.85163	-3.93615	1.71249
HCC1_AAGACAACACTTGGGC-1	HCC1	0	Macrophage	Macrophage_0	Macrophage_0#HCC1	-2.95199	-1.23655	-3.53237	-1.16036	4.92684	2.1113	3.95892
HCC1_AAGACAACATAGGAGC-1	HCC1	Scissor+	Macrophage	Macrophage_Scissor+	Macrophage_Scissor+#HCC1	-5.96957	-1.66488	-5.84849	-2.58266	-2.23941	3.0773	6.57818
HCC1_AAGACAAGTAGAGACC-1	HCC1	Scissor-	Fibroblast	Fibroblast_Scissor-	Fibroblast_Scissor-#HCC1	-2.87002	1.11238	-5.51385	-2.64593	-1.18236	1.08293	4.23373
HCC1_AAGACAAGTCCAGAAG-1	HCC1	Scissor-	Fibroblast	Fibroblast_Scissor-	Fibroblast_Scissor-#HCC1	-1.01282	3.16635	-3.19455	-2.34484	1.39732	0.992772	0.382895
HCC1_AAGACTCAGAAGCCAC-1	HCC1	0	T cell	T cell_0	T cell_0#HCC1	3.65378	-2.52413	-2.72654	-3.11884	0.928032	-3.7915	-3.56562
HCC1_AAGACTCAGCGAAACC-1	HCC1	Scissor-	Macrophage	Macrophage_Scissor-	Macrophage_Scissor-#HCC1	-4.93373	1.0832	-4.66763	-2.65334	0.25774	1.3071	3.97075
HCC1_AAGACTCCAGCACCCA-1	HCC1	0	Macrophage	Macrophage_0	Macrophage_0#HCC1	-2.76847	-1.8627	-7.05348	-3.66443	4.63928	0.803281	2.60502
HCC1_AAGACTCCATCACCAA-1	HCC1	0	Macrophage	Macrophage_0	Macrophage_0#HCC1	-3.52612	0.362106	-6.38572	-1.8443	4.21303	1.86624	3.57105
HCC1_AAGACTCGTAGGACCA-1	HCC1	0	T cell	T cell_0	T cell_0#HCC1	3.53261	-1.36565	-4.10533	-0.984318	-0.233411	-2.68539	-1.92909
HCC1_AAGACTCTCATGGAGG-1	HCC1	0	Macrophage	Macrophage_0	Macrophage_0#HCC1	-4.93025	-0.0880088	-4.28091	-3.30555	0.637556	3.12491	6.40411
HCC1_AAGACTCTCCCATAGA-1	HCC1	Scissor-	Macrophage	Macrophage_Scissor-	Macrophage_Scissor-#HCC1	-7.34148	-1.67615	-4.49638	-2.39472	2.06904	1.82937	2.02493
HCC1_AAGACTCTCCCATTTA-1	HCC1	0	NK	NK_0	NK_0#HCC1	5.50881	-0.281124	-4.15649	-0.256173	2.37166	-1.94003	-1.43179
HCC1_AAGACTCTCGAATCCA-1	HCC1	0	T cell	T cell_0	T cell_0#HCC1	3.16682	-3.29888	-6.42577	-4.54658	-1.84058	-2.21756	-1.62276
HCC1_AAGATAGAGACGATAT-1	HCC1	Scissor-	Macrophage	Macrophage_Scissor-	Macrophage_Scissor-#HCC1	-4.06733	1.22518	-3.7211	-2.29535	-1.15748	1.80978	6.329
HCC1_AAGATAGAGCACTCGC-1	HCC1	0	Macrophage	Macrophage_0	Macrophage_0#HCC1	-4.54504	-3.40757	-8.93386	-4.61789	-0.869642	-0.902099	2.1625
HCC1_AAGATAGAGCGTCTGC-1	HCC1	Scissor+	Macrophage	Macrophage_Scissor+	Macrophage_Scissor+#HCC1	-8.21608	-1.39279	-7.07351	-2.61868	-2.87921	0.119818	1.75365
HCC1_AAGATAGCAAGGTCGA-1	HCC1	0	Macrophage	Macrophage_0	Macrophage_0#HCC1	-7.10486	1.11897	-5.84752	-2.37704	0.725523	0.962833	3.4992
HCC1_AAGATAGCAGACACCC-1	HCC1	0	Macrophage	Macrophage_0	Macrophage_0#HCC1	-6.53233	0.107419	-5.26479	-1.83016	-1.32625	2.33834	6.66544
HCC1_AAGATAGTCAAGCCAT-1	HCC1	Scissor-	Macrophage	Macrophage_Scissor-	Macrophage_Scissor-#HCC1	0.136789	-4.90285	-12.8219	-8.59712	-5.95535	-3.17298	-4.11691
HCC1_AAGATAGTCATCACTT-1	HCC1	Scissor-	Fibroblast	Fibroblast_Scissor-	Fibroblast_Scissor-#HCC1	-1.73072	-0.44136	-4.63342	-2.85123	-0.91544	-0.528567	2.16497
HCC1_AAGCATCAGCCGTAAG-1	HCC1	0	T cell	T cell_0	T cell_0#HCC1	0.954578	1.6747	-3.09325	-1.68795	2.16848	-0.775777	0.517784
HCC1_AAGCATCAGGGAGGAC-1	HCC1	Scissor+	Macrophage	Macrophage_Scissor+	Macrophage_Scissor+#HCC1	-3.95021	-2.50663	-5.71435	-4.22891	-2.57232	0.595848	5.09251
HCC1_AAGCATCCACCAAAGG-1	HCC1	0	Macrophage	Macrophage_0	Macrophage_0#HCC1	0.788255	-0.664442	-4.20116	-1.72647	2.29584	-0.204892	5.05619
HCC1_AAGCATCGTCGTTCAA-1	HCC1	0	T cell	T cell_0	T cell_0#HCC1	4.73644	-2.27772	-6.3783	-3.37663	-3.7409	-2.51752	-0.439432
HCC1_AAGCATCGTGGTATGG-1	HCC1	Scissor-	Macrophage	Macrophage_Scissor-	Macrophage_Scissor-#HCC1	-1.48202	-3.51933	-7.05588	-3.73838	2.50911	1.44926	0.855179
HCC1_AAGCATCGTTACACAC-1	HCC1	Scissor-	Macrophage	Macrophage_Scissor-	Macrophage_Scissor-#HCC1	-5.5272	-1.45769	-5.95964	-3.60692	2.47583	0.658606	4.68715
HCC1_AAGCATCTCATGGATC-1	HCC1	Scissor-	Macrophage	Macrophage_Scissor-	Macrophage_Scissor-#HCC1	-5.09527	-1.18523	-5.28173	-1.36172	-1.6676	2.61724	5.25211
HCC1_AAGCATCTCATTCCTA-1	HCC1	0	Macrophage	Macrophage_0	Macrophage_0#HCC1	-2.6143	2.40333	-2.78556	-0.868321	2.76367	0.978067	3.45493
HCC1_AAGCATCTCTTTACAC-1	HCC1	0	Macrophage	Macrophage_0	Macrophage_0#HCC1	-2.63572	-0.232784	-4.40688	-2.72544	4.9126	-0.596937	1.20858
HCC1_AAGCCATAGAGAGAAC-1	HCC1	0	Macrophage	Macrophage_0	Macrophage_0#HCC1	-2.30445	-1.16258	-5.86276	-0.994478	3.83026	-1.88241	1.14774
HCC1_AAGCCATAGCCTCGTG-1	HCC1	Scissor+	Macrophage	Macrophage_Scissor+	Macrophage_Scissor+#HCC1	-5.26912	-1.90277	-4.65599	0.551188	-0.674422	5.13235	7.81961
HCC1_AAGCCATAGGGACACT-1	HCC1	Scissor+	Macrophage	Macrophage_Scissor+	Macrophage_Scissor+#HCC1	-2.96348	0.0181123	-2.29792	1.73485	-0.663028	1.97634	6.77059
HCC1_AAGCCATAGTCGAAAT-1	HCC1	0	Macrophage	Macrophage_0	Macrophage_0#HCC1	-6.83868	-3.27575	-4.30836	-3.46747	1.48419	2.37022	8.48637
HCC1_AAGCCATGTTCAAGGG-1	HCC1	Scissor-	T cell	T cell_Scissor-	T cell_Scissor-#HCC1	2.39868	0.421445	-3.20603	0.262872	1.11757	-0.170904	0.29643
HCC1_AAGCCATGTTTGGAGG-1	HCC1	0	Macrophage	Macrophage_0	Macrophage_0#HCC1	-7.36235	-0.538051	-3.92658	-2.44202	-1.81072	5.04396	5.75797
HCC1_AAGCGAGAGACGTCGA-1	HCC1	Scissor-	Macrophage	Macrophage_Scissor-	Macrophage_Scissor-#HCC1	-7.27458	-0.924863	-7.32261	-3.85754	-3.66221	0.389097	4.98927
HCC1_AAGCGAGAGCATCAGG-1	HCC1	Scissor-	Macrophage	Macrophage_Scissor-	Macrophage_Scissor-#HCC1	4.79556	0.250183	-2.77227	1.29896	4.0018	1.02931	4.07721
HCC1_AAGCGAGAGTTACGAA-1	HCC1	0	T cell	T cell_0	T cell_0#HCC1	6.09188	-3.00373	-5.02419	-2.52914	1.68742	-2.70309	-0.163694
HCC1_AAGCGAGCATGACAGG-1	HCC1	Scissor-	NK	NK_Scissor-	NK_Scissor-#HCC1	4.95005	-1.14191	-4.91659	-2.89932	1.85142	-1.39648	0.468486
HCC1_AAGCGAGCATGATGCT-1	HCC1	0	Macrophage	Macrophage_0	Macrophage_0#HCC1	-3.07004	-1.87928	-3.53073	-3.107	-0.0248191	2.05348	5.0182
HCC1_AAGCGAGGTACGAAAT-1	HCC1	Scissor-	T cell	T cell_Scissor-	T cell_Scissor-#HCC1	3.0771	0.170921	-2.14914	-0.194513	0.564252	-1.50698	1.95443
HCC1_AAGCGAGGTCTAACTG-1	HCC1	Scissor+	Hepatocyte	Hepatocyte_Scissor+	Hepatocyte_Scissor+#HCC1	-0.506381	-3.00244	-10.5599	-2.08741	-3.29945	-3.19079	-1.12432
HCC1_AAGCGAGTCACCTCAC-1	HCC1	0	T cell	T cell_0	T cell_0#HCC1	5.1085	-1.28384	-3.71346	-2.3266	0.976795	-1.0807	-0.8088
HCC1_AAGCGAGTCCACCTCA-1	HCC1	0	Macrophage	Macrophage_0	Macrophage_0#HCC1	-4.07067	-1.66036	-3.90669	-3.74367	-1.60284	5.1443	4.85477
HCC1_AAGCGAGTCTACACAG-1	HCC1	Scissor+	Macrophage	Macrophage_Scissor+	Macrophage_Scissor+#HCC1	-4.95717	-0.613444	-11.461	-4.04315	-4.45818	-0.443376	2.04454
HCC1_AAGCGAGTCTGGGAGA-1	HCC1	0	Macrophage	Macrophage_0	Macrophage_0#HCC1	-4.41013	-2.60867	-9.57244	-3.61299	0.681793	-0.302273	3.78483
HCC1_AAGCGTTAGTGTTCCA-1	HCC1	Scissor-	Macrophage	Macrophage_Scissor-	Macrophage_Scissor-#HCC1	-7.01042	0.941438	-4.77127	-0.508417	1.62125	2.01612	4.14703
HCC1_AAGCGTTCAAGGTCTT-1	HCC1	0	NK	NK_0	NK_0#HCC1	5.51463	-2.34615	-4.78998	-3.4343	-0.374838	-1.57419	1.5872
HCC1_AAGCGTTCATGCCGAC-1	HCC1	Scissor-	T cell	T cell_Scissor-	T cell_Scissor-#HCC1	3.70966	-2.76531	-2.45567	-2.60491	-1.67808	-1.46263	2.46284
HCC1_AAGCGTTGTTACGGAG-1	HCC1	0	T cell	T cell_0	T cell_0#HCC1	3.30889	3.16486	3.92301	2.14283	1.84239	2.17883	1.78953
HCC1_AAGCGTTTCCATTGCC-1	HCC1	0	Macrophage	Macrophage_0	Macrophage_0#HCC1	-6.7208	-0.652812	-2.79279	-2.73954	0.84086	3.54463	6.57009
HCC1_AAGCGTTTCGGATAAA-1	HCC1	Scissor-	Macrophage	Macrophage_Scissor-	Macrophage_Scissor-#HCC1	-2.39387	-1.50925	-8.12997	-2.99053	2.49669	0.873285	2.1214
HCC1_AAGCGTTTCGGTTAGT-1	HCC1	0	Macrophage	Macrophage_0	Macrophage_0#HCC1	-3.05099	-2.97098	-4.30304	-3.60811	-1.35477	2.04378	3.74733
HCC1_AAGGAATCATGAAGGC-1	HCC1	Scissor+	Macrophage	Macrophage_Scissor+	Macrophage_Scissor+#HCC1	-3.77182	-1.85084	-9.07468	-0.59839	-1.35149	-0.510667	1.94213
HCC1_AAGGAATGTACAATAG-1	HCC1	0	Macrophage	Macrophage_0	Macrophage_0#HCC1	-1.96146	-3.81529	-7.5775	-4.30038	2.81314	-3.51412	4.41851
HCC1_AAGGAATGTCTAACGT-1	HCC1	0	Macrophage	Macrophage_0	Macrophage_0#HCC1	-9.04493	0.251512	-3.53996	-1.46867	-0.518621	2.51321	7.19599
HCC1_AAGGAATGTGACACAG-1	HCC1	Scissor+	T cell	T cell_Scissor+	T cell_Scissor+#HCC1	2.51547	-2.62246	-4.52679	-1.63359	-1.83888	-1.80081	1.75921
HCC1_AAGGAATGTTATGGTC-1	HCC1	0	Macrophage	Macrophage_0	Macrophage_0#HCC1	-6.51227	-1.65521	-3.78431	-3.91616	-1.36475	1.64565	6.29306
HCC1_AAGGAATTCATCCTAT-1	HCC1	Scissor+	Macrophage	Macrophage_Scissor+	Macrophage_Scissor+#HCC1	-8.77416	-1.42138	-4.46456	-0.746016	-0.145186	3.89564	8.08043
HCC1_AAGGAATTCCGGTAAT-1	HCC1	0	Macrophage	Macrophage_0	Macrophage_0#HCC1	-5.62923	-0.82627	-3.55223	-2.53652	0.179727	2.54508	6.52015
HCC1_AAGGAATTCGTAGTCA-1	HCC1	Scissor+	Macrophage	Macrophage_Scissor+	Macrophage_Scissor+#HCC1	-0.878054	0.839603	-0.0111985	1.02585	3.938	3.12659	4.70088
HCC1_AAGGTAAAGACATCCT-1	HCC1	0	NK	NK_0	NK_0#HCC1	5.53163	-1.74007	-4.86446	-2.96377	-0.0664202	-1.42173	-0.919717
HCC1_AAGGTAAAGGTGTGAC-1	HCC1	Scissor+	Macrophage	Macrophage_Scissor+	Macrophage_Scissor+#HCC1	-3.8007	-5.20503	-8.22418	-5.26114	-2.85494	-5.68227	0.545167
HCC1_AAGGTAACAGAAATTG-1	HCC1	Scissor+	T cell	T cell_Scissor+	T cell_Scissor+#HCC1	3.62687	2.27707	1.24534	2.46457	2.26564	0.553528	1.41731
HCC1_AAGGTAACAGAGCTAG-1	HCC1	Scissor+	Macrophage	Macrophage_Scissor+	Macrophage_Scissor+#HCC1	-7.07603	-0.0313982	-2.1336	-1.6934	2.97546	1.90952	8.01013
HCC1_AAGGTAACAGGCATTT-1	HCC1	Scissor+	Hepatocyte	Hepatocyte_Scissor+	Hepatocyte_Scissor+#HCC1	0.69916	-3.07704	-12.3445	-6.30028	-2.99492	-2.09093	4.01181
HCC1_AAGGTAAGTAATGATG-1	HCC1	0	T cell	T cell_0	T cell_0#HCC1	1.32057	-0.567123	-3.84254	0.0494927	0.571932	0.282946	1.56721
HCC1_AAGGTAAGTATCCTTT-1	HCC1	Scissor-	Fibroblast	Fibroblast_Scissor-	Fibroblast_Scissor-#HCC1	-1.14618	3.77823	-3.25653	0.434273	-0.151998	-0.343888	3.06466
HCC1_AAGGTAAGTCGAATTC-1	HCC1	Scissor-	Macrophage	Macrophage_Scissor-	Macrophage_Scissor-#HCC1	-3.32533	-1.5348	-9.56849	-2.76361	4.26398	-0.119244	1.36656
HCC1_AAGGTAATCAACCTTT-1	HCC1	0	Macrophage	Macrophage_0	Macrophage_0#HCC1	-4.80483	-1.30459	-6.07526	-3.03639	3.76328	0.503503	5.7206
HCC1_AAGGTAATCACATCAG-1	HCC1	0	Macrophage	Macrophage_0	Macrophage_0#HCC1	-4.76376	-0.822576	-5.29225	-3.69494	-0.731005	0.290752	4.01684
HCC1_AAGGTAATCTCGTCAC-1	HCC1	0	Macrophage	Macrophage_0	Macrophage_0#HCC1	-1.87515	0.507155	-7.31392	-1.15261	1.78121	-0.425996	1.62677
HCC1_AAGGTAATCTGGGAGA-1	HCC1	0	Macrophage	Macrophage_0	Macrophage_0#HCC1	-4.12467	-2.39573	-8.87373	-1.79087	-1.93507	-1.24361	2.53637
HCC1_AAGGTAATCTTCGCTG-1	HCC1	0	Macrophage	Macrophage_0	Macrophage_0#HCC1	3.02986	-0.891234	-4.18508	-0.432238	3.09943	0.891192	4.39472
HCC1_AAGTACCAGACCGTTT-1	HCC1	0	Macrophage	Macrophage_0	Macrophage_0#HCC1	3.9405	-0.431533	-2.22995	-1.20107	3.98335	1.92508	1.62147
HCC1_AAGTACCCAGATCCAT-1	HCC1	Scissor-	NK	NK_Scissor-	NK_Scissor-#HCC1	3.64189	-2.33107	-2.72939	-2.40762	0.536227	-1.66183	-1.53782
HCC1_AAGTACCCAGATGCGA-1	HCC1	Scissor-	Macrophage	Macrophage_Scissor-	Macrophage_Scissor-#HCC1	-2.64621	-2.97069	-4.99702	-4.00423	-1.68501	0.539383	3.07642
HCC1_AAGTACCCAGCCCACA-1	HCC1	Scissor+	T cell	T cell_Scissor+	T cell_Scissor+#HCC1	4.68412	0.262456	-1.28334	1.0485	-1.9513	-1.24931	0.848852
HCC1_AAGTACCGTAACCCTA-1	HCC1	0	T cell	T cell_0	T cell_0#HCC1	2.79166	-1.12225	-5.27661	-3.94164	-2.9424	-3.78379	-3.82387
HCC1_AAGTACCTCAACCCGG-1	HCC1	0	Macrophage	Macrophage_0	Macrophage_0#HCC1	-6.24909	-0.0207717	-4.16692	-0.379439	5.44097	1.54501	2.96284
HCC1_AAGTACCTCTGAGATC-1	HCC1	Scissor-	Macrophage	Macrophage_Scissor-	Macrophage_Scissor-#HCC1	-1.28653	-2.58102	-9.14521	-3.7514	2.44554	-1.1474	-1.87167
HCC1_AAGTCGTAGCATGCAG-1	HCC1	Scissor-	Macrophage	Macrophage_Scissor-	Macrophage_Scissor-#HCC1	2.35339	1.00545	-2.92962	0.434796	3.48682	3.74809	1.95927
HCC1_AAGTCGTAGTTTGGCT-1	HCC1	Scissor-	NK	NK_Scissor-	NK_Scissor-#HCC1	4.92312	-0.61879	-0.57812	-2.89433	-2.98608	-4.37204	-1.0432
HCC1_AAGTCGTCAAGCACCC-1	HCC1	Scissor-	T cell	T cell_Scissor-	T cell_Scissor-#HCC1	3.317	-0.535911	-8.52185	-4.42035	0.1254	-2.96774	-2.9415
HCC1_AAGTCGTCATTGCAAC-1	HCC1	Scissor-	T cell	T cell_Scissor-	T cell_Scissor-#HCC1	3.62886	-2.03307	-5.38419	-3.84416	-3.61416	1.07241	-2.12719
HCC1_AAGTCGTTCCGTAGGC-1	HCC1	0	Macrophage	Macrophage_0	Macrophage_0#HCC1	-7.83174	-2.72864	-6.81686	-4.65994	-1.06311	0.293137	3.19456
HCC1_AAGTCGTTCTCGTGGG-1	HCC1	0	T cell	T cell_0	T cell_0#HCC1	3.73592	-0.961501	-4.2667	-0.795702	1.3548	-2.74955	-2.95197
HCC1_AAGTGAAAGCGACCCT-1	HCC1	0	T cell	T cell_0	T cell_0#HCC1	2.44173	-0.180812	-3.25495	-0.759781	1.28179	1.37265	1.57396
HCC1_AAGTGAAAGCTGAGCA-1	HCC1	Scissor+	Macrophage	Macrophage_Scissor+	Macrophage_Scissor+#HCC1	-9.99991	-1.87144	-3.94304	-2.1023	1.47032	3.61398	5.15063
HCC1_AAGTGAACAGCACAAG-1	HCC1	Scissor-	Macrophage	Macrophage_Scissor-	Macrophage_Scissor-#HCC1	-3.04468	-1.38094	-7.41639	-4.10261	-1.63459	0.766067	2.99146
HCC1_AAGTGAACAGGTTCAT-1	HCC1	Scissor-	T cell	T cell_Scissor-	T cell_Scissor-#HCC1	3.2928	-1.80315	-3.02128	0.23851	-3.78285	-1.26528	0.892908
HCC1_AAGTGAAGTCCCTCAT-1	HCC1	Scissor-	Macrophage	Macrophage_Scissor-	Macrophage_Scissor-#HCC1	-4.26146	-3.78576	-10.6087	-4.7316	3.64251	0.300697	2.42843
HCC1_AAGTGAAGTCGCGGTT-1	HCC1	Scissor-	Hepatocyte	Hepatocyte_Scissor-	Hepatocyte_Scissor-#HCC1	1.79324	-4.50012	-14.3094	-7.82193	-5.377	-4.75977	0.278697
HCC1_AAGTGAATCAGCCTCT-1	HCC1	Scissor-	B cell	B cell_Scissor-	B cell_Scissor-#HCC1	2.4454	-2.20464	-3.95337	-2.97654	-1.45894	0.740503	1.71435
HCC1_AAGTGAATCATTCCTA-1	HCC1	0	Macrophage	Macrophage_0	Macrophage_0#HCC1	-10.529	-2.86764	-5.70068	-3.96363	-1.92617	1.4175	4.97429
HCC1_AAGTTCGAGAGACAAG-1	HCC1	Scissor-	NK	NK_Scissor-	NK_Scissor-#HCC1	4.3288	-1.52822	-3.83244	-1.21586	-2.5496	-3.15166	-0.936547
HCC1_AAGTTCGAGCCTGAGA-1	HCC1	0	Macrophage	Macrophage_0	Macrophage_0#HCC1	-4.22248	-0.654442	-6.70343	-0.301065	5.28673	2.25738	5.9278
HCC1_AAGTTCGCAGGTGACA-1	HCC1	0	Macrophage	Macrophage_0	Macrophage_0#HCC1	-5.45515	-0.191443	-2.45482	-1.21038	3.01967	0.820962	5.92447
HCC1_AAGTTCGCATAGAAAC-1	HCC1	Scissor-	Macrophage	Macrophage_Scissor-	Macrophage_Scissor-#HCC1	-4.18306	-0.417281	-3.10034	-0.13443	-1.83374	4.03001	5.72247
HCC1_AAGTTCGGTCTAATCG-1	HCC1	0	NK	NK_0	NK_0#HCC1	3.75008	-1.67367	-4.32341	0.797549	4.67594	-1.01072	-1.16053
HCC1_AAGTTCGGTTAGTTCG-1	HCC1	Scissor+	Macrophage	Macrophage_Scissor+	Macrophage_Scissor+#HCC1	-9.26017	-0.819517	-5.19424	-2.55415	0.323511	0.83994	4.421
HCC1_AAGTTCGTCAAACGTC-1	HCC1	0	T cell	T cell_0	T cell_0#HCC1	5.28864	0.184377	-4.78804	-1.36828	3.33635	-0.448269	-0.930338
HCC1_AAGTTCGTCGAAGCAG-1	HCC1	Scissor-	T cell	T cell_Scissor-	T cell_Scissor-#HCC1	0.677974	0.860899	-3.00967	-1.62778	-2.11052	-2.02587	1.24219
HCC1_AAGTTCGTCTACCAGA-1	HCC1	Scissor-	Macrophage	Macrophage_Scissor-	Macrophage_Scissor-#HCC1	0.0925657	-1.61161	-9.83585	-4.1051	-0.60864	-1.99515	0.429556
HCC1_AAGTTCGTCTACGGGC-1	HCC1	0	Macrophage	Macrophage_0	Macrophage_0#HCC1	1.83646	-1.09531	-4.10878	-1.483	2.12677	1.86146	3.73577
HCC1_AAGTTCGTCTAGTACG-1	HCC1	Scissor-	Macrophage	Macrophage_Scissor-	Macrophage_Scissor-#HCC1	-4.6956	-0.910893	-5.85357	-1.41695	-3.88044	0.432409	4.25585
HCC1_AATAGAGAGAAACCCG-1	HCC1	0	T cell	T cell_0	T cell_0#HCC1	2.3154	-0.46179	-6.29899	-1.91309	-4.03532	-0.212719	-0.571457
HCC1_AATAGAGAGAGATCGC-1	HCC1	Scissor+	B cell	B cell_Scissor+	B cell_Scissor+#HCC1	3.50173	-1.66858	-6.88156	-3.24328	0.359085	-2.53611	-1.85139
HCC1_AATAGAGAGGTAGACC-1	HCC1	Scissor-	Macrophage	Macrophage_Scissor-	Macrophage_Scissor-#HCC1	-8.2907	0.95791	-3.99981	-2.16324	-2.31782	2.06181	7.24668
HCC1_AATAGAGCAGGAAGTC-1	HCC1	Scissor-	T cell	T cell_Scissor-	T cell_Scissor-#HCC1	2.10657	-1.6193	-5.20773	-0.555404	-0.843931	-1.7959	1.10965
HCC1_AATAGAGCATGCGTGC-1	HCC1	Scissor-	Macrophage	Macrophage_Scissor-	Macrophage_Scissor-#HCC1	-4.01072	0.864672	-3.55689	-0.694601	-1.42211	-1.48617	1.76786
HCC1_AATAGAGGTCAGTCCG-1	HCC1	Scissor-	Macrophage	Macrophage_Scissor-	Macrophage_Scissor-#HCC1	0.993901	-1.04941	-4.64621	-3.0299	2.82113	1.17132	2.43073
HCC1_AATAGAGGTTACCGTA-1	HCC1	0	Macrophage	Macrophage_0	Macrophage_0#HCC1	1.68693	-2.89402	-4.00912	-3.31565	-1.7281	0.865691	4.03802
HCC1_AATCACGAGCTCTTCC-1	HCC1	Scissor-	Macrophage	Macrophage_Scissor-	Macrophage_Scissor-#HCC1	-1.09977	-1.54358	-10.2731	-3.69141	3.72176	-1.19778	0.780179
HCC1_AATCACGAGTCCCAGC-1	HCC1	0	Macrophage	Macrophage_0	Macrophage_0#HCC1	-8.1773	-2.42257	-8.02844	-1.77711	-3.03881	0.6932	0.20771
HCC1_AATCACGCATAAGATG-1	HCC1	Scissor-	Hepatocyte	Hepatocyte_Scissor-	Hepatocyte_Scissor-#HCC1	0.841381	-2.17529	-10.7647	-4.82057	-3.02796	1.39746	5.96057
HCC1_AATCACGGTACGGATG-1	HCC1	Scissor-	Macrophage	Macrophage_Scissor-	Macrophage_Scissor-#HCC1	-2.83215	0.687844	-3.41918	-2.24104	-0.961983	1.94012	3.51279
HCC1_AATCACGGTTGCCTAA-1	HCC1	0	Macrophage	Macrophage_0	Macrophage_0#HCC1	0.162643	-5.67708	-12.6857	-6.49842	-5.61779	0.804872	-0.439964
HCC1_AATCACGTCATGCATG-1	HCC1	0	Macrophage	Macrophage_0	Macrophage_0#HCC1	-7.2507	-2.05896	-4.07835	-3.83087	2.80238	2.99573	5.46631
HCC1_AATCACGTCTGAATCG-1	HCC1	Scissor-	T cell	T cell_Scissor-	T cell_Scissor-#HCC1	1.61683	-1.02501	-3.75724	-2.82136	-1.80985	-0.736808	0.40558
HCC1_AATCACGTCTGCGATA-1	HCC1	Scissor-	Macrophage	Macrophage_Scissor-	Macrophage_Scissor-#HCC1	-3.75378	-0.984906	-3.47999	-3.16047	-0.693175	2.27952	7.85594
HCC1_AATCACGTCTGGGTCG-1	HCC1	0	T cell	T cell_0	T cell_0#HCC1	3.28623	-0.0296764	-4.81882	-3.83329	2.09646	0.137171	-0.763698
HCC1_AATCGACAGACTTCCA-1	HCC1	Scissor-	Macrophage	Macrophage_Scissor-	Macrophage_Scissor-#HCC1	-6.18873	-0.0985073	-3.45917	-1.86001	0.87428	3.72575	7.10432
HCC1_AATCGACAGGAACTCG-1	HCC1	0	Macrophage	Macrophage_0	Macrophage_0#HCC1	-5.20612	-1.05124	-7.08612	-2.82201	-1.36974	-0.414401	3.53317
HCC1_AATCGACAGGATTCAA-1	HCC1	0	Macrophage	Macrophage_0	Macrophage_0#HCC1	-5.44318	-2.62601	-8.07062	-4.17648	1.21575	-1.59961	6.1911
HCC1_AATCGACAGTATCCTG-1	HCC1	0	Macrophage	Macrophage_0	Macrophage_0#HCC1	-2.34257	-1.98387	-5.72889	-2.84131	-1.65518	1.64719	2.9467
HCC1_AATCGACAGTTGCCTA-1	HCC1	Scissor+	Macrophage	Macrophage_Scissor+	Macrophage_Scissor+#HCC1	-4.76493	-1.58318	-5.66247	-2.58602	-0.742502	1.67394	4.98341
HCC1_AATCGACCACGTCATA-1	HCC1	0	Macrophage	Macrophage_0	Macrophage_0#HCC1	-4.19777	0.327355	-2.93152	-3.19615	2.98065	4.44648	4.43739
HCC1_AATCGACCATAGGCGA-1	HCC1	Scissor-	Hepatocyte	Hepatocyte_Scissor-	Hepatocyte_Scissor-#HCC1	-3.25295	-1.66353	-9.49029	-5.52086	-1.65515	3.28585	10.0442
HCC1_AATCGACTCCTTGAAG-1	HCC1	Scissor+	Macrophage	Macrophage_Scissor+	Macrophage_Scissor+#HCC1	-5.80302	-1.02732	-2.30791	-0.0514887	-0.0137434	3.56985	8.04824
HCC1_AATCGTGAGCCGCTTG-1	HCC1	0	Macrophage	Macrophage_0	Macrophage_0#HCC1	-7.30645	-0.899794	-9.16238	-1.07169	1.88056	0.508632	4.28654
HCC1_AATCGTGAGGGAACAA-1	HCC1	Scissor-	Macrophage	Macrophage_Scissor-	Macrophage_Scissor-#HCC1	-5.49437	-0.531498	-3.72032	-3.07462	4.00955	2.04708	6.89379
HCC1_AATCGTGCACTAACCA-1	HCC1	0	T cell	T cell_0	T cell_0#HCC1	7.15146	-1.82831	-5.98541	-3.70304	-0.894811	-3.61751	0.0817052
HCC1_AATCGTGCAGACCTGC-1	HCC1	0	Macrophage	Macrophage_0	Macrophage_0#HCC1	-7.91081	-1.30814	-4.03465	-3.45184	-2.32872	3.12064	5.89563
HCC1_AATCGTGCAGGATTCT-1	HCC1	Scissor-	Macrophage	Macrophage_Scissor-	Macrophage_Scissor-#HCC1	-3.78023	-2.00206	-10.9455	-4.94496	-2.386	-0.304144	3.32845
HCC1_AATCGTGCAGGTTCCG-1	HCC1	0	Macrophage	Macrophage_0	Macrophage_0#HCC1	-5.31287	-0.766459	-4.02689	-2.58261	2.88979	1.99056	7.9416
HCC1_AATCGTGCATGTGTCA-1	HCC1	0	Macrophage	Macrophage_0	Macrophage_0#HCC1	-4.27599	0.190633	-5.26861	-3.72737	-0.0898249	-0.954555	3.53151
HCC1_AATCGTGGTTCAGCGC-1	HCC1	Scissor-	T cell	T cell_Scissor-	T cell_Scissor-#HCC1	5.4438	-0.267918	-5.63543	-1.46915	0.30746	-2.28065	-0.408652
HCC1_AATCGTGGTTGTGGAG-1	HCC1	0	Macrophage	Macrophage_0	Macrophage_0#HCC1	-5.23781	-1.09582	-7.5838	-2.03506	-0.331267	1.63373	3.75414
HCC1_AATCGTGGTTGTTGTG-1	HCC1	0	Macrophage	Macrophage_0	Macrophage_0#HCC1	-6.21693	-2.07086	-8.33808	-2.79328	-2.07584	0.449453	2.84559
HCC1_AATGAAGAGAGTGTTA-1	HCC1	Scissor-	Macrophage	Macrophage_Scissor-	Macrophage_Scissor-#HCC1	-5.7447	-2.08778	-8.3289	-0.966226	-0.846087	-0.0528174	2.01926
HCC1_AATGAAGAGATTAGTG-1	HCC1	Scissor+	B cell	B cell_Scissor+	B cell_Scissor+#HCC1	5.83523	0.223065	-5.96706	-4.91163	2.45333	-2.09148	-0.924276
HCC1_AATGAAGAGGAGGGTG-1	HCC1	Scissor-	Macrophage	Macrophage_Scissor-	Macrophage_Scissor-#HCC1	-0.328345	1.53408	-2.44206	-2.33998	3.11775	2.19406	6.85522
HCC1_AATGAAGCAACTTCTT-1	HCC1	Scissor-	Hepatocyte	Hepatocyte_Scissor-	Hepatocyte_Scissor-#HCC1	-2.04378	-5.61783	-13.0797	-7.03758	-4.57847	-1.76328	3.3775
HCC1_AATGAAGCACACACTA-1	HCC1	Scissor+	T cell	T cell_Scissor+	T cell_Scissor+#HCC1	6.62659	0.940772	-3.3868	0.19325	-0.345608	0.229583	1.58845
HCC1_AATGAAGCAGGCATTT-1	HCC1	0	Macrophage	Macrophage_0	Macrophage_0#HCC1	-4.87487	-0.533523	-3.89957	-3.59727	-1.4312	4.54999	7.11975
HCC1_AATGAAGCATTGTAGC-1	HCC1	0	Macrophage	Macrophage_0	Macrophage_0#HCC1	2.31596	0.348207	-1.24561	1.31309	6.21135	0.948836	2.62103
HCC1_AATGAAGGTCGAGCTC-1	HCC1	0	NK	NK_0	NK_0#HCC1	-0.294593	-5.13667	-10.4076	-5.50491	-2.95209	-2.67675	-2.55467
HCC1_AATGAAGTCAAGCTTG-1	HCC1	Scissor+	Macrophage	Macrophage_Scissor+	Macrophage_Scissor+#HCC1	-7.41961	0.0195985	-3.82655	0.305537	0.945955	1.77416	4.24172
HCC1_AATGACCAGAAGAGCA-1	HCC1	0	Macrophage	Macrophage_0	Macrophage_0#HCC1	-4.22259	-0.0370724	-5.36673	-3.33409	3.712	0.42666	5.57019
HCC1_AATGACCAGTGTGTTC-1	HCC1	Scissor-	Macrophage	Macrophage_Scissor-	Macrophage_Scissor-#HCC1	-4.65892	-2.14961	-6.17439	-2.92368	1.95085	1.21041	6.58408
HCC1_AATGACCCAGCTTTGA-1	HCC1	0	Macrophage	Macrophage_0	Macrophage_0#HCC1	-7.37768	-2.33163	-4.73806	-3.85999	2.8708	2.17603	3.7819
HCC1_AATGACCGTCGATTAC-1	HCC1	Scissor-	T cell	T cell_Scissor-	T cell_Scissor-#HCC1	4.75313	-0.408617	-3.79236	-0.724205	-1.13364	-1.44608	0.616953
HCC1_AATGACCGTGTTATCG-1	HCC1	0	Macrophage	Macrophage_0	Macrophage_0#HCC1	-1.42959	-0.459254	-7.99576	-2.89847	-2.23015	-2.32382	1.7263
HCC1_AATGACCGTTGATGTC-1	HCC1	0	NK	NK_0	NK_0#HCC1	6.55042	-0.431155	-4.81675	-1.48661	-1.17457	-2.00629	1.90891
HCC1_AATGACCGTTGTTGCA-1	HCC1	0	Macrophage	Macrophage_0	Macrophage_0#HCC1	-3.04749	-1.42181	-4.83687	-1.57914	1.84444	-0.557362	0.740174
HCC1_AATGACCTCCACGGGT-1	HCC1	Scissor-	Macrophage	Macrophage_Scissor-	Macrophage_Scissor-#HCC1	-3.46975	-1.69741	-4.80593	-3.1611	-1.37456	-1.8988	3.62896
HCC1_AATGACCTCCTTCGAC-1	HCC1	Scissor+	B cell	B cell_Scissor+	B cell_Scissor+#HCC1	4.88936	0.397176	-7.44559	-4.78478	-1.13358	-3.07256	-3.56678
HCC1_AATGACCTCTTGGTGA-1	HCC1	Scissor-	T cell	T cell_Scissor-	T cell_Scissor-#HCC1	2.73569	1.87193	-2.44362	-0.651709	-3.76649	-0.800306	1.27852
HCC1_AATGCCAAGGGCGAGA-1	HCC1	0	Macrophage	Macrophage_0	Macrophage_0#HCC1	-5.57455	-0.544389	-5.27675	-3.06495	5.14054	0.701565	1.78298
HCC1_AATGCCACATTGCTGA-1	HCC1	Scissor-	Macrophage	Macrophage_Scissor-	Macrophage_Scissor-#HCC1	-4.3233	-0.50704	-3.23612	-1.8512	4.1719	2.09165	5.59819
HCC1_AATGCCATCAGCCTCT-1	HCC1	Scissor-	T cell	T cell_Scissor-	T cell_Scissor-#HCC1	2.53664	-2.07003	-1.79322	0.321766	2.72857	-1.94902	1.31699
HCC1_AATGCCATCGCTACAA-1	HCC1	0	B cell	B cell_0	B cell_0#HCC1	2.00697	2.10541	-3.50131	-3.43097	4.64095	-1.71891	0.934099
HCC1_AATGCCATCTGAGAAA-1	HCC1	Scissor+	Macrophage	Macrophage_Scissor+	Macrophage_Scissor+#HCC1	-4.43931	-1.20628	-3.66027	-3.334	-2.28765	1.64265	6.71777
HCC1_AATGCCATCTTACTGT-1	HCC1	0	Macrophage	Macrophage_0	Macrophage_0#HCC1	-3.01272	-1.50135	-5.32487	-2.25975	1.8337	0.179782	3.87784
HCC1_AATGGAAAGATGGTCG-1	HCC1	Scissor-	Macrophage	Macrophage_Scissor-	Macrophage_Scissor-#HCC1	-7.9634	-1.65388	-3.3023	-1.9874	-2.80995	2.90553	6.99312
HCC1_AATGGAACAAAGGTTA-1	HCC1	Scissor+	Macrophage	Macrophage_Scissor+	Macrophage_Scissor+#HCC1	-7.13394	-0.724197	-8.28496	-1.18717	-4.07532	-0.581492	4.97055
HCC1_AATGGAACAGGTCAAG-1	HCC1	0	Macrophage	Macrophage_0	Macrophage_0#HCC1	-8.05275	-1.12438	-3.42998	-2.43787	0.501526	2.9294	5.30705
HCC1_AATGGAACAGGTTCCG-1	HCC1	0	T cell	T cell_0	T cell_0#HCC1	3.67237	0.457902	-3.7854	-0.714938	4.12881	0.104218	3.43796
HCC1_AATGGAACATGTGTCA-1	HCC1	0	T cell	T cell_0	T cell_0#HCC1	5.74219	0.185594	-4.03227	-2.26342	-0.48815	-0.150009	-1.29935
HCC1_AATGGAAGTTATTCCT-1	HCC1	Scissor-	NK	NK_Scissor-	NK_Scissor-#HCC1	1.47875	-2.95494	-6.26639	-2.94922	-0.743821	-3.56702	-2.07136
HCC1_AATGGAAGTTGTCAGT-1	HCC1	Scissor-	T cell	T cell_Scissor-	T cell_Scissor-#HCC1	4.48408	0.188059	-5.52823	-1.25822	-1.24807	-2.05194	0.670358
HCC1_AATGGAATCCGTATGA-1	HCC1	0	Macrophage	Macrophage_0	Macrophage_0#HCC1	0.835263	-0.88288	-3.68458	-2.27592	2.46815	1.57205	4.02494
HCC1_AATGGAATCTCTGGTC-1	HCC1	Scissor-	Macrophage	Macrophage_Scissor-	Macrophage_Scissor-#HCC1	0.23398	-5.07697	-14.3184	-7.89563	-5.13871	-4.27727	-3.33838
HCC1_AATGGCTAGCCGGATA-1	HCC1	0	Macrophage	Macrophage_0	Macrophage_0#HCC1	-5.06562	-0.535204	-2.63407	-2.20846	6.54459	2.08838	3.13044
HCC1_AATGGCTAGCCTCTCT-1	HCC1	Scissor+	Macrophage	Macrophage_Scissor+	Macrophage_Scissor+#HCC1	-5.68353	-1.44779	-5.58953	-0.382465	1.14496	-0.621024	4.93388
HCC1_AATGGCTAGGCAGGGA-1	HCC1	Scissor-	Macrophage	Macrophage_Scissor-	Macrophage_Scissor-#HCC1	-5.58632	-2.85367	-6.49297	-4.46557	3.99134	0.90339	1.71641
HCC1_AATGGCTGTGATCATC-1	HCC1	Scissor-	Macrophage	Macrophage_Scissor-	Macrophage_Scissor-#HCC1	2.74521	0.271618	-4.48354	0.442665	3.26696	-0.967046	2.01662
HCC1_AATGGCTGTGCATTTG-1	HCC1	Scissor-	T cell	T cell_Scissor-	T cell_Scissor-#HCC1	3.06095	-0.680068	-3.78086	-1.3612	1.99336	0.18179	0.498493
HCC1_AATGGCTGTGTGTGGA-1	HCC1	Scissor+	T cell	T cell_Scissor+	T cell_Scissor+#HCC1	4.96465	-0.416927	-0.449395	0.133673	-0.710794	0.242155	0.0563082
HCC1_AATGGCTGTTTCCATT-1	HCC1	Scissor-	NK	NK_Scissor-	NK_Scissor-#HCC1	-0.322137	0.330196	-3.853	-0.641354	5.0924	1.00651	0.743873
HCC1_AATGGCTTCCTGGGAC-1	HCC1	0	Macrophage	Macrophage_0	Macrophage_0#HCC1	-5.28493	-0.265054	-4.4486	-2.33113	3.47115	0.978618	5.5397
HCC1_AATTCCTAGGATATAC-1	HCC1	0	Macrophage	Macrophage_0	Macrophage_0#HCC1	0.517948	-0.406378	-4.71756	-2.45908	-1.23171	3.82073	3.99245
HCC1_AATTCCTAGGGCGAGA-1	HCC1	0	Macrophage	Macrophage_0	Macrophage_0#HCC1	-7.45366	-1.21531	-3.61016	-1.16357	1.82643	2.28264	6.91722
HCC1_AATTCCTCATTCATCT-1	HCC1	0	T cell	T cell_0	T cell_0#HCC1	1.01591	-0.605954	-4.38749	-0.66965	0.180389	-2.09161	-1.74124
HCC1_AATTCCTTCAAGCTTG-1	HCC1	0	Macrophage	Macrophage_0	Macrophage_0#HCC1	-10.0281	-1.5818	-4.85957	-2.67741	-3.01754	2.29336	6.83525
HCC1_AATTCCTTCAAGGACG-1	HCC1	0	Macrophage	Macrophage_0	Macrophage_0#HCC1	-2.38565	0.219233	-5.70008	-3.85866	3.62273	-0.295311	3.89681
HCC1_AATTCCTTCATAGACC-1	HCC1	0	Macrophage	Macrophage_0	Macrophage_0#HCC1	-3.86793	2.87544	-5.81203	-2.78928	1.04573	1.11712	3.11819
HCC1_AATTTCCAGGGTACAC-1	HCC1	0	Macrophage	Macrophage_0	Macrophage_0#HCC1	-6.3437	-0.892014	-1.76885	-1.23555	4.45033	2.52811	4.6536
HCC1_AATTTCCAGTAAACTG-1	HCC1	0	Macrophage	Macrophage_0	Macrophage_0#HCC1	-7.52481	0.114196	-4.03964	-2.25519	-0.223297	1.76041	5.86944
HCC1_AATTTCCAGTATAGGT-1	HCC1	Scissor-	Macrophage	Macrophage_Scissor-	Macrophage_Scissor-#HCC1	-4.54688	-0.843195	-5.29908	-3.3849	0.879935	-1.08421	5.19026
HCC1_AATTTCCCAAAGGATT-1	HCC1	Scissor-	Macrophage	Macrophage_Scissor-	Macrophage_Scissor-#HCC1	0.80488	-6.42601	-12.5756	-7.66482	-3.70787	-3.33048	-0.00230145
HCC1_AATTTCCCAAGTGACG-1	HCC1	0	Macrophage	Macrophage_0	Macrophage_0#HCC1	-3.61754	-2.40779	-10.7953	-4.16285	1.35218	0.491358	2.43795
HCC1_AATTTCCCAGCTTTGA-1	HCC1	0	Macrophage	Macrophage_0	Macrophage_0#HCC1	0.568101	1.07752	-3.05289	-0.597824	3.93697	1.44248	5.93278
HCC1_AATTTCCGTCGATTTG-1	HCC1	Scissor-	Macrophage	Macrophage_Scissor-	Macrophage_Scissor-#HCC1	-3.7041	-4.22277	-7.92717	-3.20178	1.63089	-1.94253	1.44992
HCC1_AATTTCCGTCTTAGTG-1	HCC1	0	Macrophage	Macrophage_0	Macrophage_0#HCC1	-6.15513	0.0849112	-4.45706	-0.941308	-2.68346	-0.142644	5.04029
HCC1_ACAAAGAAGACCAGAC-1	HCC1	Scissor-	Macrophage	Macrophage_Scissor-	Macrophage_Scissor-#HCC1	-0.645122	-1.31976	-5.02962	-3.19625	-1.00122	1.39795	3.50507
HCC1_ACAAAGAAGCGGACAT-1	HCC1	Scissor-	Hepatocyte	Hepatocyte_Scissor-	Hepatocyte_Scissor-#HCC1	1.86507	-3.14728	-9.09707	-5.93853	-2.42563	0.571692	5.67899
HCC1_ACAAAGACACGCGGTT-1	HCC1	Scissor-	Macrophage	Macrophage_Scissor-	Macrophage_Scissor-#HCC1	-2.36426	-1.12618	-4.85091	-2.94475	-1.23958	0.212549	5.03732
HCC1_ACAAAGACAGCATACT-1	HCC1	0	Macrophage	Macrophage_0	Macrophage_0#HCC1	-8.87803	0.0183863	-4.48961	-1.69566	1.60864	2.28675	6.70902
HCC1_ACAAAGAGTGCCAAGA-1	HCC1	Scissor+	Macrophage	Macrophage_Scissor+	Macrophage_Scissor+#HCC1	-7.78575	-1.62716	-4.98246	-2.97454	4.90799	-0.559824	4.26606
HCC1_ACAACCAAGACTAAGT-1	HCC1	0	Macrophage	Macrophage_0	Macrophage_0#HCC1	-6.81521	0.18744	-2.50103	-1.70401	-0.0189983	0.619973	6.48995
HCC1_ACAACCAAGCCACCGT-1	HCC1	0	Macrophage	Macrophage_0	Macrophage_0#HCC1	-3.25051	-3.66617	-12.2716	-6.21997	-2.3284	-1.88103	3.18236
HCC1_ACAACCACAAGAGGCT-1	HCC1	Scissor-	Macrophage	Macrophage_Scissor-	Macrophage_Scissor-#HCC1	-4.28753	-0.153068	-8.24927	-1.53016	-1.0129	2.26713	4.95736
HCC1_ACAACCACAAGGTCAG-1	HCC1	Scissor-	Macrophage	Macrophage_Scissor-	Macrophage_Scissor-#HCC1	-4.56702	-0.713203	-3.58238	-3.46286	1.84876	2.91615	5.90162
HCC1_ACAACCACAGGTCAAG-1	HCC1	Scissor+	Macrophage	Macrophage_Scissor+	Macrophage_Scissor+#HCC1	-5.08059	-0.863969	0.572954	0.0434984	1.24307	3.58498	7.24447
HCC1_ACAACCAGTAGTTAGA-1	HCC1	0	Macrophage	Macrophage_0	Macrophage_0#HCC1	-4.12637	-1.85175	-3.46147	-2.59958	2.15388	3.37831	4.0553
HCC1_ACAAGCTAGCTTACGT-1	HCC1	Scissor-	T cell	T cell_Scissor-	T cell_Scissor-#HCC1	2.69037	-2.09743	-4.50971	-1.62339	-1.87	-2.1788	-0.205869
HCC1_ACAAGCTCAGCTACTA-1	HCC1	0	Macrophage	Macrophage_0	Macrophage_0#HCC1	0.224458	-1.82257	-6.03337	-3.83331	0.861224	2.00461	2.91044
HCC1_ACAAGCTGTACGGATG-1	HCC1	Scissor-	Macrophage	Macrophage_Scissor-	Macrophage_Scissor-#HCC1	-1.94469	-3.96151	-9.3508	-5.6805	-3.59404	1.13965	4.7499
HCC1_ACAAGCTGTAGGTGCA-1	HCC1	Scissor-	T cell	T cell_Scissor-	T cell_Scissor-#HCC1	2.21325	-1.74399	-4.4648	0.811314	-0.859965	-2.90384	-1.25008
HCC1_ACAAGCTTCTTTACAC-1	HCC1	0	Macrophage	Macrophage_0	Macrophage_0#HCC1	-8.25165	-0.855037	-4.90926	-0.389353	2.6608	3.9533	4.19585
HCC1_ACACAGTAGTGAGGTC-1	HCC1	Scissor-	Macrophage	Macrophage_Scissor-	Macrophage_Scissor-#HCC1	-6.01387	-2.0673	-3.95868	-3.04986	-1.96693	3.70285	5.38345
HCC1_ACACAGTCAATAAGGT-1	HCC1	Scissor-	Macrophage	Macrophage_Scissor-	Macrophage_Scissor-#HCC1	-7.48545	-1.12861	-5.05052	-1.85937	-2.63787	2.8152	4.53764
HCC1_ACACAGTCACAAGTGG-1	HCC1	0	Macrophage	Macrophage_0	Macrophage_0#HCC1	-5.78714	-1.85927	-4.95067	-3.02543	-0.441918	1.39709	3.77503
HCC1_ACACAGTCACTGAGGA-1	HCC1	0	Hepatocyte	Hepatocyte_0	Hepatocyte_0#HCC1	-0.277222	-1.52427	-6.42747	-4.60816	1.2979	-1.75468	4.89915
HCC1_ACACAGTCAGTGGGTA-1	HCC1	Scissor+	Macrophage	Macrophage_Scissor+	Macrophage_Scissor+#HCC1	-9.16572	0.734691	-4.14434	-0.151143	2.87517	1.38073	5.31759
HCC1_ACACAGTCATGCTGCG-1	HCC1	0	Macrophage	Macrophage_0	Macrophage_0#HCC1	-4.98959	-0.7637	-4.59972	-3.28645	1.08496	0.988763	5.00469
HCC1_ACACAGTGTACACTCA-1	HCC1	Scissor-	B cell	B cell_Scissor-	B cell_Scissor-#HCC1	0.686639	-1.60871	-10.8798	-4.97554	-2.77116	-2.76139	-4.72702
HCC1_ACACAGTGTACGTGAG-1	HCC1	Scissor+	Macrophage	Macrophage_Scissor+	Macrophage_Scissor+#HCC1	-3.4183	-0.124501	-7.56132	-1.32445	-2.19482	0.967066	3.86069
HCC1_ACACAGTGTATCCCAA-1	HCC1	0	Fibroblast	Fibroblast_0	Fibroblast_0#HCC1	-0.444838	0.175694	-4.52813	-3.49996	-3.53027	0.681231	2.92473
HCC1_ACACAGTGTTATCTGG-1	HCC1	0	T cell	T cell_0	T cell_0#HCC1	-0.567826	-0.00389853	-3.37903	-0.254752	-1.2021	0.103023	0.538609
HCC1_ACACAGTGTTCGTTCC-1	HCC1	0	T cell	T cell_0	T cell_0#HCC1	4.28683	-0.113666	-4.73215	-1.99573	-2.5823	-1.3948	-0.616026
HCC1_ACACAGTTCCGGCAAC-1	HCC1	0	Macrophage	Macrophage_0	Macrophage_0#HCC1	-4.4936	-1.40219	-3.75472	-3.33264	0.0915609	1.2663	6.85881
HCC1_ACACAGTTCGAGCACC-1	HCC1	Scissor+	NK	NK_Scissor+	NK_Scissor+#HCC1	-1.66724	-4.1727	-8.99943	-2.72791	-3.2498	-1.068	4.12323
HCC1_ACACAGTTCGCCGAAC-1	HCC1	Scissor+	NK	NK_Scissor+	NK_Scissor+#HCC1	9.93921	-1.09961	-3.43875	-4.59849	-0.290196	-0.872706	0.298276
HCC1_ACACAGTTCGCTGCGA-1	HCC1	Scissor-	T cell	T cell_Scissor-	T cell_Scissor-#HCC1	3.5132	-1.33891	-6.36568	-2.85157	-1.27445	-0.656413	-1.17453
HCC1_ACACAGTTCGGCATCG-1	HCC1	Scissor-	Macrophage	Macrophage_Scissor-	Macrophage_Scissor-#HCC1	-3.24302	-1.34274	-6.86962	-3.24832	-1.8375	0.284547	4.71663
HCC1_ACACAGTTCGTGACTA-1	HCC1	Scissor-	T cell	T cell_Scissor-	T cell_Scissor-#HCC1	2.56513	0.500924	-4.32877	-2.16152	-4.04823	0.910112	2.19441
HCC1_ACACCAAAGTGAGTTA-1	HCC1	0	Macrophage	Macrophage_0	Macrophage_0#HCC1	-4.85454	-2.83002	-4.43574	-2.82038	-2.28423	1.71974	4.54803
HCC1_ACACCAACAACGTATC-1	HCC1	0	Macrophage	Macrophage_0	Macrophage_0#HCC1	-9.16423	1.30184	-4.95524	-2.67566	-2.16233	3.8087	8.01772
HCC1_ACACCAAGTACCGTGC-1	HCC1	Scissor-	Macrophage	Macrophage_Scissor-	Macrophage_Scissor-#HCC1	-6.67502	-0.141444	-5.74161	-0.744263	3.47269	2.1282	4.69144
HCC1_ACACCAAGTCACGCTG-1	HCC1	Scissor-	Macrophage	Macrophage_Scissor-	Macrophage_Scissor-#HCC1	-7.30141	-0.387722	-4.69451	-2.95367	-2.59836	3.25132	6.52082
HCC1_ACACCAAGTTCTTAGG-1	HCC1	Scissor-	Macrophage	Macrophage_Scissor-	Macrophage_Scissor-#HCC1	-4.29457	-3.51716	-10.2263	-4.75876	-2.39598	1.30032	5.05662
HCC1_ACACCAATCAACCCGG-1	HCC1	0	Macrophage	Macrophage_0	Macrophage_0#HCC1	-7.54414	-2.48383	-5.70236	-3.14061	-0.974072	-0.680109	4.64135
HCC1_ACACGCGCACCTTCGT-1	HCC1	Scissor+	Macrophage	Macrophage_Scissor+	Macrophage_Scissor+#HCC1	-2.79715	-2.48343	-3.32837	-2.33327	-0.199982	2.05984	4.04676
HCC1_ACACGCGCAGTTTCAG-1	HCC1	0	Macrophage	Macrophage_0	Macrophage_0#HCC1	-8.62859	-0.427062	-3.08239	-1.03407	-1.39884	2.69188	5.48597
HCC1_ACACGCGGTCTTACAG-1	HCC1	Scissor-	Macrophage	Macrophage_Scissor-	Macrophage_Scissor-#HCC1	-5.45463	-0.673713	-5.06744	-2.18524	2.6382	-0.163219	6.46948
HCC1_ACACGCGTCAATCCAG-1	HCC1	Scissor-	Fibroblast	Fibroblast_Scissor-	Fibroblast_Scissor-#HCC1	-2.18412	-0.19524	-4.45626	-2.83776	-0.88261	1.36584	2.13987
HCC1_ACACGCGTCTTCTGGC-1	HCC1	Scissor+	Macrophage	Macrophage_Scissor+	Macrophage_Scissor+#HCC1	-5.98791	-4.20627	-6.87145	-4.21464	0.867926	1.04325	1.48157
HCC1_ACACTGACAAGAATGT-1	HCC1	0	Macrophage	Macrophage_0	Macrophage_0#HCC1	-0.534811	0.672926	-8.77074	-2.9064	3.17079	-1.73874	2.97979
HCC1_ACACTGACATCCGGCA-1	HCC1	0	Macrophage	Macrophage_0	Macrophage_0#HCC1	-7.98459	-0.763501	-6.2393	-1.20516	-2.57283	1.7434	7.09889
HCC1_ACACTGAGTGAGTTTC-1	HCC1	Scissor-	Macrophage	Macrophage_Scissor-	Macrophage_Scissor-#HCC1	-3.24457	0.331228	-11.2967	-4.08562	-1.79512	-1.00266	5.63763
HCC1_ACACTGATCAAGCTGT-1	HCC1	Scissor+	Macrophage	Macrophage_Scissor+	Macrophage_Scissor+#HCC1	-8.95864	-1.23714	-3.92296	-2.13013	-1.79674	0.594344	5.06541
HCC1_ACACTGATCCCAGGCA-1	HCC1	Scissor-	T cell	T cell_Scissor-	T cell_Scissor-#HCC1	1.32944	0.403595	-0.280202	1.35062	1.85091	1.00445	2.4173
HCC1_ACACTGATCCTCTTTC-1	HCC1	0	T cell	T cell_0	T cell_0#HCC1	2.42029	-0.646817	-1.08672	0.121446	4.51143	-2.75488	0.892856
HCC1_ACAGAAAAGCACTAGG-1	HCC1	Scissor-	Macrophage	Macrophage_Scissor-	Macrophage_Scissor-#HCC1	0.402853	0.377184	-3.78096	-0.589949	4.07483	3.69059	5.01273
HCC1_ACAGAAAAGCGCGTTC-1	HCC1	0	Macrophage	Macrophage_0	Macrophage_0#HCC1	-1.5004	-0.802702	-5.84629	-3.13826	3.2817	-1.84028	1.6219
HCC1_ACAGAAACAGTAGAAT-1	HCC1	Scissor+	Macrophage	Macrophage_Scissor+	Macrophage_Scissor+#HCC1	-8.86167	-1.26998	-4.72011	-3.13758	-1.98107	4.49651	10.1857
HCC1_ACAGAAAGTCATCGCG-1	HCC1	Scissor+	Macrophage	Macrophage_Scissor+	Macrophage_Scissor+#HCC1	-9.35521	-2.41483	-5.51145	-1.97917	-2.86998	0.531379	4.31485
HCC1_ACAGAAAGTCGTACTA-1	HCC1	Scissor-	Macrophage	Macrophage_Scissor-	Macrophage_Scissor-#HCC1	-4.29557	-1.59858	-4.37594	-2.67141	1.70101	3.34007	7.05542
HCC1_ACAGAAATCGCAAGAG-1	HCC1	0	T cell	T cell_0	T cell_0#HCC1	2.84577	-0.245318	-5.16046	-2.58394	0.447704	-2.0351	-0.255797
HCC1_ACAGCCGAGAATTCAG-1	HCC1	Scissor-	T cell	T cell_Scissor-	T cell_Scissor-#HCC1	3.63398	0.684953	-3.48492	1.04268	1.34317	-0.117183	0.758625
HCC1_ACAGCCGCAACTGCTA-1	HCC1	0	Macrophage	Macrophage_0	Macrophage_0#HCC1	-6.96338	-1.3986	-3.93639	-2.89386	-0.916781	3.14342	6.96771
HCC1_ACAGCCGCACGATAGG-1	HCC1	0	Macrophage	Macrophage_0	Macrophage_0#HCC1	-5.88296	1.06105	-4.72508	-1.67561	-2.77996	0.929555	6.4859
HCC1_ACAGCCGCAGTATACC-1	HCC1	Scissor-	Macrophage	Macrophage_Scissor-	Macrophage_Scissor-#HCC1	-0.113951	-3.9999	-14.7552	-6.85054	-5.15787	-1.55015	0.398159
HCC1_ACAGCCGCATATACCG-1	HCC1	Scissor+	Macrophage	Macrophage_Scissor+	Macrophage_Scissor+#HCC1	-4.53463	-2.20622	-9.19561	-2.69111	-1.19701	-1.06394	2.56464
HCC1_ACAGCCGGTGACAGCA-1	HCC1	Scissor-	NK	NK_Scissor-	NK_Scissor-#HCC1	-1.97878	-4.61776	-13.0469	-6.26316	-4.66142	-3.58522	-2.49005
HCC1_ACAGCCGGTGTTATCG-1	HCC1	0	Macrophage	Macrophage_0	Macrophage_0#HCC1	2.04613	-0.758923	-4.64898	-2.16326	3.63316	0.483287	0.65712
HCC1_ACAGCCGTCATGAGGG-1	HCC1	Scissor+	Macrophage	Macrophage_Scissor+	Macrophage_Scissor+#HCC1	-7.54571	0.449447	-3.30402	-1.98018	4.30883	2.70674	5.33049
HCC1_ACAGCCGTCCGAACGC-1	HCC1	0	Macrophage	Macrophage_0	Macrophage_0#HCC1	-11.4783	-1.23299	-3.90762	-1.28849	-0.975534	0.701337	7.09268
HCC1_ACAGCCGTCCTAAACG-1	HCC1	Scissor-	T cell	T cell_Scissor-	T cell_Scissor-#HCC1	1.88565	-2.23374	-3.15947	-0.973851	1.97139	-1.31809	0.983375
HCC1_ACAGCCGTCGCTAGCG-1	HCC1	0	Macrophage	Macrophage_0	Macrophage_0#HCC1	0.365688	-0.229023	-4.23693	-1.82624	2.90074	2.03286	3.63928
HCC1_ACAGCCGTCGGAAACG-1	HCC1	Scissor-	Hepatocyte	Hepatocyte_Scissor-	Hepatocyte_Scissor-#HCC1	-1.57987	-6.40391	-14.1221	-7.15019	-4.54811	-3.25102	0.71089
HCC1_ACAGGGAAGCGGTAAC-1	HCC1	0	Macrophage	Macrophage_0	Macrophage_0#HCC1	-9.49594	-0.328897	-5.75206	-1.8895	-1.73915	3.5117	6.10304
HCC1_ACAGGGAAGGCGTTAG-1	HCC1	Scissor+	Macrophage	Macrophage_Scissor+	Macrophage_Scissor+#HCC1	-9.21145	-1.63102	-2.99958	-2.05853	0.932831	2.17278	9.09459
HCC1_ACAGGGAAGTGGCCTC-1	HCC1	Scissor-	Macrophage	Macrophage_Scissor-	Macrophage_Scissor-#HCC1	1.07438	-0.13277	-4.49117	-3.58487	-0.466444	-0.0974707	2.15917
HCC1_ACAGGGACATGGACAG-1	HCC1	0	Macrophage	Macrophage_0	Macrophage_0#HCC1	-2.88948	-0.695958	-8.06579	-1.41262	3.15795	-0.718326	1.98827
HCC1_ACAGGGAGTAACATCC-1	HCC1	0	Macrophage	Macrophage_0	Macrophage_0#HCC1	-6.99499	0.0585718	-4.1371	-1.76681	-1.16715	2.52978	6.46179
HCC1_ACAGGGATCACCCTCA-1	HCC1	Scissor-	T cell	T cell_Scissor-	T cell_Scissor-#HCC1	3.37626	-1.70608	-3.12138	-2.90529	-0.714089	-3.681	0.661864
HCC1_ACAGGGATCCCTCGTA-1	HCC1	0	Macrophage	Macrophage_0	Macrophage_0#HCC1	-5.41634	-0.284757	-5.45982	-0.303742	1.70114	4.00203	6.57765
HCC1_ACAGGGATCCCTCTTT-1	HCC1	Scissor+	Macrophage	Macrophage_Scissor+	Macrophage_Scissor+#HCC1	-7.36923	-0.261127	-5.71157	-0.975973	-0.120324	-0.180966	4.0065
HCC1_ACAGGGATCCGTAATG-1	HCC1	Scissor-	T cell	T cell_Scissor-	T cell_Scissor-#HCC1	6.12104	0.320431	-3.07534	-1.07728	-5.03325	-3.58071	0.461896
HCC1_ACAGGGATCCGTGTCT-1	HCC1	Scissor+	Macrophage	Macrophage_Scissor+	Macrophage_Scissor+#HCC1	0.510233	-2.94103	-13.3741	-6.50945	-4.26726	-1.94699	-0.670599
HCC1_ACATCCCAGGGTTAGC-1	HCC1	0	Macrophage	Macrophage_0	Macrophage_0#HCC1	-7.78223	-0.770343	-4.34716	-1.54902	0.283503	3.26598	8.29508
HCC1_ACATCCCCACAAGCTT-1	HCC1	Scissor+	Hepatocyte	Hepatocyte_Scissor+	Hepatocyte_Scissor+#HCC1	-1.71079	-5.56934	-12.0104	-6.95192	-3.55699	-4.55536	3.11109
HCC1_ACATCCCCAGCAAGAC-1	HCC1	0	Macrophage	Macrophage_0	Macrophage_0#HCC1	-3.89651	1.0107	-2.93766	-1.52442	4.70998	3.32402	6.91132
HCC1_ACATCCCGTATGTGTC-1	HCC1	0	T cell	T cell_0	T cell_0#HCC1	5.27139	-1.75295	-4.56264	-0.338436	0.178304	-1.10786	-0.354007
HCC1_ACATCCCGTCCACAGC-1	HCC1	Scissor+	Macrophage	Macrophage_Scissor+	Macrophage_Scissor+#HCC1	-5.07451	-2.15858	-4.69422	-2.56739	-1.12707	1.96681	6.24746
HCC1_ACATCCCGTCGCTGCA-1	HCC1	0	Macrophage	Macrophage_0	Macrophage_0#HCC1	2.74205	0.594468	-3.39801	-2.62678	4.86517	-1.17351	0.715018
HCC1_ACATCCCGTCTGTGCG-1	HCC1	Scissor+	NK	NK_Scissor+	NK_Scissor+#HCC1	3.90648	-1.03544	-5.50198	0.116108	-1.17385	-2.2905	-0.874973
HCC1_ACATCCCTCCGCCTAT-1	HCC1	Scissor+	T cell	T cell_Scissor+	T cell_Scissor+#HCC1	1.04868	1.00865	-2.89876	-1.22012	-0.626945	-2.46977	-2.52294
HCC1_ACATCCCTCTTTCCAA-1	HCC1	0	Macrophage	Macrophage_0	Macrophage_0#HCC1	-3.77912	-3.19482	-10.8156	-6.0886	-2.77033	-1.87298	2.75343
HCC1_ACATCGAAGATGAACT-1	HCC1	0	Macrophage	Macrophage_0	Macrophage_0#HCC1	-5.6031	-1.59371	-4.21168	-2.6044	-1.37867	2.04155	4.21009
HCC1_ACATCGACACCTATCC-1	HCC1	Scissor-	T cell	T cell_Scissor-	T cell_Scissor-#HCC1	2.46422	0.178157	-1.85814	-0.288077	-0.83574	-1.53199	-0.103625
HCC1_ACATCGACACTGCGAC-1	HCC1	0	T cell	T cell_0	T cell_0#HCC1	6.42398	-0.769003	-5.45589	-2.71855	3.29831	-2.50236	-1.21802
HCC1_ACATCGAGTACTCCGG-1	HCC1	0	Macrophage	Macrophage_0	Macrophage_0#HCC1	-5.48733	-2.96448	-5.20804	-4.17118	-2.932	3.17584	4.34759
HCC1_ACATCGAGTACTGTTG-1	HCC1	Scissor+	Macrophage	Macrophage_Scissor+	Macrophage_Scissor+#HCC1	-8.67485	-1.36751	-2.05707	-3.37465	-1.08666	5.51689	6.43367
HCC1_ACATCGAGTATCATGC-1	HCC1	Scissor-	T cell	T cell_Scissor-	T cell_Scissor-#HCC1	2.68748	-1.83965	-4.76467	-3.57502	1.74841	-3.00215	-0.0510098
HCC1_ACATCGAGTCGCATCG-1	HCC1	Scissor+	Macrophage	Macrophage_Scissor+	Macrophage_Scissor+#HCC1	-5.97077	-2.26129	-5.46304	-2.64908	4.41327	0.168381	3.98268
HCC1_ACATCGAGTCTGTGTA-1	HCC1	Scissor-	Macrophage	Macrophage_Scissor-	Macrophage_Scissor-#HCC1	-0.376299	-2.55825	-9.65755	-4.34797	-0.690212	-1.77487	-1.17642
HCC1_ACATCGATCCGTGGTG-1	HCC1	Scissor-	T cell	T cell_Scissor-	T cell_Scissor-#HCC1	4.51575	-0.920254	-5.82607	-2.75787	-1.45814	-0.881227	-0.53971
HCC1_ACATCGATCTCTGGTC-1	HCC1	0	Macrophage	Macrophage_0	Macrophage_0#HCC1	-8.92305	-0.430222	-7.8373	-1.80966	3.09552	2.57673	5.44132
HCC1_ACATGCAAGGGAGGAC-1	HCC1	0	T cell	T cell_0	T cell_0#HCC1	4.84455	-2.57205	-4.82743	-3.1277	-0.92578	-0.585135	-1.95322
HCC1_ACATGCACACTGCACG-1	HCC1	Scissor-	Macrophage	Macrophage_Scissor-	Macrophage_Scissor-#HCC1	-2.10436	-0.873051	-5.81875	-0.874344	1.50574	-0.874973	2.54338
HCC1_ACATGCAGTGTTTGCA-1	HCC1	Scissor-	T cell	T cell_Scissor-	T cell_Scissor-#HCC1	2.63366	-1.09771	-2.77647	0.522218	-2.70346	-0.715779	-1.59098
HCC1_ACATGCAGTTGGGAAC-1	HCC1	0	Macrophage	Macrophage_0	Macrophage_0#HCC1	-4.88887	-1.24504	-2.98997	-3.06374	1.71159	1.61584	6.40737
HCC1_ACATGCATCCGCAAAT-1	HCC1	0	Macrophage	Macrophage_0	Macrophage_0#HCC1	-4.86078	-1.19618	-4.17469	-2.68478	2.30335	2.09171	5.56758
HCC1_ACATGCATCTCTCGAC-1	HCC1	Scissor-	T cell	T cell_Scissor-	T cell_Scissor-#HCC1	2.0706	1.3236	0.108613	-0.077826	3.72139	0.153174	2.30117
HCC1_ACATTTCAGGCGCTTC-1	HCC1	0	Macrophage	Macrophage_0	Macrophage_0#HCC1	-5.96705	-1.26475	-4.31853	-1.56713	3.0293	3.52613	8.95358
HCC1_ACATTTCCATATCGGT-1	HCC1	0	Macrophage	Macrophage_0	Macrophage_0#HCC1	-0.902466	0.46557	-4.29267	-2.19007	-0.995313	2.3639	5.72045
HCC1_ACATTTCCATCGCTGG-1	HCC1	0	NK	NK_0	NK_0#HCC1	5.21671	-0.426973	-4.13463	-1.12744	1.9884	-1.55794	-3.08693
HCC1_ACATTTCCATCTTTCA-1	HCC1	0	T cell	T cell_0	T cell_0#HCC1	2.12217	-3.29972	-4.40229	-3.11709	-1.42637	-3.15375	0.461765
HCC1_ACATTTCCATGGTGGA-1	HCC1	Scissor-	B cell	B cell_Scissor-	B cell_Scissor-#HCC1	1.48057	-0.298556	-7.91705	-4.68143	-3.28593	-0.937421	-0.792328
HCC1_ACATTTCTCACGAACT-1	HCC1	0	T cell	T cell_0	T cell_0#HCC1	6.1634	-1.10004	-4.48121	-0.671723	-1.27488	-2.8366	-0.20756
HCC1_ACATTTCTCTTGCAGA-1	HCC1	0	Macrophage	Macrophage_0	Macrophage_0#HCC1	-3.2614	-2.53701	-7.17837	-3.30933	4.53209	-2.03694	0.0509147
HCC1_ACCAAACAGAGGGTGG-1	HCC1	Scissor-	Fibroblast	Fibroblast_Scissor-	Fibroblast_Scissor-#HCC1	0.161217	1.01077	-4.2341	-2.08117	-1.68765	0.793461	3.01393
HCC1_ACCAAACAGCCTGCCA-1	HCC1	Scissor+	Macrophage	Macrophage_Scissor+	Macrophage_Scissor+#HCC1	-1.84074	-5.3658	-13.1416	-7.2928	-4.48141	0.375621	1.12961
HCC1_ACCAAACAGCGTCTGC-1	HCC1	0	T cell	T cell_0	T cell_0#HCC1	3.26429	1.3823	-2.62283	-0.609207	-2.04827	-2.11334	0.0944279
HCC1_ACCAAACAGTTCAACC-1	HCC1	Scissor-	T cell	T cell_Scissor-	T cell_Scissor-#HCC1	1.9518	1.20384	-3.82008	-3.04364	-0.8692	-1.80371	-0.919953
HCC1_ACCAAACCAACCGTGC-1	HCC1	0	NK	NK_0	NK_0#HCC1	3.68354	-2.52225	3.76621	-1.94493	-2.78442	-1.87666	-1.99957
HCC1_ACCAAACCAATCGCAT-1	HCC1	Scissor-	Macrophage	Macrophage_Scissor-	Macrophage_Scissor-#HCC1	-4.4836	-3.1879	-6.97683	-4.4773	0.382816	1.22448	1.48181
HCC1_ACCAAACCATAGGAGC-1	HCC1	0	Macrophage	Macrophage_0	Macrophage_0#HCC1	0.1362	-2.35917	-5.58253	-2.86915	-1.43103	2.11062	2.52362
HCC1_ACCAAACCATCTCCCA-1	HCC1	Scissor+	Macrophage	Macrophage_Scissor+	Macrophage_Scissor+#HCC1	-9.24246	0.938209	-3.84549	-0.923988	2.32654	3.5315	3.79126
HCC1_ACCAAACCATGAGGGT-1	HCC1	0	T cell	T cell_0	T cell_0#HCC1	3.37893	0.801326	-5.41459	0.683972	-1.32086	-0.46072	1.42266
HCC1_ACCAAACGTAAGCGGT-1	HCC1	0	T cell	T cell_0	T cell_0#HCC1	4.23184	-1.32402	-3.05061	-0.399911	-2.15991	-1.36523	0.180295
HCC1_ACCAAACGTACCGGAA-1	HCC1	0	Macrophage	Macrophage_0	Macrophage_0#HCC1	-2.76345	-1.96928	-5.99615	-1.77687	2.35112	0.879768	3.11755
HCC1_ACCAAACGTACGAGTG-1	HCC1	0	Macrophage	Macrophage_0	Macrophage_0#HCC1	-9.31105	-2.23061	-3.61778	-2.6392	-0.994966	2.07425	5.24918
HCC1_ACCAAACGTAGCGATG-1	HCC1	Scissor-	Macrophage	Macrophage_Scissor-	Macrophage_Scissor-#HCC1	-8.837	-0.0874107	-4.22949	-1.5265	-2.65172	3.8248	6.70036
HCC1_ACCAAACGTCTTGCTC-1	HCC1	Scissor+	NK	NK_Scissor+	NK_Scissor+#HCC1	5.52064	-2.0962	-2.5837	0.489783	2.08354	-2.57768	-1.84275
HCC1_ACCAAACGTGATACCT-1	HCC1	Scissor+	Macrophage	Macrophage_Scissor+	Macrophage_Scissor+#HCC1	-6.46363	-1.2316	-2.89102	0.0115867	2.33987	3.73117	8.29445
HCC1_ACCAAACTCCTAAGTG-1	HCC1	0	T cell	T cell_0	T cell_0#HCC1	5.20664	0.2968	-6.0415	-0.970481	1.96165	-2.30753	-0.919482
HCC1_ACCAAACTCCTCGCAT-1	HCC1	Scissor+	Macrophage	Macrophage_Scissor+	Macrophage_Scissor+#HCC1	-7.7454	-0.425221	-6.86399	-1.81379	-0.824428	1.03853	4.94637
HCC1_ACCAACAAGGGCCTCT-1	HCC1	0	Macrophage	Macrophage_0	Macrophage_0#HCC1	-8.72506	-1.11219	-4.04919	-3.76874	0.490418	0.914447	3.63446
HCC1_ACCAACAAGGTCACTT-1	HCC1	0	Macrophage	Macrophage_0	Macrophage_0#HCC1	-4.63426	-0.545931	-4.91964	-2.08322	0.166826	2.02239	5.7212
HCC1_ACCAACACACGTTCGG-1	HCC1	Scissor+	Macrophage	Macrophage_Scissor+	Macrophage_Scissor+#HCC1	-5.6162	-0.968738	-5.33847	-3.58309	1.27012	2.01404	6.26703
HCC1_ACCAACACATGAATCC-1	HCC1	Scissor+	B cell	B cell_Scissor+	B cell_Scissor+#HCC1	4.09232	1.09291	-6.46663	-3.92181	0.727951	-0.801409	-0.844918
HCC1_ACCAACACATGGCCCA-1	HCC1	0	Hepatocyte	Hepatocyte_0	Hepatocyte_0#HCC1	2.46964	-4.90065	-10.8317	-5.65705	-5.64155	-2.73445	0.772502
HCC1_ACCAACACATTGTCGA-1	HCC1	Scissor+	Macrophage	Macrophage_Scissor+	Macrophage_Scissor+#HCC1	-7.41884	0.383783	-3.12189	-0.400882	0.624229	1.12115	4.92908
HCC1_ACCAACATCCAACACA-1	HCC1	Scissor+	Macrophage	Macrophage_Scissor+	Macrophage_Scissor+#HCC1	-8.32144	0.704867	-3.51019	-0.671213	3.25719	3.86717	6.81701
HCC1_ACCAACATCCAGTGCG-1	HCC1	0	Macrophage	Macrophage_0	Macrophage_0#HCC1	-2.5838	-0.133312	-2.59754	-1.82235	3.68016	3.54934	5.09731
HCC1_ACCAACATCGCCTTTG-1	HCC1	Scissor-	Macrophage	Macrophage_Scissor-	Macrophage_Scissor-#HCC1	-0.92456	-2.00271	-5.58775	-1.7487	-1.7502	0.724683	2.61668
HCC1_ACCACAAAGCATATGA-1	HCC1	Scissor-	Macrophage	Macrophage_Scissor-	Macrophage_Scissor-#HCC1	-6.59534	-1.53788	-2.51088	-0.753755	-2.42839	2.5744	5.87535
HCC1_ACCACAAAGTTCATGC-1	HCC1	0	Macrophage	Macrophage_0	Macrophage_0#HCC1	-3.27022	-1.35335	-4.47544	-3.69998	0.0763388	1.87131	4.62001
HCC1_ACCACAACAAGGAGTC-1	HCC1	Scissor-	Macrophage	Macrophage_Scissor-	Macrophage_Scissor-#HCC1	2.52994	-0.269531	-3.28418	-1.62286	0.152871	3.18486	3.0429
HCC1_ACCACAAGTCACATTG-1	HCC1	Scissor+	Macrophage	Macrophage_Scissor+	Macrophage_Scissor+#HCC1	-0.185894	-3.0608	-7.97221	-4.13351	-0.487748	2.15014	3.59242
HCC1_ACCACAAGTCTAGGTT-1	HCC1	0	Macrophage	Macrophage_0	Macrophage_0#HCC1	-5.65595	-0.121732	-7.47438	-3.07565	2.75748	1.02653	3.41459
HCC1_ACCACAAGTGCCCAGT-1	HCC1	0	Macrophage	Macrophage_0	Macrophage_0#HCC1	-5.05312	1.26067	-5.30473	-2.57047	4.24928	1.3203	2.54478
HCC1_ACCACAAGTGCTATTG-1	HCC1	0	Macrophage	Macrophage_0	Macrophage_0#HCC1	-4.67087	0.37913	-1.75298	-0.337511	3.32373	4.20536	5.40731
HCC1_ACCACAAGTTGCGGAA-1	HCC1	Scissor+	Macrophage	Macrophage_Scissor+	Macrophage_Scissor+#HCC1	-3.86061	0.615176	-4.70979	-2.86368	2.11168	1.51952	6.2317
HCC1_ACCACAATCCACGGGT-1	HCC1	0	Macrophage	Macrophage_0	Macrophage_0#HCC1	-5.87782	1.86457	-4.25151	-1.2363	-1.70228	-0.0473738	1.67626
HCC1_ACCACAATCCGTGACG-1	HCC1	0	Macrophage	Macrophage_0	Macrophage_0#HCC1	-4.81976	-3.00021	-7.30788	-3.67081	-1.09672	1.25759	4.18091
HCC1_ACCACAATCGACATCA-1	HCC1	0	Macrophage	Macrophage_0	Macrophage_0#HCC1	-5.7411	-2.42085	-3.84307	-3.42512	3.10803	1.36941	5.83346
HCC1_ACCACAATCGGTCGAC-1	HCC1	Scissor-	Macrophage	Macrophage_Scissor-	Macrophage_Scissor-#HCC1	-2.05736	-1.77656	-10.3221	-3.60993	-4.21697	0.027881	2.10953
HCC1_ACCATTTAGAGTCACG-1	HCC1	0	T cell	T cell_0	T cell_0#HCC1	4.63562	-0.194923	-4.4543	-2.22633	-1.78629	-2.41558	-0.35658
HCC1_ACCATTTCAAGAATGT-1	HCC1	0	Macrophage	Macrophage_0	Macrophage_0#HCC1	-7.42298	-1.83077	-3.73498	-2.92343	-0.673416	3.46971	6.28127
HCC1_ACCATTTCACCGCTAG-1	HCC1	0	Macrophage	Macrophage_0	Macrophage_0#HCC1	1.97691	-0.0595805	-2.81779	-2.01615	-0.356901	2.45935	3.80523
HCC1_ACCATTTCAGCAGATG-1	HCC1	0	T cell	T cell_0	T cell_0#HCC1	-0.360173	1.44041	0.173262	-0.547112	0.443611	0.986796	6.16723
HCC1_ACCATTTGTCTTGAAC-1	HCC1	Scissor-	Macrophage	Macrophage_Scissor-	Macrophage_Scissor-#HCC1	-1.49836	-2.77407	-5.10068	-4.31547	-3.26518	0.190687	-0.62077
HCC1_ACCATTTTCATCGCAA-1	HCC1	Scissor+	Macrophage	Macrophage_Scissor+	Macrophage_Scissor+#HCC1	-7.36103	-2.43855	-4.60212	-4.06646	-0.920188	2.9775	5.22838
HCC1_ACCATTTTCCAAAGGG-1	HCC1	Scissor+	Macrophage	Macrophage_Scissor+	Macrophage_Scissor+#HCC1	-6.90593	0.832421	-5.39255	-0.834298	2.91125	2.07114	5.44113
HCC1_ACCATTTTCCCTCGTA-1	HCC1	Scissor+	Macrophage	Macrophage_Scissor+	Macrophage_Scissor+#HCC1	-3.71693	-1.30495	-9.04772	-1.04051	-4.92468	-0.569097	4.08316
HCC1_ACCATTTTCGCGCTGA-1	HCC1	0	Macrophage	Macrophage_0	Macrophage_0#HCC1	-6.57152	-0.589698	-4.01981	-2.93433	4.99915	3.39097	8.3552
HCC1_ACCCAAACATCTGTTT-1	HCC1	Scissor-	Hepatocyte	Hepatocyte_Scissor-	Hepatocyte_Scissor-#HCC1	-1.91628	-3.05	-9.64939	-4.407	-1.80114	-0.739491	5.25194
HCC1_ACCCAAAGTAAGCAAT-1	HCC1	0	Macrophage	Macrophage_0	Macrophage_0#HCC1	-7.99586	1.4285	-2.88933	-0.317734	-0.911661	3.61285	12.363
HCC1_ACCCAAAGTGCGAGTA-1	HCC1	0	Macrophage	Macrophage_0	Macrophage_0#HCC1	-4.86133	-1.05817	-2.483	-2.99774	-0.564734	0.329571	2.80685
HCC1_ACCCTCAAGTCTGCGC-1	HCC1	Scissor-	NK	NK_Scissor-	NK_Scissor-#HCC1	6.09938	-1.35736	-4.79161	-3.47628	-0.561966	-1.32804	-0.550477
HCC1_ACCCTCAAGTGATAAC-1	HCC1	0	Macrophage	Macrophage_0	Macrophage_0#HCC1	-4.72799	-2.94181	-8.18347	-2.49713	-1.16299	-0.201675	5.70976
HCC1_ACCCTCAAGTTACGAA-1	HCC1	Scissor+	Macrophage	Macrophage_Scissor+	Macrophage_Scissor+#HCC1	-4.74795	-4.02254	-7.66715	-3.80677	-0.628757	-1.62261	3.3849
HCC1_ACCCTCATCAAGGCTT-1	HCC1	0	Macrophage	Macrophage_0	Macrophage_0#HCC1	-0.489779	-1.10313	-7.49092	-3.22743	5.36414	-0.00528906	0.767044
HCC1_ACCCTCATCGGCATAT-1	HCC1	0	T cell	T cell_0	T cell_0#HCC1	5.63157	0.454072	-2.9142	0.628658	0.874828	-0.64962	0.745581
HCC1_ACCCTCATCTAGAACC-1	HCC1	0	Macrophage	Macrophage_0	Macrophage_0#HCC1	-7.67396	-0.418898	-4.04495	-1.94951	-0.998147	1.98816	5.4184
HCC1_ACCCTCATCTTCACGC-1	HCC1	0	Macrophage	Macrophage_0	Macrophage_0#HCC1	-7.26128	-4.61351	-7.98303	-3.17825	0.975188	-3.58685	0.382893
HCC1_ACCCTCATCTTCGTGC-1	HCC1	Scissor+	Hepatocyte	Hepatocyte_Scissor+	Hepatocyte_Scissor+#HCC1	0.61549	-1.14968	-9.73029	-4.52595	-2.54751	1.57106	7.05365
HCC1_ACCCTTGAGTATGACA-1	HCC1	Scissor-	Macrophage	Macrophage_Scissor-	Macrophage_Scissor-#HCC1	-7.989	-3.07191	-4.68498	-2.91239	-1.68099	4.47812	6.98179
HCC1_ACCCTTGAGTGCTCAT-1	HCC1	Scissor-	Macrophage	Macrophage_Scissor-	Macrophage_Scissor-#HCC1	1.63584	0.76361	-0.536134	0.0331457	-2.27448	2.72416	3.13488
HCC1_ACCCTTGGTCCATCTC-1	HCC1	0	Macrophage	Macrophage_0	Macrophage_0#HCC1	-9.40799	-0.991276	-4.74135	-2.96924	-2.34218	2.17001	7.54501
HCC1_ACCCTTGGTGAATGAT-1	HCC1	Scissor-	T cell	T cell_Scissor-	T cell_Scissor-#HCC1	4.30114	-0.52627	-4.46489	-1.02944	1.68837	-1.67947	0.974146
HCC1_ACCCTTGGTTCCGTTC-1	HCC1	Scissor+	Macrophage	Macrophage_Scissor+	Macrophage_Scissor+#HCC1	-6.13343	-0.959435	-5.86332	-3.47552	-0.641299	1.00224	4.00087
HCC1_ACCCTTGGTTGCCATA-1	HCC1	Scissor-	Macrophage	Macrophage_Scissor-	Macrophage_Scissor-#HCC1	-3.77546	-0.992374	-3.72026	-2.32063	3.85193	0.517204	4.05181
HCC1_ACCCTTGTCACGGTCG-1	HCC1	Scissor-	Macrophage	Macrophage_Scissor-	Macrophage_Scissor-#HCC1	0.846398	-0.331923	-6.62055	-3.48775	4.18823	0.174839	0.149565
HCC1_ACCCTTGTCAGCGGAA-1	HCC1	Scissor+	Macrophage	Macrophage_Scissor+	Macrophage_Scissor+#HCC1	-3.70823	0.716728	-3.72111	-0.603591	2.50115	2.93274	6.3434
HCC1_ACCCTTGTCTTTACAC-1	HCC1	0	T cell	T cell_0	T cell_0#HCC1	3.57658	1.38855	-2.88856	1.64818	3.07441	-2.34642	-2.95913
HCC1_ACCGTTCAGAGAGTTT-1	HCC1	0	NK	NK_0	NK_0#HCC1	4.44267	-2.39513	-6.05289	-2.99161	-0.791694	-4.73603	-4.9175
HCC1_ACCGTTCAGCGAGTCA-1	HCC1	0	Macrophage	Macrophage_0	Macrophage_0#HCC1	-10.7828	-1.12292	-3.99819	-2.04143	0.0401994	3.52354	4.87763
HCC1_ACCGTTCAGGCATGCA-1	HCC1	0	Macrophage	Macrophage_0	Macrophage_0#HCC1	-5.00615	-1.47008	-6.12602	-2.77207	-1.75641	2.14632	5.07286
HCC1_ACCGTTCCAACAGTGG-1	HCC1	0	Macrophage	Macrophage_0	Macrophage_0#HCC1	-6.017	-2.31193	-4.52765	-3.15134	4.65557	0.717954	3.65118
HCC1_ACCGTTCCACCCTTAC-1	HCC1	Scissor-	Macrophage	Macrophage_Scissor-	Macrophage_Scissor-#HCC1	-4.6627	0.0618363	-3.6411	-0.615246	4.666	-0.276918	4.09053
HCC1_ACCGTTCCATGACGTT-1	HCC1	0	Macrophage	Macrophage_0	Macrophage_0#HCC1	-5.76028	-1.73489	-9.0505	-2.62933	-1.34005	-1.13963	5.83564
HCC1_ACCGTTCGTATCGAAA-1	HCC1	Scissor-	Macrophage	Macrophage_Scissor-	Macrophage_Scissor-#HCC1	-7.31138	-1.77763	-4.06863	-2.95917	-1.74848	3.23701	7.55734
HCC1_ACCGTTCTCCACTGAA-1	HCC1	Scissor-	Macrophage	Macrophage_Scissor-	Macrophage_Scissor-#HCC1	-4.32945	-2.35579	-5.92388	-2.73098	-2.03878	0.780155	3.95814
HCC1_ACCTACCAGACTCAAA-1	HCC1	Scissor-	Macrophage	Macrophage_Scissor-	Macrophage_Scissor-#HCC1	-6.6201	-0.0846207	-3.45067	-2.33248	-1.76234	4.10625	5.33374
HCC1_ACCTACCGTAAGATAC-1	HCC1	0	Macrophage	Macrophage_0	Macrophage_0#HCC1	-6.59121	-2.61495	-6.04906	-0.880066	-2.00337	4.59047	5.32206
HCC1_ACCTACCGTACATACC-1	HCC1	Scissor-	Macrophage	Macrophage_Scissor-	Macrophage_Scissor-#HCC1	-3.59448	-0.649616	-4.7569	-1.54699	3.04509	-0.068357	5.68175
HCC1_ACCTACCTCAGCTTCC-1	HCC1	Scissor-	Macrophage	Macrophage_Scissor-	Macrophage_Scissor-#HCC1	-0.691311	1.00761	-3.57198	-2.07445	3.70919	1.73499	2.83213
HCC1_ACCTACCTCGCGTCGA-1	HCC1	Scissor-	T cell	T cell_Scissor-	T cell_Scissor-#HCC1	3.4235	-2.18269	-5.58098	-3.01681	-3.77664	-3.30078	-1.8271
HCC1_ACCTGAAAGAGGTTTA-1	HCC1	Scissor+	Macrophage	Macrophage_Scissor+	Macrophage_Scissor+#HCC1	-5.21948	0.426577	-4.1169	0.134256	1.58824	1.20902	4.62528
HCC1_ACCTGAAAGCCAACCC-1	HCC1	Scissor+	Macrophage	Macrophage_Scissor+	Macrophage_Scissor+#HCC1	-8.32907	-3.63353	-11.6589	-4.44278	-2.43054	-1.36764	1.83049
HCC1_ACCTGAAAGTACCCTA-1	HCC1	0	Macrophage	Macrophage_0	Macrophage_0#HCC1	-3.35753	0.728454	-6.40872	0.689125	3.63532	2.15269	5.69023
HCC1_ACCTGAACAGTCTGGC-1	HCC1	Scissor-	Macrophage	Macrophage_Scissor-	Macrophage_Scissor-#HCC1	-4.23415	-0.234344	-7.20711	-3.38462	3.10961	-0.396877	3.62667
HCC1_ACCTGAAGTGCGAACA-1	HCC1	0	Macrophage	Macrophage_0	Macrophage_0#HCC1	-9.02239	-0.813746	-2.2382	-0.843559	1.59346	0.740022	5.9757
HCC1_ACCTGAAGTGGTAACG-1	HCC1	0	T cell	T cell_0	T cell_0#HCC1	1.84527	-0.387517	-3.01572	0.459225	4.12011	-2.78759	0.551198
HCC1_ACCTGAATCCAACCAA-1	HCC1	Scissor-	Macrophage	Macrophage_Scissor-	Macrophage_Scissor-#HCC1	-5.29504	-1.97789	-8.68714	-3.81189	1.17393	0.404546	5.39285
HCC1_ACCTGTCAGATACAGT-1	HCC1	Scissor+	NK	NK_Scissor+	NK_Scissor+#HCC1	5.98209	2.38684	2.14536	-0.414024	-0.209159	1.49895	1.12514
HCC1_ACCTGTCAGCACCTGC-1	HCC1	0	NK	NK_0	NK_0#HCC1	1.70286	-3.05838	-8.50927	-3.26033	-3.45878	-3.98813	-3.2286
HCC1_ACCTGTCAGCGTATAA-1	HCC1	Scissor+	NK	NK_Scissor+	NK_Scissor+#HCC1	3.74581	-0.753964	-4.2117	-2.41403	2.91771	-1.65837	-0.961668
HCC1_ACCTGTCAGTAAGCAT-1	HCC1	Scissor+	Macrophage	Macrophage_Scissor+	Macrophage_Scissor+#HCC1	-6.36552	-0.901549	-1.58884	-1.13106	-1.21724	3.49311	7.52858
HCC1_ACCTGTCCAGGTTCCG-1	HCC1	0	Macrophage	Macrophage_0	Macrophage_0#HCC1	-4.75725	-0.962973	-9.37477	-2.76127	-3.87071	-0.269371	1.18278
HCC1_ACCTGTCGTCTAGGTT-1	HCC1	0	Macrophage	Macrophage_0	Macrophage_0#HCC1	-4.00027	-0.593488	-3.34072	-0.605307	2.53666	3.35537	3.06215
HCC1_ACCTGTCTCAAGCCCG-1	HCC1	Scissor-	T cell	T cell_Scissor-	T cell_Scissor-#HCC1	1.63072	1.11081	-5.30482	-1.25486	-0.0866908	-0.854596	2.5873
HCC1_ACCTGTCTCATTCCTA-1	HCC1	0	Macrophage	Macrophage_0	Macrophage_0#HCC1	0.516777	0.53163	-3.89885	-1.65719	5.55668	1.59451	3.05226
HCC1_ACCTGTCTCGACGCTG-1	HCC1	0	T cell	T cell_0	T cell_0#HCC1	4.00834	-0.309159	-4.08088	-2.61982	-3.1548	-2.55615	2.06988
HCC1_ACCTGTCTCTCAAAGC-1	HCC1	0	Macrophage	Macrophage_0	Macrophage_0#HCC1	-4.09726	-0.350421	-0.434839	1.29786	0.474373	0.714497	2.29269
HCC1_ACGATCAAGATCGCCC-1	HCC1	0	NK	NK_0	NK_0#HCC1	3.06288	-2.23124	-5.2525	-2.55627	-0.0431208	-2.39704	-3.26462
HCC1_ACGATCAAGATGGCGT-1	HCC1	Scissor+	Macrophage	Macrophage_Scissor+	Macrophage_Scissor+#HCC1	-10.6067	2.24802	-3.53292	-1.60325	2.41058	1.35462	4.44967
HCC1_ACGATCAAGCAATAGT-1	HCC1	0	Macrophage	Macrophage_0	Macrophage_0#HCC1	-6.2696	-0.703946	-8.63142	-1.89144	-1.66267	2.47791	2.94025
HCC1_ACGATCAAGCGCTGAA-1	HCC1	0	Macrophage	Macrophage_0	Macrophage_0#HCC1	-4.74714	-2.25157	-5.51982	-2.93314	3.91522	2.52559	4.83648
HCC1_ACGATCAAGTAAACTG-1	HCC1	0	Macrophage	Macrophage_0	Macrophage_0#HCC1	-4.8041	-0.751018	-4.1563	-2.83727	-0.148074	1.05943	5.02756
HCC1_ACGATCACATGTGTCA-1	HCC1	0	T cell	T cell_0	T cell_0#HCC1	4.57233	0.00766899	-2.64097	0.214264	3.57265	-1.4868	-0.424591
HCC1_ACGATCAGTTGCGGAA-1	HCC1	Scissor-	T cell	T cell_Scissor-	T cell_Scissor-#HCC1	4.70406	-0.256502	-4.7908	-2.99293	1.65568	-2.03426	-1.1276
HCC1_ACGATCATCGGACCAC-1	HCC1	Scissor-	Macrophage	Macrophage_Scissor-	Macrophage_Scissor-#HCC1	-0.699828	-0.183784	-2.32905	-0.326913	1.56202	4.16792	3.82854
HCC1_ACGATCATCTCTGCCA-1	HCC1	0	Macrophage	Macrophage_0	Macrophage_0#HCC1	-6.09913	-1.06198	-3.83569	-2.89954	1.883	2.48161	6.64059
HCC1_ACGATGTAGACTCAAA-1	HCC1	Scissor+	Macrophage	Macrophage_Scissor+	Macrophage_Scissor+#HCC1	0.982608	0.7349	-3.48214	-1.72822	-1.95251	4.58591	3.70645
HCC1_ACGATGTCATGTTTGG-1	HCC1	Scissor+	Macrophage	Macrophage_Scissor+	Macrophage_Scissor+#HCC1	-2.93163	1.35634	-8.00346	-1.61117	-2.55835	-0.994708	3.64871
HCC1_ACGATGTGTCTACAGT-1	HCC1	0	Macrophage	Macrophage_0	Macrophage_0#HCC1	-5.55035	-2.90321	-4.99264	-3.3854	-3.5728	0.457722	6.32258
HCC1_ACGCACGAGCATCCCG-1	HCC1	Scissor+	Macrophage	Macrophage_Scissor+	Macrophage_Scissor+#HCC1	-5.3323	-1.9656	-4.37229	-3.56243	-0.403574	1.69555	5.31181
HCC1_ACGCACGAGGAACATT-1	HCC1	Scissor+	B cell	B cell_Scissor+	B cell_Scissor+#HCC1	6.43307	0.299862	-7.42776	-3.92366	-1.96694	-3.93938	-3.51682
HCC1_ACGCACGAGGCATCGA-1	HCC1	0	Macrophage	Macrophage_0	Macrophage_0#HCC1	-7.0638	-0.57582	-6.31816	-2.85089	-1.49572	0.897407	4.45529
HCC1_ACGCACGCAAAGGTTA-1	HCC1	Scissor-	Macrophage	Macrophage_Scissor-	Macrophage_Scissor-#HCC1	-2.34174	-4.55207	-9.68478	-4.16417	-2.39134	-1.44007	2.61618
HCC1_ACGCACGCAACCAGAG-1	HCC1	Scissor+	Hepatocyte	Hepatocyte_Scissor+	Hepatocyte_Scissor+#HCC1	3.95544	-2.21753	-11.4911	-6.06071	-3.25037	-0.0979615	2.26136
HCC1_ACGCACGCAACGCCCA-1	HCC1	0	T cell	T cell_0	T cell_0#HCC1	5.23064	0.0447722	-2.57491	-1.4926	4.70907	0.388534	1.11955
HCC1_ACGCACGCACGACAGA-1	HCC1	Scissor+	NK	NK_Scissor+	NK_Scissor+#HCC1	0.852782	-4.10383	-0.730966	1.40217	-3.83848	-2.71898	-2.98995
HCC1_ACGCACGCAGACGCTC-1	HCC1	0	T cell	T cell_0	T cell_0#HCC1	3.88687	1.32542	-2.74662	0.0876646	1.2988	-1.37751	-0.719438
HCC1_ACGCACGCATGACAGG-1	HCC1	0	T cell	T cell_0	T cell_0#HCC1	0.99925	0.828536	-2.75269	0.775353	-1.34486	-1.4152	0.679598
HCC1_ACGCACGGTCGCACAC-1	HCC1	0	Macrophage	Macrophage_0	Macrophage_0#HCC1	-7.83406	-1.85992	-4.89017	-4.13219	2.17324	0.474091	2.84789
HCC1_ACGCACGGTCTGTAGT-1	HCC1	0	Hepatocyte	Hepatocyte_0	Hepatocyte_0#HCC1	2.55817	-2.94177	-11.6256	-5.41284	-3.66468	-0.607342	4.18617
HCC1_ACGCACGGTTAAGCAA-1	HCC1	0	Macrophage	Macrophage_0	Macrophage_0#HCC1	-8.78949	-0.350377	-4.82612	-2.59643	1.05547	0.737471	4.96968
HCC1_ACGCACGTCCTGGTCT-1	HCC1	0	Macrophage	Macrophage_0	Macrophage_0#HCC1	-5.12431	-2.02245	-6.74244	-3.38466	1.44877	0.251533	2.44528
HCC1_ACGCACGTCTCATTAC-1	HCC1	0	Macrophage	Macrophage_0	Macrophage_0#HCC1	-2.91228	0.0129093	-9.25916	-1.81858	-1.34555	-0.099711	3.01567
HCC1_ACGGAAGAGCCGCTTG-1	HCC1	Scissor-	NK	NK_Scissor-	NK_Scissor-#HCC1	3.70332	-3.28874	-10.8556	-4.64363	-1.98865	-1.95028	-5.00764
HCC1_ACGGAAGAGGCAGTCA-1	HCC1	0	T cell	T cell_0	T cell_0#HCC1	0.738582	-1.98266	-8.63384	-1.36525	-1.27667	-2.55045	-0.170433
HCC1_ACGGAAGAGTCTAGAA-1	HCC1	0	Macrophage	Macrophage_0	Macrophage_0#HCC1	-4.7356	-2.23429	-3.97704	-0.758766	-0.151024	1.81565	4.15731
HCC1_ACGGAAGAGTGCAGCA-1	HCC1	0	Macrophage	Macrophage_0	Macrophage_0#HCC1	-5.92964	-1.53678	-6.59748	-2.69415	0.0320692	1.47494	3.56093
HCC1_ACGGAAGCAACTCGTA-1	HCC1	0	Macrophage	Macrophage_0	Macrophage_0#HCC1	-4.5772	-1.07902	-3.85875	-2.96446	-1.69973	1.21738	3.41964
HCC1_ACGGAAGCAATAACCC-1	HCC1	Scissor+	T cell	T cell_Scissor+	T cell_Scissor+#HCC1	3.94596	0.330572	-5.15805	-1.20765	4.20445	-1.78442	-1.68818
HCC1_ACGGAAGCACTGCGTG-1	HCC1	Scissor-	Macrophage	Macrophage_Scissor-	Macrophage_Scissor-#HCC1	-1.70348	-3.17523	-8.6292	-5.31097	3.85569	-1.35472	1.77581
HCC1_ACGGAAGCAGGTTCGC-1	HCC1	Scissor-	Macrophage	Macrophage_Scissor-	Macrophage_Scissor-#HCC1	-7.42221	-0.828398	-5.5843	-2.04887	-3.91399	-0.293725	5.29567
HCC1_ACGGAAGCATGGATCT-1	HCC1	0	Macrophage	Macrophage_0	Macrophage_0#HCC1	-8.02595	-1.26974	-2.93238	-0.712582	-0.711098	1.73527	6.8112
HCC1_ACGGAAGGTCCTCATC-1	HCC1	0	Macrophage	Macrophage_0	Macrophage_0#HCC1	-3.39228	-5.48318	-8.36952	-6.05515	-2.97707	-2.5274	-5.35068
HCC1_ACGGAAGGTGTTTACG-1	HCC1	0	Macrophage	Macrophage_0	Macrophage_0#HCC1	-5.82511	-0.211825	-3.47235	-2.71932	-0.651359	2.37967	5.99318
HCC1_ACGGAAGGTTTACGAC-1	HCC1	0	Macrophage	Macrophage_0	Macrophage_0#HCC1	-7.62206	-1.21445	-4.75329	-1.46421	-1.74496	1.49322	8.37946
HCC1_ACGGAAGGTTTCCATT-1	HCC1	Scissor+	Macrophage	Macrophage_Scissor+	Macrophage_Scissor+#HCC1	0.182972	-0.130094	-7.47646	-1.7837	-1.24977	-0.126747	4.83172
HCC1_ACGGAAGGTTTGTTGG-1	HCC1	Scissor-	NK	NK_Scissor-	NK_Scissor-#HCC1	3.06518	-3.00734	-5.72835	-4.32997	-2.09485	-2.76194	-4.3083
HCC1_ACGGAAGTCGAACCAT-1	HCC1	Scissor-	Macrophage	Macrophage_Scissor-	Macrophage_Scissor-#HCC1	2.18094	0.148571	-2.13099	0.346588	2.06792	3.64589	1.76965
HCC1_ACGGGTCAGAATTGCA-1	HCC1	Scissor+	Macrophage	Macrophage_Scissor+	Macrophage_Scissor+#HCC1	-5.94426	-1.28652	-4.65415	-2.37839	0.769071	2.47577	5.50635
HCC1_ACGGGTCAGAGAGTTT-1	HCC1	0	NK	NK_0	NK_0#HCC1	2.46817	-2.93629	-6.51136	-1.82776	-0.669332	-0.84088	-0.332048
HCC1_ACGGGTCAGGTGCTAG-1	HCC1	Scissor+	Macrophage	Macrophage_Scissor+	Macrophage_Scissor+#HCC1	-7.81931	-0.639759	-6.38755	-2.65097	2.17896	-0.264938	3.40487
HCC1_ACGGGTCCAAAGACTA-1	HCC1	Scissor+	Macrophage	Macrophage_Scissor+	Macrophage_Scissor+#HCC1	-3.16858	0.721614	-7.36639	-4.47172	6.55315	-2.49276	0.745963
HCC1_ACGGGTCCACAACGCC-1	HCC1	0	Macrophage	Macrophage_0	Macrophage_0#HCC1	-4.27775	-0.937316	-7.29643	-3.87493	3.9062	-0.443329	2.23674
HCC1_ACGGGTCCAGTTAGAA-1	HCC1	0	Macrophage	Macrophage_0	Macrophage_0#HCC1	2.31927	0.963735	-0.539598	0.460629	2.78059	2.91756	1.4978
HCC1_ACGGGTCCATACCATG-1	HCC1	Scissor+	T cell	T cell_Scissor+	T cell_Scissor+#HCC1	2.44837	1.42277	2.4872	1.91593	1.66496	1.06066	2.88165
HCC1_ACGGGTCCATTAAGCC-1	HCC1	0	T cell	T cell_0	T cell_0#HCC1	2.04802	1.21358	-5.42853	-2.918	-1.41918	-0.816416	0.889294
HCC1_ACGGTCGAGAGTCAGC-1	HCC1	0	Macrophage	Macrophage_0	Macrophage_0#HCC1	-1.95248	1.15131	-6.08111	-3.68874	1.83314	0.0763779	4.89272
HCC1_ACGGTCGAGCTTGTGT-1	HCC1	Scissor+	T cell	T cell_Scissor+	T cell_Scissor+#HCC1	6.66586	-1.70566	-5.03661	-4.79758	-4.34542	-3.53461	-2.63736
HCC1_ACGGTCGCATACTTTC-1	HCC1	Scissor-	Macrophage	Macrophage_Scissor-	Macrophage_Scissor-#HCC1	-9.19953	-1.31773	-3.10103	-2.87326	-0.0719462	0.740133	5.60245
HCC1_ACGGTCGGTAGCTGAG-1	HCC1	Scissor+	NK	NK_Scissor+	NK_Scissor+#HCC1	4.18909	-0.69928	-2.79737	-0.547731	1.2225	-1.7519	0.424642
HCC1_ACGGTCGGTAGCTTGT-1	HCC1	0	Macrophage	Macrophage_0	Macrophage_0#HCC1	-7.14991	-1.02116	-4.10551	-0.49737	2.68277	0.532979	5.89496
HCC1_ACGGTCGGTCCTGGTG-1	HCC1	0	Macrophage	Macrophage_0	Macrophage_0#HCC1	-7.95924	-0.0434775	-4.61283	-2.45518	-1.87885	1.21093	4.31014
HCC1_ACGGTCGTCCGGACGT-1	HCC1	0	Macrophage	Macrophage_0	Macrophage_0#HCC1	-5.70081	-1.56392	-3.40492	-3.97919	-1.13885	0.793118	3.20301
HCC1_ACGGTTAAGACCATAA-1	HCC1	0	Macrophage	Macrophage_0	Macrophage_0#HCC1	-6.8933	-1.27379	-3.76063	-3.22727	0.270776	2.11634	5.82681
HCC1_ACGGTTAAGCACTCGC-1	HCC1	Scissor+	Macrophage	Macrophage_Scissor+	Macrophage_Scissor+#HCC1	-4.34733	-2.65851	-2.46727	-3.26459	1.91269	2.04258	5.17785
HCC1_ACGGTTACACGGTAGA-1	HCC1	0	T cell	T cell_0	T cell_0#HCC1	4.0174	-0.925908	-1.94094	-3.11286	-0.543781	-0.695134	-0.804593
HCC1_ACGGTTAGTTAAACAG-1	HCC1	0	T cell	T cell_0	T cell_0#HCC1	4.83831	-1.75158	-5.13467	-3.74736	-2.23339	-3.39285	1.14248
HCC1_ACGGTTAGTTACCTTT-1	HCC1	0	Macrophage	Macrophage_0	Macrophage_0#HCC1	-4.88203	-0.990224	-4.82071	-2.76737	-1.47183	1.35733	4.52955
HCC1_ACGTAACAGTCCTGCG-1	HCC1	0	Macrophage	Macrophage_0	Macrophage_0#HCC1	-7.91507	-1.84914	-6.25758	-2.88545	-3.22715	1.68818	4.06666
HCC1_ACGTAACAGTGGAAGA-1	HCC1	Scissor+	Macrophage	Macrophage_Scissor+	Macrophage_Scissor+#HCC1	-7.33512	-2.07071	-4.90391	-2.62321	-2.41558	2.87282	7.60318
HCC1_ACGTAACCAGAACCGA-1	HCC1	0	T cell	T cell_0	T cell_0#HCC1	0.274837	-0.682455	-3.38826	-0.132963	-1.6926	-0.219844	4.67797
HCC1_ACGTAACGTGTCTAAC-1	HCC1	Scissor-	B cell	B cell_Scissor-	B cell_Scissor-#HCC1	1.1663	-0.604155	-6.77996	-4.46517	2.52402	-2.83077	-3.16401
HCC1_ACGTACACATCTCGTC-1	HCC1	0	Macrophage	Macrophage_0	Macrophage_0#HCC1	-9.36022	0.818101	-4.54426	-1.44106	1.49555	2.39676	5.9535
HCC1_ACGTACAGTCATGGCC-1	HCC1	0	Macrophage	Macrophage_0	Macrophage_0#HCC1	-1.79097	-3.71801	-11.882	-5.71111	0.516252	-2.35758	-3.51795
HCC1_ACGTACAGTTAAAGTG-1	HCC1	Scissor-	Hepatocyte	Hepatocyte_Scissor-	Hepatocyte_Scissor-#HCC1	-0.38343	-2.97441	-11.7789	-6.15163	-2.73885	0.572631	3.74587
HCC1_ACGTACAGTTTGGGTT-1	HCC1	Scissor-	T cell	T cell_Scissor-	T cell_Scissor-#HCC1	2.79786	-1.55985	-4.06838	-3.24853	3.39929	-2.19934	2.08931
HCC1_ACGTACATCACATTGG-1	HCC1	Scissor-	Macrophage	Macrophage_Scissor-	Macrophage_Scissor-#HCC1	-2.80225	1.04816	-2.38264	-1.3669	3.30177	2.09868	7.50867
HCC1_ACGTACATCGGTGAAG-1	HCC1	0	Macrophage	Macrophage_0	Macrophage_0#HCC1	2.21901	1.59703	-3.00283	-1.8859	3.29995	-0.579121	3.35645
HCC1_ACGTACATCGTAGTGT-1	HCC1	0	Macrophage	Macrophage_0	Macrophage_0#HCC1	-4.06122	-0.352643	-5.6526	-2.58319	-2.31127	2.15254	9.48126
HCC1_ACGTACATCGTGTGGC-1	HCC1	0	Macrophage	Macrophage_0	Macrophage_0#HCC1	-5.06151	1.59592	-4.71618	-1.96056	2.58184	1.46643	4.43733
HCC1_ACGTAGTAGATGGCGT-1	HCC1	0	Macrophage	Macrophage_0	Macrophage_0#HCC1	-0.176459	-1.40595	-5.82523	-4.90692	-2.073	1.72716	4.78258
HCC1_ACGTAGTAGCCTTGAT-1	HCC1	0	Macrophage	Macrophage_0	Macrophage_0#HCC1	-5.42165	-2.1792	-5.18303	-3.08492	-2.93611	2.38045	6.55601
HCC1_ACGTAGTCAATCTCGA-1	HCC1	Scissor-	Hepatocyte	Hepatocyte_Scissor-	Hepatocyte_Scissor-#HCC1	3.14805	-3.31494	-12.2664	-6.72184	-4.22574	1.17458	7.15279
HCC1_ACGTAGTGTATGCTAC-1	HCC1	0	Macrophage	Macrophage_0	Macrophage_0#HCC1	-6.68654	-2.08931	-5.03785	-2.89299	3.18012	2.93624	7.29399
HCC1_ACGTAGTGTATTTCGG-1	HCC1	Scissor+	T cell	T cell_Scissor+	T cell_Scissor+#HCC1	3.90017	-2.62882	-4.49458	-3.16329	-2.99508	-1.64222	-1.47379
HCC1_ACGTAGTTCAGTCACA-1	HCC1	Scissor-	Macrophage	Macrophage_Scissor-	Macrophage_Scissor-#HCC1	0.648783	-0.680869	-4.99733	-2.81012	2.66155	0.305821	2.11552
HCC1_ACGTCCTAGTCCTGCG-1	HCC1	0	Macrophage	Macrophage_0	Macrophage_0#HCC1	-5.80243	-2.15721	-3.95334	-1.08547	3.95098	1.71821	5.045
HCC1_ACGTCCTCAGTCCGTG-1	HCC1	Scissor+	Macrophage	Macrophage_Scissor+	Macrophage_Scissor+#HCC1	-5.27045	-2.10816	-3.32304	-1.36253	-1.69248	4.13434	5.98438
HCC1_ACGTCCTGTCATTGCA-1	HCC1	0	Macrophage	Macrophage_0	Macrophage_0#HCC1	-7.01545	-0.713068	-3.4901	-0.974435	0.200233	3.47595	8.67044
HCC1_ACGTCCTGTGAGGAAA-1	HCC1	Scissor+	T cell	T cell_Scissor+	T cell_Scissor+#HCC1	2.49438	-2.46316	-3.33502	-3.50661	0.952279	-1.51579	-1.7073
HCC1_ACGTCCTTCTACCACC-1	HCC1	Scissor-	Macrophage	Macrophage_Scissor-	Macrophage_Scissor-#HCC1	-1.7721	0.0157434	-4.50663	-1.1749	1.92102	2.6222	4.59707
HCC1_ACGTTCCAGACTCCGC-1	HCC1	Scissor+	Macrophage	Macrophage_Scissor+	Macrophage_Scissor+#HCC1	-7.5217	-1.62069	-5.21985	-2.73179	-1.31952	0.785076	3.43288
HCC1_ACGTTCCAGGAGAGTA-1	HCC1	0	Macrophage	Macrophage_0	Macrophage_0#HCC1	-6.12794	-0.095504	-1.79004	-1.44693	2.72173	5.41633	7.22214
HCC1_ACGTTCCAGTACGTCT-1	HCC1	0	Macrophage	Macrophage_0	Macrophage_0#HCC1	-6.31916	1.931	-3.33911	-2.76166	1.39108	2.45564	7.1792
HCC1_ACGTTCCAGTAGCAAT-1	HCC1	0	Macrophage	Macrophage_0	Macrophage_0#HCC1	-4.79472	-1.79675	-5.36402	-3.41144	-2.59054	3.84389	5.27064
HCC1_ACGTTCCAGTTAGTGA-1	HCC1	Scissor+	Macrophage	Macrophage_Scissor+	Macrophage_Scissor+#HCC1	-6.91968	-2.65588	-4.92308	-3.08706	-1.07504	0.697804	4.86861
HCC1_ACGTTCCAGTTGTACC-1	HCC1	Scissor-	Macrophage	Macrophage_Scissor-	Macrophage_Scissor-#HCC1	-8.82954	-1.36323	-3.49346	-2.57145	1.81588	4.07163	5.75057
HCC1_ACGTTCCCAACGGCCT-1	HCC1	0	T cell	T cell_0	T cell_0#HCC1	2.81481	-2.78946	-5.40914	-0.771099	-0.859345	-3.70639	-0.230263
HCC1_ACGTTCCCATGCTGCG-1	HCC1	0	Macrophage	Macrophage_0	Macrophage_0#HCC1	-6.12249	-2.74289	-4.11192	-2.85173	-0.589029	2.41045	3.62973
HCC1_ACGTTCCGTACCAATC-1	HCC1	Scissor-	Macrophage	Macrophage_Scissor-	Macrophage_Scissor-#HCC1	-2.40967	0.66541	-6.47316	-3.52016	-0.877523	0.156579	5.62877
HCC1_ACGTTCCGTACGACTT-1	HCC1	Scissor-	T cell	T cell_Scissor-	T cell_Scissor-#HCC1	3.647	-0.150959	-4.12726	-3.0496	2.57003	-2.01264	-4.61706
HCC1_ACGTTCCGTATTTCTC-1	HCC1	Scissor-	B cell	B cell_Scissor-	B cell_Scissor-#HCC1	1.3764	-2.37909	-10.0248	-5.60273	-3.69448	-1.59517	-2.68583
HCC1_ACGTTCCTCCACCCTA-1	HCC1	0	Macrophage	Macrophage_0	Macrophage_0#HCC1	-7.49807	-0.204185	-3.19294	-1.10121	1.43068	3.26924	7.3023
HCC1_ACGTTCCTCGGTCACG-1	HCC1	0	Macrophage	Macrophage_0	Macrophage_0#HCC1	-8.54451	-0.693314	-4.41678	-1.80769	2.79199	0.766904	9.02228
HCC1_ACGTTCCTCGTTACCC-1	HCC1	Scissor+	Macrophage	Macrophage_Scissor+	Macrophage_Scissor+#HCC1	-9.72391	0.277642	-2.97417	-1.66113	0.452445	3.88798	7.59045
HCC1_ACTACGAAGCCTCACG-1	HCC1	Scissor-	Macrophage	Macrophage_Scissor-	Macrophage_Scissor-#HCC1	-4.98179	-1.72977	-3.74665	-3.13434	3.57762	2.37533	3.79698
HCC1_ACTACGACACGACGTC-1	HCC1	Scissor+	Macrophage	Macrophage_Scissor+	Macrophage_Scissor+#HCC1	-5.48401	-1.05344	-9.14522	-3.20192	-1.66917	1.21916	3.75249
HCC1_ACTACGACAGCGTATT-1	HCC1	0	Macrophage	Macrophage_0	Macrophage_0#HCC1	-4.31402	-1.45407	-4.7847	-3.05036	-0.408865	1.17827	5.74281
HCC1_ACTACGAGTGTGTCCG-1	HCC1	Scissor+	Macrophage	Macrophage_Scissor+	Macrophage_Scissor+#HCC1	-5.8661	-1.16961	-2.454	-1.87978	-1.41171	3.72694	6.61569
HCC1_ACTACGAGTGTTTCTT-1	HCC1	Scissor-	Macrophage	Macrophage_Scissor-	Macrophage_Scissor-#HCC1	0.906522	-1.30475	-3.4187	-1.92935	1.1849	0.14392	2.00662
HCC1_ACTACGAGTTCCGTTC-1	HCC1	0	Hepatocyte	Hepatocyte_0	Hepatocyte_0#HCC1	1.62239	-5.96674	-13.1296	-6.08015	-3.13394	-2.08577	-0.858711
HCC1_ACTACGATCCCTGTTG-1	HCC1	Scissor+	T cell	T cell_Scissor+	T cell_Scissor+#HCC1	4.11231	3.40858	5.65114	3.14501	3.01626	1.37364	2.74166
HCC1_ACTACGATCGCTCCTA-1	HCC1	Scissor+	Macrophage	Macrophage_Scissor+	Macrophage_Scissor+#HCC1	-2.77492	-0.705853	-3.33636	-2.33748	0.96268	1.71785	5.36948
HCC1_ACTATCTAGTTTCGAC-1	HCC1	Scissor-	B cell	B cell_Scissor-	B cell_Scissor-#HCC1	1.64594	-0.502895	-9.55331	-5.50567	-3.35985	-3.04475	-2.46345
HCC1_ACTATCTCACTCTGCT-1	HCC1	Scissor+	T cell	T cell_Scissor+	T cell_Scissor+#HCC1	5.42471	-2.36966	-3.58409	-0.85761	0.988527	-1.7156	-2.07858
HCC1_ACTATCTGTTGCTCGG-1	HCC1	0	Macrophage	Macrophage_0	Macrophage_0#HCC1	-3.52933	0.508254	-2.51265	-0.265757	4.07754	3.5468	4.39421
HCC1_ACTATCTTCATGACAC-1	HCC1	0	Macrophage	Macrophage_0	Macrophage_0#HCC1	-1.79618	-1.20028	-10.067	-3.06403	-1.09805	-0.823605	0.150901
HCC1_ACTATCTTCCCAGTGG-1	HCC1	0	T cell	T cell_0	T cell_0#HCC1	3.75015	-2.99403	-2.76596	-3.33439	2.97077	-1.40135	-0.831338
HCC1_ACTATGGAGGACAGCT-1	HCC1	Scissor-	Fibroblast	Fibroblast_Scissor-	Fibroblast_Scissor-#HCC1	2.15388	-0.206298	-3.05249	-1.02049	3.51421	-1.30841	0.898802
HCC1_ACTATGGCAAGCTACT-1	HCC1	0	Macrophage	Macrophage_0	Macrophage_0#HCC1	-3.94799	-1.14672	-3.08815	-2.87122	3.49727	4.19217	5.29432
HCC1_ACTATGGCAAGTGGGT-1	HCC1	Scissor-	Macrophage	Macrophage_Scissor-	Macrophage_Scissor-#HCC1	-5.67334	-0.994327	-7.42404	-2.22794	-1.18109	-0.671964	1.67081
HCC1_ACTATGGCAATAGTCC-1	HCC1	0	Macrophage	Macrophage_0	Macrophage_0#HCC1	-1.04001	-0.773181	-5.05341	-3.70718	-2.101	0.788451	1.96599
HCC1_ACTATGGCATAATGAG-1	HCC1	Scissor-	Hepatocyte	Hepatocyte_Scissor-	Hepatocyte_Scissor-#HCC1	-1.92625	-4.16613	-13.1235	-6.74088	-5.03447	-2.27445	2.75414
HCC1_ACTATGGGTGAGAGGG-1	HCC1	Scissor+	Macrophage	Macrophage_Scissor+	Macrophage_Scissor+#HCC1	-5.9046	-0.370607	-4.98774	-2.3173	-0.35963	2.33833	4.95336
HCC1_ACTATGGTCAAGCTTG-1	HCC1	Scissor-	Macrophage	Macrophage_Scissor-	Macrophage_Scissor-#HCC1	-1.74077	-2.2404	-5.44434	-4.53022	3.56324	-1.92377	1.89737
HCC1_ACTATTCAGGACAGTC-1	HCC1	Scissor-	NK	NK_Scissor-	NK_Scissor-#HCC1	5.5672	-0.137544	-1.06841	0.922808	-3.42244	-0.446304	1.9183
HCC1_ACTATTCAGGAGGGTG-1	HCC1	0	Macrophage	Macrophage_0	Macrophage_0#HCC1	-5.77441	-1.15514	-7.8049	-2.27666	-3.88979	-0.481149	0.950968
HCC1_ACTATTCAGGTAGCCA-1	HCC1	Scissor-	T cell	T cell_Scissor-	T cell_Scissor-#HCC1	4.67027	1.3581	-0.234384	-0.408609	0.161984	1.02566	1.72924
HCC1_ACTATTCCAACAACAA-1	HCC1	0	Macrophage	Macrophage_0	Macrophage_0#HCC1	-4.96702	-1.66661	-4.7347	-3.35259	3.02087	2.44396	5.33898
HCC1_ACTATTCGTCCAAAGG-1	HCC1	Scissor-	Macrophage	Macrophage_Scissor-	Macrophage_Scissor-#HCC1	-7.46728	-1.35139	-4.01412	-2.77953	-2.16721	1.99865	6.65563
HCC1_ACTATTCTCGGTCACG-1	HCC1	Scissor-	NK	NK_Scissor-	NK_Scissor-#HCC1	4.67167	-2.23132	4.90135	0.522936	-3.24202	-2.24178	-0.749787
HCC1_ACTATTCTCTCCCTAG-1	HCC1	0	Macrophage	Macrophage_0	Macrophage_0#HCC1	1.24176	-1.64803	-2.16714	-0.920801	0.121982	2.82094	0.843077
HCC1_ACTCCCAAGAAAGTCT-1	HCC1	Scissor-	Hepatocyte	Hepatocyte_Scissor-	Hepatocyte_Scissor-#HCC1	0.545296	-1.99352	-11.5028	-5.42494	-2.98455	-0.167729	5.49144
HCC1_ACTCCCAAGCCTCAGC-1	HCC1	0	Macrophage	Macrophage_0	Macrophage_0#HCC1	-6.7647	1.11284	-3.74093	-1.52644	2.10042	2.30338	4.75157
HCC1_ACTCCCAGTAAGAACT-1	HCC1	Scissor+	T cell	T cell_Scissor+	T cell_Scissor+#HCC1	2.7689	-0.13234	-5.36645	0.80359	0.19121	0.400385	-0.566625
HCC1_ACTCCCAGTCCTGGTG-1	HCC1	0	T cell	T cell_0	T cell_0#HCC1	5.05175	1.28157	-4.33635	-0.369163	1.93256	-0.326755	0.0421509
HCC1_ACTCCCAGTGAGTTTC-1	HCC1	Scissor+	NK	NK_Scissor+	NK_Scissor+#HCC1	4.09348	2.67142	1.54282	1.62123	4.45603	0.953128	3.43913
HCC1_ACTCCCAGTGATTAGA-1	HCC1	0	NK	NK_0	NK_0#HCC1	5.28589	-2.75514	-5.87269	-1.96651	2.41908	-1.52901	-0.918111
HCC1_ACTCCCATCCAACACA-1	HCC1	0	Macrophage	Macrophage_0	Macrophage_0#HCC1	-7.6637	-1.46773	-3.009	-3.6466	-1.22777	3.89928	5.89888
HCC1_ACTCCCATCCCAGCGA-1	HCC1	Scissor-	T cell	T cell_Scissor-	T cell_Scissor-#HCC1	1.98943	1.38337	-5.27384	-0.680183	-2.24404	0.730038	0.0660184
HCC1_ACTCTCGAGCGGATCA-1	HCC1	Scissor-	T cell	T cell_Scissor-	T cell_Scissor-#HCC1	4.47307	-0.585568	-2.3704	-1.43612	0.0491662	-1.97607	-1.95651
HCC1_ACTCTCGAGCTGTTCA-1	HCC1	0	Macrophage	Macrophage_0	Macrophage_0#HCC1	-2.61308	-0.680541	-6.6792	-0.670531	6.55196	-0.478792	2.00974
HCC1_ACTCTCGAGGTCGTGA-1	HCC1	0	Fibroblast	Fibroblast_0	Fibroblast_0#HCC1	0.487479	1.01541	-5.448	-0.787805	-2.41377	0.919471	0.833142
HCC1_ACTCTCGCAAATACAG-1	HCC1	Scissor-	Fibroblast	Fibroblast_Scissor-	Fibroblast_Scissor-#HCC1	-0.729537	1.45477	-4.931	-1.39667	3.39349	1.84734	1.1506
HCC1_ACTCTCGCATGGGTTT-1	HCC1	0	Macrophage	Macrophage_0	Macrophage_0#HCC1	-5.76198	-2.93405	-8.06191	-3.91666	0.740649	-1.69195	6.72197
HCC1_ACTCTCGGTACTAGCT-1	HCC1	0	T cell	T cell_0	T cell_0#HCC1	5.33049	1.9596	-0.370425	1.52366	3.62548	-0.70484	2.6779
HCC1_ACTCTCGGTACTGCCG-1	HCC1	0	Macrophage	Macrophage_0	Macrophage_0#HCC1	-4.51656	-0.0478599	-3.86109	-1.74932	-1.79368	3.22595	6.98808
HCC1_ACTCTCGGTGACAACG-1	HCC1	0	Macrophage	Macrophage_0	Macrophage_0#HCC1	-4.43485	-0.503357	-5.15323	-1.80238	-2.17329	0.68468	3.56994
HCC1_ACTCTCGGTGGGCTTC-1	HCC1	0	Macrophage	Macrophage_0	Macrophage_0#HCC1	-2.17703	-2.91933	-4.61428	-3.21419	-1.19584	0.775499	3.04431
HCC1_ACTCTCGGTTCGAGCC-1	HCC1	Scissor-	T cell	T cell_Scissor-	T cell_Scissor-#HCC1	1.56255	-0.470424	-5.74809	-2.45243	-2.58753	-2.67264	2.1423
HCC1_ACTCTCGTCACTGGGC-1	HCC1	Scissor-	Macrophage	Macrophage_Scissor-	Macrophage_Scissor-#HCC1	-6.26503	-0.110574	-4.84725	-2.62206	-2.77382	0.673462	6.2813
HCC1_ACTCTCGTCGACCATA-1	HCC1	0	Macrophage	Macrophage_0	Macrophage_0#HCC1	-9.70929	-1.45759	-8.01304	-1.17235	-1.27518	2.56927	2.31872
HCC1_ACTCTCGTCGGTAACT-1	HCC1	0	Macrophage	Macrophage_0	Macrophage_0#HCC1	-1.58611	-0.74196	-8.77058	-4.06017	2.56779	-2.18224	1.84739
HCC1_ACTGATGGTGAGTTGG-1	HCC1	Scissor+	Macrophage	Macrophage_Scissor+	Macrophage_Scissor+#HCC1	-2.72506	-4.96361	-13.8611	-6.36629	-3.77771	-3.45244	1.58638
HCC1_ACTGATGTCTAGTGTG-1	HCC1	Scissor+	Macrophage	Macrophage_Scissor+	Macrophage_Scissor+#HCC1	-5.94925	-0.323173	-6.46622	-3.18145	-0.86386	0.0637082	5.29009
HCC1_ACTGATGTCTATACGG-1	HCC1	Scissor-	T cell	T cell_Scissor-	T cell_Scissor-#HCC1	2.6117	-1.33016	-6.24388	-2.49013	-1.31174	-0.241415	-2.9934
HCC1_ACTGATGTCTGAACGT-1	HCC1	Scissor-	Macrophage	Macrophage_Scissor-	Macrophage_Scissor-#HCC1	0.907921	-2.02313	-4.56293	-2.75545	4.08576	1.74158	5.50585
HCC1_ACTGCAAAGCCATATC-1	HCC1	0	Macrophage	Macrophage_0	Macrophage_0#HCC1	1.37701	-0.379692	-3.5191	-2.0349	-0.187592	3.17693	4.85572
HCC1_ACTGCAAAGGGTGGGA-1	HCC1	Scissor+	Macrophage	Macrophage_Scissor+	Macrophage_Scissor+#HCC1	-6.11887	1.8862	-6.07022	-2.45633	-0.189323	0.52249	0.62272
HCC1_ACTGCAAAGTATTCCG-1	HCC1	0	T cell	T cell_0	T cell_0#HCC1	3.57013	2.32233	-0.199965	-0.335786	3.91015	-1.86852	3.2305
HCC1_ACTGCAAGTACTCGAT-1	HCC1	0	Macrophage	Macrophage_0	Macrophage_0#HCC1	1.35638	0.20974	-5.26228	-2.23076	2.92752	0.619588	3.60522
HCC1_ACTGCAAGTCGTGATT-1	HCC1	Scissor-	T cell	T cell_Scissor-	T cell_Scissor-#HCC1	3.64329	-0.23565	-4.79836	-4.26504	-1.91811	1.30142	3.7048
HCC1_ACTGCAAGTTGAAGTA-1	HCC1	0	Macrophage	Macrophage_0	Macrophage_0#HCC1	-9.92922	-0.812546	-5.98809	-2.86929	-1.64962	0.887488	4.31461
HCC1_ACTGCAATCTCTGCCA-1	HCC1	Scissor+	Hepatocyte	Hepatocyte_Scissor+	Hepatocyte_Scissor+#HCC1	-1.45392	-4.1653	-10.6611	-3.98593	-0.611953	-1.4542	1.15227
HCC1_ACTGCAATCTGGGCGT-1	HCC1	0	Macrophage	Macrophage_0	Macrophage_0#HCC1	-3.80757	-2.62739	-9.8551	-2.10893	0.284024	-0.818235	1.7454
HCC1_ACTGTCCAGATCGCCC-1	HCC1	Scissor-	Macrophage	Macrophage_Scissor-	Macrophage_Scissor-#HCC1	-7.38513	0.580299	-3.88962	-0.483301	-2.35646	0.270816	5.20835
HCC1_ACTGTCCAGGCTAGCA-1	HCC1	Scissor+	T cell	T cell_Scissor+	T cell_Scissor+#HCC1	1.88203	3.00074	3.87832	2.44141	5.6972	2.16031	0.8523
HCC1_ACTGTCCCACACGCCA-1	HCC1	Scissor+	T cell	T cell_Scissor+	T cell_Scissor+#HCC1	2.06711	0.597811	0.11699	1.5253	1.84486	-1.02785	2.11826
HCC1_ACTGTCCCAGACCTGC-1	HCC1	Scissor-	Macrophage	Macrophage_Scissor-	Macrophage_Scissor-#HCC1	-0.641764	-1.82308	-6.55151	-2.64878	5.26202	-0.479901	2.43506
HCC1_ACTGTCCCAGCTGAGA-1	HCC1	0	Macrophage	Macrophage_0	Macrophage_0#HCC1	-9.06128	-0.284286	-5.04216	-0.29216	2.89861	-0.0892341	4.63146
HCC1_ACTGTCCGTAGTCGTT-1	HCC1	0	T cell	T cell_0	T cell_0#HCC1	3.56545	-0.810857	-5.07218	-0.126944	-4.35597	-3.12538	-2.71169
HCC1_ACTGTCCGTCAAAGTA-1	HCC1	0	Macrophage	Macrophage_0	Macrophage_0#HCC1	1.04963	-0.252849	-3.68283	-0.961052	2.27126	3.07404	5.39936
HCC1_ACTGTCCTCACACGAT-1	HCC1	0	Hepatocyte	Hepatocyte_0	Hepatocyte_0#HCC1	0.295266	-2.26482	-10.6554	-5.46035	-1.78321	1.23931	7.32981
HCC1_ACTGTCCTCGATTGGT-1	HCC1	0	Macrophage	Macrophage_0	Macrophage_0#HCC1	-7.73665	-0.554376	-5.08204	-2.65493	3.05433	0.871717	6.00244
HCC1_ACTGTCCTCTACTGAG-1	HCC1	0	Macrophage	Macrophage_0	Macrophage_0#HCC1	-9.16406	-1.16641	-4.52539	-2.7481	-2.34436	1.18095	5.31571
HCC1_ACTGTCCTCTCGAGTA-1	HCC1	Scissor-	Macrophage	Macrophage_Scissor-	Macrophage_Scissor-#HCC1	-5.66509	-0.867882	-5.84858	-3.59721	-3.34301	-0.00244294	2.91751
HCC1_ACTGTCCTCTTCGTGC-1	HCC1	0	NK	NK_0	NK_0#HCC1	4.21876	-2.07804	-2.96291	-2.73076	-3.18108	-4.45706	-6.01684
HCC1_ACTGTGAAGTACAACA-1	HCC1	0	Macrophage	Macrophage_0	Macrophage_0#HCC1	-2.99097	-1.64645	-5.13626	-1.93596	5.49846	0.823752	4.816
HCC1_ACTGTGACAATGTGGG-1	HCC1	0	Macrophage	Macrophage_0	Macrophage_0#HCC1	-7.23568	-0.740612	-4.81974	-3.23746	-2.22588	1.59409	3.68487
HCC1_ACTGTGACACTCCCTA-1	HCC1	0	T cell	T cell_0	T cell_0#HCC1	3.76641	-0.795712	-3.60608	-0.710357	2.4933	-1.12813	1.58361
HCC1_ACTGTGACATCTCATT-1	HCC1	0	Macrophage	Macrophage_0	Macrophage_0#HCC1	-6.56823	-1.36062	-3.72412	-2.51461	-1.28035	2.24931	5.1005
HCC1_ACTGTGACATTCTGTT-1	HCC1	0	Macrophage	Macrophage_0	Macrophage_0#HCC1	-9.44608	0.520046	-2.28195	-0.360585	0.693168	4.43615	5.89483
HCC1_ACTGTGAGTCTGTGCG-1	HCC1	0	Macrophage	Macrophage_0	Macrophage_0#HCC1	-1.93794	-1.1829	-8.91583	-2.34059	-1.32898	0.400713	3.41999
HCC1_ACTGTGAGTGGAGAAA-1	HCC1	Scissor+	Macrophage	Macrophage_Scissor+	Macrophage_Scissor+#HCC1	-8.04255	-1.38112	-4.37634	-2.44733	0.453177	1.53815	6.43725
HCC1_ACTGTGAGTTCAGCGC-1	HCC1	0	Macrophage	Macrophage_0	Macrophage_0#HCC1	-1.08419	-0.304908	-3.70296	-2.79218	-1.60102	2.59904	6.73982
HCC1_ACTGTGATCAAGCGTT-1	HCC1	0	Macrophage	Macrophage_0	Macrophage_0#HCC1	-7.0058	-2.24313	-4.97617	-2.86655	2.72187	2.0986	5.36085
HCC1_ACTGTGATCCGCAAAT-1	HCC1	0	Macrophage	Macrophage_0	Macrophage_0#HCC1	-7.78334	-0.754699	-3.5297	-2.00156	-1.35066	5.38176	8.43241
HCC1_ACTGTGATCGGCATAT-1	HCC1	Scissor-	T cell	T cell_Scissor-	T cell_Scissor-#HCC1	5.15729	0.804393	-1.66707	-1.25871	2.62548	-3.15721	0.295011
HCC1_ACTGTGATCGGCTGAC-1	HCC1	Scissor-	Macrophage	Macrophage_Scissor-	Macrophage_Scissor-#HCC1	-1.40694	-1.76422	-2.93502	-2.47721	1.47709	4.62983	3.1144
HCC1_ACTGTGATCGTTCCTG-1	HCC1	0	Macrophage	Macrophage_0	Macrophage_0#HCC1	-1.32578	-0.812916	-9.23708	-4.34705	-0.852472	-1.84893	1.94695
HCC1_ACTTAGGAGTAGGAAG-1	HCC1	0	T cell	T cell_0	T cell_0#HCC1	1.8603	1.79197	2.17764	-0.551244	1.63508	2.29516	1.78459
HCC1_ACTTAGGAGTATTCCG-1	HCC1	Scissor-	Macrophage	Macrophage_Scissor-	Macrophage_Scissor-#HCC1	-1.88162	-0.70136	-1.76794	-0.814017	3.81377	3.66385	3.42252
HCC1_ACTTAGGCAACCGGAA-1	HCC1	Scissor+	NK	NK_Scissor+	NK_Scissor+#HCC1	5.2582	-2.1482	-8.26593	-4.49805	-1.81928	-1.67263	-2.17523
HCC1_ACTTAGGCAACTGATC-1	HCC1	0	T cell	T cell_0	T cell_0#HCC1	-0.0640357	1.5562	-2.9227	-0.443323	-0.275841	1.48053	2.12256
HCC1_ACTTAGGCACGCTTAA-1	HCC1	0	Macrophage	Macrophage_0	Macrophage_0#HCC1	-6.67498	-1.69893	-4.89365	-2.57862	2.22319	2.13069	2.92153
HCC1_ACTTAGGGTACAGCGA-1	HCC1	Scissor-	Macrophage	Macrophage_Scissor-	Macrophage_Scissor-#HCC1	-5.71971	-1.3961	-5.54595	-3.15157	-1.68487	0.80179	2.08102
HCC1_ACTTAGGGTGAGGATC-1	HCC1	Scissor-	Macrophage	Macrophage_Scissor-	Macrophage_Scissor-#HCC1	-0.162708	-2.12981	-4.20745	-2.78674	0.782182	2.27585	4.72187
HCC1_ACTTATCAGTGCCCGT-1	HCC1	Scissor-	Macrophage	Macrophage_Scissor-	Macrophage_Scissor-#HCC1	-7.01208	-2.29357	-5.9743	-1.92347	2.24508	2.54499	4.62482
HCC1_ACTTATCCACCCTTAC-1	HCC1	0	Macrophage	Macrophage_0	Macrophage_0#HCC1	-7.05453	-1.68614	-3.00483	-1.66564	-0.252133	1.0304	4.86348
HCC1_ACTTATCCATCGAACT-1	HCC1	Scissor+	Macrophage	Macrophage_Scissor+	Macrophage_Scissor+#HCC1	-6.89059	0.131857	-3.24971	-2.7191	2.73945	3.00173	5.86743
HCC1_ACTTATCTCGGCCAAC-1	HCC1	0	Macrophage	Macrophage_0	Macrophage_0#HCC1	-7.18588	-0.567308	-8.51058	-2.98739	1.03359	0.784053	5.28348
HCC1_ACTTATCTCGGTAACT-1	HCC1	0	Macrophage	Macrophage_0	Macrophage_0#HCC1	-4.61738	-0.999089	-4.77369	-2.77328	1.03684	4.1473	7.69419
HCC1_ACTTATCTCTTAGCCC-1	HCC1	Scissor+	NK	NK_Scissor+	NK_Scissor+#HCC1	3.61004	3.14672	3.30114	3.50355	3.13872	1.48412	2.6851
HCC1_ACTTCCGCACGCCACA-1	HCC1	Scissor-	Macrophage	Macrophage_Scissor-	Macrophage_Scissor-#HCC1	-4.02491	-3.57266	-7.41146	-3.14335	5.50632	0.867255	1.75348
HCC1_ACTTCCGCACTCAGAT-1	HCC1	Scissor-	Macrophage	Macrophage_Scissor-	Macrophage_Scissor-#HCC1	-3.3139	0.0689689	-5.48814	-2.19105	-2.2484	2.08744	4.9814
HCC1_ACTTCCGCAGCGACAA-1	HCC1	Scissor-	Macrophage	Macrophage_Scissor-	Macrophage_Scissor-#HCC1	-8.61217	-1.40922	-4.2782	-2.20808	-3.10332	3.95129	5.28613
HCC1_ACTTCCGGTTTCGTTT-1	HCC1	Scissor-	Macrophage	Macrophage_Scissor-	Macrophage_Scissor-#HCC1	-7.498	0.0502667	-4.38871	-1.04301	0.200533	2.47717	5.51539
HCC1_ACTTCCGTCACCGACG-1	HCC1	0	Macrophage	Macrophage_0	Macrophage_0#HCC1	-8.10973	-0.408497	-2.9822	0.659338	1.83702	1.95364	6.69525
HCC1_ACTTCCGTCCATTTCA-1	HCC1	0	Macrophage	Macrophage_0	Macrophage_0#HCC1	-5.97115	0.626916	-4.69165	-1.96061	6.32608	1.49715	7.0065
HCC1_ACTTCCGTCCTTCTTC-1	HCC1	Scissor-	T cell	T cell_Scissor-	T cell_Scissor-#HCC1	3.06874	-3.09898	-4.5794	-2.8935	-2.59376	-1.36628	-0.729662
HCC1_ACTTCGCAGAGATTCA-1	HCC1	Scissor-	Fibroblast	Fibroblast_Scissor-	Fibroblast_Scissor-#HCC1	-1.91234	-0.0234562	-2.61893	-1.93121	-0.830242	2.29734	2.43082
HCC1_ACTTCGCAGCAATAGT-1	HCC1	Scissor-	B cell	B cell_Scissor-	B cell_Scissor-#HCC1	0.873281	-2.20722	-10.6685	-5.5003	-3.16119	-2.33286	-4.0842
HCC1_ACTTCGCAGCTGACAG-1	HCC1	0	T cell	T cell_0	T cell_0#HCC1	1.31165	-0.0828729	-4.77726	-1.98823	-2.04958	-0.173609	-3.78146
HCC1_ACTTCGCAGGTAGTAT-1	HCC1	Scissor-	T cell	T cell_Scissor-	T cell_Scissor-#HCC1	2.28119	-1.28522	-2.68971	-1.53243	3.33938	-0.308177	1.07043
HCC1_ACTTCGCCAACCACGC-1	HCC1	Scissor-	Fibroblast	Fibroblast_Scissor-	Fibroblast_Scissor-#HCC1	-0.438258	2.04963	-3.14103	-0.435828	-1.69749	-1.26027	2.49907
HCC1_ACTTCGCCAGAAGCGT-1	HCC1	Scissor-	T cell	T cell_Scissor-	T cell_Scissor-#HCC1	2.44988	0.389502	-5.42243	1.91561	-3.60339	-3.13961	4.40477
HCC1_ACTTCGCCAGGACGAT-1	HCC1	Scissor-	T cell	T cell_Scissor-	T cell_Scissor-#HCC1	3.98086	-1.71314	-4.02532	-1.45055	-1.00347	-0.487215	2.69564
HCC1_ACTTCGCCATGGATCT-1	HCC1	Scissor+	Macrophage	Macrophage_Scissor+	Macrophage_Scissor+#HCC1	-9.38409	-0.466984	-5.12954	-2.73831	-4.18795	2.15816	5.92115
HCC1_ACTTCGCCATTGTGCA-1	HCC1	Scissor+	Macrophage	Macrophage_Scissor+	Macrophage_Scissor+#HCC1	-3.74643	0.368668	-5.669	-0.0536717	1.9529	0.476431	4.85918
HCC1_ACTTCGCGTTCTCTAT-1	HCC1	0	T cell	T cell_0	T cell_0#HCC1	4.50105	-1.91574	-4.86954	-2.1568	-0.400373	0.148346	1.47148
HCC1_ACTTCGCTCAGCGGAA-1	HCC1	Scissor-	Macrophage	Macrophage_Scissor-	Macrophage_Scissor-#HCC1	-5.12001	-2.02315	-6.2809	-3.02081	-2.94578	2.52919	4.69233
HCC1_ACTTCGCTCCTCTCTT-1	HCC1	Scissor-	T cell	T cell_Scissor-	T cell_Scissor-#HCC1	0.779947	-2.05917	-5.20658	1.50838	-2.02126	-2.65805	-0.77354
HCC1_ACTTCGCTCGCCTCTA-1	HCC1	Scissor+	Macrophage	Macrophage_Scissor+	Macrophage_Scissor+#HCC1	-4.10003	-1.58933	-4.07223	-3.52145	-1.90229	2.4998	6.17767
HCC1_ACTTCGCTCTAACACG-1	HCC1	0	T cell	T cell_0	T cell_0#HCC1	2.00405	-2.31082	-5.04626	0.979392	-1.89646	-3.17963	-0.967102
HCC1_ACTTTCAGTAACAAGT-1	HCC1	Scissor-	T cell	T cell_Scissor-	T cell_Scissor-#HCC1	2.14214	0.442175	-0.530968	-3.22449	-0.909673	-1.48963	1.38854
HCC1_ACTTTCAGTGGCTGAA-1	HCC1	0	T cell	T cell_0	T cell_0#HCC1	2.46731	-1.88931	-3.55911	-2.80581	3.86898	-1.42222	-2.29172
HCC1_ACTTTCAGTTCGTGCG-1	HCC1	0	Macrophage	Macrophage_0	Macrophage_0#HCC1	-2.39407	0.0931561	-10.0291	-1.35561	1.5302	-0.971811	-0.012812
HCC1_ACTTTCATCAAGTAAG-1	HCC1	0	Macrophage	Macrophage_0	Macrophage_0#HCC1	-2.09398	0.524035	-1.77438	-2.32947	2.33246	4.89232	4.58915
HCC1_ACTTTCATCAGTGATC-1	HCC1	0	Macrophage	Macrophage_0	Macrophage_0#HCC1	2.92386	0.927695	-3.81622	-0.689373	4.43613	0.95124	1.35243
HCC1_ACTTTGTAGATCCTAC-1	HCC1	Scissor+	Macrophage	Macrophage_Scissor+	Macrophage_Scissor+#HCC1	-7.9315	1.52479	-4.53588	-2.45552	1.78496	2.7694	5.03793
HCC1_ACTTTGTAGGTTCCGC-1	HCC1	0	NK	NK_0	NK_0#HCC1	-0.302767	-1.59377	-4.87906	-0.237377	-0.273313	-0.776458	1.31415
HCC1_ACTTTGTGTCGGTACC-1	HCC1	0	Macrophage	Macrophage_0	Macrophage_0#HCC1	-4.90193	0.824838	-4.3645	-0.435131	1.87876	1.99876	5.72196
HCC1_ACTTTGTTCAAGTGGG-1	HCC1	0	Macrophage	Macrophage_0	Macrophage_0#HCC1	-1.19267	-2.82625	-10.5343	-3.28467	3.27108	-0.974607	4.50319
HCC1_ACTTTGTTCAGGTGTT-1	HCC1	0	Macrophage	Macrophage_0	Macrophage_0#HCC1	-4.53271	-1.11453	-4.71307	-2.12082	1.33659	2.93706	7.30757
HCC1_ACTTTGTTCGGATAAA-1	HCC1	0	Macrophage	Macrophage_0	Macrophage_0#HCC1	-7.66736	-0.277237	-6.55098	-2.41034	5.07679	2.48549	4.46148
HCC1_ACTTTGTTCTCGCTCA-1	HCC1	Scissor+	Macrophage	Macrophage_Scissor+	Macrophage_Scissor+#HCC1	-7.11516	-0.282033	-2.30588	-0.0604619	2.71825	1.99286	6.77771
HCC1_AGAAATGAGCTCTGTA-1	HCC1	Scissor+	Macrophage	Macrophage_Scissor+	Macrophage_Scissor+#HCC1	-6.59484	-1.84628	-3.08142	-1.45914	-1.13726	3.22477	9.13548
HCC1_AGAAATGAGTGCCAGA-1	HCC1	Scissor+	Macrophage	Macrophage_Scissor+	Macrophage_Scissor+#HCC1	-6.15349	-0.687347	-7.01093	-1.1199	1.8318	-1.8313	3.83478
HCC1_AGAAATGCACACCTGG-1	HCC1	Scissor+	Macrophage	Macrophage_Scissor+	Macrophage_Scissor+#HCC1	-8.78959	-0.859771	-5.92633	-2.17072	0.945116	0.410762	4.82403
HCC1_AGAAATGCACAGTGTT-1	HCC1	0	B cell	B cell_0	B cell_0#HCC1	4.56171	-0.360948	-7.48338	-4.40371	0.22063	-4.37598	-2.66255
HCC1_AGAAATGTCGCGTGCA-1	HCC1	0	T cell	T cell_0	T cell_0#HCC1	7.99195	-0.705329	-5.5709	-3.3507	-5.15381	-1.10401	-0.18782
HCC1_AGAACAAAGGGTTGCA-1	HCC1	Scissor-	Macrophage	Macrophage_Scissor-	Macrophage_Scissor-#HCC1	-5.02836	-0.833147	-4.47517	-2.77219	-1.19788	2.23431	3.57926
HCC1_AGAACAAAGGTCCAGA-1	HCC1	Scissor+	Macrophage	Macrophage_Scissor+	Macrophage_Scissor+#HCC1	-4.34733	0.371753	-8.58716	-2.30579	1.876	0.191161	2.85137
HCC1_AGAACAACAACTGGTT-1	HCC1	Scissor-	Macrophage	Macrophage_Scissor-	Macrophage_Scissor-#HCC1	-7.30411	-0.0741234	-5.29181	-1.2636	-0.739752	1.4509	6.62663
HCC1_AGAACAACATACACCA-1	HCC1	Scissor+	T cell	T cell_Scissor+	T cell_Scissor+#HCC1	3.7732	-2.00252	-4.32988	-4.0742	0.554315	-1.50375	0.226986
HCC1_AGAACAAGTTCCTAGA-1	HCC1	0	T cell	T cell_0	T cell_0#HCC1	3.54375	0.298016	-4.72873	-1.53876	0.498361	0.116387	0.452577
HCC1_AGAACAAGTTGGTAGG-1	HCC1	0	Macrophage	Macrophage_0	Macrophage_0#HCC1	2.30545	0.142004	-3.07451	-0.758087	2.59639	2.22813	3.16258
HCC1_AGAACAATCGCAACAT-1	HCC1	Scissor-	T cell	T cell_Scissor-	T cell_Scissor-#HCC1	4.60354	-0.282958	-3.7598	-1.02221	-2.19518	-1.78357	1.82413
HCC1_AGAACAATCGCTAATG-1	HCC1	0	Macrophage	Macrophage_0	Macrophage_0#HCC1	-8.31091	-0.430951	-5.58691	-1.24911	1.35377	2.87853	6.84846
HCC1_AGAACCTAGAATAGTC-1	HCC1	0	T cell	T cell_0	T cell_0#HCC1	5.53064	1.1344	1.46017	2.09966	0.587236	0.079861	-0.83909
HCC1_AGAACCTAGACGTCCC-1	HCC1	Scissor+	T cell	T cell_Scissor+	T cell_Scissor+#HCC1	1.76718	5.02303	2.45836	2.09969	3.6318	0.401232	0.831649
HCC1_AGAACCTAGCAGTAAT-1	HCC1	0	Macrophage	Macrophage_0	Macrophage_0#HCC1	-6.80818	0.198945	-8.86536	-0.891739	-1.11874	0.384001	4.27653
HCC1_AGAACCTAGTTAGAAC-1	HCC1	Scissor+	Macrophage	Macrophage_Scissor+	Macrophage_Scissor+#HCC1	2.94482	-0.370277	-3.61483	-1.76957	0.926351	2.8106	2.78244
HCC1_AGAACCTGTATCGCAT-1	HCC1	0	Macrophage	Macrophage_0	Macrophage_0#HCC1	-3.92862	0.956635	1.85619	2.82558	2.46056	4.42774	5.74124
HCC1_AGAACCTGTGGTAATA-1	HCC1	Scissor+	Macrophage	Macrophage_Scissor+	Macrophage_Scissor+#HCC1	-9.68604	-1.33356	-4.07678	-2.04083	0.178081	1.64772	5.58521
HCC1_AGAACCTGTTCTGAGT-1	HCC1	Scissor+	Macrophage	Macrophage_Scissor+	Macrophage_Scissor+#HCC1	-7.92192	0.0357067	-2.97213	-1.51083	-1.49346	2.21042	5.202
HCC1_AGAACCTTCACCATCC-1	HCC1	Scissor+	Macrophage	Macrophage_Scissor+	Macrophage_Scissor+#HCC1	-5.08003	1.60843	-0.815028	0.651587	1.93496	3.02978	4.93838
HCC1_AGAACCTTCCATCACC-1	HCC1	0	Hepatocyte	Hepatocyte_0	Hepatocyte_0#HCC1	2.99502	-2.80202	-10.9978	-5.11526	-3.00578	0.597934	6.60627
HCC1_AGAACCTTCGAAGGAC-1	HCC1	0	NK	NK_0	NK_0#HCC1	2.27084	-0.184803	1.78464	1.60522	3.7335	-1.77086	-1.72791
HCC1_AGAACCTTCTGTCTCG-1	HCC1	0	T cell	T cell_0	T cell_0#HCC1	2.80638	-0.314996	-4.23717	-0.702473	-1.74082	-1.17954	0.080464
HCC1_AGAAGCGAGCTGAAGC-1	HCC1	0	T cell	T cell_0	T cell_0#HCC1	3.4811	0.490497	-4.61172	-1.47506	-2.07588	-0.380006	0.0106831
HCC1_AGAAGCGCAAACTAGA-1	HCC1	0	Macrophage	Macrophage_0	Macrophage_0#HCC1	-7.71559	-2.41113	-4.34766	-2.93427	4.58718	0.909943	5.89964
HCC1_AGAAGCGCAACCGGAA-1	HCC1	Scissor-	Fibroblast	Fibroblast_Scissor-	Fibroblast_Scissor-#HCC1	0.0855479	0.893036	-4.90981	-2.74681	1.12148	1.1126	0.413428
HCC1_AGAAGCGCAGGATCTT-1	HCC1	Scissor-	T cell	T cell_Scissor-	T cell_Scissor-#HCC1	2.10503	1.28694	-0.944536	0.912818	3.93406	0.81388	2.21178
HCC1_AGAAGCGGTGGATCAG-1	HCC1	Scissor-	Macrophage	Macrophage_Scissor-	Macrophage_Scissor-#HCC1	-2.87973	-2.57585	-7.29373	-5.17903	1.75205	0.0995369	3.84653
HCC1_AGAAGCGGTGTTCCAA-1	HCC1	0	Macrophage	Macrophage_0	Macrophage_0#HCC1	2.73139	0.777881	-5.56189	-3.51225	-0.879149	-0.160083	2.34917
HCC1_AGAAGCGTCACTAGCA-1	HCC1	Scissor-	Macrophage	Macrophage_Scissor-	Macrophage_Scissor-#HCC1	-5.41548	0.397622	-7.22764	-2.04866	-0.0477509	1.09146	5.05748
HCC1_AGAAGCGTCATTTGTC-1	HCC1	0	Macrophage	Macrophage_0	Macrophage_0#HCC1	-2.8595	-1.00391	-3.80156	-3.07387	2.14756	2.18665	1.90874
HCC1_AGAAGCGTCTATCACT-1	HCC1	Scissor-	Macrophage	Macrophage_Scissor-	Macrophage_Scissor-#HCC1	0.775951	-3.39259	-13.8535	-7.40922	-4.76389	-0.856321	-0.823573
HCC1_AGAAGCGTCTGCTCTG-1	HCC1	Scissor-	Macrophage	Macrophage_Scissor-	Macrophage_Scissor-#HCC1	-1.25556	-1.82877	-5.11472	-3.12714	2.77056	2.47307	2.96055
HCC1_AGAAGTAAGATGGCAC-1	HCC1	0	T cell	T cell_0	T cell_0#HCC1	2.6819	-2.24683	-5.43167	-1.89371	2.37335	-1.76713	-0.345524
HCC1_AGAAGTACAATCTCTT-1	HCC1	Scissor+	Macrophage	Macrophage_Scissor+	Macrophage_Scissor+#HCC1	-7.62034	-2.27856	-4.4063	-1.69034	2.8511	2.12531	8.14871
HCC1_AGAAGTACACTGAATC-1	HCC1	0	Macrophage	Macrophage_0	Macrophage_0#HCC1	-8.29207	-0.925333	-3.66159	-1.91116	2.49926	1.58395	6.08085
HCC1_AGAAGTAGTGGATTTC-1	HCC1	0	Macrophage	Macrophage_0	Macrophage_0#HCC1	-10.639	-2.26214	-3.94505	-3.97866	1.71717	2.81007	7.32504
HCC1_AGAAGTATCACCTCAC-1	HCC1	0	Macrophage	Macrophage_0	Macrophage_0#HCC1	-5.88981	-0.555583	-6.30044	-2.58876	-0.610572	2.48673	6.17994
HCC1_AGACAAAAGCATCCTA-1	HCC1	Scissor-	Fibroblast	Fibroblast_Scissor-	Fibroblast_Scissor-#HCC1	-1.48272	0.732747	-2.03667	-2.43294	4.33058	0.719166	2.08224
HCC1_AGACAAAAGCGCACAA-1	HCC1	0	NK	NK_0	NK_0#HCC1	4.76469	-2.29218	-1.93052	-0.788559	0.213461	-1.40146	-3.63692
HCC1_AGACAAAAGGTGGCTA-1	HCC1	Scissor+	Macrophage	Macrophage_Scissor+	Macrophage_Scissor+#HCC1	-0.564427	0.97941	-7.99323	-1.3987	0.352874	0.959985	1.23998
HCC1_AGACAAACACCATAAC-1	HCC1	0	Macrophage	Macrophage_0	Macrophage_0#HCC1	-4.16894	-0.325161	-3.69337	-0.393078	2.51821	1.55783	8.18986
HCC1_AGACAAACAGACGATG-1	HCC1	0	Macrophage	Macrophage_0	Macrophage_0#HCC1	-6.31923	-1.14349	-4.85218	-3.52145	2.94618	2.09129	6.71581
HCC1_AGACAAAGTCTCGCGA-1	HCC1	Scissor+	Macrophage	Macrophage_Scissor+	Macrophage_Scissor+#HCC1	-5.16177	-2.01365	-4.47749	-2.87741	1.03267	1.90802	6.69127
HCC1_AGACAAATCCTTGACC-1	HCC1	0	Macrophage	Macrophage_0	Macrophage_0#HCC1	-5.71971	-1.15733	-3.82658	-1.54105	1.42482	2.08984	5.77588
HCC1_AGACAAATCTAGTGTG-1	HCC1	Scissor+	T cell	T cell_Scissor+	T cell_Scissor+#HCC1	5.8465	-0.886701	-4.41797	-0.570988	2.16079	-2.15134	-3.6417
HCC1_AGACAAATCTGTACAG-1	HCC1	Scissor+	Macrophage	Macrophage_Scissor+	Macrophage_Scissor+#HCC1	-6.02059	-2.48183	-3.49686	-2.09509	1.24099	1.85919	4.26914
HCC1_AGACACTAGGCCACCT-1	HCC1	0	Macrophage	Macrophage_0	Macrophage_0#HCC1	-4.2085	0.909595	-1.60344	1.33517	5.32933	0.656755	4.53763
HCC1_AGACACTAGGCCTGCT-1	HCC1	Scissor-	NK	NK_Scissor-	NK_Scissor-#HCC1	4.31853	0.050589	-1.38724	-2.0881	5.45883	-3.05448	0.70319
HCC1_AGACACTAGGCTTTCA-1	HCC1	0	Macrophage	Macrophage_0	Macrophage_0#HCC1	-6.56663	0.923625	-1.76888	-1.0251	-1.04604	0.828642	5.99707
HCC1_AGACACTCAAGCAATA-1	HCC1	Scissor-	Macrophage	Macrophage_Scissor-	Macrophage_Scissor-#HCC1	-10.967	-2.90953	-4.2221	-1.67759	0.101402	3.68458	6.62715
HCC1_AGACACTCACTAGAGG-1	HCC1	Scissor+	T cell	T cell_Scissor+	T cell_Scissor+#HCC1	7.63537	-1.81098	-5.40311	-2.994	-0.933097	-2.85234	-2.18705
HCC1_AGACACTCATGATGCT-1	HCC1	0	Macrophage	Macrophage_0	Macrophage_0#HCC1	-4.07073	-4.60614	-8.24095	-2.46291	-2.56335	-0.316876	2.53307
HCC1_AGACACTCATTGAAAG-1	HCC1	0	Macrophage	Macrophage_0	Macrophage_0#HCC1	-4.19618	-1.40699	-8.73093	-1.65072	-2.69129	0.233513	4.47096
HCC1_AGACACTGTCCTTTGC-1	HCC1	Scissor+	T cell	T cell_Scissor+	T cell_Scissor+#HCC1	5.17368	-1.46059	-5.68774	-3.71871	-1.87857	-3.50983	-3.82592
HCC1_AGACACTGTTATGACC-1	HCC1	0	Macrophage	Macrophage_0	Macrophage_0#HCC1	-7.45294	-1.0651	-3.91513	-2.13854	2.37155	1.04143	4.57274
HCC1_AGACACTGTTCAATCG-1	HCC1	0	NK	NK_0	NK_0#HCC1	2.43007	-0.556839	0.162722	1.79321	2.09537	-2.27868	-0.821586
HCC1_AGACACTGTTGTCATG-1	HCC1	0	Macrophage	Macrophage_0	Macrophage_0#HCC1	-5.6817	-1.20355	-6.12511	-2.16641	-1.22025	1.13639	7.28344
HCC1_AGACACTGTTTGTGGT-1	HCC1	0	Macrophage	Macrophage_0	Macrophage_0#HCC1	-5.09385	-1.17554	-4.04435	-2.11691	2.63658	1.89581	3.98872
HCC1_AGACACTTCCATCACC-1	HCC1	0	NK	NK_0	NK_0#HCC1	2.49789	-2.94451	-6.19826	-1.53562	2.48183	-2.4781	-3.09462
HCC1_AGACACTTCTATACTC-1	HCC1	Scissor+	Macrophage	Macrophage_Scissor+	Macrophage_Scissor+#HCC1	-7.98173	-1.29069	-3.91084	-3.09602	-0.0542522	2.89647	6.37495
HCC1_AGACACTTCTGAATCG-1	HCC1	0	T cell	T cell_0	T cell_0#HCC1	4.5197	-0.942881	-4.51986	-2.64038	-2.39423	-2.22032	1.03259
HCC1_AGACAGGAGATGAAGG-1	HCC1	0	Hepatocyte	Hepatocyte_0	Hepatocyte_0#HCC1	0.982202	-1.08877	-11.8157	-5.88801	-3.19125	-3.5971	-3.42114
HCC1_AGACAGGAGCATCCCG-1	HCC1	0	B cell	B cell_0	B cell_0#HCC1	3.22296	0.588601	-6.52781	-2.6942	1.13656	-2.08649	0.00902993
HCC1_AGACAGGCACGGGCTT-1	HCC1	0	Macrophage	Macrophage_0	Macrophage_0#HCC1	-9.4358	0.146808	-4.61734	-1.91273	0.982315	0.263236	4.66631
HCC1_AGACAGGCAGTGGGTA-1	HCC1	Scissor+	Macrophage	Macrophage_Scissor+	Macrophage_Scissor+#HCC1	-8.56966	-3.4802	-4.59097	-3.5599	-2.67649	1.4636	3.00597
HCC1_AGACAGGCATGACTAC-1	HCC1	0	Macrophage	Macrophage_0	Macrophage_0#HCC1	-3.68356	0.814944	-5.68663	-2.00314	6.60237	0.794764	4.88464
HCC1_AGACAGGCATTCAGCA-1	HCC1	Scissor-	Macrophage	Macrophage_Scissor-	Macrophage_Scissor-#HCC1	-5.92136	-1.96416	-4.53545	-4.16732	-1.25525	0.518518	2.42699
HCC1_AGACAGGTCGGTTCAA-1	HCC1	Scissor-	Macrophage	Macrophage_Scissor-	Macrophage_Scissor-#HCC1	-1.13339	-0.382768	-2.87164	-2.11038	2.90548	3.32686	4.72081
HCC1_AGACAGGTCTACTCAT-1	HCC1	0	Macrophage	Macrophage_0	Macrophage_0#HCC1	-2.55542	-0.980341	-4.08448	-3.24156	-1.30518	0.584208	4.32144
HCC1_AGACAGGTCTCATGGA-1	HCC1	0	NK	NK_0	NK_0#HCC1	4.07721	-0.87025	-3.8888	0.596858	-0.975798	-2.42763	-0.767928
HCC1_AGACCATAGCACACCC-1	HCC1	Scissor+	Macrophage	Macrophage_Scissor+	Macrophage_Scissor+#HCC1	-5.72898	-1.50794	-3.89727	-2.54838	-0.382087	0.130272	5.1458
HCC1_AGACCATCAAGTTCGT-1	HCC1	Scissor-	Macrophage	Macrophage_Scissor-	Macrophage_Scissor-#HCC1	-1.11697	-3.04882	-12.1214	-5.23589	-4.31962	0.588431	0.608399
HCC1_AGACCATGTCTTGAAC-1	HCC1	Scissor+	Macrophage	Macrophage_Scissor+	Macrophage_Scissor+#HCC1	-0.0975327	-0.0439443	-3.13484	0.40576	-0.323339	3.62368	4.63635
HCC1_AGACCATTCAAGAAAC-1	HCC1	0	T cell	T cell_0	T cell_0#HCC1	2.42354	-1.52387	-4.92636	-1.95017	-1.41783	-2.97489	0.759685
HCC1_AGACCATTCACTGGGC-1	HCC1	0	B cell	B cell_0	B cell_0#HCC1	1.61772	0.320191	-5.60197	-3.0992	2.57177	0.140817	1.9018
HCC1_AGACCCGAGATTAGAC-1	HCC1	Scissor-	T cell	T cell_Scissor-	T cell_Scissor-#HCC1	4.569	1.87014	-1.41844	0.0930193	-1.44999	-0.267698	0.441437
HCC1_AGACCCGAGCATGTTC-1	HCC1	0	Macrophage	Macrophage_0	Macrophage_0#HCC1	-5.32266	-0.276626	-4.79865	-2.68735	-0.606918	2.3638	5.98923
HCC1_AGACCCGAGTTTGTCG-1	HCC1	0	Macrophage	Macrophage_0	Macrophage_0#HCC1	-3.51897	-0.488258	-4.74762	-2.56621	2.88143	-1.38849	2.1411
HCC1_AGACCCGCATCCTAAG-1	HCC1	0	Hepatocyte	Hepatocyte_0	Hepatocyte_0#HCC1	3.28719	-2.02217	-9.9934	-5.65729	-2.48346	0.244562	5.2516
HCC1_AGACCCGCATTGACCA-1	HCC1	0	NK	NK_0	NK_0#HCC1	1.27932	2.07851	4.17565	2.35658	6.1761	-1.30264	0.334613
HCC1_AGACCCGGTTGCCAAT-1	HCC1	Scissor-	Fibroblast	Fibroblast_Scissor-	Fibroblast_Scissor-#HCC1	2.11335	0.850037	-4.86137	-2.40231	1.27702	-1.66068	2.13952
HCC1_AGACCCGTCATGCCCT-1	HCC1	0	Macrophage	Macrophage_0	Macrophage_0#HCC1	-6.7503	-1.03988	-2.91356	-1.9582	2.78009	3.28584	5.26784
HCC1_AGACTCAAGACAACTA-1	HCC1	Scissor-	Macrophage	Macrophage_Scissor-	Macrophage_Scissor-#HCC1	-3.31499	-1.67428	-7.92809	-3.0597	1.03873	1.26575	3.04317
HCC1_AGACTCAAGCACTCCG-1	HCC1	0	Macrophage	Macrophage_0	Macrophage_0#HCC1	-5.80764	-2.28345	-8.29138	-1.85111	0.599844	-1.33591	0.617631
HCC1_AGACTCAAGCGTCTGC-1	HCC1	Scissor+	Macrophage	Macrophage_Scissor+	Macrophage_Scissor+#HCC1	-4.78006	-1.55213	-6.77892	-2.90011	-3.14871	1.1226	3.47022
HCC1_AGACTCACACAATGAA-1	HCC1	Scissor-	B cell	B cell_Scissor-	B cell_Scissor-#HCC1	-0.356442	-0.424463	-5.1741	-2.30098	4.78694	-2.32101	-0.749061
HCC1_AGACTCACACCCTTGT-1	HCC1	0	Macrophage	Macrophage_0	Macrophage_0#HCC1	-5.70783	-1.74589	-4.83688	-2.67964	-1.48749	2.67974	5.3022
HCC1_AGACTCACAGACCAAG-1	HCC1	0	B cell	B cell_0	B cell_0#HCC1	3.955	-2.24583	-7.55748	-4.33691	-0.795768	-2.48	-2.13657
HCC1_AGACTCACATAGTCGT-1	HCC1	0	Macrophage	Macrophage_0	Macrophage_0#HCC1	-2.88582	-4.51608	-6.28856	-3.3644	4.59008	-0.648618	2.12948
HCC1_AGACTCAGTATACCTG-1	HCC1	Scissor+	T cell	T cell_Scissor+	T cell_Scissor+#HCC1	1.77388	-0.265229	-3.63307	0.593143	-0.492905	-2.10031	-1.82375
HCC1_AGACTCATCAGTCCGG-1	HCC1	Scissor+	Macrophage	Macrophage_Scissor+	Macrophage_Scissor+#HCC1	-7.51037	1.77841	-3.17798	-3.38327	3.94089	1.36176	6.03246
HCC1_AGACTCATCCCGAGTG-1	HCC1	Scissor-	Macrophage	Macrophage_Scissor-	Macrophage_Scissor-#HCC1	-4.90885	-0.252958	-4.36373	-1.62744	0.38003	1.75405	6.4017
HCC1_AGAGAATAGACCACGA-1	HCC1	Scissor+	Macrophage	Macrophage_Scissor+	Macrophage_Scissor+#HCC1	-4.21605	-0.612169	-4.67877	-2.76606	-2.33631	0.534577	7.13795
HCC1_AGAGAATAGGATAATC-1	HCC1	0	T cell	T cell_0	T cell_0#HCC1	1.77273	-0.963348	-3.09387	-2.88352	2.58588	-1.60055	0.251544
HCC1_AGAGAATAGGCTAACG-1	HCC1	Scissor-	Macrophage	Macrophage_Scissor-	Macrophage_Scissor-#HCC1	2.83662	-0.746031	-6.48018	-3.21631	1.77584	1.10963	2.476
HCC1_AGAGAGCAGATAGCAT-1	HCC1	0	B cell	B cell_0	B cell_0#HCC1	4.21375	-1.68248	-4.23488	-1.38029	4.14457	-1.42435	0.557789
HCC1_AGAGAGCCAAGCTGCC-1	HCC1	Scissor-	NK	NK_Scissor-	NK_Scissor-#HCC1	6.81695	-2.04109	-7.16434	-4.23384	-4.29964	-2.70286	-1.39969
HCC1_AGAGAGCCAATGAACA-1	HCC1	Scissor-	NK	NK_Scissor-	NK_Scissor-#HCC1	1.57541	-0.29258	-1.44609	-0.0386639	-2.79327	-1.56064	-1.13845
HCC1_AGAGAGCGTGGCGTAA-1	HCC1	Scissor-	Macrophage	Macrophage_Scissor-	Macrophage_Scissor-#HCC1	-0.523324	-1.24285	-3.58339	-1.38391	-0.0184397	1.80183	4.81456
HCC1_AGAGAGCTCAAGAGTA-1	HCC1	Scissor-	T cell	T cell_Scissor-	T cell_Scissor-#HCC1	5.89004	-0.560979	-4.90934	0.00642157	-3.50429	-1.70259	0.264183
HCC1_AGAGAGCTCCTACACC-1	HCC1	Scissor-	Macrophage	Macrophage_Scissor-	Macrophage_Scissor-#HCC1	-1.56669	0.60284	-3.47957	-3.74959	3.13299	0.719031	4.72408
HCC1_AGAGAGCTCCTCTTTC-1	HCC1	0	T cell	T cell_0	T cell_0#HCC1	2.53496	2.23127	0.891477	1.03331	0.150186	3.54745	5.24125
HCC1_AGAGCAGAGCCGAATG-1	HCC1	Scissor+	Macrophage	Macrophage_Scissor+	Macrophage_Scissor+#HCC1	-5.88216	-0.53852	-5.13322	-2.65251	-1.78726	0.867002	4.36672
HCC1_AGAGCAGCAACGTAAA-1	HCC1	0	Macrophage	Macrophage_0	Macrophage_0#HCC1	-6.39468	0.254953	-4.29836	-2.46762	3.13131	3.64873	7.74384
HCC1_AGAGCAGCACCCTGAG-1	HCC1	Scissor-	Macrophage	Macrophage_Scissor-	Macrophage_Scissor-#HCC1	-2.27842	-0.524982	-6.72908	-5.05134	3.30359	0.261347	2.13194
HCC1_AGAGCAGCAGTTTCAG-1	HCC1	Scissor-	B cell	B cell_Scissor-	B cell_Scissor-#HCC1	2.8729	3.01127	-2.03099	-2.88173	0.835165	-0.310849	0.904799
HCC1_AGAGCAGGTACACGCC-1	HCC1	0	Macrophage	Macrophage_0	Macrophage_0#HCC1	-10.6657	-1.47936	-4.17863	-1.31603	0.514812	0.459311	5.67542
HCC1_AGAGCAGGTAGTCGGA-1	HCC1	Scissor-	NK	NK_Scissor-	NK_Scissor-#HCC1	6.29465	-0.316346	-5.7018	-2.72008	-2.65425	-3.27999	0.988506
HCC1_AGAGCAGGTCTTACTT-1	HCC1	0	Macrophage	Macrophage_0	Macrophage_0#HCC1	-3.16744	-0.66701	-2.40022	-0.016799	2.09576	0.566605	6.8936
HCC1_AGAGCAGGTGTATTGC-1	HCC1	0	T cell	T cell_0	T cell_0#HCC1	3.89022	-0.477966	-2.44575	-2.83001	-0.482469	0.125912	1.29868
HCC1_AGAGCAGTCACTTTGT-1	HCC1	0	Macrophage	Macrophage_0	Macrophage_0#HCC1	-1.04628	0.354979	-5.92923	-3.83055	6.32079	-0.215687	-0.638138
HCC1_AGAGCAGTCCTAGCCT-1	HCC1	Scissor+	Macrophage	Macrophage_Scissor+	Macrophage_Scissor+#HCC1	-4.36984	-0.706404	-4.29005	-3.51092	-1.13832	-0.404499	5.2401
HCC1_AGAGCAGTCGATTTCT-1	HCC1	0	T cell	T cell_0	T cell_0#HCC1	0.3032	0.352825	-4.26604	-1.70927	-0.0350576	-1.17943	2.60331
HCC1_AGAGCAGTCTTTCAGT-1	HCC1	0	Macrophage	Macrophage_0	Macrophage_0#HCC1	-1.51135	0.886186	-3.65785	-0.0578694	2.44402	-2.11329	3.89559
HCC1_AGAGCCCAGAAACCAT-1	HCC1	0	T cell	T cell_0	T cell_0#HCC1	4.75468	1.58703	-1.59886	-1.29184	2.08081	-1.5073	0.418016
HCC1_AGAGCCCAGGGCCAAT-1	HCC1	0	T cell	T cell_0	T cell_0#HCC1	0.871017	-0.46558	-3.00656	-0.832987	0.829169	0.784962	0.598271
HCC1_AGAGCCCAGGTACCTT-1	HCC1	Scissor+	Macrophage	Macrophage_Scissor+	Macrophage_Scissor+#HCC1	-6.54377	-1.27373	-5.60068	-2.15926	-1.03964	2.89522	7.98438
HCC1_AGAGCCCAGTCACGAG-1	HCC1	0	Macrophage	Macrophage_0	Macrophage_0#HCC1	-4.35918	-1.25978	-5.64104	-2.93863	-0.326292	3.6694	4.6392
HCC1_AGAGCCCAGTGGTTCT-1	HCC1	0	Macrophage	Macrophage_0	Macrophage_0#HCC1	-0.90501	1.16634	-5.93001	0.421709	-1.37402	-0.138998	1.63565
HCC1_AGAGCCCCACTTCCTG-1	HCC1	0	Macrophage	Macrophage_0	Macrophage_0#HCC1	-3.24733	-2.47699	-8.20938	-2.51509	-0.851592	-1.02079	1.68154
HCC1_AGAGCCCGTCTGTGGC-1	HCC1	0	Macrophage	Macrophage_0	Macrophage_0#HCC1	-2.70468	-3.40145	-4.96383	-3.45231	-1.08719	2.6362	5.8375
HCC1_AGAGCCCGTTAAACCC-1	HCC1	Scissor-	T cell	T cell_Scissor-	T cell_Scissor-#HCC1	4.21144	-1.79496	-3.14382	-0.208935	-3.53215	0.142765	2.22225
HCC1_AGAGCCCTCACAGTGT-1	HCC1	0	Hepatocyte	Hepatocyte_0	Hepatocyte_0#HCC1	2.01058	-2.30099	-11.6159	-6.11676	-3.04492	0.0927756	5.57735
HCC1_AGATAGAAGACGATAT-1	HCC1	Scissor-	Macrophage	Macrophage_Scissor-	Macrophage_Scissor-#HCC1	-3.71921	-2.09649	-7.12318	-1.27659	-1.30092	1.38098	6.33821
HCC1_AGATAGAGTATCACCA-1	HCC1	0	Macrophage	Macrophage_0	Macrophage_0#HCC1	-2.313	-0.758648	-8.89657	-3.95331	-1.1314	-1.4399	4.26391
HCC1_AGATAGAGTATCATGC-1	HCC1	0	T cell	T cell_0	T cell_0#HCC1	2.06352	-1.68461	-3.97686	-1.52032	-1.59906	-2.18337	-0.790489
HCC1_AGATAGAGTCCCGTGA-1	HCC1	0	Macrophage	Macrophage_0	Macrophage_0#HCC1	-1.87646	0.346251	-4.14051	-1.7527	1.33641	1.74482	3.82951
HCC1_AGATAGAGTTAAGAAC-1	HCC1	0	Macrophage	Macrophage_0	Macrophage_0#HCC1	-2.27817	2.61268	-1.10704	-1.11859	2.19245	0.643025	4.75173
HCC1_AGATAGAGTTGGCCGT-1	HCC1	Scissor-	T cell	T cell_Scissor-	T cell_Scissor-#HCC1	4.95401	-3.15124	-5.40988	-2.7519	-0.840049	-4.82439	-2.14112
HCC1_AGATCCAAGCAAGCCA-1	HCC1	Scissor-	Macrophage	Macrophage_Scissor-	Macrophage_Scissor-#HCC1	-0.473268	0.840112	-5.88955	-1.96396	2.55457	2.35052	4.74709
HCC1_AGATCCAAGTAGTCAA-1	HCC1	Scissor-	T cell	T cell_Scissor-	T cell_Scissor-#HCC1	4.32513	1.69677	-4.70809	-2.26599	-1.45036	-3.25106	0.480932
HCC1_AGATCCAAGTCCTACA-1	HCC1	Scissor+	Macrophage	Macrophage_Scissor+	Macrophage_Scissor+#HCC1	-5.84589	-0.505942	-3.32478	-1.86733	-0.559929	2.35668	6.15628
HCC1_AGATCCAAGTTCATGC-1	HCC1	Scissor+	Macrophage	Macrophage_Scissor+	Macrophage_Scissor+#HCC1	-4.35559	-0.410349	-10.7063	-2.81979	-3.32019	-3.05871	4.68884
HCC1_AGATCCAAGTTCTACG-1	HCC1	0	T cell	T cell_0	T cell_0#HCC1	7.48366	-0.156108	-5.21625	-3.33654	-0.406888	-2.31753	-1.49582
HCC1_AGATCCACACCAACAT-1	HCC1	Scissor+	Macrophage	Macrophage_Scissor+	Macrophage_Scissor+#HCC1	-7.19514	0.306817	-3.68366	-2.32918	0.578156	3.38429	6.60475
HCC1_AGATCCACATTGCAAC-1	HCC1	Scissor+	Macrophage	Macrophage_Scissor+	Macrophage_Scissor+#HCC1	-4.20006	-0.98274	-3.48788	0.362479	-1.73785	2.64368	3.89417
HCC1_AGATCCAGTACGTGTT-1	HCC1	Scissor-	Macrophage	Macrophage_Scissor-	Macrophage_Scissor-#HCC1	-0.535627	-0.435622	-2.15397	-0.25019	-0.37977	3.11507	1.4191
HCC1_AGATCCAGTCGATTAC-1	HCC1	0	Macrophage	Macrophage_0	Macrophage_0#HCC1	-5.43159	-2.32045	-4.40715	-3.42206	-0.555134	4.50242	5.49574
HCC1_AGATCCAGTTGTATGC-1	HCC1	Scissor+	NK	NK_Scissor+	NK_Scissor+#HCC1	-2.9183	-0.571013	-8.79146	-3.6759	-1.69294	3.13297	1.45421
HCC1_AGATCCATCTTAGCCC-1	HCC1	Scissor+	Macrophage	Macrophage_Scissor+	Macrophage_Scissor+#HCC1	-8.03125	-0.391747	-3.50362	-1.5562	1.78859	3.2969	5.67657
HCC1_AGATCCATCTTTCCAA-1	HCC1	0	Macrophage	Macrophage_0	Macrophage_0#HCC1	-10.5272	-1.99448	-7.85157	-2.8344	-3.85453	0.889338	4.28503
HCC1_AGATCGTAGAGTGACC-1	HCC1	Scissor+	Macrophage	Macrophage_Scissor+	Macrophage_Scissor+#HCC1	-7.24369	-1.96175	-3.82882	-2.79333	0.678045	2.71386	5.94076
HCC1_AGATCGTAGGGTAGCT-1	HCC1	0	Hepatocyte	Hepatocyte_0	Hepatocyte_0#HCC1	2.061	-2.59894	-8.90336	-5.71481	-2.19702	-2.31553	3.46552
HCC1_AGATCGTAGGTCGCCT-1	HCC1	Scissor-	T cell	T cell_Scissor-	T cell_Scissor-#HCC1	3.93419	1.45299	-5.73296	-3.31018	-2.97923	0.945035	0.800152
HCC1_AGATCGTCAAGGCGTA-1	HCC1	Scissor-	T cell	T cell_Scissor-	T cell_Scissor-#HCC1	3.91909	-1.65272	-6.09261	-2.26013	2.90204	-2.84662	-0.628492
HCC1_AGATCGTCACGCCAGT-1	HCC1	0	Macrophage	Macrophage_0	Macrophage_0#HCC1	-10.5265	-2.33154	-4.37854	-2.6298	-1.82773	1.48498	6.71299
HCC1_AGATCGTCACGTTGGC-1	HCC1	0	Macrophage	Macrophage_0	Macrophage_0#HCC1	-2.93197	-3.39904	-12.4422	-3.84682	0.67235	-1.26795	0.587736
HCC1_AGATCGTGTACCGGAA-1	HCC1	Scissor-	T cell	T cell_Scissor-	T cell_Scissor-#HCC1	3.40435	-1.27517	-6.97746	-2.42873	0.175759	-1.89633	-2.38343
HCC1_AGATCGTGTCCTGGGT-1	HCC1	0	Macrophage	Macrophage_0	Macrophage_0#HCC1	-2.93103	-1.66849	-8.37271	-3.70385	2.7213	0.416433	2.40703
HCC1_AGATCGTGTTACGATC-1	HCC1	0	Macrophage	Macrophage_0	Macrophage_0#HCC1	-6.64626	-2.36813	-5.50046	-3.60829	2.18183	1.46241	4.39472
HCC1_AGATCGTTCCATGCAA-1	HCC1	0	Hepatocyte	Hepatocyte_0	Hepatocyte_0#HCC1	-2.48158	-2.28934	-10.8816	-4.88867	-2.23283	-0.607458	8.00978
HCC1_AGATCGTTCGTTACCC-1	HCC1	Scissor+	Macrophage	Macrophage_Scissor+	Macrophage_Scissor+#HCC1	-7.19847	-0.358281	-3.60995	-2.70542	3.45143	1.92644	5.43748
HCC1_AGATGAAAGTCCGCCA-1	HCC1	0	T cell	T cell_0	T cell_0#HCC1	1.04455	0.368019	-5.26731	1.29623	2.53818	-2.39022	3.77023
HCC1_AGATGAACACCGTGGT-1	HCC1	Scissor+	Macrophage	Macrophage_Scissor+	Macrophage_Scissor+#HCC1	-3.89389	0.144196	-6.62831	0.625481	2.58116	2.40599	5.65573
HCC1_AGATGAACAGTCCGTG-1	HCC1	0	T cell	T cell_0	T cell_0#HCC1	4.78435	-3.60703	-6.05342	-5.21327	-1.71934	-0.175342	0.541674
HCC1_AGATGAATCCGAGAAG-1	HCC1	0	Macrophage	Macrophage_0	Macrophage_0#HCC1	-4.56627	-1.54252	-9.34672	-3.01004	0.151649	-1.14324	0.71422
HCC1_AGATGAATCTGTGCTC-1	HCC1	Scissor+	Macrophage	Macrophage_Scissor+	Macrophage_Scissor+#HCC1	-6.97498	0.142316	-4.5811	-2.34907	1.71636	0.838495	5.75008
HCC1_AGATGCTAGTAGGAAG-1	HCC1	Scissor-	Macrophage	Macrophage_Scissor-	Macrophage_Scissor-#HCC1	0.561331	0.155316	-2.25277	-1.92495	3.33458	3.26075	5.78997
HCC1_AGATGCTCAGCAATTC-1	HCC1	Scissor+	Macrophage	Macrophage_Scissor+	Macrophage_Scissor+#HCC1	-7.16849	-0.121455	-4.9137	-4.03732	0.00256821	0.9478	4.86246
HCC1_AGATGCTCATCGAGCC-1	HCC1	0	Macrophage	Macrophage_0	Macrophage_0#HCC1	-10.2773	-2.85076	-5.08637	-3.44186	-2.73967	3.5881	6.33574
HCC1_AGATGCTGTGTAACGG-1	HCC1	Scissor-	Macrophage	Macrophage_Scissor-	Macrophage_Scissor-#HCC1	-2.97083	0.833163	-7.65504	-2.35583	1.65708	2.31497	3.83383
HCC1_AGATGCTTCGTCGACG-1	HCC1	0	Macrophage	Macrophage_0	Macrophage_0#HCC1	-2.88101	-2.03978	-4.19124	-2.81031	2.36282	1.32166	6.83154
HCC1_AGATGCTTCTATACGG-1	HCC1	0	T cell	T cell_0	T cell_0#HCC1	2.41107	-1.23752	-8.74389	-3.91187	-3.96392	-4.255	-3.51719
HCC1_AGCATCAAGATCGGTG-1	HCC1	0	Macrophage	Macrophage_0	Macrophage_0#HCC1	-5.12084	-0.981912	-4.59737	-2.40788	0.579251	1.37377	6.66775
HCC1_AGCATCAAGCCTCATA-1	HCC1	0	Macrophage	Macrophage_0	Macrophage_0#HCC1	-8.35443	-0.656769	-2.67384	-1.47297	0.0639722	2.13825	6.18093
HCC1_AGCATCACACGCTGAC-1	HCC1	Scissor+	Macrophage	Macrophage_Scissor+	Macrophage_Scissor+#HCC1	-1.34152	-2.68795	-8.9573	-1.40532	-0.484575	-2.35717	4.5826
HCC1_AGCATCACAGAGATGC-1	HCC1	0	Macrophage	Macrophage_0	Macrophage_0#HCC1	-0.181886	-1.13399	-8.29018	-2.1292	4.88375	0.61173	4.85162
HCC1_AGCATCAGTATGTCCA-1	HCC1	Scissor+	Macrophage	Macrophage_Scissor+	Macrophage_Scissor+#HCC1	-2.58307	-1.41524	-2.22739	-2.01989	-0.416127	3.01017	5.07916
HCC1_AGCATCAGTCAACCTA-1	HCC1	Scissor-	NK	NK_Scissor-	NK_Scissor-#HCC1	2.06668	-1.60221	-3.69958	-1.30551	1.36805	-1.39601	3.06949
HCC1_AGCATCATCATCACAG-1	HCC1	0	Macrophage	Macrophage_0	Macrophage_0#HCC1	-1.07093	0.247277	-2.90406	-3.33042	2.63531	4.64809	6.43655
HCC1_AGCATCATCCTACACC-1	HCC1	0	Macrophage	Macrophage_0	Macrophage_0#HCC1	-4.4298	-3.06736	-7.18307	-4.27437	-3.43569	2.71419	3.71023
HCC1_AGCCAATAGGCCGCTT-1	HCC1	0	T cell	T cell_0	T cell_0#HCC1	3.37795	0.320758	-2.27983	-1.19896	-3.08649	0.341993	2.41495
HCC1_AGCCAATCACGTTGGC-1	HCC1	Scissor-	Macrophage	Macrophage_Scissor-	Macrophage_Scissor-#HCC1	3.43391	-1.56006	-5.39663	-1.77617	2.85426	1.04863	0.0872001
HCC1_AGCCAATCATCGGAGA-1	HCC1	Scissor+	Macrophage	Macrophage_Scissor+	Macrophage_Scissor+#HCC1	-8.53967	-2.11255	-5.48222	-3.0626	1.82131	0.738591	5.32814
HCC1_AGCCAATGTCCAAATC-1	HCC1	0	T cell	T cell_0	T cell_0#HCC1	2.0779	1.27452	-4.10494	1.44796	-2.27867	-1.79462	1.40601
HCC1_AGCCAATGTGGGTTGA-1	HCC1	0	T cell	T cell_0	T cell_0#HCC1	1.24831	-0.731171	-2.99259	-1.3485	-2.18651	-0.148932	1.25924
HCC1_AGCCAATTCGGTAGGA-1	HCC1	Scissor+	Macrophage	Macrophage_Scissor+	Macrophage_Scissor+#HCC1	-6.96206	0.0926468	-4.28637	-1.92092	-0.336102	0.379189	4.68287
HCC1_AGCCAATTCGGTGCAC-1	HCC1	0	Macrophage	Macrophage_0	Macrophage_0#HCC1	-4.07598	0.206848	-7.98693	-2.15494	1.09886	-0.637133	2.3267
HCC1_AGCCAATTCTCTTCAA-1	HCC1	0	Macrophage	Macrophage_0	Macrophage_0#HCC1	-3.59887	1.82657	-6.4078	-2.0207	-1.49167	0.407056	5.80542
HCC1_AGCCACGAGACCCTTA-1	HCC1	Scissor-	Macrophage	Macrophage_Scissor-	Macrophage_Scissor-#HCC1	-3.44694	-6.10561	-14.6333	-7.41858	-4.3336	-5.41246	-1.49384
HCC1_AGCCACGAGCTACTAC-1	HCC1	Scissor-	Macrophage	Macrophage_Scissor-	Macrophage_Scissor-#HCC1	-1.44245	-1.09334	-10.4098	-1.30435	-1.22989	-0.560775	4.06985
HCC1_AGCCACGCAAAGGGCT-1	HCC1	0	Macrophage	Macrophage_0	Macrophage_0#HCC1	-4.24626	-0.352736	-3.18751	-2.73935	-2.37283	4.06463	8.57602
HCC1_AGCCACGCACGGTGCT-1	HCC1	Scissor-	Macrophage	Macrophage_Scissor-	Macrophage_Scissor-#HCC1	-6.75083	-1.05187	-4.41183	-3.21517	-3.23231	0.539388	3.66812
HCC1_AGCCACGCATGTCAGT-1	HCC1	Scissor-	T cell	T cell_Scissor-	T cell_Scissor-#HCC1	2.84652	-1.4803	-2.74298	-1.53518	-1.92637	-2.13743	-2.05135
HCC1_AGCCACGGTGTCATTG-1	HCC1	0	Macrophage	Macrophage_0	Macrophage_0#HCC1	-8.02747	0.554046	-2.02188	0.173257	-1.30453	4.02252	7.7524
HCC1_AGCCACGTCAACCCGG-1	HCC1	Scissor+	Macrophage	Macrophage_Scissor+	Macrophage_Scissor+#HCC1	-5.20233	-1.56031	-4.25791	-2.77558	0.617772	-0.755791	7.38057
HCC1_AGCCACGTCGCCAGTG-1	HCC1	Scissor+	Macrophage	Macrophage_Scissor+	Macrophage_Scissor+#HCC1	-1.24589	1.1364	-1.95021	-0.733394	3.2722	3.34402	3.40996
HCC1_AGCCACGTCTTCTGTA-1	HCC1	Scissor-	Macrophage	Macrophage_Scissor-	Macrophage_Scissor-#HCC1	-5.21005	-0.488772	-3.84678	-1.34715	5.30277	1.49046	6.10725
HCC1_AGCCAGCAGCGTTAGG-1	HCC1	0	Macrophage	Macrophage_0	Macrophage_0#HCC1	-5.63347	-0.722679	-5.23564	-3.15895	-2.0235	2.78766	5.98416
HCC1_AGCCAGCCAGAGAGGG-1	HCC1	0	Macrophage	Macrophage_0	Macrophage_0#HCC1	-7.19359	-1.79527	-2.58542	-3.28284	-0.207187	2.08124	6.58779
HCC1_AGCCAGCCAGAGTCTT-1	HCC1	0	T cell	T cell_0	T cell_0#HCC1	5.35616	1.52042	-2.9967	-0.966339	0.539383	-0.888798	-0.296907
HCC1_AGCCAGCGTGTTCATG-1	HCC1	0	T cell	T cell_0	T cell_0#HCC1	6.27834	-0.623722	-4.56301	-3.80025	1.31849	-1.80187	-2.09074
HCC1_AGCCAGCTCGGTCATA-1	HCC1	Scissor+	Macrophage	Macrophage_Scissor+	Macrophage_Scissor+#HCC1	-0.227446	-1.26779	-3.49594	0.0355186	0.307351	4.01489	2.75593
HCC1_AGCGATTAGAAAGTCT-1	HCC1	Scissor+	Macrophage	Macrophage_Scissor+	Macrophage_Scissor+#HCC1	1.29104	1.78768	-1.01494	0.832557	-0.529315	3.66312	4.01156
HCC1_AGCGATTCAAGGTCTT-1	HCC1	0	Macrophage	Macrophage_0	Macrophage_0#HCC1	-6.53297	-1.85125	-6.22364	-2.20068	-1.8195	0.718499	5.39992
HCC1_AGCGATTCACCGAATT-1	HCC1	Scissor+	T cell	T cell_Scissor+	T cell_Scissor+#HCC1	3.66204	0.190224	-5.15106	-2.58158	4.85945	-2.54535	2.458
HCC1_AGCGATTCAGACAAGC-1	HCC1	0	Macrophage	Macrophage_0	Macrophage_0#HCC1	-0.785871	-0.852317	-3.88601	-1.93066	5.88211	3.31546	2.72491
HCC1_AGCGATTGTAGACTGG-1	HCC1	Scissor+	Macrophage	Macrophage_Scissor+	Macrophage_Scissor+#HCC1	-3.92993	1.72955	0.868818	-0.47507	0.891399	4.44415	5.81361
HCC1_AGCGATTGTCGTGATT-1	HCC1	Scissor-	Macrophage	Macrophage_Scissor-	Macrophage_Scissor-#HCC1	-2.96976	-0.33834	-4.61431	-2.78593	-0.133379	0.775599	4.7177
HCC1_AGCGATTTCCGCCTAT-1	HCC1	Scissor+	Macrophage	Macrophage_Scissor+	Macrophage_Scissor+#HCC1	-9.84949	-1.08556	-2.66298	-1.29042	-0.080387	2.57871	5.9733
HCC1_AGCGATTTCGTCAGAT-1	HCC1	0	T cell	T cell_0	T cell_0#HCC1	3.40934	2.59861	3.827	1.00085	3.27139	3.04422	3.25644
HCC1_AGCGATTTCTGCGGAC-1	HCC1	Scissor+	Macrophage	Macrophage_Scissor+	Macrophage_Scissor+#HCC1	-8.58603	-1.16435	-5.171	-3.18269	-0.150481	0.642611	4.39073
HCC1_AGCGCCAAGGTTCTTG-1	HCC1	0	T cell	T cell_0	T cell_0#HCC1	1.34377	-1.09975	-4.42033	-3.09758	-0.492055	-0.175081	-1.05357
HCC1_AGCGCCAAGTGCAAAT-1	HCC1	0	Macrophage	Macrophage_0	Macrophage_0#HCC1	-8.21383	-1.39275	-4.81686	-2.00996	-0.285496	-0.264448	6.99425
HCC1_AGCGCCAAGTGCCAGA-1	HCC1	0	Macrophage	Macrophage_0	Macrophage_0#HCC1	-4.00198	-1.81204	-2.95596	-1.35357	-1.12027	3.2718	4.3386
HCC1_AGCGCCACATCGCTCT-1	HCC1	0	T cell	T cell_0	T cell_0#HCC1	4.25998	0.752602	-4.10812	-0.581104	2.65046	-3.60089	2.40493
HCC1_AGCGCCAGTCCGGTCA-1	HCC1	0	Macrophage	Macrophage_0	Macrophage_0#HCC1	-5.43988	-2.47834	-9.72932	-4.06408	-0.965571	0.812203	3.1509
HCC1_AGCGCCAGTGACCGAA-1	HCC1	Scissor-	Macrophage	Macrophage_Scissor-	Macrophage_Scissor-#HCC1	-0.913066	-2.54375	-7.33303	-3.99753	-2.71392	1.44369	1.30436
HCC1_AGCGCCATCTTGCAAG-1	HCC1	Scissor+	Macrophage	Macrophage_Scissor+	Macrophage_Scissor+#HCC1	-10.8331	-3.09177	-6.03753	-4.05861	-2.46405	-1.41035	1.48993
HCC1_AGCGCTGAGCCGGATA-1	HCC1	0	Macrophage	Macrophage_0	Macrophage_0#HCC1	-5.2779	0.0726453	-4.39069	-1.77989	1.05714	2.65291	4.77369
HCC1_AGCGCTGAGCCTGGAA-1	HCC1	Scissor-	Macrophage	Macrophage_Scissor-	Macrophage_Scissor-#HCC1	-1.95925	0.183337	-2.48682	-0.378951	3.08112	4.90987	5.33253
HCC1_AGCGCTGAGGGAGTTC-1	HCC1	0	Macrophage	Macrophage_0	Macrophage_0#HCC1	1.37504	-0.492292	-4.3292	-2.13277	3.52054	2.0466	5.27372
HCC1_AGCGCTGAGTCCCGGT-1	HCC1	Scissor+	Macrophage	Macrophage_Scissor+	Macrophage_Scissor+#HCC1	-7.4972	-1.63906	-3.6331	-3.29399	-1.19098	3.18627	5.4626
HCC1_AGCGCTGCATGATGCT-1	HCC1	0	Macrophage	Macrophage_0	Macrophage_0#HCC1	-6.21609	-1.07661	-3.2711	-2.25871	-0.307566	4.12523	6.78792
HCC1_AGCGCTGGTCCATCTC-1	HCC1	Scissor-	NK	NK_Scissor-	NK_Scissor-#HCC1	3.6572	-1.48522	0.737661	-0.854998	-0.82292	-1.84441	-3.40968
HCC1_AGCGCTGGTTTGGGAG-1	HCC1	Scissor-	Macrophage	Macrophage_Scissor-	Macrophage_Scissor-#HCC1	-2.80677	-1.17602	-7.15276	-3.60982	5.59475	0.815962	0.281746
HCC1_AGCGCTGTCATTGCGA-1	HCC1	0	Macrophage	Macrophage_0	Macrophage_0#HCC1	-9.85682	-1.31779	-5.07383	-3.36712	-2.23264	4.55122	6.91663
HCC1_AGCGCTGTCGGAAGGT-1	HCC1	Scissor-	Macrophage	Macrophage_Scissor-	Macrophage_Scissor-#HCC1	-3.45761	-2.4859	-5.06035	-5.07997	-0.0243323	1.49513	3.09722
HCC1_AGCGTATAGCGCCTCA-1	HCC1	0	Macrophage	Macrophage_0	Macrophage_0#HCC1	0.966397	-1.5347	-4.88162	-2.68204	-1.39566	1.8177	4.91952
HCC1_AGCGTATAGGCATGGT-1	HCC1	0	Hepatocyte	Hepatocyte_0	Hepatocyte_0#HCC1	-4.52987	0.358491	-4.54647	-0.881788	1.31218	3.95759	12.1551
HCC1_AGCGTATCAGGACAGT-1	HCC1	Scissor+	Macrophage	Macrophage_Scissor+	Macrophage_Scissor+#HCC1	-7.72776	-2.17951	-3.21372	-0.878555	-0.945339	4.48705	7.90496
HCC1_AGCGTATGTAAGTTAG-1	HCC1	Scissor+	Macrophage	Macrophage_Scissor+	Macrophage_Scissor+#HCC1	-1.05605	-0.809798	-7.52828	-4.14583	-0.540345	0.00802949	5.95897
HCC1_AGCGTATGTATAGGGC-1	HCC1	Scissor+	Macrophage	Macrophage_Scissor+	Macrophage_Scissor+#HCC1	-8.27691	-0.348404	-5.12056	-3.22065	-1.44235	0.525292	5.6901
HCC1_AGCGTATGTATGAGCG-1	HCC1	0	Macrophage	Macrophage_0	Macrophage_0#HCC1	-2.94117	-1.37017	-3.23949	-2.20003	-2.36533	2.8962	4.91174
HCC1_AGCGTATGTTATAGCC-1	HCC1	Scissor+	Macrophage	Macrophage_Scissor+	Macrophage_Scissor+#HCC1	-6.75103	-1.04368	-3.43182	-1.15956	1.20853	4.0363	7.72229
HCC1_AGCGTATTCAAGTGGG-1	HCC1	Scissor-	Macrophage	Macrophage_Scissor-	Macrophage_Scissor-#HCC1	-5.32885	-3.54412	-7.66253	-3.1102	-0.0388507	0.594237	3.78106
HCC1_AGCGTATTCATTCTTG-1	HCC1	0	Macrophage	Macrophage_0	Macrophage_0#HCC1	1.96036	0.0224596	-5.77695	-2.78525	1.57854	0.459291	1.89222
HCC1_AGCGTATTCTGAATCG-1	HCC1	Scissor-	Macrophage	Macrophage_Scissor-	Macrophage_Scissor-#HCC1	-3.69954	-1.96228	-3.29623	-2.33658	2.607	1.83381	5.12511
HCC1_AGCGTCGAGATTCGCT-1	HCC1	0	Macrophage	Macrophage_0	Macrophage_0#HCC1	-5.10346	-0.709497	-1.78316	-0.54388	0.232328	3.28962	3.49048
HCC1_AGCGTCGAGGAGTACC-1	HCC1	0	Macrophage	Macrophage_0	Macrophage_0#HCC1	-5.04995	-3.57963	-11.2557	-4.22358	-2.23399	-2.25043	2.54843
HCC1_AGCGTCGAGGCATGGT-1	HCC1	0	Macrophage	Macrophage_0	Macrophage_0#HCC1	-2.23444	-4.64012	-10.5642	-6.20183	0.888039	2.9933	-0.784331
HCC1_AGCGTCGAGGCTCACC-1	HCC1	0	Macrophage	Macrophage_0	Macrophage_0#HCC1	-1.56531	-3.66899	-7.17652	-4.15944	-3.29158	0.763965	2.07195
HCC1_AGCGTCGCAATACCCA-1	HCC1	Scissor-	Macrophage	Macrophage_Scissor-	Macrophage_Scissor-#HCC1	0.146293	-4.08979	-7.76921	-5.40612	5.06048	-3.84	1.33172
HCC1_AGCGTCGCAATTCTTC-1	HCC1	Scissor+	Macrophage	Macrophage_Scissor+	Macrophage_Scissor+#HCC1	-5.58976	-3.02659	-5.48722	-2.83169	-1.81499	0.334727	3.08405
HCC1_AGCGTCGCAGTGGCTC-1	HCC1	Scissor+	Macrophage	Macrophage_Scissor+	Macrophage_Scissor+#HCC1	-8.08407	-1.43966	-4.35244	-1.63487	0.426398	3.05393	6.69584
HCC1_AGCGTCGCATCGATAC-1	HCC1	0	T cell	T cell_0	T cell_0#HCC1	4.44997	-2.22295	-8.38344	-4.0651	-2.61278	-3.49641	-5.89674
HCC1_AGCGTCGCATGACTCA-1	HCC1	Scissor-	Macrophage	Macrophage_Scissor-	Macrophage_Scissor-#HCC1	-2.62808	-2.73273	-7.37005	-5.48736	0.583735	1.58761	5.19453
HCC1_AGCGTCGGTATGATCC-1	HCC1	Scissor-	Macrophage	Macrophage_Scissor-	Macrophage_Scissor-#HCC1	-3.68632	-4.24879	-8.11939	-5.54268	0.661657	-1.30806	3.73996
HCC1_AGCGTCGTCCTTTAGT-1	HCC1	Scissor-	Macrophage	Macrophage_Scissor-	Macrophage_Scissor-#HCC1	1.76294	-5.12279	-12.0696	-5.84635	-0.438191	-1.02851	-1.12108
HCC1_AGCTACAGTCTAGGCC-1	HCC1	0	Macrophage	Macrophage_0	Macrophage_0#HCC1	-5.54893	-0.635355	-4.80966	-3.33283	-1.5889	0.409141	4.52661
HCC1_AGCTACATCAGTGCGC-1	HCC1	0	Macrophage	Macrophage_0	Macrophage_0#HCC1	-2.13178	-2.57712	-6.63754	-3.94436	0.244051	-0.511336	3.63252
HCC1_AGCTACATCCCTCTTT-1	HCC1	Scissor+	Macrophage	Macrophage_Scissor+	Macrophage_Scissor+#HCC1	-3.41318	-0.624427	-8.24703	-2.69425	1.96236	1.23933	2.74735
HCC1_AGCTACATCGGTGAAG-1	HCC1	Scissor-	Macrophage	Macrophage_Scissor-	Macrophage_Scissor-#HCC1	-2.79141	-1.4805	-9.85167	-2.25842	1.56142	-0.590063	2.66442
HCC1_AGCTCAAAGATGAAGG-1	HCC1	Scissor-	T cell	T cell_Scissor-	T cell_Scissor-#HCC1	2.06611	-2.11516	-7.37983	-1.90474	-2.82837	-1.74669	-2.89036
HCC1_AGCTCAAAGCCACCGT-1	HCC1	Scissor+	Macrophage	Macrophage_Scissor+	Macrophage_Scissor+#HCC1	-5.61336	-1.8213	-3.76215	-3.41492	-0.880454	2.01819	4.80064
HCC1_AGCTCAACAAACACCT-1	HCC1	0	Macrophage	Macrophage_0	Macrophage_0#HCC1	-5.92087	-0.731576	-3.83702	-2.03485	1.79662	1.02064	4.61923
HCC1_AGCTCAACAACTGAAA-1	HCC1	Scissor+	T cell	T cell_Scissor+	T cell_Scissor+#HCC1	4.31813	0.392296	-6.09542	-1.50649	-1.28532	0.381439	0.439204
HCC1_AGCTCAACACCTATCC-1	HCC1	0	Macrophage	Macrophage_0	Macrophage_0#HCC1	-10.184	-0.48082	-4.53654	-1.75246	-1.10208	3.81133	7.72032
HCC1_AGCTCAACAGACCTAT-1	HCC1	Scissor+	Macrophage	Macrophage_Scissor+	Macrophage_Scissor+#HCC1	-5.85285	-3.40164	-5.08568	-1.65154	-0.876311	3.16562	4.55001
HCC1_AGCTCAACATGACAGG-1	HCC1	0	Macrophage	Macrophage_0	Macrophage_0#HCC1	-5.49851	-3.65943	-9.74437	-4.61163	-3.87497	1.68652	4.67519
HCC1_AGCTCAACATTGGCAT-1	HCC1	0	Macrophage	Macrophage_0	Macrophage_0#HCC1	-4.80347	-2.49574	-5.78696	-3.53512	-2.16194	3.30341	2.61427
HCC1_AGCTCAATCAACGTGT-1	HCC1	0	NK	NK_0	NK_0#HCC1	6.32146	-0.602829	-4.00472	-3.06519	-0.656399	-2.67498	-3.84997
HCC1_AGCTCAATCCACCTGT-1	HCC1	Scissor+	Macrophage	Macrophage_Scissor+	Macrophage_Scissor+#HCC1	0.130245	1.06777	-2.69633	0.258402	0.779562	3.7295	3.2072
HCC1_AGCTCAATCCTCAGGG-1	HCC1	Scissor-	Macrophage	Macrophage_Scissor-	Macrophage_Scissor-#HCC1	-0.955497	-1.33882	-10.7366	-3.00542	3.07217	-0.223346	1.90155
HCC1_AGCTCAATCGTGACTA-1	HCC1	Scissor-	Macrophage	Macrophage_Scissor-	Macrophage_Scissor-#HCC1	-2.40733	0.32785	-5.262	-2.86641	-0.43419	0.550263	1.29928
HCC1_AGCTTCCAGAAGCGCT-1	HCC1	Scissor-	Macrophage	Macrophage_Scissor-	Macrophage_Scissor-#HCC1	-3.76998	-4.68143	-9.69368	-3.14349	-0.998463	0.736147	1.57321
HCC1_AGCTTCCAGACACACG-1	HCC1	Scissor-	Macrophage	Macrophage_Scissor-	Macrophage_Scissor-#HCC1	-3.5815	0.889357	-6.68704	-3.01321	0.340469	-0.396993	2.88707
HCC1_AGCTTCCAGCTGTGCC-1	HCC1	0	Macrophage	Macrophage_0	Macrophage_0#HCC1	-3.82495	-3.67665	-10.9737	-5.49867	-3.78699	0.901794	1.80183
HCC1_AGCTTCCAGGATATAC-1	HCC1	Scissor-	Hepatocyte	Hepatocyte_Scissor-	Hepatocyte_Scissor-#HCC1	-0.736401	-1.68598	-10.6937	-6.20661	-2.61308	2.4187	5.45591
HCC1_AGCTTCCCAATAACGA-1	HCC1	0	Macrophage	Macrophage_0	Macrophage_0#HCC1	-5.48901	-1.23765	-4.30945	-2.17924	-0.973544	2.06665	3.67504
HCC1_AGCTTCCCAGCCGTCA-1	HCC1	0	T cell	T cell_0	T cell_0#HCC1	4.44109	-1.32727	-4.21276	-2.58714	-0.791957	0.133989	-2.056
HCC1_AGCTTCCCAGTCTCTC-1	HCC1	0	Macrophage	Macrophage_0	Macrophage_0#HCC1	-4.66337	-4.96549	-11.0151	-5.41312	-3.12892	-1.45902	4.75848
HCC1_AGCTTCCGTACTGCGC-1	HCC1	Scissor+	Macrophage	Macrophage_Scissor+	Macrophage_Scissor+#HCC1	-4.66016	-0.705096	-8.56142	-1.16293	-1.07264	-0.813205	3.13854
HCC1_AGCTTCCGTAGTGATA-1	HCC1	Scissor+	Macrophage	Macrophage_Scissor+	Macrophage_Scissor+#HCC1	-10.1508	-1.44333	-3.52311	-2.64106	1.17444	1.4277	6.54185
HCC1_AGCTTCCGTATTGAGA-1	HCC1	Scissor+	Macrophage	Macrophage_Scissor+	Macrophage_Scissor+#HCC1	0.443603	-0.242027	-4.18328	-2.27317	2.2949	1.54972	2.28614
HCC1_AGCTTCCGTTCGAACT-1	HCC1	Scissor-	Endothelial cell	Endothelial cell_Scissor-	Endothelial cell_Scissor-#HCC1	-0.223199	0.620374	-3.21897	-2.34088	-1.47394	0.271462	2.74133
HCC1_AGCTTCCTCAAGGACG-1	HCC1	Scissor+	Macrophage	Macrophage_Scissor+	Macrophage_Scissor+#HCC1	-4.61559	-1.02539	-1.8456	0.167974	-2.30571	3.79481	6.01268
HCC1_AGCTTCCTCATTGTTC-1	HCC1	0	Macrophage	Macrophage_0	Macrophage_0#HCC1	-4.1646	-1.108	-5.9029	-1.99558	-2.88644	-0.137272	5.19538
HCC1_AGCTTCCTCGTTCGCT-1	HCC1	0	Macrophage	Macrophage_0	Macrophage_0#HCC1	-8.46735	-1.26344	-6.61818	-1.16004	1.14228	2.36176	5.97702
HCC1_AGGAAATAGAGTGTTA-1	HCC1	0	Macrophage	Macrophage_0	Macrophage_0#HCC1	-3.6531	-0.626866	-9.56114	-4.62665	-1.33521	0.774521	2.66018
HCC1_AGGAAATAGGCACTCC-1	HCC1	0	NK	NK_0	NK_0#HCC1	2.61754	-1.49476	0.779925	-0.311356	0.686251	-0.891916	-0.738491
HCC1_AGGAAATCAACGACTT-1	HCC1	0	NK	NK_0	NK_0#HCC1	3.98978	1.77953	-4.15107	-3.25919	4.64195	-1.39369	-1.88143
HCC1_AGGAAATCACGCGGTT-1	HCC1	Scissor-	B cell	B cell_Scissor-	B cell_Scissor-#HCC1	1.14292	-1.43782	-7.48096	-3.88278	2.07201	-2.47018	0.362107
HCC1_AGGAAATCAGACCGCT-1	HCC1	Scissor-	T cell	T cell_Scissor-	T cell_Scissor-#HCC1	1.96665	0.245387	-2.07843	0.640513	0.47152	-0.947247	3.54744
HCC1_AGGAAATCAGCAGGAT-1	HCC1	0	Macrophage	Macrophage_0	Macrophage_0#HCC1	-2.40593	0.484183	-9.0561	-0.982148	-3.68313	-0.0364749	3.02239
HCC1_AGGAAATGTAAGAACT-1	HCC1	0	T cell	T cell_0	T cell_0#HCC1	-0.79365	-2.19983	-5.93686	-3.16504	-3.01619	0.350192	-0.351034
HCC1_AGGAAATGTAGGTGCA-1	HCC1	Scissor+	T cell	T cell_Scissor+	T cell_Scissor+#HCC1	0.197055	2.86525	2.71992	2.32422	3.24106	1.09096	2.48797
HCC1_AGGAAATTCACTGGGC-1	HCC1	0	Macrophage	Macrophage_0	Macrophage_0#HCC1	2.38265	0.411075	-1.45347	-1.71748	1.37904	2.74866	3.63976
HCC1_AGGAAATTCGACTCCT-1	HCC1	0	Macrophage	Macrophage_0	Macrophage_0#HCC1	-6.87532	-1.69761	-2.54256	-2.34843	-0.610457	4.24574	6.74012
HCC1_AGGAATACAGCTAACT-1	HCC1	Scissor-	Macrophage	Macrophage_Scissor-	Macrophage_Scissor-#HCC1	-3.1683	-0.335128	-7.54444	-2.05552	-0.607721	0.942284	3.41727
HCC1_AGGAATAGTCGCATGC-1	HCC1	0	NK	NK_0	NK_0#HCC1	5.01262	-3.16569	-2.89969	-1.24827	5.06041	-2.27067	-1.7761
HCC1_AGGAATAGTTAAACAG-1	HCC1	Scissor-	T cell	T cell_Scissor-	T cell_Scissor-#HCC1	3.46099	0.0961501	-5.03561	-2.00455	-0.461314	1.23327	1.3373
HCC1_AGGAATAGTTGCTCGG-1	HCC1	0	Macrophage	Macrophage_0	Macrophage_0#HCC1	-5.29715	-4.35851	-10.4221	-4.43206	-1.14212	-2.01994	2.82545
HCC1_AGGAATATCAGAATAG-1	HCC1	Scissor+	Macrophage	Macrophage_Scissor+	Macrophage_Scissor+#HCC1	-6.1863	-2.65167	-7.00994	-2.59852	-1.61218	0.895993	3.10291
HCC1_AGGAATATCCCGAACG-1	HCC1	0	NK	NK_0	NK_0#HCC1	3.45486	-0.228734	-3.97428	-3.64004	4.10928	-1.74302	-1.48621
HCC1_AGGAATATCGCTTAAG-1	HCC1	Scissor+	Macrophage	Macrophage_Scissor+	Macrophage_Scissor+#HCC1	-6.31378	-2.87743	-7.45333	-3.35732	-3.08366	2.13034	1.31552
HCC1_AGGACGAAGATGAATC-1	HCC1	Scissor+	Macrophage	Macrophage_Scissor+	Macrophage_Scissor+#HCC1	-0.509743	1.52052	-3.70607	-2.01794	0.772176	1.74121	4.71054
HCC1_AGGACGAAGATTGGGC-1	HCC1	Scissor-	Macrophage	Macrophage_Scissor-	Macrophage_Scissor-#HCC1	0.918171	-1.56899	-4.48135	-3.05786	3.50228	1.92235	1.87301
HCC1_AGGACGAAGTCTGGTT-1	HCC1	0	Macrophage	Macrophage_0	Macrophage_0#HCC1	-8.36905	-1.11166	-3.61737	-2.97103	0.609696	3.83171	5.44065
HCC1_AGGACGAGTACACTCA-1	HCC1	Scissor-	Macrophage	Macrophage_Scissor-	Macrophage_Scissor-#HCC1	-3.22104	-2.4362	-9.31684	-2.1405	0.0925865	-1.3426	4.24662
HCC1_AGGACGAGTGATGAAT-1	HCC1	0	Macrophage	Macrophage_0	Macrophage_0#HCC1	-6.59646	-0.403826	-3.42846	-2.85769	-3.702	1.35515	5.7151
HCC1_AGGACGAGTGTATTGC-1	HCC1	0	Macrophage	Macrophage_0	Macrophage_0#HCC1	-4.62575	-2.70301	-8.44026	-4.39992	-1.1143	1.3326	3.0514
HCC1_AGGACGATCACTGAAC-1	HCC1	0	Macrophage	Macrophage_0	Macrophage_0#HCC1	-6.96197	-2.51221	-4.3558	-2.69251	-2.2234	3.2568	4.52915
HCC1_AGGACTTAGGCATCTT-1	HCC1	0	T cell	T cell_0	T cell_0#HCC1	6.46274	1.2821	0.433921	1.91097	0.42743	-0.443643	2.86277
HCC1_AGGACTTAGGCATGGT-1	HCC1	Scissor+	Macrophage	Macrophage_Scissor+	Macrophage_Scissor+#HCC1	-3.93994	-1.98958	-8.78647	-3.30984	1.55926	0.156172	2.37223
HCC1_AGGACTTAGGTAAGGA-1	HCC1	Scissor-	Macrophage	Macrophage_Scissor-	Macrophage_Scissor-#HCC1	-2.43419	-1.50995	-4.75008	-1.59064	5.90019	-0.615711	1.74102
HCC1_AGGACTTAGGTTCATC-1	HCC1	Scissor+	NK	NK_Scissor+	NK_Scissor+#HCC1	3.49668	-0.214191	0.226545	-1.32592	-2.19177	-2.05102	-1.08943
HCC1_AGGACTTGTAGGCTGA-1	HCC1	0	Macrophage	Macrophage_0	Macrophage_0#HCC1	-3.98881	-0.892452	-3.64483	-2.7184	3.30234	3.98689	9.64789
HCC1_AGGACTTTCTGCGGAC-1	HCC1	Scissor-	T cell	T cell_Scissor-	T cell_Scissor-#HCC1	3.95779	1.85213	0.318797	0.776939	-3.20915	-0.054679	1.6918
HCC1_AGGAGGTAGATTGATG-1	HCC1	Scissor+	Macrophage	Macrophage_Scissor+	Macrophage_Scissor+#HCC1	-9.28593	-1.16185	-3.56437	-1.95283	2.88055	2.05169	7.2055
HCC1_AGGAGGTAGGAAGTCC-1	HCC1	Scissor+	Hepatocyte	Hepatocyte_Scissor+	Hepatocyte_Scissor+#HCC1	-0.178902	-2.50799	-10.7075	-5.95923	-3.94617	-2.83007	3.28211
HCC1_AGGAGGTCACGACTAT-1	HCC1	0	NK	NK_0	NK_0#HCC1	6.10881	-0.306616	-2.70922	-1.2292	-3.21971	-2.23822	-2.81074
HCC1_AGGAGGTCAGAGCTAG-1	HCC1	0	T cell	T cell_0	T cell_0#HCC1	4.64325	-0.506383	-4.36708	-4.07871	-3.44656	-1.23013	0.357105
HCC1_AGGAGGTCATGGGCAA-1	HCC1	Scissor-	T cell	T cell_Scissor-	T cell_Scissor-#HCC1	5.36463	1.28546	0.800975	0.563436	-0.353854	-0.885296	3.36041
HCC1_AGGAGGTGTCCGACGT-1	HCC1	0	Macrophage	Macrophage_0	Macrophage_0#HCC1	-2.83816	-2.88254	-11.2692	-3.8731	-3.65762	-0.0627273	2.04522
HCC1_AGGAGGTGTGACTAAA-1	HCC1	Scissor-	Macrophage	Macrophage_Scissor-	Macrophage_Scissor-#HCC1	-3.18734	0.00194702	-5.05371	-2.79165	5.09138	-1.06293	2.29172
HCC1_AGGAGGTTCCATACTT-1	HCC1	Scissor-	NK	NK_Scissor-	NK_Scissor-#HCC1	6.08083	-1.85495	-4.23247	-3.54871	1.49455	-0.94531	-1.80522
HCC1_AGGAGGTTCCTACGAA-1	HCC1	0	Macrophage	Macrophage_0	Macrophage_0#HCC1	-4.34762	-1.78149	-4.46197	-3.37245	3.39874	1.20615	3.40863
HCC1_AGGATAAAGAATAACC-1	HCC1	0	Macrophage	Macrophage_0	Macrophage_0#HCC1	-5.39662	-0.81635	-4.41627	-2.6243	-0.475497	2.53159	8.20705
HCC1_AGGATAACAGGGAATC-1	HCC1	Scissor+	Macrophage	Macrophage_Scissor+	Macrophage_Scissor+#HCC1	-9.2238	-0.736558	-3.00664	-2.72375	3.78983	2.36353	6.85395
HCC1_AGGATAAGTTCCACGG-1	HCC1	Scissor-	NK	NK_Scissor-	NK_Scissor-#HCC1	4.07454	-0.56926	-5.0238	-2.28469	3.44453	-1.3595	-2.56859
HCC1_AGGATAATCGATACAC-1	HCC1	Scissor-	T cell	T cell_Scissor-	T cell_Scissor-#HCC1	0.277068	-1.07659	-5.25378	0.185289	-3.14111	-2.16431	1.22615
HCC1_AGGATAATCGCTGCGA-1	HCC1	0	Macrophage	Macrophage_0	Macrophage_0#HCC1	-2.54424	-1.03121	-11.9846	-1.87847	0.370422	0.139808	3.06684
HCC1_AGGATAATCTTCCCGA-1	HCC1	Scissor-	Hepatocyte	Hepatocyte_Scissor-	Hepatocyte_Scissor-#HCC1	-1.25571	-5.13862	-13.7249	-7.28183	-2.85303	-3.26225	4.71169
HCC1_AGGATCTCAACGTTAC-1	HCC1	Scissor-	Macrophage	Macrophage_Scissor-	Macrophage_Scissor-#HCC1	-3.49145	-2.04898	-7.85165	-3.94124	-0.714062	2.00175	3.49168
HCC1_AGGATCTCAGACCCGT-1	HCC1	0	T cell	T cell_0	T cell_0#HCC1	3.20758	1.21288	-5.08218	0.746342	-2.37675	0.0607206	2.18683
HCC1_AGGATCTCATAATCGC-1	HCC1	Scissor+	Macrophage	Macrophage_Scissor+	Macrophage_Scissor+#HCC1	-7.1816	-1.04371	-6.38055	-0.786923	0.284959	0.849918	4.35424
HCC1_AGGATCTGTATCTCGA-1	HCC1	Scissor-	T cell	T cell_Scissor-	T cell_Scissor-#HCC1	2.57734	-1.37994	-2.15055	-1.60205	5.86294	-1.05822	-0.389686
HCC1_AGGATCTGTATGTGTC-1	HCC1	0	NK	NK_0	NK_0#HCC1	3.19837	-0.701409	-2.49144	-1.65943	-1.48428	-3.67959	0.706697
HCC1_AGGATCTGTGCCGAAA-1	HCC1	0	T cell	T cell_0	T cell_0#HCC1	6.04924	1.90909	-3.06464	-1.81962	1.6211	0.428589	0.455517
HCC1_AGGATCTTCAAGAATG-1	HCC1	Scissor-	Macrophage	Macrophage_Scissor-	Macrophage_Scissor-#HCC1	0.135586	-2.03884	-4.42845	-0.0679716	5.71446	-0.368423	-1.46412
HCC1_AGGATCTTCACGGGCT-1	HCC1	Scissor+	Hepatocyte	Hepatocyte_Scissor+	Hepatocyte_Scissor+#HCC1	-2.86525	-5.5787	-12.0257	-7.27845	-4.47827	-3.47017	4.04983
HCC1_AGGATCTTCATGCATG-1	HCC1	0	Macrophage	Macrophage_0	Macrophage_0#HCC1	-2.45685	-1.87351	-6.60577	-3.26087	5.46129	0.509711	1.89932
HCC1_AGGATCTTCCATGAGT-1	HCC1	Scissor+	Macrophage	Macrophage_Scissor+	Macrophage_Scissor+#HCC1	0.950436	-1.20918	0.0968304	0.659529	-1.17266	4.1278	3.31908
HCC1_AGGCATTAGATTGATG-1	HCC1	0	T cell	T cell_0	T cell_0#HCC1	6.26831	-0.336292	-3.55843	-3.15524	-0.953376	-1.23269	-1.84979
HCC1_AGGCATTCAAAGAACT-1	HCC1	Scissor-	Macrophage	Macrophage_Scissor-	Macrophage_Scissor-#HCC1	-6.41266	-2.31937	-5.30641	-1.99286	-2.79015	-0.465074	2.98078
HCC1_AGGCATTGTGATTCTG-1	HCC1	Scissor-	Macrophage	Macrophage_Scissor-	Macrophage_Scissor-#HCC1	-4.93309	-1.07103	-4.3781	-3.68328	0.954157	3.22626	5.56734
HCC1_AGGCCACAGAACTTCC-1	HCC1	0	Macrophage	Macrophage_0	Macrophage_0#HCC1	-0.961176	-1.7894	-2.43551	-3.68035	4.58921	-2.05889	4.80293
HCC1_AGGCCACAGGCCATAG-1	HCC1	0	T cell	T cell_0	T cell_0#HCC1	3.9393	0.157129	-4.90547	-1.16631	0.416436	-1.30099	-1.80113
HCC1_AGGCCACAGTCGGCAA-1	HCC1	Scissor-	Macrophage	Macrophage_Scissor-	Macrophage_Scissor-#HCC1	-3.12217	-1.95928	-8.15881	-1.99985	3.83639	-1.33938	3.03974
HCC1_AGGCCACCACCTCAGG-1	HCC1	Scissor+	NK	NK_Scissor+	NK_Scissor+#HCC1	4.11239	2.21574	-0.968578	-0.697491	5.35499	-1.96155	-3.70394
HCC1_AGGCCACCACTGGACC-1	HCC1	Scissor-	Macrophage	Macrophage_Scissor-	Macrophage_Scissor-#HCC1	-2.93317	-2.45498	-6.9045	-3.40157	2.05984	0.755267	3.44199
HCC1_AGGCCACGTCCTACAA-1	HCC1	Scissor+	Macrophage	Macrophage_Scissor+	Macrophage_Scissor+#HCC1	1.5322	1.02404	-1.54113	1.81741	-0.0638943	3.81605	5.06061
HCC1_AGGCCACGTGCATGTT-1	HCC1	0	Macrophage	Macrophage_0	Macrophage_0#HCC1	-4.40981	0.510846	-7.85089	-1.83131	-2.37939	-0.577672	2.41778
HCC1_AGGCCACTCAGACATC-1	HCC1	Scissor+	Macrophage	Macrophage_Scissor+	Macrophage_Scissor+#HCC1	-8.27119	-3.24896	-3.58401	-4.24413	0.250703	1.87992	3.92291
HCC1_AGGCCACTCCATTTGT-1	HCC1	Scissor+	Macrophage	Macrophage_Scissor+	Macrophage_Scissor+#HCC1	-3.52241	-0.737817	-4.04927	-2.3089	-1.90382	2.29385	5.03445
HCC1_AGGCCACTCCTACCAC-1	HCC1	Scissor-	T cell	T cell_Scissor-	T cell_Scissor-#HCC1	0.327964	1.9078	-4.12853	0.435436	-2.6711	-3.45202	-4.08644
HCC1_AGGCCACTCTCGCCTA-1	HCC1	0	NK	NK_0	NK_0#HCC1	4.94817	2.52542	-2.31978	1.94821	-0.342278	-2.23223	1.6439
HCC1_AGGCCACTCTGAACGT-1	HCC1	0	Macrophage	Macrophage_0	Macrophage_0#HCC1	-4.0432	-1.73931	-5.73187	-3.02676	-0.695615	2.49778	3.65253
HCC1_AGGCTGCAGTCGCCAC-1	HCC1	Scissor+	Macrophage	Macrophage_Scissor+	Macrophage_Scissor+#HCC1	-7.18741	-1.7703	-3.60123	-2.32196	0.427019	1.70944	6.08819
HCC1_AGGCTGCCACTCTAGA-1	HCC1	0	T cell	T cell_0	T cell_0#HCC1	6.71348	3.30195	-0.902212	0.0727576	0.938023	0.878918	2.62437
HCC1_AGGCTGCGTAGCTGAG-1	HCC1	Scissor+	Macrophage	Macrophage_Scissor+	Macrophage_Scissor+#HCC1	-4.1618	0.874717	-8.42061	-3.56463	-2.59897	-1.33643	3.26457
HCC1_AGGCTGCGTCTACAAC-1	HCC1	Scissor+	T cell	T cell_Scissor+	T cell_Scissor+#HCC1	3.96677	-2.07334	-3.33346	-3.39102	4.00177	-2.63961	-0.744165
HCC1_AGGCTGCGTTGTGTAC-1	HCC1	Scissor+	Macrophage	Macrophage_Scissor+	Macrophage_Scissor+#HCC1	-9.9022	-2.01684	-4.07436	-3.73588	-1.98464	2.62655	5.73789
HCC1_AGGCTGCTCTTCCACG-1	HCC1	0	T cell	T cell_0	T cell_0#HCC1	4.09589	-0.244796	-4.50659	-4.08563	3.23761	-0.799442	-2.50952
HCC1_AGGGAGTAGGAAAGGT-1	HCC1	Scissor-	T cell	T cell_Scissor-	T cell_Scissor-#HCC1	2.95569	-1.75175	-5.67918	-2.66423	-0.354527	-0.351688	2.18797
HCC1_AGGGAGTAGGCATCTT-1	HCC1	0	Macrophage	Macrophage_0	Macrophage_0#HCC1	-8.43579	-0.695131	-5.77167	0.0385056	0.87533	1.71946	4.78535
HCC1_AGGGAGTCAGAATTCC-1	HCC1	0	NK	NK_0	NK_0#HCC1	3.78291	-3.07336	-4.96447	-0.822948	2.22259	-3.07151	-5.51134
HCC1_AGGGAGTCAGGACAGT-1	HCC1	Scissor-	Macrophage	Macrophage_Scissor-	Macrophage_Scissor-#HCC1	-3.75006	0.943309	-2.84934	-2.01782	-1.70533	3.463	3.05547
HCC1_AGGGAGTCATCGTTCC-1	HCC1	0	Macrophage	Macrophage_0	Macrophage_0#HCC1	-7.5066	-1.98773	-3.66216	-3.44833	0.633488	1.12305	3.79373
HCC1_AGGGAGTCATGACTGT-1	HCC1	0	Macrophage	Macrophage_0	Macrophage_0#HCC1	-5.53767	-1.63165	-5.19137	-3.77464	-2.31757	1.8751	4.96627
HCC1_AGGGAGTTCCGTGGGT-1	HCC1	Scissor-	Macrophage	Macrophage_Scissor-	Macrophage_Scissor-#HCC1	-5.15015	-1.03825	-4.61713	0.503593	0.55224	1.01296	4.12322
HCC1_AGGGAGTTCCTACAAG-1	HCC1	0	Macrophage	Macrophage_0	Macrophage_0#HCC1	-1.43893	-0.295004	-8.32822	-1.29443	2.25959	-1.901	2.38183
HCC1_AGGGAGTTCGTAACTG-1	HCC1	0	Macrophage	Macrophage_0	Macrophage_0#HCC1	-10.111	-0.363422	-3.64658	-2.13366	2.32016	2.34007	5.94366
HCC1_AGGGAGTTCTGCGGAC-1	HCC1	0	Macrophage	Macrophage_0	Macrophage_0#HCC1	-6.75549	-2.47075	-2.85478	-2.96278	-1.26567	2.75358	6.81235
HCC1_AGGGCCTAGCGTTCAT-1	HCC1	0	Macrophage	Macrophage_0	Macrophage_0#HCC1	-0.731292	0.884932	-3.38519	-2.77449	3.33367	2.3041	2.90312
HCC1_AGGGCCTAGTTTGCTG-1	HCC1	0	Macrophage	Macrophage_0	Macrophage_0#HCC1	-5.49623	-2.80364	-7.35961	-3.95477	-2.26511	-1.67209	3.91818
HCC1_AGGGCCTCAAGCACAG-1	HCC1	0	Macrophage	Macrophage_0	Macrophage_0#HCC1	-4.43124	-0.813834	-4.35054	-3.21227	-0.975216	3.69337	5.29843
HCC1_AGGGCCTCATGACTAC-1	HCC1	0	Macrophage	Macrophage_0	Macrophage_0#HCC1	-6.80331	-1.1159	-3.62321	-1.78846	1.27466	-0.0814215	2.13393
HCC1_AGGGCCTGTACAGGTG-1	HCC1	Scissor-	Macrophage	Macrophage_Scissor-	Macrophage_Scissor-#HCC1	-3.73777	-3.17674	-7.51809	0.263674	-0.599806	1.23483	3.00716
HCC1_AGGGCCTGTAGTGGCA-1	HCC1	0	Macrophage	Macrophage_0	Macrophage_0#HCC1	-0.877212	-1.54361	-5.20419	-3.47507	3.38793	1.57401	6.40137
HCC1_AGGGCCTTCGTGGGAA-1	HCC1	Scissor-	B cell	B cell_Scissor-	B cell_Scissor-#HCC1	0.941911	-2.78477	-12.1728	-6.58214	-5.35374	-3.67277	-5.26739
HCC1_AGGGCTCAGACTTCGT-1	HCC1	Scissor+	Macrophage	Macrophage_Scissor+	Macrophage_Scissor+#HCC1	-1.43857	-4.66438	-7.64209	-4.17856	5.6023	-2.9184	-0.972034
HCC1_AGGGCTCAGCCACCGT-1	HCC1	Scissor-	Macrophage	Macrophage_Scissor-	Macrophage_Scissor-#HCC1	-1.89267	-1.40622	-7.67167	-2.20884	1.35655	0.288862	3.84802
HCC1_AGGGCTCAGTGGAATT-1	HCC1	Scissor-	Macrophage	Macrophage_Scissor-	Macrophage_Scissor-#HCC1	-4.42091	-0.978728	-3.9765	-2.34916	2.97139	-0.705978	3.61464
HCC1_AGGGCTCAGTGGCGAT-1	HCC1	Scissor+	Macrophage	Macrophage_Scissor+	Macrophage_Scissor+#HCC1	-0.14469	-0.517298	-4.11262	-2.0841	-0.940911	3.0935	5.16956
HCC1_AGGGTCCAGCCTCTGG-1	HCC1	Scissor-	Macrophage	Macrophage_Scissor-	Macrophage_Scissor-#HCC1	-5.01863	-0.15688	-3.79034	-3.06474	2.32662	1.4633	3.0148
HCC1_AGGGTCCAGGCCACTC-1	HCC1	0	T cell	T cell_0	T cell_0#HCC1	3.11819	1.72896	-4.43221	-0.0394203	-0.813927	-3.02466	-2.04019
HCC1_AGGGTCCCACCGTCTT-1	HCC1	0	Macrophage	Macrophage_0	Macrophage_0#HCC1	-8.13995	-1.20229	-4.81497	-4.2676	-1.75861	3.07819	6.05209
HCC1_AGGGTCCCAGACTCTA-1	HCC1	0	Macrophage	Macrophage_0	Macrophage_0#HCC1	-2.70361	-0.634717	-9.77231	-1.45943	-2.29411	-0.258795	2.84129
HCC1_AGGGTCCTCAACCTTT-1	HCC1	0	T cell	T cell_0	T cell_0#HCC1	4.23428	0.355641	-4.72073	-3.04767	-0.686238	-1.53664	-1.697
HCC1_AGGGTCCTCAGCAGAG-1	HCC1	Scissor-	Macrophage	Macrophage_Scissor-	Macrophage_Scissor-#HCC1	-4.70826	-1.25785	-6.62885	-4.08928	6.64955	0.0840975	-0.502173
HCC1_AGGGTCCTCCCAGGAC-1	HCC1	Scissor+	Macrophage	Macrophage_Scissor+	Macrophage_Scissor+#HCC1	-7.58487	-1.646	-3.67148	-0.198845	-1.16424	2.94233	6.80276
HCC1_AGGGTCCTCGAACCTA-1	HCC1	Scissor+	Macrophage	Macrophage_Scissor+	Macrophage_Scissor+#HCC1	-10.1632	-0.218855	-3.62304	-1.14109	-0.779223	2.01588	6.87066
HCC1_AGGGTCCTCTGTACAG-1	HCC1	0	Macrophage	Macrophage_0	Macrophage_0#HCC1	-6.50031	-2.68598	-4.37668	-3.47108	-0.15776	1.53526	5.84214
HCC1_AGGGTGAAGATGATTG-1	HCC1	Scissor-	Macrophage	Macrophage_Scissor-	Macrophage_Scissor-#HCC1	2.68351	-0.327891	-4.1489	-2.08258	3.10133	2.98783	4.15101
HCC1_AGGGTGAAGCAGCCTC-1	HCC1	Scissor+	T cell	T cell_Scissor+	T cell_Scissor+#HCC1	5.1817	-1.69744	-3.41045	-4.11193	-1.79981	-0.387867	-2.146
HCC1_AGGGTGAAGGTAAGAG-1	HCC1	Scissor-	Macrophage	Macrophage_Scissor-	Macrophage_Scissor-#HCC1	-3.12461	-1.70761	-4.12046	-2.01857	2.67024	-0.497871	3.3236
HCC1_AGGGTGAAGTGGCGAT-1	HCC1	Scissor-	Macrophage	Macrophage_Scissor-	Macrophage_Scissor-#HCC1	-5.15481	0.872365	-5.70423	-2.24164	-1.8545	2.10395	5.1107
HCC1_AGGGTGACAATTCGTG-1	HCC1	Scissor+	Hepatocyte	Hepatocyte_Scissor+	Hepatocyte_Scissor+#HCC1	2.74521	-1.6541	-12.3297	-5.41308	-2.74559	0.942742	7.39903
HCC1_AGGGTGACATAGATCC-1	HCC1	0	Hepatocyte	Hepatocyte_0	Hepatocyte_0#HCC1	0.737214	3.16765	-6.61389	1.06513	1.01727	-0.176096	6.46701
HCC1_AGGGTGAGTATCTTCT-1	HCC1	0	NK	NK_0	NK_0#HCC1	4.35284	-0.897656	-4.54388	-2.21786	-1.15139	-2.04033	-0.779684
HCC1_AGGGTGATCGTGCAGC-1	HCC1	Scissor-	Hepatocyte	Hepatocyte_Scissor-	Hepatocyte_Scissor-#HCC1	1.9753	-3.2925	-11.6696	-6.89034	-3.63699	1.64264	5.55713
HCC1_AGGGTTTAGACTTCGT-1	HCC1	Scissor-	Macrophage	Macrophage_Scissor-	Macrophage_Scissor-#HCC1	-0.723595	-2.26771	-7.13762	-3.53548	4.44605	-2.11701	2.306
HCC1_AGGGTTTAGCAACTCT-1	HCC1	0	Macrophage	Macrophage_0	Macrophage_0#HCC1	-1.53269	-0.17894	-6.71361	-3.26462	0.415932	0.977877	2.34069
HCC1_AGGGTTTAGGACAAGA-1	HCC1	Scissor+	Macrophage	Macrophage_Scissor+	Macrophage_Scissor+#HCC1	-3.48479	-0.965296	-3.29696	-1.23497	-2.41915	4.69389	3.7881
HCC1_AGGGTTTCACCGGTCA-1	HCC1	0	Macrophage	Macrophage_0	Macrophage_0#HCC1	-4.32963	-2.50833	-3.36778	-3.58312	-1.46356	4.80248	6.08655
HCC1_AGGGTTTCATGACTCA-1	HCC1	Scissor+	Macrophage	Macrophage_Scissor+	Macrophage_Scissor+#HCC1	-7.5247	-0.796416	-3.68979	-2.82085	-0.703322	1.65825	7.71091
HCC1_AGGGTTTCATGCGGTC-1	HCC1	Scissor+	T cell	T cell_Scissor+	T cell_Scissor+#HCC1	3.75687	-1.30648	-4.94077	-1.91801	-1.28069	-0.968542	2.77881
HCC1_AGGGTTTGTCCACGCA-1	HCC1	0	T cell	T cell_0	T cell_0#HCC1	3.49321	-1.81248	-2.75127	-1.0673	-2.20097	-3.43607	0.267121
HCC1_AGGGTTTGTCCCGGTA-1	HCC1	0	T cell	T cell_0	T cell_0#HCC1	-0.100186	-3.16606	-5.16706	-1.02967	-0.486038	-3.22235	-0.885926
HCC1_AGGGTTTGTCGACGCT-1	HCC1	Scissor-	Fibroblast	Fibroblast_Scissor-	Fibroblast_Scissor-#HCC1	-0.489682	-1.77675	-3.63774	-2.07663	-1.29087	-0.585546	1.56768
HCC1_AGGGTTTGTGCATTTG-1	HCC1	Scissor-	Macrophage	Macrophage_Scissor-	Macrophage_Scissor-#HCC1	-2.53469	-3.36676	-6.66573	-4.21389	6.28482	-1.31824	-0.51101
HCC1_AGGGTTTTCCGCGGAT-1	HCC1	Scissor+	T cell	T cell_Scissor+	T cell_Scissor+#HCC1	7.37401	-1.24472	-3.52059	-2.60635	-0.662282	0.872803	-0.441463
HCC1_AGGGTTTTCGAACACT-1	HCC1	0	T cell	T cell_0	T cell_0#HCC1	3.06456	-0.740526	-2.19682	-2.42609	1.54736	-1.92894	2.70641
HCC1_AGGGTTTTCGTTATCT-1	HCC1	0	T cell	T cell_0	T cell_0#HCC1	3.54792	-0.842527	-3.75634	-1.44717	-0.796726	-2.80818	-1.86843
HCC1_AGGGTTTTCTCAATCT-1	HCC1	0	NK	NK_0	NK_0#HCC1	7.80006	-1.66395	-7.20246	-3.83143	-3.50707	-2.72708	-1.82083
HCC1_AGGTAGGAGTTTGTCG-1	HCC1	0	Macrophage	Macrophage_0	Macrophage_0#HCC1	-5.61	-1.9762	-6.18256	-3.50436	3.77092	0.0630222	4.0224
HCC1_AGGTAGGCAAGGGTCA-1	HCC1	Scissor+	B cell	B cell_Scissor+	B cell_Scissor+#HCC1	4.09665	2.35429	-0.684997	-0.402522	1.08018	0.726975	2.8925
HCC1_AGGTAGGCACCTCAGG-1	HCC1	0	Macrophage	Macrophage_0	Macrophage_0#HCC1	-1.88506	-1.74372	-8.83441	-2.48362	-0.46101	1.2714	3.95015
HCC1_AGGTAGGCAGGGTCTC-1	HCC1	0	Macrophage	Macrophage_0	Macrophage_0#HCC1	2.76206	-0.369383	-5.56976	-3.28552	4.3539	1.27633	0.491969
HCC1_AGGTAGGGTATCCTTT-1	HCC1	Scissor+	Macrophage	Macrophage_Scissor+	Macrophage_Scissor+#HCC1	-6.11247	-1.24605	-3.63783	-0.788942	0.684446	1.30531	6.36269
HCC1_AGGTAGGGTATCGCGC-1	HCC1	Scissor-	Macrophage	Macrophage_Scissor-	Macrophage_Scissor-#HCC1	-6.47165	-0.184331	-3.73706	-2.76329	-1.37853	2.95235	6.23778
HCC1_AGGTAGGGTATCTCGA-1	HCC1	Scissor-	Fibroblast	Fibroblast_Scissor-	Fibroblast_Scissor-#HCC1	4.9591	2.65892	-0.835829	-1.13448	2.0897	1.13269	4.37007
HCC1_AGGTAGGGTGCCCGTA-1	HCC1	0	Fibroblast	Fibroblast_0	Fibroblast_0#HCC1	0.27873	0.998085	-5.26414	-1.74496	-0.191077	-0.851259	2.15787
HCC1_AGGTCATAGAAGCCTG-1	HCC1	Scissor-	Fibroblast	Fibroblast_Scissor-	Fibroblast_Scissor-#HCC1	-0.743018	0.391384	-3.87414	-3.6433	-1.41018	1.64671	2.06391
HCC1_AGGTCATAGCAGCACA-1	HCC1	Scissor-	Macrophage	Macrophage_Scissor-	Macrophage_Scissor-#HCC1	1.56846	1.34328	-1.61525	0.0327117	0.158951	-0.0597061	4.48502
HCC1_AGGTCATCAAGTATCC-1	HCC1	Scissor-	T cell	T cell_Scissor-	T cell_Scissor-#HCC1	1.98636	-0.887977	-2.7727	-1.16971	-1.87651	-0.776611	-0.641757
HCC1_AGGTCATCAGCGTGAA-1	HCC1	Scissor-	Macrophage	Macrophage_Scissor-	Macrophage_Scissor-#HCC1	-4.66675	1.12944	-6.22071	-2.10674	-1.58188	2.06489	3.64671
HCC1_AGGTCATCAGGTCAGA-1	HCC1	Scissor+	Hepatocyte	Hepatocyte_Scissor+	Hepatocyte_Scissor+#HCC1	3.71809	-3.26342	-11.8659	-6.7162	-3.32222	-0.218754	1.95525
HCC1_AGGTCATCAGTCAGAG-1	HCC1	0	Macrophage	Macrophage_0	Macrophage_0#HCC1	-2.54715	-2.37951	-10.4196	-3.99864	-2.97185	-1.68416	3.56534
HCC1_AGGTCATGTTGAAGTA-1	HCC1	Scissor-	Macrophage	Macrophage_Scissor-	Macrophage_Scissor-#HCC1	-6.14316	-2.05415	-4.86774	-1.62792	-1.54416	4.01076	5.85808
HCC1_AGGTCATGTTGGACTT-1	HCC1	Scissor+	Macrophage	Macrophage_Scissor+	Macrophage_Scissor+#HCC1	-1.78718	-0.371115	-4.42309	-2.45389	-3.69333	0.645036	2.27473
HCC1_AGGTCATTCAGCGTCG-1	HCC1	0	Macrophage	Macrophage_0	Macrophage_0#HCC1	-5.18884	-2.04541	-6.54431	-3.43573	2.35598	2.32679	5.38043
HCC1_AGGTCATTCATGCCCT-1	HCC1	Scissor-	T cell	T cell_Scissor-	T cell_Scissor-#HCC1	6.18154	-1.74103	-4.89947	-3.97733	-2.48791	-1.38995	-1.44215
HCC1_AGGTCATTCTTGCAGA-1	HCC1	Scissor-	Macrophage	Macrophage_Scissor-	Macrophage_Scissor-#HCC1	-3.96226	-0.380057	-9.99314	-2.79179	0.356198	-1.47839	2.05578
HCC1_AGGTCATTCTTGGAAC-1	HCC1	0	NK	NK_0	NK_0#HCC1	6.47299	-3.16843	-6.32243	-4.20296	-4.39474	-3.44307	-1.59556
HCC1_AGGTCTAAGTGCCGAA-1	HCC1	Scissor+	B cell	B cell_Scissor+	B cell_Scissor+#HCC1	6.22751	-1.22607	-6.98867	-3.99486	-1.09229	-0.738386	0.331389
HCC1_AGGTCTAGTACTGACT-1	HCC1	Scissor-	T cell	T cell_Scissor-	T cell_Scissor-#HCC1	2.94567	-1.75808	-2.00489	-1.09878	4.43912	-1.94965	1.18249
HCC1_AGGTCTAGTCATCAGT-1	HCC1	Scissor-	Macrophage	Macrophage_Scissor-	Macrophage_Scissor-#HCC1	1.44468	-1.19642	-4.76901	-3.52487	2.59032	2.6755	-0.344598
HCC1_AGGTCTAGTCGTGTTA-1	HCC1	Scissor-	Macrophage	Macrophage_Scissor-	Macrophage_Scissor-#HCC1	-1.7709	-0.673562	-10.0835	-1.33706	1.81414	0.352626	2.80471
HCC1_AGGTCTATCAATGTCG-1	HCC1	0	T cell	T cell_0	T cell_0#HCC1	3.62754	-1.64616	-3.81708	-1.63803	4.56472	-3.47219	-3.37879
HCC1_AGGTCTATCACCATCC-1	HCC1	Scissor-	T cell	T cell_Scissor-	T cell_Scissor-#HCC1	3.10878	0.464705	-4.10523	-2.07872	-1.89979	-1.08093	-2.03183
HCC1_AGGTCTATCAGGAAAT-1	HCC1	Scissor-	Macrophage	Macrophage_Scissor-	Macrophage_Scissor-#HCC1	-2.48141	-3.11735	-11.0556	-3.27783	2.69584	-2.9145	2.15134
HCC1_AGGTGTTAGCACTCCG-1	HCC1	Scissor-	Macrophage	Macrophage_Scissor-	Macrophage_Scissor-#HCC1	-3.97727	-6.32154	-13.915	-7.5948	-4.04029	-2.72966	-1.12817
HCC1_AGGTGTTCAAGATGGC-1	HCC1	0	T cell	T cell_0	T cell_0#HCC1	5.26447	0.159317	-3.38248	-1.73215	5.04169	-2.97031	1.47511
HCC1_AGGTGTTCAATGCAAA-1	HCC1	Scissor-	Macrophage	Macrophage_Scissor-	Macrophage_Scissor-#HCC1	2.99907	-0.470894	-3.36279	-3.27177	1.27641	3.04034	2.8386
HCC1_AGGTGTTCAATTAGGA-1	HCC1	Scissor-	Macrophage	Macrophage_Scissor-	Macrophage_Scissor-#HCC1	-7.09368	-0.151347	-5.36752	-2.57058	-2.02569	1.74217	6.63265
HCC1_AGGTGTTCACACGGAA-1	HCC1	0	Macrophage	Macrophage_0	Macrophage_0#HCC1	-6.88013	-1.03644	-5.07885	-2.21075	-3.63897	1.85139	7.57821
HCC1_AGGTGTTCACTCTGCT-1	HCC1	Scissor-	Macrophage	Macrophage_Scissor-	Macrophage_Scissor-#HCC1	-5.95153	-2.67763	-4.851	-2.9804	3.78538	0.680561	5.05051
HCC1_AGGTGTTCAGCAGAAC-1	HCC1	0	Macrophage	Macrophage_0	Macrophage_0#HCC1	-7.12749	-0.528984	-3.50111	-2.49715	2.16126	2.55554	5.77699
HCC1_AGGTGTTCAGCTTCCT-1	HCC1	0	T cell	T cell_0	T cell_0#HCC1	5.5091	-0.982041	-4.15542	-2.8355	-0.994985	-1.46083	-0.465256
HCC1_AGGTGTTGTACGATCT-1	HCC1	0	Macrophage	Macrophage_0	Macrophage_0#HCC1	-3.75136	-1.00958	-6.1129	-2.44485	-1.47537	2.11617	4.40473
HCC1_AGGTGTTGTCGTAATC-1	HCC1	Scissor+	Macrophage	Macrophage_Scissor+	Macrophage_Scissor+#HCC1	-7.81543	-2.74241	-4.42605	-3.34193	-0.39877	1.38472	3.57242
HCC1_AGGTGTTGTCGTGGTC-1	HCC1	Scissor+	Macrophage	Macrophage_Scissor+	Macrophage_Scissor+#HCC1	-6.57939	-2.68374	-9.69206	-1.53935	-1.17256	-2.91623	1.39094
HCC1_AGGTGTTTCAACTGAC-1	HCC1	Scissor-	NK	NK_Scissor-	NK_Scissor-#HCC1	3.01972	-2.82565	-5.89882	-2.93679	5.20042	-2.10703	-2.34346
HCC1_AGGTGTTTCCTATTGT-1	HCC1	Scissor-	T cell	T cell_Scissor-	T cell_Scissor-#HCC1	3.81437	0.367861	-3.3968	-0.544443	-0.922785	1.0821	5.2238
HCC1_AGGTGTTTCGATTGAC-1	HCC1	0	NK	NK_0	NK_0#HCC1	2.65464	-0.276947	-3.07931	-3.42224	-2.3165	-2.415	-2.30258
HCC1_AGGTGTTTCTCATAGG-1	HCC1	0	T cell	T cell_0	T cell_0#HCC1	3.30907	2.13902	-2.81365	-0.808134	3.05406	-1.62338	-0.634399
HCC1_AGGTGTTTCTTCGGAA-1	HCC1	0	Macrophage	Macrophage_0	Macrophage_0#HCC1	0.990754	0.480766	-4.14365	-2.05525	3.86141	1.35263	1.73516
HCC1_AGGTTACAGTCTAACC-1	HCC1	Scissor-	Hepatocyte	Hepatocyte_Scissor-	Hepatocyte_Scissor-#HCC1	-3.96032	-4.97969	-12.1986	-6.98599	-4.69855	-2.43534	3.02671
HCC1_AGGTTACCAAGTACCT-1	HCC1	0	Macrophage	Macrophage_0	Macrophage_0#HCC1	-1.44472	-0.340205	0.180296	1.08258	4.86044	4.38492	5.52082
HCC1_AGGTTACCAGAAGCGT-1	HCC1	Scissor-	T cell	T cell_Scissor-	T cell_Scissor-#HCC1	1.39892	-0.283345	-3.34254	-0.32262	-0.999266	0.505207	2.20848
HCC1_AGGTTACCATTGTGCA-1	HCC1	Scissor+	Macrophage	Macrophage_Scissor+	Macrophage_Scissor+#HCC1	-3.72653	-3.23764	-9.39406	-4.0528	1.64565	1.43817	5.40206
HCC1_AGGTTACGTCCTCAGG-1	HCC1	Scissor-	Macrophage	Macrophage_Scissor-	Macrophage_Scissor-#HCC1	-3.26549	-2.1874	-6.28765	-4.55762	4.05897	-2.78259	0.677326
HCC1_AGGTTACGTCTCCTGT-1	HCC1	0	Macrophage	Macrophage_0	Macrophage_0#HCC1	-3.7691	-1.7588	-5.25226	-2.46416	-0.510512	2.83264	4.82247
HCC1_AGGTTACGTTAGGCCC-1	HCC1	0	Macrophage	Macrophage_0	Macrophage_0#HCC1	-8.58504	-1.07749	-4.67441	-3.18034	-1.09762	2.11772	5.9612
HCC1_AGGTTACTCATGAAAG-1	HCC1	Scissor+	Macrophage	Macrophage_Scissor+	Macrophage_Scissor+#HCC1	-6.35512	-0.0145348	-3.14446	-2.38835	-0.664944	4.21952	10.0725
HCC1_AGGTTACTCCACGAAT-1	HCC1	Scissor-	Macrophage	Macrophage_Scissor-	Macrophage_Scissor-#HCC1	-3.65329	-2.85609	-4.05714	-3.77153	0.300212	-0.450527	2.14804
HCC1_AGGTTGTAGACTCTAC-1	HCC1	Scissor+	T cell	T cell_Scissor+	T cell_Scissor+#HCC1	4.84977	-3.81482	-4.91701	-2.26976	-2.39345	-1.8584	-0.692
HCC1_AGGTTGTCACAATGTC-1	HCC1	0	Macrophage	Macrophage_0	Macrophage_0#HCC1	-1.96174	-1.18837	-9.872	-2.1583	1.38546	-0.250833	1.09208
HCC1_AGGTTGTCAGAAGCTG-1	HCC1	0	Macrophage	Macrophage_0	Macrophage_0#HCC1	1.69324	0.274378	-6.19192	-2.09475	-1.77807	-1.62607	4.15006
HCC1_AGGTTGTCAGATCACT-1	HCC1	0	Macrophage	Macrophage_0	Macrophage_0#HCC1	-0.127123	0.940598	-0.183466	1.80048	5.50273	1.99589	7.29445
HCC1_AGGTTGTGTATCGCAT-1	HCC1	Scissor+	T cell	T cell_Scissor+	T cell_Scissor+#HCC1	1.82639	1.6846	1.85587	1.95016	3.1852	-0.999524	1.4713
HCC1_AGGTTGTGTGGATCAG-1	HCC1	0	Macrophage	Macrophage_0	Macrophage_0#HCC1	1.65945	-1.34674	-3.57376	-2.66144	0.61943	-0.314745	0.0656803
HCC1_AGGTTGTTCGCTTTAT-1	HCC1	0	T cell	T cell_0	T cell_0#HCC1	4.87589	-0.0224791	-3.65249	-0.309376	3.44209	-3.33679	0.430731
HCC1_AGGTTGTTCTCCTGCA-1	HCC1	Scissor+	Macrophage	Macrophage_Scissor+	Macrophage_Scissor+#HCC1	-8.35108	0.0296403	-4.93938	-2.13037	-1.37469	2.7885	5.80012
HCC1_AGTAACCAGATGACCG-1	HCC1	Scissor+	Macrophage	Macrophage_Scissor+	Macrophage_Scissor+#HCC1	-7.00928	-4.33444	-2.65428	-1.64925	1.2764	1.28571	3.2339
HCC1_AGTAACCAGTGACCTT-1	HCC1	0	Macrophage	Macrophage_0	Macrophage_0#HCC1	-3.91232	-0.417422	-7.16645	-2.73467	0.510955	1.52837	3.52095
HCC1_AGTAACCCAACAGATA-1	HCC1	Scissor+	Macrophage	Macrophage_Scissor+	Macrophage_Scissor+#HCC1	-11.4212	-2.86745	-2.89417	-1.50399	-1.21331	1.4342	8.05607
HCC1_AGTAACCCACAGCCTG-1	HCC1	Scissor+	Macrophage	Macrophage_Scissor+	Macrophage_Scissor+#HCC1	-5.61077	-0.0955614	-3.35268	-0.932378	2.4513	1.53592	6.09832
HCC1_AGTAACCCATAGAAAC-1	HCC1	Scissor-	Macrophage	Macrophage_Scissor-	Macrophage_Scissor-#HCC1	-7.225	-1.61338	-4.24153	-2.42649	2.01684	3.50737	4.46477
HCC1_AGTAACCGTTTGGGTT-1	HCC1	Scissor-	Macrophage	Macrophage_Scissor-	Macrophage_Scissor-#HCC1	-4.5355	-0.575686	-5.48428	-2.91444	-1.42839	1.40565	3.30986
HCC1_AGTAACCTCTGCCCTA-1	HCC1	0	Macrophage	Macrophage_0	Macrophage_0#HCC1	-8.37099	-1.08454	-3.50581	-0.987269	-1.31028	3.03922	7.73424
HCC1_AGTAACCTCTTGGCTC-1	HCC1	Scissor-	T cell	T cell_Scissor-	T cell_Scissor-#HCC1	-0.385252	-1.84488	-5.36937	-0.920406	-3.66473	-1.27288	0.338831
HCC1_AGTACCACAACGTATC-1	HCC1	0	T cell	T cell_0	T cell_0#HCC1	1.54953	-2.48653	-3.85705	0.547881	-1.83723	-0.806841	-1.49458
HCC1_AGTACCACACGCGTGT-1	HCC1	0	B cell	B cell_0	B cell_0#HCC1	3.74567	-1.36416	-5.76057	-4.06153	0.4975	-3.62607	-2.53399
HCC1_AGTACCAGTATACGGG-1	HCC1	Scissor+	Macrophage	Macrophage_Scissor+	Macrophage_Scissor+#HCC1	-6.1175	0.462095	-3.42619	-3.57702	1.24117	1.47087	5.3908
HCC1_AGTACCATCAGCAATC-1	HCC1	Scissor-	Macrophage	Macrophage_Scissor-	Macrophage_Scissor-#HCC1	-0.985776	-1.52184	-6.35373	-1.98537	-4.47766	-3.33044	-0.327654
HCC1_AGTACTGAGACGCTCC-1	HCC1	0	NK	NK_0	NK_0#HCC1	5.11074	-1.64888	-4.37902	-3.11566	-1.80476	-1.33126	-0.223409
HCC1_AGTACTGAGTCACAGG-1	HCC1	0	Macrophage	Macrophage_0	Macrophage_0#HCC1	-2.93264	-1.36873	-9.51983	-1.72965	-4.53477	0.978602	2.94473
HCC1_AGTACTGCAACGACTT-1	HCC1	Scissor-	Macrophage	Macrophage_Scissor-	Macrophage_Scissor-#HCC1	-3.32359	-0.88612	-7.12726	-1.92366	3.05584	0.355641	3.86207
HCC1_AGTACTGCACCGTGCA-1	HCC1	Scissor+	NK	NK_Scissor+	NK_Scissor+#HCC1	5.30038	-1.01492	-6.38266	-3.19785	2.96103	-2.55113	-3.73541
HCC1_AGTACTGCATGAGAAT-1	HCC1	Scissor-	Macrophage	Macrophage_Scissor-	Macrophage_Scissor-#HCC1	4.61386	-1.07785	-6.03048	-3.33151	6.3561	1.32796	0.239796
HCC1_AGTACTGGTAACGATA-1	HCC1	0	Macrophage	Macrophage_0	Macrophage_0#HCC1	-4.34017	-2.26995	-8.99296	-1.95739	-1.86902	0.221004	4.81713
HCC1_AGTACTGGTAAGATAC-1	HCC1	0	Macrophage	Macrophage_0	Macrophage_0#HCC1	-2.9781	-1.78702	-4.01499	-1.50118	1.86228	2.70704	0.911034
HCC1_AGTACTGGTACAGAAT-1	HCC1	Scissor+	NK	NK_Scissor+	NK_Scissor+#HCC1	5.89085	-2.4757	-0.893856	-2.69136	-2.2866	-3.68377	-1.04842
HCC1_AGTACTGGTCTGCGCA-1	HCC1	Scissor+	Macrophage	Macrophage_Scissor+	Macrophage_Scissor+#HCC1	-6.26739	-1.23281	-2.26395	-1.89634	3.93128	2.98514	3.21653
HCC1_AGTACTGTCAGCTGAT-1	HCC1	Scissor-	T cell	T cell_Scissor-	T cell_Scissor-#HCC1	3.69618	1.32242	0.660291	3.03948	4.75903	0.350295	2.25472
HCC1_AGTACTGTCCCTTCCC-1	HCC1	0	Macrophage	Macrophage_0	Macrophage_0#HCC1	-5.07659	-0.659333	-6.72221	-2.42345	1.49526	1.38327	5.73472
HCC1_AGTACTGTCCGTAGTA-1	HCC1	Scissor-	Macrophage	Macrophage_Scissor-	Macrophage_Scissor-#HCC1	-5.15044	-0.151181	-5.33185	-2.79347	4.45138	-0.328447	5.60464
HCC1_AGTACTGTCGATTGGT-1	HCC1	Scissor-	T cell	T cell_Scissor-	T cell_Scissor-#HCC1	3.19429	-0.834716	-5.99921	-1.63403	-1.75978	-1.32096	1.3213
HCC1_AGTAGCTAGAAGTATC-1	HCC1	0	Macrophage	Macrophage_0	Macrophage_0#HCC1	-8.51193	0.0885878	-4.9793	-2.5657	-0.479071	2.49838	7.01362
HCC1_AGTAGCTAGATACGAT-1	HCC1	0	Macrophage	Macrophage_0	Macrophage_0#HCC1	-6.10918	0.537166	-4.05937	-1.95494	-1.14592	1.19644	6.27504
HCC1_AGTAGCTAGCGACTGA-1	HCC1	0	Macrophage	Macrophage_0	Macrophage_0#HCC1	-2.9729	0.0151822	-6.28464	-2.73717	-2.15893	0.720675	2.11612
HCC1_AGTAGCTAGTCATACC-1	HCC1	Scissor-	Macrophage	Macrophage_Scissor-	Macrophage_Scissor-#HCC1	-6.52652	-1.88596	-5.13742	-3.91454	-2.63562	3.36302	7.43815
HCC1_AGTAGCTAGTTTCAGC-1	HCC1	0	Macrophage	Macrophage_0	Macrophage_0#HCC1	-4.81649	-2.85029	-5.16855	-3.13714	-3.54921	1.9019	2.6697
HCC1_AGTAGCTCAACAAGTA-1	HCC1	Scissor-	Macrophage	Macrophage_Scissor-	Macrophage_Scissor-#HCC1	1.23287	0.274605	-2.72824	-1.37248	3.60837	5.45871	4.04571
HCC1_AGTAGCTCAATCGCGC-1	HCC1	0	Macrophage	Macrophage_0	Macrophage_0#HCC1	-8.22476	-0.435719	-3.18637	-2.59833	-0.0700325	1.65452	4.77019
HCC1_AGTAGCTCACAAGCCC-1	HCC1	Scissor+	NK	NK_Scissor+	NK_Scissor+#HCC1	-4.27055	0.220388	-3.35216	2.6031	5.76721	2.51158	3.9787
HCC1_AGTAGCTCATGTTCGA-1	HCC1	Scissor-	T cell	T cell_Scissor-	T cell_Scissor-#HCC1	2.93401	1.50848	-4.50096	0.0787147	0.7443	-2.99297	0.925149
HCC1_AGTAGCTTCAAACTGC-1	HCC1	Scissor+	T cell	T cell_Scissor+	T cell_Scissor+#HCC1	6.55784	-3.00525	-5.63024	-3.67417	0.764259	-1.18335	-1.72257
HCC1_AGTAGCTTCATTGAGC-1	HCC1	0	Macrophage	Macrophage_0	Macrophage_0#HCC1	-8.27381	-1.49078	-4.37807	-2.19619	-0.217146	4.88869	6.61892
HCC1_AGTAGCTTCCGCATAA-1	HCC1	Scissor-	Hepatocyte	Hepatocyte_Scissor-	Hepatocyte_Scissor-#HCC1	-0.755136	-2.51679	-11.8863	-2.63031	-3.20976	1.13209	5.49991
HCC1_AGTAGCTTCCTACACC-1	HCC1	0	Macrophage	Macrophage_0	Macrophage_0#HCC1	-3.37688	-2.58948	-9.71802	-2.01659	-1.9274	-2.6791	3.24096
HCC1_AGTAGTCAGATCCCGC-1	HCC1	Scissor-	NK	NK_Scissor-	NK_Scissor-#HCC1	1.56288	-2.72836	-3.77761	-2.91921	0.751765	-3.90103	-4.68065
HCC1_AGTAGTCAGTAACGTA-1	HCC1	0	Macrophage	Macrophage_0	Macrophage_0#HCC1	-1.04921	-0.950641	-6.06595	-3.4979	-1.92583	2.87792	5.0143
HCC1_AGTAGTCCACACGGTC-1	HCC1	Scissor+	Hepatocyte	Hepatocyte_Scissor+	Hepatocyte_Scissor+#HCC1	-5.75825	-1.46172	-9.6523	-5.61617	-2.92198	-2.42933	5.1597
HCC1_AGTAGTCCAGTTAAAG-1	HCC1	0	Macrophage	Macrophage_0	Macrophage_0#HCC1	-4.51512	-2.01063	-4.00412	-3.90437	-1.54509	2.35036	5.45846
HCC1_AGTAGTCTCACTCCGT-1	HCC1	Scissor+	Macrophage	Macrophage_Scissor+	Macrophage_Scissor+#HCC1	-1.98735	-0.802645	-9.54128	-2.49979	0.579429	-2.23676	2.16113
HCC1_AGTAGTCTCGAAGAAT-1	HCC1	0	Macrophage	Macrophage_0	Macrophage_0#HCC1	0.864486	-2.13517	-4.39936	-2.66997	1.11551	2.51938	2.41617
HCC1_AGTAGTCTCTTCCAGC-1	HCC1	Scissor+	T cell	T cell_Scissor+	T cell_Scissor+#HCC1	5.72912	-1.27577	-6.03711	-3.80203	1.57887	-1.72964	0.309585
HCC1_AGTCAACAGGAGTACC-1	HCC1	0	Macrophage	Macrophage_0	Macrophage_0#HCC1	-7.45127	-0.994482	-4.85866	-1.2537	-3.56826	2.52826	5.57144
HCC1_AGTCAACCAAATGGAT-1	HCC1	Scissor+	NK	NK_Scissor+	NK_Scissor+#HCC1	8.23651	-1.31594	-4.95183	-2.91602	-3.80372	-2.45957	-3.91996
HCC1_AGTCAACCATGGTGGA-1	HCC1	Scissor-	Macrophage	Macrophage_Scissor-	Macrophage_Scissor-#HCC1	-4.19438	0.780593	-3.53675	-2.18478	-0.933123	3.30003	3.79369
HCC1_AGTCAACGTCAGGTGA-1	HCC1	0	Macrophage	Macrophage_0	Macrophage_0#HCC1	-5.79468	-0.531544	-5.04753	-3.20108	-2.51873	2.56804	4.47311
HCC1_AGTCAACTCCGTATAG-1	HCC1	Scissor+	Macrophage	Macrophage_Scissor+	Macrophage_Scissor+#HCC1	-6.18879	-2.26557	-3.52944	-3.18472	-1.05985	0.327204	4.60808
HCC1_AGTCACAAGCCATATC-1	HCC1	0	Macrophage	Macrophage_0	Macrophage_0#HCC1	-3.7093	-3.14479	-11.6867	-5.40168	-1.05256	-1.17835	3.99164
HCC1_AGTCACAAGGTATAGT-1	HCC1	0	NK	NK_0	NK_0#HCC1	5.82086	-2.25282	-8.37385	-3.1066	-4.18008	-3.87857	-4.21287
HCC1_AGTCACAAGTGAGTGC-1	HCC1	Scissor-	T cell	T cell_Scissor-	T cell_Scissor-#HCC1	5.51469	1.17417	-2.41828	-0.864146	3.39662	-1.09456	2.00013
HCC1_AGTCACACAGAAATCA-1	HCC1	0	Macrophage	Macrophage_0	Macrophage_0#HCC1	-2.56633	-2.07439	-10.5397	-3.60337	-2.26703	1.30327	2.80062
HCC1_AGTCACACATACAGGG-1	HCC1	0	Macrophage	Macrophage_0	Macrophage_0#HCC1	1.95893	-0.396652	-4.63225	-3.71563	1.8435	-0.45545	2.80747
HCC1_AGTCACACATGGGTCC-1	HCC1	0	Macrophage	Macrophage_0	Macrophage_0#HCC1	-0.639169	-1.50172	-3.29263	-3.98105	1.26335	3.50168	2.96277
HCC1_AGTCACAGTACTCGTA-1	HCC1	0	Macrophage	Macrophage_0	Macrophage_0#HCC1	-1.85253	-2.08235	-10.5084	-0.688411	-0.882432	0.447533	1.31744
HCC1_AGTCACAGTCACAGTT-1	HCC1	Scissor-	Macrophage	Macrophage_Scissor-	Macrophage_Scissor-#HCC1	-6.6059	-1.17196	-8.01947	-1.42701	1.75655	0.746154	4.72347
HCC1_AGTCACAGTCCCTGTT-1	HCC1	0	Macrophage	Macrophage_0	Macrophage_0#HCC1	-5.25047	0.180282	-2.66582	-0.836293	3.07463	2.97662	5.28829
HCC1_AGTCACAGTGGGACAT-1	HCC1	0	Macrophage	Macrophage_0	Macrophage_0#HCC1	-4.006	-0.428862	-10.2066	-0.296901	-1.49201	-0.981164	1.96002
HCC1_AGTCACATCAGCGTCG-1	HCC1	Scissor-	T cell	T cell_Scissor-	T cell_Scissor-#HCC1	3.33258	-2.66419	-4.25656	-1.73217	-1.73684	-1.68699	-0.971924
HCC1_AGTCATGAGACTACCT-1	HCC1	0	B cell	B cell_0	B cell_0#HCC1	2.57824	-3.7466	-6.06633	-4.58045	0.79815	-1.82447	-0.556484
HCC1_AGTCATGAGCGGTAGT-1	HCC1	Scissor-	Macrophage	Macrophage_Scissor-	Macrophage_Scissor-#HCC1	-6.18763	-2.15681	-6.5183	-3.35406	1.37376	1.43672	3.55462
HCC1_AGTCATGCACGTCGTG-1	HCC1	0	Macrophage	Macrophage_0	Macrophage_0#HCC1	-4.32486	-0.723437	-8.87466	-0.658322	1.4747	0.53406	2.96344
HCC1_AGTCATGGTACTTGTG-1	HCC1	Scissor+	Macrophage	Macrophage_Scissor+	Macrophage_Scissor+#HCC1	-2.23554	-0.829704	-5.61747	-3.49718	-2.9171	0.758025	3.52048
HCC1_AGTCATGGTTATCTTC-1	HCC1	Scissor+	Macrophage	Macrophage_Scissor+	Macrophage_Scissor+#HCC1	-7.91823	-0.159379	-4.53925	-0.60158	-1.33965	1.5477	5.17872
HCC1_AGTCATGTCAGTCTTT-1	HCC1	0	Macrophage	Macrophage_0	Macrophage_0#HCC1	-1.93542	-0.595742	-3.87631	-1.97545	3.31266	4.22277	6.07892
HCC1_AGTCTCCAGAAGCGAA-1	HCC1	0	Macrophage	Macrophage_0	Macrophage_0#HCC1	-3.6987	-0.986224	-3.66309	-3.3394	2.25723	2.04136	6.8283
HCC1_AGTCTCCAGACATATG-1	HCC1	Scissor-	Macrophage	Macrophage_Scissor-	Macrophage_Scissor-#HCC1	-8.74298	0.0262668	-5.7302	-2.56164	-0.950974	2.80193	5.07023
HCC1_AGTCTCCAGCAACAAT-1	HCC1	0	Macrophage	Macrophage_0	Macrophage_0#HCC1	-3.6564	-1.30087	-8.64328	-1.78879	3.87674	-0.170302	2.27909
HCC1_AGTCTCCAGTGCAACG-1	HCC1	0	Macrophage	Macrophage_0	Macrophage_0#HCC1	-6.95064	-2.33693	-5.54686	-3.5987	-2.65217	3.50244	5.3052
HCC1_AGTCTCCCATGTTTGG-1	HCC1	Scissor+	Hepatocyte	Hepatocyte_Scissor+	Hepatocyte_Scissor+#HCC1	4.75373	-1.76994	-4.4663	-3.23248	0.476257	-1.75489	3.04968
HCC1_AGTCTCCGTCACCACG-1	HCC1	0	T cell	T cell_0	T cell_0#HCC1	2.3878	-0.608077	-2.3733	-0.161924	-2.4871	-1.1668	0.680141
HCC1_AGTCTCCGTCGAGATG-1	HCC1	Scissor-	Macrophage	Macrophage_Scissor-	Macrophage_Scissor-#HCC1	-4.93526	-0.107246	-5.05986	-3.18143	-0.455374	2.81586	5.92947
HCC1_AGTCTCCGTTCAGCGC-1	HCC1	Scissor-	T cell	T cell_Scissor-	T cell_Scissor-#HCC1	1.82764	-0.380132	-2.47408	-3.13684	-1.50427	-1.97378	-0.433189
HCC1_AGTCTCCTCAACCTTT-1	HCC1	Scissor-	Macrophage	Macrophage_Scissor-	Macrophage_Scissor-#HCC1	-1.97646	-2.48192	-3.80581	-2.38176	4.41863	1.82523	1.08422
HCC1_AGTCTCCTCCCATAAG-1	HCC1	0	Macrophage	Macrophage_0	Macrophage_0#HCC1	-4.83991	-1.65102	-4.86014	-2.81584	-1.59878	2.71861	5.94379
HCC1_AGTCTCCTCTAGTGAC-1	HCC1	Scissor+	Macrophage	Macrophage_Scissor+	Macrophage_Scissor+#HCC1	-5.85661	-0.479555	-6.29338	-2.46872	-0.95485	0.143903	7.66419
HCC1_AGTGACTAGAGGACTC-1	HCC1	0	T cell	T cell_0	T cell_0#HCC1	4.62125	-1.40766	-5.81905	-2.40404	0.675846	-1.89148	0.126565
HCC1_AGTGACTAGATGTAGT-1	HCC1	0	Hepatocyte	Hepatocyte_0	Hepatocyte_0#HCC1	0.25726	-1.5346	-9.70736	-3.83189	-1.5946	-0.120018	4.8904
HCC1_AGTGACTAGGCCTGAA-1	HCC1	Scissor+	T cell	T cell_Scissor+	T cell_Scissor+#HCC1	2.72246	-1.48777	-2.33492	1.49962	0.584206	-0.638849	1.40801
HCC1_AGTGACTAGGTCTGGA-1	HCC1	0	Macrophage	Macrophage_0	Macrophage_0#HCC1	-0.962687	-0.796306	-3.98066	-2.76105	5.28683	1.58677	5.57643
HCC1_AGTGACTCAAGGACAC-1	HCC1	Scissor+	Macrophage	Macrophage_Scissor+	Macrophage_Scissor+#HCC1	-7.06624	-1.60338	-4.45163	-2.11974	0.567284	2.01481	5.68245
HCC1_AGTGACTCACAAGCAG-1	HCC1	0	T cell	T cell_0	T cell_0#HCC1	1.94246	-0.979166	-5.97395	-3.10229	2.02171	-1.1549	-1.31477
HCC1_AGTGACTCAGAGCCCT-1	HCC1	Scissor+	T cell	T cell_Scissor+	T cell_Scissor+#HCC1	5.30802	1.69612	-3.58665	-0.917693	-2.40729	-2.04357	0.407469
HCC1_AGTGACTGTACACGTT-1	HCC1	0	Macrophage	Macrophage_0	Macrophage_0#HCC1	-6.59133	-1.32711	-5.72824	-1.03703	2.65609	2.86976	4.50616
HCC1_AGTGACTGTGTGATGG-1	HCC1	0	NK	NK_0	NK_0#HCC1	6.46074	-1.09176	-4.34028	-1.16245	0.504212	-1.67316	0.842127
HCC1_AGTGACTGTTCCTAGA-1	HCC1	Scissor-	NK	NK_Scissor-	NK_Scissor-#HCC1	4.98505	-1.31532	-3.61982	-3.81003	-2.95133	-1.11789	-1.71953
HCC1_AGTGACTTCCAAACCA-1	HCC1	0	NK	NK_0	NK_0#HCC1	3.78358	-1.86332	4.21329	1.56031	-0.566673	-0.565676	-2.40865
HCC1_AGTGACTTCCTTCACG-1	HCC1	Scissor+	Macrophage	Macrophage_Scissor+	Macrophage_Scissor+#HCC1	-1.41224	-1.138	-8.97346	-2.16856	4.51949	-3.08644	2.1422
HCC1_AGTGACTTCGGATTAC-1	HCC1	0	Macrophage	Macrophage_0	Macrophage_0#HCC1	-1.89093	0.0905631	-3.23077	-1.18038	4.01441	3.86424	6.75258
HCC1_AGTGATCAGAAACTGT-1	HCC1	0	Macrophage	Macrophage_0	Macrophage_0#HCC1	-5.50912	-0.647389	-4.67731	-2.99498	1.52516	3.27134	3.74361
HCC1_AGTGATCAGTACGTCT-1	HCC1	0	Hepatocyte	Hepatocyte_0	Hepatocyte_0#HCC1	1.0763	-0.375663	-9.34867	-3.29277	-1.43425	1.81015	4.37148
HCC1_AGTGATCAGTGAGCCA-1	HCC1	0	T cell	T cell_0	T cell_0#HCC1	5.26741	-1.50037	-4.41916	-1.74869	-1.58004	-0.390796	0.832617
HCC1_AGTGATCCACTAGTAC-1	HCC1	Scissor-	Macrophage	Macrophage_Scissor-	Macrophage_Scissor-#HCC1	-3.58904	-0.677609	-4.23362	-1.78438	2.05928	2.71673	3.94218
HCC1_AGTGATCCAGCAGGAT-1	HCC1	0	Macrophage	Macrophage_0	Macrophage_0#HCC1	-1.61998	-1.24679	-4.40964	-2.01271	-0.749431	0.499305	3.88462
HCC1_AGTGATCGTATGAGCG-1	HCC1	Scissor-	Macrophage	Macrophage_Scissor-	Macrophage_Scissor-#HCC1	-3.13167	-0.00662877	-8.4203	-3.26404	1.68851	-0.422058	2.06768
HCC1_AGTGATCGTCCGGCAT-1	HCC1	Scissor+	Macrophage	Macrophage_Scissor+	Macrophage_Scissor+#HCC1	-8.10028	-0.745258	-2.1826	-2.43042	2.90667	2.49136	6.47706
HCC1_AGTGATCGTGATGGCA-1	HCC1	0	T cell	T cell_0	T cell_0#HCC1	3.19905	-2.81332	-5.58567	-4.4766	-2.29464	-2.51567	-1.43739
HCC1_AGTGCCGAGTCATTGC-1	HCC1	0	T cell	T cell_0	T cell_0#HCC1	2.04533	1.10438	1.17977	1.16414	1.18762	-0.00631206	3.17903
HCC1_AGTGCCGGTACGGCAA-1	HCC1	Scissor+	Macrophage	Macrophage_Scissor+	Macrophage_Scissor+#HCC1	-7.25318	-1.79335	-7.49726	-3.70808	0.6745	0.106518	2.00936
HCC1_AGTGCCGTCTCCGTGT-1	HCC1	Scissor+	NK	NK_Scissor+	NK_Scissor+#HCC1	4.84982	0.208531	-7.0486	-0.047128	2.24802	-2.76836	0.381379
HCC1_AGTGCCGTCTGTCCGT-1	HCC1	Scissor+	Macrophage	Macrophage_Scissor+	Macrophage_Scissor+#HCC1	1.83267	-0.917782	-2.85375	-1.60418	1.32903	2.13838	3.05838
HCC1_AGTGTTGAGAGGTGCT-1	HCC1	0	T cell	T cell_0	T cell_0#HCC1	2.4713	-0.372532	-2.48064	-0.253605	3.48124	-1.00721	1.82999
HCC1_AGTGTTGCAACAAGTA-1	HCC1	Scissor+	Macrophage	Macrophage_Scissor+	Macrophage_Scissor+#HCC1	-1.57335	0.583738	-0.759764	-0.876623	-1.10784	6.32346	6.60689
HCC1_AGTGTTGCAAGGTCGA-1	HCC1	Scissor-	Macrophage	Macrophage_Scissor-	Macrophage_Scissor-#HCC1	-4.55343	0.0639709	-8.27912	-3.80619	-0.957333	-0.614173	5.24284
HCC1_AGTGTTGCACAACGAG-1	HCC1	0	Macrophage	Macrophage_0	Macrophage_0#HCC1	-6.15275	-2.12875	-2.96305	-3.06535	3.56491	1.12988	5.43137
HCC1_AGTGTTGCATACTGTG-1	HCC1	Scissor+	Macrophage	Macrophage_Scissor+	Macrophage_Scissor+#HCC1	-4.4233	-1.22584	-2.36846	-3.22863	3.3822	2.9106	3.33259
HCC1_AGTGTTGGTACAGCGA-1	HCC1	0	Macrophage	Macrophage_0	Macrophage_0#HCC1	-4.38185	-0.282164	-2.92067	-3.02438	-2.83205	2.96638	8.88482
HCC1_AGTGTTGTCCTTCTTC-1	HCC1	Scissor+	T cell	T cell_Scissor+	T cell_Scissor+#HCC1	0.470753	1.16556	3.10851	4.56857	0.370002	-0.0267452	2.881
HCC1_AGTGTTGTCTACCACC-1	HCC1	0	NK	NK_0	NK_0#HCC1	1.55199	1.50941	-2.49905	-3.07764	-1.60449	1.45206	1.22672
HCC1_AGTGTTGTCTACTCAT-1	HCC1	0	Macrophage	Macrophage_0	Macrophage_0#HCC1	-6.03312	-2.70676	-4.2311	-2.17711	0.186257	1.62595	5.96321
HCC1_AGTTAGCAGGTGATCG-1	HCC1	Scissor+	Macrophage	Macrophage_Scissor+	Macrophage_Scissor+#HCC1	-3.81364	-1.33115	-5.95604	-3.41584	2.77294	0.0370592	4.30594
HCC1_AGTTAGCAGTAAGCAT-1	HCC1	Scissor+	Macrophage	Macrophage_Scissor+	Macrophage_Scissor+#HCC1	-5.70695	-1.5503	-2.44354	-3.1854	-0.295051	3.19835	5.21671
HCC1_AGTTAGCAGTATGTAG-1	HCC1	Scissor+	Macrophage	Macrophage_Scissor+	Macrophage_Scissor+#HCC1	-9.01827	-1.0495	-6.44247	-2.83579	2.87626	1.48529	3.52056
HCC1_AGTTAGCAGTTTCGAC-1	HCC1	Scissor-	Macrophage	Macrophage_Scissor-	Macrophage_Scissor-#HCC1	-0.0866555	-4.64435	-9.27085	-5.17514	4.71115	-1.63034	1.06011
HCC1_AGTTAGCCAACGACAG-1	HCC1	0	T cell	T cell_0	T cell_0#HCC1	5.24965	-1.39656	-4.84508	-1.27374	-2.74069	0.32673	-0.210126
HCC1_AGTTAGCCATGGCGCT-1	HCC1	0	Macrophage	Macrophage_0	Macrophage_0#HCC1	-8.03917	-1.01496	-4.1466	-3.06356	1.03483	2.39941	5.12748
HCC1_AGTTAGCGTCTAACTG-1	HCC1	Scissor+	Macrophage	Macrophage_Scissor+	Macrophage_Scissor+#HCC1	-4.52208	-2.23968	-11.2347	-2.8693	1.70388	-0.85375	3.25372
HCC1_AGTTAGCGTTCCGCGA-1	HCC1	0	Macrophage	Macrophage_0	Macrophage_0#HCC1	-8.28797	-2.06755	-3.7452	-3.03198	-0.102178	4.34122	7.59944
HCC1_AGTTAGCTCCATTGTT-1	HCC1	Scissor-	T cell	T cell_Scissor-	T cell_Scissor-#HCC1	3.23538	0.189922	-1.96935	-2.86088	1.23611	-3.08804	-0.384385
HCC1_AGTTCCCAGCGCCGTT-1	HCC1	0	NK	NK_0	NK_0#HCC1	4.94923	-2.70619	-5.12484	-3.94024	-2.02507	-2.72001	-1.16522
HCC1_AGTTCCCAGGGAGGTG-1	HCC1	Scissor-	Macrophage	Macrophage_Scissor-	Macrophage_Scissor-#HCC1	-8.25309	-2.38813	-8.63617	-2.74454	-1.03243	-1.0986	3.68019
HCC1_AGTTCCCCACTCCTTG-1	HCC1	Scissor+	Macrophage	Macrophage_Scissor+	Macrophage_Scissor+#HCC1	-7.75432	-0.351042	-2.55718	-2.1247	3.43786	3.84659	5.77645
HCC1_AGTTCCCCAGCAGGAT-1	HCC1	Scissor-	Macrophage	Macrophage_Scissor-	Macrophage_Scissor-#HCC1	-6.04173	-0.358994	-5.07387	-2.18936	2.22781	1.1452	4.50314
HCC1_AGTTCCCGTCTTCCGT-1	HCC1	0	T cell	T cell_0	T cell_0#HCC1	7.15347	-0.799554	-4.29522	-0.798724	-1.7005	-0.168515	0.880082
HCC1_AGTTCCCGTTGTGTAC-1	HCC1	Scissor-	T cell	T cell_Scissor-	T cell_Scissor-#HCC1	3.66567	1.29695	-3.85821	-3.67302	-2.83515	-0.600662	1.04248
HCC1_AGTTCCCTCACTGAAC-1	HCC1	0	Macrophage	Macrophage_0	Macrophage_0#HCC1	0.924468	-1.3855	-6.013	-2.63399	-0.653751	0.0180147	7.44149
HCC1_AGTTCCCTCTCGTCAC-1	HCC1	Scissor+	Macrophage	Macrophage_Scissor+	Macrophage_Scissor+#HCC1	-7.07901	-0.997672	-3.71691	-3.2437	0.0363696	2.42868	5.17356
HCC1_AGTTCGAAGCGTCAAG-1	HCC1	0	T cell	T cell_0	T cell_0#HCC1	0.146423	0.169237	-3.41633	0.600088	-1.5809	1.5016	0.991714
HCC1_AGTTCGACATGGCCCA-1	HCC1	0	T cell	T cell_0	T cell_0#HCC1	1.41081	-3.88573	-7.96756	-3.1994	-0.385969	-3.0236	-1.20386
HCC1_AGTTCGAGTCTTTCAT-1	HCC1	Scissor+	Hepatocyte	Hepatocyte_Scissor+	Hepatocyte_Scissor+#HCC1	0.316407	-2.59625	-4.12914	-0.864167	-0.328595	-0.455518	3.35794
HCC1_ATACCGAAGACGGTTG-1	HCC1	Scissor+	T cell	T cell_Scissor+	T cell_Scissor+#HCC1	4.55544	2.49583	3.44291	3.14203	5.04417	0.215531	0.772207
HCC1_ATACCGAAGCGATGCA-1	HCC1	0	T cell	T cell_0	T cell_0#HCC1	3.49597	-0.0448244	-2.06276	-0.962309	-1.15998	1.33991	0.0585029
HCC1_ATACCGAAGGGAGGCA-1	HCC1	Scissor+	Macrophage	Macrophage_Scissor+	Macrophage_Scissor+#HCC1	1.36385	-0.511645	1.25834	1.20293	0.148897	1.96357	2.80143
HCC1_ATACCGACAATAACCC-1	HCC1	Scissor-	Fibroblast	Fibroblast_Scissor-	Fibroblast_Scissor-#HCC1	0.884321	0.665872	-3.51491	-2.16886	-0.777354	1.13755	2.29881
HCC1_ATACCGACACGTATAC-1	HCC1	0	Macrophage	Macrophage_0	Macrophage_0#HCC1	-5.08642	-0.33739	-4.78887	-2.7556	-3.27413	2.43675	4.66602
HCC1_ATACCGACATGGTGGA-1	HCC1	Scissor-	Fibroblast	Fibroblast_Scissor-	Fibroblast_Scissor-#HCC1	0.631418	1.56408	-4.88876	-2.46316	-1.77177	-0.769246	2.9139
HCC1_ATACCGAGTATCCCAA-1	HCC1	0	Macrophage	Macrophage_0	Macrophage_0#HCC1	-1.42036	-2.50584	-3.77315	-4.07884	-2.72346	1.58335	5.34701
HCC1_ATACCGAGTTTGTGGT-1	HCC1	Scissor-	Fibroblast	Fibroblast_Scissor-	Fibroblast_Scissor-#HCC1	-1.49343	0.227758	-5.60238	-2.53037	-2.83107	2.27943	2.68657
HCC1_ATACCGATCAGGACGA-1	HCC1	Scissor-	Macrophage	Macrophage_Scissor-	Macrophage_Scissor-#HCC1	-3.86714	0.0276906	-4.42041	-1.92963	5.37122	3.75818	1.77948
HCC1_ATACCGATCATCTACT-1	HCC1	Scissor-	T cell	T cell_Scissor-	T cell_Scissor-#HCC1	2.35562	-0.245496	-3.04937	-1.1865	1.96209	1.72291	-0.152221
HCC1_ATACCTTAGACTTGTC-1	HCC1	0	NK	NK_0	NK_0#HCC1	2.84592	-1.11566	-2.51467	-1.9386	-1.23254	-3.18284	-0.28679
HCC1_ATACCTTAGCATGGGT-1	HCC1	0	NK	NK_0	NK_0#HCC1	2.12769	-1.69806	-5.73853	-3.73215	-2.45057	-3.80017	-3.70471
HCC1_ATACCTTAGTTGTCAC-1	HCC1	Scissor-	Macrophage	Macrophage_Scissor-	Macrophage_Scissor-#HCC1	-4.02801	-2.01007	-5.83931	-3.65359	4.88361	-1.63089	2.4173
HCC1_ATACCTTCAACCGTGC-1	HCC1	Scissor+	T cell	T cell_Scissor+	T cell_Scissor+#HCC1	1.87809	1.47312	2.30376	0.291986	-0.403545	0.477705	-0.836296
HCC1_ATACCTTCAATACGAA-1	HCC1	Scissor-	Macrophage	Macrophage_Scissor-	Macrophage_Scissor-#HCC1	-5.65929	-3.43027	-7.04859	-2.37682	-0.416509	-1.405	2.19625
HCC1_ATACCTTCACAACCGC-1	HCC1	0	Macrophage	Macrophage_0	Macrophage_0#HCC1	-1.96446	-0.991492	-5.25882	-2.6499	0.301362	-0.466625	4.50106
HCC1_ATACCTTCAGCTATAC-1	HCC1	0	T cell	T cell_0	T cell_0#HCC1	4.61321	-2.48421	-5.34827	-4.10336	4.14748	-2.58736	-1.20069
HCC1_ATACCTTGTAAGTTGA-1	HCC1	Scissor-	T cell	T cell_Scissor-	T cell_Scissor-#HCC1	5.07813	1.49814	-2.33421	0.952106	1.31287	0.624444	4.26703
HCC1_ATACCTTGTAATTAGG-1	HCC1	Scissor+	Macrophage	Macrophage_Scissor+	Macrophage_Scissor+#HCC1	-8.61468	0.03618	-4.84837	-0.498125	2.66516	1.53492	7.19515
HCC1_ATACCTTGTCAGTCCG-1	HCC1	Scissor-	T cell	T cell_Scissor-	T cell_Scissor-#HCC1	2.15542	-0.696528	-3.38601	1.17523	-1.66925	-3.41718	-3.91274
HCC1_ATACCTTGTCCAATCA-1	HCC1	0	Macrophage	Macrophage_0	Macrophage_0#HCC1	-3.82994	-2.29197	-4.438	-2.18162	1.04731	1.47069	4.21609
HCC1_ATACCTTGTCTCACGG-1	HCC1	0	T cell	T cell_0	T cell_0#HCC1	7.05248	-1.01346	-3.78424	-1.90265	0.810707	-2.18837	0.340849
HCC1_ATACCTTTCCCAAGTA-1	HCC1	0	Macrophage	Macrophage_0	Macrophage_0#HCC1	-6.48039	1.31257	-2.34507	-0.195087	2.15798	1.75196	7.61068
HCC1_ATACCTTTCCGTGGCA-1	HCC1	0	Macrophage	Macrophage_0	Macrophage_0#HCC1	-2.89536	0.930315	-2.75349	-1.38377	1.08244	5.19477	6.27532
HCC1_ATACTTCAGCTCGGCT-1	HCC1	Scissor-	Hepatocyte	Hepatocyte_Scissor-	Hepatocyte_Scissor-#HCC1	2.07586	-3.58601	-11.5795	-6.15345	-3.34991	1.29626	5.71477
HCC1_ATACTTCAGGTGAGCT-1	HCC1	Scissor-	Macrophage	Macrophage_Scissor-	Macrophage_Scissor-#HCC1	-4.44767	-2.13033	-8.98503	-3.17903	6.18304	-1.13167	3.35667
HCC1_ATACTTCAGTTCATGC-1	HCC1	Scissor-	Macrophage	Macrophage_Scissor-	Macrophage_Scissor-#HCC1	-8.27278	-1.48995	-4.69271	-1.76016	0.439694	1.65551	4.13306
HCC1_ATACTTCCAAGAGGCT-1	HCC1	0	Macrophage	Macrophage_0	Macrophage_0#HCC1	-5.61019	-0.534124	-8.64905	-0.713422	1.37236	-0.386154	3.2281
HCC1_ATACTTCGTACCCGAC-1	HCC1	0	Macrophage	Macrophage_0	Macrophage_0#HCC1	-4.40053	-0.270228	-4.38165	-1.2788	2.24239	1.68228	2.86901
HCC1_ATACTTCGTACGATGG-1	HCC1	Scissor+	B cell	B cell_Scissor+	B cell_Scissor+#HCC1	5.45095	-0.9645	-8.17132	-1.1958	-2.41766	-3.1406	-0.947071
HCC1_ATACTTCGTCTTTATC-1	HCC1	Scissor+	Hepatocyte	Hepatocyte_Scissor+	Hepatocyte_Scissor+#HCC1	-2.30884	-1.02668	-8.66683	-4.14056	-2.20932	1.51708	7.30385
HCC1_ATACTTCTCAGCTGTA-1	HCC1	0	NK	NK_0	NK_0#HCC1	6.23695	-1.62237	-1.78908	0.857247	5.18605	-0.251858	0.890364
HCC1_ATAGACCAGAGTATAC-1	HCC1	0	Macrophage	Macrophage_0	Macrophage_0#HCC1	-4.16679	-1.88218	-2.60272	-0.616994	-0.3773	4.98112	6.33368
HCC1_ATAGACCAGATAGCTA-1	HCC1	Scissor-	Macrophage	Macrophage_Scissor-	Macrophage_Scissor-#HCC1	-3.98643	-0.888179	-4.79607	-2.34205	3.40875	1.81946	5.08642
HCC1_ATAGACCCACAAGTGG-1	HCC1	0	Macrophage	Macrophage_0	Macrophage_0#HCC1	-5.6862	-0.335134	-3.34679	-2.9109	-0.540115	1.61753	6.35423
HCC1_ATAGACCCAGCAGAAC-1	HCC1	0	Macrophage	Macrophage_0	Macrophage_0#HCC1	-1.45172	-4.26763	-14.0267	-6.87549	-3.82943	-5.94709	-1.30723
HCC1_ATAGACCCATTCGATG-1	HCC1	Scissor-	Macrophage	Macrophage_Scissor-	Macrophage_Scissor-#HCC1	0.51614	-0.270413	-3.17927	-1.76887	4.8411	3.89932	3.07582
HCC1_ATAGACCGTCAACCTA-1	HCC1	Scissor+	Macrophage	Macrophage_Scissor+	Macrophage_Scissor+#HCC1	-4.17069	0.530959	-0.99554	0.986439	2.52012	3.23574	4.2275
HCC1_ATAGACCGTCTCGGGT-1	HCC1	Scissor-	NK	NK_Scissor-	NK_Scissor-#HCC1	5.1544	-0.659232	-2.90214	-0.567645	2.84483	-0.101247	-2.56253
HCC1_ATAGACCGTCTTGAAC-1	HCC1	0	Macrophage	Macrophage_0	Macrophage_0#HCC1	0.0828941	-2.83805	-5.42981	-4.2922	-1.36955	2.54941	1.43559
HCC1_ATAGACCGTGGCTGAA-1	HCC1	0	NK	NK_0	NK_0#HCC1	4.0067	-0.169174	-4.94878	-2.31724	-0.335929	-1.95448	0.000637255
HCC1_ATAGACCTCGGATACT-1	HCC1	0	Macrophage	Macrophage_0	Macrophage_0#HCC1	1.01721	-2.1751	-6.72363	-3.18995	6.57167	0.121324	4.3975
HCC1_ATAGAGAAGAGAAGGT-1	HCC1	0	NK	NK_0	NK_0#HCC1	4.58427	-0.663389	-2.99641	-0.898773	3.99661	-2.4427	-1.2839
HCC1_ATAGAGAAGCAATTCC-1	HCC1	Scissor+	Macrophage	Macrophage_Scissor+	Macrophage_Scissor+#HCC1	-8.03536	-0.453112	-2.80434	-0.205698	2.23284	3.92206	7.58698
HCC1_ATAGAGAAGTTACGTC-1	HCC1	Scissor+	T cell	T cell_Scissor+	T cell_Scissor+#HCC1	2.15166	2.79564	4.06154	2.88145	4.06268	2.19273	2.22933
HCC1_ATAGAGACAATAGTGA-1	HCC1	0	T cell	T cell_0	T cell_0#HCC1	2.75764	-4.07619	-5.44768	-3.06907	-1.12049	-2.89369	-1.51508
HCC1_ATAGAGACACAATGCT-1	HCC1	0	Macrophage	Macrophage_0	Macrophage_0#HCC1	-6.96161	0.77111	-2.74987	-2.45706	1.00807	3.55653	8.51686
HCC1_ATAGAGACAGGGTCTC-1	HCC1	Scissor+	Macrophage	Macrophage_Scissor+	Macrophage_Scissor+#HCC1	-8.36489	-0.967355	-4.6762	-2.05488	-0.90808	2.42742	4.75195
HCC1_ATAGAGAGTCCAGCGT-1	HCC1	Scissor+	B cell	B cell_Scissor+	B cell_Scissor+#HCC1	4.45555	-1.55349	-7.15699	-5.57362	-0.827309	-2.46251	-1.82773
HCC1_ATAGAGAGTCCTACGG-1	HCC1	Scissor-	Macrophage	Macrophage_Scissor-	Macrophage_Scissor-#HCC1	-4.34742	-0.013244	-7.94625	-2.10619	-1.52003	-0.380764	4.72081
HCC1_ATAGAGAGTGATAGAT-1	HCC1	Scissor-	NK	NK_Scissor-	NK_Scissor-#HCC1	2.9703	1.56386	-4.45285	-1.27668	-3.11081	-2.25594	-1.55932
HCC1_ATAGAGAGTGCTGTCG-1	HCC1	Scissor-	Macrophage	Macrophage_Scissor-	Macrophage_Scissor-#HCC1	-9.43789	-0.191769	-3.14879	-2.31635	-2.19775	4.26606	5.94923
HCC1_ATAGAGATCACTCACC-1	HCC1	Scissor-	NK	NK_Scissor-	NK_Scissor-#HCC1	2.0386	-1.96785	-6.04173	-3.56465	3.17133	-1.99755	-4.41718
HCC1_ATAGAGATCGGACTGC-1	HCC1	Scissor+	Macrophage	Macrophage_Scissor+	Macrophage_Scissor+#HCC1	-5.27292	-1.42454	-3.98511	-3.19414	3.74263	0.98435	1.58724
HCC1_ATAGAGATCTTCCTAA-1	HCC1	Scissor+	Macrophage	Macrophage_Scissor+	Macrophage_Scissor+#HCC1	-6.57718	-1.78387	-4.57372	-1.94472	0.586556	-1.04519	7.04989
HCC1_ATAGAGATCTTGGTGA-1	HCC1	0	Macrophage	Macrophage_0	Macrophage_0#HCC1	-2.5173	0.930355	-5.86575	-1.93015	4.8174	2.00504	3.40519
HCC1_ATAGGCTAGCACCCAC-1	HCC1	0	Macrophage	Macrophage_0	Macrophage_0#HCC1	-6.02035	0.114368	-4.89145	-1.2054	-1.3753	1.34642	4.33246
HCC1_ATAGGCTAGCGACTAG-1	HCC1	Scissor-	Fibroblast	Fibroblast_Scissor-	Fibroblast_Scissor-#HCC1	-0.697607	1.36281	-6.33841	-4.29746	-2.78274	-0.364281	2.144
HCC1_ATAGGCTGTACCTAAC-1	HCC1	Scissor-	T cell	T cell_Scissor-	T cell_Scissor-#HCC1	3.78371	0.0368568	-1.27334	1.13148	-0.462246	-2.23809	0.950676
HCC1_ATAGGCTGTATAGGAT-1	HCC1	Scissor-	Macrophage	Macrophage_Scissor-	Macrophage_Scissor-#HCC1	-5.2015	-0.264378	-5.05378	-0.933111	-1.70874	0.995131	6.36653
HCC1_ATAGGCTGTCGAGTTT-1	HCC1	0	Macrophage	Macrophage_0	Macrophage_0#HCC1	-5.70009	-2.7156	-3.46723	-1.8203	-1.53321	2.11727	6.20996
HCC1_ATAGGCTGTGGTAACG-1	HCC1	Scissor-	T cell	T cell_Scissor-	T cell_Scissor-#HCC1	1.98635	-0.104485	-2.4287	-0.43276	1.14563	-0.0375466	2.53473
HCC1_ATAGGCTGTGGTAATA-1	HCC1	0	T cell	T cell_0	T cell_0#HCC1	4.23694	-0.119555	-4.48271	-2.17008	-1.178	-0.81471	-0.261423
HCC1_ATAGGCTGTTTGTTGG-1	HCC1	Scissor-	T cell	T cell_Scissor-	T cell_Scissor-#HCC1	-0.893959	0.616886	-4.33083	0.404535	-0.147205	0.586129	0.833041
HCC1_ATAGGCTTCCCGAACG-1	HCC1	Scissor+	Macrophage	Macrophage_Scissor+	Macrophage_Scissor+#HCC1	-3.93741	-1.05627	-4.55428	-3.19206	4.26096	1.96189	1.99721
HCC1_ATAGGCTTCGCTTTAT-1	HCC1	Scissor+	Macrophage	Macrophage_Scissor+	Macrophage_Scissor+#HCC1	-7.05145	-1.91746	-5.0194	-1.01555	-2.78944	0.85523	4.81632
HCC1_ATAGGCTTCTCCCTAG-1	HCC1	Scissor+	Macrophage	Macrophage_Scissor+	Macrophage_Scissor+#HCC1	-9.17221	-1.69576	-6.60477	-2.06532	2.22814	0.740142	3.37025
HCC1_ATAGGCTTCTTCCGTG-1	HCC1	0	Macrophage	Macrophage_0	Macrophage_0#HCC1	4.81139	-0.71804	-4.69144	-1.2558	4.08508	1.56136	1.44932
HCC1_ATATCCTAGTCTTGGT-1	HCC1	Scissor-	Macrophage	Macrophage_Scissor-	Macrophage_Scissor-#HCC1	-0.411918	-2.0382	-4.99719	-3.92078	-1.27391	0.764496	0.932978
HCC1_ATATCCTAGTGCACCC-1	HCC1	0	T cell	T cell_0	T cell_0#HCC1	2.85576	-0.501606	-6.20752	-3.35323	-4.9284	-2.97598	1.11921
HCC1_ATATCCTCAAATAGCA-1	HCC1	0	Macrophage	Macrophage_0	Macrophage_0#HCC1	-2.88983	-3.23103	-5.69718	-3.94899	2.2007	1.30088	4.17559
HCC1_ATATCCTCACTGGACC-1	HCC1	0	Macrophage	Macrophage_0	Macrophage_0#HCC1	-5.37911	1.14107	-3.99375	-1.80717	-2.36168	-0.753481	3.39904
HCC1_ATATCCTCATCATCCC-1	HCC1	Scissor+	T cell	T cell_Scissor+	T cell_Scissor+#HCC1	3.03227	3.37125	-2.79324	0.39569	1.14528	-1.62782	0.114417
HCC1_ATATCCTGTCATCGGC-1	HCC1	0	Macrophage	Macrophage_0	Macrophage_0#HCC1	-3.34094	-0.885397	-2.35021	-2.95695	2.08685	4.4765	8.12407
HCC1_ATATCCTTCGGCATAT-1	HCC1	Scissor-	Macrophage	Macrophage_Scissor-	Macrophage_Scissor-#HCC1	-7.19385	-0.820278	-2.99707	-1.82932	-0.683687	4.42412	5.44259
HCC1_ATCACAGCAGTTGCGC-1	HCC1	0	Hepatocyte	Hepatocyte_0	Hepatocyte_0#HCC1	1.94593	-1.7963	-7.9126	-4.47782	-3.66688	0.723274	6.02892
HCC1_ATCACAGGTAGCTGTT-1	HCC1	Scissor-	Macrophage	Macrophage_Scissor-	Macrophage_Scissor-#HCC1	-4.6755	0.467764	-5.05333	-2.39466	-1.15627	0.633897	4.88735
HCC1_ATCACAGTCAGCCTTC-1	HCC1	0	T cell	T cell_0	T cell_0#HCC1	3.37813	1.30923	-2.22049	1.5038	-1.00429	-2.11109	1.37234
HCC1_ATCACGAAGAATCCCT-1	HCC1	Scissor+	Macrophage	Macrophage_Scissor+	Macrophage_Scissor+#HCC1	-5.56305	-0.665751	-2.96261	-1.69276	-0.327738	1.29244	6.46799
HCC1_ATCACGAAGTATGACA-1	HCC1	0	NK	NK_0	NK_0#HCC1	3.53127	1.34245	-4.94487	-3.49604	-1.44119	-1.27321	-2.9062
HCC1_ATCACGACACTCGATA-1	HCC1	0	T cell	T cell_0	T cell_0#HCC1	5.82474	0.601936	-4.606	-2.53096	1.1245	-0.401874	-1.38434
HCC1_ATCACGACAGATCATC-1	HCC1	0	Macrophage	Macrophage_0	Macrophage_0#HCC1	-6.5843	-0.869326	-3.87407	0.270787	5.4781	2.32002	5.98738
HCC1_ATCACGACAGCGAGTA-1	HCC1	0	NK	NK_0	NK_0#HCC1	3.94757	-1.89608	-1.11361	0.571498	2.0903	-0.717855	-2.9029
HCC1_ATCACGACATGACTTG-1	HCC1	Scissor+	Macrophage	Macrophage_Scissor+	Macrophage_Scissor+#HCC1	-1.3455	0.211251	-0.118305	-0.132586	-1.21483	3.84663	1.11612
HCC1_ATCACGAGTATTGCCA-1	HCC1	0	Hepatocyte	Hepatocyte_0	Hepatocyte_0#HCC1	1.62667	-2.92739	-10.756	-5.57687	-3.3376	0.266662	6.10247
HCC1_ATCACGAGTATTGGCT-1	HCC1	0	NK	NK_0	NK_0#HCC1	6.11541	-2.1877	-6.27925	-2.75534	-3.82005	-2.57512	-1.12766
HCC1_ATCACGAGTGAGTTTC-1	HCC1	Scissor-	Macrophage	Macrophage_Scissor-	Macrophage_Scissor-#HCC1	1.9943	-1.4683	-6.0408	-1.37517	4.69292	0.849681	0.614821
HCC1_ATCACGAGTTCAATCG-1	HCC1	Scissor+	Macrophage	Macrophage_Scissor+	Macrophage_Scissor+#HCC1	-1.9407	-2.09155	-10.3402	-3.69305	-2.56453	0.813006	1.05474
HCC1_ATCACGATCAAACCCA-1	HCC1	Scissor+	Macrophage	Macrophage_Scissor+	Macrophage_Scissor+#HCC1	-2.67239	0.556588	-2.87724	-2.97451	-1.20618	2.61208	5.34075
HCC1_ATCACTTAGGTCCCTG-1	HCC1	0	Macrophage	Macrophage_0	Macrophage_0#HCC1	-6.57168	-0.43089	-3.00252	-1.7453	-2.3336	2.58976	7.07269
HCC1_ATCACTTCACTATCGA-1	HCC1	Scissor-	T cell	T cell_Scissor-	T cell_Scissor-#HCC1	4.51528	1.53827	-4.7487	0.0265805	-0.848068	-0.506687	2.32525
HCC1_ATCACTTCATCTCCCA-1	HCC1	Scissor+	Macrophage	Macrophage_Scissor+	Macrophage_Scissor+#HCC1	-8.19701	-2.15287	-3.82991	-2.68318	-2.16544	2.69039	5.83237
HCC1_ATCACTTGTCTGTTAG-1	HCC1	Scissor+	Macrophage	Macrophage_Scissor+	Macrophage_Scissor+#HCC1	-7.27084	-0.947864	-3.19001	-2.35382	-1.01221	1.10408	4.62725
HCC1_ATCACTTGTGCTGTCG-1	HCC1	Scissor-	Macrophage	Macrophage_Scissor-	Macrophage_Scissor-#HCC1	-6.10886	-1.90279	-3.32394	-2.04951	-0.647555	4.23982	7.14186
HCC1_ATCAGGTCACGGGCTT-1	HCC1	0	T cell	T cell_0	T cell_0#HCC1	0.789383	0.880182	-2.60059	1.81477	0.887863	-1.33216	-0.193627
HCC1_ATCAGGTCATGCGGTC-1	HCC1	Scissor+	Macrophage	Macrophage_Scissor+	Macrophage_Scissor+#HCC1	-6.41355	-1.05813	-5.65663	-3.23366	-2.60575	0.720474	3.44709
HCC1_ATCAGGTGTCGGCACT-1	HCC1	0	T cell	T cell_0	T cell_0#HCC1	0.513637	0.704465	-3.23998	-0.842418	2.23615	-1.26713	-0.672667
HCC1_ATCAGGTGTGGAAGTC-1	HCC1	0	Macrophage	Macrophage_0	Macrophage_0#HCC1	-0.0155382	0.254407	-6.27518	-2.81172	5.59275	0.580726	3.89007
HCC1_ATCAGGTTCAAGCGTT-1	HCC1	Scissor+	Hepatocyte	Hepatocyte_Scissor+	Hepatocyte_Scissor+#HCC1	0.883847	-3.06057	-12.6264	-6.2988	-2.42894	-0.943437	-0.019087
HCC1_ATCAGGTTCACCGCTT-1	HCC1	Scissor-	Macrophage	Macrophage_Scissor-	Macrophage_Scissor-#HCC1	1.24115	-2.58644	-7.1496	-2.72315	2.76529	0.615888	2.37959
HCC1_ATCAGGTTCCCACAGG-1	HCC1	Scissor-	T cell	T cell_Scissor-	T cell_Scissor-#HCC1	2.61079	-0.254803	-3.89481	1.42082	-3.148	-3.87239	-0.268188
HCC1_ATCAGGTTCCCATTCG-1	HCC1	0	Macrophage	Macrophage_0	Macrophage_0#HCC1	-5.89705	-2.21568	-6.04247	-3.03937	-0.488868	2.7424	7.89115
HCC1_ATCATTCAGAAGAGCA-1	HCC1	Scissor+	Macrophage	Macrophage_Scissor+	Macrophage_Scissor+#HCC1	-9.92813	-1.65803	-4.81311	-3.12855	-1.12742	2.26587	8.00385
HCC1_ATCATTCAGCATATGA-1	HCC1	Scissor-	Macrophage	Macrophage_Scissor-	Macrophage_Scissor-#HCC1	-2.26104	-1.68628	-2.29957	-2.09865	0.0270991	1.97326	7.71136
HCC1_ATCATTCAGTTCTCTT-1	HCC1	0	Macrophage	Macrophage_0	Macrophage_0#HCC1	-4.20957	-0.409007	-3.30396	-1.06919	-2.20433	4.22779	3.13476
HCC1_ATCATTCCACCTGATA-1	HCC1	0	Macrophage	Macrophage_0	Macrophage_0#HCC1	-5.24836	-0.668969	-3.80496	-2.23745	0.304948	1.71905	5.59497
HCC1_ATCATTCCACGACGCT-1	HCC1	Scissor+	Macrophage	Macrophage_Scissor+	Macrophage_Scissor+#HCC1	-6.21763	-1.51502	-3.90494	-0.762731	2.63256	2.98569	7.39293
HCC1_ATCATTCGTAGCCCTG-1	HCC1	0	Macrophage	Macrophage_0	Macrophage_0#HCC1	-1.80399	-2.08122	-5.20335	-3.78444	4.56484	2.49409	1.89455
HCC1_ATCATTCGTCCATAGT-1	HCC1	Scissor+	Macrophage	Macrophage_Scissor+	Macrophage_Scissor+#HCC1	-6.55778	-1.05711	-4.26283	-1.65384	2.48345	2.31713	4.33942
HCC1_ATCATTCTCGATTCCC-1	HCC1	Scissor-	Fibroblast	Fibroblast_Scissor-	Fibroblast_Scissor-#HCC1	1.28187	-0.491014	-3.82997	-2.68328	-0.620216	-0.367061	1.88485
HCC1_ATCATTCTCGCCCAGA-1	HCC1	Scissor-	Macrophage	Macrophage_Scissor-	Macrophage_Scissor-#HCC1	2.5938	-0.775609	-3.71866	-2.9355	-1.05967	3.06748	8.56473
HCC1_ATCATTCTCGTCCTTG-1	HCC1	Scissor+	Macrophage	Macrophage_Scissor+	Macrophage_Scissor+#HCC1	2.26941	1.22633	-2.13574	-0.319474	3.79903	1.47868	4.70215
HCC1_ATCCACCAGTTGCGAG-1	HCC1	0	NK	NK_0	NK_0#HCC1	2.09215	1.01697	-3.34281	-0.757809	1.94561	-0.816072	0.543043
HCC1_ATCCACCCAAGAGTGC-1	HCC1	0	T cell	T cell_0	T cell_0#HCC1	0.724816	-0.292187	-2.54887	0.0222678	1.01965	0.203703	2.20681
HCC1_ATCCACCCAAGCACAG-1	HCC1	0	T cell	T cell_0	T cell_0#HCC1	2.86535	-1.88413	-2.3709	-0.078984	3.29527	-1.02793	-2.62908
HCC1_ATCCACCCAGCACAGA-1	HCC1	Scissor+	Macrophage	Macrophage_Scissor+	Macrophage_Scissor+#HCC1	-9.38538	-1.26177	-3.67532	-2.94543	-0.624363	1.77562	6.80692
HCC1_ATCCACCCAGTGGTGA-1	HCC1	Scissor+	Macrophage	Macrophage_Scissor+	Macrophage_Scissor+#HCC1	-7.27656	-2.36643	-4.6884	-0.852909	2.48227	1.16193	7.34256
HCC1_ATCCACCCATCATGAC-1	HCC1	0	Macrophage	Macrophage_0	Macrophage_0#HCC1	0.776812	1.35085	-2.54511	-0.181164	-0.172902	2.59356	4.08888
HCC1_ATCCACCGTAGCTCGC-1	HCC1	Scissor+	T cell	T cell_Scissor+	T cell_Scissor+#HCC1	3.30327	-0.987579	-0.380289	-0.940691	-1.24994	-1.81053	1.06785
HCC1_ATCCACCGTCCCTGTT-1	HCC1	Scissor-	Hepatocyte	Hepatocyte_Scissor-	Hepatocyte_Scissor-#HCC1	-1.08205	-4.83425	-14.5983	-7.64291	-4.84696	-3.67717	3.16089
HCC1_ATCCACCTCAAGCGTT-1	HCC1	Scissor+	Macrophage	Macrophage_Scissor+	Macrophage_Scissor+#HCC1	-7.03678	-1.95121	-8.54349	-3.78887	-4.21467	0.199094	3.01278
HCC1_ATCCACCTCGTGGCGT-1	HCC1	Scissor+	Macrophage	Macrophage_Scissor+	Macrophage_Scissor+#HCC1	-1.10413	-1.7868	-8.06757	-2.01056	-1.17061	-1.23372	0.134219
HCC1_ATCCATTAGAGTCAGC-1	HCC1	Scissor+	Macrophage	Macrophage_Scissor+	Macrophage_Scissor+#HCC1	-8.55111	-0.738644	-4.68047	-1.42747	-1.56489	-0.404377	6.66871
HCC1_ATCCATTAGATGCGAC-1	HCC1	Scissor-	T cell	T cell_Scissor-	T cell_Scissor-#HCC1	-0.859989	0.441803	-4.02033	0.928142	1.27908	-1.18057	4.34216
HCC1_ATCCATTAGCTAAGTA-1	HCC1	Scissor+	Hepatocyte	Hepatocyte_Scissor+	Hepatocyte_Scissor+#HCC1	-0.163871	-0.915836	-9.85726	-4.48438	-2.15632	-0.533283	4.47834
HCC1_ATCCATTAGCTACTAC-1	HCC1	0	Macrophage	Macrophage_0	Macrophage_0#HCC1	2.5259	0.00708303	-0.812439	-1.11114	-1.06186	2.72469	2.38017
HCC1_ATCCATTAGCTCCCTT-1	HCC1	Scissor-	Macrophage	Macrophage_Scissor-	Macrophage_Scissor-#HCC1	-8.31196	0.232876	-4.02091	-3.01833	1.67765	0.434881	6.59137
HCC1_ATCCATTAGTTTAGGA-1	HCC1	Scissor-	Macrophage	Macrophage_Scissor-	Macrophage_Scissor-#HCC1	-9.08575	1.34189	-3.09125	0.0496181	0.924612	2.99961	5.56503
HCC1_ATCCATTCAGTAGGAC-1	HCC1	Scissor-	Macrophage	Macrophage_Scissor-	Macrophage_Scissor-#HCC1	-2.79156	-2.44752	-7.49277	-2.77312	0.536941	0.962122	2.28114
HCC1_ATCCATTCAGTCAACT-1	HCC1	Scissor+	NK	NK_Scissor+	NK_Scissor+#HCC1	2.42345	1.16555	-2.56979	2.69492	-0.76268	1.2153	3.23625
HCC1_ATCCATTCATGGTACT-1	HCC1	0	Macrophage	Macrophage_0	Macrophage_0#HCC1	-5.8256	-1.75899	-7.55358	-3.46628	0.68821	1.4616	9.1331
HCC1_ATCCATTGTACCCGAC-1	HCC1	0	Macrophage	Macrophage_0	Macrophage_0#HCC1	-3.49936	0.214974	-5.17188	-1.64805	-0.717468	1.84425	3.90102
HCC1_ATCCATTGTAGCGCCT-1	HCC1	Scissor-	Macrophage	Macrophage_Scissor-	Macrophage_Scissor-#HCC1	-2.50299	-3.00576	-10.3444	-1.274	-1.66565	0.539048	0.133407
HCC1_ATCCATTGTCAGTTTG-1	HCC1	Scissor-	T cell	T cell_Scissor-	T cell_Scissor-#HCC1	-0.515823	0.25951	-4.62743	-3.07344	-0.32477	-0.719221	1.18961
HCC1_ATCCATTGTCTGTCAA-1	HCC1	0	Macrophage	Macrophage_0	Macrophage_0#HCC1	-4.14476	-2.97601	-4.62416	-3.23675	0.311918	0.184019	2.68264
HCC1_ATCCATTGTGACCTGC-1	HCC1	Scissor-	T cell	T cell_Scissor-	T cell_Scissor-#HCC1	2.64177	0.338346	-4.36985	1.05806	-1.80014	-0.876478	2.1618
HCC1_ATCCATTGTGCAGGAT-1	HCC1	Scissor+	Macrophage	Macrophage_Scissor+	Macrophage_Scissor+#HCC1	-4.68091	-0.966862	-6.11624	-2.72009	-2.5429	1.92241	2.84057
HCC1_ATCCATTTCAGGAAAT-1	HCC1	0	NK	NK_0	NK_0#HCC1	2.77874	0.283353	-3.86188	-4.05377	5.11977	-3.48758	-4.74188
HCC1_ATCCATTTCGTTCAGA-1	HCC1	0	Macrophage	Macrophage_0	Macrophage_0#HCC1	0.911843	-0.490709	-3.9198	-1.66733	3.35693	2.38904	2.82375
HCC1_ATCCCTGAGACCAAGC-1	HCC1	0	T cell	T cell_0	T cell_0#HCC1	5.48551	-2.09669	-4.38118	-3.03651	0.7498	-1.87749	4.75746
HCC1_ATCCCTGAGAGCAAGA-1	HCC1	0	Macrophage	Macrophage_0	Macrophage_0#HCC1	-5.94661	-2.82848	-7.12737	-4.20813	1.24281	1.64563	2.19422
HCC1_ATCCCTGAGCTCGCAC-1	HCC1	0	NK	NK_0	NK_0#HCC1	5.97172	-0.941909	-3.69229	-3.56685	-2.38104	-2.56965	-2.03955
HCC1_ATCCCTGAGGCTCTAT-1	HCC1	Scissor-	Macrophage	Macrophage_Scissor-	Macrophage_Scissor-#HCC1	-9.09303	1.99407	-5.10111	0.883362	-1.04834	1.34905	4.15184
HCC1_ATCCCTGCAACATACC-1	HCC1	0	T cell	T cell_0	T cell_0#HCC1	1.38678	1.66315	-3.99932	-0.839933	-3.64357	-1.33825	1.1514
HCC1_ATCCCTGCACACAGCC-1	HCC1	0	NK	NK_0	NK_0#HCC1	5.32566	-0.887604	-1.45074	-3.42252	-1.23095	-3.9169	-3.43853
HCC1_ATCCCTGCAGTGCCTG-1	HCC1	Scissor-	Macrophage	Macrophage_Scissor-	Macrophage_Scissor-#HCC1	-2.5667	0.228661	-5.79583	-1.70662	3.10196	3.14308	4.80597
HCC1_ATCCCTGGTCGGATTT-1	HCC1	0	B cell	B cell_0	B cell_0#HCC1	2.4488	-4.49978	-12.3857	-4.87855	-2.92515	-3.78309	-4.22297
HCC1_ATCCCTGGTGCTCGTG-1	HCC1	0	Macrophage	Macrophage_0	Macrophage_0#HCC1	-2.27684	-0.938272	-6.89799	-4.32957	2.14524	0.00647252	2.93653
HCC1_ATCCCTGGTTCGAGCC-1	HCC1	0	T cell	T cell_0	T cell_0#HCC1	0.669773	-0.3964	-4.42538	-2.21072	-0.0155222	1.05988	-1.57678
HCC1_ATCCCTGTCGAGTACT-1	HCC1	0	Macrophage	Macrophage_0	Macrophage_0#HCC1	-5.52305	-1.42409	-3.64297	-2.11984	-2.54339	3.17689	2.72097
HCC1_ATCCCTGTCTCTCGCA-1	HCC1	0	T cell	T cell_0	T cell_0#HCC1	2.19385	0.228573	-3.02225	-2.07452	-2.30818	0.745603	1.08139
HCC1_ATCCGTCAGAGGTGCT-1	HCC1	0	NK	NK_0	NK_0#HCC1	3.08526	-2.69185	-6.5938	-2.71866	-3.7392	-2.55993	-0.681284
HCC1_ATCCGTCAGGAAGTGA-1	HCC1	Scissor-	Macrophage	Macrophage_Scissor-	Macrophage_Scissor-#HCC1	-7.55547	-0.394104	-5.1293	-3.28148	-2.53323	2.13818	5.4197
HCC1_ATCCGTCCAAGTTTGC-1	HCC1	0	Macrophage	Macrophage_0	Macrophage_0#HCC1	-7.49188	1.72173	-3.63132	-2.25279	-1.16265	4.92677	7.28991
HCC1_ATCCGTCCAATAGAGT-1	HCC1	Scissor+	Macrophage	Macrophage_Scissor+	Macrophage_Scissor+#HCC1	-8.61649	-0.258142	-4.26943	-0.996899	3.03278	3.11633	4.05414
HCC1_ATCCGTCCATTGACTG-1	HCC1	0	Macrophage	Macrophage_0	Macrophage_0#HCC1	-3.22331	-0.542952	-2.46535	-1.05969	5.0407	2.58225	4.76719
HCC1_ATCCGTCGTCTACAAC-1	HCC1	0	Macrophage	Macrophage_0	Macrophage_0#HCC1	-4.23981	-3.174	-6.43808	-3.88443	-1.26842	2.4138	2.86292
HCC1_ATCCGTCGTCTTTCTA-1	HCC1	Scissor-	Macrophage	Macrophage_Scissor-	Macrophage_Scissor-#HCC1	0.534593	1.26091	-2.00416	0.517915	4.60278	4.1472	4.2065
HCC1_ATCCGTCTCAGCTCTC-1	HCC1	0	Macrophage	Macrophage_0	Macrophage_0#HCC1	-1.52061	-0.507682	-8.9803	-3.29176	-2.38245	-2.81898	-0.553301
HCC1_ATCCTATAGACTTCCA-1	HCC1	0	Macrophage	Macrophage_0	Macrophage_0#HCC1	-5.95743	-1.21694	-2.7898	-1.83547	4.03335	2.51018	6.45366
HCC1_ATCCTATAGAGCCATG-1	HCC1	Scissor-	Macrophage	Macrophage_Scissor-	Macrophage_Scissor-#HCC1	1.18787	1.50378	-3.43563	-0.589921	-0.980291	0.00402313	3.7952
HCC1_ATCCTATAGCACGTCC-1	HCC1	Scissor+	Macrophage	Macrophage_Scissor+	Macrophage_Scissor+#HCC1	-2.29379	-0.497827	-2.28752	1.22077	1.46768	2.24539	2.92767
HCC1_ATCCTATAGGTATAGT-1	HCC1	0	NK	NK_0	NK_0#HCC1	4.54743	-1.1063	-3.76638	-3.76153	-1.86565	-3.5849	-1.50722
HCC1_ATCCTATAGGTCACCC-1	HCC1	0	Macrophage	Macrophage_0	Macrophage_0#HCC1	-4.92292	-0.500441	-7.25002	-1.43304	4.31546	0.866878	2.98165
HCC1_ATCCTATAGTGCGTCC-1	HCC1	Scissor+	Macrophage	Macrophage_Scissor+	Macrophage_Scissor+#HCC1	-3.27163	-0.768193	-5.72209	-4.08897	3.5031	0.855948	4.76319
HCC1_ATCCTATCAAAGCTCT-1	HCC1	0	T cell	T cell_0	T cell_0#HCC1	1.76258	1.3424	0.484512	0.84445	0.999015	-0.270888	0.693712
HCC1_ATCCTATCACTCTAGA-1	HCC1	0	T cell	T cell_0	T cell_0#HCC1	6.04386	-1.54487	-3.82383	-2.01814	-0.465481	-1.23986	2.15192
HCC1_ATCCTATGTCTTAGTG-1	HCC1	Scissor-	Macrophage	Macrophage_Scissor-	Macrophage_Scissor-#HCC1	-4.64002	-1.40403	-6.07985	-4.1201	1.91105	-0.339891	5.08042
HCC1_ATCCTATTCACTGATG-1	HCC1	Scissor-	Macrophage	Macrophage_Scissor-	Macrophage_Scissor-#HCC1	-2.38415	-3.45828	-9.74541	-4.35259	5.04994	-4.15447	0.0539054
HCC1_ATCCTATTCGGATTAC-1	HCC1	0	Macrophage	Macrophage_0	Macrophage_0#HCC1	-4.85514	-2.91281	-8.89355	-0.521521	-2.38586	0.948202	3.1808
HCC1_ATCCTATTCTGTGCTC-1	HCC1	0	T cell	T cell_0	T cell_0#HCC1	2.80592	-1.03399	-5.13234	-2.72566	-0.0357158	-1.12555	0.149414
HCC1_ATCCTATTCTTGTGCC-1	HCC1	0	Macrophage	Macrophage_0	Macrophage_0#HCC1	0.12325	1.47223	2.9294	1.65993	4.77894	1.72055	3.2292
HCC1_ATCGATGAGTTGGAGC-1	HCC1	0	Macrophage	Macrophage_0	Macrophage_0#HCC1	-4.97844	-4.42053	-13.4023	-6.14525	2.731	-2.60838	1.7798
HCC1_ATCGATGCACAATGAA-1	HCC1	0	Macrophage	Macrophage_0	Macrophage_0#HCC1	0.536851	0.101641	-0.831469	-1.5816	0.740656	0.887804	1.3552
HCC1_ATCGATGCAGAAATTG-1	HCC1	0	Macrophage	Macrophage_0	Macrophage_0#HCC1	-8.40348	-1.56283	-3.43139	-2.09256	0.801161	2.07206	7.38212
HCC1_ATCGATGGTCGTTGGC-1	HCC1	0	T cell	T cell_0	T cell_0#HCC1	5.11897	-1.58973	-3.68294	-2.39024	2.38159	-0.767037	-0.15472
HCC1_ATCGATGTCCGCTAGG-1	HCC1	0	T cell	T cell_0	T cell_0#HCC1	6.28363	0.221988	-2.85813	-0.784829	-3.47213	-2.02501	-1.83769
HCC1_ATCGATGTCCGGCAAC-1	HCC1	0	B cell	B cell_0	B cell_0#HCC1	2.40992	-1.43516	-5.49708	-3.12586	2.97246	-3.58368	0.482114
HCC1_ATCGATGTCCTACAAG-1	HCC1	Scissor-	T cell	T cell_Scissor-	T cell_Scissor-#HCC1	5.52927	-1.13492	-2.56758	-1.28869	-0.0668654	-2.1212	0.821868
HCC1_ATCGATGTCGAGCACC-1	HCC1	Scissor+	Macrophage	Macrophage_Scissor+	Macrophage_Scissor+#HCC1	-4.86667	-2.10093	-9.1576	-3.42635	-0.912571	-0.0446538	4.03992
HCC1_ATCGATGTCTACCCAC-1	HCC1	0	Macrophage	Macrophage_0	Macrophage_0#HCC1	-3.774	-1.27332	-3.91769	-1.60796	5.61488	-2.11503	-0.496994
HCC1_ATCGCCTAGAGTCAGC-1	HCC1	0	T cell	T cell_0	T cell_0#HCC1	5.31424	-0.646132	-4.3209	-1.77492	3.17677	-2.20008	1.40894
HCC1_ATCGCCTAGCACTGGA-1	HCC1	0	T cell	T cell_0	T cell_0#HCC1	5.80902	-1.67737	-3.44	-3.32218	1.06868	-2.35756	1.18592
HCC1_ATCGCCTAGCTATCCA-1	HCC1	Scissor+	Hepatocyte	Hepatocyte_Scissor+	Hepatocyte_Scissor+#HCC1	-2.51209	-4.79539	-12.3762	-6.67451	-4.80535	-2.62153	-1.58899
HCC1_ATCGCCTAGGCCATAG-1	HCC1	0	Macrophage	Macrophage_0	Macrophage_0#HCC1	-4.13129	-2.42414	-3.84622	-0.954339	0.613613	1.94459	4.96682
HCC1_ATCGCCTAGTATGCAA-1	HCC1	Scissor+	Macrophage	Macrophage_Scissor+	Macrophage_Scissor+#HCC1	-3.60605	-1.53606	-6.48935	-0.186873	1.77597	1.4338	4.56508
HCC1_ATCGCCTCACCAATTG-1	HCC1	0	Macrophage	Macrophage_0	Macrophage_0#HCC1	0.421931	-0.100865	-3.51622	-0.292814	2.94245	2.18759	1.38472
HCC1_ATCGCCTCAGGAGGAG-1	HCC1	Scissor+	Macrophage	Macrophage_Scissor+	Macrophage_Scissor+#HCC1	-0.232254	-3.1206	-6.77977	-4.2384	-0.983656	-0.0435517	2.21342
HCC1_ATCGCCTCATCCGTGG-1	HCC1	0	Macrophage	Macrophage_0	Macrophage_0#HCC1	-6.71735	-3.01956	-5.66513	-3.29405	-1.25814	0.891784	5.19281
HCC1_ATCGCCTGTCTGTCCT-1	HCC1	0	Macrophage	Macrophage_0	Macrophage_0#HCC1	-0.510871	-2.91294	-8.0521	-3.60222	8.39483	0.0299852	0.687519
HCC1_ATCGCCTGTGAGATCG-1	HCC1	0	Macrophage	Macrophage_0	Macrophage_0#HCC1	-4.38636	-1.14466	-7.99683	-5.64957	1.61355	-0.804568	1.95664
HCC1_ATCGCCTGTGGTCAAG-1	HCC1	0	T cell	T cell_0	T cell_0#HCC1	2.95605	-3.47119	-5.36896	-1.36048	1.33899	-2.03438	-4.22248
HCC1_ATCGCCTTCCTCTAAT-1	HCC1	Scissor-	NK	NK_Scissor-	NK_Scissor-#HCC1	2.46257	-2.55974	-5.04856	-2.61933	0.0487544	-2.02481	-2.55425
HCC1_ATCGCCTTCGACGAGA-1	HCC1	0	Macrophage	Macrophage_0	Macrophage_0#HCC1	-3.10112	-2.01101	-7.2063	-4.06402	-2.42507	-0.151563	3.58549
HCC1_ATCGCCTTCTTCTGTA-1	HCC1	Scissor-	T cell	T cell_Scissor-	T cell_Scissor-#HCC1	1.74295	-0.329786	-3.22095	-2.17851	-2.98573	0.52254	-1.37413
HCC1_ATCGGATAGACATAAC-1	HCC1	Scissor+	T cell	T cell_Scissor+	T cell_Scissor+#HCC1	1.87606	-0.737241	-5.66559	-0.537406	-1.16883	-1.31627	-1.70263
HCC1_ATCGGATAGAGAATCT-1	HCC1	0	Macrophage	Macrophage_0	Macrophage_0#HCC1	0.864666	-1.70645	-3.34612	-2.9021	-1.94973	2.18602	3.88611
HCC1_ATCGGATAGCGATGCA-1	HCC1	0	Macrophage	Macrophage_0	Macrophage_0#HCC1	2.9273	0.634659	-1.64777	-1.29441	2.22122	2.08255	3.09781
HCC1_ATCGGATAGGATATGT-1	HCC1	Scissor+	Macrophage	Macrophage_Scissor+	Macrophage_Scissor+#HCC1	-5.58095	0.809908	-1.69662	0.56888	1.39422	0.785533	5.24314
HCC1_ATCGGATAGTTGGCTT-1	HCC1	0	Macrophage	Macrophage_0	Macrophage_0#HCC1	-4.68603	-1.3872	-5.45013	-2.87107	2.96906	3.07232	7.27411
HCC1_ATCGGATCAGTGTACT-1	HCC1	Scissor-	Macrophage	Macrophage_Scissor-	Macrophage_Scissor-#HCC1	-3.27371	-2.18549	-5.44223	-2.76523	3.91327	0.959495	3.8205
HCC1_ATCGGATGTCTTGAAC-1	HCC1	Scissor-	T cell	T cell_Scissor-	T cell_Scissor-#HCC1	2.99097	0.730943	-1.67134	-0.836342	-3.4476	1.34018	2.38138
HCC1_ATCGGATGTTTGAAAG-1	HCC1	0	Macrophage	Macrophage_0	Macrophage_0#HCC1	-7.48685	-1.86843	-4.09062	-4.08251	-1.13684	2.3525	5.40729
HCC1_ATCGGCGAGGTAAGTT-1	HCC1	0	Macrophage	Macrophage_0	Macrophage_0#HCC1	-3.05129	-1.09346	-3.61574	-2.1511	1.57018	2.95204	3.3173
HCC1_ATCGGCGAGGTTGCCC-1	HCC1	Scissor-	Macrophage	Macrophage_Scissor-	Macrophage_Scissor-#HCC1	-4.90549	-2.54715	-7.40575	-3.5343	-0.0954833	1.46044	5.78747
HCC1_ATCGGCGCATACGCAT-1	HCC1	0	Macrophage	Macrophage_0	Macrophage_0#HCC1	-3.68559	1.88881	-1.88263	0.890868	-0.665462	1.35236	5.28811
HCC1_ATCGGCGGTGTTCATG-1	HCC1	Scissor-	Macrophage	Macrophage_Scissor-	Macrophage_Scissor-#HCC1	-3.94536	-1.92581	-10.5997	-4.99039	0.30111	-2.43242	2.04778
HCC1_ATCGGCGGTTATCCAG-1	HCC1	Scissor+	Macrophage	Macrophage_Scissor+	Macrophage_Scissor+#HCC1	-7.06982	-1.86172	-4.31126	-2.20241	-0.474502	-1.40716	4.08328
HCC1_ATCGGCGTCTGACCCT-1	HCC1	0	NK	NK_0	NK_0#HCC1	3.51513	0.460985	-2.48736	0.317686	1.37869	-2.22798	-0.459113
HCC1_ATCGTAGAGAGGTGCT-1	HCC1	0	T cell	T cell_0	T cell_0#HCC1	5.12493	-1.0482	-5.42489	-1.937	-2.00207	-1.14575	1.07904
HCC1_ATCGTAGAGGTAACTA-1	HCC1	Scissor+	Macrophage	Macrophage_Scissor+	Macrophage_Scissor+#HCC1	-5.3672	-2.24363	-5.3408	-4.08763	0.742892	0.00604953	5.11756
HCC1_ATCGTAGAGTATTGCC-1	HCC1	Scissor-	NK	NK_Scissor-	NK_Scissor-#HCC1	3.98576	-2.97881	1.81024	0.673436	-0.431495	-2.72881	-3.08801
HCC1_ATCGTAGCATGAGATA-1	HCC1	0	Macrophage	Macrophage_0	Macrophage_0#HCC1	-0.508987	-0.806351	-6.1177	-2.84273	4.60136	0.820774	1.8883
HCC1_ATCGTAGCATGTCAGT-1	HCC1	Scissor-	Macrophage	Macrophage_Scissor-	Macrophage_Scissor-#HCC1	-3.74325	-3.16634	-4.7208	-4.01372	4.2039	-0.433046	1.57807
HCC1_ATCGTAGGTACTCCGG-1	HCC1	0	Macrophage	Macrophage_0	Macrophage_0#HCC1	-3.72711	-2.82825	-5.00847	-4.62114	-0.182623	0.8722	5.29884
HCC1_ATCGTAGGTGGCGCTT-1	HCC1	Scissor+	Macrophage	Macrophage_Scissor+	Macrophage_Scissor+#HCC1	-5.82692	-0.139923	-6.3943	-1.98547	1.57197	0.353695	4.07317
HCC1_ATCGTAGGTTATCTTC-1	HCC1	Scissor-	Macrophage	Macrophage_Scissor-	Macrophage_Scissor-#HCC1	-3.48221	0.6278	-5.60165	-1.05578	0.530278	1.65509	6.94195
HCC1_ATCGTAGTCAGACTGT-1	HCC1	0	T cell	T cell_0	T cell_0#HCC1	5.90077	-1.4492	-4.50517	-1.91552	-0.297753	-2.79055	1.24845
HCC1_ATCGTAGTCGAGCCAC-1	HCC1	0	T cell	T cell_0	T cell_0#HCC1	1.40958	1.66127	-4.71361	-1.26575	-4.08037	-1.07934	-1.32747
HCC1_ATCGTCCAGTGACCTT-1	HCC1	Scissor+	Macrophage	Macrophage_Scissor+	Macrophage_Scissor+#HCC1	-8.23794	-0.78234	-5.75814	-3.00054	0.346076	2.24986	5.83864
HCC1_ATCGTCCAGTGCAGCA-1	HCC1	0	Macrophage	Macrophage_0	Macrophage_0#HCC1	-4.98196	-0.640685	-4.83415	-2.64651	4.55847	0.856968	4.85001
HCC1_ATCGTCCCAAGCTCTA-1	HCC1	0	Macrophage	Macrophage_0	Macrophage_0#HCC1	-0.467327	-0.991232	-5.91351	-2.85773	0.2919	1.13063	2.14346
HCC1_ATCGTCCCACATTCTT-1	HCC1	Scissor+	NK	NK_Scissor+	NK_Scissor+#HCC1	4.80772	1.92182	3.46149	1.02043	2.52301	1.12734	2.32966
HCC1_ATCGTCCCACTACCCT-1	HCC1	0	T cell	T cell_0	T cell_0#HCC1	3.45503	-2.81168	-2.51689	-3.46767	2.71334	-3.94217	-1.30174
HCC1_ATCGTCCGTCAATCTG-1	HCC1	Scissor+	Macrophage	Macrophage_Scissor+	Macrophage_Scissor+#HCC1	-4.77983	-1.09377	-1.42583	-1.35469	1.40544	5.05817	7.75623
HCC1_ATCGTCCGTCCTGAAT-1	HCC1	0	Macrophage	Macrophage_0	Macrophage_0#HCC1	-5.19395	-0.272929	-4.67963	-1.4103	-1.23495	1.38349	4.36775
HCC1_ATCGTCCGTGTTTACG-1	HCC1	0	Macrophage	Macrophage_0	Macrophage_0#HCC1	-7.8135	-3.88435	-10.0248	-2.28076	-1.1062	0.540452	2.42871
HCC1_ATCGTCCTCGAAGCAG-1	HCC1	Scissor-	Macrophage	Macrophage_Scissor-	Macrophage_Scissor-#HCC1	-0.540332	-1.96132	-4.94812	-3.28561	5.37376	-0.286356	1.15735
HCC1_ATCGTGAAGTGCAGCA-1	HCC1	0	Macrophage	Macrophage_0	Macrophage_0#HCC1	-1.29814	-0.198968	-4.91221	-2.01816	3.09542	3.69982	6.78138
HCC1_ATCGTGACACCTCAGG-1	HCC1	Scissor-	Macrophage	Macrophage_Scissor-	Macrophage_Scissor-#HCC1	-2.27188	-1.22808	-9.91639	-2.17222	-1.48763	-0.0867943	1.29878
HCC1_ATCGTGACAGCAGTGA-1	HCC1	0	NK	NK_0	NK_0#HCC1	4.02799	0.420786	-2.70113	-2.29864	-1.58135	-4.30655	-1.89736
HCC1_ATCGTGACAGGCGATA-1	HCC1	Scissor+	Macrophage	Macrophage_Scissor+	Macrophage_Scissor+#HCC1	-7.08474	-1.01842	-5.61541	-2.69975	2.95628	0.15166	6.79689
HCC1_ATCGTGAGTTCTGACA-1	HCC1	Scissor-	Macrophage	Macrophage_Scissor-	Macrophage_Scissor-#HCC1	-4.71594	-1.71028	-8.40636	-2.60216	0.920451	0.584695	5.11105
HCC1_ATCGTGATCACTTTGT-1	HCC1	Scissor+	Macrophage	Macrophage_Scissor+	Macrophage_Scissor+#HCC1	-9.06824	-0.659284	-3.7513	-2.26245	-1.01685	1.62045	8.73129
HCC1_ATCGTGATCGACGAGA-1	HCC1	Scissor-	Macrophage	Macrophage_Scissor-	Macrophage_Scissor-#HCC1	-1.24117	-1.18905	-5.29094	-3.49606	2.32438	-1.34837	3.12789
HCC1_ATCGTGATCTGAGAGG-1	HCC1	Scissor+	NK	NK_Scissor+	NK_Scissor+#HCC1	3.10932	1.45313	-2.71817	1.11845	0.413233	1.30141	1.28881
HCC1_ATCTCTAAGGCTTTCA-1	HCC1	Scissor+	Macrophage	Macrophage_Scissor+	Macrophage_Scissor+#HCC1	-7.15652	-3.04814	-5.34903	-2.68847	-0.858397	-0.996231	5.41417
HCC1_ATCTCTAAGTGTTCAC-1	HCC1	0	T cell	T cell_0	T cell_0#HCC1	3.14334	-0.943228	0.196013	-0.589905	-2.27278	0.095747	1.80074
HCC1_ATCTCTACAAGTGCTT-1	HCC1	0	Macrophage	Macrophage_0	Macrophage_0#HCC1	-7.07001	-1.39308	-3.46718	-2.7822	1.8172	3.18017	4.58216
HCC1_ATCTCTACAGCCGTTG-1	HCC1	Scissor-	Macrophage	Macrophage_Scissor-	Macrophage_Scissor-#HCC1	-3.0121	-3.16135	-10.9131	-3.49098	1.78956	0.448804	1.83621
HCC1_ATCTCTAGTAGACAAT-1	HCC1	Scissor-	Macrophage	Macrophage_Scissor-	Macrophage_Scissor-#HCC1	-0.921278	-0.785248	-5.39301	-1.37272	-0.464547	-1.26823	0.593532
HCC1_ATCTCTAGTTCTTAGG-1	HCC1	Scissor-	Macrophage	Macrophage_Scissor-	Macrophage_Scissor-#HCC1	-5.08843	-0.876406	-4.93794	-1.66092	0.582447	1.58802	4.6846
HCC1_ATCTCTAGTTGTGTTG-1	HCC1	0	Macrophage	Macrophage_0	Macrophage_0#HCC1	-0.839147	-2.29671	-7.79943	-5.24607	2.26996	-2.4753	2.73192
HCC1_ATCTTCAAGAAATTGC-1	HCC1	Scissor+	Macrophage	Macrophage_Scissor+	Macrophage_Scissor+#HCC1	-3.8455	-1.89804	-4.05555	-2.11305	-0.142077	3.04812	4.30468
HCC1_ATCTTCAAGACTGTTC-1	HCC1	0	Macrophage	Macrophage_0	Macrophage_0#HCC1	1.52115	1.55494	-2.64039	0.543297	1.47143	2.59502	1.99232
HCC1_ATCTTCAAGCGGTATG-1	HCC1	0	Macrophage	Macrophage_0	Macrophage_0#HCC1	-8.18667	-1.03228	-5.75019	-0.816498	-0.227282	0.621108	4.41293
HCC1_ATCTTCAAGGTCACAG-1	HCC1	Scissor-	Macrophage	Macrophage_Scissor-	Macrophage_Scissor-#HCC1	-2.38515	-0.955336	-11.023	-2.5119	-2.95683	-0.417078	0.867347
HCC1_ATCTTCACACGCCAGT-1	HCC1	Scissor+	Macrophage	Macrophage_Scissor+	Macrophage_Scissor+#HCC1	-9.29115	-0.420101	-4.9696	-3.1576	2.76142	1.16498	4.33655
HCC1_ATCTTCACAGATTTCG-1	HCC1	Scissor-	Macrophage	Macrophage_Scissor-	Macrophage_Scissor-#HCC1	3.85084	-0.993001	-5.87488	-2.52068	1.91336	1.33663	2.8456
HCC1_ATCTTCACATTAAAGG-1	HCC1	Scissor-	Macrophage	Macrophage_Scissor-	Macrophage_Scissor-#HCC1	-2.81873	-4.12822	-11.8669	-5.79585	-2.94702	-1.1968	3.94916
HCC1_ATCTTCAGTGAGTGAC-1	HCC1	0	T cell	T cell_0	T cell_0#HCC1	1.77983	0.249769	-2.51606	-0.538206	2.7233	-2.00232	-1.13118
HCC1_ATCTTCAGTGTTTCTT-1	HCC1	Scissor+	Macrophage	Macrophage_Scissor+	Macrophage_Scissor+#HCC1	-1.96363	-2.48245	-10.7523	-3.22437	2.36244	-0.902299	2.59705
HCC1_ATCTTCAGTTCATCTT-1	HCC1	0	Macrophage	Macrophage_0	Macrophage_0#HCC1	-2.54019	1.4525	-4.95095	0.00255841	-2.54723	-0.842522	5.05816
HCC1_ATCTTCATCGCCAACG-1	HCC1	Scissor-	Fibroblast	Fibroblast_Scissor-	Fibroblast_Scissor-#HCC1	-2.3299	0.839121	-4.48958	-2.86113	-2.30566	1.26934	2.27774
HCC1_ATCTTCATCTAGAACC-1	HCC1	Scissor+	Macrophage	Macrophage_Scissor+	Macrophage_Scissor+#HCC1	-6.83344	-1.10599	-2.37692	-2.07518	-3.33043	4.21805	5.38742
HCC1_ATGAAAGAGACGGTCA-1	HCC1	Scissor+	Macrophage	Macrophage_Scissor+	Macrophage_Scissor+#HCC1	-7.60997	-0.957271	-3.0534	-0.809564	0.928658	3.02058	6.06008
HCC1_ATGAAAGCATCGGTTA-1	HCC1	0	Macrophage	Macrophage_0	Macrophage_0#HCC1	-5.49925	-0.695747	-2.9168	-3.51343	3.71383	1.57889	5.42558
HCC1_ATGAAAGCATGATCTG-1	HCC1	0	Macrophage	Macrophage_0	Macrophage_0#HCC1	-1.91864	-0.927166	-7.84187	-1.63893	5.11012	-0.837714	4.25948
HCC1_ATGAAAGGTATTTCCT-1	HCC1	0	T cell	T cell_0	T cell_0#HCC1	1.13326	-1.69141	-4.04065	0.101912	2.14951	-1.0422	2.56331
HCC1_ATGAAAGGTGATACTC-1	HCC1	0	Macrophage	Macrophage_0	Macrophage_0#HCC1	-6.90002	1.20502	-3.69724	0.564921	-0.06037	2.56483	5.20608
HCC1_ATGAAAGTCAGGCGAA-1	HCC1	Scissor-	Macrophage	Macrophage_Scissor-	Macrophage_Scissor-#HCC1	-5.60812	-1.12116	-5.328	-2.55682	-0.56618	1.33767	5.33108
HCC1_ATGAAAGTCCCAGGCA-1	HCC1	Scissor-	Macrophage	Macrophage_Scissor-	Macrophage_Scissor-#HCC1	3.01549	-1.19694	-2.01116	0.0522484	6.15529	1.33087	3.26507
HCC1_ATGAAAGTCCCTCAAC-1	HCC1	0	NK	NK_0	NK_0#HCC1	3.70888	-0.275665	0.0139028	-0.397412	2.66836	-0.433693	-1.49109
HCC1_ATGAAAGTCCCTCATG-1	HCC1	0	T cell	T cell_0	T cell_0#HCC1	5.94721	-0.111175	-2.63652	-1.54456	-0.850021	-1.13813	-0.514248
HCC1_ATGAAAGTCCTCTGCA-1	HCC1	0	Macrophage	Macrophage_0	Macrophage_0#HCC1	0.423958	1.87089	-1.63282	-0.116357	3.61794	3.822	5.15022
HCC1_ATGAAAGTCTCCAAGA-1	HCC1	0	NK	NK_0	NK_0#HCC1	1.67222	-2.536	2.47401	1.29395	2.38562	-2.91652	-4.27878
HCC1_ATGACCAAGATTCGAA-1	HCC1	0	Macrophage	Macrophage_0	Macrophage_0#HCC1	-8.25474	-3.86853	-4.56699	-1.92088	-2.18125	1.18436	5.71696
HCC1_ATGACCAAGCGTGAAC-1	HCC1	Scissor+	T cell	T cell_Scissor+	T cell_Scissor+#HCC1	3.38677	1.0554	0.251196	0.138778	-1.59906	0.76336	3.37204
HCC1_ATGACCAAGGAACGAA-1	HCC1	Scissor+	Macrophage	Macrophage_Scissor+	Macrophage_Scissor+#HCC1	-8.03066	-1.57065	-3.49184	-3.14049	-2.32373	4.05658	7.4992
HCC1_ATGACCAAGGATATGT-1	HCC1	0	Macrophage	Macrophage_0	Macrophage_0#HCC1	-2.74386	-2.24982	-5.08484	-2.9981	-0.94707	2.41483	3.81703
HCC1_ATGACCACACAGTCCG-1	HCC1	Scissor-	Fibroblast	Fibroblast_Scissor-	Fibroblast_Scissor-#HCC1	0.112948	0.0508594	-3.57776	-1.41946	-1.9491	0.831509	3.31722
HCC1_ATGACCACAGGCAATG-1	HCC1	0	T cell	T cell_0	T cell_0#HCC1	3.30438	-0.789109	-4.91527	-2.08184	1.30929	-2.1514	-0.742003
HCC1_ATGACCACATGTGACT-1	HCC1	0	T cell	T cell_0	T cell_0#HCC1	3.11955	-1.13873	-1.28954	0.610695	-1.61165	-0.873861	1.24171
HCC1_ATGACCACATTCATCT-1	HCC1	Scissor-	Macrophage	Macrophage_Scissor-	Macrophage_Scissor-#HCC1	-2.96238	-1.64175	-6.91862	-1.92584	-0.148673	0.641732	3.43105
HCC1_ATGACCAGTGACTGTT-1	HCC1	0	Macrophage	Macrophage_0	Macrophage_0#HCC1	-2.49768	-4.81478	-10.4947	-4.91522	-4.21262	-1.61762	-0.775934
HCC1_ATGACCAGTTCCATTT-1	HCC1	0	Macrophage	Macrophage_0	Macrophage_0#HCC1	-7.3621	-0.452438	-3.63606	-1.31061	2.76005	1.45339	5.70695
HCC1_ATGACCAGTTGCTCCT-1	HCC1	0	Macrophage	Macrophage_0	Macrophage_0#HCC1	-4.17336	0.17024	-3.53982	-1.69203	4.03407	1.30115	6.91646
HCC1_ATGACCATCCATTGGA-1	HCC1	Scissor+	Macrophage	Macrophage_Scissor+	Macrophage_Scissor+#HCC1	-6.92407	-2.35373	-6.95028	-3.16139	3.22517	1.58993	4.123
HCC1_ATGACCATCCCTTCCC-1	HCC1	0	Macrophage	Macrophage_0	Macrophage_0#HCC1	2.20143	-0.71905	-7.43653	-2.13633	5.31684	-1.07452	2.65577
HCC1_ATGACCATCCTTCGAC-1	HCC1	Scissor-	Macrophage	Macrophage_Scissor-	Macrophage_Scissor-#HCC1	-0.653755	-2.56539	-12.5401	-5.60815	-5.7453	-3.53071	-0.50054
HCC1_ATGACCATCGCGTTTC-1	HCC1	0	NK	NK_0	NK_0#HCC1	0.952504	-3.90696	-5.80699	-5.60474	-1.57284	-4.57574	-3.44866
HCC1_ATGAGGGAGAAGCGGG-1	HCC1	Scissor-	T cell	T cell_Scissor-	T cell_Scissor-#HCC1	3.85849	1.33701	-0.179233	-1.52727	4.23573	-2.19894	-1.89063
HCC1_ATGAGGGAGACTGGGT-1	HCC1	0	Macrophage	Macrophage_0	Macrophage_0#HCC1	1.97061	-1.0508	-3.55122	-2.31941	5.37504	1.97358	3.36454
HCC1_ATGAGGGAGGCCCACT-1	HCC1	0	T cell	T cell_0	T cell_0#HCC1	4.3636	-1.38313	-5.40274	-2.43815	-2.11948	-0.721392	1.85057
HCC1_ATGAGGGCAATGGGTG-1	HCC1	0	Macrophage	Macrophage_0	Macrophage_0#HCC1	-2.80905	-1.51063	-4.96642	-4.27751	0.966736	2.29029	6.03683
HCC1_ATGAGGGGTGAGCGAT-1	HCC1	Scissor+	T cell	T cell_Scissor+	T cell_Scissor+#HCC1	5.64277	1.35468	-3.38495	-2.98742	-0.318276	-1.93392	-1.97041
HCC1_ATGAGGGTCAATCTTC-1	HCC1	Scissor+	Macrophage	Macrophage_Scissor+	Macrophage_Scissor+#HCC1	-8.42484	-1.63555	-4.63618	-2.66171	-0.625798	3.45192	7.26775
HCC1_ATGAGTCAGATGTAGT-1	HCC1	Scissor+	Macrophage	Macrophage_Scissor+	Macrophage_Scissor+#HCC1	-2.8593	-0.670788	-6.90933	-1.07792	1.85863	1.59832	2.82766
HCC1_ATGAGTCAGCACTCAT-1	HCC1	Scissor+	Macrophage	Macrophage_Scissor+	Macrophage_Scissor+#HCC1	-4.28788	-0.48748	-3.008	-2.46175	3.01936	2.16888	7.16681
HCC1_ATGAGTCAGCATTTGC-1	HCC1	0	Macrophage	Macrophage_0	Macrophage_0#HCC1	-2.11848	-2.16132	-5.2848	-2.65919	3.89869	-0.637254	-0.205815
HCC1_ATGAGTCAGCCGCACT-1	HCC1	Scissor+	Macrophage	Macrophage_Scissor+	Macrophage_Scissor+#HCC1	-11.1628	-2.23131	-5.53217	-3.63533	-0.217197	0.123038	8.53653
HCC1_ATGAGTCAGCCTTCTC-1	HCC1	0	T cell	T cell_0	T cell_0#HCC1	6.71014	-2.22749	-3.6411	-3.23303	-1.26793	-3.12995	-1.02788
HCC1_ATGAGTCAGCTAAATG-1	HCC1	0	NK	NK_0	NK_0#HCC1	4.53371	-0.816565	-0.591294	-0.589994	0.68613	-2.46105	-1.71847
HCC1_ATGAGTCAGGTCACCC-1	HCC1	0	Macrophage	Macrophage_0	Macrophage_0#HCC1	1.73829	-1.67967	-3.78641	-2.26749	1.62049	2.291	2.71831
HCC1_ATGAGTCAGTTGCTGT-1	HCC1	0	Macrophage	Macrophage_0	Macrophage_0#HCC1	-6.55661	-0.0919567	-4.90344	2.02227	3.30438	1.74524	4.04573
HCC1_ATGAGTCCATATAGCC-1	HCC1	Scissor-	Macrophage	Macrophage_Scissor-	Macrophage_Scissor-#HCC1	-4.04896	-0.931773	-5.41716	-2.65961	1.87325	-0.616586	1.09005
HCC1_ATGAGTCGTTCCGCGA-1	HCC1	Scissor+	Macrophage	Macrophage_Scissor+	Macrophage_Scissor+#HCC1	-5.8512	-0.531837	-2.31452	-0.759167	2.87138	3.0715	6.02933
HCC1_ATGAGTCGTTTACCAG-1	HCC1	Scissor+	Macrophage	Macrophage_Scissor+	Macrophage_Scissor+#HCC1	-6.29937	-1.70032	-5.26888	-2.59113	-1.75643	1.17699	5.69715
HCC1_ATGAGTCGTTTCGCTC-1	HCC1	0	T cell	T cell_0	T cell_0#HCC1	6.95063	-0.329237	-4.1708	-0.133958	-4.71203	-1.24254	-1.64601
HCC1_ATGAGTCTCCGTTTCG-1	HCC1	Scissor+	Macrophage	Macrophage_Scissor+	Macrophage_Scissor+#HCC1	-5.51133	-2.10565	-4.84744	-1.98828	0.648543	1.17479	3.25308
HCC1_ATGAGTCTCGGTCTAA-1	HCC1	0	NK	NK_0	NK_0#HCC1	1.70228	-1.94894	-9.25154	-2.43813	-4.51185	-0.0875433	-0.230172
HCC1_ATGATCGAGCAAACAT-1	HCC1	0	T cell	T cell_0	T cell_0#HCC1	3.6489	-1.51271	-4.89514	0.869592	1.46954	-2.12483	0.620524
HCC1_ATGATCGAGCCAGACA-1	HCC1	0	Macrophage	Macrophage_0	Macrophage_0#HCC1	-3.06127	-4.90628	-13.3037	-5.39712	-3.21969	-3.73068	0.113428
HCC1_ATGATCGCAACGGCCT-1	HCC1	0	Macrophage	Macrophage_0	Macrophage_0#HCC1	1.13005	0.345856	-0.969102	-0.369595	2.69212	3.52516	3.89763
HCC1_ATGATCGCAATAGTGA-1	HCC1	0	Macrophage	Macrophage_0	Macrophage_0#HCC1	-2.3507	0.309411	-7.63029	-3.03597	-1.31087	0.203663	3.92232
HCC1_ATGATCGCACAATTCG-1	HCC1	0	NK	NK_0	NK_0#HCC1	5.04918	-0.950977	-5.11095	-2.9148	4.54501	-1.55273	-2.31794
HCC1_ATGATCGCACGAAAGC-1	HCC1	Scissor-	Macrophage	Macrophage_Scissor-	Macrophage_Scissor-#HCC1	-4.64091	-4.65815	-8.14156	-4.92757	3.06395	1.02949	2.06472
HCC1_ATGATCGCATGAGAAT-1	HCC1	0	T cell	T cell_0	T cell_0#HCC1	4.80635	-0.537732	-4.51022	-0.688005	3.02987	-2.49314	-2.62878
HCC1_ATGATCGGTCTTAGTG-1	HCC1	Scissor-	Macrophage	Macrophage_Scissor-	Macrophage_Scissor-#HCC1	1.37427	0.0342834	-4.04646	-0.0463784	3.28037	-1.40132	0.969442
HCC1_ATGATCGGTGAGTTGG-1	HCC1	0	T cell	T cell_0	T cell_0#HCC1	4.93835	1.3106	-3.81232	0.205641	-0.493347	-0.83212	1.39159
HCC1_ATGCATGAGACTGGGT-1	HCC1	0	Macrophage	Macrophage_0	Macrophage_0#HCC1	-4.29207	-3.08698	-4.97681	-2.90624	1.44213	2.68375	4.51126
HCC1_ATGCATGAGCGTATGG-1	HCC1	0	T cell	T cell_0	T cell_0#HCC1	4.2425	-1.36153	-3.98799	-2.5239	1.49324	-1.69952	-0.487875
HCC1_ATGCATGAGGCTAAAT-1	HCC1	Scissor-	T cell	T cell_Scissor-	T cell_Scissor-#HCC1	2.77027	0.601263	-4.32522	0.230847	-2.2389	-1.57339	0.791869
HCC1_ATGCATGAGGGTGAAA-1	HCC1	Scissor-	Macrophage	Macrophage_Scissor-	Macrophage_Scissor-#HCC1	-3.54238	-0.266218	-5.09744	-0.0760501	-1.59319	-1.42262	5.63212
HCC1_ATGCATGCAAACACCT-1	HCC1	Scissor-	Macrophage	Macrophage_Scissor-	Macrophage_Scissor-#HCC1	-5.32647	-0.302227	-5.15169	-2.72087	-1.29712	1.69589	3.32751
HCC1_ATGCATGCAACCGATT-1	HCC1	Scissor-	T cell	T cell_Scissor-	T cell_Scissor-#HCC1	3.385	3.18887	2.35563	5.29574	2.9736	-0.465686	-0.0320561
HCC1_ATGCATGCACATCCCT-1	HCC1	Scissor-	Hepatocyte	Hepatocyte_Scissor-	Hepatocyte_Scissor-#HCC1	-4.01705	-4.42628	-13.0422	-6.77399	-4.20964	-3.06824	2.55574
HCC1_ATGCATGCACGGCACT-1	HCC1	0	T cell	T cell_0	T cell_0#HCC1	1.77671	-0.963017	-3.17732	1.29797	-0.772422	-1.89426	1.62329
HCC1_ATGCATGCACTTTATC-1	HCC1	0	B cell	B cell_0	B cell_0#HCC1	4.56527	-0.875076	-7.78007	-4.66139	-1.078	-2.8431	-2.43319
HCC1_ATGCATGCATCGCTAA-1	HCC1	Scissor+	Macrophage	Macrophage_Scissor+	Macrophage_Scissor+#HCC1	-5.44824	-1.68963	-4.4381	-2.42155	0.120973	0.571079	4.61669
HCC1_ATGCATGGTGCCGAAA-1	HCC1	Scissor-	Fibroblast	Fibroblast_Scissor-	Fibroblast_Scissor-#HCC1	0.820845	2.31683	-3.28897	-1.1962	3.41769	1.22358	2.09761
HCC1_ATGCATGGTGGACCTC-1	HCC1	Scissor-	T cell	T cell_Scissor-	T cell_Scissor-#HCC1	3.9939	-1.88175	-5.32407	-1.67432	-2.53702	-0.236408	0.343708
HCC1_ATGCATGTCCGATTAG-1	HCC1	0	Macrophage	Macrophage_0	Macrophage_0#HCC1	-0.8454	-2.08917	-9.44939	-1.88469	-3.13987	-1.76902	4.2024
HCC1_ATGCCTCAGCATGATA-1	HCC1	Scissor-	T cell	T cell_Scissor-	T cell_Scissor-#HCC1	2.27598	1.81711	-4.6652	-1.79764	-1.95947	0.600527	0.0829817
HCC1_ATGCCTCAGTAAACGT-1	HCC1	0	Macrophage	Macrophage_0	Macrophage_0#HCC1	-2.88801	0.27193	-11.113	-1.53631	-3.73732	-2.02912	3.93087
HCC1_ATGCCTCAGTTACGTC-1	HCC1	0	Macrophage	Macrophage_0	Macrophage_0#HCC1	-9.29887	-1.4343	-2.37479	-2.65483	2.96276	1.21593	5.39733
HCC1_ATGCCTCCACGCTGAC-1	HCC1	0	T cell	T cell_0	T cell_0#HCC1	4.13416	-0.262178	-4.207	-4.18756	3.22881	-1.38711	-1.29565
HCC1_ATGCCTCCAGCATACT-1	HCC1	Scissor-	Macrophage	Macrophage_Scissor-	Macrophage_Scissor-#HCC1	-4.423	-2.26345	-6.17831	-3.28368	1.09727	0.975031	1.01772
HCC1_ATGCCTCTCAACTTTC-1	HCC1	Scissor+	Macrophage	Macrophage_Scissor+	Macrophage_Scissor+#HCC1	-7.06236	-1.6943	-4.40739	0.361571	-3.22951	2.28402	5.1393
HCC1_ATGCCTCTCAGCCTTC-1	HCC1	0	Macrophage	Macrophage_0	Macrophage_0#HCC1	-7.35698	-1.54883	-4.87183	-2.58495	1.15046	1.33662	5.21985
HCC1_ATGCCTCTCCAAACCA-1	HCC1	0	Macrophage	Macrophage_0	Macrophage_0#HCC1	-5.47933	-0.314363	-6.0081	-1.54681	0.678265	-0.785739	4.21859
HCC1_ATGCGATAGACCATGG-1	HCC1	0	Macrophage	Macrophage_0	Macrophage_0#HCC1	-5.7007	-1.4393	-6.36688	-3.8346	0.279017	0.0419806	6.14998
HCC1_ATGCGATCACCAGCCA-1	HCC1	0	Macrophage	Macrophage_0	Macrophage_0#HCC1	-3.01796	-1.09746	-5.47616	-2.27359	2.34261	2.78562	5.38861
HCC1_ATGCGATCATCCGTTC-1	HCC1	0	Macrophage	Macrophage_0	Macrophage_0#HCC1	-8.09719	-0.828464	-4.12197	-1.65904	-2.14126	0.524423	4.41632
HCC1_ATGCGATCATGAAGCG-1	HCC1	0	T cell	T cell_0	T cell_0#HCC1	1.45806	1.49295	2.54901	0.540189	1.37952	1.44748	0.977047
HCC1_ATGCGATGTAAGCTCT-1	HCC1	0	T cell	T cell_0	T cell_0#HCC1	4.22816	0.336561	-4.37085	-0.596004	-2.63375	-1.09008	-0.69213
HCC1_ATGCGATGTCAACGCC-1	HCC1	0	Macrophage	Macrophage_0	Macrophage_0#HCC1	-1.10148	1.16444	-3.54779	-0.924256	4.29372	2.59983	6.94485
HCC1_ATGCGATGTTTACCAG-1	HCC1	Scissor+	T cell	T cell_Scissor+	T cell_Scissor+#HCC1	6.3486	0.393427	-4.47397	-1.4774	2.31137	-1.95097	-4.54037
HCC1_ATGCGATTCAGAGTGG-1	HCC1	0	Macrophage	Macrophage_0	Macrophage_0#HCC1	-2.36816	-1.46921	-7.00175	-3.89832	-0.801083	0.289757	2.91145
HCC1_ATGCGATTCTGTCAGA-1	HCC1	Scissor+	Macrophage	Macrophage_Scissor+	Macrophage_Scissor+#HCC1	-7.15485	-0.225674	-3.98399	-1.59854	-0.510038	1.09383	6.22501
HCC1_ATGCGATTCTTGGGCG-1	HCC1	Scissor-	NK	NK_Scissor-	NK_Scissor-#HCC1	5.04796	-3.33129	-2.1827	-3.73001	-2.54641	-2.44201	-2.35977
HCC1_ATGGAGGAGAATTCAG-1	HCC1	0	Macrophage	Macrophage_0	Macrophage_0#HCC1	-0.768062	-1.23847	-4.6823	-3.76045	6.28301	-0.496225	0.418965
HCC1_ATGGAGGCACAGAGCA-1	HCC1	0	Macrophage	Macrophage_0	Macrophage_0#HCC1	-6.01489	-1.44202	-3.75942	-3.22705	-0.861571	4.01014	6.41963
HCC1_ATGGAGGCAGCCGGTT-1	HCC1	0	Macrophage	Macrophage_0	Macrophage_0#HCC1	3.5446	0.0844445	-1.57776	-1.7094	1.68134	0.986251	2.32004
HCC1_ATGGAGGGTCGCACGT-1	HCC1	Scissor-	Macrophage	Macrophage_Scissor-	Macrophage_Scissor-#HCC1	-3.86366	-0.385882	-8.47885	-4.68284	-0.542475	0.047105	3.62941
HCC1_ATGGAGGTCCTACCGT-1	HCC1	Scissor+	Macrophage	Macrophage_Scissor+	Macrophage_Scissor+#HCC1	-4.21727	-0.646311	-7.84578	-1.48346	2.39592	0.347469	2.65813
HCC1_ATGGAGGTCGAGAGCA-1	HCC1	0	Macrophage	Macrophage_0	Macrophage_0#HCC1	-4.17104	-3.24437	-7.85854	-3.5414	-0.151117	1.91444	4.12513
HCC1_ATGGAGGTCGGCTTCT-1	HCC1	Scissor-	Macrophage	Macrophage_Scissor-	Macrophage_Scissor-#HCC1	1.23681	-4.82275	-14.1943	-7.23025	-5.27928	-2.94211	-5.3738
HCC1_ATGGATCAGGTGCCTC-1	HCC1	Scissor-	T cell	T cell_Scissor-	T cell_Scissor-#HCC1	0.921772	-0.861851	-3.48009	-1.52353	-2.40057	-0.980049	0.805194
HCC1_ATGGATCCAAGAATAC-1	HCC1	Scissor+	T cell	T cell_Scissor+	T cell_Scissor+#HCC1	0.119245	2.64778	4.62739	1.91881	3.5841	2.79069	3.31671
HCC1_ATGGATCCAGAAGTTA-1	HCC1	0	Macrophage	Macrophage_0	Macrophage_0#HCC1	-6.35074	-0.948345	-3.50937	-2.64683	1.81069	2.95571	6.96268
HCC1_ATGGATCCATAGGCGA-1	HCC1	Scissor-	T cell	T cell_Scissor-	T cell_Scissor-#HCC1	-0.0954553	1.01572	0.4831	0.20747	0.329699	1.09276	1.65861
HCC1_ATGGATCTCGCCTCTA-1	HCC1	0	Macrophage	Macrophage_0	Macrophage_0#HCC1	-4.058	-0.197288	-6.85393	-0.242744	3.39523	-0.472027	1.50354
HCC1_ATGGGAGAGGATCACG-1	HCC1	Scissor-	Macrophage	Macrophage_Scissor-	Macrophage_Scissor-#HCC1	2.88259	0.738128	-5.59817	-1.11369	6.20692	0.147204	5.21812
HCC1_ATGGGAGAGTTGCGAG-1	HCC1	Scissor-	T cell	T cell_Scissor-	T cell_Scissor-#HCC1	3.54812	0.385715	-3.76824	-1.03851	-4.32026	0.561587	-0.765572
HCC1_ATGGGAGCACCCTGTT-1	HCC1	0	Macrophage	Macrophage_0	Macrophage_0#HCC1	-8.38382	-2.23002	-4.19538	-0.688126	2.24076	3.23027	7.95616
HCC1_ATGGGAGCACTGCACG-1	HCC1	0	NK	NK_0	NK_0#HCC1	3.98807	-1.43881	1.30358	0.798439	0.504089	-0.484888	-0.964849
HCC1_ATGGGAGCAGAAATTG-1	HCC1	Scissor+	Macrophage	Macrophage_Scissor+	Macrophage_Scissor+#HCC1	-9.34764	-3.2503	-5.13314	-0.634768	-0.438886	-0.673447	5.37504
HCC1_ATGGGAGGTATGAGCG-1	HCC1	Scissor-	Macrophage	Macrophage_Scissor-	Macrophage_Scissor-#HCC1	-1.18138	0.834202	-1.9506	-1.34948	3.52907	2.25458	5.97301
HCC1_ATGGGAGTCCTGTAAG-1	HCC1	Scissor-	Macrophage	Macrophage_Scissor-	Macrophage_Scissor-#HCC1	2.49011	-0.483839	-3.14054	-1.42767	1.4432	1.58571	2.5106
HCC1_ATGGGAGTCGAGAGCA-1	HCC1	0	Macrophage	Macrophage_0	Macrophage_0#HCC1	-2.61572	-1.8527	-8.67073	-4.17542	-1.61309	-0.124168	1.87719
HCC1_ATGGGAGTCGGCCTTT-1	HCC1	Scissor+	Macrophage	Macrophage_Scissor+	Macrophage_Scissor+#HCC1	-7.59764	-0.82268	-3.36194	-1.88279	0.553096	2.16265	9.18606
HCC1_ATGGGAGTCGTTCTAT-1	HCC1	Scissor-	T cell	T cell_Scissor-	T cell_Scissor-#HCC1	3.09457	-1.99002	-4.51437	-2.8737	0.276083	-1.6232	-2.34398
HCC1_ATGGGAGTCTGGTGCG-1	HCC1	Scissor-	Macrophage	Macrophage_Scissor-	Macrophage_Scissor-#HCC1	-6.09841	-1.55606	-5.0233	-4.03161	-0.673132	1.74103	6.41064
HCC1_ATGGGTTAGCCGAACA-1	HCC1	0	Macrophage	Macrophage_0	Macrophage_0#HCC1	-2.91241	-2.14543	-5.51414	-3.62667	5.04654	1.33399	3.15016
HCC1_ATGGGTTAGGACGCAT-1	HCC1	Scissor+	Macrophage	Macrophage_Scissor+	Macrophage_Scissor+#HCC1	-6.53057	-2.57861	-3.95992	-0.811999	4.63031	0.131446	7.23111
HCC1_ATGGGTTCAGAGCTAG-1	HCC1	Scissor+	Macrophage	Macrophage_Scissor+	Macrophage_Scissor+#HCC1	-1.03957	-2.61147	-11.0976	-4.1448	-1.1049	-1.18479	0.184805
HCC1_ATGGGTTGTCATCTAG-1	HCC1	Scissor+	Macrophage	Macrophage_Scissor+	Macrophage_Scissor+#HCC1	-3.60545	0.199789	-2.12637	0.884633	-1.80468	2.90978	4.17611
HCC1_ATGGGTTGTGACAACG-1	HCC1	Scissor-	Macrophage	Macrophage_Scissor-	Macrophage_Scissor-#HCC1	-3.34348	-0.701295	-9.23563	-2.99186	-0.96167	0.48465	2.40003
HCC1_ATGGGTTTCCACCTGT-1	HCC1	Scissor-	Macrophage	Macrophage_Scissor-	Macrophage_Scissor-#HCC1	-1.85683	-0.928497	-6.0128	-3.52496	4.62819	1.46494	2.70295
HCC1_ATGGGTTTCCTCTTTC-1	HCC1	0	NK	NK_0	NK_0#HCC1	2.81784	0.382783	0.5541	0.0946796	0.965849	-2.13258	-2.04462
HCC1_ATGGGTTTCGAAGAAT-1	HCC1	Scissor+	Macrophage	Macrophage_Scissor+	Macrophage_Scissor+#HCC1	-3.70561	-0.122435	-3.84089	-1.84406	3.56662	-0.122211	5.63743
HCC1_ATGGTTGAGAAATCCA-1	HCC1	0	Macrophage	Macrophage_0	Macrophage_0#HCC1	-4.83333	-2.18627	-3.82355	-2.41699	-0.581231	2.18378	5.81413
HCC1_ATGGTTGCAAGTGGAC-1	HCC1	Scissor-	NK	NK_Scissor-	NK_Scissor-#HCC1	3.64399	-0.0948965	-5.76791	-2.943	1.98932	-0.942065	-2.37714
HCC1_ATGGTTGCAGACCAAG-1	HCC1	0	Macrophage	Macrophage_0	Macrophage_0#HCC1	-6.53474	-0.0897581	-4.37435	-1.91379	-0.749646	-0.639982	2.43337
HCC1_ATGGTTGCATTCTGTT-1	HCC1	0	Macrophage	Macrophage_0	Macrophage_0#HCC1	-7.40706	-0.509413	-4.21481	-1.04536	-1.22224	4.39221	8.31078
HCC1_ATGGTTGGTCCGGCAT-1	HCC1	Scissor-	Macrophage	Macrophage_Scissor-	Macrophage_Scissor-#HCC1	-6.84686	-1.9114	-9.32263	-1.65104	4.40156	0.885032	4.86774
HCC1_ATGGTTGTCAACACGT-1	HCC1	Scissor+	Macrophage	Macrophage_Scissor+	Macrophage_Scissor+#HCC1	-8.68979	-0.303685	-4.98079	-1.88514	-1.23702	2.6537	6.86116
HCC1_ATGGTTGTCAGCGGAA-1	HCC1	Scissor-	Macrophage	Macrophage_Scissor-	Macrophage_Scissor-#HCC1	2.40541	-0.0432807	-4.80994	-2.68861	2.89684	2.16232	0.883166
HCC1_ATGTCCCAGGTACAAT-1	HCC1	Scissor-	Fibroblast	Fibroblast_Scissor-	Fibroblast_Scissor-#HCC1	-0.894447	-1.06127	-3.48801	-1.31823	-1.00543	1.65138	2.63689
HCC1_ATGTCCCAGTCTCGTA-1	HCC1	0	Macrophage	Macrophage_0	Macrophage_0#HCC1	-0.32888	-3.1615	-11.2684	-5.33938	-3.24866	-2.84929	2.78795
HCC1_ATGTCCCAGTCTTCCC-1	HCC1	0	Macrophage	Macrophage_0	Macrophage_0#HCC1	-2.36576	-0.659331	-7.97798	-3.32504	-1.95618	0.618888	4.55466
HCC1_ATGTCCCCAATTGTGC-1	HCC1	Scissor-	NK	NK_Scissor-	NK_Scissor-#HCC1	3.74018	-0.0322655	1.68816	-2.69926	-0.134066	-2.42764	0.228471
HCC1_ATGTCCCGTCACTCGG-1	HCC1	Scissor-	Macrophage	Macrophage_Scissor-	Macrophage_Scissor-#HCC1	-4.46787	-2.07883	-6.21225	-2.64208	-1.27779	0.938187	3.5675
HCC1_ATGTCCCGTGGGATTG-1	HCC1	Scissor-	Macrophage	Macrophage_Scissor-	Macrophage_Scissor-#HCC1	-7.63976	0.59302	-3.41068	-1.69001	3.36272	4.08375	7.0163
HCC1_ATGTCCCTCCATTGGA-1	HCC1	Scissor-	Macrophage	Macrophage_Scissor-	Macrophage_Scissor-#HCC1	-2.00893	0.592595	-4.27496	-1.45606	4.62532	-1.0763	3.48805
HCC1_ATGTCCCTCCGGACGT-1	HCC1	Scissor+	Macrophage	Macrophage_Scissor+	Macrophage_Scissor+#HCC1	-2.14389	-1.50231	-3.53155	-2.1475	-2.33944	3.81335	4.81801
HCC1_ATGTCTTAGAGCTGAC-1	HCC1	0	Fibroblast	Fibroblast_0	Fibroblast_0#HCC1	-1.64689	0.900266	-4.42332	-0.147901	0.917861	0.785805	4.19525
HCC1_ATGTCTTAGAGTCACG-1	HCC1	Scissor+	Macrophage	Macrophage_Scissor+	Macrophage_Scissor+#HCC1	-5.50571	-0.44472	-6.75632	-3.53529	-0.961229	2.69439	3.477
HCC1_ATGTCTTAGGACAGTC-1	HCC1	0	Macrophage	Macrophage_0	Macrophage_0#HCC1	-7.28904	-1.68693	-5.09637	-2.93439	-1.41939	2.79103	6.29699
HCC1_ATGTCTTCAGGCTACC-1	HCC1	Scissor-	Macrophage	Macrophage_Scissor-	Macrophage_Scissor-#HCC1	-2.04709	-1.45313	-2.96501	-1.8628	-1.06655	0.0465462	2.0937
HCC1_ATGTCTTCAGTTTCAG-1	HCC1	Scissor-	Hepatocyte	Hepatocyte_Scissor-	Hepatocyte_Scissor-#HCC1	-1.69287	-4.74031	-14.4363	-7.12737	-4.27701	-2.88134	0.550618
HCC1_ATGTCTTGTCATTGCA-1	HCC1	Scissor-	T cell	T cell_Scissor-	T cell_Scissor-#HCC1	1.78691	-1.95795	-5.50129	-1.75445	2.3752	-1.18484	-0.37382
HCC1_ATTACCTAGAGGTCAC-1	HCC1	0	Macrophage	Macrophage_0	Macrophage_0#HCC1	-3.60649	-1.78728	-8.07556	-3.91465	-0.294424	1.96208	4.45796
HCC1_ATTACCTAGGTACAAT-1	HCC1	Scissor-	T cell	T cell_Scissor-	T cell_Scissor-#HCC1	2.51768	-0.778471	-3.17286	-0.180555	-0.0399407	-2.23113	3.26436
HCC1_ATTACCTCACGTCGTG-1	HCC1	0	Macrophage	Macrophage_0	Macrophage_0#HCC1	-4.70533	-1.8866	-6.64379	-3.21564	-2.74221	0.422761	3.33947
HCC1_ATTACCTCAGCTCTGG-1	HCC1	0	Macrophage	Macrophage_0	Macrophage_0#HCC1	-2.84584	0.426655	-1.96231	-3.54192	-1.63597	3.10405	6.51965
HCC1_ATTACCTTCCATTTGT-1	HCC1	Scissor+	Macrophage	Macrophage_Scissor+	Macrophage_Scissor+#HCC1	-0.895737	0.0230909	-2.00855	-0.900328	-2.19792	4.18773	5.71001
HCC1_ATTACCTTCCTATTTG-1	HCC1	Scissor+	Macrophage	Macrophage_Scissor+	Macrophage_Scissor+#HCC1	-8.97127	-1.48268	-3.4485	1.33138	3.34316	2.12517	6.83125
HCC1_ATTACTCAGCATCAGG-1	HCC1	Scissor-	Macrophage	Macrophage_Scissor-	Macrophage_Scissor-#HCC1	1.02959	0.596281	-2.82181	-1.684	3.79689	5.11465	4.44522
HCC1_ATTACTCAGCGTTGTT-1	HCC1	Scissor+	Macrophage	Macrophage_Scissor+	Macrophage_Scissor+#HCC1	-2.14999	-0.137825	-6.92969	-2.75221	2.16773	0.129684	2.22016
HCC1_ATTACTCCAATTAGGA-1	HCC1	0	Macrophage	Macrophage_0	Macrophage_0#HCC1	-2.78478	-0.589005	-8.65507	-1.65346	-2.95835	-0.835822	5.46105
HCC1_ATTACTCCACATTCTT-1	HCC1	Scissor-	Macrophage	Macrophage_Scissor-	Macrophage_Scissor-#HCC1	-5.7106	0.0268375	-5.43352	-1.42702	-0.847179	2.4652	4.54351
HCC1_ATTACTCCATGGGAAC-1	HCC1	Scissor-	NK	NK_Scissor-	NK_Scissor-#HCC1	3.50215	-4.65141	-6.07918	-3.8815	-2.08119	-4.33322	-7.22064
HCC1_ATTACTCGTCAATCTG-1	HCC1	Scissor-	NK	NK_Scissor-	NK_Scissor-#HCC1	1.66918	0.503593	-6.02269	-4.24342	-4.77302	-0.858041	-2.8082
HCC1_ATTACTCTCAAATGCC-1	HCC1	Scissor-	Macrophage	Macrophage_Scissor-	Macrophage_Scissor-#HCC1	-3.68637	1.07206	-4.79244	-1.58627	3.34183	3.85434	5.70378
HCC1_ATTACTCTCCATCAGA-1	HCC1	Scissor-	T cell	T cell_Scissor-	T cell_Scissor-#HCC1	4.41806	0.18877	-3.00101	0.850714	3.27977	-1.93583	0.222629
HCC1_ATTACTCTCGACATTG-1	HCC1	0	NK	NK_0	NK_0#HCC1	0.627627	-3.06655	-1.4889	-0.761657	2.26511	-3.96474	-1.34244
HCC1_ATTACTCTCGTCTAAG-1	HCC1	Scissor+	Hepatocyte	Hepatocyte_Scissor+	Hepatocyte_Scissor+#HCC1	2.27977	-2.52804	-11.2313	-5.51181	-2.89292	-1.84291	1.97935
HCC1_ATTATCCCACTCCACT-1	HCC1	Scissor+	T cell	T cell_Scissor+	T cell_Scissor+#HCC1	0.910129	0.602336	0.841538	1.51696	-0.592114	4.69913	0.49411
HCC1_ATTATCCGTATCGGTT-1	HCC1	Scissor+	Macrophage	Macrophage_Scissor+	Macrophage_Scissor+#HCC1	-6.88298	-0.861566	-5.38189	-2.80901	1.85103	0.332709	5.5418
HCC1_ATTATCCGTGTTAGCT-1	HCC1	0	Macrophage	Macrophage_0	Macrophage_0#HCC1	3.10325	0.0364712	-4.59975	0.876027	3.91757	0.796606	1.78568
HCC1_ATTATCCGTTGAGTCT-1	HCC1	Scissor-	Macrophage	Macrophage_Scissor-	Macrophage_Scissor-#HCC1	-3.52532	-1.85065	-7.87619	-1.90585	4.00926	1.60654	3.56684
HCC1_ATTATCCTCCATGATG-1	HCC1	0	Macrophage	Macrophage_0	Macrophage_0#HCC1	0.316782	-1.35802	-3.37779	-2.39922	0.698372	2.95135	4.56502
HCC1_ATTATCCTCTCCCTAG-1	HCC1	Scissor+	Macrophage	Macrophage_Scissor+	Macrophage_Scissor+#HCC1	-7.12401	-0.722334	-4.33941	-1.8054	0.832608	2.19248	7.51487
HCC1_ATTCACTAGGCACTAG-1	HCC1	Scissor-	Macrophage	Macrophage_Scissor-	Macrophage_Scissor-#HCC1	-2.61787	-1.2943	-4.7818	-3.42772	-1.52229	0.00382038	4.73779
HCC1_ATTCACTAGTCGAGGT-1	HCC1	0	Macrophage	Macrophage_0	Macrophage_0#HCC1	-4.00958	-2.29487	-9.06814	-3.4868	-1.23737	0.643824	4.56712
HCC1_ATTCACTCACAGTCCG-1	HCC1	0	Macrophage	Macrophage_0	Macrophage_0#HCC1	-10.058	-1.89134	-4.33699	-2.14727	3.95677	1.18719	5.70004
HCC1_ATTCACTGTTATAGCC-1	HCC1	Scissor+	Macrophage	Macrophage_Scissor+	Macrophage_Scissor+#HCC1	-6.20871	2.53977	-2.26952	-1.50542	-1.46978	2.66999	6.55478
HCC1_ATTCACTTCAAAGGTA-1	HCC1	Scissor-	Macrophage	Macrophage_Scissor-	Macrophage_Scissor-#HCC1	-4.12685	-0.989806	-3.64628	-2.25223	1.46284	2.88805	5.3126
HCC1_ATTCACTTCAACGTGT-1	HCC1	Scissor-	Macrophage	Macrophage_Scissor-	Macrophage_Scissor-#HCC1	-6.5176	-2.16367	-5.079	-2.4034	-1.32955	1.22112	5.64164
HCC1_ATTCAGGAGGCTGAAC-1	HCC1	Scissor-	T cell	T cell_Scissor-	T cell_Scissor-#HCC1	3.182	0.510044	-4.26366	-0.22925	-1.06168	-1.73601	0.0342822
HCC1_ATTCAGGCACGGGCTT-1	HCC1	0	Macrophage	Macrophage_0	Macrophage_0#HCC1	-4.96079	-1.44081	-3.61054	-2.33725	2.80744	1.54728	6.07959
HCC1_ATTCAGGGTGCATTAC-1	HCC1	0	Macrophage	Macrophage_0	Macrophage_0#HCC1	-6.04724	-1.45034	-4.56158	-2.38771	-0.421093	1.41332	7.17804
HCC1_ATTCAGGGTTGAAGTA-1	HCC1	0	Macrophage	Macrophage_0	Macrophage_0#HCC1	-1.35363	-1.88668	-10.1767	-3.9378	-0.273084	-1.71024	0.640274
HCC1_ATTCAGGTCCAGGACC-1	HCC1	0	NK	NK_0	NK_0#HCC1	6.1095	-0.695572	-1.84962	-2.23793	0.311657	0.787739	-0.621712
HCC1_ATTCAGGTCCGACAGC-1	HCC1	0	T cell	T cell_0	T cell_0#HCC1	3.54156	0.245431	-3.22994	1.8282	0.936259	-0.391827	-1.02993
HCC1_ATTCAGGTCGACGCTG-1	HCC1	Scissor-	Macrophage	Macrophage_Scissor-	Macrophage_Scissor-#HCC1	0.978206	-2.58126	-2.96321	-2.48819	2.04888	4.03042	3.10286
HCC1_ATTCAGGTCGAGTGAG-1	HCC1	0	T cell	T cell_0	T cell_0#HCC1	4.55969	1.71894	-4.30156	-2.82751	-1.53392	-0.0275396	0.602933
HCC1_ATTCAGGTCGCCTCTA-1	HCC1	0	Macrophage	Macrophage_0	Macrophage_0#HCC1	-4.17662	-0.368483	-6.51432	-1.30468	1.5962	1.74937	3.90688
HCC1_ATTCATCAGACAGCGT-1	HCC1	Scissor+	Macrophage	Macrophage_Scissor+	Macrophage_Scissor+#HCC1	-1.95468	-1.52061	-8.82546	-0.892247	6.22642	-0.234441	4.61367
HCC1_ATTCATCAGCGTACAG-1	HCC1	0	Macrophage	Macrophage_0	Macrophage_0#HCC1	-9.28466	0.269072	-5.00274	-2.12853	-0.71915	4.0622	2.50218
HCC1_ATTCATCAGGAATCGC-1	HCC1	0	T cell	T cell_0	T cell_0#HCC1	1.43307	0.524785	-6.29665	-1.44026	0.985545	-1.46303	1.5753
HCC1_ATTCATCCAACCAGAG-1	HCC1	Scissor-	Macrophage	Macrophage_Scissor-	Macrophage_Scissor-#HCC1	-1.52877	-4.30716	-14.0746	-6.31864	-5.72156	-4.14675	-1.03714
HCC1_ATTCATCCAGTCGGAA-1	HCC1	Scissor-	Macrophage	Macrophage_Scissor-	Macrophage_Scissor-#HCC1	0.722872	-0.777478	-7.96648	-4.43094	0.138087	0.402979	3.84054
HCC1_ATTCATCGTATACGGG-1	HCC1	0	Macrophage	Macrophage_0	Macrophage_0#HCC1	-5.93313	-1.32905	-3.53726	-1.94045	-0.473681	3.16374	6.07977
HCC1_ATTCCATAGGAAGTGA-1	HCC1	0	T cell	T cell_0	T cell_0#HCC1	1.67383	0.877328	-3.06375	-1.15591	-0.700688	-2.54163	-3.43216
HCC1_ATTCCATCAAAGACGC-1	HCC1	0	Macrophage	Macrophage_0	Macrophage_0#HCC1	-3.92889	0.0734832	-5.38918	0.627496	0.035315	0.739705	1.09491
HCC1_ATTCCATCAAAGCGTG-1	HCC1	0	Macrophage	Macrophage_0	Macrophage_0#HCC1	-5.46448	-0.691344	-4.08487	-3.62429	-2.48794	4.0126	4.48829
HCC1_ATTCCATCACAATTCG-1	HCC1	Scissor-	Macrophage	Macrophage_Scissor-	Macrophage_Scissor-#HCC1	-2.87672	-0.141311	-3.53255	-1.49391	4.74659	1.77468	7.09886
HCC1_ATTCCATCAGACCCGT-1	HCC1	0	Macrophage	Macrophage_0	Macrophage_0#HCC1	-7.21505	-3.67536	-4.94257	-3.252	-0.705977	1.13063	4.4516
HCC1_ATTCCATCAGGTTACT-1	HCC1	0	Macrophage	Macrophage_0	Macrophage_0#HCC1	-6.62498	-1.40441	-3.94166	-0.805071	-0.551992	2.4841	5.12615
HCC1_ATTCCATGTACAAGCG-1	HCC1	0	NK	NK_0	NK_0#HCC1	4.47665	-0.194617	-3.43403	-1.51153	1.08649	-0.990914	1.07054
HCC1_ATTCCATGTTCGTAAC-1	HCC1	Scissor-	Macrophage	Macrophage_Scissor-	Macrophage_Scissor-#HCC1	4.19696	0.139708	-2.22565	-1.53814	0.62071	1.7457	0.362909
HCC1_ATTCCATTCGGTGAAG-1	HCC1	0	T cell	T cell_0	T cell_0#HCC1	5.56501	0.532435	-4.66951	-0.563172	0.696521	-2.53791	-1.03524
HCC1_ATTCCCGAGAAAGCGA-1	HCC1	0	T cell	T cell_0	T cell_0#HCC1	6.08981	-0.217528	-4.23889	-2.04128	-1.40072	-1.31296	0.0643548
HCC1_ATTCCCGAGATCCGAG-1	HCC1	Scissor-	NK	NK_Scissor-	NK_Scissor-#HCC1	5.28193	0.643534	-3.80028	-0.979064	-4.64424	1.06261	2.37052
HCC1_ATTCCCGAGCGAGTCA-1	HCC1	Scissor-	Macrophage	Macrophage_Scissor-	Macrophage_Scissor-#HCC1	-3.05724	-2.45204	-6.40938	-3.36675	0.366085	1.5707	4.68569
HCC1_ATTCCCGAGTTGAATG-1	HCC1	0	Macrophage	Macrophage_0	Macrophage_0#HCC1	-7.35715	-1.17892	-3.3431	-2.70189	0.555661	2.44106	5.72732
HCC1_ATTCCCGCAGGTGACA-1	HCC1	Scissor-	Fibroblast	Fibroblast_Scissor-	Fibroblast_Scissor-#HCC1	0.845547	-0.32652	-3.39953	1.23082	6.35501	-0.572117	1.41303
HCC1_ATTCCCGCATCACAGT-1	HCC1	0	Macrophage	Macrophage_0	Macrophage_0#HCC1	-3.06471	-0.604553	-4.47184	-2.16171	5.00863	0.934043	5.17042
HCC1_ATTCCCGCATCGATAC-1	HCC1	Scissor+	T cell	T cell_Scissor+	T cell_Scissor+#HCC1	5.59125	0.569062	-3.95082	-1.63384	0.315737	-3.828	0.045208
HCC1_ATTCCCGGTACAGTCT-1	HCC1	0	Macrophage	Macrophage_0	Macrophage_0#HCC1	-5.44913	-0.0262045	-7.29464	-1.51049	-1.93447	0.51946	4.54247
HCC1_ATTCCCGGTACGACAG-1	HCC1	Scissor+	Macrophage	Macrophage_Scissor+	Macrophage_Scissor+#HCC1	-7.8248	0.675786	-2.5371	0.683425	2.18554	2.1643	4.34757
HCC1_ATTCCCGGTCTACTGA-1	HCC1	Scissor-	Fibroblast	Fibroblast_Scissor-	Fibroblast_Scissor-#HCC1	0.334242	-0.30741	-2.88877	-3.20432	-0.545635	0.223895	1.59137
HCC1_ATTCCCGGTGATCATC-1	HCC1	0	T cell	T cell_0	T cell_0#HCC1	2.2747	1.75414	-4.21014	-1.2782	-2.90548	-3.33806	0.542396
HCC1_ATTCCCGGTGTTCGAT-1	HCC1	Scissor-	Macrophage	Macrophage_Scissor-	Macrophage_Scissor-#HCC1	-0.969491	-0.738842	-2.54473	-2.79506	3.11423	2.49011	2.95616
HCC1_ATTCCCGTCAGACAAA-1	HCC1	0	NK	NK_0	NK_0#HCC1	3.23796	-2.53224	1.68979	2.0748	2.71326	-3.24048	-4.45165
HCC1_ATTCCCGTCTCCTGTG-1	HCC1	Scissor+	NK	NK_Scissor+	NK_Scissor+#HCC1	3.09401	-0.464214	-3.304	-1.04975	4.17034	-0.301594	-0.228392
HCC1_ATTCCCGTCTTGGTCC-1	HCC1	Scissor-	T cell	T cell_Scissor-	T cell_Scissor-#HCC1	4.19341	-0.94977	-2.90461	-0.10709	0.375046	-2.08909	-0.401823
HCC1_ATTCCTAAGATGCAGC-1	HCC1	0	Macrophage	Macrophage_0	Macrophage_0#HCC1	-8.7048	-1.50376	-4.34978	-2.55625	-1.28286	2.6233	7.18909
HCC1_ATTCCTAAGCCTCGTG-1	HCC1	0	NK	NK_0	NK_0#HCC1	6.41742	-2.80696	-5.50802	-4.59899	-1.58246	-3.4872	-2.75739
HCC1_ATTCCTAAGTTACGTC-1	HCC1	Scissor+	Macrophage	Macrophage_Scissor+	Macrophage_Scissor+#HCC1	-10.0259	-1.00119	-4.36664	-2.42982	2.94158	1.06779	3.32493
HCC1_ATTCCTACAATAGTCC-1	HCC1	Scissor-	Macrophage	Macrophage_Scissor-	Macrophage_Scissor-#HCC1	-4.22328	-0.82431	-2.40674	-0.38167	-2.83797	1.41848	6.34265
HCC1_ATTCCTACATCGTCCT-1	HCC1	0	Macrophage	Macrophage_0	Macrophage_0#HCC1	-2.19864	0.677403	-6.84849	-1.53169	-0.973806	0.122017	3.18066
HCC1_ATTCCTAGTAGCCCTG-1	HCC1	Scissor+	Macrophage	Macrophage_Scissor+	Macrophage_Scissor+#HCC1	-7.174	-0.593053	-5.91452	-1.65683	2.96066	0.0177631	4.79806
HCC1_ATTCCTAGTCAACACT-1	HCC1	0	Macrophage	Macrophage_0	Macrophage_0#HCC1	-9.31579	-2.5252	-3.96896	-3.02902	0.721256	3.3273	7.07656
HCC1_ATTCCTAGTCTACGAT-1	HCC1	Scissor-	Macrophage	Macrophage_Scissor-	Macrophage_Scissor-#HCC1	-5.1065	0.618646	-3.10679	-0.723905	0.983545	3.26572	4.28951
HCC1_ATTCGTTAGATAGTGT-1	HCC1	0	Macrophage	Macrophage_0	Macrophage_0#HCC1	-7.23388	-3.10669	-4.2611	-1.91605	-2.9112	2.64829	6.95471
HCC1_ATTCGTTAGCCTGAGA-1	HCC1	0	Macrophage	Macrophage_0	Macrophage_0#HCC1	-4.28264	-1.50927	-3.12602	-2.79259	2.27926	1.9571	5.99388
HCC1_ATTCGTTCACGAAGAC-1	HCC1	0	Macrophage	Macrophage_0	Macrophage_0#HCC1	-2.6041	-2.77338	-9.48762	-3.0893	1.88006	-0.970344	2.41773
HCC1_ATTCGTTGTGCCCAGT-1	HCC1	0	T cell	T cell_0	T cell_0#HCC1	2.8204	-0.089329	-0.447297	0.0956093	-2.48418	0.622355	-0.916101
HCC1_ATTCGTTGTTCTGAGT-1	HCC1	0	Macrophage	Macrophage_0	Macrophage_0#HCC1	-3.5187	-1.26991	-5.67491	-3.59974	-1.13365	0.598334	3.52954
HCC1_ATTCGTTTCTACGCGG-1	HCC1	0	NK	NK_0	NK_0#HCC1	4.09424	-1.5629	-3.80774	-1.81295	-0.0495629	-0.347147	-0.700439
HCC1_ATTCTACAGACATCAA-1	HCC1	Scissor-	Hepatocyte	Hepatocyte_Scissor-	Hepatocyte_Scissor-#HCC1	0.28666	-3.23108	-12.2796	-7.14679	-4.63741	-1.45258	4.8917
HCC1_ATTCTACAGATGGTAT-1	HCC1	0	Macrophage	Macrophage_0	Macrophage_0#HCC1	-6.16888	-1.92413	-4.29813	-2.76647	-0.855265	1.7656	6.92173
HCC1_ATTCTACAGTGATTCC-1	HCC1	Scissor-	Macrophage	Macrophage_Scissor-	Macrophage_Scissor-#HCC1	-6.92248	0.0110423	-6.2131	-1.48659	-1.67954	0.299824	5.00594
HCC1_ATTCTACCAATGTGGG-1	HCC1	0	Macrophage	Macrophage_0	Macrophage_0#HCC1	1.22096	-0.904868	-6.39337	-1.70509	-0.188183	-0.0742748	2.34507
HCC1_ATTCTACCACAGAAGC-1	HCC1	0	Macrophage	Macrophage_0	Macrophage_0#HCC1	2.71772	-0.0676186	-3.79332	-2.00397	-2.81208	1.72393	2.25584
HCC1_ATTCTACCAGGCTTGC-1	HCC1	0	Macrophage	Macrophage_0	Macrophage_0#HCC1	-7.00032	-1.08193	-6.06203	-3.50336	-0.305365	1.70255	3.72987
HCC1_ATTCTACCATGCCATA-1	HCC1	0	T cell	T cell_0	T cell_0#HCC1	3.61207	-0.275988	-0.394994	2.26684	2.52681	-0.140907	1.6594
HCC1_ATTCTACCATGCGTGC-1	HCC1	Scissor-	Macrophage	Macrophage_Scissor-	Macrophage_Scissor-#HCC1	-2.05666	-1.67781	-5.68483	-4.54718	1.14064	-0.812069	1.73175
HCC1_ATTCTACGTAATCAGA-1	HCC1	0	Macrophage	Macrophage_0	Macrophage_0#HCC1	-4.459	-1.73185	-3.23182	-0.650236	1.4051	4.53635	7.42733
HCC1_ATTCTACGTCATGACT-1	HCC1	0	Macrophage	Macrophage_0	Macrophage_0#HCC1	-7.47762	0.583263	-7.06926	-2.1899	-0.686959	-0.877839	4.67353
HCC1_ATTCTACGTCTCGACG-1	HCC1	0	T cell	T cell_0	T cell_0#HCC1	0.867616	0.72589	-2.38009	1.64261	0.989126	-0.564692	-0.811216
HCC1_ATTCTACGTTGATCGT-1	HCC1	0	Hepatocyte	Hepatocyte_0	Hepatocyte_0#HCC1	3.328	-2.27566	-11.3319	-6.38953	-2.80586	-0.609341	4.42617
HCC1_ATTCTACTCCATAAGC-1	HCC1	0	Macrophage	Macrophage_0	Macrophage_0#HCC1	-4.19189	-0.279639	-6.19604	-0.878717	3.09106	2.58618	1.63708
HCC1_ATTCTACTCTCTCAAT-1	HCC1	Scissor-	T cell	T cell_Scissor-	T cell_Scissor-#HCC1	2.10214	1.52078	-3.94304	1.55111	0.249133	-1.89832	2.08418
HCC1_ATTCTTGAGTCTAGCT-1	HCC1	Scissor+	Macrophage	Macrophage_Scissor+	Macrophage_Scissor+#HCC1	-6.82716	-0.866764	-6.89046	-2.18552	-0.874581	1.52999	2.26273
HCC1_ATTCTTGCAATAGTGA-1	HCC1	0	Macrophage	Macrophage_0	Macrophage_0#HCC1	-5.21119	0.183324	-4.61373	-1.06089	-0.944991	-0.176858	5.34814
HCC1_ATTCTTGCACTACAGT-1	HCC1	0	Macrophage	Macrophage_0	Macrophage_0#HCC1	-2.44219	-3.92763	-9.81597	-0.900619	-2.7277	-2.66425	1.89396
HCC1_ATTCTTGCAGACACAG-1	HCC1	Scissor+	Hepatocyte	Hepatocyte_Scissor+	Hepatocyte_Scissor+#HCC1	1.08336	-3.60446	-10.7297	-6.25943	-1.38357	-2.58373	6.25757
HCC1_ATTCTTGGTTGGCTAT-1	HCC1	Scissor+	Macrophage	Macrophage_Scissor+	Macrophage_Scissor+#HCC1	-6.41238	-0.540843	-7.10452	-2.41019	0.987658	0.0328827	1.63678
HCC1_ATTGGGTTCAACCGAT-1	HCC1	0	Macrophage	Macrophage_0	Macrophage_0#HCC1	3.14779	0.651916	2.12125	1.0174	2.19856	2.78857	2.59872
HCC1_ATTGGGTTCCTAGCGG-1	HCC1	Scissor+	Macrophage	Macrophage_Scissor+	Macrophage_Scissor+#HCC1	-4.22208	-0.801716	-8.02635	-3.54611	0.666459	-2.95752	3.05759
HCC1_ATTGTTCAGAATCTAG-1	HCC1	Scissor-	Macrophage	Macrophage_Scissor-	Macrophage_Scissor-#HCC1	-6.91941	-2.59232	-5.42571	-2.92283	1.59344	3.22183	7.23791
HCC1_ATTGTTCAGACCTCCG-1	HCC1	Scissor+	Macrophage	Macrophage_Scissor+	Macrophage_Scissor+#HCC1	-5.52095	-2.90128	-4.87687	-2.27494	1.82523	2.38147	5.68591
HCC1_ATTGTTCAGTAGACAT-1	HCC1	Scissor+	Macrophage	Macrophage_Scissor+	Macrophage_Scissor+#HCC1	-7.38661	-1.96157	-4.97738	-2.66933	0.892216	1.21137	4.77028
HCC1_ATTGTTCAGTCGAATA-1	HCC1	Scissor-	Macrophage	Macrophage_Scissor-	Macrophage_Scissor-#HCC1	-4.70161	-0.238841	-5.88773	-2.84551	1.72547	2.4162	5.01098
HCC1_ATTGTTCCACTGATTG-1	HCC1	Scissor-	T cell	T cell_Scissor-	T cell_Scissor-#HCC1	5.38648	0.162518	-1.93078	0.820713	-1.22512	-0.298401	1.5205
HCC1_ATTGTTCGTATTAAGG-1	HCC1	0	Macrophage	Macrophage_0	Macrophage_0#HCC1	-5.33572	-1.87855	-4.72137	-3.04118	-1.06377	0.562021	4.9168
HCC1_ATTGTTCGTCTGTGAT-1	HCC1	Scissor-	Macrophage	Macrophage_Scissor-	Macrophage_Scissor-#HCC1	0.061616	-0.692629	-2.38676	-2.1343	1.71644	2.04544	4.69067
HCC1_ATTGTTCGTTGTGGAG-1	HCC1	Scissor+	Macrophage	Macrophage_Scissor+	Macrophage_Scissor+#HCC1	-2.68185	-2.16289	-9.10371	-2.1267	-2.25916	0.178191	2.27012
HCC1_ATTGTTCTCTGTGCGG-1	HCC1	0	T cell	T cell_0	T cell_0#HCC1	0.880161	1.65412	1.04354	1.69103	0.871884	2.55976	2.7997
HCC1_ATTTACCAGCCGTCGT-1	HCC1	0	T cell	T cell_0	T cell_0#HCC1	4.77117	0.59327	-3.35469	-2.07038	-0.021613	-1.35364	2.68613
HCC1_ATTTACCAGGAAGTCC-1	HCC1	0	B cell	B cell_0	B cell_0#HCC1	2.6784	1.74784	-4.48826	-1.58504	1.68001	-0.564186	0.0731976
HCC1_ATTTACCAGTAAGACT-1	HCC1	Scissor-	Macrophage	Macrophage_Scissor-	Macrophage_Scissor-#HCC1	-2.46042	0.222591	-2.44014	-2.97569	-0.393275	2.13172	6.36386
HCC1_ATTTACCCAAAGGGCT-1	HCC1	0	Macrophage	Macrophage_0	Macrophage_0#HCC1	-7.13021	-0.0474777	-3.57026	-3.00059	0.897752	2.34513	6.64778
HCC1_ATTTACCCAAATGCTC-1	HCC1	Scissor+	Macrophage	Macrophage_Scissor+	Macrophage_Scissor+#HCC1	-3.56241	-1.8894	-7.56816	-3.57729	-1.20388	0.0932534	3.20299
HCC1_ATTTACCCACGTCTCT-1	HCC1	0	T cell	T cell_0	T cell_0#HCC1	3.87409	-1.41466	-4.71248	-0.524965	-3.15645	0.510228	-0.0128035
HCC1_ATTTACCCACTCCGAG-1	HCC1	Scissor-	NK	NK_Scissor-	NK_Scissor-#HCC1	1.40823	-0.469265	-4.69	-0.0863015	-2.36078	-2.26554	-4.00239
HCC1_ATTTACCCACTGCATA-1	HCC1	Scissor-	Macrophage	Macrophage_Scissor-	Macrophage_Scissor-#HCC1	4.00181	2.06238	-0.0524882	1.78878	5.09921	1.42676	4.29114
HCC1_ATTTACCCATGGTGGA-1	HCC1	Scissor-	Macrophage	Macrophage_Scissor-	Macrophage_Scissor-#HCC1	2.27354	-1.60151	-6.18129	-3.19424	3.70812	0.769024	0.361146
HCC1_ATTTACCGTACGTAGG-1	HCC1	0	T cell	T cell_0	T cell_0#HCC1	3.46574	0.0841208	-5.70277	-1.54471	-0.236476	-1.25262	-1.64563
HCC1_ATTTACCGTCCGGACT-1	HCC1	Scissor+	Macrophage	Macrophage_Scissor+	Macrophage_Scissor+#HCC1	2.77448	-0.271768	-2.5299	-1.55715	0.72107	1.8414	1.90101
HCC1_ATTTACCTCTGGCTGG-1	HCC1	0	NK	NK_0	NK_0#HCC1	3.43946	-1.98999	-0.537442	0.147032	-0.982316	-3.08571	-3.23533
HCC1_ATTTCACAGGACAGCT-1	HCC1	0	Macrophage	Macrophage_0	Macrophage_0#HCC1	-7.67626	0.718002	-2.6285	-0.695555	-0.609584	3.73908	4.84186
HCC1_ATTTCACAGTCACTCA-1	HCC1	0	Macrophage	Macrophage_0	Macrophage_0#HCC1	-5.01446	-1.33594	-3.29261	-2.3524	2.29626	1.06027	3.30845
HCC1_ATTTCACCACTACAGT-1	HCC1	0	T cell	T cell_0	T cell_0#HCC1	5.30739	0.577213	-3.43287	0.464058	0.0619891	-1.93835	0.711343
HCC1_ATTTCACGTACATACC-1	HCC1	Scissor+	NK	NK_Scissor+	NK_Scissor+#HCC1	4.71398	-0.110828	-5.08473	-1.04934	-2.21672	-0.894364	-1.214
HCC1_ATTTCACGTCACGTGC-1	HCC1	0	Macrophage	Macrophage_0	Macrophage_0#HCC1	-3.52147	-1.18938	-3.59363	-2.33615	-0.695063	3.06148	4.60538
HCC1_ATTTCACGTCAGACGA-1	HCC1	0	Macrophage	Macrophage_0	Macrophage_0#HCC1	-0.542396	-1.58552	-4.92656	-2.71462	3.83851	3.55946	4.44724
HCC1_ATTTCACTCCTCACCA-1	HCC1	Scissor+	Macrophage	Macrophage_Scissor+	Macrophage_Scissor+#HCC1	-1.77135	-1.45653	-6.99753	-1.25475	0.32155	-2.05645	0.913031
HCC1_ATTTCACTCTGCGGGT-1	HCC1	Scissor+	T cell	T cell_Scissor+	T cell_Scissor+#HCC1	2.44368	1.00662	-4.29313	1.8852	0.373948	0.41334	-1.17084
HCC1_ATTTCTGAGAAGTATC-1	HCC1	Scissor+	Macrophage	Macrophage_Scissor+	Macrophage_Scissor+#HCC1	-8.56435	-1.53048	-3.71113	-2.63003	3.01678	0.860555	5.7533
HCC1_ATTTCTGAGCATGCAG-1	HCC1	0	Macrophage	Macrophage_0	Macrophage_0#HCC1	-6.79943	-0.195146	-7.51698	-1.95296	-1.08034	-0.138845	4.95945
HCC1_ATTTCTGCAAGCCCAC-1	HCC1	0	T cell	T cell_0	T cell_0#HCC1	4.39119	-0.0916016	-3.48738	-0.864429	-1.40423	-0.58967	1.0383
HCC1_ATTTCTGCAAGTGTCT-1	HCC1	0	Macrophage	Macrophage_0	Macrophage_0#HCC1	-4.8037	-1.90402	-7.12522	-4.37016	-0.447128	0.499042	5.09766
HCC1_ATTTCTGCAGTTTGGT-1	HCC1	Scissor+	Macrophage	Macrophage_Scissor+	Macrophage_Scissor+#HCC1	-4.80829	0.251862	-7.16287	-2.18275	1.74512	0.51149	8.26484
HCC1_ATTTCTGGTACCCGCA-1	HCC1	Scissor-	T cell	T cell_Scissor-	T cell_Scissor-#HCC1	3.17417	-0.84987	-1.65207	-1.39756	5.91314	-1.46216	-2.7494
HCC1_ATTTCTGGTACGATCT-1	HCC1	Scissor-	Macrophage	Macrophage_Scissor-	Macrophage_Scissor-#HCC1	-5.19668	-3.38594	-5.50106	-3.08298	-0.996227	2.18698	3.50946
HCC1_ATTTCTGGTGAATTGA-1	HCC1	0	Macrophage	Macrophage_0	Macrophage_0#HCC1	-2.67647	-1.11138	-6.5723	-2.63468	-0.331047	2.15707	7.87749
HCC1_ATTTCTGGTGACTAAA-1	HCC1	Scissor-	Macrophage	Macrophage_Scissor-	Macrophage_Scissor-#HCC1	-8.19054	-2.14319	-5.14022	-1.96793	-1.7378	3.56636	5.24243
HCC1_ATTTCTGTCTACACTT-1	HCC1	Scissor+	Macrophage	Macrophage_Scissor+	Macrophage_Scissor+#HCC1	-5.52967	0.116611	-5.47808	-1.98496	-0.109546	2.74456	5.01971
HCC1_CAAAGAACAACCGGAA-1	HCC1	Scissor+	T cell	T cell_Scissor+	T cell_Scissor+#HCC1	2.13275	-1.48713	-6.44269	-3.30534	-4.47822	-2.06237	0.421485
HCC1_CAAAGAACAATCAAGA-1	HCC1	Scissor+	Macrophage	Macrophage_Scissor+	Macrophage_Scissor+#HCC1	-7.32583	-0.268486	-3.11874	-2.68667	-0.262341	3.5985	7.41255
HCC1_CAAAGAACACGGATCC-1	HCC1	0	Macrophage	Macrophage_0	Macrophage_0#HCC1	-5.48064	-1.04681	-4.0149	-1.92501	-0.116897	2.40024	7.64354
HCC1_CAAAGAAGTACCGTGC-1	HCC1	0	T cell	T cell_0	T cell_0#HCC1	3.71934	0.60835	-2.77165	-0.366437	1.93272	-1.0611	2.92305
HCC1_CAAAGAAGTGAGAGGG-1	HCC1	Scissor+	Macrophage	Macrophage_Scissor+	Macrophage_Scissor+#HCC1	-7.94025	-1.66865	-4.23376	-2.05742	-0.420802	1.62051	6.39821
HCC1_CAACAACAGCCGTTAT-1	HCC1	0	Macrophage	Macrophage_0	Macrophage_0#HCC1	-4.32524	-0.882486	-4.74901	-2.87988	-1.75474	1.81327	5.15903
HCC1_CAACAACAGCGCCTTG-1	HCC1	Scissor-	T cell	T cell_Scissor-	T cell_Scissor-#HCC1	2.91335	0.790489	-4.209	-0.559581	1.87421	-0.968665	-0.529516
HCC1_CAACAACAGTCGAAAT-1	HCC1	Scissor-	Macrophage	Macrophage_Scissor-	Macrophage_Scissor-#HCC1	-2.42796	-1.28386	-7.76987	-2.24137	2.17341	2.5069	3.67411
HCC1_CAACAACCAAGTACCT-1	HCC1	Scissor+	Macrophage	Macrophage_Scissor+	Macrophage_Scissor+#HCC1	-3.79688	-4.92756	-11.3651	-3.17339	-1.46105	-2.55458	0.764168
HCC1_CAACAACCACAACCGC-1	HCC1	0	T cell	T cell_0	T cell_0#HCC1	3.21539	0.87861	-2.36395	0.0138189	1.23242	-0.690111	2.36308
HCC1_CAACAACGTATGCGGA-1	HCC1	Scissor-	Endothelial cell	Endothelial cell_Scissor-	Endothelial cell_Scissor-#HCC1	-4.19568	-2.15924	-4.82805	-2.11124	-1.52609	-2.89947	-4.27337
HCC1_CAACAACGTCGCCACA-1	HCC1	0	Macrophage	Macrophage_0	Macrophage_0#HCC1	-4.61078	-0.114905	-3.18936	-1.81027	3.52023	3.1034	4.28744
HCC1_CAACAACTCACGGGAA-1	HCC1	0	Macrophage	Macrophage_0	Macrophage_0#HCC1	-4.27815	-0.350111	-8.18307	-1.58925	-0.0636265	-0.254007	3.30251
HCC1_CAACAACTCTCTCTAA-1	HCC1	0	Macrophage	Macrophage_0	Macrophage_0#HCC1	-6.49939	-2.55243	-4.07043	-3.01028	1.04923	3.07676	4.73042
HCC1_CAACAGTAGCATGCAG-1	HCC1	Scissor+	Macrophage	Macrophage_Scissor+	Macrophage_Scissor+#HCC1	-7.72622	-2.48852	-3.67743	-1.90877	-0.730791	2.49683	5.54786
HCC1_CAACAGTCAAGAGATT-1	HCC1	Scissor+	Hepatocyte	Hepatocyte_Scissor+	Hepatocyte_Scissor+#HCC1	-0.214286	-4.78871	-13.0306	-5.23092	-3.43426	-4.1071	-2.46915
HCC1_CAACAGTCAGAATTCC-1	HCC1	0	Macrophage	Macrophage_0	Macrophage_0#HCC1	-6.5132	-1.05539	-3.70413	-1.92511	-0.954009	2.96092	6.6449
HCC1_CAACAGTTCGGACAAG-1	HCC1	0	Macrophage	Macrophage_0	Macrophage_0#HCC1	-5.07018	-0.816335	-9.28403	-4.31951	-3.12101	0.0175188	6.08281
HCC1_CAACAGTTCTAAGCGT-1	HCC1	0	Macrophage	Macrophage_0	Macrophage_0#HCC1	-2.76315	-0.848108	-9.28541	-2.44447	-1.21802	-0.961478	0.41082
HCC1_CAACAGTTCTTGATTC-1	HCC1	Scissor+	Macrophage	Macrophage_Scissor+	Macrophage_Scissor+#HCC1	-6.64167	1.49264	-4.50583	-0.010122	-2.59203	1.07121	7.69248
HCC1_CAACCAAGTAGATGTA-1	HCC1	Scissor+	Macrophage	Macrophage_Scissor+	Macrophage_Scissor+#HCC1	-7.47638	-0.527425	-3.46028	-1.977	4.32136	2.68948	7.73573
HCC1_CAACCAATCTCATTGT-1	HCC1	Scissor-	Macrophage	Macrophage_Scissor-	Macrophage_Scissor-#HCC1	-3.69075	1.31446	-3.81629	-1.80928	-1.9125	1.54617	3.7911
HCC1_CAACCTCAGGCTCACC-1	HCC1	Scissor+	Hepatocyte	Hepatocyte_Scissor+	Hepatocyte_Scissor+#HCC1	1.27151	-2.51651	-10.9728	-5.29362	-2.33582	-1.90515	0.763223
HCC1_CAACCTCCACTATCGA-1	HCC1	Scissor-	Fibroblast	Fibroblast_Scissor-	Fibroblast_Scissor-#HCC1	-1.98787	0.170111	-5.13245	-3.56661	0.0129897	-0.0299032	3.3077
HCC1_CAACCTCGTACGGCAA-1	HCC1	Scissor+	T cell	T cell_Scissor+	T cell_Scissor+#HCC1	4.33288	1.48663	-3.83183	0.359006	2.35681	-0.173617	1.32396
HCC1_CAACCTCGTAGTTACC-1	HCC1	Scissor+	Macrophage	Macrophage_Scissor+	Macrophage_Scissor+#HCC1	-4.05701	-1.13439	-4.40392	-3.05955	-1.45446	0.485413	4.36859
HCC1_CAACGATAGAGTGTGC-1	HCC1	0	Macrophage	Macrophage_0	Macrophage_0#HCC1	-5.67252	-2.85931	-5.47015	-3.83297	0.854452	2.60341	6.24508
HCC1_CAACGATCAAATGCGG-1	HCC1	0	T cell	T cell_0	T cell_0#HCC1	4.57701	-2.06632	-4.27913	-1.37239	-0.268491	-0.792103	0.101404
HCC1_CAACGATCATCCTGTC-1	HCC1	0	T cell	T cell_0	T cell_0#HCC1	1.03552	3.41671	0.624461	3.32538	3.75384	0.742214	2.28397
HCC1_CAACGATGTCAACCAT-1	HCC1	Scissor+	Macrophage	Macrophage_Scissor+	Macrophage_Scissor+#HCC1	-9.76222	-0.627674	-5.40716	-1.28229	-0.448228	2.55952	5.81788
HCC1_CAACGATGTCAGTCTA-1	HCC1	Scissor+	Macrophage	Macrophage_Scissor+	Macrophage_Scissor+#HCC1	-0.350188	-1.11238	-5.08164	-1.17167	-0.873623	-0.27203	3.99881
HCC1_CAACGATGTCTTAGTG-1	HCC1	Scissor+	T cell	T cell_Scissor+	T cell_Scissor+#HCC1	4.6127	-1.43033	-4.79172	-1.29728	0.399089	-3.09348	-4.28548
HCC1_CAACGATTCCGCCTAT-1	HCC1	0	Macrophage	Macrophage_0	Macrophage_0#HCC1	-5.98062	-2.12507	-3.88326	-3.54117	1.84519	2.6046	5.02914
HCC1_CAACGATTCGTGCAGC-1	HCC1	0	Macrophage	Macrophage_0	Macrophage_0#HCC1	1.48797	1.23583	-1.80536	-1.10518	-1.37102	2.13071	3.39212
HCC1_CAACGATTCTGGACTA-1	HCC1	Scissor-	Macrophage	Macrophage_Scissor-	Macrophage_Scissor-#HCC1	-1.98691	0.250217	-0.504117	0.530304	6.7238	4.14204	4.81965
HCC1_CAACGGCAGTCCCAAT-1	HCC1	Scissor+	Macrophage	Macrophage_Scissor+	Macrophage_Scissor+#HCC1	-6.79147	-1.09268	-5.47507	-3.43032	-0.652937	0.302175	5.8509
HCC1_CAACGGCCATCCGAAT-1	HCC1	Scissor-	T cell	T cell_Scissor-	T cell_Scissor-#HCC1	0.71929	-0.897276	-4.39828	-1.48917	-2.64145	-1.80775	0.572129
HCC1_CAACGGCGTAACACCT-1	HCC1	Scissor-	Macrophage	Macrophage_Scissor-	Macrophage_Scissor-#HCC1	-7.04277	-1.88185	-4.39294	-2.37401	0.572042	1.12113	6.76783
HCC1_CAACGGCGTCCGAAAG-1	HCC1	Scissor-	Hepatocyte	Hepatocyte_Scissor-	Hepatocyte_Scissor-#HCC1	-2.72759	-3.52114	-11.0717	-5.00374	-2.11488	-1.68831	6.74902
[truncated: 47,490 more rows]
