# Supplementary material for: Comprehensive analysis of immune subtype characterization on identification of potential cells and drugs to predict response to immune checkpoint inhibitors for hepatocellular carcinoma
Source: Genes Dis. 2024 Nov 27;12(3):101471. doi: 10.1016/j.gendis.2024.101471 (PMC11907441; doi:10.1016/j.gendis.2024.101471)
Supplement: Multimedia component 19 [file mmc19.xlsx]

## Sheet: Supplementary Table 7
	orig.ident	scissor	celltype	Devolution	metacell_grouping	turquoise	green	red	black	pink	brown	blue	purple	magenta	yellow
HCC1_AAACCCAAGAAGAACG-1	HCC1	0	Macrophage	Macrophage_0	Macrophage_0#HCC1	4.72426	-10.9434	0.321192	-0.206679	-0.102521	1.64314	-2.15413	-0.333231	0.497889	0.303429
HCC1_AAACCCAAGCATCTTG-1	HCC1	0	Macrophage	Macrophage_0	Macrophage_0#HCC1	6.56749	3.39333	-0.657532	-2.3437	-0.432582	3.10875	-0.605255	-0.677243	-1.02714	-0.273313
HCC1_AAACCCAAGCTGAGTG-1	HCC1	Scissor-	Macrophage	Macrophage_Scissor-	Macrophage_Scissor-#HCC1	2.80575	-2.98762	-1.52371	-2.87224	-2.24149	3.09332	-1.58239	1.16805	-0.225275	-2.6463
HCC1_AAACCCACAAGGGCAT-1	HCC1	0	Macrophage	Macrophage_0	Macrophage_0#HCC1	2.86736	-5.99382	1.67871	-3.06036	-1.0556	-0.978861	-3.62689	-1.72967	-1.36629	1.43424
HCC1_AAACCCACAGCTGAAG-1	HCC1	Scissor-	Macrophage	Macrophage_Scissor-	Macrophage_Scissor-#HCC1	4.65314	-1.19336	0.744884	-0.91307	-1.93422	-1.45538	-4.21333	0.229463	-1.97645	-3.31
HCC1_AAACCCAGTAGCTGCC-1	HCC1	0	NK	NK_0	NK_0#HCC1	2.86062	6.66438	1.31418	0.808955	1.33676	4.50316	0.42282	-0.590832	2.52938	1.57521
HCC1_AAACCCAGTCAACACT-1	HCC1	0	Hepatocyte	Hepatocyte_0	Hepatocyte_0#HCC1	8.9598	1.67967	-4.06473	-4.50263	-1.73732	-2.29211	-4.38272	-3.72695	-3.88154	-2.58903
HCC1_AAACCCAGTGTCTTCC-1	HCC1	0	T cell	T cell_0	T cell_0#HCC1	3.0167	6.44933	2.01372	1.29666	-1.43482	4.12999	3.24176	2.51343	4.17469	3.21378
HCC1_AAACCCAGTTTCACTT-1	HCC1	0	Macrophage	Macrophage_0	Macrophage_0#HCC1	6.74025	-5.07404	-2.87577	-1.41449	0.925491	-1.64574	-2.68139	-0.533142	-2.73414	-2.45438
HCC1_AAACGAAAGAGCAGCT-1	HCC1	Scissor+	T cell	T cell_Scissor+	T cell_Scissor+#HCC1	1.50979	4.04264	0.184072	-0.290163	-2.53813	3.01529	-1.66154	-1.17539	-0.850574	-1.2048
HCC1_AAACGAACACACCTAA-1	HCC1	Scissor+	Macrophage	Macrophage_Scissor+	Macrophage_Scissor+#HCC1	8.05154	-5.11862	-0.944531	-1.27107	-0.612084	-0.546294	-0.967968	-0.506055	-0.967185	2.73634
HCC1_AAACGAAGTTTACGTG-1	HCC1	Scissor-	Hepatocyte	Hepatocyte_Scissor-	Hepatocyte_Scissor-#HCC1	1.82414	8.52568	-4.30452	-7.61851	-3.9867	-4.21868	-6.5864	-3.49266	-4.84438	-4.36789
HCC1_AAACGAATCTACGGTA-1	HCC1	Scissor-	Macrophage	Macrophage_Scissor-	Macrophage_Scissor-#HCC1	10.0551	-3.69269	-1.28943	-1.51631	-0.40443	-1.74012	-3.73708	-0.593329	-2.23537	-1.00487
HCC1_AAACGAATCTGACGCG-1	HCC1	Scissor-	T cell	T cell_Scissor-	T cell_Scissor-#HCC1	4.03555	4.72389	0.115603	2.0547	-0.870017	0.677877	0.948145	-0.702418	-0.825251	-0.531453
HCC1_AAACGCTAGTGCTACT-1	HCC1	0	Macrophage	Macrophage_0	Macrophage_0#HCC1	5.13223	-4.53953	-0.09493	-2.54589	-0.968054	-1.19557	-3.83116	-1.7443	-0.440091	-2.11117
HCC1_AAACGCTCAAACACGG-1	HCC1	Scissor-	Macrophage	Macrophage_Scissor-	Macrophage_Scissor-#HCC1	0.543078	8.15279	-1.92495	-1.94255	-2.12566	0.368066	-3.47656	-0.857697	-2.07252	-3.47841
HCC1_AAACGCTCAAGCGGAT-1	HCC1	0	Macrophage	Macrophage_0	Macrophage_0#HCC1	2.22408	-1.81856	0.402244	-2.33042	-2.53358	-0.723736	-4.29023	-3.54016	-1.68779	-1.74774
HCC1_AAACGCTCACCTGATA-1	HCC1	Scissor-	Hepatocyte	Hepatocyte_Scissor-	Hepatocyte_Scissor-#HCC1	5.21858	4.52147	-2.95771	-5.60476	-4.02643	-5.23405	-7.62355	-3.85493	-4.90239	-4.44771
HCC1_AAACGCTCAGTAGAAT-1	HCC1	Scissor-	Macrophage	Macrophage_Scissor-	Macrophage_Scissor-#HCC1	7.35259	-1.99145	-1.2671	-0.669797	-1.81136	-0.697519	-3.09228	0.69551	-2.59487	-2.04402
HCC1_AAACGCTGTTAGGGTG-1	HCC1	0	Macrophage	Macrophage_0	Macrophage_0#HCC1	5.28302	1.36853	0.436036	-1.1977	-1.56807	1.71748	-2.33279	-1.44135	-1.24512	-1.78503
HCC1_AAACGCTGTTCGGCGT-1	HCC1	Scissor-	Macrophage	Macrophage_Scissor-	Macrophage_Scissor-#HCC1	6.72291	2.44874	-1.35929	-1.41241	0.351655	1.51163	-0.823276	-1.12043	-1.65919	-2.9677
HCC1_AAACGCTGTTTATGCG-1	HCC1	0	Macrophage	Macrophage_0	Macrophage_0#HCC1	8.26232	-6.41185	-1.17088	-2.44694	-1.1498	0.983181	-2.35771	-1.29668	-0.979724	1.98085
HCC1_AAACGCTTCCGTAATG-1	HCC1	0	Macrophage	Macrophage_0	Macrophage_0#HCC1	7.09534	-4.71281	-1.62009	-2.27714	-1.16587	-0.652274	-1.75607	-0.653809	-2.86524	-2.71335
HCC1_AAACGCTTCCTTCTAA-1	HCC1	Scissor+	Macrophage	Macrophage_Scissor+	Macrophage_Scissor+#HCC1	0.590647	-2.50584	0.778467	-1.69622	-1.92373	6.5539	-2.89452	-0.965397	2.96889	-0.15813
HCC1_AAACGCTTCGCCTTTG-1	HCC1	0	T cell	T cell_0	T cell_0#HCC1	-1.54065	5.73041	-0.0813612	-1.43624	-2.13696	-0.683952	-2.14213	-2.40058	0.278385	-1.24729
HCC1_AAACGCTTCTATGCCC-1	HCC1	0	Macrophage	Macrophage_0	Macrophage_0#HCC1	11.902	-1.37382	-1.09782	-1.138	0.279176	-1.07422	-0.48146	0.229282	0.0477644	-0.453449
HCC1_AAAGAACCAGCGTGCT-1	HCC1	Scissor-	T cell	T cell_Scissor-	T cell_Scissor-#HCC1	-0.718894	2.69824	-1.2814	0.266729	-2.42869	-0.541778	-2.20843	-1.29807	0.106372	-2.04048
HCC1_AAAGAACCAGGCCTGT-1	HCC1	0	Macrophage	Macrophage_0	Macrophage_0#HCC1	5.08758	3.84247	0.0109776	1.00616	-0.396629	3.80967	0.174823	1.50988	0.561316	0.873768
HCC1_AAAGAACCAGTGGTGA-1	HCC1	0	Macrophage	Macrophage_0	Macrophage_0#HCC1	7.84911	-1.20756	-1.89818	-1.51913	-0.256925	3.2404	-1.97218	-0.571518	-0.478719	-0.601268
HCC1_AAAGAACGTGGTCTAT-1	HCC1	Scissor-	Fibroblast	Fibroblast_Scissor-	Fibroblast_Scissor-#HCC1	4.38343	4.23175	-1.19637	0.539496	-0.797435	4.17247	-1.09955	-0.638833	0.285318	1.4502
HCC1_AAAGGATAGAATTCAG-1	HCC1	0	T cell	T cell_0	T cell_0#HCC1	-0.917344	2.29282	-1.04687	0.66848	-1.8303	-2.93426	-1.25373	0.782253	-0.682783	-0.740535
HCC1_AAAGGATAGAGTGAAG-1	HCC1	0	Macrophage	Macrophage_0	Macrophage_0#HCC1	5.24302	3.73054	-2.25798	-2.09928	-2.13458	-0.949266	-5.34373	-2.06686	-3.79339	-3.91539
HCC1_AAAGGATAGTCGCCCA-1	HCC1	Scissor-	Macrophage	Macrophage_Scissor-	Macrophage_Scissor-#HCC1	5.18342	3.76606	-1.02647	-1.77706	-1.21252	-1.99019	-4.04785	-3.19212	-1.32453	-1.66007
HCC1_AAAGGATAGTGCACTT-1	HCC1	Scissor-	Macrophage	Macrophage_Scissor-	Macrophage_Scissor-#HCC1	7.21211	0.348962	-1.96594	-0.496668	-0.89791	3.52034	-0.243309	-0.142318	-1.78372	0.616527
HCC1_AAAGGATCATCCGTTC-1	HCC1	Scissor-	B cell	B cell_Scissor-	B cell_Scissor-#HCC1	6.57984	-8.83996	-0.830854	-3.02871	-1.82884	-2.78426	-5.0434	-2.57198	-2.18829	-0.761368
HCC1_AAAGGATGTAGTCTGT-1	HCC1	Scissor+	Macrophage	Macrophage_Scissor+	Macrophage_Scissor+#HCC1	8.38969	-7.79438	-1.89074	-0.835027	-2.0882	-3.49891	-5.07491	-1.54787	-4.72117	-3.14295
HCC1_AAAGGATGTCAGACGA-1	HCC1	Scissor-	NK	NK_Scissor-	NK_Scissor-#HCC1	-1.13061	6.61224	-0.846474	-0.268243	-1.76384	-2.90916	0.0817291	-2.15136	0.705604	-0.245543
HCC1_AAAGGATTCATAGGCT-1	HCC1	0	Macrophage	Macrophage_0	Macrophage_0#HCC1	4.27782	-8.98443	-0.368781	-5.49509	-3.63916	-2.81337	-4.8289	-2.87092	-1.2703	-4.11436
HCC1_AAAGGGCCAACCGCTG-1	HCC1	0	T cell	T cell_0	T cell_0#HCC1	1.07991	6.26317	0.00107605	-0.976786	1.33552	1.52021	-0.465746	0.275289	-0.496901	-1.52096
HCC1_AAAGGGCCAGTAGATA-1	HCC1	Scissor-	Macrophage	Macrophage_Scissor-	Macrophage_Scissor-#HCC1	5.74375	-2.26255	-1.4072	-1.45	-1.07052	0.124663	-2.58795	-0.379542	1.4372	-2.79312
HCC1_AAAGGGCGTGGTGATG-1	HCC1	0	B cell	B cell_0	B cell_0#HCC1	-2.79663	1.34146	-2.35372	-4.78071	-3.96815	-4.59772	-6.69748	-4.42506	-3.91064	-3.56248
HCC1_AAAGGGCGTGTAAATG-1	HCC1	Scissor+	Macrophage	Macrophage_Scissor+	Macrophage_Scissor+#HCC1	10.1351	-7.02483	-1.34036	-1.09559	-1.23632	-0.946387	-3.94254	0.232876	0.0305644	-1.1777
HCC1_AAAGGGCTCAGGAAAT-1	HCC1	Scissor+	Macrophage	Macrophage_Scissor+	Macrophage_Scissor+#HCC1	10.1702	-12.7245	0.173048	-1.12017	1.76572	-0.0269523	-2.88299	-0.345585	-1.3544	-0.666733
HCC1_AAAGGGCTCTTTCTAG-1	HCC1	Scissor-	Macrophage	Macrophage_Scissor-	Macrophage_Scissor-#HCC1	2.10956	3.25509	-2.11435	-1.54271	-2.93455	0.429994	-2.93674	-2.97629	-1.79471	-3.14963
HCC1_AAAGGTACAAACGGCA-1	HCC1	Scissor-	Macrophage	Macrophage_Scissor-	Macrophage_Scissor-#HCC1	2.28157	-4.6284	-4.8026	-4.87036	-3.7945	-5.47242	-6.45582	-5.1693	-4.59208	-5.17585
HCC1_AAAGGTACAAATCAAG-1	HCC1	0	Macrophage	Macrophage_0	Macrophage_0#HCC1	7.60386	4.85917	-2.13261	-1.15449	-0.838658	-0.208846	-0.441192	-0.352273	-1.05645	-1.02279
HCC1_AAAGGTACAAGGGCAT-1	HCC1	Scissor-	Macrophage	Macrophage_Scissor-	Macrophage_Scissor-#HCC1	5.37867	3.14115	-1.01237	-1.42656	-0.602661	1.8575	-2.42077	-0.508511	-1.67069	-4.37183
HCC1_AAAGGTACAGACGCTC-1	HCC1	0	T cell	T cell_0	T cell_0#HCC1	-0.455376	7.50682	0.705983	-0.340083	-1.77978	-0.225167	0.562838	-1.23278	0.0797487	0.864588
HCC1_AAAGGTATCGGAATGG-1	HCC1	Scissor-	Macrophage	Macrophage_Scissor-	Macrophage_Scissor-#HCC1	3.40546	1.30204	0.117568	-1.38909	-2.32633	-2.88008	-3.70478	-1.32282	-0.506012	0.161932
HCC1_AAAGGTATCGTGCTCT-1	HCC1	Scissor-	Macrophage	Macrophage_Scissor-	Macrophage_Scissor-#HCC1	6.81608	-3.95359	0.0776051	-0.627127	-1.05966	-0.784758	-1.27398	-0.200082	0.599142	-1.46208
HCC1_AAAGTCCAGAGAGCCT-1	HCC1	Scissor+	Macrophage	Macrophage_Scissor+	Macrophage_Scissor+#HCC1	1.87868	-9.44112	-0.543302	-3.30941	-2.70243	-4.17847	-6.30681	-2.60061	-4.14041	-3.272
HCC1_AAAGTCCAGCAGCGAT-1	HCC1	0	Macrophage	Macrophage_0	Macrophage_0#HCC1	4.21957	4.88225	0.229195	0.274815	-0.450503	0.527317	-1.55691	-1.57293	-1.54253	-1.33488
HCC1_AAAGTCCCAAGAATGT-1	HCC1	0	Macrophage	Macrophage_0	Macrophage_0#HCC1	6.13155	-2.68137	-1.02396	-2.90237	-1.1248	-1.21862	-2.42813	-0.147052	-1.38936	-2.0575
HCC1_AAAGTCCCAATATCCG-1	HCC1	Scissor+	Macrophage	Macrophage_Scissor+	Macrophage_Scissor+#HCC1	6.51594	-2.48379	-2.03797	-1.12829	-1.55146	1.59372	-2.26841	1.25347	-1.22059	-1.06423
HCC1_AAAGTCCCACAGAGCA-1	HCC1	Scissor-	Macrophage	Macrophage_Scissor-	Macrophage_Scissor-#HCC1	3.15561	-3.4336	-1.96204	-2.87871	-1.87341	1.46666	-3.89348	-1.36599	-2.93077	-2.99101
HCC1_AAAGTCCGTTCCTACC-1	HCC1	0	Macrophage	Macrophage_0	Macrophage_0#HCC1	4.48906	4.97013	-1.38007	-0.0225425	-0.981664	0.876118	-0.299756	-3.0952	-1.39297	-1.14451
HCC1_AAAGTGACAATTTCGG-1	HCC1	0	T cell	T cell_0	T cell_0#HCC1	-0.785603	3.15762	1.67653	-1.36453	-1.23396	1.72916	-2.40168	-3.16665	-1.92047	-0.366604
HCC1_AAAGTGACAGCGGTTC-1	HCC1	0	Macrophage	Macrophage_0	Macrophage_0#HCC1	4.76955	-13.5156	-1.55516	-1.51437	-0.13901	-1.50558	-5.95611	-1.02249	-0.996793	-2.3421
HCC1_AAAGTGATCACTCCGT-1	HCC1	0	NK	NK_0	NK_0#HCC1	-0.498514	9.45489	2.4281	-2.82684	-0.390203	-0.670817	-4.15675	-2.0947	-2.34863	-3.3554
HCC1_AAAGTGATCTTCGGAA-1	HCC1	0	Macrophage	Macrophage_0	Macrophage_0#HCC1	6.72465	-7.8023	0.880926	-2.30348	-0.98224	-0.567678	-2.41457	0.251114	-1.73523	-1.02309
HCC1_AAAGTGATCTTCTTCC-1	HCC1	0	NK	NK_0	NK_0#HCC1	-2.44956	-0.580077	0.959324	-1.98941	-2.01768	-0.0783925	-3.34534	-2.07571	-4.65227	-1.07522
HCC1_AAATGGAAGTATGATG-1	HCC1	Scissor+	Macrophage	Macrophage_Scissor+	Macrophage_Scissor+#HCC1	7.6192	-7.51264	-2.07921	-0.848223	-1.00361	1.51578	-2.33686	-0.845637	-1.00299	-1.35963
HCC1_AAATGGACAAGTGACG-1	HCC1	0	Macrophage	Macrophage_0	Macrophage_0#HCC1	4.49783	-4.34758	0.614138	-0.955603	-1.31603	0.395186	-4.57159	-0.566673	-1.22945	1.49911
HCC1_AAATGGACACCTGAAT-1	HCC1	0	Hepatocyte	Hepatocyte_0	Hepatocyte_0#HCC1	0.818257	-5.91788	-4.30294	-8.25605	-4.10788	-5.3327	-7.78829	-5.13512	-5.17693	-4.40482
HCC1_AAATGGACACTGAATC-1	HCC1	0	Macrophage	Macrophage_0	Macrophage_0#HCC1	4.5247	-9.13233	-1.35139	-3.63856	-1.30628	-4.28263	-5.03397	-3.13417	-2.76401	-2.79656
HCC1_AAATGGACAGCGTACC-1	HCC1	0	Macrophage	Macrophage_0	Macrophage_0#HCC1	11.6371	-7.21603	-1.01313	-0.685793	-0.447596	0.217679	-1.45519	-0.920782	-0.811547	-1.19521
HCC1_AAATGGAGTCCTCCTA-1	HCC1	0	NK	NK_0	NK_0#HCC1	-4.77983	2.53195	1.73559	0.716483	0.432045	-1.23409	-1.56487	-1.22532	-3.92741	-3.64336
HCC1_AAATGGATCCGATGTA-1	HCC1	0	Macrophage	Macrophage_0	Macrophage_0#HCC1	5.68352	2.8082	-0.305525	1.84636	0.910054	4.55335	-0.371194	1.11538	0.714609	-0.526711
HCC1_AACAAAGAGCTAGCCC-1	HCC1	Scissor+	Macrophage	Macrophage_Scissor+	Macrophage_Scissor+#HCC1	10.8762	-9.06768	-1.15034	-1.60934	0.180572	0.159879	-2.93213	-0.867957	-1.23504	-1.21802
HCC1_AACAAAGAGTTCTACG-1	HCC1	Scissor-	T cell	T cell_Scissor-	T cell_Scissor-#HCC1	3.24002	5.40334	0.437106	2.1678	-0.912759	2.02669	0.714083	-1.40553	1.85597	0.0395521
HCC1_AACAAAGCATGGGTTT-1	HCC1	0	Macrophage	Macrophage_0	Macrophage_0#HCC1	9.57416	-5.51926	-0.463724	-0.791348	-1.29787	2.06216	0.697068	0.201227	0.145874	-0.805889
HCC1_AACAAAGGTATGCTTG-1	HCC1	0	Macrophage	Macrophage_0	Macrophage_0#HCC1	8.60661	-2.14171	-0.975212	-1.22778	-1.56692	-1.36909	-3.20568	-2.36672	-2.17701	0.427691
HCC1_AACAAAGGTGCGGATA-1	HCC1	0	T cell	T cell_0	T cell_0#HCC1	-0.836527	4.76412	-0.469427	-1.31925	-0.621864	2.68964	-2.01418	-1.36649	-1.6497	-1.93549
HCC1_AACAAAGTCAGATTGC-1	HCC1	0	T cell	T cell_0	T cell_0#HCC1	-1.24348	3.11396	-0.700835	-0.0364865	-3.52099	-2.07146	-3.21189	-0.670547	0.671883	0.231344
HCC1_AACAACCCAATATCCG-1	HCC1	0	Macrophage	Macrophage_0	Macrophage_0#HCC1	6.94188	-0.455545	-0.455089	-1.68487	-1.70409	1.21255	-3.75409	-1.50933	-2.82558	-1.81685
HCC1_AACAACCCATGTTTGG-1	HCC1	0	Macrophage	Macrophage_0	Macrophage_0#HCC1	10.7427	1.07209	-2.1262	-0.477811	0.894501	-0.4094	-1.12612	-0.699872	-3.49189	-2.49737
HCC1_AACAACCGTCCCGTGA-1	HCC1	0	Macrophage	Macrophage_0	Macrophage_0#HCC1	9.38268	-10.9399	1.58536	-2.26882	-0.579264	-2.35907	-3.42941	-1.4868	-0.854596	-1.32034
HCC1_AACAACCGTCGAAGCA-1	HCC1	0	Macrophage	Macrophage_0	Macrophage_0#HCC1	3.33314	-0.826138	-0.691404	-2.43104	-2.30823	-2.46274	-3.33386	-2.07328	-2.16779	-0.93332
HCC1_AACAACCGTGTGCCTG-1	HCC1	Scissor+	Macrophage	Macrophage_Scissor+	Macrophage_Scissor+#HCC1	7.52413	-4.97386	-0.617333	-1.78613	-0.946082	0.964757	-1.77802	0.24789	1.88392	-2.32652
HCC1_AACAACCTCCGTGTGG-1	HCC1	Scissor+	Hepatocyte	Hepatocyte_Scissor+	Hepatocyte_Scissor+#HCC1	4.60356	10.4506	-4.34455	-6.6501	-4.90129	-5.46436	-7.20557	-4.52684	-4.76715	-5.53651
HCC1_AACAAGAAGCTGAAAT-1	HCC1	Scissor-	Macrophage	Macrophage_Scissor-	Macrophage_Scissor-#HCC1	5.5978	5.13151	-1.69759	0.32314	-1.02222	-0.478597	-0.36768	-1.31863	-2.56279	-1.93185
HCC1_AACAAGAAGGGAGAAT-1	HCC1	Scissor-	T cell	T cell_Scissor-	T cell_Scissor-#HCC1	0.387898	8.77311	-0.871055	0.370325	-1.78679	-2.02085	-2.10865	-2.09098	-3.53295	-3.07326
HCC1_AACAAGACAATTGCCA-1	HCC1	Scissor-	Macrophage	Macrophage_Scissor-	Macrophage_Scissor-#HCC1	8.35402	-5.92819	-1.03115	-2.13272	-0.296956	-1.33082	-3.94222	-1.68522	-3.62299	-1.71677
HCC1_AACAAGATCATTGAGC-1	HCC1	Scissor-	T cell	T cell_Scissor-	T cell_Scissor-#HCC1	-0.849115	-3.40411	2.66247	-1.05279	-2.17704	1.18521	-1.5354	-1.00002	1.76616	2.93657
HCC1_AACAAGATCCGAGATT-1	HCC1	0	NK	NK_0	NK_0#HCC1	-1.63765	4.54509	0.214409	-2.38292	-2.84253	1.73688	-2.14219	0.280267	-0.841285	-2.56539
HCC1_AACACACAGCACGGAT-1	HCC1	0	T cell	T cell_0	T cell_0#HCC1	-2.90374	7.14287	-0.551454	-2.62593	-2.08449	-3.02364	-3.4539	-3.94753	-1.82691	-3.08418
HCC1_AACACACAGTCCTGTA-1	HCC1	Scissor-	T cell	T cell_Scissor-	T cell_Scissor-#HCC1	1.21214	2.13635	0.0240386	-1.39984	-1.18093	-0.234151	-2.06	-1.13299	0.326768	0.353142
HCC1_AACACACAGTGATTCC-1	HCC1	Scissor-	Hepatocyte	Hepatocyte_Scissor-	Hepatocyte_Scissor-#HCC1	6.63571	11.1765	-4.91937	-6.99958	-3.95266	-4.88137	-7.646	-3.76158	-4.80956	-4.62234
HCC1_AACACACAGTGGAAAG-1	HCC1	0	Macrophage	Macrophage_0	Macrophage_0#HCC1	7.81209	1.10782	-1.78113	-0.864318	-0.683085	-0.500613	-1.45386	-1.59182	0.339775	-2.55481
HCC1_AACACACCACTGAGGA-1	HCC1	Scissor-	T cell	T cell_Scissor-	T cell_Scissor-#HCC1	-0.23755	-1.09684	1.15895	1.19268	-0.224811	2.28306	0.292712	1.07949	-0.00873003	-0.780929
HCC1_AACACACCAGGCTCTG-1	HCC1	Scissor+	Macrophage	Macrophage_Scissor+	Macrophage_Scissor+#HCC1	2.63606	-6.33903	-0.580891	-2.71774	-2.58293	-0.893305	-4.85191	-1.484	-3.82589	-2.00766
HCC1_AACACACCATGGGTTT-1	HCC1	Scissor+	Macrophage	Macrophage_Scissor+	Macrophage_Scissor+#HCC1	7.56019	-4.45344	-0.364545	-1.3223	-1.49064	1.42254	-3.90863	-0.0350906	-1.32794	-1.28174
HCC1_AACACACGTCCGGCAT-1	HCC1	Scissor-	Macrophage	Macrophage_Scissor-	Macrophage_Scissor-#HCC1	4.02186	5.88826	-0.536883	-1.54859	-1.1578	0.0947799	-0.892947	0.543606	-2.5677	-3.02295
HCC1_AACACACGTCCTCCAT-1	HCC1	Scissor+	Macrophage	Macrophage_Scissor+	Macrophage_Scissor+#HCC1	0.22928	-0.425168	-0.407494	-1.55425	-1.32004	2.00191	-2.94364	-2.444	-4.17854	-3.99284
HCC1_AACACACGTCTACAAC-1	HCC1	Scissor-	T cell	T cell_Scissor-	T cell_Scissor-#HCC1	-1.37029	7.34407	-0.901329	-2.65894	-2.54544	-3.00363	-1.23238	-0.472103	-0.0743363	-2.2964
HCC1_AACACACGTGAGAGGG-1	HCC1	Scissor+	B cell	B cell_Scissor+	B cell_Scissor+#HCC1	-2.9379	9.62939	0.0989684	-1.03168	-2.57395	-2.33801	-4.07873	-2.26093	-2.72191	-2.62346
HCC1_AACACACGTGGATCAG-1	HCC1	Scissor+	Macrophage	Macrophage_Scissor+	Macrophage_Scissor+#HCC1	8.23016	-3.79545	-2.82152	-1.81687	-0.966497	1.63712	-1.04782	0.708685	0.956121	-1.30285
HCC1_AACACACTCCTGATAG-1	HCC1	Scissor-	Macrophage	Macrophage_Scissor-	Macrophage_Scissor-#HCC1	10.09	4.18815	-1.85502	-0.599203	-1.60377	2.44186	-0.741365	-1.67315	-1.32385	-2.03308
HCC1_AACAGGGAGACAACTA-1	HCC1	0	Macrophage	Macrophage_0	Macrophage_0#HCC1	1.70786	-6.16078	0.283409	-1.33455	-0.767699	6.2369	-2.21147	0.0247379	-1.84029	-2.53513
HCC1_AACAGGGAGGGACTGT-1	HCC1	Scissor+	Macrophage	Macrophage_Scissor+	Macrophage_Scissor+#HCC1	5.95664	-7.81747	-1.9635	-2.33107	-1.41659	-2.95738	-3.91177	-1.79311	-0.0326177	-1.50394
HCC1_AACAGGGAGGGAGTGG-1	HCC1	Scissor+	Macrophage	Macrophage_Scissor+	Macrophage_Scissor+#HCC1	9.45917	-1.52544	-1.90597	-0.921638	-0.289992	-5.02966	-5.84404	-2.71271	-4.46118	-3.06803
HCC1_AACAGGGCAAAGACTA-1	HCC1	Scissor-	T cell	T cell_Scissor-	T cell_Scissor-#HCC1	-3.69406	-0.1027	-0.702097	-0.368676	-1.44006	-0.237631	-1.99814	-1.73405	0.563632	0.360727
HCC1_AACAGGGCACACCTAA-1	HCC1	0	Macrophage	Macrophage_0	Macrophage_0#HCC1	4.3066	-3.75177	-0.281599	-2.1547	-2.44625	-3.53822	-2.64321	-1.51757	-0.761505	-1.81979
HCC1_AACAGGGCACCCTGAG-1	HCC1	Scissor-	Macrophage	Macrophage_Scissor-	Macrophage_Scissor-#HCC1	7.65975	2.64241	-0.796004	-1.69593	-1.06051	0.456861	0.278225	0.521578	-0.923594	-0.813122
HCC1_AACAGGGCACCTCGTT-1	HCC1	0	Macrophage	Macrophage_0	Macrophage_0#HCC1	10.4952	0.335809	-0.292682	-0.743937	-1.22232	3.38784	-0.29435	-1.29842	-1.39665	-0.237248
HCC1_AACAGGGCACGGGCTT-1	HCC1	0	T cell	T cell_0	T cell_0#HCC1	-2.37658	6.86708	0.428575	-1.58499	-2.77164	-2.55241	0.0122422	-3.28075	-0.0502659	-2.07256
HCC1_AACAGGGGTACGGATG-1	HCC1	0	Macrophage	Macrophage_0	Macrophage_0#HCC1	10.4908	-7.61999	-2.34801	-0.840541	-0.503884	-0.974841	-0.57362	-1.39355	-2.0326	-2.85298
HCC1_AACAGGGGTTCCAGGC-1	HCC1	0	Macrophage	Macrophage_0	Macrophage_0#HCC1	7.88318	0.176789	-1.67378	-1.34105	-2.03995	2.17486	-1.35941	-0.626404	-0.907704	-0.438222
HCC1_AACAGGGTCCTACCGT-1	HCC1	Scissor+	Macrophage	Macrophage_Scissor+	Macrophage_Scissor+#HCC1	8.56703	-10.7884	-3.12747	-1.38577	0.269885	1.26017	-3.94638	-0.493771	-1.30019	-0.554554
HCC1_AACAGGGTCTTGTTAC-1	HCC1	0	Macrophage	Macrophage_0	Macrophage_0#HCC1	8.07917	-4.39396	-0.773072	0.162009	-0.928366	-0.254356	-0.256214	-1.52176	-1.37087	-0.0322786
HCC1_AACCAACAGCAGATAT-1	HCC1	Scissor-	NK	NK_Scissor-	NK_Scissor-#HCC1	-0.0206784	-1.01905	2.28355	0.621504	-1.39749	3.36665	3.28258	0.09568	2.16244	-1.75077
HCC1_AACCAACAGGGTCAAC-1	HCC1	0	Macrophage	Macrophage_0	Macrophage_0#HCC1	1.4987	-2.16914	-0.382071	-3.87531	-1.27116	-3.04313	-3.08135	-1.71947	-0.39895	-0.892728
HCC1_AACCAACCATAGGCGA-1	HCC1	0	Macrophage	Macrophage_0	Macrophage_0#HCC1	9.05262	-8.10883	-1.38614	-1.32776	-0.554356	-3.06877	-3.80455	-1.74434	-2.88851	-1.87132
HCC1_AACCAACGTAGAATGT-1	HCC1	Scissor+	Macrophage	Macrophage_Scissor+	Macrophage_Scissor+#HCC1	8.64427	-8.9741	-1.25257	-1.81639	-0.441361	2.09695	-1.11825	-0.519167	-1.55501	1.26585
HCC1_AACCAACGTGAGTAGC-1	HCC1	Scissor-	Macrophage	Macrophage_Scissor-	Macrophage_Scissor-#HCC1	4.05108	-3.69789	-1.14354	-1.27237	-1.18997	0.35537	-2.54788	-0.268029	-4.03418	-1.49699
HCC1_AACCAACGTGATTCAC-1	HCC1	0	Macrophage	Macrophage_0	Macrophage_0#HCC1	7.94101	4.65556	-0.639656	-0.0513415	-1.14903	1.90825	-1.46038	-1.02192	-2.34697	-1.40386
HCC1_AACCAACGTTAACAGA-1	HCC1	Scissor+	Macrophage	Macrophage_Scissor+	Macrophage_Scissor+#HCC1	10.1412	-7.58117	-0.69199	-1.90743	-0.563518	0.496936	-1.96303	-1.64345	-1.93717	-0.00942878
HCC1_AACCAACGTTCGGCGT-1	HCC1	0	Macrophage	Macrophage_0	Macrophage_0#HCC1	8.8902	1.46765	0.00426451	-0.482638	-0.564156	3.5622	-0.271915	-0.270929	-0.979912	-0.489045
HCC1_AACCAACTCCACAGGC-1	HCC1	0	NK	NK_0	NK_0#HCC1	1.946	9.17588	1.52341	2.49237	-1.43128	-2.44071	1.00031	1.46926	3.16463	0.759109
HCC1_AACCACAAGAAACTAC-1	HCC1	0	Macrophage	Macrophage_0	Macrophage_0#HCC1	0.129892	-1.31907	0.373875	-3.33494	-2.48678	5.4275	-1.39894	-0.297708	-0.74952	-0.428643
HCC1_AACCACAAGCTAAACA-1	HCC1	Scissor-	Macrophage	Macrophage_Scissor-	Macrophage_Scissor-#HCC1	7.04785	-0.783866	1.23024	-2.35682	1.53898	1.4432	-3.4217	-0.73902	-0.237838	-0.536705
HCC1_AACCACAAGGCTAGCA-1	HCC1	0	T cell	T cell_0	T cell_0#HCC1	0.215171	2.01214	0.317771	0.335477	-2.51313	-2.82395	-3.20137	-1.60499	-0.947877	-2.04158
HCC1_AACCACAAGGCTCAAG-1	HCC1	Scissor-	Macrophage	Macrophage_Scissor-	Macrophage_Scissor-#HCC1	4.99872	-8.1892	-1.21805	-3.26335	-1.79363	0.100464	-2.1918	1.35886	0.891458	-0.509912
HCC1_AACCACACAGTAACAA-1	HCC1	Scissor+	T cell	T cell_Scissor+	T cell_Scissor+#HCC1	-1.33115	3.00306	1.10395	-1.18587	-2.68991	-2.19575	-0.195547	-0.0235159	2.76111	-0.569403
HCC1_AACCACACATCTAGAC-1	HCC1	Scissor+	Macrophage	Macrophage_Scissor+	Macrophage_Scissor+#HCC1	6.91229	-1.33808	-0.594342	-3.17052	-1.82341	-0.390547	-2.76898	-1.76038	-2.14575	-0.390949
HCC1_AACCACAGTATGTCTG-1	HCC1	0	Macrophage	Macrophage_0	Macrophage_0#HCC1	8.51362	0.503353	-2.09998	-0.0216978	-0.785934	2.11933	-0.496623	-1.18777	-1.4145	-1.52137
HCC1_AACCACAGTATTTCTC-1	HCC1	Scissor+	Hepatocyte	Hepatocyte_Scissor+	Hepatocyte_Scissor+#HCC1	-0.525605	-5.77879	-3.87423	-5.69347	-3.50634	-5.19531	-7.80265	-2.88381	-4.5714	-4.42326
HCC1_AACCACAGTTAAGAAC-1	HCC1	0	Macrophage	Macrophage_0	Macrophage_0#HCC1	5.03836	-10.3448	-0.817607	-2.89786	-2.06109	-2.03131	-4.49194	-3.20613	-3.18989	-1.41532
HCC1_AACCACAGTTCAATCG-1	HCC1	0	Fibroblast	Fibroblast_0	Fibroblast_0#HCC1	8.00279	-6.464	1.06866	-1.91016	2.54157	0.280968	-1.88519	0.136411	-0.680968	0.440307
HCC1_AACCACATCAGTAGGG-1	HCC1	0	Macrophage	Macrophage_0	Macrophage_0#HCC1	7.85308	-6.53259	-2.04004	-0.828766	-0.182433	0.614146	-1.50727	0.121054	-1.1833	-2.08159
HCC1_AACCACATCAGTCATG-1	HCC1	Scissor+	Macrophage	Macrophage_Scissor+	Macrophage_Scissor+#HCC1	5.85001	-6.72233	0.587953	-2.39224	-0.725189	1.91865	-2.83384	-0.193942	-0.191361	1.47603
HCC1_AACCACATCCCTGGTT-1	HCC1	Scissor+	B cell	B cell_Scissor+	B cell_Scissor+#HCC1	-2.29358	8.46531	-1.00911	-2.41697	-2.46853	-0.115167	-6.20219	-1.87226	-1.80767	-3.21147
HCC1_AACCACATCTAGTGTG-1	HCC1	0	NK	NK_0	NK_0#HCC1	-3.46751	5.85386	1.88542	-1.29174	-2.40653	-4.24685	-1.95747	-2.0944	-1.20291	-3.10464
HCC1_AACCATGCACCGCTGA-1	HCC1	Scissor-	NK	NK_Scissor-	NK_Scissor-#HCC1	-1.62353	4.64595	0.149433	-4.57057	-3.16786	-3.55163	-4.12535	-2.82419	-1.5056	-4.51438
HCC1_AACCATGCATGACTAC-1	HCC1	0	Macrophage	Macrophage_0	Macrophage_0#HCC1	7.98453	1.8997	-1.28022	-0.247772	-0.624122	-2.61258	-2.71598	-0.942633	-2.70987	-2.19951
HCC1_AACCATGGTGGGCTTC-1	HCC1	Scissor-	Macrophage	Macrophage_Scissor-	Macrophage_Scissor-#HCC1	7.26001	2.72282	-1.77977	-1.1025	-1.46006	3.04003	-2.09187	-0.592283	-2.07489	-1.08594
HCC1_AACCATGTCCACTTTA-1	HCC1	0	Macrophage	Macrophage_0	Macrophage_0#HCC1	7.02915	1.52576	-1.31483	-2.90098	-0.461618	-2.71992	-3.95094	-1.91754	-1.4955	-1.30667
HCC1_AACCATGTCGACGCTG-1	HCC1	0	Macrophage	Macrophage_0	Macrophage_0#HCC1	10.4005	-4.24241	-1.29574	-0.166645	-0.802421	-1.9838	-0.0497902	-3.73779	-4.32495	-2.13661
HCC1_AACCATGTCTATCGTT-1	HCC1	0	B cell	B cell_0	B cell_0#HCC1	-3.44046	7.36272	-1.04423	-3.95114	-2.65376	-0.946672	-5.21789	0.327478	-3.40809	-3.94076
HCC1_AACCATGTCTCGGTCT-1	HCC1	Scissor+	Macrophage	Macrophage_Scissor+	Macrophage_Scissor+#HCC1	5.89047	-9.9767	0.369655	-3.04389	-2.39083	-0.914422	-3.29946	-2.891	-2.51352	-1.13196
HCC1_AACCCAAAGAAGCGGG-1	HCC1	Scissor-	T cell	T cell_Scissor-	T cell_Scissor-#HCC1	0.319376	3.4703	1.8342	0.385559	-0.680367	-1.6178	-0.345989	-1.43405	0.636074	1.35323
HCC1_AACCCAAAGAAGTCTA-1	HCC1	Scissor+	Macrophage	Macrophage_Scissor+	Macrophage_Scissor+#HCC1	9.80131	-2.37263	-2.45971	-1.42196	-0.190895	0.962146	-3.43932	0.471789	0.214762	-1.89463
HCC1_AACCCAAAGCCGATTT-1	HCC1	Scissor+	Macrophage	Macrophage_Scissor+	Macrophage_Scissor+#HCC1	8.96441	-2.82878	-1.26999	-1.63	-2.12417	-2.39554	-2.78019	-3.20696	-3.46804	-3.04758
HCC1_AACCCAAAGGTAAGTT-1	HCC1	Scissor-	T cell	T cell_Scissor-	T cell_Scissor-#HCC1	0.763895	2.86428	0.0633519	0.0453479	-3.48594	-2.41889	-4.5216	-3.68221	-3.17021	-4.04229
HCC1_AACCCAACAATAAGGT-1	HCC1	0	T cell	T cell_0	T cell_0#HCC1	0.216468	0.69572	-0.702055	0.0807387	-2.33033	-3.25523	-5.06925	-4.13327	-1.77953	-1.50503
HCC1_AACCCAACAATCAAGA-1	HCC1	0	Macrophage	Macrophage_0	Macrophage_0#HCC1	4.0787	-10.5779	-1.26718	-2.42309	-1.8064	2.25868	-5.683	-0.974176	-2.52481	-2.47702
HCC1_AACCCAAGTTCTCCTG-1	HCC1	0	Macrophage	Macrophage_0	Macrophage_0#HCC1	8.38267	2.26282	0.293083	-0.346651	-0.227542	2.5068	-2.77094	-1.51174	-2.71713	-2.12726
HCC1_AACCCAATCGCCGATG-1	HCC1	Scissor+	Macrophage	Macrophage_Scissor+	Macrophage_Scissor+#HCC1	6.81956	-5.93114	-0.251713	-2.68518	-1.08988	-2.52027	-2.16954	-0.565435	-1.6314	-0.747431
HCC1_AACCCAATCGGCCCAA-1	HCC1	0	Macrophage	Macrophage_0	Macrophage_0#HCC1	9.73222	-13.1442	-1.36341	-1.23028	-0.391445	2.3746	-3.85456	-0.645172	-1.28242	1.39497
HCC1_AACCCAATCTCTGACC-1	HCC1	Scissor-	Macrophage	Macrophage_Scissor-	Macrophage_Scissor-#HCC1	6.16477	-21.8157	0.325201	-3.39422	-0.780769	1.36004	0.246174	3.63674	2.9125	2.52672
HCC1_AACCCAATCTTAATCC-1	HCC1	Scissor-	Macrophage	Macrophage_Scissor-	Macrophage_Scissor-#HCC1	-1.53565	7.74548	-4.10426	-3.96991	-3.99116	-6.71033	-5.78246	-3.53976	-5.13228	-5.69023
HCC1_AACCTGAAGAATTGTG-1	HCC1	Scissor-	Macrophage	Macrophage_Scissor-	Macrophage_Scissor-#HCC1	8.52145	-2.44071	-1.68645	-0.937424	-0.380126	3.02702	-1.64334	-1.65266	-1.25373	-1.71929
HCC1_AACCTGAAGACACACG-1	HCC1	0	NK	NK_0	NK_0#HCC1	0.111983	3.43701	2.80057	2.93029	4.89986	2.63337	3.07524	-0.195314	-0.633988	-2.0224
HCC1_AACCTGAAGCCGCACT-1	HCC1	0	Macrophage	Macrophage_0	Macrophage_0#HCC1	7.03591	-6.92759	-1.37441	-1.57947	-0.760662	-1.80709	-3.98585	-2.04791	-2.70093	-2.12997
HCC1_AACCTGAAGTAATTGG-1	HCC1	0	Macrophage	Macrophage_0	Macrophage_0#HCC1	9.32226	-9.82632	-0.662962	1.0057	-0.257088	0.0177732	-2.38759	-0.981234	-2.49639	-1.36501
HCC1_AACCTGACACATATCG-1	HCC1	0	Macrophage	Macrophage_0	Macrophage_0#HCC1	6.09941	-8.48651	-0.559805	-1.98419	-1.92014	-1.16083	-3.0476	-1.31984	-2.22742	-0.829436
HCC1_AACCTGACAGTCAGTT-1	HCC1	0	Macrophage	Macrophage_0	Macrophage_0#HCC1	7.92089	-4.20297	-1.9537	-1.23126	-0.682683	0.0704888	-2.50439	-0.944213	-1.91056	-2.36994
HCC1_AACCTGACATCCTAAG-1	HCC1	Scissor+	Macrophage	Macrophage_Scissor+	Macrophage_Scissor+#HCC1	4.22638	-5.05174	-0.367495	-3.7925	-2.14772	-1.1519	-7.13581	-3.2384	-3.01963	-0.621282
HCC1_AACCTGAGTCTAATCG-1	HCC1	Scissor+	Macrophage	Macrophage_Scissor+	Macrophage_Scissor+#HCC1	8.86237	-8.44176	-0.673923	-1.98293	-1.87885	1.49064	-3.11806	-0.77673	-1.54334	-2.91064
HCC1_AACCTGAGTGATGTAA-1	HCC1	Scissor-	Macrophage	Macrophage_Scissor-	Macrophage_Scissor-#HCC1	2.55061	-4.88652	-1.06464	-1.96972	-3.63305	-2.86672	-5.05721	-2.66356	-3.65804	-1.18489
HCC1_AACCTGATCCCGTGTT-1	HCC1	0	Macrophage	Macrophage_0	Macrophage_0#HCC1	6.46164	1.76715	-2.02361	-0.660988	-2.473	1.04419	-3.43708	0.796711	-2.59583	-1.61382
HCC1_AACCTTTCAACGTATC-1	HCC1	Scissor+	Macrophage	Macrophage_Scissor+	Macrophage_Scissor+#HCC1	10.1061	-5.83803	-0.277478	-1.20759	-1.80232	-0.262648	-2.25872	-1.77018	-2.70465	-1.96626
HCC1_AACCTTTCAATGTGGG-1	HCC1	0	Macrophage	Macrophage_0	Macrophage_0#HCC1	3.84372	0.252415	-2.32792	-3.99404	-3.7009	-0.926147	-2.42732	-1.71317	-1.52853	-5.2234
HCC1_AACCTTTCAGTAGGAC-1	HCC1	0	Macrophage	Macrophage_0	Macrophage_0#HCC1	2.15959	-0.834192	-0.0293477	-0.995915	-1.21046	-1.65121	-4.32987	1.16703	-2.02982	-3.78457
HCC1_AACCTTTGTACGATTC-1	HCC1	Scissor-	NK	NK_Scissor-	NK_Scissor-#HCC1	-2.76426	3.16491	0.0784448	-0.675707	-2.38313	-1.31307	-1.58273	-3.27281	-0.907066	-4.02638
HCC1_AACCTTTGTGTTGATC-1	HCC1	Scissor-	Hepatocyte	Hepatocyte_Scissor-	Hepatocyte_Scissor-#HCC1	5.512	8.78023	-3.87109	-4.88825	-2.7294	-4.6662	-4.3803	-3.96902	-4.4637	-4.36041
HCC1_AACCTTTTCATTATCC-1	HCC1	Scissor+	NK	NK_Scissor+	NK_Scissor+#HCC1	-2.74874	0.165444	-0.203599	-1.02179	0.0428423	1.43913	-1.92986	-1.93944	-3.41759	1.04537
HCC1_AACCTTTTCCGGTAGC-1	HCC1	0	Macrophage	Macrophage_0	Macrophage_0#HCC1	5.52141	2.39379	-0.979681	-2.43261	-2.08724	-0.431787	-2.1361	-0.727845	-2.43663	-1.35627
HCC1_AACGAAAAGCTACAAA-1	HCC1	Scissor-	T cell	T cell_Scissor-	T cell_Scissor-#HCC1	-0.574686	3.89281	-0.650508	-1.09084	-2.58847	-1.12235	-1.60467	-2.46523	-2.42718	-1.00923
HCC1_AACGAAACACACGGAA-1	HCC1	0	Macrophage	Macrophage_0	Macrophage_0#HCC1	6.31493	-6.0856	-2.10848	-1.78573	-1.09353	-0.779745	-4.05587	-0.553147	-1.87156	-4.12172
HCC1_AACGAAACAGGCACTC-1	HCC1	0	T cell	T cell_0	T cell_0#HCC1	0.387197	3.5868	-0.689732	1.36861	-1.95558	1.60908	-1.42552	-1.82002	-0.33913	0.431801
HCC1_AACGAAACATGCCGAC-1	HCC1	Scissor-	Macrophage	Macrophage_Scissor-	Macrophage_Scissor-#HCC1	1.77221	0.371138	0.19193	-1.49627	-1.14969	-0.454271	-0.657467	0.0727963	-0.753218	-4.24899
HCC1_AACGAAACATGGAGAC-1	HCC1	0	NK	NK_0	NK_0#HCC1	0.133331	4.71939	-0.455648	-1.40477	-0.770997	-1.20454	-1.57658	-2.65056	-1.83688	-1.98797
HCC1_AACGAAAGTACCAGAG-1	HCC1	Scissor-	T cell	T cell_Scissor-	T cell_Scissor-#HCC1	1.17557	-0.320077	-0.0232295	-1.28925	-2.02536	-1.46013	-1.98882	-0.736897	-0.255175	4.01142
HCC1_AACGAAATCGCAGAGA-1	HCC1	0	NK	NK_0	NK_0#HCC1	-4.69024	-1.35026	-0.281538	-0.815853	-3.90168	-3.58808	-5.12234	-2.54488	-2.71992	-3.11058
HCC1_AACGAAATCTTGCGCT-1	HCC1	Scissor+	Macrophage	Macrophage_Scissor+	Macrophage_Scissor+#HCC1	2.52798	-5.72758	0.357629	-2.05416	-1.29894	-1.17989	-4.56354	-2.62118	-2.78257	-1.85401
HCC1_AACGGGAAGGCTCAAG-1	HCC1	Scissor-	T cell	T cell_Scissor-	T cell_Scissor-#HCC1	-0.600379	3.07777	-0.184268	-1.99919	-3.77958	0.736335	-3.19407	-2.65532	-1.39619	-0.86616
HCC1_AACGGGAAGGGTTTCT-1	HCC1	Scissor+	Macrophage	Macrophage_Scissor+	Macrophage_Scissor+#HCC1	3.29724	-4.81603	0.661168	-0.344707	-1.66703	1.34344	-3.50056	-1.66629	-2.19064	-0.670307
HCC1_AACGGGAAGTGCACCC-1	HCC1	0	T cell	T cell_0	T cell_0#HCC1	-0.974089	5.28484	-1.225	-2.08454	-1.94045	1.82193	-3.09002	-1.90739	-1.53295	-0.511816
HCC1_AACGGGACAAGCTGTT-1	HCC1	0	Macrophage	Macrophage_0	Macrophage_0#HCC1	2.81934	-3.84144	0.855994	-3.159	-0.851847	-2.58791	-4.12706	-0.625131	-0.828341	-1.07823
HCC1_AACGGGACATAACGGG-1	HCC1	0	Macrophage	Macrophage_0	Macrophage_0#HCC1	-0.394762	2.4305	0.372794	-0.30524	0.317236	4.14302	-2.42959	0.40506	-3.39862	-3.67083
HCC1_AACGGGACATGACGGA-1	HCC1	0	NK	NK_0	NK_0#HCC1	0.284528	7.47517	0.367099	0.201645	-1.78093	-0.50714	-3.06642	-1.96037	-1.83343	-0.460004
HCC1_AACGGGAGTCTGTGAT-1	HCC1	Scissor-	T cell	T cell_Scissor-	T cell_Scissor-#HCC1	-0.269308	3.71969	-1.37894	-1.42333	-2.62901	0.465445	-2.04408	-1.64853	-0.804102	1.34453
HCC1_AACGGGATCAGGGATG-1	HCC1	Scissor+	Hepatocyte	Hepatocyte_Scissor+	Hepatocyte_Scissor+#HCC1	0.199507	2.78505	-5.01068	-6.59134	-3.54421	-2.44955	-5.33854	-2.70533	-5.24421	-1.07003
HCC1_AACGGGATCTTAGGAC-1	HCC1	Scissor+	Macrophage	Macrophage_Scissor+	Macrophage_Scissor+#HCC1	7.1653	-4.96841	1.06885	-0.380469	1.25411	2.86642	-2.01019	-1.47974	0.161724	-1.57616
HCC1_AACGTCAAGCAACTTC-1	HCC1	0	Macrophage	Macrophage_0	Macrophage_0#HCC1	2.99268	3.21918	-1.18197	-2.22141	0.195929	2.17745	-3.03899	-0.0357054	-0.761803	-3.35815
HCC1_AACGTCAGTAACTTCG-1	HCC1	Scissor-	B cell	B cell_Scissor-	B cell_Scissor-#HCC1	-1.10109	4.53984	-0.678438	-0.718264	-1.79382	0.160082	-3.22114	-1.71512	0.240917	-1.63924
HCC1_AACGTCATCCAAGCTA-1	HCC1	Scissor-	T cell	T cell_Scissor-	T cell_Scissor-#HCC1	-1.25946	2.99364	1.71679	-3.14488	-1.5731	-3.43295	-2.67671	-2.57951	-0.150852	-4.52417
HCC1_AACGTCATCGTAGAGG-1	HCC1	0	Macrophage	Macrophage_0	Macrophage_0#HCC1	6.98704	3.64645	-0.141745	-1.19818	-0.803757	2.39809	-1.40638	-0.590508	-1.72105	-1.5134
HCC1_AACTTCTCAATTTCCT-1	HCC1	Scissor+	Macrophage	Macrophage_Scissor+	Macrophage_Scissor+#HCC1	5.71142	-8.01993	-0.00930227	-1.14575	-1.90609	1.45836	-1.95682	-2.40099	-0.094129	-1.71471
HCC1_AACTTCTGTACGGTTT-1	HCC1	0	NK	NK_0	NK_0#HCC1	-0.509524	4.40929	0.387194	1.03016	-1.59307	-3.1916	-1.4857	-0.972111	-0.0208523	-2.43421
HCC1_AACTTCTGTAGAATAC-1	HCC1	Scissor+	Macrophage	Macrophage_Scissor+	Macrophage_Scissor+#HCC1	4.4252	-10.5711	-1.42331	-3.05288	-2.05454	-3.34242	-3.44818	-0.0443701	-1.10506	-0.55236
HCC1_AACTTCTTCGTTACCC-1	HCC1	Scissor+	T cell	T cell_Scissor+	T cell_Scissor+#HCC1	0.151015	5.58883	-0.668636	-2.68415	-2.32082	0.649048	-0.270861	-0.83471	-0.501397	-2.1041
HCC1_AACTTCTTCTCCGCAT-1	HCC1	0	T cell	T cell_0	T cell_0#HCC1	-2.69184	-2.28786	-0.880007	-0.546873	-1.60853	0.462674	-4.87001	-0.806987	-2.22415	-2.38409
HCC1_AACTTCTTCTTTCCAA-1	HCC1	0	Macrophage	Macrophage_0	Macrophage_0#HCC1	7.83292	1.27198	-0.713706	-1.06861	-0.196851	-0.197005	-0.270654	1.27127	-1.06241	0.971144
HCC1_AAGAACAAGTTGAATG-1	HCC1	Scissor+	Macrophage	Macrophage_Scissor+	Macrophage_Scissor+#HCC1	6.25133	-3.50362	-0.651178	-1.73357	-1.5821	-2.08145	-2.53703	-0.12578	0.958953	-1.47567
HCC1_AAGAACACACGACAGA-1	HCC1	0	Macrophage	Macrophage_0	Macrophage_0#HCC1	4.68841	-1.44934	-0.750061	-2.76591	-1.9215	-1.40045	-7.22774	-4.3775	-3.97026	-2.75973
HCC1_AAGAACACACTCCTTG-1	HCC1	Scissor-	NK	NK_Scissor-	NK_Scissor-#HCC1	-2.58771	-1.46147	1.5486	4.71677	6.59832	-0.931028	-0.151271	2.42952	-2.71464	-3.9561
HCC1_AAGAACACATCTTCGC-1	HCC1	Scissor-	Macrophage	Macrophage_Scissor-	Macrophage_Scissor-#HCC1	5.77057	4.85252	0.0913857	-1.14585	-0.873167	2.62411	-2.45036	-0.0859129	-1.33604	-3.43891
HCC1_AAGAACACATGAAGCG-1	HCC1	0	Macrophage	Macrophage_0	Macrophage_0#HCC1	1.53431	-0.669223	-3.30274	-5.06339	-3.79221	-1.82205	-5.5159	-3.51889	-1.24662	-1.01157
HCC1_AAGAACAGTGTTCCTC-1	HCC1	Scissor+	Macrophage	Macrophage_Scissor+	Macrophage_Scissor+#HCC1	1.20114	-2.42776	-0.405414	-2.53046	-1.99493	-0.166918	-5.29851	-1.34662	-3.47686	-1.94653
HCC1_AAGAACATCACTTCTA-1	HCC1	Scissor-	Macrophage	Macrophage_Scissor-	Macrophage_Scissor-#HCC1	6.77298	-6.29175	-0.774688	-3.25121	-0.603166	-1.54693	-3.47541	-1.99762	-2.55018	-1.25324
HCC1_AAGAACATCATTTGTC-1	HCC1	0	Macrophage	Macrophage_0	Macrophage_0#HCC1	1.327	-8.46425	-4.35528	-5.20319	-2.41007	-5.69131	-8.23616	-4.45309	-4.47599	-6.89116
HCC1_AAGACAACACTTGGGC-1	HCC1	0	Macrophage	Macrophage_0	Macrophage_0#HCC1	6.53788	1.29627	0.0978146	-0.933914	-0.532359	4.67259	-2.91686	0.877818	-0.349626	0.0605268
HCC1_AAGACAACATAGGAGC-1	HCC1	Scissor+	Macrophage	Macrophage_Scissor+	Macrophage_Scissor+#HCC1	7.87073	1.51573	-2.59274	-0.524529	-1.04047	-2.24803	-1.82038	-3.6148	-1.40089	-0.975983
HCC1_AAGACAAGTAGAGACC-1	HCC1	Scissor-	Fibroblast	Fibroblast_Scissor-	Fibroblast_Scissor-#HCC1	1.52634	1.16456	-0.224218	-2.11601	0.323963	-1.75987	-3.48158	-3.39057	-2.05417	-1.83972
HCC1_AAGACAAGTCCAGAAG-1	HCC1	Scissor-	Fibroblast	Fibroblast_Scissor-	Fibroblast_Scissor-#HCC1	-0.248492	3.25925	-0.738918	-2.98051	1.1177	-0.569772	-2.16795	-2.19027	-2.2424	-2.14178
HCC1_AAGACTCAGAAGCCAC-1	HCC1	0	T cell	T cell_0	T cell_0#HCC1	-4.85035	1.1525	2.33429	-1.34965	-0.857342	0.561463	-1.43308	-0.771623	-0.539877	-5.05888
HCC1_AAGACTCAGCGAAACC-1	HCC1	Scissor-	Macrophage	Macrophage_Scissor-	Macrophage_Scissor-#HCC1	7.05193	-6.72652	-0.394732	-1.97625	-1.26741	-0.102233	-2.29517	-1.73794	-0.217483	1.22144
HCC1_AAGACTCCAGCACCCA-1	HCC1	0	Macrophage	Macrophage_0	Macrophage_0#HCC1	1.5451	-1.03391	1.0043	-3.32426	-1.44087	3.96901	-3.54098	-0.633807	-3.1236	-3.40734
HCC1_AAGACTCCATCACCAA-1	HCC1	0	Macrophage	Macrophage_0	Macrophage_0#HCC1	5.55719	-5.45738	-0.686701	-0.793105	-0.38781	2.85029	-4.09009	-1.55298	-2.82198	-1.31053
HCC1_AAGACTCGTAGGACCA-1	HCC1	0	T cell	T cell_0	T cell_0#HCC1	-1.09982	4.64774	1.05669	1.13906	-2.17451	0.085544	-3.1148	-2.54241	-0.877678	-1.09328
HCC1_AAGACTCTCATGGAGG-1	HCC1	0	Macrophage	Macrophage_0	Macrophage_0#HCC1	9.6574	-0.356364	-1.68972	-0.535435	0.17247	1.66434	-1.62675	-0.605198	-2.77894	-3.0706
HCC1_AAGACTCTCCCATAGA-1	HCC1	Scissor-	Macrophage	Macrophage_Scissor-	Macrophage_Scissor-#HCC1	3.26134	-5.85412	-3.17954	-1.86105	2.24663	1.34156	-3.49135	0.370482	-1.3381	-2.75042
HCC1_AAGACTCTCCCATTTA-1	HCC1	0	NK	NK_0	NK_0#HCC1	-1.35347	5.18291	1.41939	-1.54559	-2.38258	1.22088	-2.78228	0.321196	-1.83786	-0.890827
HCC1_AAGACTCTCGAATCCA-1	HCC1	0	T cell	T cell_0	T cell_0#HCC1	-1.62441	4.09828	-0.0903993	-2.63084	-2.07262	-2.79944	-3.57316	-1.09412	-2.86146	-4.1662
HCC1_AAGATAGAGACGATAT-1	HCC1	Scissor-	Macrophage	Macrophage_Scissor-	Macrophage_Scissor-#HCC1	7.1397	0.271179	-0.0887662	0.996105	-1.04344	1.17942	-2.65645	-2.06598	-1.0834	0.0516035
HCC1_AAGATAGAGCACTCGC-1	HCC1	0	Macrophage	Macrophage_0	Macrophage_0#HCC1	0.695024	-11.2002	-0.993006	-3.26896	-2.34501	-1.73335	-3.79058	-1.74522	-2.89506	-3.99886
HCC1_AAGATAGAGCGTCTGC-1	HCC1	Scissor+	Macrophage	Macrophage_Scissor+	Macrophage_Scissor+#HCC1	4.26696	-16.6632	-0.278247	-2.33503	-2.53515	-2.79513	-1.91689	-0.399231	-1.27286	1.48973
HCC1_AAGATAGCAAGGTCGA-1	HCC1	0	Macrophage	Macrophage_0	Macrophage_0#HCC1	5.41715	-10.841	-1.3808	-2.8713	-1.12632	1.11621	-3.8893	0.130869	0.612549	1.95986
HCC1_AAGATAGCAGACACCC-1	HCC1	0	Macrophage	Macrophage_0	Macrophage_0#HCC1	8.98056	-10.0172	-2.26175	-1.13232	-1.76019	-1.62104	-3.15424	-1.23457	0.155481	1.2886
HCC1_AAGATAGTCAAGCCAT-1	HCC1	Scissor-	Macrophage	Macrophage_Scissor-	Macrophage_Scissor-#HCC1	-4.41258	-1.87354	-4.35977	-5.23196	-4.3343	-7.67989	-8.22637	-4.83282	-5.58896	-6.10992
HCC1_AAGATAGTCATCACTT-1	HCC1	Scissor-	Fibroblast	Fibroblast_Scissor-	Fibroblast_Scissor-#HCC1	2.38506	1.86137	-0.917977	-3.62918	1.39652	-1.75241	-2.87631	-2.32635	-3.22099	-2.4826
HCC1_AAGCATCAGCCGTAAG-1	HCC1	0	T cell	T cell_0	T cell_0#HCC1	0.360788	0.98568	-0.478717	1.3539	-2.15748	1.94422	-1.82581	-0.101019	0.422525	2.72202
HCC1_AAGCATCAGGGAGGAC-1	HCC1	Scissor+	Macrophage	Macrophage_Scissor+	Macrophage_Scissor+#HCC1	5.44325	-4.70071	-2.11763	-2.04849	-1.09963	-3.0988	-3.41194	-1.45448	-3.44819	-2.40522
HCC1_AAGCATCCACCAAAGG-1	HCC1	0	Macrophage	Macrophage_0	Macrophage_0#HCC1	6.78022	2.66546	-0.784831	-0.519088	-1.22372	2.1381	-1.39582	-0.28029	0.494234	-1.72673
HCC1_AAGCATCGTCGTTCAA-1	HCC1	0	T cell	T cell_0	T cell_0#HCC1	-0.435547	7.31265	1.93528	-2.50341	-1.69146	-4.25299	-3.56659	-1.84017	-1.86652	-4.12401
HCC1_AAGCATCGTGGTATGG-1	HCC1	Scissor-	Macrophage	Macrophage_Scissor-	Macrophage_Scissor-#HCC1	0.65405	-0.00801473	-1.10941	-1.47125	-2.45154	1.77563	-2.70285	-1.57574	-3.49923	-3.71872
HCC1_AAGCATCGTTACACAC-1	HCC1	Scissor-	Macrophage	Macrophage_Scissor-	Macrophage_Scissor-#HCC1	4.55995	-4.92381	-2.04208	-2.03333	-1.35597	2.00953	-4.10405	-0.390048	-1.79231	-1.99581
HCC1_AAGCATCTCATGGATC-1	HCC1	Scissor-	Macrophage	Macrophage_Scissor-	Macrophage_Scissor-#HCC1	6.40518	0.213085	-1.3165	0.582542	-1.14986	-0.37444	-1.94213	-3.00125	-3.30192	-1.74188
HCC1_AAGCATCTCATTCCTA-1	HCC1	0	Macrophage	Macrophage_0	Macrophage_0#HCC1	6.78055	1.4061	-0.211014	-1.96068	-1.66673	2.41316	-0.12538	0.315989	0.611845	0.307864
HCC1_AAGCATCTCTTTACAC-1	HCC1	0	Macrophage	Macrophage_0	Macrophage_0#HCC1	4.14098	0.894111	2.0579	-1.20107	0.946715	2.94006	-1.2358	-0.988579	0.27496	-0.917609
HCC1_AAGCCATAGAGAGAAC-1	HCC1	0	Macrophage	Macrophage_0	Macrophage_0#HCC1	1.25012	-3.99827	0.342177	-2.88738	-3.19681	3.58338	-1.91768	0.479108	-0.575008	-2.0367
HCC1_AAGCCATAGCCTCGTG-1	HCC1	Scissor+	Macrophage	Macrophage_Scissor+	Macrophage_Scissor+#HCC1	9.14283	-5.33409	-0.648851	-0.971656	-0.955581	-0.2394	-3.16306	0.209829	-2.76025	-1.45116
HCC1_AAGCCATAGGGACACT-1	HCC1	Scissor+	Macrophage	Macrophage_Scissor+	Macrophage_Scissor+#HCC1	10.3171	-4.49809	-1.11785	-2.28374	-0.386338	0.0676636	-0.706809	0.796296	-0.134268	-0.234682
HCC1_AAGCCATAGTCGAAAT-1	HCC1	0	Macrophage	Macrophage_0	Macrophage_0#HCC1	10.0293	-8.36643	-1.34924	-1.37492	-0.529123	0.862578	-2.85561	-0.720482	-2.11789	-2.48947
HCC1_AAGCCATGTTCAAGGG-1	HCC1	Scissor-	T cell	T cell_Scissor-	T cell_Scissor-#HCC1	0.138899	0.864645	0.172635	-1.53716	-1.01067	0.836226	-1.55113	-1.0925	1.29161	1.36577
HCC1_AAGCCATGTTTGGAGG-1	HCC1	0	Macrophage	Macrophage_0	Macrophage_0#HCC1	8.47019	-7.13521	-2.95179	0.0877241	-1.32327	-2.0954	-1.49451	-1.55281	-1.35757	-1.40523
HCC1_AAGCGAGAGACGTCGA-1	HCC1	Scissor-	Macrophage	Macrophage_Scissor-	Macrophage_Scissor-#HCC1	8.28161	0.278291	-1.66182	-1.96526	-1.38146	-3.8502	-2.6493	-1.04335	-1.46625	-2.23165
HCC1_AAGCGAGAGCATCAGG-1	HCC1	Scissor-	Macrophage	Macrophage_Scissor-	Macrophage_Scissor-#HCC1	5.03007	6.27737	0.0121075	-0.809114	-1.35412	3.95067	-0.022234	1.55712	1.1618	-0.698936
HCC1_AAGCGAGAGTTACGAA-1	HCC1	0	T cell	T cell_0	T cell_0#HCC1	-0.389539	7.73785	0.653761	-2.03831	-2.59567	-0.342755	-2.02325	-0.557087	-0.599402	-4.12486
HCC1_AAGCGAGCATGACAGG-1	HCC1	Scissor-	NK	NK_Scissor-	NK_Scissor-#HCC1	0.561148	6.3672	-1.87362	-1.27309	-1.82148	1.4048	-1.85685	-1.07305	-1.90788	-1.5755
HCC1_AAGCGAGCATGATGCT-1	HCC1	0	Macrophage	Macrophage_0	Macrophage_0#HCC1	6.89491	2.82382	-1.35148	-0.587372	0.412364	-0.696091	-1.08817	0.454896	-2.68771	-2.90777
HCC1_AAGCGAGGTACGAAAT-1	HCC1	Scissor-	T cell	T cell_Scissor-	T cell_Scissor-#HCC1	0.801427	2.89006	-0.259463	-1.03029	-0.851558	0.85059	0.647068	-0.976033	1.54044	0.576674
HCC1_AAGCGAGGTCTAACTG-1	HCC1	Scissor+	Hepatocyte	Hepatocyte_Scissor+	Hepatocyte_Scissor+#HCC1	-1.60158	-14.2428	-4.19256	-6.20062	-3.78256	-4.87601	-7.86901	-3.70318	-4.50636	-3.49808
HCC1_AAGCGAGTCACCTCAC-1	HCC1	0	T cell	T cell_0	T cell_0#HCC1	-1.75084	6.21491	2.43904	-1.41578	-2.31135	-1.16044	-1.98139	-0.212426	-0.270383	-1.59861
HCC1_AAGCGAGTCCACCTCA-1	HCC1	0	Macrophage	Macrophage_0	Macrophage_0#HCC1	7.42587	2.05489	-0.981498	-0.68068	-0.512837	-2.92142	-1.83337	-1.57667	-3.47699	-2.86484
HCC1_AAGCGAGTCTACACAG-1	HCC1	Scissor+	Macrophage	Macrophage_Scissor+	Macrophage_Scissor+#HCC1	3.129	2.50645	-3.53325	-3.73434	-2.72432	-4.83607	-5.48873	-4.19495	-3.6677	-3.16174
HCC1_AAGCGAGTCTGGGAGA-1	HCC1	0	Macrophage	Macrophage_0	Macrophage_0#HCC1	4.28269	-10.6523	-2.71213	-2.38067	-1.21407	-1.55378	-5.58508	-1.73847	-1.64629	-2.73534
HCC1_AAGCGTTAGTGTTCCA-1	HCC1	Scissor-	Macrophage	Macrophage_Scissor-	Macrophage_Scissor-#HCC1	5.95236	-3.82865	-1.09233	-1.56048	-0.821855	0.047586	-1.21879	-0.498893	-2.95504	0.648222
HCC1_AAGCGTTCAAGGTCTT-1	HCC1	0	NK	NK_0	NK_0#HCC1	1.75472	7.03227	-0.395578	-1.30107	-1.51647	-1.41427	-2.26782	-1.34832	-0.354321	-2.58481
HCC1_AAGCGTTCATGCCGAC-1	HCC1	Scissor-	T cell	T cell_Scissor-	T cell_Scissor-#HCC1	1.13759	2.2667	-1.41895	-0.455087	-1.73733	-2.0472	0.388267	-3.04378	-2.37302	-2.85325
HCC1_AAGCGTTGTTACGGAG-1	HCC1	0	T cell	T cell_0	T cell_0#HCC1	1.40654	3.85317	1.45005	1.43553	-1.30198	3.12795	1.59305	-0.0574732	-2.18324	1.86185
HCC1_AAGCGTTTCCATTGCC-1	HCC1	0	Macrophage	Macrophage_0	Macrophage_0#HCC1	9.08351	-6.31692	-2.45676	-1.01505	-0.278333	-0.316279	-2.24925	-1.63054	-2.13035	-1.43024
HCC1_AAGCGTTTCGGATAAA-1	HCC1	Scissor-	Macrophage	Macrophage_Scissor-	Macrophage_Scissor-#HCC1	4.31574	-4.13306	-1.16713	-1.46361	-1.5468	0.823734	-3.75376	-1.47716	-3.54812	-1.77936
HCC1_AAGCGTTTCGGTTAGT-1	HCC1	0	Macrophage	Macrophage_0	Macrophage_0#HCC1	4.10057	-4.01921	-1.79646	-0.80525	-1.24632	-2.56988	-3.30984	-2.83573	-2.8312	-2.59946
HCC1_AAGGAATCATGAAGGC-1	HCC1	Scissor+	Macrophage	Macrophage_Scissor+	Macrophage_Scissor+#HCC1	2.76479	-6.16628	-0.0592203	-1.5303	-2.03346	-2.51052	-4.85509	-1.78346	-1.72703	-1.32455
HCC1_AAGGAATGTACAATAG-1	HCC1	0	Macrophage	Macrophage_0	Macrophage_0#HCC1	4.24976	-0.715408	-1.30199	-3.10914	-1.08701	0.594294	-2.53683	-1.37582	-2.07995	-4.2167
HCC1_AAGGAATGTCTAACGT-1	HCC1	0	Macrophage	Macrophage_0	Macrophage_0#HCC1	11.2415	-7.23252	-0.991093	-1.53129	-0.794662	0.0655031	-0.613047	-0.835106	0.445609	-0.800313
HCC1_AAGGAATGTGACACAG-1	HCC1	Scissor+	T cell	T cell_Scissor+	T cell_Scissor+#HCC1	1.95622	3.11405	0.152687	-1.65928	-1.28872	-2.7384	-2.54069	-3.32027	-0.97524	-3.0551
HCC1_AAGGAATGTTATGGTC-1	HCC1	0	Macrophage	Macrophage_0	Macrophage_0#HCC1	9.07835	-1.04227	-2.3854	-0.788616	-0.607286	-2.11258	-1.51994	0.662193	-2.28115	-2.19036
HCC1_AAGGAATTCATCCTAT-1	HCC1	Scissor+	Macrophage	Macrophage_Scissor+	Macrophage_Scissor+#HCC1	10.5805	-7.75552	-0.734643	-1.73	-0.148102	-0.296051	-3.10478	-1.50256	-2.36547	-1.43037
HCC1_AAGGAATTCCGGTAAT-1	HCC1	0	Macrophage	Macrophage_0	Macrophage_0#HCC1	7.85649	-2.98997	-1.85491	-1.69939	-1.05738	0.171425	-2.22645	1.86103	-1.68045	-1.95443
HCC1_AAGGAATTCGTAGTCA-1	HCC1	Scissor+	Macrophage	Macrophage_Scissor+	Macrophage_Scissor+#HCC1	5.4201	2.03687	-0.281051	-1.4686	-1.42773	4.21431	-1.04423	1.77159	-1.18889	-0.541214
HCC1_AAGGTAAAGACATCCT-1	HCC1	0	NK	NK_0	NK_0#HCC1	-0.644475	4.91754	-0.309305	-1.00263	-2.35273	-0.753542	-2.5787	-1.58393	-0.481909	-1.87004
HCC1_AAGGTAAAGGTGTGAC-1	HCC1	Scissor+	Macrophage	Macrophage_Scissor+	Macrophage_Scissor+#HCC1	-0.323487	-22.6283	-0.36904	-6.40644	-1.64305	-5.01309	-7.14709	-4.18543	-4.33448	-6.82775
HCC1_AAGGTAACAGAAATTG-1	HCC1	Scissor+	T cell	T cell_Scissor+	T cell_Scissor+#HCC1	0.407791	3.28192	0.186853	3.38007	-1.08999	3.0346	0.974586	-1.05096	0.216872	1.10933
HCC1_AAGGTAACAGAGCTAG-1	HCC1	Scissor+	Macrophage	Macrophage_Scissor+	Macrophage_Scissor+#HCC1	9.01767	-8.04082	-1.22421	0.260533	-1.16712	2.05673	0.0745343	0.37509	-0.518728	-0.817316
HCC1_AAGGTAACAGGCATTT-1	HCC1	Scissor+	Hepatocyte	Hepatocyte_Scissor+	Hepatocyte_Scissor+#HCC1	3.06146	7.28418	-4.56645	-7.18207	-3.75378	-3.47523	-7.46803	-2.57639	-4.65166	-4.89295
HCC1_AAGGTAAGTAATGATG-1	HCC1	0	T cell	T cell_0	T cell_0#HCC1	2.21772	-0.438141	0.752044	0.200563	-2.15527	0.649648	-3.14486	-1.41509	-1.14684	0.331789
HCC1_AAGGTAAGTATCCTTT-1	HCC1	Scissor-	Fibroblast	Fibroblast_Scissor-	Fibroblast_Scissor-#HCC1	3.91491	3.28122	-0.613067	-2.67675	2.21717	0.281415	-1.75204	-2.17865	-2.32835	-0.0815238
HCC1_AAGGTAAGTCGAATTC-1	HCC1	Scissor-	Macrophage	Macrophage_Scissor-	Macrophage_Scissor-#HCC1	2.26012	5.11291	-0.770778	-3.42789	-2.12497	2.96525	-4.14697	-2.92265	-2.92569	-2.22879
HCC1_AAGGTAATCAACCTTT-1	HCC1	0	Macrophage	Macrophage_0	Macrophage_0#HCC1	9.01344	-1.85827	-1.33686	-1.06549	0.218121	1.28474	-3.25271	-2.65996	-3.73815	-1.97485
HCC1_AAGGTAATCACATCAG-1	HCC1	0	Macrophage	Macrophage_0	Macrophage_0#HCC1	6.6896	-5.41013	-1.4932	-1.80092	-1.27617	-2.23345	-3.87283	-2.43284	-0.112498	-3.34371
HCC1_AAGGTAATCTCGTCAC-1	HCC1	0	Macrophage	Macrophage_0	Macrophage_0#HCC1	4.58343	1.29913	-1.66875	-4.07038	-2.28643	-0.174353	-5.59216	-1.68435	-1.6428	0.961724
HCC1_AAGGTAATCTGGGAGA-1	HCC1	0	Macrophage	Macrophage_0	Macrophage_0#HCC1	5.04133	-5.10149	-0.274421	-2.89144	-1.37699	-2.13212	-4.39879	-2.1243	-2.78103	-2.59904
HCC1_AAGGTAATCTTCGCTG-1	HCC1	0	Macrophage	Macrophage_0	Macrophage_0#HCC1	6.25538	6.32885	-1.5333	-1.16444	-1.76289	1.8223	-1.34553	-0.640393	-2.02053	-2.24279
HCC1_AAGTACCAGACCGTTT-1	HCC1	0	Macrophage	Macrophage_0	Macrophage_0#HCC1	1.48761	5.60527	-1.44717	0.709857	-1.19956	2.54086	-0.878144	-1.30505	-2.76661	-0.706072
HCC1_AAGTACCCAGATCCAT-1	HCC1	Scissor-	NK	NK_Scissor-	NK_Scissor-#HCC1	-0.106255	2.8044	-0.371244	0.286227	-1.32384	0.974914	-1.78264	-1.5885	-2.14265	-1.34476
HCC1_AAGTACCCAGATGCGA-1	HCC1	Scissor-	Macrophage	Macrophage_Scissor-	Macrophage_Scissor-#HCC1	3.75741	-3.95649	-1.09433	-1.99652	-2.20923	-2.23767	-3.01276	-1.69362	-2.60891	-4.0498
HCC1_AAGTACCCAGCCCACA-1	HCC1	Scissor+	T cell	T cell_Scissor+	T cell_Scissor+#HCC1	-0.247448	4.84343	3.1471	0.774496	0.890382	-2.86689	0.700906	-2.48984	2.57028	-1.20143
HCC1_AAGTACCGTAACCCTA-1	HCC1	0	T cell	T cell_0	T cell_0#HCC1	-4.52904	0.762234	1.17678	-2.29461	-1.55564	-2.4674	-4.49143	-2.84863	-3.14817	-2.78613
HCC1_AAGTACCTCAACCCGG-1	HCC1	0	Macrophage	Macrophage_0	Macrophage_0#HCC1	6.38128	-4.42911	-0.601558	0.096373	1.19495	6.03727	-3.14502	-1.23678	-2.07213	-1.63183
HCC1_AAGTACCTCTGAGATC-1	HCC1	Scissor-	Macrophage	Macrophage_Scissor-	Macrophage_Scissor-#HCC1	-0.457513	-1.56995	-2.25478	-3.55656	-2.0755	-0.544362	-4.67439	0.164132	-3.11308	-4.26131
HCC1_AAGTCGTAGCATGCAG-1	HCC1	Scissor-	Macrophage	Macrophage_Scissor-	Macrophage_Scissor-#HCC1	2.04739	5.23991	-1.71946	-0.960471	-0.666285	3.45481	-1.73739	0.222281	-1.47585	0.0214905
HCC1_AAGTCGTAGTTTGGCT-1	HCC1	Scissor-	NK	NK_Scissor-	NK_Scissor-#HCC1	-2.91281	0.462651	2.3475	2.53975	5.07029	-3.82374	-2.20034	-1.68189	-1.55115	-2.87108
HCC1_AAGTCGTCAAGCACCC-1	HCC1	Scissor-	T cell	T cell_Scissor-	T cell_Scissor-#HCC1	-2.73739	2.31568	-0.718978	-4.2147	-1.96886	-0.221488	-5.3789	-3.38719	-1.13713	-0.979451
HCC1_AAGTCGTCATTGCAAC-1	HCC1	Scissor-	T cell	T cell_Scissor-	T cell_Scissor-#HCC1	-2.50106	1.97953	-2.05424	-1.39626	-1.37	-4.22588	-4.10679	-3.70478	-0.981715	-1.54207
HCC1_AAGTCGTTCCGTAGGC-1	HCC1	0	Macrophage	Macrophage_0	Macrophage_0#HCC1	4.35976	-4.03317	-1.2783	-1.89815	-0.117399	-1.00462	-4.72902	-1.69819	-1.40546	-4.27355
HCC1_AAGTCGTTCTCGTGGG-1	HCC1	0	T cell	T cell_0	T cell_0#HCC1	-2.44472	4.58339	0.241274	-0.981909	-0.711321	0.285548	-1.19648	-2.05591	-0.731519	-0.942703
HCC1_AAGTGAAAGCGACCCT-1	HCC1	0	T cell	T cell_0	T cell_0#HCC1	0.460548	2.95041	-1.42577	0.192049	-2.33811	0.765168	-1.56224	-2.61929	-0.473866	-0.90232
HCC1_AAGTGAAAGCTGAGCA-1	HCC1	Scissor+	Macrophage	Macrophage_Scissor+	Macrophage_Scissor+#HCC1	8.9933	-9.47678	-2.5251	-0.663964	-1.54934	-0.462117	-2.20571	0.108848	-2.62828	-2.34903
HCC1_AAGTGAACAGCACAAG-1	HCC1	Scissor-	Macrophage	Macrophage_Scissor-	Macrophage_Scissor-#HCC1	2.2134	-4.04894	-2.7263	-2.14841	-2.58954	-1.56251	-3.58018	-0.929413	-1.85284	-2.15325
HCC1_AAGTGAACAGGTTCAT-1	HCC1	Scissor-	T cell	T cell_Scissor-	T cell_Scissor-#HCC1	0.822529	2.68539	-0.196335	0.408276	-2.88214	-3.56882	-2.36234	-0.714421	0.170039	-1.28046
HCC1_AAGTGAAGTCCCTCAT-1	HCC1	Scissor-	Macrophage	Macrophage_Scissor-	Macrophage_Scissor-#HCC1	3.65785	-9.40267	-3.46234	-2.75084	-3.46156	0.673498	-4.21098	-1.79183	-2.45136	-4.60341
HCC1_AAGTGAAGTCGCGGTT-1	HCC1	Scissor-	Hepatocyte	Hepatocyte_Scissor-	Hepatocyte_Scissor-#HCC1	0.518341	-4.89823	-3.94639	-5.7446	-4.83159	-7.84969	-10.8074	-4.41844	-3.90913	-5.94287
HCC1_AAGTGAATCAGCCTCT-1	HCC1	Scissor-	B cell	B cell_Scissor-	B cell_Scissor-#HCC1	-1.57028	-0.0548703	-0.273163	-2.28919	-1.74268	-1.45614	-3.79499	-1.16364	-1.86592	-2.28065
HCC1_AAGTGAATCATTCCTA-1	HCC1	0	Macrophage	Macrophage_0	Macrophage_0#HCC1	8.39391	-12.8939	-2.55263	-1.28199	-0.67849	-3.38142	-4.95448	-1.81546	-1.44662	-2.7067
HCC1_AAGTTCGAGAGACAAG-1	HCC1	Scissor-	NK	NK_Scissor-	NK_Scissor-#HCC1	0.61718	4.20011	-0.280608	-2.27994	-2.14112	-2.47222	0.524649	-1.87764	-0.11576	-2.1712
HCC1_AAGTTCGAGCCTGAGA-1	HCC1	0	Macrophage	Macrophage_0	Macrophage_0#HCC1	6.85107	0.634112	-0.440227	-1.65282	-1.18996	3.35495	-3.49716	-2.45319	-1.542	0.279861
HCC1_AAGTTCGCAGGTGACA-1	HCC1	0	Macrophage	Macrophage_0	Macrophage_0#HCC1	7.56768	-0.00149303	0.345665	-0.947727	-0.832115	2.48742	-0.369571	-0.395478	-1.61123	-1.08368
HCC1_AAGTTCGCATAGAAAC-1	HCC1	Scissor-	Macrophage	Macrophage_Scissor-	Macrophage_Scissor-#HCC1	6.05565	1.12988	-1.01551	-0.202481	-0.592423	-0.70188	-0.126975	-0.906009	-1.74334	-0.574259
HCC1_AAGTTCGGTCTAATCG-1	HCC1	0	NK	NK_0	NK_0#HCC1	-1.84784	2.93342	-0.580273	-1.98769	-3.06564	4.68466	-2.61096	-0.365147	-0.308421	-1.90357
HCC1_AAGTTCGGTTAGTTCG-1	HCC1	Scissor+	Macrophage	Macrophage_Scissor+	Macrophage_Scissor+#HCC1	9.1736	-10.8314	-0.895273	-2.56546	-1.5919	-0.349825	-3.5929	0.898668	-0.369085	-0.987979
HCC1_AAGTTCGTCAAACGTC-1	HCC1	0	T cell	T cell_0	T cell_0#HCC1	-0.450579	6.19631	-1.0168	0.714515	-1.07149	3.3147	-1.68849	-1.60525	0.592805	-1.4815
HCC1_AAGTTCGTCGAAGCAG-1	HCC1	Scissor-	T cell	T cell_Scissor-	T cell_Scissor-#HCC1	0.194821	-0.470485	-0.669675	0.736984	-2.01412	-2.18902	-2.39282	-2.49181	0.42138	0.50824
HCC1_AAGTTCGTCTACCAGA-1	HCC1	Scissor-	Macrophage	Macrophage_Scissor-	Macrophage_Scissor-#HCC1	4.45333	-4.76041	-0.489948	-2.26398	-1.35646	-2.61522	-4.53949	-1.23093	-1.79277	-3.80565
HCC1_AAGTTCGTCTACGGGC-1	HCC1	0	Macrophage	Macrophage_0	Macrophage_0#HCC1	5.72438	5.06441	-1.4723	-1.21868	-2.28173	-1.55153	-1.02417	-2.86342	-1.90369	-1.25961
HCC1_AAGTTCGTCTAGTACG-1	HCC1	Scissor-	Macrophage	Macrophage_Scissor-	Macrophage_Scissor-#HCC1	5.43954	1.29351	-0.92684	-2.41703	-1.66048	-3.34767	-2.53144	-1.7812	-0.389457	-1.31885
HCC1_AATAGAGAGAAACCCG-1	HCC1	0	T cell	T cell_0	T cell_0#HCC1	-0.497558	2.2801	-1.94304	-1.87395	-2.75691	-4.68583	-3.9074	-3.39288	-1.36597	-3.06425
HCC1_AATAGAGAGAGATCGC-1	HCC1	Scissor+	B cell	B cell_Scissor+	B cell_Scissor+#HCC1	-1.7491	5.30715	-0.893363	-2.655	-2.8752	-0.167158	-4.5031	-0.235157	-2.15424	-3.17951
HCC1_AATAGAGAGGTAGACC-1	HCC1	Scissor-	Macrophage	Macrophage_Scissor-	Macrophage_Scissor-#HCC1	10.2154	-5.76424	-2.22819	-1.38229	-0.947241	-1.92048	-0.900638	-1.90542	-0.665596	2.10067
HCC1_AATAGAGCAGGAAGTC-1	HCC1	Scissor-	T cell	T cell_Scissor-	T cell_Scissor-#HCC1	-0.370602	2.83674	-0.110694	-1.71448	-1.34081	-2.52746	-2.58615	-3.90883	0.513973	-3.22751
HCC1_AATAGAGCATGCGTGC-1	HCC1	Scissor-	Macrophage	Macrophage_Scissor-	Macrophage_Scissor-#HCC1	4.59167	0.951115	-0.652363	-0.927113	1.0619	-0.872048	0.0406298	0.539252	0.0755241	0.416347
HCC1_AATAGAGGTCAGTCCG-1	HCC1	Scissor-	Macrophage	Macrophage_Scissor-	Macrophage_Scissor-#HCC1	5.45918	4.21992	-0.929853	-1.73162	-1.49104	2.12343	-1.87341	0.142641	-0.972131	-2.29676
HCC1_AATAGAGGTTACCGTA-1	HCC1	0	Macrophage	Macrophage_0	Macrophage_0#HCC1	5.06831	5.26757	-1.49643	-0.830171	-1.38283	-2.07631	-2.41847	-0.425767	-1.03223	-2.74529
HCC1_AATCACGAGCTCTTCC-1	HCC1	Scissor-	Macrophage	Macrophage_Scissor-	Macrophage_Scissor-#HCC1	1.37477	-1.07797	-0.744332	-2.25001	-2.02938	1.67113	-4.53167	-3.19149	-2.90117	-2.19063
HCC1_AATCACGAGTCCCAGC-1	HCC1	0	Macrophage	Macrophage_0	Macrophage_0#HCC1	1.92916	-12.9205	2.37951	-3.94186	-1.05284	-3.10871	-2.26878	-2.17371	-0.813285	-0.834777
HCC1_AATCACGCATAAGATG-1	HCC1	Scissor-	Hepatocyte	Hepatocyte_Scissor-	Hepatocyte_Scissor-#HCC1	5.2469	6.74647	-4.18919	-5.79761	-3.9572	-4.38041	-5.18203	-4.29047	-4.21995	-4.06835
HCC1_AATCACGGTACGGATG-1	HCC1	Scissor-	Macrophage	Macrophage_Scissor-	Macrophage_Scissor-#HCC1	3.28528	-1.05754	-2.04852	-1.5698	-0.60048	-0.537687	-0.953384	-0.300734	-1.00571	1.29192
HCC1_AATCACGGTTGCCTAA-1	HCC1	0	Macrophage	Macrophage_0	Macrophage_0#HCC1	-0.195015	3.70307	-4.69749	-6.31261	-4.49735	-6.29406	-8.80465	-3.18914	-6.0319	-5.55448
HCC1_AATCACGTCATGCATG-1	HCC1	0	Macrophage	Macrophage_0	Macrophage_0#HCC1	8.26839	-3.95893	-2.49988	-0.904325	-0.333155	3.02837	-3.65867	1.11775	-0.129459	-2.7267
HCC1_AATCACGTCTGAATCG-1	HCC1	Scissor-	T cell	T cell_Scissor-	T cell_Scissor-#HCC1	0.00256951	1.97802	-0.630903	0.808633	-1.6226	-1.88868	-2.09795	-2.39853	0.134648	0.567041
HCC1_AATCACGTCTGCGATA-1	HCC1	Scissor-	Macrophage	Macrophage_Scissor-	Macrophage_Scissor-#HCC1	9.30336	-0.0276526	-1.00923	-0.975742	-1.04769	-0.640901	-1.99055	1.1473	-1.29417	-2.14873
HCC1_AATCACGTCTGGGTCG-1	HCC1	0	T cell	T cell_0	T cell_0#HCC1	-1.13718	1.84345	-0.399623	-1.03181	-2.23363	0.245066	-3.40097	-1.80476	-0.800557	-3.25526
HCC1_AATCGACAGACTTCCA-1	HCC1	Scissor-	Macrophage	Macrophage_Scissor-	Macrophage_Scissor-#HCC1	7.6139	-0.787914	-2.1938	-1.24774	-0.380527	0.107752	-0.789544	-0.141112	-0.797442	1.42224
HCC1_AATCGACAGGAACTCG-1	HCC1	0	Macrophage	Macrophage_0	Macrophage_0#HCC1	4.78813	-6.80527	-0.188897	-2.15875	-3.03017	-1.0866	-3.30754	-0.69584	-1.40345	-2.10484
HCC1_AATCGACAGGATTCAA-1	HCC1	0	Macrophage	Macrophage_0	Macrophage_0#HCC1	7.18948	-10.9221	-2.66202	-2.24927	-1.91329	0.147705	-2.77965	-0.473233	-2.56728	-2.61542
HCC1_AATCGACAGTATCCTG-1	HCC1	0	Macrophage	Macrophage_0	Macrophage_0#HCC1	5.56433	-4.59182	-0.457154	-0.505506	-1.79813	-1.46675	-4.41394	-0.520023	-2.50511	-1.42038
HCC1_AATCGACAGTTGCCTA-1	HCC1	Scissor+	Macrophage	Macrophage_Scissor+	Macrophage_Scissor+#HCC1	8.34222	-6.72786	-2.81646	-1.5506	-0.71543	1.58204	-3.51874	-1.74271	-1.8812	-2.80593
HCC1_AATCGACCACGTCATA-1	HCC1	0	Macrophage	Macrophage_0	Macrophage_0#HCC1	5.16117	-3.38984	-1.18261	0.221401	-0.82121	3.1201	-1.23268	-1.39121	-0.835889	-1.22403
HCC1_AATCGACCATAGGCGA-1	HCC1	Scissor-	Hepatocyte	Hepatocyte_Scissor-	Hepatocyte_Scissor-#HCC1	10.5067	3.7154	-4.81121	-5.26229	-3.42528	-2.69062	-4.74063	-3.85132	-4.2356	-3.80528
HCC1_AATCGACTCCTTGAAG-1	HCC1	Scissor+	Macrophage	Macrophage_Scissor+	Macrophage_Scissor+#HCC1	9.61439	-6.94422	-0.768701	0.572919	0.929865	-0.738655	-0.931125	-2.03516	-2.29947	-1.88058
HCC1_AATCGTGAGCCGCTTG-1	HCC1	0	Macrophage	Macrophage_0	Macrophage_0#HCC1	6.24414	-13.4893	-0.587011	-3.2653	-1.72338	0.489491	-4.12336	-1.9088	-3.20818	-0.606368
HCC1_AATCGTGAGGGAACAA-1	HCC1	Scissor-	Macrophage	Macrophage_Scissor-	Macrophage_Scissor-#HCC1	8.26583	1.32265	-1.26768	-1.07949	-1.09306	2.78424	-0.525755	-0.242667	-2.92143	-0.747913
HCC1_AATCGTGCACTAACCA-1	HCC1	0	T cell	T cell_0	T cell_0#HCC1	-0.124965	9.8036	-1.48281	-1.41607	-3.07222	-2.11516	-3.1035	-2.38819	-1.07297	-4.16066
HCC1_AATCGTGCAGACCTGC-1	HCC1	0	Macrophage	Macrophage_0	Macrophage_0#HCC1	7.79962	-9.04571	-2.6619	-0.133318	-0.557046	-3.00605	-1.73829	-1.89184	-2.41079	-1.76069
HCC1_AATCGTGCAGGATTCT-1	HCC1	Scissor-	Macrophage	Macrophage_Scissor-	Macrophage_Scissor-#HCC1	7.71428	-0.989393	-4.93823	-4.40643	-2.70009	-4.30307	-4.97529	-2.68737	-4.74439	-2.30711
HCC1_AATCGTGCAGGTTCCG-1	HCC1	0	Macrophage	Macrophage_0	Macrophage_0#HCC1	10.5838	0.275174	-2.32073	-1.7861	0.0218357	0.135404	-1.51246	-2.2133	-1.80103	-2.16799
HCC1_AATCGTGCATGTGTCA-1	HCC1	0	Macrophage	Macrophage_0	Macrophage_0#HCC1	3.84027	0.605609	-0.180508	-1.51694	-2.60337	-0.200426	-2.51536	-0.373399	-1.35995	-1.27946
HCC1_AATCGTGGTTCAGCGC-1	HCC1	Scissor-	T cell	T cell_Scissor-	T cell_Scissor-#HCC1	-1.45713	4.62831	-0.793627	-1.58929	-1.96201	0.34967	-3.44889	-3.91255	-2.74562	0.678335
HCC1_AATCGTGGTTGTGGAG-1	HCC1	0	Macrophage	Macrophage_0	Macrophage_0#HCC1	7.44225	2.45801	-0.883395	-3.46057	-2.04729	-2.49221	-3.38736	-3.17443	-2.55284	-1.24319
HCC1_AATCGTGGTTGTTGTG-1	HCC1	0	Macrophage	Macrophage_0	Macrophage_0#HCC1	2.30322	-9.4572	-1.13812	-2.48293	-1.18393	-2.45311	-5.61478	-0.631471	-2.9746	-2.7578
HCC1_AATGAAGAGAGTGTTA-1	HCC1	Scissor-	Macrophage	Macrophage_Scissor-	Macrophage_Scissor-#HCC1	4.58043	-13.2504	-1.34037	-1.12893	-0.525466	-0.930214	-3.5193	-2.6078	-1.37229	1.31744
HCC1_AATGAAGAGATTAGTG-1	HCC1	Scissor+	B cell	B cell_Scissor+	B cell_Scissor+#HCC1	-3.19886	9.14293	-1.98893	-2.82588	-2.24269	0.83662	-4.10915	0.169484	-2.81753	-3.31671
HCC1_AATGAAGAGGAGGGTG-1	HCC1	Scissor-	Macrophage	Macrophage_Scissor-	Macrophage_Scissor-#HCC1	6.54627	2.77948	-0.115765	0.659682	0.629653	3.77821	-0.93256	1.02137	-0.488305	-1.00349
HCC1_AATGAAGCAACTTCTT-1	HCC1	Scissor-	Hepatocyte	Hepatocyte_Scissor-	Hepatocyte_Scissor-#HCC1	3.76872	2.09558	-3.32094	-5.2692	-3.21372	-7.15102	-10.3296	-4.18333	-5.29472	-6.77547
HCC1_AATGAAGCACACACTA-1	HCC1	Scissor+	T cell	T cell_Scissor+	T cell_Scissor+#HCC1	0.197981	8.80192	0.776376	-0.0916192	-0.201554	-0.164687	-1.82736	-2.63689	-2.38251	-1.15244
HCC1_AATGAAGCAGGCATTT-1	HCC1	0	Macrophage	Macrophage_0	Macrophage_0#HCC1	9.88471	1.25623	-1.74849	-0.285011	-1.21328	-2.37999	-1.37933	-2.61991	-3.87459	-1.82774
HCC1_AATGAAGCATTGTAGC-1	HCC1	0	Macrophage	Macrophage_0	Macrophage_0#HCC1	2.70305	0.526755	1.48621	-0.470432	-0.451438	5.94031	0.0879611	2.21219	2.01345	0.306651
HCC1_AATGAAGGTCGAGCTC-1	HCC1	0	NK	NK_0	NK_0#HCC1	-3.42144	-16.65	-3.3507	-3.01513	-2.75809	-4.93121	-5.27827	-3.48841	-3.37271	-4.6998
HCC1_AATGAAGTCAAGCTTG-1	HCC1	Scissor+	Macrophage	Macrophage_Scissor+	Macrophage_Scissor+#HCC1	6.80612	-10.8303	-0.897407	-1.3984	1.21818	2.24159	-5.46845	-0.692158	1.56485	-1.63829
HCC1_AATGACCAGAAGAGCA-1	HCC1	0	Macrophage	Macrophage_0	Macrophage_0#HCC1	8.99057	-5.76697	-2.324	-0.934925	-2.48502	2.85174	-3.05776	-3.28496	-0.532046	-0.66476
HCC1_AATGACCAGTGTGTTC-1	HCC1	Scissor-	Macrophage	Macrophage_Scissor-	Macrophage_Scissor-#HCC1	7.77738	-8.58258	-2.55816	-1.52997	-0.749256	0.171584	-2.37864	-0.772825	-2.19508	-3.26565
HCC1_AATGACCCAGCTTTGA-1	HCC1	0	Macrophage	Macrophage_0	Macrophage_0#HCC1	5.55387	-3.91551	-2.25279	-0.967154	-1.74139	0.871957	-2.55726	-2.00243	-2.78225	-2.24154
HCC1_AATGACCGTCGATTAC-1	HCC1	Scissor-	T cell	T cell_Scissor-	T cell_Scissor-#HCC1	0.214632	6.42491	1.00861	0.395124	-2.30469	-2.43578	-2.05762	-2.48278	0.413761	0.499287
HCC1_AATGACCGTGTTATCG-1	HCC1	0	Macrophage	Macrophage_0	Macrophage_0#HCC1	3.49036	1.55515	0.164746	-2.69814	-1.88121	-2.18774	-3.30414	-2.8146	-2.20829	-1.9698
HCC1_AATGACCGTTGATGTC-1	HCC1	0	NK	NK_0	NK_0#HCC1	1.10877	7.78745	-1.54817	-0.0292754	-2.59796	-1.46035	-2.71717	-2.16805	-1.03231	-1.92498
HCC1_AATGACCGTTGTTGCA-1	HCC1	0	Macrophage	Macrophage_0	Macrophage_0#HCC1	3.06147	-0.250786	-0.519728	-0.472124	0.991156	1.67001	-1.74865	0.0250081	-2.00163	-2.40761
HCC1_AATGACCTCCACGGGT-1	HCC1	Scissor-	Macrophage	Macrophage_Scissor-	Macrophage_Scissor-#HCC1	2.98983	0.102337	-1.32114	-0.836838	-0.83968	-1.42868	-2.54214	-0.358699	-1.42611	-4.20305
HCC1_AATGACCTCCTTCGAC-1	HCC1	Scissor+	B cell	B cell_Scissor+	B cell_Scissor+#HCC1	-3.05777	7.92432	-0.549077	-2.86708	-2.4308	-2.09372	-5.53445	-2.41693	-2.63928	-4.48933
HCC1_AATGACCTCTTGGTGA-1	HCC1	Scissor-	T cell	T cell_Scissor-	T cell_Scissor-#HCC1	0.300075	4.62998	-1.28092	-0.298037	-1.85336	-4.27331	-2.01981	-0.648656	-0.755824	0.94413
HCC1_AATGCCAAGGGCGAGA-1	HCC1	0	Macrophage	Macrophage_0	Macrophage_0#HCC1	3.48511	-4.01753	0.634339	-1.61925	-0.941527	3.42426	-2.77292	0.239119	-1.23679	-2.40312
HCC1_AATGCCACATTGCTGA-1	HCC1	Scissor-	Macrophage	Macrophage_Scissor-	Macrophage_Scissor-#HCC1	8.46865	-0.390337	-1.70039	-0.479077	-0.882862	3.23009	-0.39288	1.05521	-2.23247	-1.68281
HCC1_AATGCCATCAGCCTCT-1	HCC1	Scissor-	T cell	T cell_Scissor-	T cell_Scissor-#HCC1	0.937371	0.959147	0.250443	-0.764373	-2.15851	3.32926	-1.25766	-0.260338	0.546384	-0.9917
HCC1_AATGCCATCGCTACAA-1	HCC1	0	B cell	B cell_0	B cell_0#HCC1	0.201357	3.27938	0.632215	-1.1714	-2.47238	4.61015	-0.800687	0.906494	2.25033	-2.52435
HCC1_AATGCCATCTGAGAAA-1	HCC1	Scissor+	Macrophage	Macrophage_Scissor+	Macrophage_Scissor+#HCC1	8.53809	-5.33006	-0.706249	-0.0458473	0.204542	-3.32724	-2.99025	-0.428849	-1.67412	-1.91584
HCC1_AATGCCATCTTACTGT-1	HCC1	0	Macrophage	Macrophage_0	Macrophage_0#HCC1	7.3726	1.68227	-0.911015	-0.954998	-1.18886	2.09054	-2.93715	-1.79123	-2.40183	-3.11607
HCC1_AATGGAAAGATGGTCG-1	HCC1	Scissor-	Macrophage	Macrophage_Scissor-	Macrophage_Scissor-#HCC1	9.12164	-5.42238	-1.76954	1.77769	1.3292	0.253243	-1.0638	-2.82751	-2.40706	-1.69409
HCC1_AATGGAACAAAGGTTA-1	HCC1	Scissor+	Macrophage	Macrophage_Scissor+	Macrophage_Scissor+#HCC1	7.5023	-6.3526	-1.29895	-2.82705	-0.632585	-3.77858	-3.52676	-1.96871	-0.833512	-0.965357
HCC1_AATGGAACAGGTCAAG-1	HCC1	0	Macrophage	Macrophage_0	Macrophage_0#HCC1	9.33525	-9.2762	-0.121865	-1.6631	1.33826	0.417901	-2.18546	-0.564622	-1.64438	-1.97565
HCC1_AATGGAACAGGTTCCG-1	HCC1	0	T cell	T cell_0	T cell_0#HCC1	2.37254	4.57022	0.00715251	-0.555695	-2.36583	3.93201	-0.764264	-1.10845	1.25415	-1.5611
HCC1_AATGGAACATGTGTCA-1	HCC1	0	T cell	T cell_0	T cell_0#HCC1	-0.90916	6.62283	-0.127252	-0.378506	-2.40411	-1.71422	0.296274	-1.78948	-1.07088	-0.203132
HCC1_AATGGAAGTTATTCCT-1	HCC1	Scissor-	NK	NK_Scissor-	NK_Scissor-#HCC1	-3.96496	-1.00249	1.87118	-0.334995	-0.222658	-2.0392	-2.77657	-1.83589	-0.781267	-4.21321
HCC1_AATGGAAGTTGTCAGT-1	HCC1	Scissor-	T cell	T cell_Scissor-	T cell_Scissor-#HCC1	0.405053	4.50182	1.15165	-1.70193	-2.84412	-1.92494	-3.25311	-3.14635	0.723897	-0.991801
HCC1_AATGGAATCCGTATGA-1	HCC1	0	Macrophage	Macrophage_0	Macrophage_0#HCC1	4.86289	4.78211	-0.628182	-1.06522	-2.36174	1.837	-1.4183	-0.259	-2.12167	-1.95532
HCC1_AATGGAATCTCTGGTC-1	HCC1	Scissor-	Macrophage	Macrophage_Scissor-	Macrophage_Scissor-#HCC1	-3.44214	-5.92193	-5.27499	-7.08745	-4.19869	-7.33567	-10.298	-4.75176	-5.3374	-6.14599
HCC1_AATGGCTAGCCGGATA-1	HCC1	0	Macrophage	Macrophage_0	Macrophage_0#HCC1	7.415	-0.474758	-1.60988	-1.43755	-1.48057	5.80534	0.285595	0.437545	-2.14462	-1.59258
HCC1_AATGGCTAGCCTCTCT-1	HCC1	Scissor+	Macrophage	Macrophage_Scissor+	Macrophage_Scissor+#HCC1	5.48322	-9.24187	0.425478	-2.83498	-1.66763	0.378447	-2.73004	1.00829	1.19214	-0.535463
HCC1_AATGGCTAGGCAGGGA-1	HCC1	Scissor-	Macrophage	Macrophage_Scissor-	Macrophage_Scissor-#HCC1	1.78046	-0.801719	-2.11383	-1.18029	-1.15755	2.84985	-3.33946	-0.750964	-2.14283	-2.17447
HCC1_AATGGCTGTGATCATC-1	HCC1	Scissor-	Macrophage	Macrophage_Scissor-	Macrophage_Scissor-#HCC1	4.24574	0.817506	0.392072	-1.35015	-0.734432	2.14425	-2.53791	0.611966	1.72531	-0.443323
HCC1_AATGGCTGTGCATTTG-1	HCC1	Scissor-	T cell	T cell_Scissor-	T cell_Scissor-#HCC1	-0.469707	2.27518	-1.44433	-1.25624	-0.753591	0.594823	-1.6576	-0.788215	0.388752	-1.46117
HCC1_AATGGCTGTGTGTGGA-1	HCC1	Scissor+	T cell	T cell_Scissor+	T cell_Scissor+#HCC1	-0.925423	5.8211	0.171633	0.645355	-1.41172	-0.545969	-2.93536	-1.59981	-1.23429	0.305798
HCC1_AATGGCTGTTTCCATT-1	HCC1	Scissor-	NK	NK_Scissor-	NK_Scissor-#HCC1	-0.988718	2.10474	-1.85448	-2.10196	-1.86708	4.00744	-0.893822	-0.270618	-1.18751	-0.668175
HCC1_AATGGCTTCCTGGGAC-1	HCC1	0	Macrophage	Macrophage_0	Macrophage_0#HCC1	9.50143	-3.85323	-0.465833	-1.21528	-1.18359	1.62438	-2.17293	-1.41189	-0.616995	-1.05567
HCC1_AATTCCTAGGATATAC-1	HCC1	0	Macrophage	Macrophage_0	Macrophage_0#HCC1	5.44694	3.40871	-1.50644	-0.620438	-1.83119	-1.25936	-2.25241	-1.79598	-3.33838	-1.84896
HCC1_AATTCCTAGGGCGAGA-1	HCC1	0	Macrophage	Macrophage_0	Macrophage_0#HCC1	7.0652	-8.17084	-1.59139	-1.03693	-0.998311	1.20667	-1.53411	-1.1362	-0.571905	-2.60745
HCC1_AATTCCTCATTCATCT-1	HCC1	0	T cell	T cell_0	T cell_0#HCC1	-2.52765	-1.68144	0.0825479	-1.6	-2.16159	0.491781	-1.95428	0.293861	0.523973	-1.51913
HCC1_AATTCCTTCAAGCTTG-1	HCC1	0	Macrophage	Macrophage_0	Macrophage_0#HCC1	9.50034	-6.26155	-1.40436	-0.628363	0.217681	-3.57195	-4.30506	-2.16278	-3.63943	-3.1035
HCC1_AATTCCTTCAAGGACG-1	HCC1	0	Macrophage	Macrophage_0	Macrophage_0#HCC1	4.08413	2.5694	-1.93309	-1.98193	-2.53307	2.83581	-2.92336	-2.08487	-3.49657	-1.61515
HCC1_AATTCCTTCATAGACC-1	HCC1	0	Macrophage	Macrophage_0	Macrophage_0#HCC1	7.22734	-5.08692	-1.80485	-0.626309	-0.239229	0.47566	-3.08809	-0.837385	-2.14945	1.24817
HCC1_AATTTCCAGGGTACAC-1	HCC1	0	Macrophage	Macrophage_0	Macrophage_0#HCC1	6.97589	-2.51329	0.0295101	0.0988497	0.0339542	3.57759	-0.622592	-1.07006	-1.64223	-2.52779
HCC1_AATTTCCAGTAAACTG-1	HCC1	0	Macrophage	Macrophage_0	Macrophage_0#HCC1	9.77464	-4.48493	0.525964	1.12062	-0.466314	-0.679513	-2.06523	-1.2507	-1.14192	-0.648457
HCC1_AATTTCCAGTATAGGT-1	HCC1	Scissor-	Macrophage	Macrophage_Scissor-	Macrophage_Scissor-#HCC1	1.86083	-9.25842	-3.86925	-2.72537	-2.23385	0.286114	-1.20063	-0.149548	1.57181	-1.38059
HCC1_AATTTCCCAAAGGATT-1	HCC1	Scissor-	Macrophage	Macrophage_Scissor-	Macrophage_Scissor-#HCC1	-0.964882	0.950848	-5.71154	-5.33612	-2.99863	-5.88746	-8.63267	-3.20907	-5.02286	-5.98956
HCC1_AATTTCCCAAGTGACG-1	HCC1	0	Macrophage	Macrophage_0	Macrophage_0#HCC1	2.53165	-1.90501	-1.49999	-2.14417	-2.03303	-0.616333	-5.54454	-1.39806	-2.621	-3.64812
HCC1_AATTTCCCAGCTTTGA-1	HCC1	0	Macrophage	Macrophage_0	Macrophage_0#HCC1	5.82019	2.07846	0.169964	-0.146569	-2.10885	3.79721	-1.18174	-0.193146	0.341385	-1.02464
HCC1_AATTTCCGTCGATTTG-1	HCC1	Scissor-	Macrophage	Macrophage_Scissor-	Macrophage_Scissor-#HCC1	0.417065	-12.4222	-0.402245	-4.27948	-2.47013	1.07654	-4.74968	-0.477351	0.754758	-4.21826
HCC1_AATTTCCGTCTTAGTG-1	HCC1	0	Macrophage	Macrophage_0	Macrophage_0#HCC1	8.79709	-11.2185	-0.884155	-1.17301	-2.09692	0.183541	-1.22134	-1.2863	-0.796649	-0.0843622
HCC1_ACAAAGAAGACCAGAC-1	HCC1	Scissor-	Macrophage	Macrophage_Scissor-	Macrophage_Scissor-#HCC1	2.27633	6.85312	-2.80613	-2.31552	-2.0922	-1.38793	-1.63236	0.192508	-2.33584	-2.70889
HCC1_ACAAAGAAGCGGACAT-1	HCC1	Scissor-	Hepatocyte	Hepatocyte_Scissor-	Hepatocyte_Scissor-#HCC1	6.10362	5.96068	-3.51302	-5.62432	-2.84586	-4.2063	-6.18604	-3.08124	-3.84814	-5.25861
HCC1_ACAAAGACACGCGGTT-1	HCC1	Scissor-	Macrophage	Macrophage_Scissor-	Macrophage_Scissor-#HCC1	6.75467	2.68534	-2.31121	-0.737337	-0.499675	-1.36855	-0.566184	-0.423139	-1.83781	-2.06485
HCC1_ACAAAGACAGCATACT-1	HCC1	0	Macrophage	Macrophage_0	Macrophage_0#HCC1	10.7545	-7.54228	-1.56629	-1.25872	-1.48989	1.65748	-1.37003	-1.22098	-0.763547	-0.181561
HCC1_ACAAAGAGTGCCAAGA-1	HCC1	Scissor+	Macrophage	Macrophage_Scissor+	Macrophage_Scissor+#HCC1	8.96038	-5.58369	-1.17754	-2.41528	-0.322458	3.02	-2.21943	-1.72757	-0.764303	-0.676057
HCC1_ACAACCAAGACTAAGT-1	HCC1	0	Macrophage	Macrophage_0	Macrophage_0#HCC1	9.49245	-3.66098	-0.821015	-0.466573	-0.845137	0.0265077	-1.48391	-1.1173	1.04218	-0.375428
HCC1_ACAACCAAGCCACCGT-1	HCC1	0	Macrophage	Macrophage_0	Macrophage_0#HCC1	2.16752	-7.59082	-1.94259	-4.12474	-2.76408	-4.72375	-5.91818	-1.72225	-3.74698	-4.06342
HCC1_ACAACCACAAGAGGCT-1	HCC1	Scissor-	Macrophage	Macrophage_Scissor-	Macrophage_Scissor-#HCC1	5.44192	0.591243	0.490122	-1.48588	-1.18569	-1.27265	-3.14124	-2.29768	-2.83997	-1.72635
HCC1_ACAACCACAAGGTCAG-1	HCC1	Scissor-	Macrophage	Macrophage_Scissor-	Macrophage_Scissor-#HCC1	7.67616	-3.34018	-0.84792	-1.89003	-1.62576	0.33688	-0.296841	-0.501942	-1.95186	-1.50393
HCC1_ACAACCACAGGTCAAG-1	HCC1	Scissor+	Macrophage	Macrophage_Scissor+	Macrophage_Scissor+#HCC1	10.8812	-5.12009	-0.504581	-0.722649	1.62837	0.411765	1.15945	-0.119564	2.11215	1.32667
HCC1_ACAACCAGTAGTTAGA-1	HCC1	0	Macrophage	Macrophage_0	Macrophage_0#HCC1	6.70095	-5.81522	-0.58508	-0.0786742	-2.11553	1.2427	-1.80741	-0.598819	-1.89881	-1.27115
HCC1_ACAAGCTAGCTTACGT-1	HCC1	Scissor-	T cell	T cell_Scissor-	T cell_Scissor-#HCC1	-1.02796	0.264273	0.555711	-0.582856	-1.60295	-3.12661	-3.40358	-1.27561	3.8198	-1.01179
HCC1_ACAAGCTCAGCTACTA-1	HCC1	0	Macrophage	Macrophage_0	Macrophage_0#HCC1	3.01434	5.41259	-1.51905	-2.69429	-2.49071	0.617469	-2.82931	-2.39294	-1.87936	-4.19932
HCC1_ACAAGCTGTACGGATG-1	HCC1	Scissor-	Macrophage	Macrophage_Scissor-	Macrophage_Scissor-#HCC1	4.28378	3.61145	-3.99708	-3.75644	-3.4011	-5.4348	-3.47236	-4.68549	-4.56013	-4.13265
HCC1_ACAAGCTGTAGGTGCA-1	HCC1	Scissor-	T cell	T cell_Scissor-	T cell_Scissor-#HCC1	-1.37203	2.16775	-0.559919	-1.87985	-1.16115	-1.18257	-1.64806	-3.2945	0.113574	-0.813125
HCC1_ACAAGCTTCTTTACAC-1	HCC1	0	Macrophage	Macrophage_0	Macrophage_0#HCC1	8.46421	-2.72891	-1.38222	-1.1719	-1.20639	0.458788	-1.81776	-2.70543	-3.16266	-1.38542
HCC1_ACACAGTAGTGAGGTC-1	HCC1	Scissor-	Macrophage	Macrophage_Scissor-	Macrophage_Scissor-#HCC1	6.50654	-1.1245	-1.0507	0.137441	-0.216377	-2.74295	-1.947	-2.56408	-4.08447	-2.0174
HCC1_ACACAGTCAATAAGGT-1	HCC1	Scissor-	Macrophage	Macrophage_Scissor-	Macrophage_Scissor-#HCC1	7.55678	-5.41617	-1.62323	-1.53951	-0.855447	-2.26469	-3.3057	-0.738547	-0.737627	-0.987813
HCC1_ACACAGTCACAAGTGG-1	HCC1	0	Macrophage	Macrophage_0	Macrophage_0#HCC1	6.66589	-9.42468	-2.0869	-2.10543	-0.176598	-0.0531859	-3.20454	0.107842	-1.95396	-2.99209
HCC1_ACACAGTCACTGAGGA-1	HCC1	0	Hepatocyte	Hepatocyte_0	Hepatocyte_0#HCC1	5.54799	2.99342	-3.2392	-6.28327	-2.3367	0.507119	-5.49213	-0.373609	-0.540472	-4.02514
HCC1_ACACAGTCAGTGGGTA-1	HCC1	Scissor+	Macrophage	Macrophage_Scissor+	Macrophage_Scissor+#HCC1	8.9999	-9.61929	-0.0143791	0.021701	-0.250202	2.23352	-3.39071	-1.84693	-0.965385	-0.588451
HCC1_ACACAGTCATGCTGCG-1	HCC1	0	Macrophage	Macrophage_0	Macrophage_0#HCC1	5.8813	-5.80898	0.104259	-2.97412	-1.68284	0.536023	-2.372	-1.5588	-0.235711	-0.704073
HCC1_ACACAGTGTACACTCA-1	HCC1	Scissor-	B cell	B cell_Scissor-	B cell_Scissor-#HCC1	-5.95824	-18.5328	-2.1377	-5.75687	-4.16264	-4.80144	-7.94482	-3.94608	-4.32529	-2.84331
HCC1_ACACAGTGTACGTGAG-1	HCC1	Scissor+	Macrophage	Macrophage_Scissor+	Macrophage_Scissor+#HCC1	6.02496	1.5555	-1.5288	-0.806671	-0.76209	-1.67281	-3.45269	-3.08766	-0.61887	-1.31333
HCC1_ACACAGTGTATCCCAA-1	HCC1	0	Fibroblast	Fibroblast_0	Fibroblast_0#HCC1	1.79531	4.58531	-1.82848	-1.9136	1.92159	-2.86128	-2.86774	-2.18692	-3.42478	-1.62866
HCC1_ACACAGTGTTATCTGG-1	HCC1	0	T cell	T cell_0	T cell_0#HCC1	-0.692908	-0.950931	0.184389	-1.22833	-0.920328	-1.11958	-1.65271	-1.18069	-0.512723	-0.884398
HCC1_ACACAGTGTTCGTTCC-1	HCC1	0	T cell	T cell_0	T cell_0#HCC1	-1.05502	3.1521	0.0655019	0.767939	-1.73599	-2.80437	-3.67712	-2.19088	0.510357	-1.20429
HCC1_ACACAGTTCCGGCAAC-1	HCC1	0	Macrophage	Macrophage_0	Macrophage_0#HCC1	7.50539	-2.15379	-1.73351	-1.00422	-1.88236	0.412371	-1.09355	-1.60561	-1.33252	-1.95308
HCC1_ACACAGTTCGAGCACC-1	HCC1	Scissor+	NK	NK_Scissor+	NK_Scissor+#HCC1	3.49163	-7.5308	-2.24982	-2.43408	-1.73411	-4.63182	-4.45879	-2.41828	-2.59225	-5.03998
HCC1_ACACAGTTCGCCGAAC-1	HCC1	Scissor+	NK	NK_Scissor+	NK_Scissor+#HCC1	-0.32667	12.6953	-1.62283	-2.37548	-2.41762	-0.915053	-1.32087	-1.24019	-0.702911	-2.53918
HCC1_ACACAGTTCGCTGCGA-1	HCC1	Scissor-	T cell	T cell_Scissor-	T cell_Scissor-#HCC1	-1.34628	1.97963	-0.130422	-1.31916	-3.0169	-2.80746	-3.33702	-0.680061	-0.784058	-3.84919
HCC1_ACACAGTTCGGCATCG-1	HCC1	Scissor-	Macrophage	Macrophage_Scissor-	Macrophage_Scissor-#HCC1	4.73435	-5.83232	-1.21517	-1.17931	-0.278839	-1.34321	-2.76248	-0.558374	-0.621676	-0.801996
HCC1_ACACAGTTCGTGACTA-1	HCC1	Scissor-	T cell	T cell_Scissor-	T cell_Scissor-#HCC1	0.98029	1.99534	-0.736987	2.60202	-0.817113	-3.95213	-3.14288	-2.48594	-2.19571	-1.01161
HCC1_ACACCAAAGTGAGTTA-1	HCC1	0	Macrophage	Macrophage_0	Macrophage_0#HCC1	7.48566	-5.35107	-0.360284	-2.68479	-0.270906	-2.75696	-3.39557	-1.17258	1.35992	-3.6517
HCC1_ACACCAACAACGTATC-1	HCC1	0	Macrophage	Macrophage_0	Macrophage_0#HCC1	9.58789	-9.27409	-0.69485	-1.68681	-1.14419	-1.60184	-2.44031	-3.01652	-3.37018	1.337
HCC1_ACACCAAGTACCGTGC-1	HCC1	Scissor-	Macrophage	Macrophage_Scissor-	Macrophage_Scissor-#HCC1	7.01661	-9.25081	-0.789571	-0.737179	-1.18123	1.2332	-1.90852	-1.17769	-1.73048	0.398556
HCC1_ACACCAAGTCACGCTG-1	HCC1	Scissor-	Macrophage	Macrophage_Scissor-	Macrophage_Scissor-#HCC1	7.53875	-1.31339	-2.52539	-0.957256	-1.34545	-2.71187	-2.70497	-2.43597	-4.004	0.648227
HCC1_ACACCAAGTTCTTAGG-1	HCC1	Scissor-	Macrophage	Macrophage_Scissor-	Macrophage_Scissor-#HCC1	4.76235	-6.281	-2.34038	-2.78238	-2.36615	-4.78451	-5.52313	-3.23989	-3.86862	-0.345138
HCC1_ACACCAATCAACCCGG-1	HCC1	0	Macrophage	Macrophage_0	Macrophage_0#HCC1	7.52462	-7.54904	0.832861	-2.60287	-1.52916	-1.22759	-1.82884	1.53156	-1.50168	-2.15614
HCC1_ACACGCGCACCTTCGT-1	HCC1	Scissor+	Macrophage	Macrophage_Scissor+	Macrophage_Scissor+#HCC1	5.56327	1.04218	-3.55914	-1.47644	-1.06363	-0.743505	-3.10435	-0.242065	-3.29423	-2.65098
HCC1_ACACGCGCAGTTTCAG-1	HCC1	0	Macrophage	Macrophage_0	Macrophage_0#HCC1	10.2779	-6.32118	-0.761235	-0.843768	-0.956702	-0.448635	-0.0935532	-1.62131	-1.63767	1.64963
HCC1_ACACGCGGTCTTACAG-1	HCC1	Scissor-	Macrophage	Macrophage_Scissor-	Macrophage_Scissor-#HCC1	10.1379	0.393411	-0.794503	-1.79269	-1.08543	1.05493	-2.84954	-0.625089	-2.13955	-0.275302
HCC1_ACACGCGTCAATCCAG-1	HCC1	Scissor-	Fibroblast	Fibroblast_Scissor-	Fibroblast_Scissor-#HCC1	4.70326	0.0284621	-2.25943	-2.76407	-0.609736	-0.805118	-1.24281	-2.48295	-1.80455	-1.55596
HCC1_ACACGCGTCTTCTGGC-1	HCC1	Scissor+	Macrophage	Macrophage_Scissor+	Macrophage_Scissor+#HCC1	2.0771	-8.6339	-2.93534	-3.48407	-2.14756	-0.0122736	-6.37153	-0.443232	-2.41218	-4.43182
HCC1_ACACTGACAAGAATGT-1	HCC1	0	Macrophage	Macrophage_0	Macrophage_0#HCC1	3.26223	-4.39947	0.106833	-2.12888	-1.74309	1.99392	-3.85856	-2.76092	-1.45067	-2.19448
HCC1_ACACTGACATCCGGCA-1	HCC1	0	Macrophage	Macrophage_0	Macrophage_0#HCC1	9.94652	-8.51397	-1.01414	-1.12186	-1.25702	-2.19703	-2.29561	-2.07052	-1.13611	-0.367732
HCC1_ACACTGAGTGAGTTTC-1	HCC1	Scissor-	Macrophage	Macrophage_Scissor-	Macrophage_Scissor-#HCC1	6.0989	-3.23138	-2.61579	-4.11642	-3.67794	-1.227	-5.39422	-2.41387	0.0578966	-2.87863
HCC1_ACACTGATCAAGCTGT-1	HCC1	Scissor+	Macrophage	Macrophage_Scissor+	Macrophage_Scissor+#HCC1	9.15168	-6.79955	-0.172094	-1.76763	-2.02023	-1.16228	-1.25378	0.093068	-1.80144	-1.67623
HCC1_ACACTGATCCCAGGCA-1	HCC1	Scissor-	T cell	T cell_Scissor-	T cell_Scissor-#HCC1	2.60123	1.13889	0.193218	2.74999	-1.6256	-0.142118	1.2388	-2.29705	1.02046	0.534003
HCC1_ACACTGATCCTCTTTC-1	HCC1	0	T cell	T cell_0	T cell_0#HCC1	1.2854	3.02473	-1.29216	-1.10681	-1.49419	3.30655	1.99411	0.133517	1.48325	0.184035
HCC1_ACAGAAAAGCACTAGG-1	HCC1	Scissor-	Macrophage	Macrophage_Scissor-	Macrophage_Scissor-#HCC1	7.72012	4.19597	-2.33147	-1.39691	-1.70161	3.19184	-1.12833	0.113237	-1.90148	-1.48165
HCC1_ACAGAAAAGCGCGTTC-1	HCC1	0	Macrophage	Macrophage_0	Macrophage_0#HCC1	0.555047	2.55934	1.55636	-1.10351	-2.34886	1.95754	-2.88973	-1.37181	-2.76531	-3.15972
HCC1_ACAGAAACAGTAGAAT-1	HCC1	Scissor+	Macrophage	Macrophage_Scissor+	Macrophage_Scissor+#HCC1	13.0687	-8.53094	-1.36603	-1.42495	-0.9777	-3.24924	-2.64505	-1.91533	-3.29616	-1.8858
HCC1_ACAGAAAGTCATCGCG-1	HCC1	Scissor+	Macrophage	Macrophage_Scissor+	Macrophage_Scissor+#HCC1	7.41737	-5.6202	-0.707233	-2.50138	0.73389	-3.86019	-4.10577	-2.36052	-3.6343	-3.36937
HCC1_ACAGAAAGTCGTACTA-1	HCC1	Scissor-	Macrophage	Macrophage_Scissor-	Macrophage_Scissor-#HCC1	8.40945	-0.384016	-0.803639	-0.80661	-0.904612	0.6333	-1.75743	-1.75869	-1.48346	-2.01095
HCC1_ACAGAAATCGCAAGAG-1	HCC1	0	T cell	T cell_0	T cell_0#HCC1	-1.54609	1.46079	-1.16829	-0.0199129	-2.69435	-0.224233	-2.84712	0.2229	-0.843957	-1.5445
HCC1_ACAGCCGAGAATTCAG-1	HCC1	Scissor-	T cell	T cell_Scissor-	T cell_Scissor-#HCC1	0.611554	5.48629	0.649258	-0.281477	-1.12177	3.10829	-1.97456	-1.87283	-0.178194	-0.629939
HCC1_ACAGCCGCAACTGCTA-1	HCC1	0	Macrophage	Macrophage_0	Macrophage_0#HCC1	9.0619	-4.49673	-1.36905	-1.49599	-0.747196	-1.8335	-2.05464	-2.4682	-1.71561	-2.59253
HCC1_ACAGCCGCACGATAGG-1	HCC1	0	Macrophage	Macrophage_0	Macrophage_0#HCC1	9.09523	1.54639	-1.27822	-0.835311	-1.36071	-1.89129	-1.51181	-1.31725	1.03163	-0.271149
HCC1_ACAGCCGCAGTATACC-1	HCC1	Scissor-	Macrophage	Macrophage_Scissor-	Macrophage_Scissor-#HCC1	-1.16032	-3.12299	-4.77831	-7.00388	-4.16316	-7.62593	-8.64413	-4.026	-2.41659	-5.325
HCC1_ACAGCCGCATATACCG-1	HCC1	Scissor+	Macrophage	Macrophage_Scissor+	Macrophage_Scissor+#HCC1	2.75232	-9.64902	-0.793274	-2.74359	-1.66551	-2.59416	-4.62826	-2.18603	-1.8025	-2.4375
HCC1_ACAGCCGGTGACAGCA-1	HCC1	Scissor-	NK	NK_Scissor-	NK_Scissor-#HCC1	-2.92968	-14.5873	-5.57813	-5.56774	-4.73404	-6.67418	-7.22876	-4.81244	-5.73837	-4.93923
HCC1_ACAGCCGGTGTTATCG-1	HCC1	0	Macrophage	Macrophage_0	Macrophage_0#HCC1	0.456341	4.61783	-2.4463	-0.595802	-1.80186	3.16443	-2.08014	-2.95948	-1.4755	-2.73482
HCC1_ACAGCCGTCATGAGGG-1	HCC1	Scissor+	Macrophage	Macrophage_Scissor+	Macrophage_Scissor+#HCC1	9.27049	-8.60234	-0.165019	-3.12831	-1.00575	2.55588	-1.83667	-0.167326	2.041	-0.221566
HCC1_ACAGCCGTCCGAACGC-1	HCC1	0	Macrophage	Macrophage_0	Macrophage_0#HCC1	11.051	-6.71253	-1.38615	-0.739903	-0.745687	-0.646882	-2.28835	1.13624	-1.21855	-1.94083
HCC1_ACAGCCGTCCTAAACG-1	HCC1	Scissor-	T cell	T cell_Scissor-	T cell_Scissor-#HCC1	0.29026	2.94529	-0.381283	0.465352	-2.67693	-0.693844	-1.97553	-2.46796	-0.735495	-1.81789
HCC1_ACAGCCGTCGCTAGCG-1	HCC1	0	Macrophage	Macrophage_0	Macrophage_0#HCC1	3.67568	4.64207	-1.92766	-1.18869	-1.61741	1.4849	-1.55407	-0.267949	-3.12282	-1.74433
HCC1_ACAGCCGTCGGAAACG-1	HCC1	Scissor-	Hepatocyte	Hepatocyte_Scissor-	Hepatocyte_Scissor-#HCC1	-0.00395727	-13.1391	-3.25179	-5.73622	-4.53187	-7.63865	-10.1765	-4.32587	-6.06973	-6.65594
HCC1_ACAGGGAAGCGGTAAC-1	HCC1	0	Macrophage	Macrophage_0	Macrophage_0#HCC1	8.70818	-11.4661	-1.57126	-1.97562	-1.13926	-2.51374	-4.12863	-3.30902	-2.11575	-2.58985
HCC1_ACAGGGAAGGCGTTAG-1	HCC1	Scissor+	Macrophage	Macrophage_Scissor+	Macrophage_Scissor+#HCC1	11.194	-9.03223	-1.47222	-0.756135	-0.394407	2.10731	-1.35617	-0.918611	-1.26968	-1.76775
HCC1_ACAGGGAAGTGGCCTC-1	HCC1	Scissor-	Macrophage	Macrophage_Scissor-	Macrophage_Scissor-#HCC1	1.88691	5.47569	-1.94845	0.508339	-0.700486	-0.681111	-2.19693	-1.01681	-0.740216	-2.16244
HCC1_ACAGGGACATGGACAG-1	HCC1	0	Macrophage	Macrophage_0	Macrophage_0#HCC1	3.36321	-3.21586	-2.282	-3.31135	-0.158606	0.999899	-4.03787	-2.40907	-3.33181	-1.97274
HCC1_ACAGGGAGTAACATCC-1	HCC1	0	Macrophage	Macrophage_0	Macrophage_0#HCC1	8.8833	-0.407583	1.35847	0.725467	-0.444334	-1.20512	-1.31834	-1.17341	-2.17727	-0.965965
HCC1_ACAGGGATCACCCTCA-1	HCC1	Scissor-	T cell	T cell_Scissor-	T cell_Scissor-#HCC1	-0.412463	4.33646	0.956216	0.942455	-1.18532	-1.32223	-1.01388	-1.37032	-2.18781	-3.9081
HCC1_ACAGGGATCCCTCGTA-1	HCC1	0	Macrophage	Macrophage_0	Macrophage_0#HCC1	8.14822	-6.79486	-0.122191	-1.90847	-1.00095	0.00452303	-2.24494	-0.254417	-2.11089	-0.296827
HCC1_ACAGGGATCCCTCTTT-1	HCC1	Scissor+	Macrophage	Macrophage_Scissor+	Macrophage_Scissor+#HCC1	8.85852	-9.49894	0.544665	-1.86272	-0.380159	-0.537818	-3.02268	-0.182439	-0.513416	-0.441599
HCC1_ACAGGGATCCGTAATG-1	HCC1	Scissor-	T cell	T cell_Scissor-	T cell_Scissor-#HCC1	-0.33574	7.53235	-0.772368	-0.759244	-2.25412	-4.36436	-0.683314	-3.18118	1.30367	-0.236087
HCC1_ACAGGGATCCGTGTCT-1	HCC1	Scissor+	Macrophage	Macrophage_Scissor+	Macrophage_Scissor+#HCC1	-2.31805	-3.25224	-4.90321	-4.52219	-4.38589	-6.02506	-7.44089	-4.3621	-5.51157	-3.86693
HCC1_ACATCCCAGGGTTAGC-1	HCC1	0	Macrophage	Macrophage_0	Macrophage_0#HCC1	11.3816	-0.966598	-0.662925	-1.93315	-1.31817	0.0381946	-1.11122	-1.39939	0.773159	-1.21612
HCC1_ACATCCCCACAAGCTT-1	HCC1	Scissor+	Hepatocyte	Hepatocyte_Scissor+	Hepatocyte_Scissor+#HCC1	4.0718	-14.5441	-3.48671	-4.77795	-2.7141	-6.26755	-9.05983	-3.14896	-5.05498	-6.65853
HCC1_ACATCCCCAGCAAGAC-1	HCC1	0	Macrophage	Macrophage_0	Macrophage_0#HCC1	7.77996	0.0724351	0.393328	-0.644211	-1.27662	4.29908	-0.674837	0.988395	0.0756656	-0.698224
HCC1_ACATCCCGTATGTGTC-1	HCC1	0	T cell	T cell_0	T cell_0#HCC1	-0.244817	4.60536	2.82971	-1.5283	-1.10044	-1.35797	-0.570652	-1.01558	-1.0575	-1.39597
HCC1_ACATCCCGTCCACAGC-1	HCC1	Scissor+	Macrophage	Macrophage_Scissor+	Macrophage_Scissor+#HCC1	7.39699	-6.822	0.511401	1.00885	-0.982497	-3.38574	-4.15765	-1.15956	-3.30213	-3.11145
HCC1_ACATCCCGTCGCTGCA-1	HCC1	0	Macrophage	Macrophage_0	Macrophage_0#HCC1	0.321689	6.28182	-0.932998	0.670284	-0.0452906	3.74946	-0.706127	0.459105	-1.26303	-1.8599
HCC1_ACATCCCGTCTGTGCG-1	HCC1	Scissor+	NK	NK_Scissor+	NK_Scissor+#HCC1	-0.506316	6.81976	0.317943	-2.28251	-1.53129	-2.12467	-3.01946	-2.91135	-0.500325	-0.368823
HCC1_ACATCCCTCCGCCTAT-1	HCC1	Scissor+	T cell	T cell_Scissor+	T cell_Scissor+#HCC1	-1.36936	-0.577759	1.20079	-1.50279	-0.790883	2.58667	-3.53995	0.250364	-1.69157	-0.927184
HCC1_ACATCCCTCTTTCCAA-1	HCC1	0	Macrophage	Macrophage_0	Macrophage_0#HCC1	-0.568867	-0.34003	-4.42224	-3.20716	-2.62315	-4.80703	-7.40215	-3.57657	-3.64593	-4.12597
HCC1_ACATCGAAGATGAACT-1	HCC1	0	Macrophage	Macrophage_0	Macrophage_0#HCC1	5.4594	-5.98813	-1.42245	-0.977699	2.02488	-0.10896	-4.9559	0.281753	-1.11442	-1.26177
HCC1_ACATCGACACCTATCC-1	HCC1	Scissor-	T cell	T cell_Scissor-	T cell_Scissor-#HCC1	-0.987653	1.70311	0.465615	2.06035	-2.02542	-0.831905	-1.64039	-1.04157	1.22474	0.436073
HCC1_ACATCGACACTGCGAC-1	HCC1	0	T cell	T cell_0	T cell_0#HCC1	-1.32113	7.96625	-1.84849	-1.36838	-1.88873	0.881983	-5.23819	-1.80434	-0.414421	-1.98608
HCC1_ACATCGAGTACTCCGG-1	HCC1	0	Macrophage	Macrophage_0	Macrophage_0#HCC1	6.81818	0.654375	-2.64426	-0.289896	-1.33044	-4.58743	-3.09606	-3.96048	-4.92163	-2.79931
HCC1_ACATCGAGTACTGTTG-1	HCC1	Scissor+	Macrophage	Macrophage_Scissor+	Macrophage_Scissor+#HCC1	9.66644	-4.09633	-2.13144	-0.281333	-0.678451	-1.31747	-1.62035	-0.611391	-1.21215	-1.72697
HCC1_ACATCGAGTATCATGC-1	HCC1	Scissor-	T cell	T cell_Scissor-	T cell_Scissor-#HCC1	-0.445321	2.95981	-0.529823	-1.76637	2.3878	2.50438	-2.96748	-3.03172	-0.640117	-2.69747
HCC1_ACATCGAGTCGCATCG-1	HCC1	Scissor+	Macrophage	Macrophage_Scissor+	Macrophage_Scissor+#HCC1	6.94908	-9.35547	0.112684	-2.54733	0.219961	2.35888	-3.34593	-0.413604	-1.6121	-1.37687
HCC1_ACATCGAGTCTGTGTA-1	HCC1	Scissor-	Macrophage	Macrophage_Scissor-	Macrophage_Scissor-#HCC1	0.264791	4.18205	-2.32695	-4.6434	-3.05627	-3.00604	-4.22265	-2.10816	-2.02731	-5.43881
HCC1_ACATCGATCCGTGGTG-1	HCC1	Scissor-	T cell	T cell_Scissor-	T cell_Scissor-#HCC1	-1.43908	2.05845	-0.127307	-1.18417	-1.35785	-2.0358	-3.72996	-1.57508	2.2878	0.247866
HCC1_ACATCGATCTCTGGTC-1	HCC1	0	Macrophage	Macrophage_0	Macrophage_0#HCC1	8.01181	-5.63996	0.584261	-1.65779	-0.313607	0.634896	-4.18226	-1.61294	-4.01296	-2.02851
HCC1_ACATGCAAGGGAGGAC-1	HCC1	0	T cell	T cell_0	T cell_0#HCC1	-1.66963	5.68418	-1.52671	-1.26981	-2.39493	-2.78234	-2.22629	-2.05646	-1.91056	-1.83588
HCC1_ACATGCACACTGCACG-1	HCC1	Scissor-	Macrophage	Macrophage_Scissor-	Macrophage_Scissor-#HCC1	2.61166	3.02951	-2.65076	-1.88216	-2.60363	-1.17495	-3.40874	0.0066739	-1.89434	-1.42611
HCC1_ACATGCAGTGTTTGCA-1	HCC1	Scissor-	T cell	T cell_Scissor-	T cell_Scissor-#HCC1	-1.39429	1.82934	0.73669	-0.244508	-1.46338	-2.99288	-1.5627	-2.36266	0.818732	0.0837991
HCC1_ACATGCAGTTGGGAAC-1	HCC1	0	Macrophage	Macrophage_0	Macrophage_0#HCC1	7.83375	-4.45109	-1.42772	-0.506018	-0.0178571	1.05124	-1.9492	2.26174	-0.91861	-1.87148
HCC1_ACATGCATCCGCAAAT-1	HCC1	0	Macrophage	Macrophage_0	Macrophage_0#HCC1	8.11028	-0.156627	0.860968	-1.44108	1.07889	1.0077	-2.22194	1.13312	-3.20706	-2.57553
HCC1_ACATGCATCTCTCGAC-1	HCC1	Scissor-	T cell	T cell_Scissor-	T cell_Scissor-#HCC1	1.78164	2.4653	-0.208284	0.335287	-1.10187	3.35317	0.771707	-0.896984	1.09015	0.634337
HCC1_ACATTTCAGGCGCTTC-1	HCC1	0	Macrophage	Macrophage_0	Macrophage_0#HCC1	9.72522	-3.36865	-1.49972	-0.856672	-0.19662	1.88975	-3.23721	-0.513751	-1.24067	-2.84251
HCC1_ACATTTCCATATCGGT-1	HCC1	0	Macrophage	Macrophage_0	Macrophage_0#HCC1	8.38744	1.96953	1.33593	-0.139502	1.55711	-1.97916	-2.70202	-2.59639	-2.49626	-1.50647
HCC1_ACATTTCCATCGCTGG-1	HCC1	0	NK	NK_0	NK_0#HCC1	-3.82202	5.20995	0.115837	-1.21105	-2.88869	0.83592	-4.86778	-0.739995	0.853256	-3.75361
HCC1_ACATTTCCATCTTTCA-1	HCC1	0	T cell	T cell_0	T cell_0#HCC1	-0.266271	-7.80388	-0.924932	-2.72006	-1.82465	-1.81689	-2.46455	-4.33266	-4.06443	-4.07719
HCC1_ACATTTCCATGGTGGA-1	HCC1	Scissor-	B cell	B cell_Scissor-	B cell_Scissor-#HCC1	-1.74576	-9.02325	-2.06134	-3.91676	-3.51556	-4.79924	-6.72522	-3.51029	-3.1389	-1.69151
HCC1_ACATTTCTCACGAACT-1	HCC1	0	T cell	T cell_0	T cell_0#HCC1	-0.374247	7.23301	0.919286	-1.29297	-0.832932	-1.46295	-4.22206	-2.63905	-0.604298	-3.40785
HCC1_ACATTTCTCTTGCAGA-1	HCC1	0	Macrophage	Macrophage_0	Macrophage_0#HCC1	0.869194	0.843652	-0.433256	-2.13971	-2.2418	4.4054	-3.27195	-0.0863624	-2.30327	-3.09848
HCC1_ACCAAACAGAGGGTGG-1	HCC1	Scissor-	Fibroblast	Fibroblast_Scissor-	Fibroblast_Scissor-#HCC1	2.00185	1.52478	-1.10619	-2.60853	2.12	-2.51342	-2.3359	-1.37972	0.0876194	-1.16266
HCC1_ACCAAACAGCCTGCCA-1	HCC1	Scissor+	Macrophage	Macrophage_Scissor+	Macrophage_Scissor+#HCC1	2.3988	-10.7736	-4.83898	-6.08143	-3.9904	-5.54156	-6.34433	-4.63569	-6.14804	-5.66736
HCC1_ACCAAACAGCGTCTGC-1	HCC1	0	T cell	T cell_0	T cell_0#HCC1	-1.08303	3.56575	-0.134028	2.0352	-1.86152	-1.27214	-0.157631	-1.69003	2.04546	-0.204136
HCC1_ACCAAACAGTTCAACC-1	HCC1	Scissor-	T cell	T cell_Scissor-	T cell_Scissor-#HCC1	-0.655606	2.37782	-0.516168	-0.279252	-2.81628	-0.517477	-1.14948	-2.57475	0.770421	-1.20038
HCC1_ACCAAACCAACCGTGC-1	HCC1	0	NK	NK_0	NK_0#HCC1	-2.97777	-3.44818	1.59949	6.09814	9.51629	-2.79372	-1.90545	1.11256	-2.32643	-3.06792
HCC1_ACCAAACCAATCGCAT-1	HCC1	Scissor-	Macrophage	Macrophage_Scissor-	Macrophage_Scissor-#HCC1	2.08926	-10.7943	-2.42626	-2.50527	-1.3687	-0.329281	-2.30855	2.38065	-0.546651	-2.28205
HCC1_ACCAAACCATAGGAGC-1	HCC1	0	Macrophage	Macrophage_0	Macrophage_0#HCC1	3.5703	3.66133	-2.10008	-1.00184	-1.64791	-1.92046	-3.17515	-3.27052	-3.4569	-3.6259
HCC1_ACCAAACCATCTCCCA-1	HCC1	Scissor+	Macrophage	Macrophage_Scissor+	Macrophage_Scissor+#HCC1	4.66318	-1.09685	-1.72759	-3.09774	-1.60621	1.35784	-1.7953	-1.61632	-1.81786	0.134853
HCC1_ACCAAACCATGAGGGT-1	HCC1	0	T cell	T cell_0	T cell_0#HCC1	0.172824	0.837125	-0.0108119	-2.55567	-1.83166	-1.06838	-1.84719	-1.63078	-1.4085	2.44556
HCC1_ACCAAACGTAAGCGGT-1	HCC1	0	T cell	T cell_0	T cell_0#HCC1	-0.731055	5.24116	-0.808037	2.38709	-2.00935	-2.49345	-0.755955	-3.93007	0.918836	-2.86352
HCC1_ACCAAACGTACCGGAA-1	HCC1	0	Macrophage	Macrophage_0	Macrophage_0#HCC1	3.04165	-2.67454	-1.08917	-1.96644	-1.6658	0.0507392	-2.90124	-2.45931	-2.13613	-1.36629
HCC1_ACCAAACGTACGAGTG-1	HCC1	0	Macrophage	Macrophage_0	Macrophage_0#HCC1	8.00669	-6.8038	0.111605	-1.05111	-1.08313	-1.16914	-2.41114	-1.26146	0.20575	-2.06244
HCC1_ACCAAACGTAGCGATG-1	HCC1	Scissor-	Macrophage	Macrophage_Scissor-	Macrophage_Scissor-#HCC1	11.0842	-1.75263	-1.29959	-0.159953	-0.77293	-1.70296	-2.17455	-1.01278	-1.7208	-1.58127
HCC1_ACCAAACGTCTTGCTC-1	HCC1	Scissor+	NK	NK_Scissor+	NK_Scissor+#HCC1	-3.81124	1.37513	-0.446276	-1.23997	-3.21542	1.4894	1.04477	0.100147	3.64812	-0.717659
HCC1_ACCAAACGTGATACCT-1	HCC1	Scissor+	Macrophage	Macrophage_Scissor+	Macrophage_Scissor+#HCC1	9.62071	-7.20868	-0.715698	0.0100386	1.10742	1.24375	-1.91626	-2.58829	-2.94221	-1.69526
HCC1_ACCAAACTCCTAAGTG-1	HCC1	0	T cell	T cell_0	T cell_0#HCC1	-1.18611	2.78351	-0.253124	-3.7126	-1.18168	1.32423	-2.88982	-1.94776	0.83681	-0.737488
HCC1_ACCAAACTCCTCGCAT-1	HCC1	Scissor+	Macrophage	Macrophage_Scissor+	Macrophage_Scissor+#HCC1	7.51383	0.410198	-1.66214	-3.14019	-1.62493	-1.84717	-4.00991	-3.39308	-1.79512	-0.725031
HCC1_ACCAACAAGGGCCTCT-1	HCC1	0	Macrophage	Macrophage_0	Macrophage_0#HCC1	6.12049	-5.36686	-3.37965	-1.6371	-1.45113	-0.82513	-2.06056	-0.387744	-2.87027	-1.61735
HCC1_ACCAACAAGGTCACTT-1	HCC1	0	Macrophage	Macrophage_0	Macrophage_0#HCC1	8.71123	-1.83508	-0.453935	-2.63963	-0.684411	1.62411	-1.27334	-0.806531	0.0378218	-0.572948
HCC1_ACCAACACACGTTCGG-1	HCC1	Scissor+	Macrophage	Macrophage_Scissor+	Macrophage_Scissor+#HCC1	6.44475	-6.32184	-2.33069	-1.5196	-1.33745	-0.957053	-2.86644	-0.568049	-0.117288	-0.803902
HCC1_ACCAACACATGAATCC-1	HCC1	Scissor+	B cell	B cell_Scissor+	B cell_Scissor+#HCC1	-1.22867	5.51995	-1.75377	-2.46456	-1.43295	-0.317393	-4.65193	-1.32369	-1.34053	-2.72429
HCC1_ACCAACACATGGCCCA-1	HCC1	0	Hepatocyte	Hepatocyte_0	Hepatocyte_0#HCC1	-1.31324	1.85626	-4.27733	-5.13407	-0.229484	-6.26585	-6.26458	-3.5976	-5.41689	-5.22522
HCC1_ACCAACACATTGTCGA-1	HCC1	Scissor+	Macrophage	Macrophage_Scissor+	Macrophage_Scissor+#HCC1	8.27967	-6.75005	-2.59619	-1.94859	-1.32993	0.466811	-1.59283	-1.59735	-1.88359	0.587788
HCC1_ACCAACATCCAACACA-1	HCC1	Scissor+	Macrophage	Macrophage_Scissor+	Macrophage_Scissor+#HCC1	9.58569	-4.70844	0.0796346	-0.120775	0.18282	1.6247	-2.12589	-1.225	-1.52919	0.294436
HCC1_ACCAACATCCAGTGCG-1	HCC1	0	Macrophage	Macrophage_0	Macrophage_0#HCC1	7.65653	2.93708	-0.661989	-0.435062	-1.18351	1.50248	-0.708694	-1.08627	-1.50471	-1.135
HCC1_ACCAACATCGCCTTTG-1	HCC1	Scissor-	Macrophage	Macrophage_Scissor-	Macrophage_Scissor-#HCC1	3.24615	-6.27448	-0.14501	-1.25162	-0.752336	-3.08087	-2.64467	-1.43078	-1.00134	-0.830935
HCC1_ACCACAAAGCATATGA-1	HCC1	Scissor-	Macrophage	Macrophage_Scissor-	Macrophage_Scissor-#HCC1	7.28192	-0.987404	-1.96619	-0.966242	-1.6822	-1.35401	0.685943	0.830217	-2.30452	-1.98591
HCC1_ACCACAAAGTTCATGC-1	HCC1	0	Macrophage	Macrophage_0	Macrophage_0#HCC1	7.68151	2.13391	-0.774728	-1.47933	-2.01581	-1.4154	-2.97389	-1.40268	-1.29593	-2.26295
HCC1_ACCACAACAAGGAGTC-1	HCC1	Scissor-	Macrophage	Macrophage_Scissor-	Macrophage_Scissor-#HCC1	5.39292	5.66625	-2.6343	-1.17607	-1.37678	-0.483778	-1.41906	-1.05335	-1.85978	-2.99749
HCC1_ACCACAAGTCACATTG-1	HCC1	Scissor+	Macrophage	Macrophage_Scissor+	Macrophage_Scissor+#HCC1	4.82146	3.76236	-3.15249	-2.89157	-2.0478	-1.72166	-4.28091	-1.79078	-3.38105	-3.96654
HCC1_ACCACAAGTCTAGGTT-1	HCC1	0	Macrophage	Macrophage_0	Macrophage_0#HCC1	6.76243	-7.87663	-1.1168	-1.75922	-2.59113	1.47723	-3.14784	-1.54315	0.078163	-0.679144
HCC1_ACCACAAGTGCCCAGT-1	HCC1	0	Macrophage	Macrophage_0	Macrophage_0#HCC1	4.8231	-1.79087	-0.293919	-2.31644	-2.30781	3.16737	-2.0291	-1.30977	0.445501	2.00453
HCC1_ACCACAAGTGCTATTG-1	HCC1	0	Macrophage	Macrophage_0	Macrophage_0#HCC1	6.65443	-0.575284	-1.36387	-0.624161	-1.09968	4.12738	-0.363167	-1.61774	0.53058	-0.370771
HCC1_ACCACAAGTTGCGGAA-1	HCC1	Scissor+	Macrophage	Macrophage_Scissor+	Macrophage_Scissor+#HCC1	7.94463	-3.53269	-1.90486	-2.64469	-1.14051	0.0209998	-1.7798	-1.98264	-1.97943	1.37385
HCC1_ACCACAATCCACGGGT-1	HCC1	0	Macrophage	Macrophage_0	Macrophage_0#HCC1	2.58437	-3.28974	-1.22815	-0.530115	0.756018	-1.02781	-1.04266	-0.0912211	-1.70646	2.00767
HCC1_ACCACAATCCGTGACG-1	HCC1	0	Macrophage	Macrophage_0	Macrophage_0#HCC1	5.91023	-1.11982	-2.18464	-1.38008	-2.10715	-2.01697	-4.66394	-2.33085	-3.87236	-3.7383
HCC1_ACCACAATCGACATCA-1	HCC1	0	Macrophage	Macrophage_0	Macrophage_0#HCC1	6.30408	-9.28851	-0.282843	-1.06126	-0.826156	1.18318	-2.79807	1.12512	-2.50427	-3.20791
HCC1_ACCACAATCGGTCGAC-1	HCC1	Scissor-	Macrophage	Macrophage_Scissor-	Macrophage_Scissor-#HCC1	2.19437	-7.9981	-2.03097	-3.38563	-2.4534	-5.17317	-3.64874	-2.42095	-0.717112	-2.32571
HCC1_ACCATTTAGAGTCACG-1	HCC1	0	T cell	T cell_0	T cell_0#HCC1	-1.49685	3.69084	1.01089	-0.902526	0.805232	-1.72671	-3.10163	0.985426	0.0913147	-3.0372
HCC1_ACCATTTCAAGAATGT-1	HCC1	0	Macrophage	Macrophage_0	Macrophage_0#HCC1	7.90892	-8.90953	0.488736	-0.271701	-0.712272	-0.496109	-2.81266	-1.50864	-1.34213	-2.78374
HCC1_ACCATTTCACCGCTAG-1	HCC1	0	Macrophage	Macrophage_0	Macrophage_0#HCC1	3.79083	3.05676	-0.832937	-0.708321	0.0400446	-0.726828	-2.16516	-1.32328	-1.8687	-2.26222
HCC1_ACCATTTCAGCAGATG-1	HCC1	0	T cell	T cell_0	T cell_0#HCC1	10.4202	2.88175	0.781028	2.59515	2.21206	0.213341	0.512016	-0.803452	-0.055785	0.260166
HCC1_ACCATTTGTCTTGAAC-1	HCC1	Scissor-	Macrophage	Macrophage_Scissor-	Macrophage_Scissor-#HCC1	-1.31082	2.19673	0.194783	1.65271	1.85393	-3.49871	-2.59605	-3.23492	-3.18335	-3.49543
HCC1_ACCATTTTCATCGCAA-1	HCC1	Scissor+	Macrophage	Macrophage_Scissor+	Macrophage_Scissor+#HCC1	7.70797	-8.89036	-3.45709	-0.531283	-0.611439	-1.14626	-2.42503	-1.88513	-3.40822	-2.56527
HCC1_ACCATTTTCCAAAGGG-1	HCC1	Scissor+	Macrophage	Macrophage_Scissor+	Macrophage_Scissor+#HCC1	8.20847	-2.52609	-0.496436	-2.14106	-1.88718	1.80856	-2.67148	-2.22867	-1.62609	0.126814
HCC1_ACCATTTTCCCTCGTA-1	HCC1	Scissor+	Macrophage	Macrophage_Scissor+	Macrophage_Scissor+#HCC1	5.6169	-5.99205	-0.470451	-2.37976	-1.61311	-3.72665	-4.14771	-3.60052	-3.97217	-1.30867
HCC1_ACCATTTTCGCGCTGA-1	HCC1	0	Macrophage	Macrophage_0	Macrophage_0#HCC1	9.97209	-0.277718	-2.13915	-1.14563	-0.917876	4.00642	-2.00162	-1.19863	0.204121	-1.82649
HCC1_ACCCAAACATCTGTTT-1	HCC1	Scissor-	Hepatocyte	Hepatocyte_Scissor-	Hepatocyte_Scissor-#HCC1	4.50474	3.99755	-4.3558	-6.25887	-2.77631	-4.0517	-5.3137	-3.59534	-4.33921	-3.36164
HCC1_ACCCAAAGTAAGCAAT-1	HCC1	0	Macrophage	Macrophage_0	Macrophage_0#HCC1	15.9264	-6.7576	-1.08673	-1.92959	0.038068	0.189659	0.279324	0.155778	-1.43622	0.902544
HCC1_ACCCAAAGTGCGAGTA-1	HCC1	0	Macrophage	Macrophage_0	Macrophage_0#HCC1	5.2355	-1.96813	-1.66424	-0.285026	-0.561169	-1.26468	-0.981775	-0.393742	-0.378239	-0.691926
HCC1_ACCCTCAAGTCTGCGC-1	HCC1	Scissor-	NK	NK_Scissor-	NK_Scissor-#HCC1	-1.04364	5.10776	-0.0940558	-1.38695	-2.45162	-0.0553483	-1.89209	-2.29325	0.444239	-2.16774
HCC1_ACCCTCAAGTGATAAC-1	HCC1	0	Macrophage	Macrophage_0	Macrophage_0#HCC1	7.22508	-6.6886	0.849944	-2.54702	-0.70394	-0.914111	-3.3522	-1.29946	1.15696	-1.09053
HCC1_ACCCTCAAGTTACGAA-1	HCC1	Scissor+	Macrophage	Macrophage_Scissor+	Macrophage_Scissor+#HCC1	4.19526	-6.88198	-1.94514	-2.81895	-1.26862	-1.63375	-4.61532	-1.12509	-2.13304	-4.28177
HCC1_ACCCTCATCAAGGCTT-1	HCC1	0	Macrophage	Macrophage_0	Macrophage_0#HCC1	0.919385	1.34157	0.0204712	-2.55872	-1.26897	3.49024	-3.2826	-0.238357	-1.67804	-3.75037
HCC1_ACCCTCATCGGCATAT-1	HCC1	0	T cell	T cell_0	T cell_0#HCC1	0.844162	7.2481	1.74246	-0.329558	-1.1021	-0.364189	-0.466754	-1.37932	1.47259	0.19431
HCC1_ACCCTCATCTAGAACC-1	HCC1	0	Macrophage	Macrophage_0	Macrophage_0#HCC1	8.07214	-4.93209	-1.24175	-1.51995	1.58273	-1.75644	-3.0027	-1.66708	-1.52775	-0.546476
HCC1_ACCCTCATCTTCACGC-1	HCC1	0	Macrophage	Macrophage_0	Macrophage_0#HCC1	1.29105	-21.5055	0.078924	-3.19437	-1.69925	-1.87336	-7.54106	-2.09134	-3.2388	-3.99518
HCC1_ACCCTCATCTTCGTGC-1	HCC1	Scissor+	Hepatocyte	Hepatocyte_Scissor+	Hepatocyte_Scissor+#HCC1	5.1835	5.31039	-4.34022	-6.1055	-3.04958	-3.80859	-3.63724	-3.67027	-2.28673	-2.81665
HCC1_ACCCTTGAGTATGACA-1	HCC1	Scissor-	Macrophage	Macrophage_Scissor-	Macrophage_Scissor-#HCC1	8.32944	-5.46533	-1.58826	-1.72858	1.36805	-2.35131	-3.38502	-0.943721	-3.72866	-3.26497
HCC1_ACCCTTGAGTGCTCAT-1	HCC1	Scissor-	Macrophage	Macrophage_Scissor-	Macrophage_Scissor-#HCC1	5.69668	4.92598	-0.528122	0.190891	-0.480145	-0.6996	1.1319	-1.61816	-0.928007	-0.111469
HCC1_ACCCTTGGTCCATCTC-1	HCC1	0	Macrophage	Macrophage_0	Macrophage_0#HCC1	10.9224	-6.30037	-1.38271	-1.62411	-1.49107	-0.95197	-1.49884	-1.00984	-0.977885	-1.23247
HCC1_ACCCTTGGTGAATGAT-1	HCC1	Scissor-	T cell	T cell_Scissor-	T cell_Scissor-#HCC1	0.345591	7.22131	-0.784802	1.20376	-1.73209	0.664479	-2.71666	-0.117541	-1.51504	-2.42753
HCC1_ACCCTTGGTTCCGTTC-1	HCC1	Scissor+	Macrophage	Macrophage_Scissor+	Macrophage_Scissor+#HCC1	5.5985	-3.8225	-0.719153	-1.86251	-0.919724	-0.258773	-3.16642	-1.00613	-0.781185	-2.48626
HCC1_ACCCTTGGTTGCCATA-1	HCC1	Scissor-	Macrophage	Macrophage_Scissor-	Macrophage_Scissor-#HCC1	4.33224	-0.996554	-0.337228	0.373066	-1.55295	3.85196	-2.61195	1.76665	-1.7563	-1.06852
HCC1_ACCCTTGTCACGGTCG-1	HCC1	Scissor-	Macrophage	Macrophage_Scissor-	Macrophage_Scissor-#HCC1	3.06603	1.98897	-0.368496	-0.935985	-1.89706	2.47648	-1.96621	-0.63607	-1.37995	-3.11568
HCC1_ACCCTTGTCAGCGGAA-1	HCC1	Scissor+	Macrophage	Macrophage_Scissor+	Macrophage_Scissor+#HCC1	6.84117	-1.66867	-0.103826	-0.304459	0.0761507	-0.291852	-2.03003	-2.1926	-1.09078	-0.786163
HCC1_ACCCTTGTCTTTACAC-1	HCC1	0	T cell	T cell_0	T cell_0#HCC1	-2.69496	0.756335	0.246554	-1.29281	-1.49284	1.83743	-0.274361	-1.59359	0.743039	2.49971
HCC1_ACCGTTCAGAGAGTTT-1	HCC1	0	NK	NK_0	NK_0#HCC1	-5.29278	5.56232	1.42099	-2.10603	-2.09881	-3.01647	-4.70085	-2.52824	-1.23342	-3.32709
HCC1_ACCGTTCAGCGAGTCA-1	HCC1	0	Macrophage	Macrophage_0	Macrophage_0#HCC1	7.12575	-7.94566	-0.770837	-0.357205	-1.06624	-0.982647	-2.30583	-1.16393	-0.63051	0.525916
HCC1_ACCGTTCAGGCATGCA-1	HCC1	0	Macrophage	Macrophage_0	Macrophage_0#HCC1	8.0311	0.251625	-1.97517	-2.75999	-0.839704	-1.9846	-4.5672	-1.90814	-3.07495	-2.75684
HCC1_ACCGTTCCAACAGTGG-1	HCC1	0	Macrophage	Macrophage_0	Macrophage_0#HCC1	4.45697	0.645912	-1.17503	-1.36879	-0.758489	3.70754	-2.82504	-0.906457	-1.33439	-3.39584
HCC1_ACCGTTCCACCCTTAC-1	HCC1	Scissor-	Macrophage	Macrophage_Scissor-	Macrophage_Scissor-#HCC1	7.90801	-2.50672	-1.28784	0.0224181	-0.141206	4.44716	-1.79019	0.840429	0.143352	-1.07661
HCC1_ACCGTTCCATGACGTT-1	HCC1	0	Macrophage	Macrophage_0	Macrophage_0#HCC1	8.19303	-10.1123	-0.219546	-3.22337	-1.91334	-1.6255	-5.01489	-0.979551	-0.811387	-1.50617
HCC1_ACCGTTCGTATCGAAA-1	HCC1	Scissor-	Macrophage	Macrophage_Scissor-	Macrophage_Scissor-#HCC1	9.71737	-5.3056	-1.66249	-0.100407	-0.637579	-2.69724	-2.80135	-1.10499	-3.46478	-2.23552
HCC1_ACCGTTCTCCACTGAA-1	HCC1	Scissor-	Macrophage	Macrophage_Scissor-	Macrophage_Scissor-#HCC1	4.07121	0.106562	-1.97459	-1.59761	-1.10939	-3.58122	-2.58906	0.170851	-2.904	-1.17722
HCC1_ACCTACCAGACTCAAA-1	HCC1	Scissor-	Macrophage	Macrophage_Scissor-	Macrophage_Scissor-#HCC1	8.16598	-3.77835	-2.62805	-1.69359	-0.378543	-2.63625	-0.904542	-1.4134	-1.258	-0.375746
HCC1_ACCTACCGTAAGATAC-1	HCC1	0	Macrophage	Macrophage_0	Macrophage_0#HCC1	8.62211	-2.70724	-1.24596	-1.19124	-1.75196	-2.47898	-1.71289	-2.04592	-3.82163	-1.24831
HCC1_ACCTACCGTACATACC-1	HCC1	Scissor-	Macrophage	Macrophage_Scissor-	Macrophage_Scissor-#HCC1	7.13935	-0.983124	-0.724303	-0.90338	-1.4353	2.18765	-1.33502	1.09292	0.640347	-2.08378
HCC1_ACCTACCTCAGCTTCC-1	HCC1	Scissor-	Macrophage	Macrophage_Scissor-	Macrophage_Scissor-#HCC1	3.51905	3.33202	-0.278607	-1.50628	-2.18701	3.28134	-1.49544	-0.261512	-2.47607	-1.55944
HCC1_ACCTACCTCGCGTCGA-1	HCC1	Scissor-	T cell	T cell_Scissor-	T cell_Scissor-#HCC1	-3.90081	0.438544	-0.170568	-1.79572	-3.31537	-4.57214	-3.27946	-1.64148	0.22294	-1.71816
HCC1_ACCTGAAAGAGGTTTA-1	HCC1	Scissor+	Macrophage	Macrophage_Scissor+	Macrophage_Scissor+#HCC1	6.83107	-4.69123	0.883606	-3.0299	-1.84949	1.77907	-1.25317	0.810883	-0.777254	-0.238569
HCC1_ACCTGAAAGCCAACCC-1	HCC1	Scissor+	Macrophage	Macrophage_Scissor+	Macrophage_Scissor+#HCC1	3.57029	-19.4221	-1.69673	-2.34294	-3.44806	-3.75714	-5.19399	-1.73251	-2.99543	-4.56955
HCC1_ACCTGAAAGTACCCTA-1	HCC1	0	Macrophage	Macrophage_0	Macrophage_0#HCC1	6.62043	0.79173	0.920726	-1.92855	-0.825552	3.67553	-2.05635	-1.10614	-3.31123	1.1023
HCC1_ACCTGAACAGTCTGGC-1	HCC1	Scissor-	Macrophage	Macrophage_Scissor-	Macrophage_Scissor-#HCC1	7.30996	-6.17162	-1.68115	-1.81499	-1.27014	0.0451161	-3.38882	-1.99628	-0.349038	-2.48181
HCC1_ACCTGAAGTGCGAACA-1	HCC1	0	Macrophage	Macrophage_0	Macrophage_0#HCC1	9.25104	-5.39159	-2.63725	-0.375537	1.16303	0.969319	-0.656952	-0.192895	1.06879	-0.695029
HCC1_ACCTGAAGTGGTAACG-1	HCC1	0	T cell	T cell_0	T cell_0#HCC1	-0.246953	2.56155	-0.157751	-2.42067	-2.3517	2.57939	-1.68047	-1.3066	0.10814	-1.34986
HCC1_ACCTGAATCCAACCAA-1	HCC1	Scissor-	Macrophage	Macrophage_Scissor-	Macrophage_Scissor-#HCC1	4.93808	-10.6567	-0.764747	-3.59313	-0.520332	0.465059	-3.03633	0.246568	-1.22319	-2.62889
HCC1_ACCTGTCAGATACAGT-1	HCC1	Scissor+	NK	NK_Scissor+	NK_Scissor+#HCC1	1.41244	8.10566	0.14496	1.05784	-1.35632	0.494915	-0.0659208	-1.25562	-1.02501	2.57739
HCC1_ACCTGTCAGCACCTGC-1	HCC1	0	NK	NK_0	NK_0#HCC1	-4.24464	-1.87478	0.868702	-3.99874	-3.54017	-4.90914	-6.61022	-1.67182	-2.54125	-3.63397
HCC1_ACCTGTCAGCGTATAA-1	HCC1	Scissor+	NK	NK_Scissor+	NK_Scissor+#HCC1	-0.365327	3.48096	-0.313477	0.915435	-2.83334	0.7731	-1.73224	-2.73654	0.499863	-1.94604
HCC1_ACCTGTCAGTAAGCAT-1	HCC1	Scissor+	Macrophage	Macrophage_Scissor+	Macrophage_Scissor+#HCC1	9.70812	-6.06955	0.488809	-0.243621	-0.267348	-1.57949	-1.8817	-1.74446	-2.58544	-0.451714
HCC1_ACCTGTCCAGGTTCCG-1	HCC1	0	Macrophage	Macrophage_0	Macrophage_0#HCC1	3.13843	-4.38278	-0.447205	-2.0233	-2.03321	-3.66183	-5.23793	-2.22109	-2.21136	-1.29933
HCC1_ACCTGTCGTCTAGGTT-1	HCC1	0	Macrophage	Macrophage_0	Macrophage_0#HCC1	5.2642	-0.320992	1.11557	-0.00192135	-1.33958	2.76538	-1.75373	-0.349728	-1.09816	-1.83547
HCC1_ACCTGTCTCAAGCCCG-1	HCC1	Scissor-	T cell	T cell_Scissor-	T cell_Scissor-#HCC1	1.63737	4.14262	-1.13569	-1.48288	-2.20233	0.0723282	-3.81764	-1.71491	-0.314799	-0.0475393
HCC1_ACCTGTCTCATTCCTA-1	HCC1	0	Macrophage	Macrophage_0	Macrophage_0#HCC1	5.00893	4.73774	-1.64709	-2.7168	-1.02632	5.13877	-0.833014	-1.23327	-1.58068	-1.00906
HCC1_ACCTGTCTCGACGCTG-1	HCC1	0	T cell	T cell_0	T cell_0#HCC1	0.561506	4.30431	0.601462	-0.234205	-1.69683	-3.62312	-2.74206	-3.3972	-1.55765	-2.01019
HCC1_ACCTGTCTCTCAAAGC-1	HCC1	0	Macrophage	Macrophage_0	Macrophage_0#HCC1	2.03296	3.19602	-2.1552	-0.801797	-1.16833	2.18077	-2.44234	-0.670206	-1.229	-1.09503
HCC1_ACGATCAAGATCGCCC-1	HCC1	0	NK	NK_0	NK_0#HCC1	-2.973	0.813339	-0.466798	-1.42711	-1.1416	-0.654584	-2.56406	-2.39769	-0.420107	-2.70832
HCC1_ACGATCAAGATGGCGT-1	HCC1	Scissor+	Macrophage	Macrophage_Scissor+	Macrophage_Scissor+#HCC1	8.2708	-9.41823	-0.289434	-0.849655	-0.441504	1.05151	-1.29498	-0.0230224	-0.784618	1.22243
HCC1_ACGATCAAGCAATAGT-1	HCC1	0	Macrophage	Macrophage_0	Macrophage_0#HCC1	4.20684	-6.80489	-0.299727	-2.6407	-2.37022	-2.27304	-3.7963	-2.39403	-2.74612	-1.49511
HCC1_ACGATCAAGCGCTGAA-1	HCC1	0	Macrophage	Macrophage_0	Macrophage_0#HCC1	6.48226	-4.63333	-2.51327	-1.81065	-0.821333	2.42683	-4.00018	0.218521	-2.35097	-1.76519
HCC1_ACGATCAAGTAAACTG-1	HCC1	0	Macrophage	Macrophage_0	Macrophage_0#HCC1	7.71604	-7.06844	-1.00445	-1.13507	-1.43389	3.08515	-2.53561	-0.443383	-3.04696	-1.31422
HCC1_ACGATCACATGTGTCA-1	HCC1	0	T cell	T cell_0	T cell_0#HCC1	-0.944985	5.04494	2.50998	0.0095218	-2.69403	3.00504	0.708493	-2.08803	1.036	0.591266
HCC1_ACGATCAGTTGCGGAA-1	HCC1	Scissor-	T cell	T cell_Scissor-	T cell_Scissor-#HCC1	-2.25191	1.7147	-0.962841	-0.788009	-2.17904	2.40635	-4.15442	-0.862095	0.754692	-0.971624
HCC1_ACGATCATCGGACCAC-1	HCC1	Scissor-	Macrophage	Macrophage_Scissor-	Macrophage_Scissor-#HCC1	5.19238	4.03949	-0.188923	-0.496349	-1.28837	1.79374	-0.728352	-0.140528	-0.929024	-1.38871
HCC1_ACGATCATCTCTGCCA-1	HCC1	0	Macrophage	Macrophage_0	Macrophage_0#HCC1	7.87823	0.566483	-1.47603	-0.743884	0.389159	1.07553	-3.01599	-0.575207	-0.489199	-1.83917
HCC1_ACGATGTAGACTCAAA-1	HCC1	Scissor+	Macrophage	Macrophage_Scissor+	Macrophage_Scissor+#HCC1	5.2289	6.29658	-0.52919	-0.625127	-1.13233	-2.07108	-1.76347	-1.13697	-1.75393	-2.13309
HCC1_ACGATGTCATGTTTGG-1	HCC1	Scissor+	Macrophage	Macrophage_Scissor+	Macrophage_Scissor+#HCC1	5.54492	-4.71948	-1.17608	-2.40379	-0.261065	-2.21525	-3.98849	-1.76127	-0.470995	0.130961
HCC1_ACGATGTGTCTACAGT-1	HCC1	0	Macrophage	Macrophage_0	Macrophage_0#HCC1	9.45867	-2.67169	0.498261	-1.61733	-0.060499	-4.97756	-4.05467	-1.54494	-2.5952	-3.73238
HCC1_ACGCACGAGCATCCCG-1	HCC1	Scissor+	Macrophage	Macrophage_Scissor+	Macrophage_Scissor+#HCC1	6.31296	-5.98864	-1.16614	-0.786111	0.972751	-0.591685	-4.1629	-0.355034	-0.123115	-3.34174
HCC1_ACGCACGAGGAACATT-1	HCC1	Scissor+	B cell	B cell_Scissor+	B cell_Scissor+#HCC1	-3.39104	11.4809	-2.43095	-3.64446	-2.97471	-2.97732	-6.43579	-2.57313	-2.96387	-3.58997
HCC1_ACGCACGAGGCATCGA-1	HCC1	0	Macrophage	Macrophage_0	Macrophage_0#HCC1	6.56939	-4.84359	-1.70319	-2.03688	0.161347	-3.00131	-4.58644	-1.20874	-0.601609	-1.31192
HCC1_ACGCACGCAAAGGTTA-1	HCC1	Scissor-	Macrophage	Macrophage_Scissor-	Macrophage_Scissor-#HCC1	2.19546	-11.2489	-0.182303	-4.45929	-4.13043	-3.66693	-4.03434	-2.01034	1.54976	-3.68574
HCC1_ACGCACGCAACCAGAG-1	HCC1	Scissor+	Hepatocyte	Hepatocyte_Scissor+	Hepatocyte_Scissor+#HCC1	2.00692	11.6562	-5.34033	-6.38271	-4.00994	-4.61129	-6.09806	-3.28875	-5.14226	-4.93319
HCC1_ACGCACGCAACGCCCA-1	HCC1	0	T cell	T cell_0	T cell_0#HCC1	-0.217103	5.79878	1.51008	0.038257	-1.91093	3.24023	0.0810451	-0.533369	-0.407185	-2.24381
HCC1_ACGCACGCACGACAGA-1	HCC1	Scissor+	NK	NK_Scissor+	NK_Scissor+#HCC1	-2.81807	-9.31003	2.0109	0.483817	1.00429	-5.0196	-0.69199	-0.18447	-2.85965	-2.8654
HCC1_ACGCACGCAGACGCTC-1	HCC1	0	T cell	T cell_0	T cell_0#HCC1	-0.861239	4.03967	-1.03632	0.748973	-2.05433	1.18763	-1.88165	-2.78859	1.42256	-0.241785
HCC1_ACGCACGCATGACAGG-1	HCC1	0	T cell	T cell_0	T cell_0#HCC1	-0.41103	-0.0830074	0.348512	-0.660944	-1.07851	-0.648581	-1.80964	-1.19502	0.307951	1.94896
HCC1_ACGCACGGTCGCACAC-1	HCC1	0	Macrophage	Macrophage_0	Macrophage_0#HCC1	5.56294	-4.4398	-2.32558	-0.4296	-0.817777	0.242566	-2.41589	-0.156077	-0.765736	-2.78499
HCC1_ACGCACGGTCTGTAGT-1	HCC1	0	Hepatocyte	Hepatocyte_0	Hepatocyte_0#HCC1	3.76692	8.57955	-4.4679	-6.65115	-3.95568	-5.64834	-6.28914	-4.30852	-5.41037	-3.89303
HCC1_ACGCACGGTTAAGCAA-1	HCC1	0	Macrophage	Macrophage_0	Macrophage_0#HCC1	8.69647	-5.07874	-1.07361	-2.7359	-0.56327	-0.491592	-1.92615	-0.402637	-0.898803	-1.10895
HCC1_ACGCACGTCCTGGTCT-1	HCC1	0	Macrophage	Macrophage_0	Macrophage_0#HCC1	3.8437	-1.09855	-3.25314	-1.49906	-2.18969	1.54058	-3.99365	-1.94215	-2.60039	-3.10708
HCC1_ACGCACGTCTCATTAC-1	HCC1	0	Macrophage	Macrophage_0	Macrophage_0#HCC1	4.94002	-0.594999	-0.250533	-2.69934	-1.3982	-0.919497	-4.37206	-1.8881	-1.87636	-1.47122
HCC1_ACGGAAGAGCCGCTTG-1	HCC1	Scissor-	NK	NK_Scissor-	NK_Scissor-#HCC1	-4.01638	-3.7319	-1.17426	-5.3137	-3.29793	-2.83225	-6.96333	-2.62935	-5.11524	-4.66046
HCC1_ACGGAAGAGGCAGTCA-1	HCC1	0	T cell	T cell_0	T cell_0#HCC1	-0.551443	-5.09859	-1.71528	-2.32617	-3.12693	-2.20694	-4.91022	-2.27928	-3.22709	-0.583373
HCC1_ACGGAAGAGTCTAGAA-1	HCC1	0	Macrophage	Macrophage_0	Macrophage_0#HCC1	8.70845	-4.80079	-0.829488	-1.06849	-0.685052	-0.308567	-2.00742	0.797757	-2.5794	-2.12155
HCC1_ACGGAAGAGTGCAGCA-1	HCC1	0	Macrophage	Macrophage_0	Macrophage_0#HCC1	4.41206	0.57931	-2.0484	-1.57393	-1.82278	-0.250882	-2.90237	-2.14686	-0.642767	-1.60084
HCC1_ACGGAAGCAACTCGTA-1	HCC1	0	Macrophage	Macrophage_0	Macrophage_0#HCC1	5.71844	-0.859914	-0.777789	-0.522446	-1.01041	-2.90844	-2.58968	-2.08968	-3.55311	-3.28809
HCC1_ACGGAAGCAATAACCC-1	HCC1	Scissor+	T cell	T cell_Scissor+	T cell_Scissor+#HCC1	-1.98478	3.48426	0.257575	-1.34112	-1.72378	1.78073	-1.64966	-1.6849	0.89689	0.410374
HCC1_ACGGAAGCACTGCGTG-1	HCC1	Scissor-	Macrophage	Macrophage_Scissor-	Macrophage_Scissor-#HCC1	0.219708	1.18174	-0.647666	-2.46577	-1.23414	1.32112	-4.18584	0.176056	-4.07142	-3.12707
HCC1_ACGGAAGCAGGTTCGC-1	HCC1	Scissor-	Macrophage	Macrophage_Scissor-	Macrophage_Scissor-#HCC1	7.09118	-1.92836	-0.675178	-1.4311	-0.389633	-3.90926	-2.46011	-1.4494	-2.13043	-1.34872
HCC1_ACGGAAGCATGGATCT-1	HCC1	0	Macrophage	Macrophage_0	Macrophage_0#HCC1	9.06017	-1.40628	-0.692234	-0.454945	-0.647837	-1.3984	-1.57161	-0.701207	1.55319	-1.30945
HCC1_ACGGAAGGTCCTCATC-1	HCC1	0	Macrophage	Macrophage_0	Macrophage_0#HCC1	-4.60426	-22.5495	-1.17261	-4.77301	-1.9723	-3.42803	-5.00262	-3.79157	-6.02941	-5.14042
HCC1_ACGGAAGGTGTTTACG-1	HCC1	0	Macrophage	Macrophage_0	Macrophage_0#HCC1	8.37414	1.558	-2.20108	-1.06998	-1.12583	-0.198576	-1.55534	-1.08758	-0.42074	-0.677444
HCC1_ACGGAAGGTTTACGAC-1	HCC1	0	Macrophage	Macrophage_0	Macrophage_0#HCC1	12.6618	-5.34184	-0.323249	-1.26191	-0.0777416	-1.95106	-3.33872	-0.812745	-3.51703	-2.37079
HCC1_ACGGAAGGTTTCCATT-1	HCC1	Scissor+	Macrophage	Macrophage_Scissor+	Macrophage_Scissor+#HCC1	4.6448	1.70492	-0.637856	-2.78323	-0.98876	-1.27384	-4.40443	-0.242597	-0.142836	-0.025171
HCC1_ACGGAAGGTTTGTTGG-1	HCC1	Scissor-	NK	NK_Scissor-	NK_Scissor-#HCC1	-3.6084	5.0528	-1.31952	-0.937125	-1.47442	-2.94319	-2.83576	-4.25188	-0.29056	-5.00333
HCC1_ACGGAAGTCGAACCAT-1	HCC1	Scissor-	Macrophage	Macrophage_Scissor-	Macrophage_Scissor-#HCC1	2.24637	2.76604	-1.55324	-0.126251	-0.500706	1.32458	-1.42625	-0.740551	-1.96917	-0.81907
HCC1_ACGGGTCAGAATTGCA-1	HCC1	Scissor+	Macrophage	Macrophage_Scissor+	Macrophage_Scissor+#HCC1	8.97553	-4.71407	-0.559582	-0.830007	-1.8777	0.307903	-2.33386	-0.898436	-0.175677	-1.12097
HCC1_ACGGGTCAGAGAGTTT-1	HCC1	0	NK	NK_0	NK_0#HCC1	-0.670236	-1.82901	-2.02956	-3.2796	-3.82164	-2.07607	-2.77484	-4.6801	-1.52931	-1.74403
HCC1_ACGGGTCAGGTGCTAG-1	HCC1	Scissor+	Macrophage	Macrophage_Scissor+	Macrophage_Scissor+#HCC1	6.9252	-8.30024	0.0184529	-2.18109	-0.924458	0.886867	-4.16938	0.128155	-0.640088	-0.416197
HCC1_ACGGGTCCAAAGACTA-1	HCC1	Scissor+	Macrophage	Macrophage_Scissor+	Macrophage_Scissor+#HCC1	1.34727	-1.04913	-1.09145	-2.85865	-1.41082	6.60458	-3.37382	0.684933	-1.7153	-2.28908
HCC1_ACGGGTCCACAACGCC-1	HCC1	0	Macrophage	Macrophage_0	Macrophage_0#HCC1	4.09618	1.40404	-2.57327	-1.81152	-1.69671	2.02026	-4.46829	-1.42539	-2.36962	-4.2368
HCC1_ACGGGTCCAGTTAGAA-1	HCC1	0	Macrophage	Macrophage_0	Macrophage_0#HCC1	0.82158	3.85104	-0.388356	-2.65399	-0.750103	3.1814	-0.304256	-1.10328	-3.3113	-0.73029
HCC1_ACGGGTCCATACCATG-1	HCC1	Scissor+	T cell	T cell_Scissor+	T cell_Scissor+#HCC1	3.32746	4.22257	-0.0319584	2.05137	-0.479983	2.95445	0.284388	-0.724495	-0.229747	0.168284
HCC1_ACGGGTCCATTAAGCC-1	HCC1	0	T cell	T cell_0	T cell_0#HCC1	0.226717	1.48003	-0.177912	-0.648656	-2.10948	-1.77742	-2.51804	-2.71989	-1.41599	1.08804
HCC1_ACGGTCGAGAGTCAGC-1	HCC1	0	Macrophage	Macrophage_0	Macrophage_0#HCC1	5.44477	2.01902	-0.249936	-2.14146	-2.65469	1.60033	-2.98541	-0.252524	-0.486515	-1.62854
HCC1_ACGGTCGAGCTTGTGT-1	HCC1	Scissor+	T cell	T cell_Scissor+	T cell_Scissor+#HCC1	-3.76795	8.42786	-1.1504	-0.465955	-2.07873	-5.91029	-2.95622	-3.26482	-1.79899	-4.48861
HCC1_ACGGTCGCATACTTTC-1	HCC1	Scissor-	Macrophage	Macrophage_Scissor-	Macrophage_Scissor-#HCC1	9.06763	-15.7132	0.830878	0.599627	-0.0772479	2.63852	-2.05915	1.15574	-0.659244	-0.559324
HCC1_ACGGTCGGTAGCTGAG-1	HCC1	Scissor+	NK	NK_Scissor+	NK_Scissor+#HCC1	-0.117555	7.05644	-1.95583	0.484981	0.483989	-1.65121	-0.23559	-1.93221	-1.27642	-2.65605
HCC1_ACGGTCGGTAGCTTGT-1	HCC1	0	Macrophage	Macrophage_0	Macrophage_0#HCC1	9.13365	-4.27468	-1.21601	-2.52903	-0.531172	1.79903	-1.95386	0.787995	-1.41176	-0.630885
HCC1_ACGGTCGGTCCTGGTG-1	HCC1	0	Macrophage	Macrophage_0	Macrophage_0#HCC1	8.65881	-4.80966	-1.74304	-1.26102	-0.741213	-1.47426	-2.37203	-1.05224	-0.377806	-0.843205
HCC1_ACGGTCGTCCGGACGT-1	HCC1	0	Macrophage	Macrophage_0	Macrophage_0#HCC1	4.95802	-5.47372	-1.24072	-2.2978	-1.7214	-1.23333	-2.6891	-0.472052	-3.19826	-2.10174
HCC1_ACGGTTAAGACCATAA-1	HCC1	0	Macrophage	Macrophage_0	Macrophage_0#HCC1	8.67352	1.36742	-0.771802	-0.663831	-0.809626	0.351615	-0.7221	-0.638317	0.411584	-2.19954
HCC1_ACGGTTAAGCACTCGC-1	HCC1	Scissor+	Macrophage	Macrophage_Scissor+	Macrophage_Scissor+#HCC1	6.42444	-0.47096	-3.3213	-0.569418	0.619477	1.66205	-1.42572	-0.752451	-2.27922	-2.44882
HCC1_ACGGTTACACGGTAGA-1	HCC1	0	T cell	T cell_0	T cell_0#HCC1	-1.57567	3.88093	0.431588	-2.44865	-1.72527	-0.853762	1.5174	-1.26735	-1.50697	-1.01457
HCC1_ACGGTTAGTTAAACAG-1	HCC1	0	T cell	T cell_0	T cell_0#HCC1	0.488444	5.97471	-0.711112	0.0258675	-2.73308	-1.87676	-1.71275	-2.97415	-0.327039	-3.1978
HCC1_ACGGTTAGTTACCTTT-1	HCC1	0	Macrophage	Macrophage_0	Macrophage_0#HCC1	8.56697	-1.87664	0.598435	-1.68227	-1.65954	-0.720281	-2.3493	-0.314688	-0.236515	-0.763846
HCC1_ACGTAACAGTCCTGCG-1	HCC1	0	Macrophage	Macrophage_0	Macrophage_0#HCC1	7.04554	-11.1995	-1.11558	-2.56025	-1.6484	-3.46318	-2.61982	-1.02357	-1.23238	-1.76523
HCC1_ACGTAACAGTGGAAGA-1	HCC1	Scissor+	Macrophage	Macrophage_Scissor+	Macrophage_Scissor+#HCC1	10.1936	-7.5211	-1.11159	-1.09826	0.388225	-1.01241	-4.13979	-2.58075	-2.4422	-3.78495
HCC1_ACGTAACCAGAACCGA-1	HCC1	0	T cell	T cell_0	T cell_0#HCC1	3.39363	0.155583	0.123393	0.712872	-1.48711	-2.14057	-1.21859	-1.9426	1.23207	-1.72059
HCC1_ACGTAACGTGTCTAAC-1	HCC1	Scissor-	B cell	B cell_Scissor-	B cell_Scissor-#HCC1	-3.10508	0.228539	-1.23677	-3.29072	-3.34541	0.324613	-5.16238	0.259876	-0.385042	-3.43076
HCC1_ACGTACACATCTCGTC-1	HCC1	0	Macrophage	Macrophage_0	Macrophage_0#HCC1	10.6811	-4.30029	0.252183	-1.26138	-1.30463	1.18654	-2.37801	-0.717571	-3.12808	-0.158351
HCC1_ACGTACAGTCATGGCC-1	HCC1	0	Macrophage	Macrophage_0	Macrophage_0#HCC1	-0.390335	-1.96378	-2.72418	-5.0955	-3.10422	-1.28003	-7.91625	-4.48797	-4.04698	-4.43181
HCC1_ACGTACAGTTAAAGTG-1	HCC1	Scissor-	Hepatocyte	Hepatocyte_Scissor-	Hepatocyte_Scissor-#HCC1	4.5762	3.44204	-5.0532	-6.22891	-3.7842	-4.3348	-6.94822	-2.4846	-5.49183	-4.73649
HCC1_ACGTACAGTTTGGGTT-1	HCC1	Scissor-	T cell	T cell_Scissor-	T cell_Scissor-#HCC1	2.23497	4.59137	-1.3298	-1.82488	-2.78921	0.798232	-0.607653	-1.46833	-0.231402	-2.96491
HCC1_ACGTACATCACATTGG-1	HCC1	Scissor-	Macrophage	Macrophage_Scissor-	Macrophage_Scissor-#HCC1	7.54587	-2.37192	-0.709227	-1.43519	1.11121	1.87197	-1.27694	1.05252	0.981596	-0.480358
HCC1_ACGTACATCGGTGAAG-1	HCC1	0	Macrophage	Macrophage_0	Macrophage_0#HCC1	4.71637	3.95331	1.76531	-1.61038	-0.91405	3.75662	-0.943525	-0.456341	-0.465162	0.0783175
HCC1_ACGTACATCGTAGTGT-1	HCC1	0	Macrophage	Macrophage_0	Macrophage_0#HCC1	11.5409	1.81036	-2.66201	-2.44427	-1.796	-2.09195	-1.43158	-1.38962	0.528474	-0.554174
HCC1_ACGTACATCGTGTGGC-1	HCC1	0	Macrophage	Macrophage_0	Macrophage_0#HCC1	7.10227	-2.00011	-1.35642	-2.31384	-1.51657	1.83253	-2.21841	-0.208372	-0.944241	-0.755795
HCC1_ACGTAGTAGATGGCGT-1	HCC1	0	Macrophage	Macrophage_0	Macrophage_0#HCC1	6.38597	3.55018	-1.44696	-0.684058	-1.10994	-2.36183	-3.21885	-1.49809	-4.10933	-3.05932
HCC1_ACGTAGTAGCCTTGAT-1	HCC1	0	Macrophage	Macrophage_0	Macrophage_0#HCC1	9.38767	-2.02663	-2.78869	-0.0603536	-1.04185	-4.32529	-3.70954	-2.55866	-4.31507	-2.8434
HCC1_ACGTAGTCAATCTCGA-1	HCC1	Scissor-	Hepatocyte	Hepatocyte_Scissor-	Hepatocyte_Scissor-#HCC1	6.59471	10.5645	-5.17217	-7.1924	-3.66842	-6.13125	-6.65218	-4.60291	-5.52399	-5.46552
HCC1_ACGTAGTGTATGCTAC-1	HCC1	0	Macrophage	Macrophage_0	Macrophage_0#HCC1	8.68449	-8.90372	-2.2992	-1.12829	0.546696	2.27253	-3.54494	-1.49758	-1.29149	-3.0176
HCC1_ACGTAGTGTATTTCGG-1	HCC1	Scissor+	T cell	T cell_Scissor+	T cell_Scissor+#HCC1	-1.08061	4.28735	-0.275886	-2.39012	-2.32085	-4.46641	-2.81311	-3.24207	-3.15899	-3.30421
HCC1_ACGTAGTTCAGTCACA-1	HCC1	Scissor-	Macrophage	Macrophage_Scissor-	Macrophage_Scissor-#HCC1	1.93097	4.61091	-2.84128	-1.98062	-1.25139	2.2833	-2.0669	1.19639	-2.1728	-4.1995
HCC1_ACGTCCTAGTCCTGCG-1	HCC1	0	Macrophage	Macrophage_0	Macrophage_0#HCC1	6.95434	-7.47721	-1.21921	-0.132473	1.1012	1.73353	-2.70439	-2.37663	-2.59116	-2.3714
HCC1_ACGTCCTCAGTCCGTG-1	HCC1	Scissor+	Macrophage	Macrophage_Scissor+	Macrophage_Scissor+#HCC1	8.72329	-6.8934	0.36856	-0.376786	0.597765	-1.75443	-2.60608	-1.92481	-1.86165	-1.76993
HCC1_ACGTCCTGTCATTGCA-1	HCC1	0	Macrophage	Macrophage_0	Macrophage_0#HCC1	9.93934	-3.28208	0.12406	-0.123997	-0.495311	1.04456	-1.36426	0.110246	-0.3587	-0.944516
HCC1_ACGTCCTGTGAGGAAA-1	HCC1	Scissor+	T cell	T cell_Scissor+	T cell_Scissor+#HCC1	-2.29144	-0.535595	-0.0761707	0.106592	-0.663045	0.479899	-2.00875	-1.6972	-0.70672	-0.39185
HCC1_ACGTCCTTCTACCACC-1	HCC1	Scissor-	Macrophage	Macrophage_Scissor-	Macrophage_Scissor-#HCC1	7.52091	2.8045	-0.8335	-0.425239	-1.10272	1.8272	-1.53445	-1.86289	-1.58634	-1.15433
HCC1_ACGTTCCAGACTCCGC-1	HCC1	Scissor+	Macrophage	Macrophage_Scissor+	Macrophage_Scissor+#HCC1	6.87979	-5.21233	0.0644887	-1.90054	-0.69673	-1.29456	-3.04904	-1.29886	-1.2618	-0.801107
HCC1_ACGTTCCAGGAGAGTA-1	HCC1	0	Macrophage	Macrophage_0	Macrophage_0#HCC1	11.0032	-0.4719	0.832678	-0.772799	-0.615242	1.6708	-0.38146	-0.024384	-2.77045	-1.01031
HCC1_ACGTTCCAGTACGTCT-1	HCC1	0	Macrophage	Macrophage_0	Macrophage_0#HCC1	8.106	-0.995611	-0.923765	-1.06864	-0.510276	0.403205	-1.84068	-1.59898	-0.206488	-1.23503
HCC1_ACGTTCCAGTAGCAAT-1	HCC1	0	Macrophage	Macrophage_0	Macrophage_0#HCC1	6.03629	-1.18981	-1.12936	-1.52114	-1.52085	-3.40067	-3.74252	-3.54012	-4.0565	-3.0445
HCC1_ACGTTCCAGTTAGTGA-1	HCC1	Scissor+	Macrophage	Macrophage_Scissor+	Macrophage_Scissor+#HCC1	8.12298	-7.67215	-0.0217312	-2.3905	0.0893365	0.179419	-2.67595	-1.02175	-0.887429	-1.30039
HCC1_ACGTTCCAGTTGTACC-1	HCC1	Scissor-	Macrophage	Macrophage_Scissor-	Macrophage_Scissor-#HCC1	7.33727	-5.67792	-0.92578	0.0333515	-0.0677691	1.3262	-2.10252	-1.75552	-1.81933	-2.97604
HCC1_ACGTTCCCAACGGCCT-1	HCC1	0	T cell	T cell_0	T cell_0#HCC1	-1.0515	3.96056	-1.88655	-1.68338	-2.21369	-0.817825	-2.20473	-2.20063	-0.42601	-2.89324
HCC1_ACGTTCCCATGCTGCG-1	HCC1	0	Macrophage	Macrophage_0	Macrophage_0#HCC1	5.46184	-3.6597	-2.81533	0.187763	-1.15111	-1.84792	-3.06142	-0.463317	-3.66292	-1.62531
HCC1_ACGTTCCGTACCAATC-1	HCC1	Scissor-	Macrophage	Macrophage_Scissor-	Macrophage_Scissor-#HCC1	7.36571	-5.5924	-0.398106	-3.56561	-2.234	-0.694857	-1.74444	-0.140889	0.769626	1.37094
HCC1_ACGTTCCGTACGACTT-1	HCC1	Scissor-	T cell	T cell_Scissor-	T cell_Scissor-#HCC1	-5.48604	2.84767	-0.46105	-0.815399	-2.4251	2.12111	-3.01186	-0.935534	-0.606666	-1.07078
HCC1_ACGTTCCGTATTTCTC-1	HCC1	Scissor-	B cell	B cell_Scissor-	B cell_Scissor-#HCC1	-3.57141	-9.65876	-2.3079	-4.12296	-3.21823	-5.17518	-7.89005	-3.86412	-4.33763	-3.87405
HCC1_ACGTTCCTCCACCCTA-1	HCC1	0	Macrophage	Macrophage_0	Macrophage_0#HCC1	9.7766	-9.31074	-1.82391	-0.956502	-0.599345	0.627081	-1.50672	-0.30081	-0.964737	-0.761018
HCC1_ACGTTCCTCGGTCACG-1	HCC1	0	Macrophage	Macrophage_0	Macrophage_0#HCC1	11.7807	-4.8572	-0.697914	-1.67936	-1.14744	1.3131	-2.87037	-0.304951	-0.718784	-0.778887
HCC1_ACGTTCCTCGTTACCC-1	HCC1	Scissor+	Macrophage	Macrophage_Scissor+	Macrophage_Scissor+#HCC1	9.84199	-7.3679	-0.479337	-1.56323	-0.601057	0.834666	-0.872076	-0.869085	-0.934319	0.38725
HCC1_ACTACGAAGCCTCACG-1	HCC1	Scissor-	Macrophage	Macrophage_Scissor-	Macrophage_Scissor-#HCC1	5.85344	-3.75125	-1.1793	-1.42599	-1.02754	1.71245	-2.54791	-0.73734	0.659326	-1.86511
HCC1_ACTACGACACGACGTC-1	HCC1	Scissor+	Macrophage	Macrophage_Scissor+	Macrophage_Scissor+#HCC1	5.67288	-8.07786	-0.52157	-2.15832	-1.7653	-1.82633	-3.16482	-0.965835	-1.81127	-1.7659
HCC1_ACTACGACAGCGTATT-1	HCC1	0	Macrophage	Macrophage_0	Macrophage_0#HCC1	6.30783	-8.76	-1.3648	-2.66304	0.53059	-0.865094	-1.7769	0.115566	2.29077	-0.999909
HCC1_ACTACGAGTGTGTCCG-1	HCC1	Scissor+	Macrophage	Macrophage_Scissor+	Macrophage_Scissor+#HCC1	9.08381	-0.606322	-2.77844	-0.469526	-0.435086	-1.20112	-1.05773	-1.34764	-1.60494	-1.38712
HCC1_ACTACGAGTGTTTCTT-1	HCC1	Scissor-	Macrophage	Macrophage_Scissor-	Macrophage_Scissor-#HCC1	0.344519	5.31629	-1.77329	-1.65074	-2.12517	0.289589	-0.872448	-0.91332	-2.47286	-2.93226
HCC1_ACTACGAGTTCCGTTC-1	HCC1	0	Hepatocyte	Hepatocyte_0	Hepatocyte_0#HCC1	-1.00136	-3.31671	-3.46801	-7.2685	-5.10223	-4.65311	-8.7484	-4.39544	-4.752	-5.85706
HCC1_ACTACGATCCCTGTTG-1	HCC1	Scissor+	T cell	T cell_Scissor+	T cell_Scissor+#HCC1	3.16184	4.37814	0.707137	4.26837	-0.0907114	4.40266	2.365	0.532625	2.24267	2.52406
HCC1_ACTACGATCGCTCCTA-1	HCC1	Scissor+	Macrophage	Macrophage_Scissor+	Macrophage_Scissor+#HCC1	6.76834	0.974277	-0.585648	-1.30901	-1.05805	0.575079	-2.48655	0.553165	-0.56966	-2.11686
HCC1_ACTATCTAGTTTCGAC-1	HCC1	Scissor-	B cell	B cell_Scissor-	B cell_Scissor-#HCC1	-4.76164	-13.3917	-2.39742	-5.26727	-3.27776	-4.7771	-7.86796	-2.96233	-4.13946	-2.30189
HCC1_ACTATCTCACTCTGCT-1	HCC1	Scissor+	T cell	T cell_Scissor+	T cell_Scissor+#HCC1	-1.69645	6.09695	1.85585	-0.953745	-1.11843	1.06981	-2.09581	-1.46183	-0.901148	-1.78361
HCC1_ACTATCTGTTGCTCGG-1	HCC1	0	Macrophage	Macrophage_0	Macrophage_0#HCC1	6.32478	0.848934	-1.69398	-0.626233	-1.1956	4.46252	-0.229292	-2.66904	-2.13389	-0.0173763
HCC1_ACTATCTTCATGACAC-1	HCC1	0	Macrophage	Macrophage_0	Macrophage_0#HCC1	0.937529	2.07012	-0.301234	-2.15867	-1.94255	-1.79819	-4.59456	-3.35823	-3.28641	-2.81543
HCC1_ACTATCTTCCCAGTGG-1	HCC1	0	T cell	T cell_0	T cell_0#HCC1	-1.37643	-0.260257	1.74947	0.296846	-1.63379	0.202191	-0.907597	-1.36959	-1.99107	-4.20089
HCC1_ACTATGGAGGACAGCT-1	HCC1	Scissor-	Fibroblast	Fibroblast_Scissor-	Fibroblast_Scissor-#HCC1	-0.107855	-7.95977	-1.27316	-4.4074	0.879996	3.92028	-2.1717	-1.81361	-1.47461	0.17445
HCC1_ACTATGGCAAGCTACT-1	HCC1	0	Macrophage	Macrophage_0	Macrophage_0#HCC1	7.82962	3.39809	-1.45466	-0.300081	-0.819193	1.125	-0.766871	-2.17765	-1.35067	-1.89059
HCC1_ACTATGGCAAGTGGGT-1	HCC1	Scissor-	Macrophage	Macrophage_Scissor-	Macrophage_Scissor-#HCC1	3.73274	-3.71833	-1.23451	-2.30527	-1.65094	-1.42691	-2.23151	-0.972606	-2.77272	-1.54439
HCC1_ACTATGGCAATAGTCC-1	HCC1	0	Macrophage	Macrophage_0	Macrophage_0#HCC1	3.47703	3.6059	-3.21227	-2.89085	-0.98535	-2.91993	-2.48119	-1.61566	-4.33991	-3.39476
HCC1_ACTATGGCATAATGAG-1	HCC1	Scissor-	Hepatocyte	Hepatocyte_Scissor-	Hepatocyte_Scissor-#HCC1	4.56573	3.71418	-4.02963	-5.90971	-4.12422	-7.53692	-9.33004	-4.66907	-5.50274	-5.64239
HCC1_ACTATGGGTGAGAGGG-1	HCC1	Scissor+	Macrophage	Macrophage_Scissor+	Macrophage_Scissor+#HCC1	6.92864	0.997543	-2.40303	-1.70528	-1.76642	-1.42905	-2.72228	-1.41003	-3.63061	-0.25774
HCC1_ACTATGGTCAAGCTTG-1	HCC1	Scissor-	Macrophage	Macrophage_Scissor-	Macrophage_Scissor-#HCC1	1.29859	-7.19862	-2.9245	-1.45504	-1.83033	2.33824	-2.26441	1.51409	0.0521674	-0.917754
HCC1_ACTATTCAGGACAGTC-1	HCC1	Scissor-	NK	NK_Scissor-	NK_Scissor-#HCC1	2.67131	5.90767	1.11557	0.370855	-1.32109	-4.2236	2.59683	-0.720512	2.88836	1.5822
HCC1_ACTATTCAGGAGGGTG-1	HCC1	0	Macrophage	Macrophage_0	Macrophage_0#HCC1	2.69087	0.194218	-1.31063	-1.53364	-1.80242	-3.39704	-3.13354	-1.9816	-1.64408	-1.23416
HCC1_ACTATTCAGGTAGCCA-1	HCC1	Scissor-	T cell	T cell_Scissor-	T cell_Scissor-#HCC1	0.917138	4.73221	2.43068	0.096357	-0.855421	0.198082	0.716315	-1.48897	-1.12494	-0.234951
HCC1_ACTATTCCAACAACAA-1	HCC1	0	Macrophage	Macrophage_0	Macrophage_0#HCC1	6.35431	-4.56826	-3.40013	-1.93482	-0.860074	0.557584	-2.63598	-0.283511	-1.38577	-1.64491
HCC1_ACTATTCGTCCAAAGG-1	HCC1	Scissor-	Macrophage	Macrophage_Scissor-	Macrophage_Scissor-#HCC1	7.92366	-3.3985	-1.8645	-0.364663	0.49932	-2.79306	-2.43215	-1.96464	-2.65756	-1.71029
HCC1_ACTATTCTCGGTCACG-1	HCC1	Scissor-	NK	NK_Scissor-	NK_Scissor-#HCC1	-3.58713	-1.72978	2.20138	4.96768	10.8308	-2.8772	-0.526053	2.68169	-3.3151	-2.66671
HCC1_ACTATTCTCTCCCTAG-1	HCC1	0	Macrophage	Macrophage_0	Macrophage_0#HCC1	1.48235	4.16771	-0.985239	-0.3316	-1.32284	-0.0226729	-1.3744	-2.88135	-4.0422	-2.2583
HCC1_ACTCCCAAGAAAGTCT-1	HCC1	Scissor-	Hepatocyte	Hepatocyte_Scissor-	Hepatocyte_Scissor-#HCC1	4.97579	5.43858	-4.11859	-6.16191	-3.56615	-4.59707	-6.02652	-3.06537	-4.40014	-3.98091
HCC1_ACTCCCAAGCCTCAGC-1	HCC1	0	Macrophage	Macrophage_0	Macrophage_0#HCC1	7.97279	-3.20837	-1.25498	-1.27736	-1.37848	-0.310661	-1.75961	-1.59964	-2.34411	-0.860203
HCC1_ACTCCCAGTAAGAACT-1	HCC1	Scissor+	T cell	T cell_Scissor+	T cell_Scissor+#HCC1	0.0651641	5.45056	-1.22393	-2.83423	-2.75451	-0.681698	-2.55324	-2.48677	-0.894544	0.390963
HCC1_ACTCCCAGTCCTGGTG-1	HCC1	0	T cell	T cell_0	T cell_0#HCC1	-1.01717	6.87071	-1.17256	-1.17815	-0.925307	-0.0445812	-1.1364	-2.22426	-1.00597	-0.102371
HCC1_ACTCCCAGTGAGTTTC-1	HCC1	Scissor+	NK	NK_Scissor+	NK_Scissor+#HCC1	3.71532	4.95187	0.302324	-0.255452	-1.23928	3.94115	1.02122	0.57706	0.490294	2.22522
HCC1_ACTCCCAGTGATTAGA-1	HCC1	0	NK	NK_0	NK_0#HCC1	-1.66146	5.98809	-1.56706	-1.51434	-1.17763	-0.862205	-4.29252	-1.24626	-0.861157	-2.31199
HCC1_ACTCCCATCCAACACA-1	HCC1	0	Macrophage	Macrophage_0	Macrophage_0#HCC1	6.92109	-3.75026	-1.56649	-0.533809	-1.11615	-2.9677	-2.37612	-0.810218	-2.55037	0.117349
HCC1_ACTCCCATCCCAGCGA-1	HCC1	Scissor-	T cell	T cell_Scissor-	T cell_Scissor-#HCC1	0.88455	2.04502	0.367296	-1.51503	-1.50576	-1.6329	-3.25633	0.0241288	0.195376	1.31568
HCC1_ACTCTCGAGCGGATCA-1	HCC1	Scissor-	T cell	T cell_Scissor-	T cell_Scissor-#HCC1	-1.75253	4.35778	-0.826133	-1.67361	-1.40406	-0.350012	0.293505	-0.823613	-0.116247	-1.36847
HCC1_ACTCTCGAGCTGTTCA-1	HCC1	0	Macrophage	Macrophage_0	Macrophage_0#HCC1	2.02326	-3.23787	0.0951375	-3.00721	-1.31159	4.78838	-2.42976	-1.2141	0.0139074	-1.48052
HCC1_ACTCTCGAGGTCGTGA-1	HCC1	0	Fibroblast	Fibroblast_0	Fibroblast_0#HCC1	1.56058	1.56755	-1.41852	-4.18758	0.568093	-1.60273	-2.28243	-1.4524	-2.70469	-0.764376
HCC1_ACTCTCGCAAATACAG-1	HCC1	Scissor-	Fibroblast	Fibroblast_Scissor-	Fibroblast_Scissor-#HCC1	-0.329498	-0.333034	-0.976585	-2.898	-0.124591	0.920604	-3.30802	-1.3735	0.0559374	-2.12262
HCC1_ACTCTCGCATGGGTTT-1	HCC1	0	Macrophage	Macrophage_0	Macrophage_0#HCC1	7.98802	-8.81581	-3.48127	-2.73916	0.843004	0.281435	-4.76803	-0.867888	-0.432448	-3.19893
HCC1_ACTCTCGGTACTAGCT-1	HCC1	0	T cell	T cell_0	T cell_0#HCC1	2.41326	6.84724	2.2701	2.31252	-0.551907	4.30952	1.60356	-0.264694	0.781374	2.12855
HCC1_ACTCTCGGTACTGCCG-1	HCC1	0	Macrophage	Macrophage_0	Macrophage_0#HCC1	9.47055	1.39826	-1.69619	-0.43347	-0.394383	-2.44098	-1.49299	-2.67773	-2.88359	-0.0593168
HCC1_ACTCTCGGTGACAACG-1	HCC1	0	Macrophage	Macrophage_0	Macrophage_0#HCC1	6.29133	-6.15395	-0.418336	-1.20847	-1.72462	-1.60752	-2.90299	-0.443732	0.577183	0.119251
HCC1_ACTCTCGGTGGGCTTC-1	HCC1	0	Macrophage	Macrophage_0	Macrophage_0#HCC1	4.16772	-0.135366	-1.08393	-1.60968	-0.585785	-1.25404	-2.28808	-0.0610675	-1.9521	-2.84455
HCC1_ACTCTCGGTTCGAGCC-1	HCC1	Scissor-	T cell	T cell_Scissor-	T cell_Scissor-#HCC1	1.01505	4.19764	-0.30761	-1.27837	-2.38872	-1.54134	-2.55786	-2.29373	-1.38749	-1.99875
HCC1_ACTCTCGTCACTGGGC-1	HCC1	Scissor-	Macrophage	Macrophage_Scissor-	Macrophage_Scissor-#HCC1	9.31001	-5.0373	-2.02157	-1.19411	-1.85082	-3.05364	-1.08211	-1.01925	0.581809	-0.624467
HCC1_ACTCTCGTCGACCATA-1	HCC1	0	Macrophage	Macrophage_0	Macrophage_0#HCC1	4.89625	-5.56564	-0.61614	-1.58797	-1.10079	-1.439	-4.45289	-3.42049	-1.47278	-1.24695
HCC1_ACTCTCGTCGGTAACT-1	HCC1	0	Macrophage	Macrophage_0	Macrophage_0#HCC1	2.15241	-7.80904	-1.54277	-3.03936	-2.82602	0.804642	-3.0057	0.0641585	-0.88681	-2.11252
HCC1_ACTGATGGTGAGTTGG-1	HCC1	Scissor+	Macrophage	Macrophage_Scissor+	Macrophage_Scissor+#HCC1	2.25664	-12.2774	-4.18522	-4.93722	-3.28388	-6.12754	-8.40919	-3.54005	-4.3804	-4.6268
HCC1_ACTGATGTCTAGTGTG-1	HCC1	Scissor+	Macrophage	Macrophage_Scissor+	Macrophage_Scissor+#HCC1	6.52262	-9.21834	-1.29637	-2.76273	-0.905818	-0.727752	-3.05207	-1.43507	-2.2	-0.246898
HCC1_ACTGATGTCTATACGG-1	HCC1	Scissor-	T cell	T cell_Scissor-	T cell_Scissor-#HCC1	-3.9612	-0.37828	0.651894	-1.87835	-1.4818	-2.89021	-3.69091	-2.89657	0.220577	-2.20389
HCC1_ACTGATGTCTGAACGT-1	HCC1	Scissor-	Macrophage	Macrophage_Scissor-	Macrophage_Scissor-#HCC1	6.87746	1.87314	-1.40188	-0.550727	-0.699545	3.30477	-2.93778	-0.542421	-2.77855	-3.39983
HCC1_ACTGCAAAGCCATATC-1	HCC1	0	Macrophage	Macrophage_0	Macrophage_0#HCC1	7.08611	5.90949	-0.275685	-1.00654	-1.53137	-0.362294	-0.822656	-1.35504	-0.99287	-1.45184
HCC1_ACTGCAAAGGGTGGGA-1	HCC1	Scissor+	Macrophage	Macrophage_Scissor+	Macrophage_Scissor+#HCC1	4.40023	-7.66502	0.159452	-2.3076	0.461449	-0.53109	-3.60326	-3.40024	-0.290137	1.3959
HCC1_ACTGCAAAGTATTCCG-1	HCC1	0	T cell	T cell_0	T cell_0#HCC1	4.24937	4.76678	2.24246	0.0138825	-1.02175	3.09748	0.726141	-0.491654	3.11987	0.660399
HCC1_ACTGCAAGTACTCGAT-1	HCC1	0	Macrophage	Macrophage_0	Macrophage_0#HCC1	6.40037	3.57778	-2.44104	-1.57543	-0.514512	2.85833	-3.6407	-0.917269	-3.99563	-2.14088
HCC1_ACTGCAAGTCGTGATT-1	HCC1	Scissor-	T cell	T cell_Scissor-	T cell_Scissor-#HCC1	2.60636	2.81075	0.691868	-0.334963	-2.09586	-2.01391	-2.45046	-2.9716	-0.33148	-1.87489
HCC1_ACTGCAAGTTGAAGTA-1	HCC1	0	Macrophage	Macrophage_0	Macrophage_0#HCC1	9.11718	-5.34764	-1.37936	-2.78361	-1.12313	-1.22996	-2.93374	-1.19712	-0.536456	-2.32967
HCC1_ACTGCAATCTCTGCCA-1	HCC1	Scissor+	Hepatocyte	Hepatocyte_Scissor+	Hepatocyte_Scissor+#HCC1	-0.0435107	0.60765	-3.64627	-5.87063	-3.54278	-2.18259	-7.29852	-3.43709	-4.11496	-4.91884
HCC1_ACTGCAATCTGGGCGT-1	HCC1	0	Macrophage	Macrophage_0	Macrophage_0#HCC1	3.65184	-6.59281	0.376478	-1.38347	-2.1301	-0.986527	-6.36735	-1.83846	-2.77105	-2.34854
HCC1_ACTGTCCAGATCGCCC-1	HCC1	Scissor-	Macrophage	Macrophage_Scissor-	Macrophage_Scissor-#HCC1	7.7511	-4.50411	-0.892313	-1.56844	-1.42291	-2.06328	-0.401415	0.10359	0.413907	1.25676
HCC1_ACTGTCCAGGCTAGCA-1	HCC1	Scissor+	T cell	T cell_Scissor+	T cell_Scissor+#HCC1	1.84554	0.621864	2.41344	0.720291	-1.52557	4.92085	0.53541	1.87539	1.57376	1.40246
HCC1_ACTGTCCCACACGCCA-1	HCC1	Scissor+	T cell	T cell_Scissor+	T cell_Scissor+#HCC1	2.02691	4.10395	1.30618	1.56252	-2.20747	1.79281	-0.192572	-1.66722	-0.635958	1.42818
HCC1_ACTGTCCCAGACCTGC-1	HCC1	Scissor-	Macrophage	Macrophage_Scissor-	Macrophage_Scissor-#HCC1	2.06411	2.72833	-1.40342	-2.10584	-1.55433	3.21127	-2.89077	0.283934	-1.62013	-3.43831
HCC1_ACTGTCCCAGCTGAGA-1	HCC1	0	Macrophage	Macrophage_0	Macrophage_0#HCC1	8.20616	-5.56135	-2.38928	-2.16264	0.190983	2.91711	-3.29212	0.127273	1.78842	-0.514306
HCC1_ACTGTCCGTAGTCGTT-1	HCC1	0	T cell	T cell_0	T cell_0#HCC1	-1.90875	2.6017	-1.00612	-2.24633	1.73989	-3.28739	-2.46689	-1.84206	-2.11185	1.13938
HCC1_ACTGTCCGTCAAAGTA-1	HCC1	0	Macrophage	Macrophage_0	Macrophage_0#HCC1	5.74295	1.86363	-1.92221	-0.418099	0.207303	3.14592	-1.3708	-1.28036	-1.05864	-1.05303
HCC1_ACTGTCCTCACACGAT-1	HCC1	0	Hepatocyte	Hepatocyte_0	Hepatocyte_0#HCC1	7.2478	7.88051	-5.19088	-5.73867	-3.28804	-3.93794	-5.32878	-4.22006	-4.31622	-3.7785
HCC1_ACTGTCCTCGATTGGT-1	HCC1	0	Macrophage	Macrophage_0	Macrophage_0#HCC1	8.44051	-3.64961	-0.311579	-2.02064	0.398346	2.1593	-4.14883	-0.491261	-0.930529	-1.6552
HCC1_ACTGTCCTCTACTGAG-1	HCC1	0	Macrophage	Macrophage_0	Macrophage_0#HCC1	9.0931	-3.95643	-0.336582	-0.815739	-1.77508	-3.24842	-1.3263	-1.25078	1.12882	-1.51309
HCC1_ACTGTCCTCTCGAGTA-1	HCC1	Scissor-	Macrophage	Macrophage_Scissor-	Macrophage_Scissor-#HCC1	4.91313	-4.18179	-1.38444	-2.43758	-2.01016	-2.45004	-1.77119	-3.00661	-0.735006	-3.31651
HCC1_ACTGTCCTCTTCGTGC-1	HCC1	0	NK	NK_0	NK_0#HCC1	-5.76306	-7.77105	4.59582	0.643839	1.53435	-5.8543	-3.97995	-2.45714	-2.72562	-1.3606
HCC1_ACTGTGAAGTACAACA-1	HCC1	0	Macrophage	Macrophage_0	Macrophage_0#HCC1	6.92068	-2.50474	-1.95341	-0.714566	-1.40611	3.99528	-1.26156	-2.34368	-3.24808	-3.13949
HCC1_ACTGTGACAATGTGGG-1	HCC1	0	Macrophage	Macrophage_0	Macrophage_0#HCC1	8.911	-1.3778	-2.57522	-0.695641	-1.16693	-3.05758	-1.71536	-1.21923	-0.826928	-1.09873
HCC1_ACTGTGACACTCCCTA-1	HCC1	0	T cell	T cell_0	T cell_0#HCC1	0.861473	0.177308	-0.622213	-1.14678	-2.56963	2.43306	-1.54949	-1.86705	0.390609	-0.649996
HCC1_ACTGTGACATCTCATT-1	HCC1	0	Macrophage	Macrophage_0	Macrophage_0#HCC1	7.55662	-5.26405	-1.38615	-0.364165	-0.0210821	0.369368	-3.39265	0.939444	-1.90127	-2.61955
HCC1_ACTGTGACATTCTGTT-1	HCC1	0	Macrophage	Macrophage_0	Macrophage_0#HCC1	10.8347	-4.99719	-0.155461	-0.354012	-0.151987	0.470666	0.155976	-1.21145	-0.897283	-0.318203
HCC1_ACTGTGAGTCTGTGCG-1	HCC1	0	Macrophage	Macrophage_0	Macrophage_0#HCC1	3.42433	4.17854	-0.945138	-2.48867	-1.87592	-0.87818	-4.40752	-2.50821	-3.02307	-2.2887
HCC1_ACTGTGAGTGGAGAAA-1	HCC1	Scissor+	Macrophage	Macrophage_Scissor+	Macrophage_Scissor+#HCC1	9.43314	-7.4438	-0.826045	-1.52834	0.406997	0.514621	-2.83936	-0.750833	-2.27131	-0.373873
HCC1_ACTGTGAGTTCAGCGC-1	HCC1	0	Macrophage	Macrophage_0	Macrophage_0#HCC1	8.48301	2.58515	-2.47843	-1.20224	1.33703	-1.1304	-3.41978	-1.83496	-1.179	-2.29176
HCC1_ACTGTGATCAAGCGTT-1	HCC1	0	Macrophage	Macrophage_0	Macrophage_0#HCC1	5.99222	-7.5432	-0.978897	-1.17897	-2.60599	0.603515	-3.07098	-1.51462	-1.12264	-2.34224
HCC1_ACTGTGATCCGCAAAT-1	HCC1	0	Macrophage	Macrophage_0	Macrophage_0#HCC1	10.1254	-4.31634	-2.04888	-0.988704	-1.33864	-1.02124	-0.116302	-1.49275	-2.17323	-0.0359705
HCC1_ACTGTGATCGGCATAT-1	HCC1	Scissor-	T cell	T cell_Scissor-	T cell_Scissor-#HCC1	-0.514865	5.55525	0.679748	-0.468306	-2.0355	1.16224	1.25303	-0.793274	2.06742	-2.57694
HCC1_ACTGTGATCGGCTGAC-1	HCC1	Scissor-	Macrophage	Macrophage_Scissor-	Macrophage_Scissor-#HCC1	5.61635	0.547026	-0.915856	0.327927	-0.487497	-0.0137998	-1.28173	-1.38916	-1.31653	-2.4839
HCC1_ACTGTGATCGTTCCTG-1	HCC1	0	Macrophage	Macrophage_0	Macrophage_0#HCC1	2.40042	1.18454	-3.53184	-4.10484	-2.79536	-2.97195	-3.607	-3.54479	-2.12627	-2.44929
HCC1_ACTTAGGAGTAGGAAG-1	HCC1	0	T cell	T cell_0	T cell_0#HCC1	1.6377	0.389894	0.845031	1.57946	-1.631	2.46628	-0.130956	-1.65885	0.259483	0.779514
HCC1_ACTTAGGAGTATTCCG-1	HCC1	Scissor-	Macrophage	Macrophage_Scissor-	Macrophage_Scissor-#HCC1	5.02909	2.02663	-0.336015	1.01497	-1.06766	4.41621	0.610183	-2.27561	-1.4615	-1.38686
HCC1_ACTTAGGCAACCGGAA-1	HCC1	Scissor+	NK	NK_Scissor+	NK_Scissor+#HCC1	-2.38334	5.38787	-0.490515	-2.94091	-2.25379	-3.28483	-6.47733	-3.96943	-1.95135	-4.05408
HCC1_ACTTAGGCAACTGATC-1	HCC1	0	T cell	T cell_0	T cell_0#HCC1	1.62363	2.276	-1.89561	0.763828	-1.17229	-0.38791	-2.69327	-1.67692	0.635102	-1.86131
HCC1_ACTTAGGCACGCTTAA-1	HCC1	0	Macrophage	Macrophage_0	Macrophage_0#HCC1	6.13813	-7.68471	0.735725	-3.03013	-1.19842	0.824318	-2.97055	-1.12164	0.662822	-0.754779
HCC1_ACTTAGGGTACAGCGA-1	HCC1	Scissor-	Macrophage	Macrophage_Scissor-	Macrophage_Scissor-#HCC1	4.71358	0.599566	-2.10258	-1.76289	-2.41683	-1.02546	-1.60292	-0.477125	-1.44108	-1.94252
HCC1_ACTTAGGGTGAGGATC-1	HCC1	Scissor-	Macrophage	Macrophage_Scissor-	Macrophage_Scissor-#HCC1	6.09514	2.88637	-2.22281	-1.31911	-1.37907	-0.736857	-1.57872	-0.653078	-2.02017	-3.8208
HCC1_ACTTATCAGTGCCCGT-1	HCC1	Scissor-	Macrophage	Macrophage_Scissor-	Macrophage_Scissor-#HCC1	5.25032	-12.4799	1.75942	-1.60454	-1.02094	0.576261	-2.52595	0.745262	-1.10629	-1.62718
HCC1_ACTTATCCACCCTTAC-1	HCC1	0	Macrophage	Macrophage_0	Macrophage_0#HCC1	8.01234	-6.08973	-1.60284	-0.657771	0.0806035	-0.108806	-1.25594	-0.675115	-0.681107	-0.823697
HCC1_ACTTATCCATCGAACT-1	HCC1	Scissor+	Macrophage	Macrophage_Scissor+	Macrophage_Scissor+#HCC1	8.30938	-7.81597	-1.22948	-0.620027	-0.130967	1.36921	-1.59819	0.331984	-1.33032	-1.29331
HCC1_ACTTATCTCGGCCAAC-1	HCC1	0	Macrophage	Macrophage_0	Macrophage_0#HCC1	6.6358	-5.00177	-1.8764	-1.68874	-1.94659	0.825066	-4.51686	-1.19753	-2.39245	-0.829928
HCC1_ACTTATCTCGGTAACT-1	HCC1	0	Macrophage	Macrophage_0	Macrophage_0#HCC1	9.13847	-0.121372	-0.903442	-1.03952	-0.786402	0.787335	-1.90427	0.0656223	-1.80356	-2.3537
HCC1_ACTTATCTCTTAGCCC-1	HCC1	Scissor+	NK	NK_Scissor+	NK_Scissor+#HCC1	2.50992	5.23941	0.537497	-0.38177	-1.16354	2.29817	1.306	-0.492676	2.1872	2.54739
HCC1_ACTTCCGCACGCCACA-1	HCC1	Scissor-	Macrophage	Macrophage_Scissor-	Macrophage_Scissor-#HCC1	2.90752	-10.4387	-0.143607	-2.45918	-1.68732	3.99929	-2.88015	0.719158	0.628818	-3.08568
HCC1_ACTTCCGCACTCAGAT-1	HCC1	Scissor-	Macrophage	Macrophage_Scissor-	Macrophage_Scissor-#HCC1	7.86946	4.46757	-2.18231	-2.53282	-1.18498	-1.23791	-0.504141	0.286633	-1.64101	-1.67865
HCC1_ACTTCCGCAGCGACAA-1	HCC1	Scissor-	Macrophage	Macrophage_Scissor-	Macrophage_Scissor-#HCC1	9.36261	-4.09335	-3.07764	-0.923951	-0.728456	-2.96423	-3.44663	-2.63143	-2.69674	-2.37938
HCC1_ACTTCCGGTTTCGTTT-1	HCC1	Scissor-	Macrophage	Macrophage_Scissor-	Macrophage_Scissor-#HCC1	7.89843	-6.48535	-1.91252	-2.16137	-2.13207	0.477148	-1.1701	-0.799958	-0.666718	-1.16098
HCC1_ACTTCCGTCACCGACG-1	HCC1	0	Macrophage	Macrophage_0	Macrophage_0#HCC1	10.2392	-7.85115	-0.828596	-0.904829	0.998766	0.518661	-2.21985	-0.713423	-1.85594	-0.948733
HCC1_ACTTCCGTCCATTTCA-1	HCC1	0	Macrophage	Macrophage_0	Macrophage_0#HCC1	9.07275	-0.754271	-0.426665	-0.889832	-0.510295	6.23419	-2.41336	-1.76254	-2.9554	-0.951911
HCC1_ACTTCCGTCCTTCTTC-1	HCC1	Scissor-	T cell	T cell_Scissor-	T cell_Scissor-#HCC1	-0.905507	1.81997	0.00707693	-1.35861	-3.22006	-3.00987	-1.59535	-2.69422	-0.454921	-3.48616
HCC1_ACTTCGCAGAGATTCA-1	HCC1	Scissor-	Fibroblast	Fibroblast_Scissor-	Fibroblast_Scissor-#HCC1	4.86735	-1.08156	-0.697838	-3.40582	2.35227	-1.5021	-0.632772	-2.07122	-3.09388	-1.33341
HCC1_ACTTCGCAGCAATAGT-1	HCC1	Scissor-	B cell	B cell_Scissor-	B cell_Scissor-#HCC1	-5.32638	-18.0237	-1.98238	-4.71114	-3.9039	-4.74293	-7.83069	-3.14824	-5.33112	-3.45258
HCC1_ACTTCGCAGCTGACAG-1	HCC1	0	T cell	T cell_0	T cell_0#HCC1	-4.39482	-2.60949	-0.252508	-1.81044	-1.90591	-2.2226	-2.449	-0.6742	1.2725	0.198701
HCC1_ACTTCGCAGGTAGTAT-1	HCC1	Scissor-	T cell	T cell_Scissor-	T cell_Scissor-#HCC1	0.33469	0.481376	0.517747	0.647107	-1.9813	2.95185	1.10641	-0.766978	0.0875264	-3.11453
HCC1_ACTTCGCCAACCACGC-1	HCC1	Scissor-	Fibroblast	Fibroblast_Scissor-	Fibroblast_Scissor-#HCC1	1.48062	4.00308	-0.0483802	-2.2994	0.910451	-0.530576	-2.38752	-1.5176	1.92697	0.378866
HCC1_ACTTCGCCAGAAGCGT-1	HCC1	Scissor-	T cell	T cell_Scissor-	T cell_Scissor-#HCC1	3.17616	0.543555	0.416956	-2.04272	-2.10889	-2.94117	-2.41075	-1.48475	0.338869	1.4312
HCC1_ACTTCGCCAGGACGAT-1	HCC1	Scissor-	T cell	T cell_Scissor-	T cell_Scissor-#HCC1	1.5932	5.36856	0.335171	-1.40804	-2.23107	-2.25186	-0.817171	-2.09973	-1.23003	-1.78729
HCC1_ACTTCGCCATGGATCT-1	HCC1	Scissor+	Macrophage	Macrophage_Scissor+	Macrophage_Scissor+#HCC1	8.3513	-6.47147	-0.977223	-0.21462	-0.927745	-2.14214	-1.18139	-0.613882	-1.62576	-2.06022
HCC1_ACTTCGCCATTGTGCA-1	HCC1	Scissor+	Macrophage	Macrophage_Scissor+	Macrophage_Scissor+#HCC1	2.55375	1.30155	0.352713	-2.88181	-2.5066	2.41736	-2.20722	-0.775985	-1.55749	-0.658634
HCC1_ACTTCGCGTTCTCTAT-1	HCC1	0	T cell	T cell_0	T cell_0#HCC1	0.122217	2.0468	1.41904	-2.10191	-2.42432	-1.72208	-2.68784	-1.88938	-2.37037	-3.18895
HCC1_ACTTCGCTCAGCGGAA-1	HCC1	Scissor-	Macrophage	Macrophage_Scissor-	Macrophage_Scissor-#HCC1	6.74003	0.388696	-0.426127	-2.65911	-1.19545	-3.19513	-2.87515	-3.70176	-4.11533	-2.18949
HCC1_ACTTCGCTCCTCTCTT-1	HCC1	Scissor-	T cell	T cell_Scissor-	T cell_Scissor-#HCC1	-1.8401	-2.34379	-0.841369	0.3169	-3.12246	-2.13315	-2.51631	-0.970807	2.04954	1.60518
HCC1_ACTTCGCTCGCCTCTA-1	HCC1	Scissor+	Macrophage	Macrophage_Scissor+	Macrophage_Scissor+#HCC1	7.54367	3.12561	-1.87455	-1.20248	-0.41488	-2.07768	-2.70533	-1.77462	-3.91882	-1.88947
HCC1_ACTTCGCTCTAACACG-1	HCC1	0	T cell	T cell_0	T cell_0#HCC1	-1.38001	1.60391	0.70181	-0.64776	-2.01486	-2.42829	-2.56952	-3.57963	-2.15903	0.307552
HCC1_ACTTTCAGTAACAAGT-1	HCC1	Scissor-	T cell	T cell_Scissor-	T cell_Scissor-#HCC1	0.505445	-0.0937497	-1.51582	3.66598	-0.749895	-2.51003	0.589509	-0.33324	-1.38055	0.372742
HCC1_ACTTTCAGTGGCTGAA-1	HCC1	0	T cell	T cell_0	T cell_0#HCC1	-1.88841	1.22225	-0.0761144	-0.686924	-1.61179	3.88636	-2.68373	-1.30309	-0.509012	-1.49282
HCC1_ACTTTCAGTTCGTGCG-1	HCC1	0	Macrophage	Macrophage_0	Macrophage_0#HCC1	1.5489	1.44872	-1.25065	-3.20473	-2.82497	-0.410017	-4.44098	-2.38828	-1.26689	-1.18808
HCC1_ACTTTCATCAAGTAAG-1	HCC1	0	Macrophage	Macrophage_0	Macrophage_0#HCC1	6.78059	2.15748	-1.96943	1.07312	-0.338533	2.40052	-0.0401691	-1.14575	-2.60608	-1.75155
HCC1_ACTTTCATCAGTGATC-1	HCC1	0	Macrophage	Macrophage_0	Macrophage_0#HCC1	1.90754	6.32895	-3.15235	-1.29909	-1.06927	3.50872	-2.77334	-1.45525	-2.08061	-0.542162
HCC1_ACTTTGTAGATCCTAC-1	HCC1	Scissor+	Macrophage	Macrophage_Scissor+	Macrophage_Scissor+#HCC1	8.63089	-7.65308	-1.14761	-1.75927	-1.8872	-0.179031	-3.3989	-1.45846	-0.930967	-0.326803
HCC1_ACTTTGTAGGTTCCGC-1	HCC1	0	NK	NK_0	NK_0#HCC1	0.54798	0.751126	0.556303	-1.45224	-2.11402	-1.18093	-2.51991	-1.71583	-0.641545	-2.37525
HCC1_ACTTTGTGTCGGTACC-1	HCC1	0	Macrophage	Macrophage_0	Macrophage_0#HCC1	7.16852	-2.70976	-0.717274	-1.58037	-0.0442895	1.2461	-0.580269	-1.38578	-1.97779	-0.451915
HCC1_ACTTTGTTCAAGTGGG-1	HCC1	0	Macrophage	Macrophage_0	Macrophage_0#HCC1	3.20707	-3.48332	-1.33786	-2.07424	-2.28794	3.39691	-5.36368	0.00660496	-3.60748	-3.63603
HCC1_ACTTTGTTCAGGTGTT-1	HCC1	0	Macrophage	Macrophage_0	Macrophage_0#HCC1	9.92793	0.0634502	-2.03627	-1.64871	-1.09162	-0.571056	-1.86715	-1.99224	-3.16301	-1.92038
HCC1_ACTTTGTTCGGATAAA-1	HCC1	0	Macrophage	Macrophage_0	Macrophage_0#HCC1	5.53328	-5.09604	-0.231908	-0.690067	-1.07475	3.94353	-1.73205	-1.91323	-2.21667	-1.22823
HCC1_ACTTTGTTCTCGCTCA-1	HCC1	Scissor+	Macrophage	Macrophage_Scissor+	Macrophage_Scissor+#HCC1	8.19931	-7.40059	-0.867888	-1.32048	-0.292633	3.31767	-1.03132	0.42248	-2.01985	0.17024
HCC1_AGAAATGAGCTCTGTA-1	HCC1	Scissor+	Macrophage	Macrophage_Scissor+	Macrophage_Scissor+#HCC1	11.6128	-8.4723	-1.06581	-0.145015	-0.35776	-1.88309	-2.2652	-2.2324	-3.0736	-2.15838
HCC1_AGAAATGAGTGCCAGA-1	HCC1	Scissor+	Macrophage	Macrophage_Scissor+	Macrophage_Scissor+#HCC1	4.06595	-9.34709	1.20645	-3.0101	0.0133718	-0.825268	-2.60094	-2.46328	0.751981	-1.54757
HCC1_AGAAATGCACACCTGG-1	HCC1	Scissor+	Macrophage	Macrophage_Scissor+	Macrophage_Scissor+#HCC1	7.61545	-5.52522	-0.408052	-2.3881	-1.03641	-0.715974	-2.27515	-1.48633	0.923213	0.13356
HCC1_AGAAATGCACAGTGTT-1	HCC1	0	B cell	B cell_0	B cell_0#HCC1	-3.03179	7.49801	-1.42089	-3.66455	-3.45884	-1.07172	-4.63609	-1.05894	-2.0026	-4.02442
HCC1_AGAAATGTCGCGTGCA-1	HCC1	0	T cell	T cell_0	T cell_0#HCC1	-0.474399	8.3013	-0.354733	-2.39316	-2.86636	-4.72941	-3.20117	-0.556448	-0.528891	-1.10189
HCC1_AGAACAAAGGGTTGCA-1	HCC1	Scissor-	Macrophage	Macrophage_Scissor-	Macrophage_Scissor-#HCC1	5.72914	0.172935	-1.03068	-1.04674	0.472497	-2.34482	-2.34144	-1.1455	-1.92892	-2.36415
HCC1_AGAACAAAGGTCCAGA-1	HCC1	Scissor+	Macrophage	Macrophage_Scissor+	Macrophage_Scissor+#HCC1	3.48676	-7.48203	-0.438137	-1.74484	-2.18054	0.875289	-3.26844	-1.63292	-2.32409	0.936358
HCC1_AGAACAACAACTGGTT-1	HCC1	Scissor-	Macrophage	Macrophage_Scissor-	Macrophage_Scissor-#HCC1	10.2379	0.0284814	-0.436866	-0.321155	-0.924022	-0.81556	-0.962204	-2.72503	-2.98225	-0.684758
HCC1_AGAACAACATACACCA-1	HCC1	Scissor+	T cell	T cell_Scissor+	T cell_Scissor+#HCC1	-0.952543	3.52794	-1.3426	1.20162	-2.54955	-1.27663	-3.12007	-2.05636	-1.09956	-3.26663
HCC1_AGAACAAGTTCCTAGA-1	HCC1	0	T cell	T cell_0	T cell_0#HCC1	-0.476266	4.62771	-0.534138	-1.42638	-1.56701	-0.458841	-0.889023	-2.35635	-1.87578	-0.77528
HCC1_AGAACAAGTTGGTAGG-1	HCC1	0	Macrophage	Macrophage_0	Macrophage_0#HCC1	3.73524	4.42097	-1.18299	-0.240991	-1.38576	2.0555	-2.76051	-0.957948	-2.61489	-1.32927
HCC1_AGAACAATCGCAACAT-1	HCC1	Scissor-	T cell	T cell_Scissor-	T cell_Scissor-#HCC1	0.265788	4.30423	0.131344	-0.267113	-2.45057	-2.31037	-0.0801568	-1.91348	-0.566828	-1.21382
HCC1_AGAACAATCGCTAATG-1	HCC1	0	Macrophage	Macrophage_0	Macrophage_0#HCC1	8.75941	-2.86876	-1.63461	-1.60864	-1.17457	-0.190377	-2.22283	-1.67147	-1.71198	-0.189046
HCC1_AGAACCTAGAATAGTC-1	HCC1	0	T cell	T cell_0	T cell_0#HCC1	-1.33075	6.22663	2.23555	3.73582	-0.39224	0.121103	-0.794471	-0.460828	2.93322	0.435111
HCC1_AGAACCTAGACGTCCC-1	HCC1	Scissor+	T cell	T cell_Scissor+	T cell_Scissor+#HCC1	0.547927	1.19755	1.67024	1.83678	-0.91593	4.54575	0.584535	-0.850868	-0.326678	3.76225
HCC1_AGAACCTAGCAGTAAT-1	HCC1	0	Macrophage	Macrophage_0	Macrophage_0#HCC1	7.72658	-11.4342	0.302878	-2.58107	-0.672566	-0.969478	-4.78842	-1.24602	-1.64926	1.07889
HCC1_AGAACCTAGTTAGAAC-1	HCC1	Scissor+	Macrophage	Macrophage_Scissor+	Macrophage_Scissor+#HCC1	2.56016	5.49459	-2.62059	-1.20615	-1.3993	-0.520251	-1.89162	-4.14855	-2.72867	-1.7752
HCC1_AGAACCTGTATCGCAT-1	HCC1	0	Macrophage	Macrophage_0	Macrophage_0#HCC1	6.65531	-1.12106	0.921586	3.04373	0.174263	3.14466	1.90414	-0.156846	0.719088	1.20153
HCC1_AGAACCTGTGGTAATA-1	HCC1	Scissor+	Macrophage	Macrophage_Scissor+	Macrophage_Scissor+#HCC1	8.38585	-6.62523	-0.573835	-1.18568	-0.354735	0.398646	-1.31173	-0.176819	-1.15098	-2.14458
HCC1_AGAACCTGTTCTGAGT-1	HCC1	Scissor+	Macrophage	Macrophage_Scissor+	Macrophage_Scissor+#HCC1	9.15105	-5.98164	-1.53916	-0.771178	-0.048812	-1.03766	-2.50982	-0.501042	-0.240764	-1.24763
HCC1_AGAACCTTCACCATCC-1	HCC1	Scissor+	Macrophage	Macrophage_Scissor+	Macrophage_Scissor+#HCC1	6.76469	-7.1978	-0.851786	-2.85827	-1.09605	2.87303	0.394202	1.15686	0.200391	-0.778373
HCC1_AGAACCTTCCATCACC-1	HCC1	0	Hepatocyte	Hepatocyte_0	Hepatocyte_0#HCC1	6.42686	10.8175	-4.34862	-6.40956	-4.15161	-4.90115	-6.22829	-3.36092	-4.36967	-4.4227
HCC1_AGAACCTTCGAAGGAC-1	HCC1	0	NK	NK_0	NK_0#HCC1	-1.26952	-0.258207	0.747516	1.75157	-0.77176	3.66687	3.8924	2.13513	2.30484	-1.14919
HCC1_AGAACCTTCTGTCTCG-1	HCC1	0	T cell	T cell_0	T cell_0#HCC1	-0.490432	1.36704	-1.46809	-1.06474	0.502155	-2.68303	-3.7405	-1.21535	-0.526964	0.724925
HCC1_AGAAGCGAGCTGAAGC-1	HCC1	0	T cell	T cell_0	T cell_0#HCC1	-0.542031	2.7843	0.278497	-1.40382	-1.91317	0.385827	-2.62725	-1.10993	-0.300737	-1.30953
HCC1_AGAAGCGCAAACTAGA-1	HCC1	0	Macrophage	Macrophage_0	Macrophage_0#HCC1	8.09631	-5.39572	-1.63239	-1.44343	1.15897	3.51755	-3.11127	0.136665	-0.847558	-3.3562
HCC1_AGAAGCGCAACCGGAA-1	HCC1	Scissor-	Fibroblast	Fibroblast_Scissor-	Fibroblast_Scissor-#HCC1	-1.06006	1.35917	-2.46454	-3.02048	1.39915	0.597694	-2.42687	-0.783226	-2.43592	-1.06447
HCC1_AGAAGCGCAGGATCTT-1	HCC1	Scissor-	T cell	T cell_Scissor-	T cell_Scissor-#HCC1	1.67905	2.66364	1.19979	-0.377311	-2.25173	3.84356	0.396411	-1.89678	-0.240735	-0.383046
HCC1_AGAAGCGGTGGATCAG-1	HCC1	Scissor-	Macrophage	Macrophage_Scissor-	Macrophage_Scissor-#HCC1	5.02821	-2.61698	-2.87564	-3.26905	-2.51371	0.830341	-2.80575	-1.00434	-2.99665	-4.5163
HCC1_AGAAGCGGTGTTCCAA-1	HCC1	0	Macrophage	Macrophage_0	Macrophage_0#HCC1	2.97105	7.59526	-1.67725	-1.59748	-0.935408	-1.90947	-1.2003	-0.32531	-1.61648	-2.02054
HCC1_AGAAGCGTCACTAGCA-1	HCC1	Scissor-	Macrophage	Macrophage_Scissor-	Macrophage_Scissor-#HCC1	6.64422	-2.65502	0.553139	-0.966815	-1.83372	-0.28978	-2.43452	-1.95637	-1.58797	-0.300906
HCC1_AGAAGCGTCATTTGTC-1	HCC1	0	Macrophage	Macrophage_0	Macrophage_0#HCC1	5.27064	1.9444	-0.140448	-0.703289	-0.92046	3.11598	-1.8032	0.0906749	-1.36168	-4.20335
HCC1_AGAAGCGTCTATCACT-1	HCC1	Scissor-	Macrophage	Macrophage_Scissor-	Macrophage_Scissor-#HCC1	-1.27259	-1.03117	-5.83998	-5.3405	-4.83027	-6.94579	-8.70928	-5.07647	-4.968	-5.28312
HCC1_AGAAGCGTCTGCTCTG-1	HCC1	Scissor-	Macrophage	Macrophage_Scissor-	Macrophage_Scissor-#HCC1	3.55139	3.20956	-1.47139	-0.649725	-1.73166	2.53963	-1.57949	-1.77308	-3.19953	-3.63355
HCC1_AGAAGTAAGATGGCAC-1	HCC1	0	T cell	T cell_0	T cell_0#HCC1	-0.560694	1.4124	-1.1781	-1.17905	-1.97133	1.07628	-2.58158	-3.17791	0.28318	-2.68438
HCC1_AGAAGTACAATCTCTT-1	HCC1	Scissor+	Macrophage	Macrophage_Scissor+	Macrophage_Scissor+#HCC1	8.77984	-5.11245	-0.588428	-1.05895	1.13165	1.69533	-3.15069	-1.48551	-3.42782	-2.24102
HCC1_AGAAGTACACTGAATC-1	HCC1	0	Macrophage	Macrophage_0	Macrophage_0#HCC1	8.21845	-5.88204	-0.57229	-2.03857	-0.976421	1.27742	-2.49446	1.31837	-1.22025	-1.21397
HCC1_AGAAGTAGTGGATTTC-1	HCC1	0	Macrophage	Macrophage_0	Macrophage_0#HCC1	9.49747	-6.07768	-2.47235	-0.362273	-1.77696	-0.347542	-2.54636	-0.546475	-2.02901	-3.10033
HCC1_AGAAGTATCACCTCAC-1	HCC1	0	Macrophage	Macrophage_0	Macrophage_0#HCC1	8.68525	-8.28457	-0.405514	-1.58765	-1.43164	-0.690988	-2.78241	-2.22659	-1.96665	-1.37367
HCC1_AGACAAAAGCATCCTA-1	HCC1	Scissor-	Fibroblast	Fibroblast_Scissor-	Fibroblast_Scissor-#HCC1	2.83174	4.92565	-0.762891	-2.01846	1.07571	2.9705	-1.21855	-2.48429	-1.31387	-1.59342
HCC1_AGACAAAAGCGCACAA-1	HCC1	0	NK	NK_0	NK_0#HCC1	-2.02465	5.6215	1.76556	1.52378	-1.31549	-2.12322	-0.439507	-3.53391	-0.781266	-3.11407
HCC1_AGACAAAAGGTGGCTA-1	HCC1	Scissor+	Macrophage	Macrophage_Scissor+	Macrophage_Scissor+#HCC1	2.31288	3.02807	-1.37523	-2.30255	-0.693451	-0.800976	-4.68558	-1.68188	-2.29167	1.21993
HCC1_AGACAAACACCATAAC-1	HCC1	0	Macrophage	Macrophage_0	Macrophage_0#HCC1	10.6868	1.65465	0.799222	-1.01375	-1.10274	1.12104	-1.49459	-0.455376	-2.38501	-0.913434
HCC1_AGACAAACAGACGATG-1	HCC1	0	Macrophage	Macrophage_0	Macrophage_0#HCC1	8.9466	-3.3534	-1.39397	-3.19221	-0.938489	1.1543	-3.01577	-0.00262826	-1.55142	-1.81863
HCC1_AGACAAAGTCTCGCGA-1	HCC1	Scissor+	Macrophage	Macrophage_Scissor+	Macrophage_Scissor+#HCC1	9.93219	-9.74154	-2.10973	-1.18031	-0.257102	0.363032	-2.42853	-1.23563	-3.08244	-1.85966
HCC1_AGACAAATCCTTGACC-1	HCC1	0	Macrophage	Macrophage_0	Macrophage_0#HCC1	7.66373	-4.16933	-1.12347	-1.13029	-0.468345	0.0278544	-2.14914	-1.06587	-1.34889	-2.26979
HCC1_AGACAAATCTAGTGTG-1	HCC1	Scissor+	T cell	T cell_Scissor+	T cell_Scissor+#HCC1	-2.66155	7.27754	-0.833031	-1.84516	-2.00868	2.51434	-1.52775	-0.930421	-2.15774	-2.55407
HCC1_AGACAAATCTGTACAG-1	HCC1	Scissor+	Macrophage	Macrophage_Scissor+	Macrophage_Scissor+#HCC1	6.1637	-8.22304	-1.72232	-2.01145	-0.658987	0.877246	-1.62134	1.01958	-1.46472	-1.74405
HCC1_AGACACTAGGCCACCT-1	HCC1	0	Macrophage	Macrophage_0	Macrophage_0#HCC1	4.58467	-0.738735	-0.231848	-0.774999	0.312438	4.79202	-0.854193	-0.976491	0.610975	0.142931
HCC1_AGACACTAGGCCTGCT-1	HCC1	Scissor-	NK	NK_Scissor-	NK_Scissor-#HCC1	0.283521	3.1145	1.73521	1.03973	-1.42433	4.74316	-1.35558	-1.32308	-0.984621	-0.986299
HCC1_AGACACTAGGCTTTCA-1	HCC1	0	Macrophage	Macrophage_0	Macrophage_0#HCC1	9.30693	-5.68306	0.105734	-0.67904	-0.852325	0.725048	-0.507079	1.2949	-0.225753	0.546438
HCC1_AGACACTCAAGCAATA-1	HCC1	Scissor-	Macrophage	Macrophage_Scissor-	Macrophage_Scissor-#HCC1	8.95899	-9.60159	-2.74967	-0.881905	0.028995	-0.759114	-3.05589	-0.458704	-2.09689	-2.98227
HCC1_AGACACTCACTAGAGG-1	HCC1	Scissor+	T cell	T cell_Scissor+	T cell_Scissor+#HCC1	-2.38174	10.3538	-0.0764971	-3.23817	-2.02165	-1.02071	-3.46362	-3.88656	-2.64255	-3.25592
HCC1_AGACACTCATGATGCT-1	HCC1	0	Macrophage	Macrophage_0	Macrophage_0#HCC1	2.64395	-2.33249	-1.87503	-1.37012	-2.30003	-3.26877	-4.36511	-3.52031	-4.90518	-3.4817
HCC1_AGACACTCATTGAAAG-1	HCC1	0	Macrophage	Macrophage_0	Macrophage_0#HCC1	6.63207	-7.0009	0.8271	-1.80471	-2.32406	-3.23171	-4.13539	-2.64116	-2.88071	-1.60338
HCC1_AGACACTGTCCTTTGC-1	HCC1	Scissor+	T cell	T cell_Scissor+	T cell_Scissor+#HCC1	-3.68701	2.5803	-1.27612	-1.70369	-2.6005	-2.00362	-3.7211	-3.58386	-2.83705	-1.36815
HCC1_AGACACTGTTATGACC-1	HCC1	0	Macrophage	Macrophage_0	Macrophage_0#HCC1	6.97381	-5.54188	-0.913848	-1.64884	-0.438882	1.0383	-2.59351	-1.5526	-0.851971	-1.33844
HCC1_AGACACTGTTCAATCG-1	HCC1	0	NK	NK_0	NK_0#HCC1	-2.31361	-3.34194	-0.189687	-1.20976	-2.19676	1.75411	3.81866	-0.434131	1.94968	-1.03043
HCC1_AGACACTGTTGTCATG-1	HCC1	0	Macrophage	Macrophage_0	Macrophage_0#HCC1	8.08359	-7.57593	-1.85785	-1.93369	-0.701318	-0.85014	-5.43221	-0.798774	-1.89082	-2.5366
HCC1_AGACACTGTTTGTGGT-1	HCC1	0	Macrophage	Macrophage_0	Macrophage_0#HCC1	9.09356	0.463005	-1.62964	0.113417	-0.61369	2.5751	-0.358018	-0.739952	-3.25775	-2.14506
HCC1_AGACACTTCCATCACC-1	HCC1	0	NK	NK_0	NK_0#HCC1	-1.94172	-12.2081	-2.09741	-2.9167	-3.06243	1.22922	-3.87604	-1.50706	0.506702	-3.25941
HCC1_AGACACTTCTATACTC-1	HCC1	Scissor+	Macrophage	Macrophage_Scissor+	Macrophage_Scissor+#HCC1	7.25673	-5.2216	-1.44306	-1.54555	-0.828162	-0.425366	-2.35035	-0.203177	-1.87787	-1.8031
HCC1_AGACACTTCTGAATCG-1	HCC1	0	T cell	T cell_0	T cell_0#HCC1	-0.0391766	6.07434	-0.392257	-1.2853	-1.79638	-3.33427	-2.05349	-1.13399	-2.15749	-2.89638
HCC1_AGACAGGAGATGAAGG-1	HCC1	0	Hepatocyte	Hepatocyte_0	Hepatocyte_0#HCC1	-2.2764	4.8626	-3.26357	-5.65754	-4.37673	-5.31196	-7.88824	-4.88909	-5.70688	-4.44482
HCC1_AGACAGGAGCATCCCG-1	HCC1	0	B cell	B cell_0	B cell_0#HCC1	-0.896224	6.101	-0.34144	-2.13533	-2.22499	-0.92785	-4.26658	0.767055	-0.883995	-2.10967
HCC1_AGACAGGCACGGGCTT-1	HCC1	0	Macrophage	Macrophage_0	Macrophage_0#HCC1	7.56874	-7.87168	-0.247307	-1.39403	-0.0650909	0.0589728	-1.37919	-1.07261	-0.613189	1.04044
HCC1_AGACAGGCAGTGGGTA-1	HCC1	Scissor+	Macrophage	Macrophage_Scissor+	Macrophage_Scissor+#HCC1	5.02305	-10.3429	-1.25181	-1.21343	-0.587393	-1.9449	-4.55818	-3.90578	-5.19626	-3.94701
HCC1_AGACAGGCATGACTAC-1	HCC1	0	Macrophage	Macrophage_0	Macrophage_0#HCC1	4.41167	-0.0310648	0.196498	-3.1395	-0.62518	5.85636	-2.50559	-1.28293	-1.56507	-1.1816
HCC1_AGACAGGCATTCAGCA-1	HCC1	Scissor-	Macrophage	Macrophage_Scissor-	Macrophage_Scissor-#HCC1	2.78378	-2.84023	-1.37325	-1.25123	0.485076	-1.9272	-3.04496	-1.35941	-1.66126	-3.09384
HCC1_AGACAGGTCGGTTCAA-1	HCC1	Scissor-	Macrophage	Macrophage_Scissor-	Macrophage_Scissor-#HCC1	6.77672	2.9358	-2.33688	-0.513441	-2.12222	1.52992	-0.295089	-0.565516	-3.20226	-1.18698
HCC1_AGACAGGTCTACTCAT-1	HCC1	0	Macrophage	Macrophage_0	Macrophage_0#HCC1	6.03577	-2.90218	-1.31063	-0.588034	-1.97223	-0.416658	-2.03041	-0.215043	-1.07574	-1.95805
HCC1_AGACAGGTCTCATGGA-1	HCC1	0	NK	NK_0	NK_0#HCC1	-1.41487	0.97106	0.553112	-0.346917	-3.05263	-1.03589	-2.06771	1.18571	0.378893	0.768433
HCC1_AGACCATAGCACACCC-1	HCC1	Scissor+	Macrophage	Macrophage_Scissor+	Macrophage_Scissor+#HCC1	6.74264	-7.73055	-0.893087	-1.90828	-0.0573551	-0.335975	-1.80945	1.13972	-0.119993	-2.12758
HCC1_AGACCATCAAGTTCGT-1	HCC1	Scissor-	Macrophage	Macrophage_Scissor-	Macrophage_Scissor-#HCC1	0.262853	4.23022	-4.85159	-3.57203	-2.98842	-5.26443	-6.86578	-3.76572	-4.35064	-4.51152
HCC1_AGACCATGTCTTGAAC-1	HCC1	Scissor+	Macrophage	Macrophage_Scissor+	Macrophage_Scissor+#HCC1	6.3605	0.591772	-1.5355	-1.6582	-1.10881	-1.49964	-0.8217	-2.54149	-2.88603	-0.358173
HCC1_AGACCATTCAAGAAAC-1	HCC1	0	T cell	T cell_0	T cell_0#HCC1	-0.5997	2.59086	-2.12164	-0.809924	-2.29623	-1.31615	-2.50921	-0.600017	0.489332	-1.44963
HCC1_AGACCATTCACTGGGC-1	HCC1	0	B cell	B cell_0	B cell_0#HCC1	3.43824	3.58985	0.538327	-0.830451	-1.97451	2.94431	-2.83797	-0.371607	-0.203645	-2.38737
HCC1_AGACCCGAGATTAGAC-1	HCC1	Scissor-	T cell	T cell_Scissor-	T cell_Scissor-#HCC1	-0.804432	4.04346	2.6403	-0.407966	-0.973589	-1.18854	0.177037	0.891179	2.35831	0.789483
HCC1_AGACCCGAGCATGTTC-1	HCC1	0	Macrophage	Macrophage_0	Macrophage_0#HCC1	9.69968	1.0191	0.0613369	-1.00459	-2.04937	-0.265831	-0.603284	0.170415	-1.2401	0.216841
HCC1_AGACCCGAGTTTGTCG-1	HCC1	0	Macrophage	Macrophage_0	Macrophage_0#HCC1	4.56739	3.62355	-2.17195	-2.6581	-2.45543	2.02236	-2.45254	-0.136673	-1.1571	-1.28702
HCC1_AGACCCGCATCCTAAG-1	HCC1	0	Hepatocyte	Hepatocyte_0	Hepatocyte_0#HCC1	4.71776	10.1266	-4.40881	-6.09337	-4.10916	-4.17724	-5.95336	-2.03943	-4.74193	-3.97459
HCC1_AGACCCGCATTGACCA-1	HCC1	0	NK	NK_0	NK_0#HCC1	-1.60028	-4.75761	3.46323	-0.242033	1.30833	6.51702	3.74401	1.79575	3.20604	-0.391234
HCC1_AGACCCGGTTGCCAAT-1	HCC1	Scissor-	Fibroblast	Fibroblast_Scissor-	Fibroblast_Scissor-#HCC1	-0.765629	5.01159	-0.92846	-4.22236	1.16131	2.19703	-2.26717	-2.04593	-1.85386	-1.07024
HCC1_AGACCCGTCATGCCCT-1	HCC1	0	Macrophage	Macrophage_0	Macrophage_0#HCC1	9.60774	-4.32535	-1.98584	0.18501	-0.631688	2.18587	-0.257017	-0.257666	0.259955	-1.65634
HCC1_AGACTCAAGACAACTA-1	HCC1	Scissor-	Macrophage	Macrophage_Scissor-	Macrophage_Scissor-#HCC1	4.18316	-1.5552	-1.54127	-0.949321	-2.01419	-0.0878653	-4.32086	-1.26774	-4.78952	0.56655
HCC1_AGACTCAAGCACTCCG-1	HCC1	0	Macrophage	Macrophage_0	Macrophage_0#HCC1	2.19272	-12.5477	0.686024	-2.9906	-1.36341	0.742163	-3.77102	-1.53712	-1.04265	-3.02387
HCC1_AGACTCAAGCGTCTGC-1	HCC1	Scissor+	Macrophage	Macrophage_Scissor+	Macrophage_Scissor+#HCC1	6.20415	-7.30792	-0.460263	-2.88227	-1.7232	-3.19485	-2.80124	-1.30577	-1.77515	-1.62862
HCC1_AGACTCACACAATGAA-1	HCC1	Scissor-	B cell	B cell_Scissor-	B cell_Scissor-#HCC1	-0.951335	-1.90446	-0.503833	-3.97894	-1.05823	2.60207	-3.67174	1.34038	0.340541	-3.12088
HCC1_AGACTCACACCCTTGT-1	HCC1	0	Macrophage	Macrophage_0	Macrophage_0#HCC1	5.40215	-1.91473	-1.37855	0.444093	-0.959653	-1.28761	-3.76641	-1.63962	-3.00408	-2.3097
HCC1_AGACTCACAGACCAAG-1	HCC1	0	B cell	B cell_0	B cell_0#HCC1	-2.63409	7.2624	-1.47843	-4.27359	-2.66618	-1.25583	-5.64041	-0.980289	-2.21614	-4.69528
HCC1_AGACTCACATAGTCGT-1	HCC1	0	Macrophage	Macrophage_0	Macrophage_0#HCC1	1.8088	-8.98442	0.00728781	-3.17541	-0.464265	3.38594	-3.26766	0.109698	-1.7401	-4.75898
HCC1_AGACTCAGTATACCTG-1	HCC1	Scissor+	T cell	T cell_Scissor+	T cell_Scissor+#HCC1	-2.38761	-1.78306	1.54067	-1.10087	-2.06114	-0.166847	-3.14829	0.427372	-0.228337	-0.0507704
HCC1_AGACTCATCAGTCCGG-1	HCC1	Scissor+	Macrophage	Macrophage_Scissor+	Macrophage_Scissor+#HCC1	9.44131	-5.05819	-1.65146	-0.437877	-0.574478	2.46547	-0.154609	-1.33009	-2.02813	-1.0808
HCC1_AGACTCATCCCGAGTG-1	HCC1	Scissor-	Macrophage	Macrophage_Scissor-	Macrophage_Scissor-#HCC1	7.4752	-2.41714	-0.818211	-1.14398	-0.584573	-1.21112	-2.08805	-1.2357	-0.0166892	-0.60874
HCC1_AGAGAATAGACCACGA-1	HCC1	Scissor+	Macrophage	Macrophage_Scissor+	Macrophage_Scissor+#HCC1	9.24725	0.761213	-0.0665739	-1.37342	-1.1969	-2.08188	-2.16601	0.749025	0.268363	-0.560023
HCC1_AGAGAATAGGATAATC-1	HCC1	0	T cell	T cell_0	T cell_0#HCC1	0.502659	0.680463	-0.573505	-0.638822	-2.78335	3.43347	-1.16458	-0.450196	0.968478	-2.90867
HCC1_AGAGAATAGGCTAACG-1	HCC1	Scissor-	Macrophage	Macrophage_Scissor-	Macrophage_Scissor-#HCC1	-0.658787	6.38368	-3.21822	-2.18242	-1.84358	-0.57605	-3.15376	-1.52902	-1.90013	-2.92559
HCC1_AGAGAGCAGATAGCAT-1	HCC1	0	B cell	B cell_0	B cell_0#HCC1	0.34076	4.20377	-0.429904	-0.583122	0.685244	1.94698	-2.53321	-1.54123	-2.35859	-2.45986
HCC1_AGAGAGCCAAGCTGCC-1	HCC1	Scissor-	NK	NK_Scissor-	NK_Scissor-#HCC1	-2.09136	9.04729	1.01208	-2.99521	-2.97495	-4.75559	-3.75173	-3.39018	-3.06998	-4.54012
HCC1_AGAGAGCCAATGAACA-1	HCC1	Scissor-	NK	NK_Scissor-	NK_Scissor-#HCC1	-0.964771	2.1321	2.75264	1.88039	2.04484	-3.05955	-0.715639	-0.16985	0.379605	-0.4992
HCC1_AGAGAGCGTGGCGTAA-1	HCC1	Scissor-	Macrophage	Macrophage_Scissor-	Macrophage_Scissor-#HCC1	6.27887	2.1672	-2.31294	-0.455093	-0.968149	1.73079	-1.06011	-0.618278	-1.25071	-1.53966
HCC1_AGAGAGCTCAAGAGTA-1	HCC1	Scissor-	T cell	T cell_Scissor-	T cell_Scissor-#HCC1	-0.358028	6.41999	-1.04558	-2.59855	-2.06586	-2.4555	-0.45901	-2.70574	-1.56599	2.12458
HCC1_AGAGAGCTCCTACACC-1	HCC1	Scissor-	Macrophage	Macrophage_Scissor-	Macrophage_Scissor-#HCC1	6.81033	2.62327	-1.52688	-1.86512	-0.986836	1.76801	-1.92011	0.767159	0.216729	-1.46696
HCC1_AGAGAGCTCCTCTTTC-1	HCC1	0	T cell	T cell_0	T cell_0#HCC1	5.32787	4.96537	0.76687	0.814882	-1.09059	0.4449	1.26759	-1.59544	0.040085	2.84396
HCC1_AGAGCAGAGCCGAATG-1	HCC1	Scissor+	Macrophage	Macrophage_Scissor+	Macrophage_Scissor+#HCC1	6.65914	0.496151	-2.57281	-1.09828	-0.908803	-2.23315	-2.02914	-2.12157	-1.43777	-2.25068
HCC1_AGAGCAGCAACGTAAA-1	HCC1	0	Macrophage	Macrophage_0	Macrophage_0#HCC1	9.6361	-2.6252	-1.92031	-1.28673	-1.61149	1.25121	-1.45419	-0.0181114	-1.25702	-1.22685
HCC1_AGAGCAGCACCCTGAG-1	HCC1	Scissor-	Macrophage	Macrophage_Scissor-	Macrophage_Scissor-#HCC1	3.11214	-0.407494	-0.190071	-0.373488	-2.36333	2.1141	-2.93074	-0.656992	-2.91661	-4.69187
HCC1_AGAGCAGCAGTTTCAG-1	HCC1	Scissor-	B cell	B cell_Scissor-	B cell_Scissor-#HCC1	-1.41923	5.36041	-0.389964	-0.776545	-2.22237	0.304685	-0.984167	-1.45061	-1.6563	-1.44715
HCC1_AGAGCAGGTACACGCC-1	HCC1	0	Macrophage	Macrophage_0	Macrophage_0#HCC1	8.1585	-5.5039	-2.61081	-1.56207	-0.244885	-0.218907	-3.09136	-0.476804	-2.69464	-0.432889
HCC1_AGAGCAGGTAGTCGGA-1	HCC1	Scissor-	NK	NK_Scissor-	NK_Scissor-#HCC1	0.530404	8.77027	-1.2947	0.789081	-3.61356	-2.30156	-3.17366	-2.19696	-1.877	-3.11483
HCC1_AGAGCAGGTCTTACTT-1	HCC1	0	Macrophage	Macrophage_0	Macrophage_0#HCC1	7.44552	-4.77671	1.69888	-1.00932	1.77782	2.17326	-1.94756	0.288833	0.964028	-1.56679
HCC1_AGAGCAGGTGTATTGC-1	HCC1	0	T cell	T cell_0	T cell_0#HCC1	0.660794	6.18306	1.19278	-0.450725	-2.14042	-1.53671	0.297522	-1.7551	-1.38108	-1.69096
HCC1_AGAGCAGTCACTTTGT-1	HCC1	0	Macrophage	Macrophage_0	Macrophage_0#HCC1	0.175378	0.19084	-0.233298	-2.24479	-2.16736	5.35991	-2.52606	-0.304869	1.05297	-1.37154
HCC1_AGAGCAGTCCTAGCCT-1	HCC1	Scissor+	Macrophage	Macrophage_Scissor+	Macrophage_Scissor+#HCC1	8.42909	0.330434	-1.69651	-2.02367	-0.613722	-1.61047	-2.05898	-0.190169	-0.590921	-0.797181
HCC1_AGAGCAGTCGATTTCT-1	HCC1	0	T cell	T cell_0	T cell_0#HCC1	2.4497	-1.6005	1.51433	1.15653	-1.99606	-0.249246	-2.26166	-1.93524	-0.955607	0.410088
HCC1_AGAGCAGTCTTTCAGT-1	HCC1	0	Macrophage	Macrophage_0	Macrophage_0#HCC1	4.72851	-9.40046	-0.487809	-0.571221	-0.475882	2.03092	-2.05963	-0.317381	0.772873	-0.934572
HCC1_AGAGCCCAGAAACCAT-1	HCC1	0	T cell	T cell_0	T cell_0#HCC1	0.0498457	6.01913	-0.899992	2.32466	-1.28407	1.77142	-1.14896	-0.584335	0.943674	0.705942
HCC1_AGAGCCCAGGGCCAAT-1	HCC1	0	T cell	T cell_0	T cell_0#HCC1	-0.541385	-1.38398	0.355412	0.971033	-2.23016	0.83467	-1.63856	-0.531929	-0.8744	0.91521
HCC1_AGAGCCCAGGTACCTT-1	HCC1	Scissor+	Macrophage	Macrophage_Scissor+	Macrophage_Scissor+#HCC1	9.53689	-7.82064	-3.13869	-0.871643	-0.790633	-1.2205	-3.83437	-3.22224	-1.61629	-2.66012
HCC1_AGAGCCCAGTCACGAG-1	HCC1	0	Macrophage	Macrophage_0	Macrophage_0#HCC1	7.17497	1.07322	-1.79478	-0.949147	-1.1453	-1.10361	-3.09394	-0.694598	-2.22813	1.24155
HCC1_AGAGCCCAGTGGTTCT-1	HCC1	0	Macrophage	Macrophage_0	Macrophage_0#HCC1	2.38257	-3.47822	0.0329579	-2.42584	-1.62339	0.0254717	-3.02691	-0.00174573	-0.43285	0.101796
HCC1_AGAGCCCCACTTCCTG-1	HCC1	0	Macrophage	Macrophage_0	Macrophage_0#HCC1	5.06957	-7.58911	-2.37941	-3.45515	-2.35453	-1.91748	-3.45642	-0.661484	1.07825	-1.90482
HCC1_AGAGCCCGTCTGTGGC-1	HCC1	0	Macrophage	Macrophage_0	Macrophage_0#HCC1	6.38078	-4.07135	-2.33951	-0.533666	0.245718	0.510569	-3.0119	-2.78963	-2.85836	-3.12737
HCC1_AGAGCCCGTTAAACCC-1	HCC1	Scissor-	T cell	T cell_Scissor-	T cell_Scissor-#HCC1	1.25324	3.53376	1.829	0.186619	0.487438	-4.19943	-1.52426	-2.74192	-0.481738	-0.638999
HCC1_AGAGCCCTCACAGTGT-1	HCC1	0	Hepatocyte	Hepatocyte_0	Hepatocyte_0#HCC1	5.10189	12.424	-4.91841	-6.02093	-3.84957	-4.84195	-6.47226	-4.23782	-4.80739	-4.68404
HCC1_AGATAGAAGACGATAT-1	HCC1	Scissor-	Macrophage	Macrophage_Scissor-	Macrophage_Scissor-#HCC1	6.5523	1.23923	-0.832602	-1.28951	0.603219	-1.20458	-4.00696	-2.4342	-2.80972	-1.56393
HCC1_AGATAGAGTATCACCA-1	HCC1	0	Macrophage	Macrophage_0	Macrophage_0#HCC1	3.64136	-7.36861	-0.58826	-4.0694	-3.10529	-1.79139	-3.52986	-0.768823	-0.641738	-1.34578
HCC1_AGATAGAGTATCATGC-1	HCC1	0	T cell	T cell_0	T cell_0#HCC1	-1.34877	1.39734	-0.91093	-0.592965	-1.7702	-2.3474	-1.67478	-1.06624	-1.67542	-0.772126
HCC1_AGATAGAGTCCCGTGA-1	HCC1	0	Macrophage	Macrophage_0	Macrophage_0#HCC1	6.59679	1.89435	0.460751	-0.919607	-1.3393	-0.361463	-1.42334	-2.55951	-1.12553	-0.794439
HCC1_AGATAGAGTTAAGAAC-1	HCC1	0	Macrophage	Macrophage_0	Macrophage_0#HCC1	6.57222	-5.04185	-1.14204	0.344769	2.72672	1.61976	-0.256693	1.73903	2.30897	0.993797
HCC1_AGATAGAGTTGGCCGT-1	HCC1	Scissor-	T cell	T cell_Scissor-	T cell_Scissor-#HCC1	-3.06157	2.86	-0.00385069	-0.580559	-2.87459	-2.20423	-3.76232	-1.34595	-2.97949	-3.73352
HCC1_AGATCCAAGCAAGCCA-1	HCC1	Scissor-	Macrophage	Macrophage_Scissor-	Macrophage_Scissor-#HCC1	7.23086	3.91188	-1.61353	-1.07788	-1.64659	0.687467	-2.58269	-1.25649	-1.90199	-1.51208
HCC1_AGATCCAAGTAGTCAA-1	HCC1	Scissor-	T cell	T cell_Scissor-	T cell_Scissor-#HCC1	1.16464	4.33577	-0.216104	-0.737134	-2.63728	-1.79531	-0.9604	-3.49194	2.35685	-1.28745
HCC1_AGATCCAAGTCCTACA-1	HCC1	Scissor+	Macrophage	Macrophage_Scissor+	Macrophage_Scissor+#HCC1	7.4821	2.24381	-0.785714	-0.507929	-0.693488	-1.07732	-2.57995	-2.48686	-2.46273	-2.01802
HCC1_AGATCCAAGTTCATGC-1	HCC1	Scissor+	Macrophage	Macrophage_Scissor+	Macrophage_Scissor+#HCC1	3.76355	-3.21503	-2.47786	-4.32042	-1.90853	-3.53487	-6.33186	-2.91809	-1.64047	-3.44071
HCC1_AGATCCAAGTTCTACG-1	HCC1	0	T cell	T cell_0	T cell_0#HCC1	-2.03966	8.83853	-0.336495	-1.3652	-1.66058	-0.52625	-3.6932	-0.930837	-2.2005	-1.14828
HCC1_AGATCCACACCAACAT-1	HCC1	Scissor+	Macrophage	Macrophage_Scissor+	Macrophage_Scissor+#HCC1	10.0001	-7.47831	-1.0926	-0.373907	-0.614083	0.484568	-1.14257	-2.23962	-0.531007	-0.760798
HCC1_AGATCCACATTGCAAC-1	HCC1	Scissor+	Macrophage	Macrophage_Scissor+	Macrophage_Scissor+#HCC1	6.97078	-8.58907	1.38262	-1.59145	0.195834	-2.09053	-2.38517	-1.08806	-2.9485	-1.56589
HCC1_AGATCCAGTACGTGTT-1	HCC1	Scissor-	Macrophage	Macrophage_Scissor-	Macrophage_Scissor-#HCC1	1.75672	2.91125	-0.905839	-0.0498418	-0.976235	-0.0718938	-0.11421	-0.55722	-2.40133	-0.836112
HCC1_AGATCCAGTCGATTAC-1	HCC1	0	Macrophage	Macrophage_0	Macrophage_0#HCC1	8.09778	-4.99572	-0.550155	-1.12172	0.653186	-1.32098	-3.06868	-1.76929	-1.9626	-3.03084
HCC1_AGATCCAGTTGTATGC-1	HCC1	Scissor+	NK	NK_Scissor+	NK_Scissor+#HCC1	3.37931	-5.11697	-4.15887	-3.81324	-1.82234	-1.52718	-3.77645	-2.17004	-4.61932	-1.70954
HCC1_AGATCCATCTTAGCCC-1	HCC1	Scissor+	Macrophage	Macrophage_Scissor+	Macrophage_Scissor+#HCC1	8.19755	-10.8114	-0.21915	-0.182793	-0.222155	0.713784	-1.85565	-0.739177	-0.618803	-0.487882
HCC1_AGATCCATCTTTCCAA-1	HCC1	0	Macrophage	Macrophage_0	Macrophage_0#HCC1	6.32258	-16.4203	-1.09796	-2.19399	-0.0525155	-3.75435	-4.31965	-2.52154	-2.13778	0.333352
HCC1_AGATCGTAGAGTGACC-1	HCC1	Scissor+	Macrophage	Macrophage_Scissor+	Macrophage_Scissor+#HCC1	7.59315	-8.18446	-0.897434	0.673811	0.0427023	0.791904	-2.33787	-0.51037	-0.515227	-2.24409
HCC1_AGATCGTAGGGTAGCT-1	HCC1	0	Hepatocyte	Hepatocyte_0	Hepatocyte_0#HCC1	4.53496	9.02141	-3.14924	-6.54176	-4.1497	-2.88161	-5.73551	-2.0112	-3.91065	-4.75797
HCC1_AGATCGTAGGTCGCCT-1	HCC1	Scissor-	T cell	T cell_Scissor-	T cell_Scissor-#HCC1	-0.194889	5.29392	-1.12067	-1.92328	-2.25547	-2.37062	-2.39931	-3.65763	-0.989451	-0.00255174
HCC1_AGATCGTCAAGGCGTA-1	HCC1	Scissor-	T cell	T cell_Scissor-	T cell_Scissor-#HCC1	-0.629238	0.937295	-0.301149	-1.40503	-3.01906	2.64005	-2.745	0.0390042	-1.78352	-1.48249
HCC1_AGATCGTCACGCCAGT-1	HCC1	0	Macrophage	Macrophage_0	Macrophage_0#HCC1	10.2187	-6.90841	-0.518508	-1.40308	-0.283557	-1.6508	-2.43557	-0.773886	-0.899882	-2.01579
HCC1_AGATCGTCACGTTGGC-1	HCC1	0	Macrophage	Macrophage_0	Macrophage_0#HCC1	3.40885	0.638886	-1.59092	-3.24809	-3.33734	-0.737156	-6.89348	-3.14418	-2.34753	-3.46371
HCC1_AGATCGTGTACCGGAA-1	HCC1	Scissor-	T cell	T cell_Scissor-	T cell_Scissor-#HCC1	-4.2971	1.24961	0.495685	-1.90646	-1.90008	-1.23476	-3.51547	-2.39133	0.072859	-2.05704
HCC1_AGATCGTGTCCTGGGT-1	HCC1	0	Macrophage	Macrophage_0	Macrophage_0#HCC1	3.95831	-3.30658	-3.29488	-3.16598	-0.961646	0.999128	-5.76451	-1.45462	-1.36717	-1.18637
HCC1_AGATCGTGTTACGATC-1	HCC1	0	Macrophage	Macrophage_0	Macrophage_0#HCC1	6.38655	-4.80611	-2.10609	-1.84985	1.52982	0.989067	-2.78687	-1.63855	-1.84648	-2.5465
HCC1_AGATCGTTCCATGCAA-1	HCC1	0	Hepatocyte	Hepatocyte_0	Hepatocyte_0#HCC1	7.18296	3.12856	-4.25738	-5.50588	-2.796	-4.13099	-5.51753	-4.03801	-5.22804	-4.1556
HCC1_AGATCGTTCGTTACCC-1	HCC1	Scissor+	Macrophage	Macrophage_Scissor+	Macrophage_Scissor+#HCC1	7.5751	-9.13295	0.251125	-0.81106	-0.635264	2.43006	-0.903674	-1.37437	-0.797795	-0.232771
HCC1_AGATGAAAGTCCGCCA-1	HCC1	0	T cell	T cell_0	T cell_0#HCC1	3.11886	-0.678163	-0.557531	-0.580583	-2.09455	0.884576	-1.54523	-0.746938	2.21301	0.333041
HCC1_AGATGAACACCGTGGT-1	HCC1	Scissor+	Macrophage	Macrophage_Scissor+	Macrophage_Scissor+#HCC1	5.89697	-1.64169	0.522475	-2.49026	-1.38819	0.950532	-4.05287	-2.43072	-1.38771	-0.31389
HCC1_AGATGAACAGTCCGTG-1	HCC1	0	T cell	T cell_0	T cell_0#HCC1	-0.385382	5.14467	-0.151353	-1.80595	-2.24216	-3.4111	-2.57207	-2.36237	-0.889028	-4.07393
HCC1_AGATGAATCCGAGAAG-1	HCC1	0	Macrophage	Macrophage_0	Macrophage_0#HCC1	2.56437	-8.42543	-0.280413	-3.5255	-1.95318	-1.22302	-4.5321	-1.91012	-2.037	-2.05481
HCC1_AGATGAATCTGTGCTC-1	HCC1	Scissor+	Macrophage	Macrophage_Scissor+	Macrophage_Scissor+#HCC1	9.6246	-3.31564	-0.530842	-1.13621	0.0411761	1.50622	-2.64365	-0.891124	-1.11311	-0.331688
HCC1_AGATGCTAGTAGGAAG-1	HCC1	Scissor-	Macrophage	Macrophage_Scissor-	Macrophage_Scissor-#HCC1	5.88786	4.05446	-0.742428	-0.17635	-0.355889	1.48415	-0.436064	0.476235	-2.64796	0.436547
HCC1_AGATGCTCAGCAATTC-1	HCC1	Scissor+	Macrophage	Macrophage_Scissor+	Macrophage_Scissor+#HCC1	8.70229	-5.47947	-1.44945	-1.34799	-0.512208	-0.429683	-2.43045	-1.27075	-1.7157	-1.44976
HCC1_AGATGCTCATCGAGCC-1	HCC1	0	Macrophage	Macrophage_0	Macrophage_0#HCC1	11.4919	-10.5097	-2.31177	-1.03723	-0.290311	-3.03742	-2.53217	-2.13676	-2.71074	-3.6441
HCC1_AGATGCTGTGTAACGG-1	HCC1	Scissor-	Macrophage	Macrophage_Scissor-	Macrophage_Scissor-#HCC1	5.70277	-5.58058	-0.21764	-3.27375	-1.40148	1.3777	-2.9752	-1.16061	-0.668947	-0.787225
HCC1_AGATGCTTCGTCGACG-1	HCC1	0	Macrophage	Macrophage_0	Macrophage_0#HCC1	8.5373	-1.54128	-0.448122	-0.989072	0.498284	1.5817	-2.10586	0.301854	-1.48414	-2.57089
HCC1_AGATGCTTCTATACGG-1	HCC1	0	T cell	T cell_0	T cell_0#HCC1	-4.33223	-9.07516	-0.651782	-2.57762	-2.7313	-5.16691	-6.28707	-3.12593	-2.71749	-1.94402
HCC1_AGCATCAAGATCGGTG-1	HCC1	0	Macrophage	Macrophage_0	Macrophage_0#HCC1	6.72742	-8.14758	-1.4676	0.0867567	-0.00445075	0.965515	-2.18839	-1.3409	-3.46188	-2.07136
HCC1_AGCATCAAGCCTCATA-1	HCC1	0	Macrophage	Macrophage_0	Macrophage_0#HCC1	7.62622	-9.81935	-1.5118	0.351146	-0.343055	3.10143	-2.57493	-1.41779	-2.13467	-1.40671
HCC1_AGCATCACACGCTGAC-1	HCC1	Scissor+	Macrophage	Macrophage_Scissor+	Macrophage_Scissor+#HCC1	2.55749	-6.96522	-0.0498872	-4.18847	-2.4483	-0.966813	-4.10325	0.386807	-2.25151	-1.00827
HCC1_AGCATCACAGAGATGC-1	HCC1	0	Macrophage	Macrophage_0	Macrophage_0#HCC1	4.73934	4.2507	-0.00806857	-2.74909	-1.47067	3.04489	-3.20562	-2.49476	-4.02424	-1.67993
HCC1_AGCATCAGTATGTCCA-1	HCC1	Scissor+	Macrophage	Macrophage_Scissor+	Macrophage_Scissor+#HCC1	7.74814	0.510133	-0.690096	-0.384245	0.233473	-0.608423	-3.1348	-1.4565	-0.212046	-3.45504
HCC1_AGCATCAGTCAACCTA-1	HCC1	Scissor-	NK	NK_Scissor-	NK_Scissor-#HCC1	2.55856	2.44205	-1.35263	-1.78949	-1.62758	0.287431	-3.15912	-1.49519	-0.819854	0.839512
HCC1_AGCATCATCATCACAG-1	HCC1	0	Macrophage	Macrophage_0	Macrophage_0#HCC1	7.10934	2.7621	-1.45071	-0.303746	-0.0966133	1.89927	-1.61447	-2.28883	-1.81146	-1.1864
HCC1_AGCATCATCCTACACC-1	HCC1	0	Macrophage	Macrophage_0	Macrophage_0#HCC1	4.94785	-2.97879	-2.92186	-1.73986	-3.24722	-3.58191	-3.35737	-2.30201	-2.83891	-3.91251
HCC1_AGCCAATAGGCCGCTT-1	HCC1	0	T cell	T cell_0	T cell_0#HCC1	1.50335	3.62299	-0.618428	-0.585686	-2.11221	-3.42765	-1.96055	-2.53046	-0.63464	-1.25229
HCC1_AGCCAATCACGTTGGC-1	HCC1	Scissor-	Macrophage	Macrophage_Scissor-	Macrophage_Scissor-#HCC1	0.982438	6.43179	-1.26522	-2.75051	-1.84747	2.33815	-2.14015	-1.48473	-1.66821	-1.84944
HCC1_AGCCAATCATCGGAGA-1	HCC1	Scissor+	Macrophage	Macrophage_Scissor+	Macrophage_Scissor+#HCC1	6.316	-4.55886	-1.15102	-2.84404	-0.373394	-0.00776477	-3.46036	-0.382961	-0.310822	-3.73281
HCC1_AGCCAATGTCCAAATC-1	HCC1	0	T cell	T cell_0	T cell_0#HCC1	1.38526	1.91513	1.71201	0.1283	-2.45163	-1.78032	-2.94498	-0.722454	-0.240108	1.57936
HCC1_AGCCAATGTGGGTTGA-1	HCC1	0	T cell	T cell_0	T cell_0#HCC1	0.97025	0.370054	-0.184236	0.0809003	-0.675448	-2.48664	-2.58944	-2.09684	-0.955486	-1.91429
HCC1_AGCCAATTCGGTAGGA-1	HCC1	Scissor+	Macrophage	Macrophage_Scissor+	Macrophage_Scissor+#HCC1	8.77124	-9.79401	-0.86703	-1.68582	-1.22709	1.15281	-2.36375	0.0635813	1.21286	-1.10686
HCC1_AGCCAATTCGGTGCAC-1	HCC1	0	Macrophage	Macrophage_0	Macrophage_0#HCC1	4.46024	0.0483228	0.616852	-2.40611	-0.6397	-0.258516	-3.27685	-1.37387	1.90787	0.813875
HCC1_AGCCAATTCTCTTCAA-1	HCC1	0	Macrophage	Macrophage_0	Macrophage_0#HCC1	7.62718	-4.34548	-0.797621	-2.99537	-1.35965	-1.74506	-2.6764	-0.869338	0.553033	-1.45387
HCC1_AGCCACGAGACCCTTA-1	HCC1	Scissor-	Macrophage	Macrophage_Scissor-	Macrophage_Scissor-#HCC1	-0.75898	-14.2142	-3.56066	-2.69614	-3.4298	-6.49473	-10.6097	-4.08352	-5.1448	-5.86555
HCC1_AGCCACGAGCTACTAC-1	HCC1	Scissor-	Macrophage	Macrophage_Scissor-	Macrophage_Scissor-#HCC1	7.84376	1.64661	-0.926315	-3.39405	-2.50139	-1.59652	-4.61301	-1.40153	-2.49465	-2.5668
HCC1_AGCCACGCAAAGGGCT-1	HCC1	0	Macrophage	Macrophage_0	Macrophage_0#HCC1	10.0772	-0.746407	-1.22016	0.13687	-0.378947	-2.8185	-1.32034	-3.5561	-3.41494	-2.00747
HCC1_AGCCACGCACGGTGCT-1	HCC1	Scissor-	Macrophage	Macrophage_Scissor-	Macrophage_Scissor-#HCC1	5.08652	-8.80447	-0.674621	-1.94624	0.365894	-2.28819	-1.0533	-1.46035	0.235052	-1.88307
HCC1_AGCCACGCATGTCAGT-1	HCC1	Scissor-	T cell	T cell_Scissor-	T cell_Scissor-#HCC1	-2.43421	1.60572	-0.186203	0.682994	0.253347	-3.62717	-1.59428	-2.19482	-1.0056	-2.62147
HCC1_AGCCACGGTGTCATTG-1	HCC1	0	Macrophage	Macrophage_0	Macrophage_0#HCC1	11.2572	-0.923547	-0.385749	-0.769914	0.205157	0.00829959	0.279142	0.701658	0.0189155	-0.101089
HCC1_AGCCACGTCAACCCGG-1	HCC1	Scissor+	Macrophage	Macrophage_Scissor+	Macrophage_Scissor+#HCC1	9.86491	-6.97016	-1.21717	-1.74388	-0.475364	0.0912988	-2.34396	-0.392674	-1.48607	-1.30652
HCC1_AGCCACGTCGCCAGTG-1	HCC1	Scissor+	Macrophage	Macrophage_Scissor+	Macrophage_Scissor+#HCC1	5.85551	2.93559	-0.763077	0.0997343	-1.00115	2.95201	-0.104048	0.029688	-2.10721	-0.35124
HCC1_AGCCACGTCTTCTGTA-1	HCC1	Scissor-	Macrophage	Macrophage_Scissor-	Macrophage_Scissor-#HCC1	8.99309	-0.791808	0.21516	-0.448117	-0.329513	3.92644	-1.92855	0.385027	-0.180477	-1.00352
HCC1_AGCCAGCAGCGTTAGG-1	HCC1	0	Macrophage	Macrophage_0	Macrophage_0#HCC1	7.41156	-3.19696	-0.488766	-1.44564	-0.505764	-0.919811	-2.58272	-0.254623	-0.0131112	-1.65245
HCC1_AGCCAGCCAGAGAGGG-1	HCC1	0	Macrophage	Macrophage_0	Macrophage_0#HCC1	7.7845	-8.5275	-1.40031	-1.44449	1.38811	0.220646	-0.512033	0.355424	-2.25884	-3.12481
HCC1_AGCCAGCCAGAGTCTT-1	HCC1	0	T cell	T cell_0	T cell_0#HCC1	0.541892	8.15388	0.277115	1.78212	-0.985321	-0.093029	-0.307033	-2.13926	-0.478935	0.0654221
HCC1_AGCCAGCGTGTTCATG-1	HCC1	0	T cell	T cell_0	T cell_0#HCC1	-3.15569	5.2301	-0.506078	-1.13889	-2.92811	1.26549	-2.76041	-2.12754	0.874518	-1.14941
HCC1_AGCCAGCTCGGTCATA-1	HCC1	Scissor+	Macrophage	Macrophage_Scissor+	Macrophage_Scissor+#HCC1	5.19081	3.47429	-1.7513	-1.23881	-1.69624	-0.633153	-2.25476	-0.382698	-3.33232	-1.95454
HCC1_AGCGATTAGAAAGTCT-1	HCC1	Scissor+	Macrophage	Macrophage_Scissor+	Macrophage_Scissor+#HCC1	4.93002	4.41817	-2.26887	-0.927094	-2.24862	-0.660204	-1.2831	-2.84859	-1.9051	0.788503
HCC1_AGCGATTCAAGGTCTT-1	HCC1	0	Macrophage	Macrophage_0	Macrophage_0#HCC1	8.77455	-9.72077	0.606497	-2.39769	-1.36699	-1.36519	-3.08609	-0.193737	-2.38917	-0.699464
HCC1_AGCGATTCACCGAATT-1	HCC1	Scissor+	T cell	T cell_Scissor+	T cell_Scissor+#HCC1	1.10612	0.659999	-1.10631	-1.72086	-2.03864	2.08368	-3.93165	-3.0794	0.112678	-1.51086
HCC1_AGCGATTCAGACAAGC-1	HCC1	0	Macrophage	Macrophage_0	Macrophage_0#HCC1	4.38515	1.09799	-0.496631	-0.664258	-0.957156	5.37186	-1.0455	0.771854	-1.76314	-1.30299
HCC1_AGCGATTGTAGACTGG-1	HCC1	Scissor+	Macrophage	Macrophage_Scissor+	Macrophage_Scissor+#HCC1	7.54702	-5.40322	-0.51901	-1.12727	1.31361	0.246902	-1.42674	0.741312	-1.64841	-0.154151
HCC1_AGCGATTGTCGTGATT-1	HCC1	Scissor-	Macrophage	Macrophage_Scissor-	Macrophage_Scissor-#HCC1	8.52683	1.88795	-0.460115	-0.463798	-1.7714	-0.539416	-1.25396	-0.839902	-1.64019	-0.731065
HCC1_AGCGATTTCCGCCTAT-1	HCC1	Scissor+	Macrophage	Macrophage_Scissor+	Macrophage_Scissor+#HCC1	8.22266	-6.74136	-0.244124	-0.889918	-0.45186	0.727896	-0.712988	-0.175313	-0.95751	-0.855655
HCC1_AGCGATTTCGTCAGAT-1	HCC1	0	T cell	T cell_0	T cell_0#HCC1	3.73845	5.45514	1.23596	1.56296	-1.21208	4.95277	0.702987	-0.83264	1.25264	0.0510527
HCC1_AGCGATTTCTGCGGAC-1	HCC1	Scissor+	Macrophage	Macrophage_Scissor+	Macrophage_Scissor+#HCC1	7.13354	-9.07703	-0.293776	-0.453526	-0.325766	-0.402778	-3.37295	-1.44385	-3.25185	0.512625
HCC1_AGCGCCAAGGTTCTTG-1	HCC1	0	T cell	T cell_0	T cell_0#HCC1	-0.436338	1.53814	-0.208357	-0.524262	-2.65148	-1.93043	-3.15149	-2.13772	-2.20054	-2.06298
HCC1_AGCGCCAAGTGCAAAT-1	HCC1	0	Macrophage	Macrophage_0	Macrophage_0#HCC1	7.85473	-4.83106	-1.53943	-0.441844	-0.65392	-0.111979	-2.94354	0.243684	1.78666	0.684848
HCC1_AGCGCCAAGTGCCAGA-1	HCC1	0	Macrophage	Macrophage_0	Macrophage_0#HCC1	6.77748	0.957404	-1.55753	-0.620708	-0.117246	-1.63356	-1.83437	-0.577235	-2.28725	-1.00412
HCC1_AGCGCCACATCGCTCT-1	HCC1	0	T cell	T cell_0	T cell_0#HCC1	1.21494	2.26426	-0.590117	-1.79175	-1.3744	2.07663	-1.99652	-1.16275	1.66923	-0.301385
HCC1_AGCGCCAGTCCGGTCA-1	HCC1	0	Macrophage	Macrophage_0	Macrophage_0#HCC1	3.6278	-4.51114	0.610856	-3.89723	-2.76088	-3.01625	-4.98714	-2.74569	-1.49795	-3.36146
HCC1_AGCGCCAGTGACCGAA-1	HCC1	Scissor-	Macrophage	Macrophage_Scissor-	Macrophage_Scissor-#HCC1	1.62957	1.61324	-0.802631	-2.86642	-0.418945	-3.69622	-3.5484	-3.9245	-4.19025	-4.51517
HCC1_AGCGCCATCTTGCAAG-1	HCC1	Scissor+	Macrophage	Macrophage_Scissor+	Macrophage_Scissor+#HCC1	3.76379	-14.5829	-1.60388	-2.31089	-0.293724	-2.53108	-4.21817	-3.04572	1.73729	-2.75212
HCC1_AGCGCTGAGCCGGATA-1	HCC1	0	Macrophage	Macrophage_0	Macrophage_0#HCC1	6.93553	0.408702	0.81098	-0.987684	-0.76378	1.4245	-0.871244	-2.02528	0.161752	-0.832387
HCC1_AGCGCTGAGCCTGGAA-1	HCC1	Scissor-	Macrophage	Macrophage_Scissor-	Macrophage_Scissor-#HCC1	6.45932	2.18997	-1.73375	-0.298652	-1.78217	1.56908	0.119531	-1.83046	-1.64305	-0.573083
HCC1_AGCGCTGAGGGAGTTC-1	HCC1	0	Macrophage	Macrophage_0	Macrophage_0#HCC1	6.23375	4.08388	-2.03351	-1.47869	-1.31649	2.76344	-1.9446	-0.634175	-2.69726	0.120632
HCC1_AGCGCTGAGTCCCGGT-1	HCC1	Scissor+	Macrophage	Macrophage_Scissor+	Macrophage_Scissor+#HCC1	9.89267	-8.95566	-2.0128	-0.612014	-1.26588	-2.38776	-1.51531	-2.39892	-2.96251	-1.60258
HCC1_AGCGCTGCATGATGCT-1	HCC1	0	Macrophage	Macrophage_0	Macrophage_0#HCC1	8.7745	1.01272	-1.19964	-0.930516	0.0566229	-0.421324	-0.725916	-1.23608	-2.27208	-1.33796
HCC1_AGCGCTGGTCCATCTC-1	HCC1	Scissor-	NK	NK_Scissor-	NK_Scissor-#HCC1	-3.36355	-3.67688	0.732493	2.87698	4.96139	-2.1736	-0.305302	-2.15235	-1.51828	-2.26736
HCC1_AGCGCTGGTTTGGGAG-1	HCC1	Scissor-	Macrophage	Macrophage_Scissor-	Macrophage_Scissor-#HCC1	1.39929	-0.785316	-0.940461	-2.35724	-1.70695	5.30051	-2.91552	-0.274805	-2.01186	-4.01832
HCC1_AGCGCTGTCATTGCGA-1	HCC1	0	Macrophage	Macrophage_0	Macrophage_0#HCC1	11.0741	-4.54549	-1.05632	-0.985	-0.608527	-3.31569	-3.28892	-2.53259	-2.70161	-3.14617
HCC1_AGCGCTGTCGGAAGGT-1	HCC1	Scissor-	Macrophage	Macrophage_Scissor-	Macrophage_Scissor-#HCC1	2.88498	0.784771	-3.67827	-2.3182	0.151755	-1.02031	-2.2904	0.809638	-3.54713	-3.77535
HCC1_AGCGTATAGCGCCTCA-1	HCC1	0	Macrophage	Macrophage_0	Macrophage_0#HCC1	4.86241	1.94925	-2.90786	-2.23378	-2.1857	-1.81705	-2.40184	-0.567049	-0.681751	-0.987366
HCC1_AGCGTATAGGCATGGT-1	HCC1	0	Hepatocyte	Hepatocyte_0	Hepatocyte_0#HCC1	16.2013	2.14554	-0.0773271	-2.72507	-1.31469	0.335909	-0.563399	-0.829212	-0.429872	-1.65957
HCC1_AGCGTATCAGGACAGT-1	HCC1	Scissor+	Macrophage	Macrophage_Scissor+	Macrophage_Scissor+#HCC1	11.3578	-7.27542	-1.20552	-0.362128	0.411343	-0.748533	-1.04188	-0.440831	-1.17155	-2.15434
HCC1_AGCGTATGTAAGTTAG-1	HCC1	Scissor+	Macrophage	Macrophage_Scissor+	Macrophage_Scissor+#HCC1	6.3026	5.18495	-2.31618	-0.920019	-1.39622	-1.94069	-3.64271	-2.01477	-1.34964	-3.60062
HCC1_AGCGTATGTATAGGGC-1	HCC1	Scissor+	Macrophage	Macrophage_Scissor+	Macrophage_Scissor+#HCC1	6.64138	-5.41364	-1.14089	-0.860265	-1.26093	0.30889	-2.39055	-1.03496	-0.999791	-1.45783
HCC1_AGCGTATGTATGAGCG-1	HCC1	0	Macrophage	Macrophage_0	Macrophage_0#HCC1	6.29599	1.93281	-2.5732	-0.589596	-1.15456	-2.15037	-0.905533	-1.51703	-1.4379	-1.82141
HCC1_AGCGTATGTTATAGCC-1	HCC1	Scissor+	Macrophage	Macrophage_Scissor+	Macrophage_Scissor+#HCC1	8.84869	-4.45303	-1.73049	0.340159	0.344347	1.59797	-1.64341	-2.27325	-2.9915	-2.12452
HCC1_AGCGTATTCAAGTGGG-1	HCC1	Scissor-	Macrophage	Macrophage_Scissor-	Macrophage_Scissor-#HCC1	3.75544	-11.0405	-1.2096	-2.15358	-1.10678	-2.16497	-5.59734	-2.43747	-1.41774	-4.495
HCC1_AGCGTATTCATTCTTG-1	HCC1	0	Macrophage	Macrophage_0	Macrophage_0#HCC1	4.35259	5.66989	-1.60719	-2.12592	-2.05256	1.48111	-2.64566	-0.260607	-0.494202	-3.2283
HCC1_AGCGTATTCTGAATCG-1	HCC1	Scissor-	Macrophage	Macrophage_Scissor-	Macrophage_Scissor-#HCC1	6.82911	-1.26289	-0.994964	-1.60337	-0.808839	0.830553	-1.94913	0.289067	0.138981	-2.20239
HCC1_AGCGTCGAGATTCGCT-1	HCC1	0	Macrophage	Macrophage_0	Macrophage_0#HCC1	5.11807	-0.810579	-0.710228	-1.35916	-2.14425	0.626864	0.386775	-0.902758	-0.787038	-0.7115
HCC1_AGCGTCGAGGAGTACC-1	HCC1	0	Macrophage	Macrophage_0	Macrophage_0#HCC1	1.99022	-13.7236	-3.12183	-4.58604	-1.74038	-3.15754	-5.83955	-3.87028	-2.9652	-3.62302
HCC1_AGCGTCGAGGCATGGT-1	HCC1	0	Macrophage	Macrophage_0	Macrophage_0#HCC1	-0.0654823	-8.80059	-2.47461	-4.92978	-2.59363	-1.87599	-5.45662	-3.24361	-4.34159	-3.58574
HCC1_AGCGTCGAGGCTCACC-1	HCC1	0	Macrophage	Macrophage_0	Macrophage_0#HCC1	2.86026	-0.845391	-1.78986	-2.97136	-2.18733	-4.20135	-3.43475	0.35875	-2.64816	-3.23171
HCC1_AGCGTCGCAATACCCA-1	HCC1	Scissor-	Macrophage	Macrophage_Scissor-	Macrophage_Scissor-#HCC1	0.115667	-5.83802	0.316641	-3.19746	-1.97797	3.39716	-4.83465	-1.96794	-3.19678	-3.62614
HCC1_AGCGTCGCAATTCTTC-1	HCC1	Scissor+	Macrophage	Macrophage_Scissor+	Macrophage_Scissor+#HCC1	4.61628	-9.55653	-2.04395	-0.74144	-1.25272	-3.0019	-3.79928	-2.0994	0.0254655	-2.88079
HCC1_AGCGTCGCAGTGGCTC-1	HCC1	Scissor+	Macrophage	Macrophage_Scissor+	Macrophage_Scissor+#HCC1	8.47928	-5.41108	-0.868316	-1.41114	-0.4925	0.170016	-4.01981	-0.426021	-2.54448	-1.82693
HCC1_AGCGTCGCATCGATAC-1	HCC1	0	T cell	T cell_0	T cell_0#HCC1	-5.351	3.88725	-1.19366	-2.86919	-2.64354	-4.23912	-5.39737	-5.19355	-3.32775	-3.51307
HCC1_AGCGTCGCATGACTCA-1	HCC1	Scissor-	Macrophage	Macrophage_Scissor-	Macrophage_Scissor-#HCC1	4.48806	3.09906	-3.44622	-3.23694	-0.245536	-1.17764	-3.96198	-2.77601	-3.72312	-4.21836
HCC1_AGCGTCGGTATGATCC-1	HCC1	Scissor-	Macrophage	Macrophage_Scissor-	Macrophage_Scissor-#HCC1	2.53496	-7.89552	-2.0526	-2.24734	-1.80042	-2.21048	-4.90522	-4.11695	-3.15182	-4.12644
HCC1_AGCGTCGTCCTTTAGT-1	HCC1	Scissor-	Macrophage	Macrophage_Scissor-	Macrophage_Scissor-#HCC1	-1.39827	-3.0254	-4.30618	-3.34675	-3.46218	-3.36192	-3.84693	-3.52103	-5.4369	-6.86281
HCC1_AGCTACAGTCTAGGCC-1	HCC1	0	Macrophage	Macrophage_0	Macrophage_0#HCC1	6.20843	1.20706	-2.71708	-1.71468	-1.40622	-1.9685	-2.48067	-0.586466	-1.13491	-2.2558
HCC1_AGCTACATCAGTGCGC-1	HCC1	0	Macrophage	Macrophage_0	Macrophage_0#HCC1	4.42643	-5.51658	-2.48025	-2.10215	-2.39981	-0.807461	-4.79007	0.390111	-1.38142	-2.4469
HCC1_AGCTACATCCCTCTTT-1	HCC1	Scissor+	Macrophage	Macrophage_Scissor+	Macrophage_Scissor+#HCC1	3.52072	-6.42385	-0.234998	-2.59403	-2.23593	1.01548	-4.98514	-0.279434	-1.16588	-2.30388
HCC1_AGCTACATCGGTGAAG-1	HCC1	Scissor-	Macrophage	Macrophage_Scissor-	Macrophage_Scissor-#HCC1	3.23151	1.1691	-1.22428	-2.36131	-2.71957	0.0573773	-3.65684	-1.9002	-2.33001	-2.56632
HCC1_AGCTCAAAGATGAAGG-1	HCC1	Scissor-	T cell	T cell_Scissor-	T cell_Scissor-#HCC1	-2.9836	1.25387	-1.22701	-2.12885	-1.47086	-4.03172	-5.12587	-1.63807	-1.45063	-2.40626
HCC1_AGCTCAAAGCCACCGT-1	HCC1	Scissor+	Macrophage	Macrophage_Scissor+	Macrophage_Scissor+#HCC1	7.42915	-0.837276	-1.27097	-1.29329	-1.02557	-1.70031	-1.7149	-0.850222	-1.30891	-2.48013
HCC1_AGCTCAACAAACACCT-1	HCC1	0	Macrophage	Macrophage_0	Macrophage_0#HCC1	8.34147	1.41454	-1.82006	-1.17228	-1.68444	2.07024	-1.67686	-0.310508	-1.81054	-1.3756
HCC1_AGCTCAACAACTGAAA-1	HCC1	Scissor+	T cell	T cell_Scissor+	T cell_Scissor+#HCC1	-1.16586	5.67561	-1.84658	-1.77307	-1.50155	-2.01683	-3.71086	-3.05508	-1.38817	0.196136
HCC1_AGCTCAACACCTATCC-1	HCC1	0	Macrophage	Macrophage_0	Macrophage_0#HCC1	9.76339	-13.4574	0.421005	-0.111145	-0.527191	0.627535	-2.51917	-1.24045	-0.284377	-0.62165
HCC1_AGCTCAACAGACCTAT-1	HCC1	Scissor+	Macrophage	Macrophage_Scissor+	Macrophage_Scissor+#HCC1	6.90843	-6.40239	-1.17728	-1.42277	-1.23535	-2.00599	-3.32655	-2.26306	-3.62536	-3.22574
HCC1_AGCTCAACATGACAGG-1	HCC1	0	Macrophage	Macrophage_0	Macrophage_0#HCC1	6.98581	-0.685105	-1.94341	-3.31723	-2.08586	-5.34253	-4.85643	-1.95007	-3.09404	-3.64248
HCC1_AGCTCAACATTGGCAT-1	HCC1	0	Macrophage	Macrophage_0	Macrophage_0#HCC1	2.45924	-0.54747	-1.8659	-2.20386	-2.81716	-3.8454	-3.33056	-0.885702	-2.822	-1.80548
HCC1_AGCTCAATCAACGTGT-1	HCC1	0	NK	NK_0	NK_0#HCC1	-2.65506	8.35368	0.479503	-0.645388	-2.35915	-0.544677	-2.03186	-3.02016	-0.508673	-2.06985
HCC1_AGCTCAATCCACCTGT-1	HCC1	Scissor+	Macrophage	Macrophage_Scissor+	Macrophage_Scissor+#HCC1	5.5549	4.11793	-0.198458	-0.0546632	-1.53622	1.52094	-0.917408	-1.97647	-2.898	-1.05239
HCC1_AGCTCAATCCTCAGGG-1	HCC1	Scissor-	Macrophage	Macrophage_Scissor-	Macrophage_Scissor-#HCC1	1.17803	-0.140281	-0.976814	-3.78414	-2.36122	0.269988	-5.53585	-2.1393	-1.75962	-3.8817
HCC1_AGCTCAATCGTGACTA-1	HCC1	Scissor-	Macrophage	Macrophage_Scissor-	Macrophage_Scissor-#HCC1	3.11161	2.58656	0.870756	-1.04967	1.43062	-1.21165	-2.84177	-0.869065	-2.10121	-1.11291
HCC1_AGCTTCCAGAAGCGCT-1	HCC1	Scissor-	Macrophage	Macrophage_Scissor-	Macrophage_Scissor-#HCC1	2.01384	3.46394	-1.56272	-3.65763	-1.35045	-1.84947	-3.48537	-3.25225	-4.87175	-3.88181
HCC1_AGCTTCCAGACACACG-1	HCC1	Scissor-	Macrophage	Macrophage_Scissor-	Macrophage_Scissor-#HCC1	1.53247	-5.61775	0.302797	-2.74725	-1.59524	0.351511	-2.12422	-0.255056	-0.787299	-0.292063
HCC1_AGCTTCCAGCTGTGCC-1	HCC1	0	Macrophage	Macrophage_0	Macrophage_0#HCC1	0.857113	-1.10755	-3.57849	-1.067	-1.34671	-5.58726	-5.56586	-2.12136	-5.45102	-2.69709
HCC1_AGCTTCCAGGATATAC-1	HCC1	Scissor-	Hepatocyte	Hepatocyte_Scissor-	Hepatocyte_Scissor-#HCC1	6.14452	4.64485	-4.15664	-5.84259	-3.04472	-3.68725	-6.49377	-4.10703	-4.47897	-4.96468
HCC1_AGCTTCCCAATAACGA-1	HCC1	0	Macrophage	Macrophage_0	Macrophage_0#HCC1	7.37783	-6.73355	-0.417358	1.03315	-1.03347	-0.577174	-3.18738	-2.70091	-1.60068	-2.35384
HCC1_AGCTTCCCAGCCGTCA-1	HCC1	0	T cell	T cell_0	T cell_0#HCC1	-1.19026	8.05105	0.0334684	1.23071	-1.76254	-1.53622	-1.62123	-2.54328	-3.30684	-2.80147
HCC1_AGCTTCCCAGTCTCTC-1	HCC1	0	Macrophage	Macrophage_0	Macrophage_0#HCC1	1.36503	-16.3853	-3.17149	-2.65513	-4.65088	-4.92635	-7.51509	-3.65629	-2.32565	-5.62499
HCC1_AGCTTCCGTACTGCGC-1	HCC1	Scissor+	Macrophage	Macrophage_Scissor+	Macrophage_Scissor+#HCC1	3.94578	-4.0154	0.177264	-3.52841	-1.52562	-0.752177	-5.58895	-1.71531	-2.80911	-1.26706
HCC1_AGCTTCCGTAGTGATA-1	HCC1	Scissor+	Macrophage	Macrophage_Scissor+	Macrophage_Scissor+#HCC1	9.96302	-5.58994	-1.49686	-1.00542	-1.17023	0.0394855	-1.84408	-1.20645	-0.524953	-2.01509
HCC1_AGCTTCCGTATTGAGA-1	HCC1	Scissor+	Macrophage	Macrophage_Scissor+	Macrophage_Scissor+#HCC1	3.69141	3.91452	-1.46678	-2.30606	-1.21907	1.94814	-2.25929	0.609121	-1.15303	-1.87917
HCC1_AGCTTCCGTTCGAACT-1	HCC1	Scissor-	Endothelial cell	Endothelial cell_Scissor-	Endothelial cell_Scissor-#HCC1	3.39882	2.86172	-0.161916	-2.30917	2.28933	-0.746361	-3.10928	-2.79934	-2.84291	-0.0759753
HCC1_AGCTTCCTCAAGGACG-1	HCC1	Scissor+	Macrophage	Macrophage_Scissor+	Macrophage_Scissor+#HCC1	7.62587	-0.391001	-1.43798	0.0748936	-0.625454	-1.18724	-1.41273	-0.412912	-1.6759	-0.525899
HCC1_AGCTTCCTCATTGTTC-1	HCC1	0	Macrophage	Macrophage_0	Macrophage_0#HCC1	8.17856	-6.91505	-0.959267	-1.7045	-0.907103	-2.51148	-2.11411	-0.215914	-0.714693	-2.28041
HCC1_AGCTTCCTCGTTCGCT-1	HCC1	0	Macrophage	Macrophage_0	Macrophage_0#HCC1	7.8267	-9.32544	0.198799	-0.929225	-0.844927	-0.478556	-3.26488	-2.45352	-1.75415	-2.03897
HCC1_AGGAAATAGAGTGTTA-1	HCC1	0	Macrophage	Macrophage_0	Macrophage_0#HCC1	3.43207	0.136039	-1.57913	-2.79857	-2.07738	-2.6792	-4.64631	-4.02104	-1.83215	-1.92939
HCC1_AGGAAATAGGCACTCC-1	HCC1	0	NK	NK_0	NK_0#HCC1	-2.43211	-2.56523	2.48489	0.49396	3.98133	-0.139672	-0.479811	1.72368	-1.22635	-1.22976
HCC1_AGGAAATCAACGACTT-1	HCC1	0	NK	NK_0	NK_0#HCC1	-1.54223	2.7188	0.971221	-1.02675	-2.69906	3.42619	-0.224863	-1.33724	0.239696	-0.38418
HCC1_AGGAAATCACGCGGTT-1	HCC1	Scissor-	B cell	B cell_Scissor-	B cell_Scissor-#HCC1	0.767749	3.47147	-2.7618	-4.29758	-3.22927	-0.516754	-4.54569	-0.376978	-0.51338	-3.20787
HCC1_AGGAAATCAGACCGCT-1	HCC1	Scissor-	T cell	T cell_Scissor-	T cell_Scissor-#HCC1	2.13293	2.44448	1.32564	0.661794	-1.46442	-0.129587	0.624182	-2.41828	-0.0736505	-1.85363
HCC1_AGGAAATCAGCAGGAT-1	HCC1	0	Macrophage	Macrophage_0	Macrophage_0#HCC1	3.98011	2.09474	1.73435	-3.19325	-0.877152	-4.32774	-3.94782	-1.43245	0.337544	0.457158
HCC1_AGGAAATGTAAGAACT-1	HCC1	0	T cell	T cell_0	T cell_0#HCC1	-1.49326	1.23392	-1.033	-1.67796	-2.10926	-3.11579	-4.09028	-3.08055	-1.04746	-1.70527
HCC1_AGGAAATGTAGGTGCA-1	HCC1	Scissor+	T cell	T cell_Scissor+	T cell_Scissor+#HCC1	2.12581	-0.518475	0.877746	2.9207	-0.708094	4.40191	0.860525	0.218055	0.828771	1.25125
HCC1_AGGAAATTCACTGGGC-1	HCC1	0	Macrophage	Macrophage_0	Macrophage_0#HCC1	3.96752	4.68852	0.107662	0.973603	-1.17326	0.674701	-0.70113	-1.95904	-0.767956	-1.12381
HCC1_AGGAAATTCGACTCCT-1	HCC1	0	Macrophage	Macrophage_0	Macrophage_0#HCC1	8.11904	-3.20419	-2.09318	0.181447	-0.213019	-0.0228294	-0.995158	-0.730282	-2.3499	-2.13043
HCC1_AGGAATACAGCTAACT-1	HCC1	Scissor-	Macrophage	Macrophage_Scissor-	Macrophage_Scissor-#HCC1	5.57993	1.3113	-0.512337	-1.9	-1.97379	-0.945285	-2.44233	-1.48748	-2.65036	-1.43879
HCC1_AGGAATAGTCGCATGC-1	HCC1	0	NK	NK_0	NK_0#HCC1	-1.5226	5.15699	1.87021	2.46673	-1.6483	4.7639	-2.41671	-0.670762	-1.02565	-2.58341
HCC1_AGGAATAGTTAAACAG-1	HCC1	Scissor-	T cell	T cell_Scissor-	T cell_Scissor-#HCC1	0.629011	5.84002	-0.0450863	-1.46013	-2.08847	-0.915055	-1.95368	-3.75498	-0.351541	-2.39336
HCC1_AGGAATAGTTGCTCGG-1	HCC1	0	Macrophage	Macrophage_0	Macrophage_0#HCC1	4.8148	-10.3488	0.59831	-4.42062	-2.44599	-2.3323	-5.36823	-1.35803	-2.32015	-3.03695
HCC1_AGGAATATCAGAATAG-1	HCC1	Scissor+	Macrophage	Macrophage_Scissor+	Macrophage_Scissor+#HCC1	4.55365	-6.98901	-1.08672	-2.99978	-0.8429	-1.12823	-5.20017	-2.06512	-3.56898	-2.71251
HCC1_AGGAATATCCCGAACG-1	HCC1	0	NK	NK_0	NK_0#HCC1	-3.28859	4.8983	0.0117807	0.320097	-3.60029	3.80143	-3.78245	0.651596	-0.0624796	-2.8108
HCC1_AGGAATATCGCTTAAG-1	HCC1	Scissor+	Macrophage	Macrophage_Scissor+	Macrophage_Scissor+#HCC1	2.01354	-0.167899	-2.23099	-2.18434	1.40347	-3.90723	-4.66115	-3.87456	-3.69454	-3.71667
HCC1_AGGACGAAGATGAATC-1	HCC1	Scissor+	Macrophage	Macrophage_Scissor+	Macrophage_Scissor+#HCC1	6.00871	2.32953	0.563666	-1.35543	-1.60222	1.40235	-2.23745	-1.46301	1.23023	0.0344327
HCC1_AGGACGAAGATTGGGC-1	HCC1	Scissor-	Macrophage	Macrophage_Scissor-	Macrophage_Scissor-#HCC1	3.06518	4.89954	-2.33675	-1.4475	-1.49417	3.09516	-1.26632	0.349805	-2.78968	-2.63829
HCC1_AGGACGAAGTCTGGTT-1	HCC1	0	Macrophage	Macrophage_0	Macrophage_0#HCC1	9.81403	-4.85266	-1.19137	-0.626104	-0.653419	-0.0301485	-1.52445	0.0916745	-1.30547	-1.82866
HCC1_AGGACGAGTACACTCA-1	HCC1	Scissor-	Macrophage	Macrophage_Scissor-	Macrophage_Scissor-#HCC1	4.70455	-2.4439	-0.884409	-3.62132	-2.58512	-0.951293	-4.38971	-2.27011	-1.24324	-1.88939
HCC1_AGGACGAGTGATGAAT-1	HCC1	0	Macrophage	Macrophage_0	Macrophage_0#HCC1	9.11545	-0.737604	-0.227714	-1.13711	-1.61378	-3.44367	-0.688214	0.304202	-0.629445	-0.579245
HCC1_AGGACGAGTGTATTGC-1	HCC1	0	Macrophage	Macrophage_0	Macrophage_0#HCC1	3.56028	-0.354023	-1.84031	-2.09323	-1.88524	-1.73388	-3.84963	-2.91181	-4.25722	-2.84293
HCC1_AGGACGATCACTGAAC-1	HCC1	0	Macrophage	Macrophage_0	Macrophage_0#HCC1	6.46128	-7.06073	-2.67804	-1.12744	-0.468715	-3.08366	-2.45348	-1.99405	-3.56362	-3.05161
HCC1_AGGACTTAGGCATCTT-1	HCC1	0	T cell	T cell_0	T cell_0#HCC1	2.58511	7.23766	-0.111943	-0.147096	-1.13168	0.49736	0.386381	-1.22434	3.08251	2.77187
HCC1_AGGACTTAGGCATGGT-1	HCC1	Scissor+	Macrophage	Macrophage_Scissor+	Macrophage_Scissor+#HCC1	4.22769	-0.602284	-0.793996	-2.37533	-2.30681	-1.98906	-3.31522	-2.51997	-2.94977	-3.07944
HCC1_AGGACTTAGGTAAGGA-1	HCC1	Scissor-	Macrophage	Macrophage_Scissor-	Macrophage_Scissor-#HCC1	3.42621	-2.61426	-1.68438	0.130238	-1.83655	5.50203	-2.25934	-0.201131	1.56664	-0.119186
HCC1_AGGACTTAGGTTCATC-1	HCC1	Scissor+	NK	NK_Scissor+	NK_Scissor+#HCC1	-1.48776	3.8769	1.34103	-1.86328	-1.86444	-1.09619	2.47408	-1.34845	0.209606	-2.25734
HCC1_AGGACTTGTAGGCTGA-1	HCC1	0	Macrophage	Macrophage_0	Macrophage_0#HCC1	12.9871	-5.00179	1.07526	0.251361	-1.04508	3.20595	-1.91299	-2.52263	-1.50238	-1.28674
HCC1_AGGACTTTCTGCGGAC-1	HCC1	Scissor-	T cell	T cell_Scissor-	T cell_Scissor-#HCC1	0.114855	5.55191	0.436562	0.785171	1.20415	-2.4347	0.834608	-2.04408	-0.788166	1.92733
HCC1_AGGAGGTAGATTGATG-1	HCC1	Scissor+	Macrophage	Macrophage_Scissor+	Macrophage_Scissor+#HCC1	11.0366	-6.40081	-0.71784	-1.60643	-1.29863	1.38627	-1.33212	0.0959191	-1.24682	-0.0135187
HCC1_AGGAGGTAGGAAGTCC-1	HCC1	Scissor+	Hepatocyte	Hepatocyte_Scissor+	Hepatocyte_Scissor+#HCC1	0.544914	-1.86282	-4.56499	-6.99041	-3.32757	-5.81022	-8.50601	-3.50663	-4.743	-4.19371
HCC1_AGGAGGTCACGACTAT-1	HCC1	0	NK	NK_0	NK_0#HCC1	-3.76692	5.69748	-1.31323	-0.756601	-3.65983	-2.83245	-0.123888	-1.57106	-1.42545	-2.17779
HCC1_AGGAGGTCAGAGCTAG-1	HCC1	0	T cell	T cell_0	T cell_0#HCC1	-0.619731	6.53615	-0.844675	-1.30936	-2.05147	-3.71452	-2.64014	-2.46596	-0.488639	-3.27479
HCC1_AGGAGGTCATGGGCAA-1	HCC1	Scissor-	T cell	T cell_Scissor-	T cell_Scissor-#HCC1	2.55123	6.75466	0.956435	0.946434	-1.63436	0.188853	1.28667	-0.481192	0.631034	1.23692
HCC1_AGGAGGTGTCCGACGT-1	HCC1	0	Macrophage	Macrophage_0	Macrophage_0#HCC1	2.44334	2.42942	-0.783845	-5.1086	-3.43767	-4.91228	-8.29875	-4.29275	-4.24453	-2.60856
HCC1_AGGAGGTGTGACTAAA-1	HCC1	Scissor-	Macrophage	Macrophage_Scissor-	Macrophage_Scissor-#HCC1	4.75402	-0.848437	-0.974496	-1.5255	-2.17326	3.41913	-2.27379	0.649871	0.105787	-1.37175
HCC1_AGGAGGTTCCATACTT-1	HCC1	Scissor-	NK	NK_Scissor-	NK_Scissor-#HCC1	-0.821179	9.59841	-0.211961	-2.50337	-2.24202	-0.334084	-1.78176	-2.32637	0.068403	-3.8236
HCC1_AGGAGGTTCCTACGAA-1	HCC1	0	Macrophage	Macrophage_0	Macrophage_0#HCC1	6.15744	-0.836258	-1.53158	-2.00646	1.9268	2.1668	-1.93245	-0.286211	0.474952	-1.48034
HCC1_AGGATAAAGAATAACC-1	HCC1	0	Macrophage	Macrophage_0	Macrophage_0#HCC1	10.2182	-3.90764	-2.01653	-1.82698	-0.587064	0.44312	-1.42806	-0.557985	-1.71774	-1.30279
HCC1_AGGATAACAGGGAATC-1	HCC1	Scissor+	Macrophage	Macrophage_Scissor+	Macrophage_Scissor+#HCC1	11.5293	-4.45201	-0.639851	-0.211917	-0.204861	2.94577	-1.01228	-0.923295	-1.28332	-0.475126
HCC1_AGGATAAGTTCCACGG-1	HCC1	Scissor-	NK	NK_Scissor-	NK_Scissor-#HCC1	-2.92073	2.49986	-0.312799	0.440416	-2.76428	0.146547	-1.77818	-1.42019	-0.888986	-0.930893
HCC1_AGGATAATCGATACAC-1	HCC1	Scissor-	T cell	T cell_Scissor-	T cell_Scissor-#HCC1	0.579696	-5.22809	0.52668	-1.46081	-2.34915	-2.78358	-2.35957	-1.40504	-0.486193	1.39067
HCC1_AGGATAATCGCTGCGA-1	HCC1	0	Macrophage	Macrophage_0	Macrophage_0#HCC1	3.90924	-2.98485	-1.27397	-3.92166	-3.01142	-0.699548	-5.44884	-2.70383	-1.29664	-2.6902
HCC1_AGGATAATCTTCCCGA-1	HCC1	Scissor-	Hepatocyte	Hepatocyte_Scissor-	Hepatocyte_Scissor-#HCC1	3.63053	-5.79103	-4.24223	-6.53847	-3.75665	-5.24061	-9.79386	-3.74596	-5.47047	-6.08476
HCC1_AGGATCTCAACGTTAC-1	HCC1	Scissor-	Macrophage	Macrophage_Scissor-	Macrophage_Scissor-#HCC1	3.30979	-4.23482	-3.57791	-4.23192	-0.930976	-0.956761	-3.4107	-0.383151	-1.00636	-1.9843
HCC1_AGGATCTCAGACCCGT-1	HCC1	0	T cell	T cell_0	T cell_0#HCC1	1.49049	2.65098	-0.58922	-2.12246	-2.75585	-1.3065	-2.38984	-0.909926	-0.26895	0.418443
HCC1_AGGATCTCATAATCGC-1	HCC1	Scissor+	Macrophage	Macrophage_Scissor+	Macrophage_Scissor+#HCC1	5.4861	-3.80391	-0.128534	-3.04826	-1.77772	0.747799	-2.31043	-1.3695	-1.82496	-0.619478
HCC1_AGGATCTGTATCTCGA-1	HCC1	Scissor-	T cell	T cell_Scissor-	T cell_Scissor-#HCC1	-1.28439	-1.54908	-1.04977	-0.967848	-1.49983	5.63505	-0.419662	1.30246	1.44759	-2.06901
HCC1_AGGATCTGTATGTGTC-1	HCC1	0	NK	NK_0	NK_0#HCC1	0.0679702	2.20715	-2.93236	-1.27366	-3.42516	-1.39425	-1.22304	-2.3107	2.15996	0.555123
HCC1_AGGATCTGTGCCGAAA-1	HCC1	0	T cell	T cell_0	T cell_0#HCC1	0.915063	10.2179	1.5931	0.531934	-1.32478	-0.674614	-1.40242	-1.79841	-2.23788	0.576355
HCC1_AGGATCTTCAAGAATG-1	HCC1	Scissor-	Macrophage	Macrophage_Scissor-	Macrophage_Scissor-#HCC1	-0.989893	3.39233	-1.96505	-2.12573	-1.17176	5.64253	-1.84015	1.37225	0.266226	-1.8788
HCC1_AGGATCTTCACGGGCT-1	HCC1	Scissor+	Hepatocyte	Hepatocyte_Scissor+	Hepatocyte_Scissor+#HCC1	4.35723	-6.01358	-5.61958	-4.89782	-2.90466	-5.95404	-6.83184	-3.42434	-5.43141	-5.6291
HCC1_AGGATCTTCATGCATG-1	HCC1	0	Macrophage	Macrophage_0	Macrophage_0#HCC1	1.76898	1.36975	-1.75484	-3.8142	-1.33708	4.28527	-3.57282	-1.35889	-1.2781	-3.14468
HCC1_AGGATCTTCCATGAGT-1	HCC1	Scissor+	Macrophage	Macrophage_Scissor+	Macrophage_Scissor+#HCC1	5.94902	2.84968	-1.99542	-1.12039	-2.51432	0.138022	-1.04227	0.677048	-2.99175	-2.06507
HCC1_AGGCATTAGATTGATG-1	HCC1	0	T cell	T cell_0	T cell_0#HCC1	-2.32995	5.15416	-1.55129	2.72923	-2.71112	-2.21726	-1.96862	-0.760286	0.212061	-0.159867
HCC1_AGGCATTCAAAGAACT-1	HCC1	Scissor-	Macrophage	Macrophage_Scissor-	Macrophage_Scissor-#HCC1	5.21715	-8.19645	0.355039	-1.59374	-1.20325	-2.50886	-1.82774	1.08287	-0.174164	-1.06151
HCC1_AGGCATTGTGATTCTG-1	HCC1	Scissor-	Macrophage	Macrophage_Scissor-	Macrophage_Scissor-#HCC1	5.69996	-3.95272	-1.84128	-1.15107	-1.15931	2.49189	-1.46757	-0.575078	-1.73714	-2.0768
HCC1_AGGCCACAGAACTTCC-1	HCC1	0	Macrophage	Macrophage_0	Macrophage_0#HCC1	4.08425	-6.53715	-1.6499	0.304766	-1.1075	4.01775	-1.87837	1.21477	1.2317	-2.03788
HCC1_AGGCCACAGGCCATAG-1	HCC1	0	T cell	T cell_0	T cell_0#HCC1	-1.49519	2.34523	-1.11655	0.219613	-2.23221	0.0895786	-2.26392	-1.71759	-0.37019	-2.37467
HCC1_AGGCCACAGTCGGCAA-1	HCC1	Scissor-	Macrophage	Macrophage_Scissor-	Macrophage_Scissor-#HCC1	4.44307	-6.3129	-2.51254	-2.50796	-2.84966	2.11973	-2.94353	-2.35518	-2.00834	-2.60238
HCC1_AGGCCACCACCTCAGG-1	HCC1	Scissor+	NK	NK_Scissor+	NK_Scissor+#HCC1	-3.50873	3.08946	1.63944	-0.770598	-2.1577	4.71378	0.315586	-0.379448	-0.115519	0.611719
HCC1_AGGCCACCACTGGACC-1	HCC1	Scissor-	Macrophage	Macrophage_Scissor-	Macrophage_Scissor-#HCC1	1.78942	1.95594	-0.504227	-2.43141	-2.52628	0.0288807	-1.95213	-1.20069	-1.62078	-2.23859
HCC1_AGGCCACGTCCTACAA-1	HCC1	Scissor+	Macrophage	Macrophage_Scissor+	Macrophage_Scissor+#HCC1	6.47562	2.88172	0.361101	-0.708801	-0.692331	-0.162348	-0.979498	-0.817611	-0.255701	-0.353504
HCC1_AGGCCACGTGCATGTT-1	HCC1	0	Macrophage	Macrophage_0	Macrophage_0#HCC1	5.37479	-5.92779	-0.272819	-2.91361	-2.16116	-2.09959	-4.27963	-2.04609	-1.48337	-1.51792
HCC1_AGGCCACTCAGACATC-1	HCC1	Scissor+	Macrophage	Macrophage_Scissor+	Macrophage_Scissor+#HCC1	6.84623	-8.57434	0.419301	-1.59378	-1.05411	-0.963068	-2.99361	-1.08632	-0.836705	-2.87273
HCC1_AGGCCACTCCATTTGT-1	HCC1	Scissor+	Macrophage	Macrophage_Scissor+	Macrophage_Scissor+#HCC1	8.9352	-4.97587	-0.44689	-2.09828	-1.05077	-1.07213	-1.40091	-1.17137	0.246189	-1.23563
HCC1_AGGCCACTCCTACCAC-1	HCC1	Scissor-	T cell	T cell_Scissor-	T cell_Scissor-#HCC1	-2.92054	1.34111	0.489087	-0.955879	-2.49159	-2.33621	-1.21637	-1.64958	1.84087	-0.440577
HCC1_AGGCCACTCTCGCCTA-1	HCC1	0	NK	NK_0	NK_0#HCC1	0.109831	3.10984	0.780591	0.777176	-2.01023	-0.797619	0.139717	0.216748	2.48316	1.49423
HCC1_AGGCCACTCTGAACGT-1	HCC1	0	Macrophage	Macrophage_0	Macrophage_0#HCC1	6.57085	1.92094	-1.56027	-2.46056	-0.0408937	-1.09909	-3.3724	-0.570137	-0.112958	-2.0146
HCC1_AGGCTGCAGTCGCCAC-1	HCC1	Scissor+	Macrophage	Macrophage_Scissor+	Macrophage_Scissor+#HCC1	9.73459	-2.81467	-1.32667	-1.26064	-0.313819	-0.253548	-2.13406	-0.823422	-1.9057	-3.09923
HCC1_AGGCTGCCACTCTAGA-1	HCC1	0	T cell	T cell_0	T cell_0#HCC1	1.37888	10.0163	-0.265116	0.112198	-1.19377	0.146458	0.0625998	-1.82294	1.63942	0.878394
HCC1_AGGCTGCGTAGCTGAG-1	HCC1	Scissor+	Macrophage	Macrophage_Scissor+	Macrophage_Scissor+#HCC1	3.65484	-0.143424	-0.675898	-2.90965	-1.14426	-2.69651	-3.06667	-0.550312	-1.07218	-1.85981
HCC1_AGGCTGCGTCTACAAC-1	HCC1	Scissor+	T cell	T cell_Scissor+	T cell_Scissor+#HCC1	-0.886732	4.07819	-0.506938	-1.4265	-1.78969	2.74171	-1.03283	-0.576866	-0.440864	-2.69429
HCC1_AGGCTGCGTTGTGTAC-1	HCC1	Scissor+	Macrophage	Macrophage_Scissor+	Macrophage_Scissor+#HCC1	9.51034	-9.7725	-0.970774	0.128091	0.781452	-1.85564	-1.78232	-1.12642	-0.506182	-2.19085
HCC1_AGGCTGCTCTTCCACG-1	HCC1	0	T cell	T cell_0	T cell_0#HCC1	-3.4841	4.04354	0.484711	-0.283976	-2.43441	0.407913	-1.82088	-1.46127	-0.579627	-3.4568
HCC1_AGGGAGTAGGAAAGGT-1	HCC1	Scissor-	T cell	T cell_Scissor-	T cell_Scissor-#HCC1	1.72822	2.95084	0.0601816	-3.3226	-1.68516	-0.179711	-4.47864	-1.12425	0.0232108	-1.89654
HCC1_AGGGAGTAGGCATCTT-1	HCC1	0	Macrophage	Macrophage_0	Macrophage_0#HCC1	7.54162	-5.85925	0.987011	0.444444	-0.513367	0.21153	-3.39559	-2.33946	-2.60826	-1.36656
HCC1_AGGGAGTCAGAATTCC-1	HCC1	0	NK	NK_0	NK_0#HCC1	-3.50865	3.8215	-0.526441	-1.90376	-2.78279	0.0654656	-1.83432	-1.37733	0.695025	-3.2817
HCC1_AGGGAGTCAGGACAGT-1	HCC1	Scissor-	Macrophage	Macrophage_Scissor-	Macrophage_Scissor-#HCC1	6.62568	0.982695	-2.54973	-1.6938	-1.53727	-1.65516	-0.267533	-1.50277	0.076175	-0.466241
HCC1_AGGGAGTCATCGTTCC-1	HCC1	0	Macrophage	Macrophage_0	Macrophage_0#HCC1	6.1007	-2.41009	-0.687406	-1.64167	-0.816731	-0.716034	-0.953473	-0.169145	-1.74113	-3.09434
HCC1_AGGGAGTCATGACTGT-1	HCC1	0	Macrophage	Macrophage_0	Macrophage_0#HCC1	6.37904	-6.32569	-3.18803	-1.43701	-0.0638555	-3.21922	-5.16723	-2.21763	-3.16349	-3.21669
HCC1_AGGGAGTTCCGTGGGT-1	HCC1	Scissor-	Macrophage	Macrophage_Scissor-	Macrophage_Scissor-#HCC1	6.109	-5.16021	-0.873101	-0.827445	-0.95692	0.344494	-0.0379676	-1.00129	-1.52909	-1.90286
HCC1_AGGGAGTTCCTACAAG-1	HCC1	0	Macrophage	Macrophage_0	Macrophage_0#HCC1	1.19223	1.22107	0.0523517	-2.90964	-2.41528	1.0313	-0.941409	-1.1725	-1.13481	-1.25869
HCC1_AGGGAGTTCGTAACTG-1	HCC1	0	Macrophage	Macrophage_0	Macrophage_0#HCC1	10.2589	-8.28152	-2.24543	-0.749645	-0.772554	1.255	-2.05825	0.67894	-1.28519	-1.42263
HCC1_AGGGAGTTCTGCGGAC-1	HCC1	0	Macrophage	Macrophage_0	Macrophage_0#HCC1	7.92641	-2.71614	-0.935401	-0.960444	-0.203861	-3.06828	-1.79034	0.164097	-2.75354	-3.60611
HCC1_AGGGCCTAGCGTTCAT-1	HCC1	0	Macrophage	Macrophage_0	Macrophage_0#HCC1	6.72046	4.38093	-1.49403	-1.56562	-0.8914	3.26353	-0.232427	-0.810008	-0.966274	-1.98086
HCC1_AGGGCCTAGTTTGCTG-1	HCC1	0	Macrophage	Macrophage_0	Macrophage_0#HCC1	2.35004	-10.0283	-1.50033	-3.14078	0.752891	-0.976688	-3.57401	-0.0368085	-0.644202	-3.38184
HCC1_AGGGCCTCAAGCACAG-1	HCC1	0	Macrophage	Macrophage_0	Macrophage_0#HCC1	7.85964	0.559893	-2.46604	-1.45231	-1.47979	-1.27331	-1.23205	-0.421293	-0.354043	-1.60707
HCC1_AGGGCCTCATGACTAC-1	HCC1	0	Macrophage	Macrophage_0	Macrophage_0#HCC1	3.59978	-4.61328	1.35411	0.314517	-1.5547	0.266332	-1.15434	-1.44441	-1.19266	-2.81719
HCC1_AGGGCCTGTACAGGTG-1	HCC1	Scissor-	Macrophage	Macrophage_Scissor-	Macrophage_Scissor-#HCC1	4.57813	-10.4299	3.37194	-3.40419	-2.83449	-0.0250267	-4.3261	-1.10806	-1.88571	-2.59788
HCC1_AGGGCCTGTAGTGGCA-1	HCC1	0	Macrophage	Macrophage_0	Macrophage_0#HCC1	9.33219	4.77951	-1.50337	-1.41752	-1.41664	2.55132	-1.84394	0.259132	-2.53392	-2.45697
HCC1_AGGGCCTTCGTGGGAA-1	HCC1	Scissor-	B cell	B cell_Scissor-	B cell_Scissor-#HCC1	-7.52341	-16.0587	-3.16574	-5.93361	-4.14611	-7.15064	-8.85498	-3.95051	-5.43744	-3.61146
HCC1_AGGGCTCAGACTTCGT-1	HCC1	Scissor+	Macrophage	Macrophage_Scissor+	Macrophage_Scissor+#HCC1	0.0925548	-17.0003	-2.59266	-4.59946	-2.06116	4.27248	-4.37372	-1.22006	-1.66859	-3.55698
HCC1_AGGGCTCAGCCACCGT-1	HCC1	Scissor-	Macrophage	Macrophage_Scissor-	Macrophage_Scissor-#HCC1	4.68739	1.53702	-0.918783	-1.66098	-1.75007	-0.0343814	-3.71081	-1.50414	-3.17253	-2.65185
HCC1_AGGGCTCAGTGGAATT-1	HCC1	Scissor-	Macrophage	Macrophage_Scissor-	Macrophage_Scissor-#HCC1	4.1955	0.0678696	-0.507499	-2.30333	0.383149	3.18542	-2.23183	0.938859	-0.0138116	-2.15891
HCC1_AGGGCTCAGTGGCGAT-1	HCC1	Scissor+	Macrophage	Macrophage_Scissor+	Macrophage_Scissor+#HCC1	6.22921	0.921929	-0.631912	-1.71616	-1.12902	-0.350888	-2.45266	-1.90258	-1.31323	-1.97192
HCC1_AGGGTCCAGCCTCTGG-1	HCC1	Scissor-	Macrophage	Macrophage_Scissor-	Macrophage_Scissor-#HCC1	5.21364	0.303145	-2.0782	-0.609607	-0.369149	2.56341	-1.41375	-1.21188	-2.36723	-2.31025
HCC1_AGGGTCCAGGCCACTC-1	HCC1	0	T cell	T cell_0	T cell_0#HCC1	-2.7776	3.56344	-0.499937	-1.55233	-1.64524	-1.32137	-2.18717	-0.987053	0.656742	0.633413
HCC1_AGGGTCCCACCGTCTT-1	HCC1	0	Macrophage	Macrophage_0	Macrophage_0#HCC1	8.90918	-8.16954	-1.8817	-1.58763	-0.539117	0.848276	-2.64824	-1.34365	-2.1402	-3.25945
HCC1_AGGGTCCCAGACTCTA-1	HCC1	0	Macrophage	Macrophage_0	Macrophage_0#HCC1	3.07742	-7.74863	0.00692913	-2.62626	-2.8061	-2.50717	-4.61992	-2.63625	-2.51256	-1.06235
HCC1_AGGGTCCTCAACCTTT-1	HCC1	0	T cell	T cell_0	T cell_0#HCC1	-1.79645	5.36123	-0.968187	-0.931855	-0.920091	2.472	-2.27522	-2.64986	-1.04462	-0.361147
HCC1_AGGGTCCTCAGCAGAG-1	HCC1	Scissor-	Macrophage	Macrophage_Scissor-	Macrophage_Scissor-#HCC1	-0.848327	-1.65821	-1.54554	-3.5393	-2.04788	4.98659	-3.43984	0.924984	-1.44826	-1.96284
HCC1_AGGGTCCTCCCAGGAC-1	HCC1	Scissor+	Macrophage	Macrophage_Scissor+	Macrophage_Scissor+#HCC1	8.28448	-9.29321	-2.34391	-1.1956	0.723326	0.32142	-3.30155	-0.876905	-1.73164	-1.47157
HCC1_AGGGTCCTCGAACCTA-1	HCC1	Scissor+	Macrophage	Macrophage_Scissor+	Macrophage_Scissor+#HCC1	10.5573	-7.70229	-0.461794	-0.671953	-0.583307	-0.719985	-1.15316	-0.0754375	0.941456	-1.03113
HCC1_AGGGTCCTCTGTACAG-1	HCC1	0	Macrophage	Macrophage_0	Macrophage_0#HCC1	7.96898	-6.22841	1.17076	-0.987614	-1.53955	0.0803213	-1.78883	-0.0626433	-1.74384	-2.78329
HCC1_AGGGTGAAGATGATTG-1	HCC1	Scissor-	Macrophage	Macrophage_Scissor-	Macrophage_Scissor-#HCC1	5.20792	3.13283	-0.787038	-0.959158	-1.14877	1.54544	-1.13464	-0.363792	-2.37846	-1.72608
HCC1_AGGGTGAAGCAGCCTC-1	HCC1	Scissor+	T cell	T cell_Scissor+	T cell_Scissor+#HCC1	-1.8273	4.67116	0.0744014	1.37601	-2.28588	-2.95743	-2.40982	-2.685	-0.249812	-3.47827
HCC1_AGGGTGAAGGTAAGAG-1	HCC1	Scissor-	Macrophage	Macrophage_Scissor-	Macrophage_Scissor-#HCC1	5.40053	1.87752	-0.132303	-1.52291	0.0337597	1.61597	-1.09082	0.0986169	-1.03037	-2.85001
HCC1_AGGGTGAAGTGGCGAT-1	HCC1	Scissor-	Macrophage	Macrophage_Scissor-	Macrophage_Scissor-#HCC1	7.93342	0.981404	-0.787352	-0.601678	-1.08854	-1.39953	-1.94269	-1.43026	-1.15873	-0.675986
HCC1_AGGGTGACAATTCGTG-1	HCC1	Scissor+	Hepatocyte	Hepatocyte_Scissor+	Hepatocyte_Scissor+#HCC1	6.28988	8.80462	-4.63336	-7.25001	-4.02092	-4.65175	-6.41632	-3.91009	-4.9895	-4.38954
HCC1_AGGGTGACATAGATCC-1	HCC1	0	Hepatocyte	Hepatocyte_0	Hepatocyte_0#HCC1	6.49245	6.58661	-1.72327	-4.68048	-2.95815	0.256611	-5.73648	-3.46617	-2.94694	1.23935
HCC1_AGGGTGAGTATCTTCT-1	HCC1	0	NK	NK_0	NK_0#HCC1	-0.572231	5.72838	1.34587	-1.46735	-1.45741	-1.33956	-3.40495	-2.80148	-2.03461	-2.31618
HCC1_AGGGTGATCGTGCAGC-1	HCC1	Scissor-	Hepatocyte	Hepatocyte_Scissor-	Hepatocyte_Scissor-#HCC1	5.16578	6.19622	-5.77906	-6.55575	-3.26073	-5.04759	-5.85913	-4.91025	-5.44213	-5.15608
HCC1_AGGGTTTAGACTTCGT-1	HCC1	Scissor-	Macrophage	Macrophage_Scissor-	Macrophage_Scissor-#HCC1	0.226959	-5.74566	-1.75372	-2.64486	-3.58211	1.3791	-2.85826	1.86851	-1.44716	-3.30338
HCC1_AGGGTTTAGCAACTCT-1	HCC1	0	Macrophage	Macrophage_0	Macrophage_0#HCC1	4.9828	2.01974	-2.04818	-2.55685	-1.81176	0.804085	-2.71593	-1.51509	-2.41123	-0.79917
HCC1_AGGGTTTAGGACAAGA-1	HCC1	Scissor+	Macrophage	Macrophage_Scissor+	Macrophage_Scissor+#HCC1	5.52196	-3.24754	0.410008	-0.291425	-0.356953	-2.15845	-3.86823	-1.36201	-2.09489	-1.25518
HCC1_AGGGTTTCACCGGTCA-1	HCC1	0	Macrophage	Macrophage_0	Macrophage_0#HCC1	5.99338	-3.18019	-1.7432	-0.222272	-0.815523	-2.99884	-2.85594	-1.33293	-4.00347	-3.83926
HCC1_AGGGTTTCATGACTCA-1	HCC1	Scissor+	Macrophage	Macrophage_Scissor+	Macrophage_Scissor+#HCC1	11.3223	-9.17532	0.707393	-1.08073	-0.717772	0.409573	-1.8735	0.323516	2.63502	-0.471946
HCC1_AGGGTTTCATGCGGTC-1	HCC1	Scissor+	T cell	T cell_Scissor+	T cell_Scissor+#HCC1	2.39663	4.30968	-1.4937	-1.64713	-3.22121	-1.14892	-1.68753	-1.67205	0.727192	-2.00533
HCC1_AGGGTTTGTCCACGCA-1	HCC1	0	T cell	T cell_0	T cell_0#HCC1	-0.193325	2.21393	1.54822	0.0313278	1.74929	-3.02241	-0.446978	-2.18588	1.72367	-1.87082
HCC1_AGGGTTTGTCCCGGTA-1	HCC1	0	T cell	T cell_0	T cell_0#HCC1	-3.10958	-6.40722	-0.0764715	-3.12434	-2.41748	-1.94704	-1.7143	-0.70947	-1.21898	-1.49883
HCC1_AGGGTTTGTCGACGCT-1	HCC1	Scissor-	Fibroblast	Fibroblast_Scissor-	Fibroblast_Scissor-#HCC1	1.48937	3.58692	-0.683596	-2.20666	-0.506438	-2.12685	-1.45361	-2.69557	-2.2423	-3.28389
HCC1_AGGGTTTGTGCATTTG-1	HCC1	Scissor-	Macrophage	Macrophage_Scissor-	Macrophage_Scissor-#HCC1	0.00043074	1.59773	0.143923	-2.56418	-1.9796	4.11726	-3.15586	-0.0881203	-2.49332	-2.99211
HCC1_AGGGTTTTCCGCGGAT-1	HCC1	Scissor+	T cell	T cell_Scissor+	T cell_Scissor+#HCC1	-1.5759	6.83228	-1.08545	-0.288908	-2.43491	-2.29197	-1.12707	-2.36216	-1.26229	-1.02995
HCC1_AGGGTTTTCGAACACT-1	HCC1	0	T cell	T cell_0	T cell_0#HCC1	0.784688	0.523205	-0.763714	-0.411345	-1.49371	-0.993751	0.539527	-2.25066	0.116133	0.650354
HCC1_AGGGTTTTCGTTATCT-1	HCC1	0	T cell	T cell_0	T cell_0#HCC1	-1.88432	2.62176	0.752333	-0.817091	-1.37153	-1.51007	-2.10874	-1.29829	0.680897	1.03148
HCC1_AGGGTTTTCTCAATCT-1	HCC1	0	NK	NK_0	NK_0#HCC1	-2.53507	10.4466	1.36929	-2.5694	-1.19796	-4.70113	-3.65466	-2.94	-1.21771	-4.13477
HCC1_AGGTAGGAGTTTGTCG-1	HCC1	0	Macrophage	Macrophage_0	Macrophage_0#HCC1	5.5499	-3.35232	-3.51007	-2.53838	-1.846	2.33963	-4.27228	-1.58707	-1.27383	-3.4613
HCC1_AGGTAGGCAAGGGTCA-1	HCC1	Scissor+	B cell	B cell_Scissor+	B cell_Scissor+#HCC1	2.40893	5.40584	0.157433	0.901201	-1.16591	0.512511	-0.531757	1.54183	2.28266	0.868264
HCC1_AGGTAGGCACCTCAGG-1	HCC1	0	Macrophage	Macrophage_0	Macrophage_0#HCC1	3.76645	4.02546	-1.27721	-0.558202	-1.39742	-1.49837	-3.76213	-2.95721	-2.83704	-1.87981
HCC1_AGGTAGGCAGGGTCTC-1	HCC1	0	Macrophage	Macrophage_0	Macrophage_0#HCC1	4.02404	3.50491	-1.05762	-2.55876	-1.02998	3.36302	-1.88007	1.10468	-1.12456	-3.81776
HCC1_AGGTAGGGTATCCTTT-1	HCC1	Scissor+	Macrophage	Macrophage_Scissor+	Macrophage_Scissor+#HCC1	9.64606	-6.61173	0.262837	-1.4919	-0.15637	0.162463	-1.42803	0.484269	0.641033	-1.01154
HCC1_AGGTAGGGTATCGCGC-1	HCC1	Scissor-	Macrophage	Macrophage_Scissor-	Macrophage_Scissor-#HCC1	9.62875	-7.18719	-1.69045	1.14101	0.116989	-1.30486	-0.445613	-2.70946	-1.8518	-1.0539
HCC1_AGGTAGGGTATCTCGA-1	HCC1	Scissor-	Fibroblast	Fibroblast_Scissor-	Fibroblast_Scissor-#HCC1	3.95707	7.00691	-1.04063	-0.41885	1.26868	2.47224	-0.493401	-0.634054	-0.0714154	1.57635
HCC1_AGGTAGGGTGCCCGTA-1	HCC1	0	Fibroblast	Fibroblast_0	Fibroblast_0#HCC1	0.843243	0.243219	0.683439	-4.0456	-0.947341	-0.847932	-2.94667	-1.27511	-0.934512	-0.725868
HCC1_AGGTCATAGAAGCCTG-1	HCC1	Scissor-	Fibroblast	Fibroblast_Scissor-	Fibroblast_Scissor-#HCC1	4.02126	2.91096	-0.824079	-2.92402	0.890592	-1.86761	-1.75586	-2.82541	-1.82363	-1.56662
HCC1_AGGTCATAGCAGCACA-1	HCC1	Scissor-	Macrophage	Macrophage_Scissor-	Macrophage_Scissor-#HCC1	7.11157	3.87611	1.10764	0.613629	0.911927	0.152171	0.384493	1.29322	1.34686	-0.230959
HCC1_AGGTCATCAAGTATCC-1	HCC1	Scissor-	T cell	T cell_Scissor-	T cell_Scissor-#HCC1	-1.2995	-0.205987	0.173567	0.346725	-0.911795	-3.33756	-2.15046	-1.57141	-0.180216	-2.33072
HCC1_AGGTCATCAGCGTGAA-1	HCC1	Scissor-	Macrophage	Macrophage_Scissor-	Macrophage_Scissor-#HCC1	7.59616	-0.233982	-0.788779	-2.15442	-2.2631	-1.10255	-1.25858	1.6964	-0.439703	-2.30953
HCC1_AGGTCATCAGGTCAGA-1	HCC1	Scissor+	Hepatocyte	Hepatocyte_Scissor+	Hepatocyte_Scissor+#HCC1	3.20894	13.1474	-4.63504	-5.43095	-3.59606	-5.77796	-8.25707	-4.35378	-4.44029	-4.67635
HCC1_AGGTCATCAGTCAGAG-1	HCC1	0	Macrophage	Macrophage_0	Macrophage_0#HCC1	4.24862	-0.93554	-0.560356	-2.95529	-2.99271	-4.16424	-6.33817	-1.70556	-1.00836	-1.96259
HCC1_AGGTCATGTTGAAGTA-1	HCC1	Scissor-	Macrophage	Macrophage_Scissor-	Macrophage_Scissor-#HCC1	8.79953	-1.79193	-0.311315	-0.631886	1.07987	-2.44134	-2.925	-2.57377	-2.15559	-2.8123
HCC1_AGGTCATGTTGGACTT-1	HCC1	Scissor+	Macrophage	Macrophage_Scissor+	Macrophage_Scissor+#HCC1	5.39853	2.19763	-2.74011	-0.397458	-1.42439	-3.53869	-2.76204	-2.0785	-4.13815	-2.67858
HCC1_AGGTCATTCAGCGTCG-1	HCC1	0	Macrophage	Macrophage_0	Macrophage_0#HCC1	5.52795	-5.71435	-1.78638	-1.99343	0.512992	-0.245723	-3.09652	-1.30235	-2.51873	-3.10969
HCC1_AGGTCATTCATGCCCT-1	HCC1	Scissor-	T cell	T cell_Scissor-	T cell_Scissor-#HCC1	-0.748172	7.35403	0.170754	-0.941346	-2.48752	-4.05043	-3.09075	-1.62495	-2.63335	-3.77481
HCC1_AGGTCATTCTTGCAGA-1	HCC1	Scissor-	Macrophage	Macrophage_Scissor-	Macrophage_Scissor-#HCC1	4.55634	0.596242	-0.686818	-2.59332	-2.91868	-0.705308	-5.01386	-2.70398	-2.30493	1.33909
HCC1_AGGTCATTCTTGGAAC-1	HCC1	0	NK	NK_0	NK_0#HCC1	-1.17615	9.55354	-0.964063	-3.64769	-2.89431	-5.8139	-4.24369	-2.52401	-0.442364	-4.44366
HCC1_AGGTCTAAGTGCCGAA-1	HCC1	Scissor+	B cell	B cell_Scissor+	B cell_Scissor+#HCC1	-1.37295	9.87256	-2.61204	-3.2582	-2.53132	-1.94445	-3.87447	-1.25668	-2.45532	-3.18092
HCC1_AGGTCTAGTACTGACT-1	HCC1	Scissor-	T cell	T cell_Scissor-	T cell_Scissor-#HCC1	0.383419	4.28585	1.28087	-0.512189	-0.746635	2.44847	-0.408374	-0.419408	0.148351	-2.57011
HCC1_AGGTCTAGTCATCAGT-1	HCC1	Scissor-	Macrophage	Macrophage_Scissor-	Macrophage_Scissor-#HCC1	1.06166	6.24143	-2.62219	-0.395384	-1.53619	0.456949	-1.85788	-2.73629	-3.44637	-4.51403
HCC1_AGGTCTAGTCGTGTTA-1	HCC1	Scissor-	Macrophage	Macrophage_Scissor-	Macrophage_Scissor-#HCC1	4.60913	3.54455	-0.982929	-2.03174	-2.20353	-0.360989	-3.85275	-2.256	-3.34686	-1.37358
HCC1_AGGTCTATCAATGTCG-1	HCC1	0	T cell	T cell_0	T cell_0#HCC1	-2.13801	3.32502	-1.04807	-0.0559543	-1.77625	2.29801	-0.518573	0.584761	-1.0096	-3.20302
HCC1_AGGTCTATCACCATCC-1	HCC1	Scissor-	T cell	T cell_Scissor-	T cell_Scissor-#HCC1	-1.42236	3.15181	-0.54414	-0.812128	-1.33817	-2.24653	-1.45767	-2.60284	-0.181688	-0.551721
HCC1_AGGTCTATCAGGAAAT-1	HCC1	Scissor-	Macrophage	Macrophage_Scissor-	Macrophage_Scissor-#HCC1	4.09102	-1.419	-1.46248	-3.45687	-1.41511	-0.248899	-6.37788	-4.02037	-2.7504	-3.83885
HCC1_AGGTGTTAGCACTCCG-1	HCC1	Scissor-	Macrophage	Macrophage_Scissor-	Macrophage_Scissor-#HCC1	-1.15865	-13.9664	-4.70148	-4.97608	-3.62569	-5.92961	-8.10837	-4.51332	-5.3681	-5.60254
HCC1_AGGTGTTCAAGATGGC-1	HCC1	0	T cell	T cell_0	T cell_0#HCC1	0.838031	5.41169	0.256197	-0.686269	-1.09879	3.37098	-0.569255	-1.89892	1.60907	-1.52746
HCC1_AGGTGTTCAATGCAAA-1	HCC1	Scissor-	Macrophage	Macrophage_Scissor-	Macrophage_Scissor-#HCC1	3.02216	4.91444	-1.62676	-0.770144	-1.4088	0.580815	-0.284992	-1.07359	-0.478626	-2.76788
HCC1_AGGTGTTCAATTAGGA-1	HCC1	Scissor-	Macrophage	Macrophage_Scissor-	Macrophage_Scissor-#HCC1	9.69896	-4.34253	-1.57725	-1.53883	-1.66565	-2.34298	-2.46119	-1.5842	-1.06173	-0.755033
HCC1_AGGTGTTCACACGGAA-1	HCC1	0	Macrophage	Macrophage_0	Macrophage_0#HCC1	8.87249	-8.12725	-1.61608	-1.10026	-0.3011	-4.33259	-3.1029	-1.95067	-3.52653	-0.774464
HCC1_AGGTGTTCACTCTGCT-1	HCC1	Scissor-	Macrophage	Macrophage_Scissor-	Macrophage_Scissor-#HCC1	7.49018	-7.65594	-1.74742	-0.569441	-0.140881	2.44596	-2.26665	0.338142	-2.30436	-3.42712
HCC1_AGGTGTTCAGCAGAAC-1	HCC1	0	Macrophage	Macrophage_0	Macrophage_0#HCC1	8.78941	-4.72468	-0.417431	-1.06755	-1.39689	0.635065	-1.50246	-2.35699	-2.15043	-0.885882
HCC1_AGGTGTTCAGCTTCCT-1	HCC1	0	T cell	T cell_0	T cell_0#HCC1	-0.0802608	7.63988	-0.473663	0.0454909	-1.62639	-2.26342	-2.57679	-3.42996	0.864162	-2.98128
HCC1_AGGTGTTGTACGATCT-1	HCC1	0	Macrophage	Macrophage_0	Macrophage_0#HCC1	4.99228	0.967805	-0.169884	-1.15819	-0.75287	-2.15355	-4.07456	-1.87971	-2.3447	-2.26329
HCC1_AGGTGTTGTCGTAATC-1	HCC1	Scissor+	Macrophage	Macrophage_Scissor+	Macrophage_Scissor+#HCC1	6.2834	-9.55967	-1.47786	-1.08527	-0.928753	-0.86187	-4.23097	-1.57624	-2.65709	-1.80159
HCC1_AGGTGTTGTCGTGGTC-1	HCC1	Scissor+	Macrophage	Macrophage_Scissor+	Macrophage_Scissor+#HCC1	3.22872	-11.9145	-0.28439	-4.38168	-2.80407	-2.22355	-6.21135	-3.02798	-2.61177	-1.35784
HCC1_AGGTGTTTCAACTGAC-1	HCC1	Scissor-	NK	NK_Scissor-	NK_Scissor-#HCC1	-1.6543	3.10349	-0.465298	-1.88793	-2.84855	4.05166	-3.56229	-1.59865	0.167162	-3.60138
HCC1_AGGTGTTTCCTATTGT-1	HCC1	Scissor-	T cell	T cell_Scissor-	T cell_Scissor-#HCC1	2.96117	3.39534	-0.456175	-1.27344	-1.19654	-1.08585	-0.512619	-0.429248	0.980469	-1.14762
HCC1_AGGTGTTTCGATTGAC-1	HCC1	0	NK	NK_0	NK_0#HCC1	-1.05002	0.742265	-0.0494881	-1.25147	-2.0526	-3.57874	-1.90355	-1.89098	-1.03703	-2.16751
HCC1_AGGTGTTTCTCATAGG-1	HCC1	0	T cell	T cell_0	T cell_0#HCC1	-0.104527	3.53304	-1.61111	0.45324	-2.3684	2.2253	-0.3817	-1.46246	1.00896	-0.054561
HCC1_AGGTGTTTCTTCGGAA-1	HCC1	0	Macrophage	Macrophage_0	Macrophage_0#HCC1	2.15696	2.44202	-1.12312	-0.983684	-1.0234	2.86693	0.208857	-1.28549	-1.89865	-1.43972
HCC1_AGGTTACAGTCTAACC-1	HCC1	Scissor-	Hepatocyte	Hepatocyte_Scissor-	Hepatocyte_Scissor-#HCC1	2.85393	-1.40615	-5.30423	-6.02014	-2.90423	-6.68167	-8.61934	-4.58922	-5.40089	-5.45258
HCC1_AGGTTACCAAGTACCT-1	HCC1	0	Macrophage	Macrophage_0	Macrophage_0#HCC1	7.11689	1.41628	0.472891	-0.780135	-1.0943	4.32439	1.76559	1.2107	-2.07165	-1.63312
HCC1_AGGTTACCAGAAGCGT-1	HCC1	Scissor-	T cell	T cell_Scissor-	T cell_Scissor-#HCC1	2.48639	0.351285	0.842168	1.58592	-2.16984	-1.47596	-0.872277	-1.28385	0.970227	-2.91933
HCC1_AGGTTACCATTGTGCA-1	HCC1	Scissor+	Macrophage	Macrophage_Scissor+	Macrophage_Scissor+#HCC1	5.77925	-2.8896	-1.93772	-2.45835	-1.77499	1.19862	-4.01736	-3.4537	-5.21703	-3.11398
HCC1_AGGTTACGTCCTCAGG-1	HCC1	Scissor-	Macrophage	Macrophage_Scissor-	Macrophage_Scissor-#HCC1	1.11055	-10.5646	-1.4538	-3.29626	-1.17599	2.97386	-2.03139	0.359179	-2.05745	-4.91945
HCC1_AGGTTACGTCTCCTGT-1	HCC1	0	Macrophage	Macrophage_0	Macrophage_0#HCC1	7.39008	-6.528	0.317867	-1.89737	0.00583198	-2.04225	-2.0217	-1.86295	-0.997617	-2.99089
HCC1_AGGTTACGTTAGGCCC-1	HCC1	0	Macrophage	Macrophage_0	Macrophage_0#HCC1	9.68115	-5.11398	-1.73487	-0.862598	-0.463995	-2.27994	-1.94189	-1.22276	-2.03849	-1.78685
HCC1_AGGTTACTCATGAAAG-1	HCC1	Scissor+	Macrophage	Macrophage_Scissor+	Macrophage_Scissor+#HCC1	12.1451	-7.13363	-1.74158	-0.366033	-0.194337	-1.19097	-0.969452	-1.50037	-3.31711	-0.774754
HCC1_AGGTTACTCCACGAAT-1	HCC1	Scissor-	Macrophage	Macrophage_Scissor-	Macrophage_Scissor-#HCC1	5.82791	-7.49331	-2.19829	-0.867769	0.352742	-0.825041	-3.94366	1.10214	-2.22617	-3.73775
HCC1_AGGTTGTAGACTCTAC-1	HCC1	Scissor+	T cell	T cell_Scissor+	T cell_Scissor+#HCC1	-0.280116	3.54621	-1.49194	-2.08398	-2.60616	-3.30396	-3.93714	-1.96367	-2.36956	-3.42226
HCC1_AGGTTGTCACAATGTC-1	HCC1	0	Macrophage	Macrophage_0	Macrophage_0#HCC1	3.43004	1.9395	-0.091937	-2.86956	-2.66221	0.387045	-4.47311	-2.45517	-2.24959	-1.74478
HCC1_AGGTTGTCAGAAGCTG-1	HCC1	0	Macrophage	Macrophage_0	Macrophage_0#HCC1	2.59433	6.36373	-1.90808	-1.9148	-1.9281	-1.65538	-2.94444	0.0735847	-0.725219	0.156068
HCC1_AGGTTGTCAGATCACT-1	HCC1	0	Macrophage	Macrophage_0	Macrophage_0#HCC1	8.01416	0.858756	1.02317	0.468852	0.798506	5.44629	0.999289	0.35966	0.544269	3.01707
HCC1_AGGTTGTGTATCGCAT-1	HCC1	Scissor+	T cell	T cell_Scissor+	T cell_Scissor+#HCC1	0.335172	-7.82775	2.5483	2.52571	-0.77189	2.85471	-0.474	2.09983	1.96666	2.51188
HCC1_AGGTTGTGTGGATCAG-1	HCC1	0	Macrophage	Macrophage_0	Macrophage_0#HCC1	0.596347	4.01378	-1.5095	0.1276	-0.402337	-0.656832	-2.75429	-1.38536	-2.98701	-2.49395
HCC1_AGGTTGTTCGCTTTAT-1	HCC1	0	T cell	T cell_0	T cell_0#HCC1	0.302603	4.66392	1.86706	-1.87477	-1.225	0.516662	-1.90199	-1.93089	1.55626	-0.695978
HCC1_AGGTTGTTCTCCTGCA-1	HCC1	Scissor+	Macrophage	Macrophage_Scissor+	Macrophage_Scissor+#HCC1	8.7952	-10.2712	0.54599	-2.61535	-0.784038	-2.20716	-4.15851	-1.43046	0.0938109	-0.802767
HCC1_AGTAACCAGATGACCG-1	HCC1	Scissor+	Macrophage	Macrophage_Scissor+	Macrophage_Scissor+#HCC1	6.18275	-7.75256	-0.704336	-0.991488	-0.737718	0.753735	-1.4429	1.45304	-2.59689	-1.94109
HCC1_AGTAACCAGTGACCTT-1	HCC1	0	Macrophage	Macrophage_0	Macrophage_0#HCC1	5.76589	-6.70731	-0.449036	-2.22627	-2.35561	-0.600726	-2.016	-1.7346	-1.98535	-1.4975
HCC1_AGTAACCCAACAGATA-1	HCC1	Scissor+	Macrophage	Macrophage_Scissor+	Macrophage_Scissor+#HCC1	10.0706	-13.6951	-0.623888	0.323133	0.0379396	-0.530425	-2.38507	-1.01448	-2.08174	-1.77352
HCC1_AGTAACCCACAGCCTG-1	HCC1	Scissor+	Macrophage	Macrophage_Scissor+	Macrophage_Scissor+#HCC1	8.87925	0.889567	-0.552849	-1.60593	-0.751632	2.33377	-1.79142	0.265685	0.57833	-1.35792
HCC1_AGTAACCCATAGAAAC-1	HCC1	Scissor-	Macrophage	Macrophage_Scissor-	Macrophage_Scissor-#HCC1	5.81439	-1.01719	-2.46469	-1.31557	-1.41925	0.489113	-1.27628	-0.904234	-3.3479	-2.31914
HCC1_AGTAACCGTTTGGGTT-1	HCC1	Scissor-	Macrophage	Macrophage_Scissor-	Macrophage_Scissor-#HCC1	4.1597	1.98809	-1.01014	-1.61606	-2.32095	-0.703026	-2.08882	0.407195	-1.26971	-1.08122
HCC1_AGTAACCTCTGCCCTA-1	HCC1	0	Macrophage	Macrophage_0	Macrophage_0#HCC1	11.475	-8.07525	-0.64615	-0.322564	-0.60594	-2.27281	-2.1198	-3.43613	-2.78826	-0.907123
HCC1_AGTAACCTCTTGGCTC-1	HCC1	Scissor-	T cell	T cell_Scissor-	T cell_Scissor-#HCC1	0.206672	-0.428201	1.33349	-0.907921	-2.56633	-2.67399	-3.78201	-4.17856	-0.636606	-3.13446
HCC1_AGTACCACAACGTATC-1	HCC1	0	T cell	T cell_0	T cell_0#HCC1	-1.96923	1.47775	-0.469344	-0.524103	-1.77646	-1.10351	-2.57731	-2.63625	0.604202	-1.7926
HCC1_AGTACCACACGCGTGT-1	HCC1	0	B cell	B cell_0	B cell_0#HCC1	-3.72803	7.64959	-1.02196	-3.1108	-2.74277	-1.72086	-4.59863	-1.69393	-2.29134	-4.33926
HCC1_AGTACCAGTATACGGG-1	HCC1	Scissor+	Macrophage	Macrophage_Scissor+	Macrophage_Scissor+#HCC1	7.36875	-1.58001	-0.554592	-0.984557	-0.832907	-1.01611	-1.7944	-1.45898	-0.99393	-1.43885
HCC1_AGTACCATCAGCAATC-1	HCC1	Scissor-	Macrophage	Macrophage_Scissor-	Macrophage_Scissor-#HCC1	1.98898	0.79894	0.670751	-3.61884	-2.40928	-5.44002	-3.73842	-0.461084	-0.716316	-2.68886
HCC1_AGTACTGAGACGCTCC-1	HCC1	0	NK	NK_0	NK_0#HCC1	-0.077582	7.35234	-0.128973	1.75648	-1.42252	-2.20203	-3.09681	-2.06871	-2.86379	-1.74713
HCC1_AGTACTGAGTCACAGG-1	HCC1	0	Macrophage	Macrophage_0	Macrophage_0#HCC1	3.24655	-5.0268	0.322625	-2.29769	-2.57641	-4.92881	-4.2568	-4.03986	-3.74249	-2.35121
HCC1_AGTACTGCAACGACTT-1	HCC1	Scissor-	Macrophage	Macrophage_Scissor-	Macrophage_Scissor-#HCC1	6.04533	-4.89332	0.0342961	-1.58589	-1.95702	1.7903	-2.84431	-1.32334	-1.83588	-1.7214
HCC1_AGTACTGCACCGTGCA-1	HCC1	Scissor+	NK	NK_Scissor+	NK_Scissor+#HCC1	-4.28214	4.89715	-0.549812	-1.96294	-2.35331	0.156203	-3.81563	-2.79576	-1.24793	-2.30164
HCC1_AGTACTGCATGAGAAT-1	HCC1	Scissor-	Macrophage	Macrophage_Scissor-	Macrophage_Scissor-#HCC1	2.1497	2.66231	-1.73295	-2.19476	-0.990674	6.83341	-2.44739	0.244563	-2.32932	-3.58842
HCC1_AGTACTGGTAACGATA-1	HCC1	0	Macrophage	Macrophage_0	Macrophage_0#HCC1	6.82901	0.337268	-0.0696998	-2.3942	-1.86193	-3.02641	-4.59858	-2.54505	-2.85606	-1.7973
HCC1_AGTACTGGTAAGATAC-1	HCC1	0	Macrophage	Macrophage_0	Macrophage_0#HCC1	4.02429	-2.85947	-2.37897	-1.58766	0.432124	0.0859489	-3.2981	0.485941	-2.45187	-2.35007
HCC1_AGTACTGGTACAGAAT-1	HCC1	Scissor+	NK	NK_Scissor+	NK_Scissor+#HCC1	-3.03924	5.89455	4.52015	1.65315	3.36121	-4.51549	-3.53897	-1.24333	-3.86614	-3.02414
HCC1_AGTACTGGTCTGCGCA-1	HCC1	Scissor+	Macrophage	Macrophage_Scissor+	Macrophage_Scissor+#HCC1	4.66465	0.168625	-2.06252	-0.589985	-0.588223	2.79187	-0.602983	0.284824	-1.10268	-2.01896
HCC1_AGTACTGTCAGCTGAT-1	HCC1	Scissor-	T cell	T cell_Scissor-	T cell_Scissor-#HCC1	2.19054	3.84119	2.84164	1.78812	-0.49515	4.69741	0.179768	-0.0421183	0.964525	3.44947
HCC1_AGTACTGTCCCTTCCC-1	HCC1	0	Macrophage	Macrophage_0	Macrophage_0#HCC1	6.2455	-5.92565	-0.441535	-2.22746	-0.416341	0.264998	-3.72141	-2.1152	-1.64103	-1.63859
HCC1_AGTACTGTCCGTAGTA-1	HCC1	Scissor-	Macrophage	Macrophage_Scissor-	Macrophage_Scissor-#HCC1	5.79632	0.199704	-1.71702	-0.842986	-1.17187	3.39939	-2.50157	0.920238	-2.68553	-1.5542
HCC1_AGTACTGTCGATTGGT-1	HCC1	Scissor-	T cell	T cell_Scissor-	T cell_Scissor-#HCC1	0.670467	0.175552	-0.627771	-1.73944	-1.33112	-3.51396	-3.85373	-2.5255	-1.86695	-1.02537
HCC1_AGTAGCTAGAAGTATC-1	HCC1	0	Macrophage	Macrophage_0	Macrophage_0#HCC1	6.94865	-10.7777	-1.38478	-0.835005	-0.337831	-0.943234	-2.53392	-1.6433	0.000116289	0.994926
HCC1_AGTAGCTAGATACGAT-1	HCC1	0	Macrophage	Macrophage_0	Macrophage_0#HCC1	9.18107	2.21562	-0.370439	-0.853638	-0.413268	-0.597141	-0.719744	0.693071	-0.179279	-0.235539
HCC1_AGTAGCTAGCGACTGA-1	HCC1	0	Macrophage	Macrophage_0	Macrophage_0#HCC1	5.46481	4.30051	-1.45327	-2.26201	-1.80275	-3.08979	-1.74663	-1.78952	3.09442	-1.12996
HCC1_AGTAGCTAGTCATACC-1	HCC1	Scissor-	Macrophage	Macrophage_Scissor-	Macrophage_Scissor-#HCC1	9.737	-0.0528768	-2.55134	-1.49139	-1.63276	-3.32711	-1.35028	-0.526575	-0.719778	-2.98122
HCC1_AGTAGCTAGTTTCAGC-1	HCC1	0	Macrophage	Macrophage_0	Macrophage_0#HCC1	4.31156	0.0106409	-2.20358	-0.936646	1.84951	-4.8054	-4.04345	-2.31915	-4.41241	-4.02584
HCC1_AGTAGCTCAACAAGTA-1	HCC1	Scissor-	Macrophage	Macrophage_Scissor-	Macrophage_Scissor-#HCC1	5.73255	4.75301	-1.44085	-0.358	-0.450418	3.90727	0.29895	-1.06201	-1.58106	-1.89153
HCC1_AGTAGCTCAATCGCGC-1	HCC1	0	Macrophage	Macrophage_0	Macrophage_0#HCC1	8.39851	-8.192	-1.32632	-0.554865	-0.400981	-1.38405	-2.27255	-1.18896	-1.56735	-2.17241
HCC1_AGTAGCTCACAAGCCC-1	HCC1	Scissor+	NK	NK_Scissor+	NK_Scissor+#HCC1	5.47244	-4.97226	0.648617	-0.773962	-0.415947	5.34416	-2.16344	0.310871	-0.864623	0.479664
HCC1_AGTAGCTCATGTTCGA-1	HCC1	Scissor-	T cell	T cell_Scissor-	T cell_Scissor-#HCC1	0.0384941	2.37934	-2.1907	-0.653232	-1.52622	0.961741	-2.04156	-1.11589	0.894877	2.32242
HCC1_AGTAGCTTCAAACTGC-1	HCC1	Scissor+	T cell	T cell_Scissor+	T cell_Scissor+#HCC1	-0.684138	7.92133	0.16682	-2.14118	-1.80466	-0.406409	-4.78904	-3.74835	-2.47131	-2.68815
HCC1_AGTAGCTTCATTGAGC-1	HCC1	0	Macrophage	Macrophage_0	Macrophage_0#HCC1	10.6183	-4.61315	-1.37097	-1.31132	-0.405973	-1.63492	-2.16833	-2.12271	-2.57692	-1.62662
HCC1_AGTAGCTTCCGCATAA-1	HCC1	Scissor-	Hepatocyte	Hepatocyte_Scissor-	Hepatocyte_Scissor-#HCC1	5.41573	1.32204	-4.54635	-6.04884	-2.92376	-4.2206	-6.36784	-4.48708	-5.21716	-3.51736
HCC1_AGTAGCTTCCTACACC-1	HCC1	0	Macrophage	Macrophage_0	Macrophage_0#HCC1	1.86757	-8.28626	-0.281459	-2.41594	-1.60244	-1.03726	-4.43357	-2.53493	-3.84401	-2.92697
HCC1_AGTAGTCAGATCCCGC-1	HCC1	Scissor-	NK	NK_Scissor-	NK_Scissor-#HCC1	-4.97353	-12.558	0.183103	-1.71409	-0.690469	0.0454245	-2.69931	-0.948762	-1.02782	-4.05983
HCC1_AGTAGTCAGTAACGTA-1	HCC1	0	Macrophage	Macrophage_0	Macrophage_0#HCC1	5.82675	2.1225	-2.2885	-2.27382	-1.68369	-3.59743	-1.86916	-0.597483	-3.16099	-1.21703
HCC1_AGTAGTCCACACGGTC-1	HCC1	Scissor+	Hepatocyte	Hepatocyte_Scissor+	Hepatocyte_Scissor+#HCC1	7.0581	1.87128	-2.91478	-6.44783	-4.14603	-4.04629	-6.23909	-3.33288	-3.26563	-4.80061
HCC1_AGTAGTCCAGTTAAAG-1	HCC1	0	Macrophage	Macrophage_0	Macrophage_0#HCC1	8.42344	-4.98651	-1.74003	-1.89094	-0.896896	-3.18709	-2.75617	-0.172503	-1.8728	-3.11072
HCC1_AGTAGTCTCACTCCGT-1	HCC1	Scissor+	Macrophage	Macrophage_Scissor+	Macrophage_Scissor+#HCC1	2.1335	-5.2077	-1.05709	-2.82432	-1.552	-1.1941	-3.83874	-1.52443	-0.819732	-1.55848
HCC1_AGTAGTCTCGAAGAAT-1	HCC1	0	Macrophage	Macrophage_0	Macrophage_0#HCC1	3.5483	5.3501	-2.20682	-0.615431	-1.24048	-0.121879	-2.717	-0.779078	-2.38167	-3.8368
HCC1_AGTAGTCTCTTCCAGC-1	HCC1	Scissor+	T cell	T cell_Scissor+	T cell_Scissor+#HCC1	-1.39097	5.98885	-1.53255	-3.13254	-1.67269	-0.0441902	-3.90765	-0.996163	-1.37048	-3.24058
HCC1_AGTCAACAGGAGTACC-1	HCC1	0	Macrophage	Macrophage_0	Macrophage_0#HCC1	9.00919	-0.157377	-1.01965	-1.50678	-0.964447	-3.13982	-1.01552	0.162842	-1.28359	-0.397848
HCC1_AGTCAACCAAATGGAT-1	HCC1	Scissor+	NK	NK_Scissor+	NK_Scissor+#HCC1	-3.19795	11.2834	-1.66327	-1.2454	-2.1721	-4.61786	-3.54508	-2.37663	-0.549394	-1.44518
HCC1_AGTCAACCATGGTGGA-1	HCC1	Scissor-	Macrophage	Macrophage_Scissor-	Macrophage_Scissor-#HCC1	5.31692	2.46799	-1.65704	-0.394455	-2.05388	-1.11447	-0.152437	-0.927948	-2.40243	-0.909355
HCC1_AGTCAACGTCAGGTGA-1	HCC1	0	Macrophage	Macrophage_0	Macrophage_0#HCC1	6.50966	-7.05461	-1.15724	-1.95	-1.67144	-2.90623	-3.8246	-2.56329	-3.48328	-0.742164
HCC1_AGTCAACTCCGTATAG-1	HCC1	Scissor+	Macrophage	Macrophage_Scissor+	Macrophage_Scissor+#HCC1	10.0367	-8.15774	0.953051	-2.14782	0.238177	-1.54047	-1.21445	-0.691959	-3.54973	-2.57339
HCC1_AGTCACAAGCCATATC-1	HCC1	0	Macrophage	Macrophage_0	Macrophage_0#HCC1	3.25234	-6.92221	-2.73907	-5.18758	-3.829	-2.67523	-4.90132	-2.3293	-3.61858	-0.78885
HCC1_AGTCACAAGGTATAGT-1	HCC1	0	NK	NK_0	NK_0#HCC1	-5.95995	8.93909	-1.31183	-6.38561	-2.29405	-5.78349	-6.16508	-2.04328	-2.71859	-4.01948
HCC1_AGTCACAAGTGAGTGC-1	HCC1	Scissor-	T cell	T cell_Scissor-	T cell_Scissor-#HCC1	1.61133	8.69827	2.53277	-1.27072	-2.52045	2.19263	1.00245	-0.145421	2.29556	-1.11586
HCC1_AGTCACACAGAAATCA-1	HCC1	0	Macrophage	Macrophage_0	Macrophage_0#HCC1	2.85633	0.797987	-1.91107	-2.74545	-2.30806	-2.70248	-4.93834	-4.29867	-2.97079	-2.58805
HCC1_AGTCACACATACAGGG-1	HCC1	0	Macrophage	Macrophage_0	Macrophage_0#HCC1	5.2978	1.82803	-1.66131	-1.3069	-2.22695	0.98801	-2.95466	-0.613273	-1.19116	-3.00293
HCC1_AGTCACACATGGGTCC-1	HCC1	0	Macrophage	Macrophage_0	Macrophage_0#HCC1	6.2382	3.75083	-0.952046	-1.15287	-0.503495	0.888496	-0.423458	0.220632	-1.1718	-3.65015
HCC1_AGTCACAGTACTCGTA-1	HCC1	0	Macrophage	Macrophage_0	Macrophage_0#HCC1	1.91891	2.88656	0.0621259	-2.27909	-2.70667	-2.03097	-5.18107	-1.91371	-3.45694	-1.6415
HCC1_AGTCACAGTCACAGTT-1	HCC1	Scissor-	Macrophage	Macrophage_Scissor-	Macrophage_Scissor-#HCC1	5.78244	-11.1795	1.33856	-1.36574	-1.39522	-0.484174	-3.81647	-2.49292	0.843594	-1.80519
HCC1_AGTCACAGTCCCTGTT-1	HCC1	0	Macrophage	Macrophage_0	Macrophage_0#HCC1	7.46802	-1.49988	0.625945	-0.601184	-0.211827	2.48066	0.323062	-0.500731	-1.26038	-0.295253
HCC1_AGTCACAGTGGGACAT-1	HCC1	0	Macrophage	Macrophage_0	Macrophage_0#HCC1	2.33692	-3.00733	-0.0486537	-2.74504	-1.75689	-1.46525	-5.65289	-2.79356	-2.32577	-1.18698
HCC1_AGTCACATCAGCGTCG-1	HCC1	Scissor-	T cell	T cell_Scissor-	T cell_Scissor-#HCC1	-2.72834	3.3829	-2.09066	1.98802	-1.97811	-1.69857	-2.58969	-3.08059	-1.68517	-2.62264
HCC1_AGTCATGAGACTACCT-1	HCC1	0	B cell	B cell_0	B cell_0#HCC1	-0.883458	-8.40959	-1.16062	-4.17646	-2.13067	-0.448583	-4.2965	-1.28703	-2.17695	-3.80277
HCC1_AGTCATGAGCGGTAGT-1	HCC1	Scissor-	Macrophage	Macrophage_Scissor-	Macrophage_Scissor-#HCC1	5.69847	-2.46932	-1.33292	-2.25222	-1.60309	-0.0257717	-3.5366	0.511046	-1.15872	-2.91559
HCC1_AGTCATGCACGTCGTG-1	HCC1	0	Macrophage	Macrophage_0	Macrophage_0#HCC1	4.72507	-7.14024	-0.00468519	-2.39218	-2.37223	0.446581	-4.82562	-2.03904	-1.55156	-1.15924
HCC1_AGTCATGGTACTTGTG-1	HCC1	Scissor+	Macrophage	Macrophage_Scissor+	Macrophage_Scissor+#HCC1	3.2601	4.30697	0.170392	-2.71365	-0.702953	-2.88113	-1.34762	-1.21401	-0.956666	-2.40082
HCC1_AGTCATGGTTATCTTC-1	HCC1	Scissor+	Macrophage	Macrophage_Scissor+	Macrophage_Scissor+#HCC1	9.11593	-9.92346	-0.200388	-2.21368	-0.713696	0.749662	-1.41013	0.0722004	1.13309	0.375549
HCC1_AGTCATGTCAGTCTTT-1	HCC1	0	Macrophage	Macrophage_0	Macrophage_0#HCC1	7.8927	2.2251	-1.58547	-1.20224	-1.64067	2.06242	-1.07625	-1.51643	-2.69004	-1.21161
HCC1_AGTCTCCAGAAGCGAA-1	HCC1	0	Macrophage	Macrophage_0	Macrophage_0#HCC1	7.14274	-0.350795	-1.14269	-0.66101	-0.392953	1.99519	-1.03973	-1.68426	-1.24072	-1.89827
HCC1_AGTCTCCAGACATATG-1	HCC1	Scissor-	Macrophage	Macrophage_Scissor-	Macrophage_Scissor-#HCC1	7.92736	-6.24842	-1.39192	-1.60728	-0.669616	-1.28437	-1.58803	-1.53506	-1.49747	0.0426653
HCC1_AGTCTCCAGCAACAAT-1	HCC1	0	Macrophage	Macrophage_0	Macrophage_0#HCC1	1.97607	-6.64707	-0.978986	-2.6804	-2.35724	2.67426	-4.41926	-1.63974	-3.2229	-1.89703
HCC1_AGTCTCCAGTGCAACG-1	HCC1	0	Macrophage	Macrophage_0	Macrophage_0#HCC1	6.55109	-3.94015	-0.847133	-0.240716	-1.39273	-3.55094	-3.63468	-2.7635	-4.64905	-3.5895
HCC1_AGTCTCCCATGTTTGG-1	HCC1	Scissor+	Hepatocyte	Hepatocyte_Scissor+	Hepatocyte_Scissor+#HCC1	2.64625	8.25662	-0.22425	-1.04989	-2.42733	-1.55421	-1.96753	-2.17664	-1.14103	-0.927316
HCC1_AGTCTCCGTCACCACG-1	HCC1	0	T cell	T cell_0	T cell_0#HCC1	0.257575	1.22096	0.144109	0.215776	-0.530172	-1.65629	0.26106	-1.85001	0.886031	0.0825782
HCC1_AGTCTCCGTCGAGATG-1	HCC1	Scissor-	Macrophage	Macrophage_Scissor-	Macrophage_Scissor-#HCC1	8.11846	-6.65275	-1.08802	-1.67934	-1.2565	-1.3534	-1.42431	-1.6214	-0.798376	-1.30487
HCC1_AGTCTCCGTTCAGCGC-1	HCC1	Scissor-	T cell	T cell_Scissor-	T cell_Scissor-#HCC1	-0.75961	0.225123	1.484	-0.916658	-0.795052	-0.897595	0.443586	-2.10161	-2.10509	-2.37764
HCC1_AGTCTCCTCAACCTTT-1	HCC1	Scissor-	Macrophage	Macrophage_Scissor-	Macrophage_Scissor-#HCC1	1.92698	-7.24671	0.0377554	-1.3158	-1.33826	3.31876	-1.06948	-0.352181	-2.88307	-1.79251
HCC1_AGTCTCCTCCCATAAG-1	HCC1	0	Macrophage	Macrophage_0	Macrophage_0#HCC1	6.16721	1.66199	-2.68048	-1.27076	-2.09177	-1.13757	-2.36856	-1.19257	-3.91357	-2.73817
HCC1_AGTCTCCTCTAGTGAC-1	HCC1	Scissor+	Macrophage	Macrophage_Scissor+	Macrophage_Scissor+#HCC1	10.2553	-7.97798	-0.337937	-2.65965	-1.11844	-1.29776	-3.07189	-1.3323	-1.43208	-1.03615
HCC1_AGTGACTAGAGGACTC-1	HCC1	0	T cell	T cell_0	T cell_0#HCC1	-0.343499	4.1981	0.289081	-3.69789	-2.53397	-1.17597	-2.14529	-2.19373	-0.469202	-2.74087
HCC1_AGTGACTAGATGTAGT-1	HCC1	0	Hepatocyte	Hepatocyte_0	Hepatocyte_0#HCC1	4.93203	6.95601	-4.45146	-6.12945	-3.39559	-3.1436	-4.59409	-3.62037	-4.5532	-3.48489
HCC1_AGTGACTAGGCCTGAA-1	HCC1	Scissor+	T cell	T cell_Scissor+	T cell_Scissor+#HCC1	0.832995	4.28294	-0.733266	1.3599	-1.30635	-0.562738	1.21325	-2.55278	1.23518	-2.24326
HCC1_AGTGACTAGGTCTGGA-1	HCC1	0	Macrophage	Macrophage_0	Macrophage_0#HCC1	7.05193	2.43774	-1.77071	-1.17258	-1.92478	4.54693	-1.11273	-0.0266839	-2.5313	-2.23899
HCC1_AGTGACTCAAGGACAC-1	HCC1	Scissor+	Macrophage	Macrophage_Scissor+	Macrophage_Scissor+#HCC1	9.0512	-8.56826	-1.88807	-1.91272	-0.207709	-0.350882	-3.1658	-0.0344674	-1.66634	-0.803304
HCC1_AGTGACTCACAAGCAG-1	HCC1	0	T cell	T cell_0	T cell_0#HCC1	-1.34589	-0.786153	-0.502444	-0.68743	-2.63439	3.19243	-3.52252	-3.3932	1.7212	0.043596
HCC1_AGTGACTCAGAGCCCT-1	HCC1	Scissor+	T cell	T cell_Scissor+	T cell_Scissor+#HCC1	-0.652825	4.72403	-0.984326	-1.2747	-3.26991	-2.17759	-0.974819	-1.25601	0.230683	1.36621
HCC1_AGTGACTGTACACGTT-1	HCC1	0	Macrophage	Macrophage_0	Macrophage_0#HCC1	5.89794	-2.61782	-0.927299	-1.03805	-1.52633	2.39108	-1.86623	-1.06994	-2.16624	-1.17953
HCC1_AGTGACTGTGTGATGG-1	HCC1	0	NK	NK_0	NK_0#HCC1	1.06728	7.83603	-0.0560006	-1.47628	-1.37583	-1.27116	-0.743151	-2.21359	-1.79839	-2.57771
HCC1_AGTGACTGTTCCTAGA-1	HCC1	Scissor-	NK	NK_Scissor-	NK_Scissor-#HCC1	-1.33387	6.48931	0.0372565	-0.548311	-1.54433	-3.48266	-2.18165	-3.17342	-1.02347	-2.80254
HCC1_AGTGACTTCCAAACCA-1	HCC1	0	NK	NK_0	NK_0#HCC1	-4.37514	0.602146	3.14732	1.94336	3.72163	0.306878	3.94398	1.23912	1.05525	-3.61369
HCC1_AGTGACTTCCTTCACG-1	HCC1	Scissor+	Macrophage	Macrophage_Scissor+	Macrophage_Scissor+#HCC1	0.661281	-5.41801	-1.18225	-2.5137	-2.65847	1.87921	-5.33172	-2.4134	-3.69038	-1.81321
HCC1_AGTGACTTCGGATTAC-1	HCC1	0	Macrophage	Macrophage_0	Macrophage_0#HCC1	9.3872	1.93738	-0.249841	-0.703973	-0.50846	3.63956	-1.81263	0.0616201	-0.95967	-1.07003
HCC1_AGTGATCAGAAACTGT-1	HCC1	0	Macrophage	Macrophage_0	Macrophage_0#HCC1	7.09979	0.051438	-3.51925	-1.0876	-1.57782	1.69089	-1.83124	0.113142	-0.665964	-1.87477
HCC1_AGTGATCAGTACGTCT-1	HCC1	0	Hepatocyte	Hepatocyte_0	Hepatocyte_0#HCC1	4.54396	7.28266	-4.72629	-6.37945	-3.44043	-2.38195	-4.74757	-3.60546	-4.42738	-3.15653
HCC1_AGTGATCAGTGAGCCA-1	HCC1	0	T cell	T cell_0	T cell_0#HCC1	-0.40062	7.05003	-0.234124	-0.407441	2.1517	-2.55954	-3.05692	-3.89579	-0.867666	-2.21646
HCC1_AGTGATCCACTAGTAC-1	HCC1	Scissor-	Macrophage	Macrophage_Scissor-	Macrophage_Scissor-#HCC1	4.18272	0.518798	-2.10891	-2.17878	-1.64362	1.30112	-1.13493	-1.6035	-2.87889	-0.74311
HCC1_AGTGATCCAGCAGGAT-1	HCC1	0	Macrophage	Macrophage_0	Macrophage_0#HCC1	5.67484	1.81029	0.147428	-0.940055	1.84292	-0.359251	-2.99753	-2.26099	-1.8305	-1.70559
HCC1_AGTGATCGTATGAGCG-1	HCC1	Scissor-	Macrophage	Macrophage_Scissor-	Macrophage_Scissor-#HCC1	1.7001	-3.26391	-0.632202	-2.18214	-1.31893	0.109031	-4.46204	-0.906467	-0.434212	-3.05961
HCC1_AGTGATCGTCCGGCAT-1	HCC1	Scissor+	Macrophage	Macrophage_Scissor+	Macrophage_Scissor+#HCC1	9.82614	-5.36204	-1.58572	-0.679602	0.408534	1.60147	-2.03972	0.945999	-2.22867	-1.50265
HCC1_AGTGATCGTGATGGCA-1	HCC1	0	T cell	T cell_0	T cell_0#HCC1	-1.73675	0.731443	-1.15874	-1.52781	-2.44236	-2.76853	-4.50271	-3.6534	-2.40394	-3.57514
HCC1_AGTGCCGAGTCATTGC-1	HCC1	0	T cell	T cell_0	T cell_0#HCC1	3.22686	1.17207	0.59532	0.342489	-1.59123	1.50356	-0.56198	-1.17217	0.464453	2.158
HCC1_AGTGCCGGTACGGCAA-1	HCC1	Scissor+	Macrophage	Macrophage_Scissor+	Macrophage_Scissor+#HCC1	3.89101	-10.6018	-1.73244	-3.25271	-1.82809	0.426538	-2.215	-0.320956	-1.11958	-0.148529
HCC1_AGTGCCGTCTCCGTGT-1	HCC1	Scissor+	NK	NK_Scissor+	NK_Scissor+#HCC1	-0.591519	4.69066	1.35839	-3.04686	-1.46955	2.61475	-4.58729	-2.3088	0.630293	-0.520991
HCC1_AGTGCCGTCTGTCCGT-1	HCC1	Scissor+	Macrophage	Macrophage_Scissor+	Macrophage_Scissor+#HCC1	2.51158	4.74762	-1.54297	-0.222079	-0.630659	0.751602	-0.94727	-1.92345	-2.92462	-1.74558
HCC1_AGTGTTGAGAGGTGCT-1	HCC1	0	T cell	T cell_0	T cell_0#HCC1	1.02088	3.31772	-0.285704	-0.38244	-1.40503	3.2206	-0.996816	-1.24734	0.777078	-0.471407
HCC1_AGTGTTGCAACAAGTA-1	HCC1	Scissor+	Macrophage	Macrophage_Scissor+	Macrophage_Scissor+#HCC1	8.536	2.03673	-0.966388	0.900045	-1.05982	-1.04385	-1.45198	-1.83394	-2.32862	-0.81694
HCC1_AGTGTTGCAAGGTCGA-1	HCC1	Scissor-	Macrophage	Macrophage_Scissor-	Macrophage_Scissor-#HCC1	5.45959	1.2715	-1.17459	-2.36244	-0.803991	-0.957996	-3.88974	-1.70741	-1.4252	-1.01363
HCC1_AGTGTTGCACAACGAG-1	HCC1	0	Macrophage	Macrophage_0	Macrophage_0#HCC1	5.74175	-6.86319	-1.65134	-1.01823	-1.28133	1.34055	-1.94707	0.604586	-1.54784	-2.30316
HCC1_AGTGTTGCATACTGTG-1	HCC1	Scissor+	Macrophage	Macrophage_Scissor+	Macrophage_Scissor+#HCC1	6.90486	-5.67276	-2.75329	-2.29927	-0.733595	1.2788	-1.04827	-0.0821332	-0.728685	-0.669601
HCC1_AGTGTTGGTACAGCGA-1	HCC1	0	Macrophage	Macrophage_0	Macrophage_0#HCC1	9.08676	1.11691	-2.7962	0.138466	-0.377285	-1.82943	-0.483162	-1.98594	-0.663653	-1.25342
HCC1_AGTGTTGTCCTTCTTC-1	HCC1	Scissor+	T cell	T cell_Scissor+	T cell_Scissor+#HCC1	1.54501	-2.37747	1.42104	1.83025	0.110603	2.03799	-0.682465	-0.0841063	2.86669	2.81362
HCC1_AGTGTTGTCTACCACC-1	HCC1	0	NK	NK_0	NK_0#HCC1	0.557555	1.8311	0.86596	-1.15418	-2.13719	-1.98269	-0.706611	-0.748181	-1.12475	-0.404628
HCC1_AGTGTTGTCTACTCAT-1	HCC1	0	Macrophage	Macrophage_0	Macrophage_0#HCC1	7.88975	-8.79102	-1.86562	-1.00649	0.00945329	0.272101	-4.12277	0.0593733	-2.39358	-2.61175
HCC1_AGTTAGCAGGTGATCG-1	HCC1	Scissor+	Macrophage	Macrophage_Scissor+	Macrophage_Scissor+#HCC1	5.7362	-7.55811	-1.14989	-3.6886	-1.40333	0.900696	-3.21245	0.767121	-0.435142	-1.14702
HCC1_AGTTAGCAGTAAGCAT-1	HCC1	Scissor+	Macrophage	Macrophage_Scissor+	Macrophage_Scissor+#HCC1	8.06822	-6.36605	-0.740979	-1.46593	0.132872	-0.913229	-3.20915	-0.548171	-2.98939	-0.664542
HCC1_AGTTAGCAGTATGTAG-1	HCC1	Scissor+	Macrophage	Macrophage_Scissor+	Macrophage_Scissor+#HCC1	7.15426	-12.9134	0.00789287	-2.68088	-1.35428	0.0295028	-3.50214	-0.701764	-1.94286	-1.7579
HCC1_AGTTAGCAGTTTCGAC-1	HCC1	Scissor-	Macrophage	Macrophage_Scissor-	Macrophage_Scissor-#HCC1	-1.18189	-9.82516	-1.97117	-5.09992	-2.6324	4.45494	-6.5266	-2.42243	-4.39438	-5.19444
HCC1_AGTTAGCCAACGACAG-1	HCC1	0	T cell	T cell_0	T cell_0#HCC1	-1.33498	4.93496	1.19777	1.1634	-2.97629	-3.40703	-4.26423	-1.4182	0.295237	-3.01906
HCC1_AGTTAGCCATGGCGCT-1	HCC1	0	Macrophage	Macrophage_0	Macrophage_0#HCC1	6.9427	-5.82062	-0.964135	-1.76976	-0.940009	0.24792	-2.91427	-1.23368	-2.00859	-1.18602
HCC1_AGTTAGCGTCTAACTG-1	HCC1	Scissor+	Macrophage	Macrophage_Scissor+	Macrophage_Scissor+#HCC1	2.24622	-10.5121	-0.504172	-2.80815	-1.95603	-0.12969	-4.53043	-3.07559	-2.26703	-0.590611
HCC1_AGTTAGCGTTCCGCGA-1	HCC1	0	Macrophage	Macrophage_0	Macrophage_0#HCC1	9.57968	-8.58952	-2.55805	0.144557	-0.636972	-1.43919	-1.83368	-2.5492	-2.62369	-2.16534
HCC1_AGTTAGCTCCATTGTT-1	HCC1	Scissor-	T cell	T cell_Scissor-	T cell_Scissor-#HCC1	-1.48853	1.47879	1.49832	-1.52932	-0.755107	0.973931	-3.04843	-0.712454	-0.908925	-1.75968
HCC1_AGTTCCCAGCGCCGTT-1	HCC1	0	NK	NK_0	NK_0#HCC1	-1.23358	4.93595	-0.874808	-2.76282	-1.69017	-3.6974	-3.80025	-3.19837	-1.14788	-3.20558
HCC1_AGTTCCCAGGGAGGTG-1	HCC1	Scissor-	Macrophage	Macrophage_Scissor-	Macrophage_Scissor-#HCC1	3.95684	-6.16563	-0.460286	-2.97731	-2.40378	-1.01107	-2.4451	-1.70106	-1.60355	-3.84642
HCC1_AGTTCCCCACTCCTTG-1	HCC1	Scissor+	Macrophage	Macrophage_Scissor+	Macrophage_Scissor+#HCC1	6.783	-4.62397	0.142664	-1.04826	-0.338321	3.28513	-1.37634	0.286616	-2.30064	-1.83255
HCC1_AGTTCCCCAGCAGGAT-1	HCC1	Scissor-	Macrophage	Macrophage_Scissor-	Macrophage_Scissor-#HCC1	6.77315	-3.09728	-1.02615	-0.11667	-0.532786	-0.240522	-2.46534	-2.1372	-2.6703	-1.6258
HCC1_AGTTCCCGTCTTCCGT-1	HCC1	0	T cell	T cell_0	T cell_0#HCC1	-0.292518	9.03089	0.836806	-0.571101	-2.45034	-1.2876	-2.06551	-2.0603	0.483705	-0.0529112
HCC1_AGTTCCCGTTGTGTAC-1	HCC1	Scissor-	T cell	T cell_Scissor-	T cell_Scissor-#HCC1	0.172548	4.32878	-0.659628	-0.447816	-1.55697	-2.30661	-1.26387	-1.63496	-1.83964	-0.132445
HCC1_AGTTCCCTCACTGAAC-1	HCC1	0	Macrophage	Macrophage_0	Macrophage_0#HCC1	9.37848	3.87778	-1.16761	-2.08282	-1.89301	-1.87963	-3.45155	-1.74086	-3.28418	-2.25046
HCC1_AGTTCCCTCTCGTCAC-1	HCC1	Scissor+	Macrophage	Macrophage_Scissor+	Macrophage_Scissor+#HCC1	8.49331	-6.50133	-0.456474	-2.0854	-1.20447	-0.427478	-1.97592	1.09201	1.41055	-2.19763
HCC1_AGTTCGAAGCGTCAAG-1	HCC1	0	T cell	T cell_0	T cell_0#HCC1	-0.0721064	1.36838	1.25162	-0.0873652	-1.92985	-3.21189	-0.928348	-1.66069	2.09147	1.60297
HCC1_AGTTCGACATGGCCCA-1	HCC1	0	T cell	T cell_0	T cell_0#HCC1	-1.6128	-6.13204	-0.437613	-3.64926	-3.49997	-2.3337	-2.64268	-3.26585	0.244855	-3.32851
HCC1_AGTTCGAGTCTTTCAT-1	HCC1	Scissor+	Hepatocyte	Hepatocyte_Scissor+	Hepatocyte_Scissor+#HCC1	2.574	4.46531	-0.886209	-0.931627	-2.03121	0.199455	-3.48032	0.265439	-2.12264	-2.94429
HCC1_ATACCGAAGACGGTTG-1	HCC1	Scissor+	T cell	T cell_Scissor+	T cell_Scissor+#HCC1	1.55914	5.61601	0.870553	0.410673	-0.635336	5.23377	0.19161	-0.648574	-0.166699	2.15596
HCC1_ATACCGAAGCGATGCA-1	HCC1	0	T cell	T cell_0	T cell_0#HCC1	-0.990541	2.50617	-0.139075	-0.743912	-1.34226	-0.881724	-0.733787	-1.11683	0.889706	-0.152003
HCC1_ATACCGAAGGGAGGCA-1	HCC1	Scissor+	Macrophage	Macrophage_Scissor+	Macrophage_Scissor+#HCC1	2.32376	4.94187	-1.29123	-0.867266	-1.55449	0.223289	-0.223289	0.574952	-3.78884	-0.620149
HCC1_ATACCGACAATAACCC-1	HCC1	Scissor-	Fibroblast	Fibroblast_Scissor-	Fibroblast_Scissor-#HCC1	1.22172	5.77026	-2.65217	-3.51761	0.852299	-2.03349	-1.75503	-0.12786	-2.69641	-1.39407
HCC1_ATACCGACACGTATAC-1	HCC1	0	Macrophage	Macrophage_0	Macrophage_0#HCC1	5.4762	-0.605101	-2.35361	-1.08395	-2.48506	-2.51744	-0.284313	-0.300928	-1.46938	-4.03588
HCC1_ATACCGACATGGTGGA-1	HCC1	Scissor-	Fibroblast	Fibroblast_Scissor-	Fibroblast_Scissor-#HCC1	1.4389	3.02898	1.18348	-3.91542	1.65244	-2.70795	-4.28032	-2.38777	-3.55367	-0.170011
HCC1_ATACCGAGTATCCCAA-1	HCC1	0	Macrophage	Macrophage_0	Macrophage_0#HCC1	6.3986	2.45981	-1.3107	-1.21095	-1.12519	-2.43109	-1.48326	-1.69313	-1.33836	-2.66711
HCC1_ATACCGAGTTTGTGGT-1	HCC1	Scissor-	Fibroblast	Fibroblast_Scissor-	Fibroblast_Scissor-#HCC1	2.70066	1.44011	-1.42832	-3.98948	-1.61561	-2.18697	-3.88904	-3.68237	-2.22562	-1.54213
HCC1_ATACCGATCAGGACGA-1	HCC1	Scissor-	Macrophage	Macrophage_Scissor-	Macrophage_Scissor-#HCC1	4.41342	0.518613	-0.467833	-1.26037	-1.79647	4.4849	-1.19248	-0.428572	-1.09751	-1.68797
HCC1_ATACCGATCATCTACT-1	HCC1	Scissor-	T cell	T cell_Scissor-	T cell_Scissor-#HCC1	-0.0421932	1.31063	0.790891	-0.399091	-2.11906	1.09732	-0.436499	0.847906	-0.273472	-1.82983
HCC1_ATACCTTAGACTTGTC-1	HCC1	0	NK	NK_0	NK_0#HCC1	-0.001748	2.32075	0.475604	-0.382041	-1.70717	-0.980848	-2.49998	-1.14163	2.24127	-3.51989
HCC1_ATACCTTAGCATGGGT-1	HCC1	0	NK	NK_0	NK_0#HCC1	-3.74431	-0.396737	1.30128	-2.64005	-1.4883	-4.50729	-3.98577	-0.634802	-2.03469	-4.01928
HCC1_ATACCTTAGTTGTCAC-1	HCC1	Scissor-	Macrophage	Macrophage_Scissor-	Macrophage_Scissor-#HCC1	4.83122	-2.09484	-1.48045	-0.930498	-2.02925	4.68383	-2.72068	1.11112	-1.3243	-3.45794
HCC1_ATACCTTCAACCGTGC-1	HCC1	Scissor+	T cell	T cell_Scissor+	T cell_Scissor+#HCC1	-0.821139	2.12286	0.581847	-0.439334	-1.51967	-0.138955	1.32283	-1.93558	-0.789182	-0.159014
HCC1_ATACCTTCAATACGAA-1	HCC1	Scissor-	Macrophage	Macrophage_Scissor-	Macrophage_Scissor-#HCC1	4.76971	-6.99142	-2.65548	-3.32234	-1.25264	-1.19256	-4.18577	0.939659	-2.32929	-2.68162
HCC1_ATACCTTCACAACCGC-1	HCC1	0	Macrophage	Macrophage_0	Macrophage_0#HCC1	4.43308	-0.227985	-0.870862	-0.857908	0.197682	-1.08249	-3.57752	-0.738984	-2.32889	-2.51807
HCC1_ATACCTTCAGCTATAC-1	HCC1	0	T cell	T cell_0	T cell_0#HCC1	-1.27036	6.35396	0.139823	-2.71753	-2.14385	1.80714	-2.628	-2.22598	-0.55977	-3.9564
HCC1_ATACCTTGTAAGTTGA-1	HCC1	Scissor-	T cell	T cell_Scissor-	T cell_Scissor-#HCC1	2.56851	6.4071	1.61196	0.251172	-0.78437	3.96667	-1.79063	-0.0111059	2.2285	0.206453
HCC1_ATACCTTGTAATTAGG-1	HCC1	Scissor+	Macrophage	Macrophage_Scissor+	Macrophage_Scissor+#HCC1	8.32926	-6.05386	0.39964	-1.8912	-1.39882	1.59664	-2.26704	0.106609	-1.27703	-0.660706
HCC1_ATACCTTGTCAGTCCG-1	HCC1	Scissor-	T cell	T cell_Scissor-	T cell_Scissor-#HCC1	-4.29625	-1.67405	0.652414	-0.77938	-1.60274	-1.01591	-1.82702	-1.46955	0.389695	-0.00445014
HCC1_ATACCTTGTCCAATCA-1	HCC1	0	Macrophage	Macrophage_0	Macrophage_0#HCC1	5.53612	0.307031	-0.993705	-1.62775	-0.860027	0.2497	-4.40916	-1.18501	-1.41973	-2.30568
HCC1_ATACCTTGTCTCACGG-1	HCC1	0	T cell	T cell_0	T cell_0#HCC1	-0.703335	8.23484	0.750678	-0.974576	-1.37675	0.977593	-2.12878	-0.040772	0.15003	-3.21082
HCC1_ATACCTTTCCCAAGTA-1	HCC1	0	Macrophage	Macrophage_0	Macrophage_0#HCC1	9.72465	-9.28454	-0.465156	-1.62921	-0.759482	2.58369	-0.97271	-0.225438	2.89153	-0.248526
HCC1_ATACCTTTCCGTGGCA-1	HCC1	0	Macrophage	Macrophage_0	Macrophage_0#HCC1	8.3357	3.05137	0.733506	-0.684455	-1.42371	-0.0419251	-0.577	-1.51903	-1.99059	-0.856477
HCC1_ATACTTCAGCTCGGCT-1	HCC1	Scissor-	Hepatocyte	Hepatocyte_Scissor-	Hepatocyte_Scissor-#HCC1	6.13712	7.94706	-4.96523	-5.23412	-2.8726	-5.1219	-6.85453	-3.64523	-4.45094	-4.38988
HCC1_ATACTTCAGGTGAGCT-1	HCC1	Scissor-	Macrophage	Macrophage_Scissor-	Macrophage_Scissor-#HCC1	2.5263	-0.392115	-0.536973	-2.43071	-1.32481	4.89336	-4.27224	-1.9977	-3.3317	-3.29648
HCC1_ATACTTCAGTTCATGC-1	HCC1	Scissor-	Macrophage	Macrophage_Scissor-	Macrophage_Scissor-#HCC1	6.56275	-4.95021	-0.228313	-0.2095	-0.172457	0.23807	-2.02659	-1.17783	-2.43353	-1.12703
HCC1_ATACTTCCAAGAGGCT-1	HCC1	0	Macrophage	Macrophage_0	Macrophage_0#HCC1	3.97231	-4.8623	0.700107	-2.6135	-2.301	0.0947268	-4.10333	-2.61535	-3.59431	-0.735908
HCC1_ATACTTCGTACCCGAC-1	HCC1	0	Macrophage	Macrophage_0	Macrophage_0#HCC1	3.20338	-1.31931	0.738726	-0.832929	-0.72127	3.24284	-2.32734	0.714867	0.485686	-1.60645
HCC1_ATACTTCGTACGATGG-1	HCC1	Scissor+	B cell	B cell_Scissor+	B cell_Scissor+#HCC1	-3.3712	9.00451	-0.52423	-3.29594	-3.2855	-3.54719	-6.26025	-0.652385	-2.66605	-3.84803
HCC1_ATACTTCGTCTTTATC-1	HCC1	Scissor+	Hepatocyte	Hepatocyte_Scissor+	Hepatocyte_Scissor+#HCC1	8.34093	7.2663	-4.03631	-4.6891	-2.77587	-3.23195	-5.19146	-1.82837	-3.78509	-2.52188
HCC1_ATACTTCTCAGCTGTA-1	HCC1	0	NK	NK_0	NK_0#HCC1	0.46349	6.28915	1.19829	-0.264423	-1.2609	4.26394	0.232985	0.0548113	-0.00381226	0.561264
HCC1_ATAGACCAGAGTATAC-1	HCC1	0	Macrophage	Macrophage_0	Macrophage_0#HCC1	8.63891	2.35655	-0.55459	-0.435401	-0.449153	-1.75318	-0.704755	-1.33464	-2.60229	-2.13157
HCC1_ATAGACCAGATAGCTA-1	HCC1	Scissor-	Macrophage	Macrophage_Scissor-	Macrophage_Scissor-#HCC1	9.59398	1.6528	-1.28834	-1.43019	-1.2688	2.2294	-2.40275	-1.41579	-1.13289	-1.87188
HCC1_ATAGACCCACAAGTGG-1	HCC1	0	Macrophage	Macrophage_0	Macrophage_0#HCC1	9.18867	-0.758927	-2.9128	-2.08644	-0.922501	-0.645979	-1.14674	0.687727	-0.44961	-1.10929
HCC1_ATAGACCCAGCAGAAC-1	HCC1	0	Macrophage	Macrophage_0	Macrophage_0#HCC1	-3.42158	-13.5707	-3.43748	-6.66942	-3.70594	-5.57992	-8.90562	-4.80592	-5.75113	-4.88556
HCC1_ATAGACCCATTCGATG-1	HCC1	Scissor-	Macrophage	Macrophage_Scissor-	Macrophage_Scissor-#HCC1	3.31069	2.168	-0.749714	-0.793703	-0.831767	5.25674	-0.390563	-1.69197	-1.66961	-2.93937
HCC1_ATAGACCGTCAACCTA-1	HCC1	Scissor+	Macrophage	Macrophage_Scissor+	Macrophage_Scissor+#HCC1	6.06659	-5.74206	0.23313	-1.29963	1.64502	2.88298	-1.24981	-1.03818	1.32372	0.195606
HCC1_ATAGACCGTCTCGGGT-1	HCC1	Scissor-	NK	NK_Scissor-	NK_Scissor-#HCC1	-2.33614	6.07438	1.12894	-0.521026	-1.30545	0.335195	-0.364258	-2.53184	-0.505392	-1.99301
HCC1_ATAGACCGTCTTGAAC-1	HCC1	0	Macrophage	Macrophage_0	Macrophage_0#HCC1	1.75107	7.68464	-2.05804	-1.22952	-1.07692	-3.8553	-3.45011	-2.50659	-3.65249	-4.48089
HCC1_ATAGACCGTGGCTGAA-1	HCC1	0	NK	NK_0	NK_0#HCC1	-1.00785	2.29768	-0.931616	-0.671683	-1.92171	-1.60161	-2.56439	-1.9815	-1.05423	-1.62918
HCC1_ATAGACCTCGGATACT-1	HCC1	0	Macrophage	Macrophage_0	Macrophage_0#HCC1	5.94078	4.52865	-2.37634	-3.45502	-2.19719	4.64755	-3.31841	-1.03014	-3.49582	-3.92975
HCC1_ATAGAGAAGAGAAGGT-1	HCC1	0	NK	NK_0	NK_0#HCC1	-2.27911	3.74603	0.845984	0.736502	-1.90925	2.71455	-0.80528	-2.36833	-0.885972	-2.76398
HCC1_ATAGAGAAGCAATTCC-1	HCC1	Scissor+	Macrophage	Macrophage_Scissor+	Macrophage_Scissor+#HCC1	9.09594	-4.45345	-0.259215	-0.103241	0.158738	2.17525	-1.27683	-1.24515	-2.14072	-0.87813
HCC1_ATAGAGAAGTTACGTC-1	HCC1	Scissor+	T cell	T cell_Scissor+	T cell_Scissor+#HCC1	2.10061	3.92073	1.98624	2.6921	-1.66004	3.76713	1.17493	0.148916	-0.411342	3.29862
HCC1_ATAGAGACAATAGTGA-1	HCC1	0	T cell	T cell_0	T cell_0#HCC1	-2.2819	-0.827611	-2.02948	-1.54411	-1.8772	-2.30129	-3.52756	-1.26907	-1.34122	-4.91431
HCC1_ATAGAGACACAATGCT-1	HCC1	0	Macrophage	Macrophage_0	Macrophage_0#HCC1	12.6038	-1.40281	-1.20189	-0.859022	-0.263943	1.48041	-0.400183	-0.01324	-1.10637	-1.21387
HCC1_ATAGAGACAGGGTCTC-1	HCC1	Scissor+	Macrophage	Macrophage_Scissor+	Macrophage_Scissor+#HCC1	6.79858	-6.05916	-0.23904	-1.27337	-1.02791	-0.481578	-2.20419	-0.0436769	-0.351287	-0.223779
HCC1_ATAGAGAGTCCAGCGT-1	HCC1	Scissor+	B cell	B cell_Scissor+	B cell_Scissor+#HCC1	-4.28658	7.67829	-1.03545	-2.13885	-2.688	-2.68466	-4.68323	-0.516254	-3.19644	-3.48996
HCC1_ATAGAGAGTCCTACGG-1	HCC1	Scissor-	Macrophage	Macrophage_Scissor-	Macrophage_Scissor-#HCC1	5.69671	-5.80621	-1.94019	-1.63593	-0.99836	-1.47753	-3.72287	-2.75124	-2.13021	0.50323
HCC1_ATAGAGAGTGATAGAT-1	HCC1	Scissor-	NK	NK_Scissor-	NK_Scissor-#HCC1	-1.02677	-4.27649	2.03353	-2.41288	-1.07638	-3.51451	-3.03245	-3.69457	0.164526	1.88867
HCC1_ATAGAGAGTGCTGTCG-1	HCC1	Scissor-	Macrophage	Macrophage_Scissor-	Macrophage_Scissor-#HCC1	9.13403	-1.22898	-0.517645	0.414072	0.244862	-1.3651	-0.0927559	-2.16873	-1.04217	-1.24887
HCC1_ATAGAGATCACTCACC-1	HCC1	Scissor-	NK	NK_Scissor-	NK_Scissor-#HCC1	-4.16454	-8.19506	0.393127	-2.68625	-1.83591	0.322831	-1.4966	-3.31781	-2.95225	-2.32232
HCC1_ATAGAGATCGGACTGC-1	HCC1	Scissor+	Macrophage	Macrophage_Scissor+	Macrophage_Scissor+#HCC1	4.13004	-8.3934	-0.64771	-1.74259	-1.07626	1.73637	-3.45951	-0.175695	0.719866	-2.37668
HCC1_ATAGAGATCTTCCTAA-1	HCC1	Scissor+	Macrophage	Macrophage_Scissor+	Macrophage_Scissor+#HCC1	10.0587	-8.52394	-0.13669	-1.69794	0.91874	0.97548	-4.65599	0.12225	-0.769295	-1.42323
HCC1_ATAGAGATCTTGGTGA-1	HCC1	0	Macrophage	Macrophage_0	Macrophage_0#HCC1	5.08554	3.07022	-1.60777	-3.18107	-2.61146	3.7377	-2.39771	-0.594901	-1.11453	-1.6087
HCC1_ATAGGCTAGCACCCAC-1	HCC1	0	Macrophage	Macrophage_0	Macrophage_0#HCC1	7.35141	-3.39628	-0.993877	-1.84701	-1.2492	-1.4233	-1.24959	-2.99644	-0.0828187	-0.192877
HCC1_ATAGGCTAGCGACTAG-1	HCC1	Scissor-	Fibroblast	Fibroblast_Scissor-	Fibroblast_Scissor-#HCC1	1.36245	3.74297	-2.82837	-3.74714	-1.2638	-3.4092	-3.45031	-2.98347	-3.63747	-1.20684
HCC1_ATAGGCTGTACCTAAC-1	HCC1	Scissor-	T cell	T cell_Scissor-	T cell_Scissor-#HCC1	-0.133446	0.538968	0.551606	1.68329	-1.00062	1.4224	0.252088	-1.908	0.886309	1.57715
HCC1_ATAGGCTGTATAGGAT-1	HCC1	Scissor-	Macrophage	Macrophage_Scissor-	Macrophage_Scissor-#HCC1	7.98927	1.06148	0.235772	-0.750353	-0.254105	-1.06998	-1.37631	-0.0194668	-0.743748	-1.25455
HCC1_ATAGGCTGTCGAGTTT-1	HCC1	0	Macrophage	Macrophage_0	Macrophage_0#HCC1	8.61264	-6.92048	-1.32906	-0.382582	0.567901	-1.64864	-3.13024	-0.890693	-2.81875	-1.52106
HCC1_ATAGGCTGTGGTAACG-1	HCC1	Scissor-	T cell	T cell_Scissor-	T cell_Scissor-#HCC1	1.4277	2.83278	-0.839769	0.107222	-1.26653	-0.615622	-0.999357	-0.1961	-0.923922	1.01189
HCC1_ATAGGCTGTGGTAATA-1	HCC1	0	T cell	T cell_0	T cell_0#HCC1	-0.0890445	7.90675	0.361915	-1.92305	-2.58593	-1.01233	-2.79769	-3.57032	-2.25983	-2.23256
HCC1_ATAGGCTGTTTGTTGG-1	HCC1	Scissor-	T cell	T cell_Scissor-	T cell_Scissor-#HCC1	0.402822	-4.97912	0.0466549	1.00152	-2.89881	-0.104079	-1.45391	-1.59719	-0.0134593	1.03105
HCC1_ATAGGCTTCCCGAACG-1	HCC1	Scissor+	Macrophage	Macrophage_Scissor+	Macrophage_Scissor+#HCC1	4.52377	-0.00640984	1.23433	-1.37848	-1.19434	2.98556	-2.40278	-0.628058	0.212468	-2.26156
HCC1_ATAGGCTTCGCTTTAT-1	HCC1	Scissor+	Macrophage	Macrophage_Scissor+	Macrophage_Scissor+#HCC1	7.34269	-4.94227	0.928181	-0.990803	-1.4588	-2.56235	-2.52633	0.446335	1.63312	-1.00154
HCC1_ATAGGCTTCTCCCTAG-1	HCC1	Scissor+	Macrophage	Macrophage_Scissor+	Macrophage_Scissor+#HCC1	6.22674	-15.29	-2.08435	-1.57283	-1.1472	0.641198	-3.72376	-2.10273	-2.57816	-0.771302
HCC1_ATAGGCTTCTTCCGTG-1	HCC1	0	Macrophage	Macrophage_0	Macrophage_0#HCC1	1.19669	4.73569	-2.45762	-2.2847	-0.650137	5.06306	-3.28015	-0.651968	-1.84394	-1.65756
HCC1_ATATCCTAGTCTTGGT-1	HCC1	Scissor-	Macrophage	Macrophage_Scissor-	Macrophage_Scissor-#HCC1	1.64096	3.84657	-1.67047	-0.469512	-0.235039	-1.0652	-2.65855	-3.01045	-2.64912	-2.4562
HCC1_ATATCCTAGTGCACCC-1	HCC1	0	T cell	T cell_0	T cell_0#HCC1	-0.149672	0.113617	-1.08582	-1.41786	-2.95391	-4.17896	-5.2586	-0.50968	0.816323	-3.6854
HCC1_ATATCCTCAAATAGCA-1	HCC1	0	Macrophage	Macrophage_0	Macrophage_0#HCC1	5.29705	-4.11521	-1.7932	-2.02098	-1.18336	0.105035	-5.09095	0.23723	-2.51321	-1.68302
HCC1_ATATCCTCACTGGACC-1	HCC1	0	Macrophage	Macrophage_0	Macrophage_0#HCC1	5.48095	-3.88853	0.474475	-0.77194	-0.860445	-1.74546	-3.15376	-0.513666	-0.806659	-0.616429
HCC1_ATATCCTCATCATCCC-1	HCC1	Scissor+	T cell	T cell_Scissor+	T cell_Scissor+#HCC1	0.231664	3.25738	2.80001	-0.799217	-1.94955	-0.605771	-1.32759	-1.56011	0.692727	2.09917
HCC1_ATATCCTGTCATCGGC-1	HCC1	0	Macrophage	Macrophage_0	Macrophage_0#HCC1	9.36881	1.53245	-0.807243	-0.761037	0.516527	0.989518	-0.772796	0.207892	-0.758993	-2.23827
HCC1_ATATCCTTCGGCATAT-1	HCC1	Scissor-	Macrophage	Macrophage_Scissor-	Macrophage_Scissor-#HCC1	7.82053	-4.96813	-1.33815	-0.0662504	-0.152646	-1.23055	-1.99558	-0.516746	-2.18112	-2.48799
HCC1_ATCACAGCAGTTGCGC-1	HCC1	0	Hepatocyte	Hepatocyte_0	Hepatocyte_0#HCC1	5.66904	9.95579	-3.11366	-5.56406	-2.15618	-4.21607	-6.3155	-2.55945	-3.30754	-4.16338
HCC1_ATCACAGGTAGCTGTT-1	HCC1	Scissor-	Macrophage	Macrophage_Scissor-	Macrophage_Scissor-#HCC1	4.70941	-3.90967	-1.33851	-1.04981	-0.879419	0.263503	-1.97213	0.0709453	-0.123931	-1.69581
HCC1_ATCACAGTCAGCCTTC-1	HCC1	0	T cell	T cell_0	T cell_0#HCC1	1.35646	4.82642	-0.385692	-0.0350212	-1.79757	0.12357	-1.67933	-1.47731	-0.617797	1.65415
HCC1_ATCACGAAGAATCCCT-1	HCC1	Scissor+	Macrophage	Macrophage_Scissor+	Macrophage_Scissor+#HCC1	6.82377	-6.13518	-1.69316	-1.70345	-1.01849	-1.20323	-1.76376	-0.865963	-2.43959	-0.47744
HCC1_ATCACGAAGTATGACA-1	HCC1	0	NK	NK_0	NK_0#HCC1	-2.46215	5.73281	0.127691	-1.67705	-2.5549	-2.75001	-3.63045	-2.56031	0.357365	-2.92113
HCC1_ATCACGACACTCGATA-1	HCC1	0	T cell	T cell_0	T cell_0#HCC1	-1.31219	8.24896	1.72864	-1.30669	-1.64798	0.370289	-2.19194	-2.30922	-2.2191	-2.80114
HCC1_ATCACGACAGATCATC-1	HCC1	0	Macrophage	Macrophage_0	Macrophage_0#HCC1	8.82681	-4.1442	-0.341179	-2.08208	-0.909776	4.56487	-0.793786	-1.13263	-1.38388	-1.26388
HCC1_ATCACGACAGCGAGTA-1	HCC1	0	NK	NK_0	NK_0#HCC1	-3.70073	3.37765	0.875433	1.97745	-1.51726	0.852253	-0.422417	-2.71117	1.42713	-2.13348
HCC1_ATCACGACATGACTTG-1	HCC1	Scissor+	Macrophage	Macrophage_Scissor+	Macrophage_Scissor+#HCC1	4.08835	3.83476	0.85686	-0.670772	-0.238758	-1.68609	-0.933539	-1.77322	-4.06009	-1.27614
HCC1_ATCACGAGTATTGCCA-1	HCC1	0	Hepatocyte	Hepatocyte_0	Hepatocyte_0#HCC1	6.79909	8.89087	-5.28019	-7.27893	-3.01579	-5.13313	-4.5632	-3.66086	-4.44164	-4.81566
HCC1_ATCACGAGTATTGGCT-1	HCC1	0	NK	NK_0	NK_0#HCC1	-0.0478865	9.87418	0.218398	-2.44187	-1.75281	-5.51161	-4.06752	-2.50713	-3.60617	-3.53965
HCC1_ATCACGAGTGAGTTTC-1	HCC1	Scissor-	Macrophage	Macrophage_Scissor-	Macrophage_Scissor-#HCC1	-0.667047	5.14451	-2.54299	-1.57456	-2.33156	3.55844	-2.18049	-0.850932	-3.54477	-2.42933
HCC1_ATCACGAGTTCAATCG-1	HCC1	Scissor+	Macrophage	Macrophage_Scissor+	Macrophage_Scissor+#HCC1	4.14705	-1.18268	-0.190238	-3.35729	-2.50342	-3.97463	-5.77208	-3.52049	-2.46714	-3.24393
HCC1_ATCACGATCAAACCCA-1	HCC1	Scissor+	Macrophage	Macrophage_Scissor+	Macrophage_Scissor+#HCC1	9.23244	-3.99479	-0.161837	-0.495375	-0.06264	-1.06772	-1.0543	-0.462829	-1.22125	-2.97737
HCC1_ATCACTTAGGTCCCTG-1	HCC1	0	Macrophage	Macrophage_0	Macrophage_0#HCC1	12.1649	-8.18119	-0.68041	-0.722115	-0.047346	0.915893	-0.839367	1.66003	1.11501	-0.566538
HCC1_ATCACTTCACTATCGA-1	HCC1	Scissor-	T cell	T cell_Scissor-	T cell_Scissor-#HCC1	1.14581	6.16234	1.6894	-1.04866	-1.772	-0.901555	-2.01858	-1.81531	1.34958	-0.316392
HCC1_ATCACTTCATCTCCCA-1	HCC1	Scissor+	Macrophage	Macrophage_Scissor+	Macrophage_Scissor+#HCC1	7.67681	-4.99715	-2.26824	0.111538	-0.949454	-2.33353	-2.32508	-1.19852	-3.68495	-2.76722
HCC1_ATCACTTGTCTGTTAG-1	HCC1	Scissor+	Macrophage	Macrophage_Scissor+	Macrophage_Scissor+#HCC1	6.60912	-3.20371	-1.64696	-1.49807	-0.987503	0.0585864	-1.89945	-0.7332	-2.69458	-2.52619
HCC1_ATCACTTGTGCTGTCG-1	HCC1	Scissor-	Macrophage	Macrophage_Scissor-	Macrophage_Scissor-#HCC1	10.2854	-3.69213	-0.970422	-0.515584	-0.257563	-2.05379	-3.11735	-0.135649	-1.6842	-3.07073
HCC1_ATCAGGTCACGGGCTT-1	HCC1	0	T cell	T cell_0	T cell_0#HCC1	0.000755338	0.0498167	-1.06942	2.22141	-2.31345	1.6633	-1.16901	-1.38102	-0.324085	2.07604
HCC1_ATCAGGTCATGCGGTC-1	HCC1	Scissor+	Macrophage	Macrophage_Scissor+	Macrophage_Scissor+#HCC1	6.86552	-5.90125	0.370432	-1.56394	-1.6546	-1.97502	-0.946131	-1.09958	-1.11063	-2.08625
HCC1_ATCAGGTGTCGGCACT-1	HCC1	0	T cell	T cell_0	T cell_0#HCC1	-0.436646	1.2709	1.63742	0.852111	-1.66363	1.3603	-3.18278	-2.83648	-0.923603	0.188417
HCC1_ATCAGGTGTGGAAGTC-1	HCC1	0	Macrophage	Macrophage_0	Macrophage_0#HCC1	4.91301	3.53681	-2.92671	-2.36053	-2.148	4.08299	-1.7945	-2.22749	-1.47721	-1.21029
HCC1_ATCAGGTTCAAGCGTT-1	HCC1	Scissor+	Hepatocyte	Hepatocyte_Scissor+	Hepatocyte_Scissor+#HCC1	-2.67648	1.38806	-4.1327	-6.74656	-4.31481	-4.52784	-6.63036	-4.86524	-5.89081	-5.05488
HCC1_ATCAGGTTCACCGCTT-1	HCC1	Scissor-	Macrophage	Macrophage_Scissor-	Macrophage_Scissor-#HCC1	2.18387	7.79733	0.0230282	-2.23029	-1.41339	-0.161485	-4.51689	-0.994635	-2.22049	-4.2045
HCC1_ATCAGGTTCCCACAGG-1	HCC1	Scissor-	T cell	T cell_Scissor-	T cell_Scissor-#HCC1	-0.824914	-0.295477	-0.626868	0.697402	-2.5688	-3.65246	-0.623478	-0.854721	0.972107	1.80623
HCC1_ATCAGGTTCCCATTCG-1	HCC1	0	Macrophage	Macrophage_0	Macrophage_0#HCC1	9.20136	-4.97431	-1.26514	-1.03879	-1.2223	0.210837	-3.73343	-2.08384	-2.11144	-3.42503
HCC1_ATCATTCAGAAGAGCA-1	HCC1	Scissor+	Macrophage	Macrophage_Scissor+	Macrophage_Scissor+#HCC1	9.38092	-6.72289	-1.87724	-0.53466	-0.882802	-1.0906	-3.64409	-1.35444	-2.52894	-2.44848
HCC1_ATCATTCAGCATATGA-1	HCC1	Scissor-	Macrophage	Macrophage_Scissor-	Macrophage_Scissor-#HCC1	7.42688	-5.50852	0.463424	-0.470523	0.84699	1.28695	-2.15773	-0.279183	-1.14983	-2.34734
HCC1_ATCATTCAGTTCTCTT-1	HCC1	0	Macrophage	Macrophage_0	Macrophage_0#HCC1	6.63998	2.13167	-1.29527	1.67245	-1.93428	-2.25849	-0.335588	1.09378	-1.50447	-1.60394
HCC1_ATCATTCCACCTGATA-1	HCC1	0	Macrophage	Macrophage_0	Macrophage_0#HCC1	6.9329	-0.371958	-0.528001	-1.32459	-1.1093	-0.411237	-1.65819	1.33546	0.103737	-1.4757
HCC1_ATCATTCCACGACGCT-1	HCC1	Scissor+	Macrophage	Macrophage_Scissor+	Macrophage_Scissor+#HCC1	9.12277	-7.59131	0.0409385	-1.0932	-0.151461	0.516629	-2.03945	-2.22439	-1.84891	-1.44312
HCC1_ATCATTCGTAGCCCTG-1	HCC1	0	Macrophage	Macrophage_0	Macrophage_0#HCC1	2.34345	1.59429	-2.08317	-0.568193	-1.85747	3.59272	-2.30859	0.824419	-1.5914	-2.68973
HCC1_ATCATTCGTCCATAGT-1	HCC1	Scissor+	Macrophage	Macrophage_Scissor+	Macrophage_Scissor+#HCC1	6.33472	-9.13861	0.183682	-2.08846	-2.15729	2.37782	-2.13961	-0.734884	-0.933431	-1.48203
HCC1_ATCATTCTCGATTCCC-1	HCC1	Scissor-	Fibroblast	Fibroblast_Scissor-	Fibroblast_Scissor-#HCC1	0.206297	4.87232	-1.25193	-2.77715	-0.536439	-0.107544	-1.89761	-1.69526	-0.277966	-2.08581
HCC1_ATCATTCTCGCCCAGA-1	HCC1	Scissor-	Macrophage	Macrophage_Scissor-	Macrophage_Scissor-#HCC1	12.2961	7.59484	-0.920502	-2.04561	-1.58755	-2.0953	-1.27371	-0.741789	-2.8724	-1.74749
HCC1_ATCATTCTCGTCCTTG-1	HCC1	Scissor+	Macrophage	Macrophage_Scissor+	Macrophage_Scissor+#HCC1	5.80232	3.52228	0.394277	-0.501252	-1.10068	2.65701	-1.73181	1.79933	0.0896144	0.657592
HCC1_ATCCACCAGTTGCGAG-1	HCC1	0	NK	NK_0	NK_0#HCC1	-0.472922	0.816409	1.72692	0.698561	-1.61377	1.64284	-1.89572	-2.34735	-1.19676	-1.25278
HCC1_ATCCACCCAAGAGTGC-1	HCC1	0	T cell	T cell_0	T cell_0#HCC1	1.03223	-1.38486	0.450215	-0.348437	-0.443429	2.30305	-1.07015	1.20977	1.22721	1.73469
HCC1_ATCCACCCAAGCACAG-1	HCC1	0	T cell	T cell_0	T cell_0#HCC1	-1.99584	0.863305	0.619218	0.78509	-2.19183	1.71589	-0.503935	-0.688939	-0.474248	-1.19281
HCC1_ATCCACCCAGCACAGA-1	HCC1	Scissor+	Macrophage	Macrophage_Scissor+	Macrophage_Scissor+#HCC1	10.3526	-9.58992	-0.892638	0.300447	-0.620858	-1.19614	-3.76245	-2.3956	-1.21421	-0.381177
HCC1_ATCCACCCAGTGGTGA-1	HCC1	Scissor+	Macrophage	Macrophage_Scissor+	Macrophage_Scissor+#HCC1	10.4374	-7.53326	-0.490388	-2.78304	-0.155644	1.12836	-3.17009	-0.177885	-1.84275	-2.31143
HCC1_ATCCACCCATCATGAC-1	HCC1	0	Macrophage	Macrophage_0	Macrophage_0#HCC1	7.31312	3.56366	0.943008	-1.24536	-0.377486	1.02773	0.0684801	0.193117	0.129755	-0.769173
HCC1_ATCCACCGTAGCTCGC-1	HCC1	Scissor+	T cell	T cell_Scissor+	T cell_Scissor+#HCC1	0.942671	5.3204	-0.170241	-1.65013	-1.96547	-1.49436	-1.52406	-1.93933	-1.37764	-1.72548
HCC1_ATCCACCGTCCCTGTT-1	HCC1	Scissor-	Hepatocyte	Hepatocyte_Scissor-	Hepatocyte_Scissor-#HCC1	2.25104	2.18329	-3.95662	-6.67563	-4.43374	-7.24496	-10.3856	-4.43338	-4.69746	-6.15167
HCC1_ATCCACCTCAAGCGTT-1	HCC1	Scissor+	Macrophage	Macrophage_Scissor+	Macrophage_Scissor+#HCC1	2.97798	-0.27944	-4.31323	-3.76355	-1.74921	-4.34782	-4.40699	-3.4421	-3.44185	-2.87306
HCC1_ATCCACCTCGTGGCGT-1	HCC1	Scissor+	Macrophage	Macrophage_Scissor+	Macrophage_Scissor+#HCC1	2.05943	-4.9241	-0.450419	-3.74377	-2.94636	-2.24277	-5.79749	-2.3873	-3.59258	-3.10522
HCC1_ATCCATTAGAGTCAGC-1	HCC1	Scissor+	Macrophage	Macrophage_Scissor+	Macrophage_Scissor+#HCC1	10.2888	-6.32155	-0.990759	-1.19434	-1.23164	-1.23398	-2.47837	0.21446	0.680717	0.775743
HCC1_ATCCATTAGATGCGAC-1	HCC1	Scissor-	T cell	T cell_Scissor-	T cell_Scissor-#HCC1	2.0176	-0.210113	-0.849867	0.0853765	-2.87135	0.0176294	-0.399035	-1.53926	0.126306	0.13141
HCC1_ATCCATTAGCTAAGTA-1	HCC1	Scissor+	Hepatocyte	Hepatocyte_Scissor+	Hepatocyte_Scissor+#HCC1	3.87193	5.66518	-3.46431	-5.27887	-3.34267	-4.45404	-5.93208	-3.57288	-3.70568	-3.58422
HCC1_ATCCATTAGCTACTAC-1	HCC1	0	Macrophage	Macrophage_0	Macrophage_0#HCC1	3.06915	5.46581	-2.01813	0.150847	-0.583499	-1.04367	-0.542401	0.481954	1.28981	-1.4074
HCC1_ATCCATTAGCTCCCTT-1	HCC1	Scissor-	Macrophage	Macrophage_Scissor-	Macrophage_Scissor-#HCC1	9.73615	-3.87334	-1.43258	-1.0585	-1.38827	2.43166	-2.35819	1.41906	-2.89718	-1.15455
HCC1_ATCCATTAGTTTAGGA-1	HCC1	Scissor-	Macrophage	Macrophage_Scissor-	Macrophage_Scissor-#HCC1	9.13713	-5.18201	-0.51209	-0.526689	-0.438489	1.48698	-0.826639	-1.49846	-1.1597	1.54244
HCC1_ATCCATTCAGTAGGAC-1	HCC1	Scissor-	Macrophage	Macrophage_Scissor-	Macrophage_Scissor-#HCC1	2.12109	-4.63447	-1.64389	-3.77041	-3.13529	-0.568529	-2.87777	0.912984	-2.36975	-1.77889
HCC1_ATCCATTCAGTCAACT-1	HCC1	Scissor+	NK	NK_Scissor+	NK_Scissor+#HCC1	7.22829	4.58567	1.42094	-1.5115	-0.662227	-0.45379	-1.75093	-0.292361	0.983746	1.68042
HCC1_ATCCATTCATGGTACT-1	HCC1	0	Macrophage	Macrophage_0	Macrophage_0#HCC1	13.5973	-0.326153	-2.73949	-1.9184	-1.76314	-1.95505	-3.0362	-2.84176	-1.59945	-2.0538
HCC1_ATCCATTGTACCCGAC-1	HCC1	0	Macrophage	Macrophage_0	Macrophage_0#HCC1	5.8612	2.28984	-0.475297	-3.10723	-1.34137	-0.38212	-2.65098	-2.03285	-0.666399	0.637043
HCC1_ATCCATTGTAGCGCCT-1	HCC1	Scissor-	Macrophage	Macrophage_Scissor-	Macrophage_Scissor-#HCC1	1.04512	-5.75917	-0.899643	-1.87406	-1.71371	-0.783595	-5.56518	-3.58663	-2.31375	-2.35111
HCC1_ATCCATTGTCAGTTTG-1	HCC1	Scissor-	T cell	T cell_Scissor-	T cell_Scissor-#HCC1	1.44334	-1.80004	2.48194	1.4162	-1.11105	-0.872618	-3.48272	-1.46108	-0.188474	-1.87264
HCC1_ATCCATTGTCTGTCAA-1	HCC1	0	Macrophage	Macrophage_0	Macrophage_0#HCC1	4.77668	-7.87923	-0.941944	-1.81852	-2.69649	0.0294064	-2.17192	-0.322326	-1.41684	-1.60578
HCC1_ATCCATTGTGACCTGC-1	HCC1	Scissor-	T cell	T cell_Scissor-	T cell_Scissor-#HCC1	1.45187	0.0734427	1.48674	-1.28164	-2.23189	-0.251319	-2.16364	-1.91745	0.218751	1.59149
HCC1_ATCCATTGTGCAGGAT-1	HCC1	Scissor+	Macrophage	Macrophage_Scissor+	Macrophage_Scissor+#HCC1	5.14677	-0.678955	-0.93604	-1.85185	-0.836839	-1.38663	-3.31217	-0.723452	-0.945059	-2.61838
HCC1_ATCCATTTCAGGAAAT-1	HCC1	0	NK	NK_0	NK_0#HCC1	-6.92696	-4.838	1.05959	-3.09882	-0.694808	3.60402	-2.46651	-1.8109	-0.734857	-4.20953
HCC1_ATCCATTTCGTTCAGA-1	HCC1	0	Macrophage	Macrophage_0	Macrophage_0#HCC1	6.03358	2.80999	-0.346269	-1.25985	-0.675994	1.24573	-1.56308	-0.880377	-2.73188	-1.73772
HCC1_ATCCCTGAGACCAAGC-1	HCC1	0	T cell	T cell_0	T cell_0#HCC1	4.15914	6.40071	-1.17748	-0.423993	-1.20473	-0.229185	-2.9455	-0.961284	-1.51768	-1.78263
HCC1_ATCCCTGAGAGCAAGA-1	HCC1	0	Macrophage	Macrophage_0	Macrophage_0#HCC1	4.13615	-9.84035	-1.22245	-0.927626	-1.30148	0.594352	-3.14223	-0.964932	-1.56925	-3.43814
HCC1_ATCCCTGAGCTCGCAC-1	HCC1	0	NK	NK_0	NK_0#HCC1	-1.3971	5.5727	0.116091	-0.121842	-1.15065	-3.55513	-1.56161	-1.38748	-2.83072	0.602299
HCC1_ATCCCTGAGGCTCTAT-1	HCC1	Scissor-	Macrophage	Macrophage_Scissor-	Macrophage_Scissor-#HCC1	5.76121	-10.3538	1.02027	-1.66291	-0.57487	-0.104141	-2.42693	-0.819642	2.29856	0.422217
HCC1_ATCCCTGCAACATACC-1	HCC1	0	T cell	T cell_0	T cell_0#HCC1	0.154581	1.12083	0.373092	-0.24885	-2.04928	-3.84513	-2.00717	-3.38015	-1.16521	1.79077
HCC1_ATCCCTGCACACAGCC-1	HCC1	0	NK	NK_0	NK_0#HCC1	-5.32982	2.7629	1.68905	0.9427	0.67592	-3.12961	-3.86125	-1.20612	-3.68837	-3.19704
HCC1_ATCCCTGCAGTGCCTG-1	HCC1	Scissor-	Macrophage	Macrophage_Scissor-	Macrophage_Scissor-#HCC1	6.44706	3.50034	-1.16169	-0.790247	-1.08588	1.76982	-3.06927	-0.202424	-1.41364	-0.618359
HCC1_ATCCCTGGTCGGATTT-1	HCC1	0	B cell	B cell_0	B cell_0#HCC1	-5.6868	-5.8417	-4.12218	-6.69459	-5.40873	-5.34279	-8.69934	-3.33792	-5.61075	-6.37322
HCC1_ATCCCTGGTGCTCGTG-1	HCC1	0	Macrophage	Macrophage_0	Macrophage_0#HCC1	5.53509	-5.72764	-1.25915	-3.00297	-0.034413	0.190644	-3.36809	-1.43049	-1.84484	-1.36559
HCC1_ATCCCTGGTTCGAGCC-1	HCC1	0	T cell	T cell_0	T cell_0#HCC1	-1.33721	-1.36804	0.98349	0.614461	-1.44986	-0.624494	-3.14678	-0.117939	-0.471657	-1.48493
HCC1_ATCCCTGTCGAGTACT-1	HCC1	0	Macrophage	Macrophage_0	Macrophage_0#HCC1	4.7593	-0.793227	-1.60742	0.00659149	1.04222	-3.31029	-2.42951	-1.09238	-2.8201	-2.42475
HCC1_ATCCCTGTCTCTCGCA-1	HCC1	0	T cell	T cell_0	T cell_0#HCC1	-0.180359	1.04094	1.62072	-0.687075	-1.59042	-1.6659	-2.07544	-0.622781	-0.244522	-0.740742
HCC1_ATCCGTCAGAGGTGCT-1	HCC1	0	NK	NK_0	NK_0#HCC1	-1.65479	1.66985	-1.80359	-1.92825	-1.93699	-4.60064	-4.48199	-3.02789	-2.10809	-2.92266
HCC1_ATCCGTCAGGAAGTGA-1	HCC1	Scissor-	Macrophage	Macrophage_Scissor-	Macrophage_Scissor-#HCC1	7.47582	-6.31521	-2.65137	-1.16822	-1.18383	-0.159607	-1.67112	0.092632	-1.98692	-0.466143
HCC1_ATCCGTCCAAGTTTGC-1	HCC1	0	Macrophage	Macrophage_0	Macrophage_0#HCC1	12.0611	-5.4726	-1.46991	-1.63656	-1.05661	-1.23667	-0.442779	-1.02176	1.77369	-0.552483
HCC1_ATCCGTCCAATAGAGT-1	HCC1	Scissor+	Macrophage	Macrophage_Scissor+	Macrophage_Scissor+#HCC1	7.00426	-4.76473	-1.52078	0.272595	-0.338563	1.51773	-3.29004	-0.844851	0.74529	-1.3632
HCC1_ATCCGTCCATTGACTG-1	HCC1	0	Macrophage	Macrophage_0	Macrophage_0#HCC1	7.30778	2.20608	-2.11895	-0.550383	-2.00422	5.18073	-0.362803	-0.372664	-2.82128	-1.03177
HCC1_ATCCGTCGTCTACAAC-1	HCC1	0	Macrophage	Macrophage_0	Macrophage_0#HCC1	3.48736	0.302954	-1.60736	-1.15544	-1.31265	-2.37782	-4.13356	-0.619846	-3.06205	-3.87616
HCC1_ATCCGTCGTCTTTCTA-1	HCC1	Scissor-	Macrophage	Macrophage_Scissor-	Macrophage_Scissor-#HCC1	6.79037	5.33913	-1.57665	0.448292	-1.63638	4.34295	0.453614	-0.518642	-1.93982	1.981
HCC1_ATCCGTCTCAGCTCTC-1	HCC1	0	Macrophage	Macrophage_0	Macrophage_0#HCC1	-0.581766	-7.24213	-1.36217	-3.26693	-2.47536	-3.18624	-3.17394	-0.891024	-1.59751	-2.78588
HCC1_ATCCTATAGACTTCCA-1	HCC1	0	Macrophage	Macrophage_0	Macrophage_0#HCC1	7.74762	-2.32906	-1.1148	0.0118028	-0.803264	1.79486	-1.17323	1.39142	-0.975531	-1.5385
HCC1_ATCCTATAGAGCCATG-1	HCC1	Scissor-	Macrophage	Macrophage_Scissor-	Macrophage_Scissor-#HCC1	5.39914	1.53448	-0.654998	0.150287	-1.56094	-0.954201	-0.956817	-1.17931	2.35938	2.79911
HCC1_ATCCTATAGCACGTCC-1	HCC1	Scissor+	Macrophage	Macrophage_Scissor+	Macrophage_Scissor+#HCC1	5.45385	-2.03926	-0.881946	-0.285006	-0.30835	2.11236	-1.53568	1.01161	-1.32456	-0.0997065
HCC1_ATCCTATAGGTATAGT-1	HCC1	0	NK	NK_0	NK_0#HCC1	-1.59955	2.56949	0.443263	-2.49938	-1.91069	-2.41532	-3.15278	-0.584656	0.0493554	-2.84298
HCC1_ATCCTATAGGTCACCC-1	HCC1	0	Macrophage	Macrophage_0	Macrophage_0#HCC1	7.20351	1.90955	-1.80768	-2.47788	-1.47988	2.53822	-3.04729	-1.96219	-1.04359	-1.26618
HCC1_ATCCTATAGTGCGTCC-1	HCC1	Scissor+	Macrophage	Macrophage_Scissor+	Macrophage_Scissor+#HCC1	6.95186	-3.15129	-0.496926	-1.54016	-1.37003	1.44982	-2.84821	0.914072	-2.07481	-2.11612
HCC1_ATCCTATCAAAGCTCT-1	HCC1	0	T cell	T cell_0	T cell_0#HCC1	0.928908	1.15675	0.147307	1.44727	-2.77773	0.196153	-0.420649	0.232908	0.359169	3.16198
HCC1_ATCCTATCACTCTAGA-1	HCC1	0	T cell	T cell_0	T cell_0#HCC1	1.62185	6.77288	1.87548	-0.224392	-1.75103	-0.889558	-2.93539	-2.43674	-0.810424	-2.27198
HCC1_ATCCTATGTCTTAGTG-1	HCC1	Scissor-	Macrophage	Macrophage_Scissor-	Macrophage_Scissor-#HCC1	4.97331	-1.05863	-1.37764	-2.04137	-0.152619	0.0572281	-3.4566	-1.21183	-1.5382	-3.94012
HCC1_ATCCTATTCACTGATG-1	HCC1	Scissor-	Macrophage	Macrophage_Scissor-	Macrophage_Scissor-#HCC1	1.17534	-12.2876	-1.22152	-4.32973	-3.1015	3.18788	-4.00964	1.21935	-1.1844	-5.46066
HCC1_ATCCTATTCGGATTAC-1	HCC1	0	Macrophage	Macrophage_0	Macrophage_0#HCC1	5.09929	-1.07308	0.255957	-3.25401	-2.02604	-2.4898	-5.60272	-2.94403	-3.17077	-0.338559
HCC1_ATCCTATTCTGTGCTC-1	HCC1	0	T cell	T cell_0	T cell_0#HCC1	-0.685358	4.44808	1.4737	-1.08342	-1.61195	-1.35888	-2.73848	-2.90536	-0.675026	-1.87985
HCC1_ATCCTATTCTTGTGCC-1	HCC1	0	Macrophage	Macrophage_0	Macrophage_0#HCC1	4.61473	1.60041	3.27413	4.18693	1.80506	6.87993	1.57155	0.376933	-2.09562	-0.635919
HCC1_ATCGATGAGTTGGAGC-1	HCC1	0	Macrophage	Macrophage_0	Macrophage_0#HCC1	4.518	1.85471	-2.28677	-4.71827	-3.06784	-1.35381	-7.87784	-3.53214	-5.2244	-4.39666
HCC1_ATCGATGCACAATGAA-1	HCC1	0	Macrophage	Macrophage_0	Macrophage_0#HCC1	-0.088824	3.83334	1.16313	-0.389079	-0.674484	0.350011	0.955078	-0.461339	0.133554	-2.34287
HCC1_ATCGATGCAGAAATTG-1	HCC1	0	Macrophage	Macrophage_0	Macrophage_0#HCC1	10.1386	-9.18962	-1.77963	-0.333572	-0.341759	1.20663	-2.15177	-1.29656	-4.4602	-2.31109
HCC1_ATCGATGGTCGTTGGC-1	HCC1	0	T cell	T cell_0	T cell_0#HCC1	-0.0470282	7.12129	-0.735519	0.323661	-1.80725	1.64047	-0.861579	-1.32272	0.777551	-1.79367
HCC1_ATCGATGTCCGCTAGG-1	HCC1	0	T cell	T cell_0	T cell_0#HCC1	-2.30094	5.71475	0.977501	0.375397	-2.05368	-5.16791	-0.564276	-1.89332	2.0119	0.634538
HCC1_ATCGATGTCCGGCAAC-1	HCC1	0	B cell	B cell_0	B cell_0#HCC1	-1.2682	4.93777	-2.13317	-2.80938	-0.00744117	2.9293	-3.13654	1.24647	0.18377	-2.93901
HCC1_ATCGATGTCCTACAAG-1	HCC1	Scissor-	T cell	T cell_Scissor-	T cell_Scissor-#HCC1	0.441354	6.1579	0.892533	1.762	-1.76412	-1.7835	-1.63845	-1.96409	1.81607	-4.0256
HCC1_ATCGATGTCGAGCACC-1	HCC1	Scissor+	Macrophage	Macrophage_Scissor+	Macrophage_Scissor+#HCC1	6.13446	-6.28225	-1.12178	-2.80803	-0.832626	-1.784	-4.48303	-2.61417	-3.12402	-2.37371
HCC1_ATCGATGTCTACCCAC-1	HCC1	0	Macrophage	Macrophage_0	Macrophage_0#HCC1	1.83667	-3.20314	0.380501	-0.776404	-1.09196	4.50475	-1.38737	0.425926	-1.7004	-2.13898
HCC1_ATCGCCTAGAGTCAGC-1	HCC1	0	T cell	T cell_0	T cell_0#HCC1	0.561174	4.90051	0.652845	-1.8834	-3.30518	2.03216	-2.98207	-1.20275	-0.870797	-1.1038
HCC1_ATCGCCTAGCACTGGA-1	HCC1	0	T cell	T cell_0	T cell_0#HCC1	0.0433676	5.68357	-0.0445357	-1.30537	-1.0912	1.39016	-1.5748	-2.46593	-1.79182	-2.67697
HCC1_ATCGCCTAGCTATCCA-1	HCC1	Scissor+	Hepatocyte	Hepatocyte_Scissor+	Hepatocyte_Scissor+#HCC1	-1.24901	-5.56164	-3.94367	-6.4205	-3.66069	-6.07387	-9.37789	-5.12115	-4.52167	-6.60083
HCC1_ATCGCCTAGGCCATAG-1	HCC1	0	Macrophage	Macrophage_0	Macrophage_0#HCC1	5.34179	-6.94103	0.703524	-1.25339	-1.07043	1.30036	-2.23044	-1.61169	-1.59392	-1.52395
HCC1_ATCGCCTAGTATGCAA-1	HCC1	Scissor+	Macrophage	Macrophage_Scissor+	Macrophage_Scissor+#HCC1	6.24984	-6.53392	-0.775182	-2.24752	-1.20308	-0.651863	-4.3621	-0.557973	-3.18534	-1.4831
HCC1_ATCGCCTCACCAATTG-1	HCC1	0	Macrophage	Macrophage_0	Macrophage_0#HCC1	3.02715	3.31917	-1.9324	-0.767405	-1.84973	1.33397	-1.16028	-2.79698	-3.40308	-1.16031
HCC1_ATCGCCTCAGGAGGAG-1	HCC1	Scissor+	Macrophage	Macrophage_Scissor+	Macrophage_Scissor+#HCC1	3.38631	4.90165	-0.702772	-1.92731	-1.80915	-0.948577	-4.34156	-1.84702	-1.22955	-4.76021
HCC1_ATCGCCTCATCCGTGG-1	HCC1	0	Macrophage	Macrophage_0	Macrophage_0#HCC1	6.6071	-4.23037	-2.13248	-1.24241	-0.590875	-1.07226	-3.56104	-2.16811	-2.01296	-3.7152
HCC1_ATCGCCTGTCTGTCCT-1	HCC1	0	Macrophage	Macrophage_0	Macrophage_0#HCC1	0.288438	2.7873	-1.95115	-3.40061	-1.49598	6.86197	-3.29938	-2.2409	-5.17136	-3.42162
HCC1_ATCGCCTGTGAGATCG-1	HCC1	0	Macrophage	Macrophage_0	Macrophage_0#HCC1	4.79619	-8.16409	-2.67835	-1.44991	-2.00065	0.721323	-4.78295	-2.1852	-1.39849	-3.30186
HCC1_ATCGCCTGTGGTCAAG-1	HCC1	0	T cell	T cell_0	T cell_0#HCC1	-5.10859	-1.1417	0.836918	-1.5283	-3.13687	-1.1931	-3.61038	-1.96511	-3.76427	-2.71798
HCC1_ATCGCCTTCCTCTAAT-1	HCC1	Scissor-	NK	NK_Scissor-	NK_Scissor-#HCC1	-1.96088	-7.20174	-2.12441	-2.1631	-3.47167	-2.12746	-3.54891	-1.56132	-1.60673	-2.94835
HCC1_ATCGCCTTCGACGAGA-1	HCC1	0	Macrophage	Macrophage_0	Macrophage_0#HCC1	4.32529	-5.32543	-1.46717	-1.57806	-2.64717	-2.67737	-3.15141	-2.46649	0.813446	-2.54957
HCC1_ATCGCCTTCTTCTGTA-1	HCC1	Scissor-	T cell	T cell_Scissor-	T cell_Scissor-#HCC1	-2.15114	0.210912	-0.373741	-0.739944	-1.4275	-3.53786	-2.14779	-2.781	-0.295855	-1.46808
HCC1_ATCGGATAGACATAAC-1	HCC1	Scissor+	T cell	T cell_Scissor+	T cell_Scissor+#HCC1	-1.94383	2.82738	0.29359	-3.02323	-3.25338	-1.06516	-4.1378	-0.894195	-0.683522	-2.20624
HCC1_ATCGGATAGAGAATCT-1	HCC1	0	Macrophage	Macrophage_0	Macrophage_0#HCC1	1.41609	4.77171	-2.4112	-1.24282	-1.58498	-3.25873	-1.04323	-2.21307	-1.51084	-2.76968
HCC1_ATCGGATAGCGATGCA-1	HCC1	0	Macrophage	Macrophage_0	Macrophage_0#HCC1	5.46053	3.52341	-0.0859654	1.61844	-2.02361	1.50943	0.182014	0.685538	-0.0613749	0.626572
HCC1_ATCGGATAGGATATGT-1	HCC1	Scissor+	Macrophage	Macrophage_Scissor+	Macrophage_Scissor+#HCC1	6.81918	-4.74885	0.0331986	-0.699885	-0.981745	0.555205	-0.885593	-1.20907	-0.303631	0.437986
HCC1_ATCGGATAGTTGGCTT-1	HCC1	0	Macrophage	Macrophage_0	Macrophage_0#HCC1	8.91133	0.862534	-2.73653	-1.48755	-2.09244	1.89785	-1.77661	-2.26182	-1.8301	-1.67833
HCC1_ATCGGATCAGTGTACT-1	HCC1	Scissor-	Macrophage	Macrophage_Scissor-	Macrophage_Scissor-#HCC1	7.62555	-5.31587	-1.24456	-1.36909	-1.25	2.49406	-2.44355	-0.988717	-1.34288	-1.90532
HCC1_ATCGGATGTCTTGAAC-1	HCC1	Scissor-	T cell	T cell_Scissor-	T cell_Scissor-#HCC1	0.354445	1.48519	0.863342	-0.838075	-0.98789	-3.43968	-0.833092	-1.1997	-0.362122	1.66457
HCC1_ATCGGATGTTTGAAAG-1	HCC1	0	Macrophage	Macrophage_0	Macrophage_0#HCC1	6.76363	-5.18277	-1.88627	-0.814802	-1.35139	-2.21842	-3.38773	-0.939232	-3.25562	-3.12575
HCC1_ATCGGCGAGGTAAGTT-1	HCC1	0	Macrophage	Macrophage_0	Macrophage_0#HCC1	6.67423	2.57721	-1.11071	-0.23693	-0.061822	1.48484	-0.239944	-0.768142	-1.4597	-0.96575
HCC1_ATCGGCGAGGTTGCCC-1	HCC1	Scissor-	Macrophage	Macrophage_Scissor-	Macrophage_Scissor-#HCC1	6.78751	-8.04751	-2.8146	-1.03204	-2.37727	-0.414144	-4.19665	-0.106903	-1.87173	-3.15038
HCC1_ATCGGCGCATACGCAT-1	HCC1	0	Macrophage	Macrophage_0	Macrophage_0#HCC1	6.74181	-1.46084	-0.195065	0.280481	0.112098	-0.891086	0.344734	-1.00327	1.72151	2.57189
HCC1_ATCGGCGGTGTTCATG-1	HCC1	Scissor-	Macrophage	Macrophage_Scissor-	Macrophage_Scissor-#HCC1	1.72263	-1.51622	-2.13345	-3.41802	-2.72033	-2.12221	-4.4699	-1.70786	-2.31196	-2.73415
HCC1_ATCGGCGGTTATCCAG-1	HCC1	Scissor+	Macrophage	Macrophage_Scissor+	Macrophage_Scissor+#HCC1	7.07351	-4.82548	-0.301237	-1.9543	-1.04185	-0.553849	-2.26006	0.60148	0.960157	-1.68679
HCC1_ATCGGCGTCTGACCCT-1	HCC1	0	NK	NK_0	NK_0#HCC1	-1.1144	0.509687	1.29565	0.247147	-0.0661363	-0.0332977	-1.44249	-1.83725	-2.40607	-0.604052
HCC1_ATCGTAGAGAGGTGCT-1	HCC1	0	T cell	T cell_0	T cell_0#HCC1	-0.27838	8.39613	-0.978316	-1.44348	-0.9018	-2.81416	-2.85837	-2.36305	-1.231	-0.984628
HCC1_ATCGTAGAGGTAACTA-1	HCC1	Scissor+	Macrophage	Macrophage_Scissor+	Macrophage_Scissor+#HCC1	6.73616	-3.59115	-1.77868	-1.37185	-1.01304	0.929311	-2.07852	-1.0307	-1.39661	-2.46103
HCC1_ATCGTAGAGTATTGCC-1	HCC1	Scissor-	NK	NK_Scissor-	NK_Scissor-#HCC1	-3.13123	0.664563	4.12501	4.68279	6.36084	-1.41296	-3.19959	0.333714	-1.02291	-2.1713
HCC1_ATCGTAGCATGAGATA-1	HCC1	0	Macrophage	Macrophage_0	Macrophage_0#HCC1	4.64238	4.49428	-0.396143	-1.77306	-2.16243	3.88257	-1.95613	-1.69467	-0.196808	-3.15611
HCC1_ATCGTAGCATGTCAGT-1	HCC1	Scissor-	Macrophage	Macrophage_Scissor-	Macrophage_Scissor-#HCC1	1.14584	-2.72767	-0.708783	-1.65755	-0.451341	3.20555	-2.15534	-0.571323	-2.68721	-1.91465
HCC1_ATCGTAGGTACTCCGG-1	HCC1	0	Macrophage	Macrophage_0	Macrophage_0#HCC1	5.97201	-6.00652	-1.33024	-0.60581	-0.63987	1.19864	-3.8235	-1.72397	-2.46465	-2.29001
HCC1_ATCGTAGGTGGCGCTT-1	HCC1	Scissor+	Macrophage	Macrophage_Scissor+	Macrophage_Scissor+#HCC1	5.17563	-9.13849	-0.927453	-2.5433	-0.306324	-0.272407	-2.89994	-3.70121	2.14159	-2.60376
HCC1_ATCGTAGGTTATCTTC-1	HCC1	Scissor-	Macrophage	Macrophage_Scissor-	Macrophage_Scissor-#HCC1	9.25262	-1.9643	-2.04878	-2.30184	-0.724605	1.35748	-2.20674	0.334588	0.672061	0.0110907
HCC1_ATCGTAGTCAGACTGT-1	HCC1	0	T cell	T cell_0	T cell_0#HCC1	1.05712	8.48649	1.2697	-1.25126	-1.6485	-1.74639	-3.36589	-1.65886	-0.95385	-3.63951
HCC1_ATCGTAGTCGAGCCAC-1	HCC1	0	T cell	T cell_0	T cell_0#HCC1	-1.65374	0.203255	-0.31656	-0.0463082	-1.3222	-3.68179	-2.56799	-1.55174	-0.708981	-1.39144
HCC1_ATCGTCCAGTGACCTT-1	HCC1	Scissor+	Macrophage	Macrophage_Scissor+	Macrophage_Scissor+#HCC1	8.19988	-8.8405	-3.40449	-1.216	-0.150225	-1.2342	-3.21529	-1.29	-1.51681	-0.841561
HCC1_ATCGTCCAGTGCAGCA-1	HCC1	0	Macrophage	Macrophage_0	Macrophage_0#HCC1	8.19044	-5.69812	-0.431145	-1.68627	0.057293	2.89334	-1.90493	-2.33395	-1.30111	-0.919441
HCC1_ATCGTCCCAAGCTCTA-1	HCC1	0	Macrophage	Macrophage_0	Macrophage_0#HCC1	3.02916	5.97663	-2.35485	-2.03386	-1.11003	-0.20632	-1.91006	0.315671	-1.53366	-1.11233
HCC1_ATCGTCCCACATTCTT-1	HCC1	Scissor+	NK	NK_Scissor+	NK_Scissor+#HCC1	3.53815	8.51132	-0.645143	0.693324	-0.424063	2.25807	0.859536	-1.56921	0.295489	0.79347
HCC1_ATCGTCCCACTACCCT-1	HCC1	0	T cell	T cell_0	T cell_0#HCC1	-1.81814	-1.01366	-0.167086	0.110381	-2.28888	1.23708	-1.56456	1.81052	-1.49768	-2.27087
HCC1_ATCGTCCGTCAATCTG-1	HCC1	Scissor+	Macrophage	Macrophage_Scissor+	Macrophage_Scissor+#HCC1	8.9739	-4.84063	-1.71065	-0.698511	-1.29336	2.05123	-0.361646	-1.20192	-1.25353	-0.838933
HCC1_ATCGTCCGTCCTGAAT-1	HCC1	0	Macrophage	Macrophage_0	Macrophage_0#HCC1	6.22212	-5.49979	-0.623863	-0.66504	-1.17374	-0.745083	-0.923646	-1.43338	-0.800899	-0.186963
HCC1_ATCGTCCGTGTTTACG-1	HCC1	0	Macrophage	Macrophage_0	Macrophage_0#HCC1	4.19318	-12.811	-0.432383	-1.35586	-2.73789	0.259484	-4.5814	-0.667983	-1.91979	-2.27522
HCC1_ATCGTCCTCGAAGCAG-1	HCC1	Scissor-	Macrophage	Macrophage_Scissor-	Macrophage_Scissor-#HCC1	0.485557	2.13577	-3.32629	-1.22371	-0.635931	3.54602	-2.21372	-1.58668	-3.78679	-2.2262
HCC1_ATCGTGAAGTGCAGCA-1	HCC1	0	Macrophage	Macrophage_0	Macrophage_0#HCC1	6.98308	3.34988	-1.29183	-1.60052	-1.60014	-0.508865	-2.5658	-3.50394	-3.19133	-1.11636
HCC1_ATCGTGACACCTCAGG-1	HCC1	Scissor-	Macrophage	Macrophage_Scissor-	Macrophage_Scissor-#HCC1	1.03944	0.922321	-1.28726	-2.79491	-1.50906	-2.59416	-5.21915	-0.327429	-2.99519	-2.78384
HCC1_ATCGTGACAGCAGTGA-1	HCC1	0	NK	NK_0	NK_0#HCC1	-3.20905	2.34398	1.01494	-0.34785	-1.86487	-1.83454	-0.603996	-1.58951	0.650426	-1.14976
HCC1_ATCGTGACAGGCGATA-1	HCC1	Scissor+	Macrophage	Macrophage_Scissor+	Macrophage_Scissor+#HCC1	9.37009	-3.35053	-0.482182	-1.47125	-0.551057	1.07205	-3.16407	0.582277	-2.45243	-1.0634
HCC1_ATCGTGAGTTCTGACA-1	HCC1	Scissor-	Macrophage	Macrophage_Scissor-	Macrophage_Scissor-#HCC1	6.45663	1.56426	-2.90542	-1.82049	-1.69766	-0.324802	-4.19842	-0.874014	-2.71864	-0.994912
HCC1_ATCGTGATCACTTTGT-1	HCC1	Scissor+	Macrophage	Macrophage_Scissor+	Macrophage_Scissor+#HCC1	12.7266	-5.50111	-0.437181	-0.540545	-1.63707	-1.44462	-1.97741	0.618031	-1.54291	-1.46866
HCC1_ATCGTGATCGACGAGA-1	HCC1	Scissor-	Macrophage	Macrophage_Scissor-	Macrophage_Scissor-#HCC1	5.42806	1.98097	-1.75125	-1.22338	-1.34944	3.36328	-2.76159	1.47933	-2.19765	-2.24966
HCC1_ATCGTGATCTGAGAGG-1	HCC1	Scissor+	NK	NK_Scissor+	NK_Scissor+#HCC1	0.444385	5.73919	-0.0451161	-1.01632	-3.12148	0.740823	-1.17236	-1.67428	0.165009	0.711455
HCC1_ATCTCTAAGGCTTTCA-1	HCC1	Scissor+	Macrophage	Macrophage_Scissor+	Macrophage_Scissor+#HCC1	7.47975	-9.1798	-2.03745	-1.32919	-0.161622	-1.62937	-4.3008	-2.67064	-2.798	-3.01087
HCC1_ATCTCTAAGTGTTCAC-1	HCC1	0	T cell	T cell_0	T cell_0#HCC1	1.47995	1.90765	0.930003	1.60424	-1.12391	-2.60095	0.9911	-0.64922	-1.7483	-0.414761
HCC1_ATCTCTACAAGTGCTT-1	HCC1	0	Macrophage	Macrophage_0	Macrophage_0#HCC1	8.07255	-4.28118	-1.19135	-1.46298	-1.15794	2.52214	-1.74588	0.227612	-1.48551	-2.75186
HCC1_ATCTCTACAGCCGTTG-1	HCC1	Scissor-	Macrophage	Macrophage_Scissor-	Macrophage_Scissor-#HCC1	2.9105	-5.3617	-0.777643	-3.21026	-2.34401	-0.470367	-5.24592	-2.63507	-3.71879	-2.92657
HCC1_ATCTCTAGTAGACAAT-1	HCC1	Scissor-	Macrophage	Macrophage_Scissor-	Macrophage_Scissor-#HCC1	-0.744457	-3.7215	0.361402	-4.60976	-2.49	-0.291304	-2.5363	-1.95844	0.942859	-2.93955
HCC1_ATCTCTAGTTCTTAGG-1	HCC1	Scissor-	Macrophage	Macrophage_Scissor-	Macrophage_Scissor-#HCC1	6.65695	-6.2139	-0.211227	-1.41287	-1.32148	-0.37917	-2.23584	0.32695	-2.21782	-1.46747
HCC1_ATCTCTAGTTGTGTTG-1	HCC1	0	Macrophage	Macrophage_0	Macrophage_0#HCC1	3.31395	-2.74054	-2.12314	-2.12624	0.223522	2.07226	-3.14743	-1.68675	-2.83375	-3.36598
HCC1_ATCTTCAAGAAATTGC-1	HCC1	Scissor+	Macrophage	Macrophage_Scissor+	Macrophage_Scissor+#HCC1	4.82198	-2.12285	-0.618368	-1.00908	-0.0473838	-0.925702	-3.51955	-2.75564	-2.82399	-3.50631
HCC1_ATCTTCAAGACTGTTC-1	HCC1	0	Macrophage	Macrophage_0	Macrophage_0#HCC1	3.8249	3.91443	-1.29382	-0.285053	-1.03927	3.16337	-1.02531	-0.820397	-0.242317	-0.753595
HCC1_ATCTTCAAGCGGTATG-1	HCC1	0	Macrophage	Macrophage_0	Macrophage_0#HCC1	6.40462	-6.01497	1.1417	-0.600534	-0.612505	-0.446206	-2.81647	-0.627998	-2.60738	-0.93101
HCC1_ATCTTCAAGGTCACAG-1	HCC1	Scissor-	Macrophage	Macrophage_Scissor-	Macrophage_Scissor-#HCC1	1.13784	-1.19379	-0.862447	-2.90256	-2.62287	-3.58396	-5.6806	-3.41581	-3.47333	-0.960723
HCC1_ATCTTCACACGCCAGT-1	HCC1	Scissor+	Macrophage	Macrophage_Scissor+	Macrophage_Scissor+#HCC1	9.17548	-4.87083	-1.41101	-2.23425	0.306128	0.937343	-3.36695	-0.551864	0.382161	-1.32973
HCC1_ATCTTCACAGATTTCG-1	HCC1	Scissor-	Macrophage	Macrophage_Scissor-	Macrophage_Scissor-#HCC1	3.48689	5.73936	-1.04408	-2.08464	-1.60455	2.5046	-2.9542	-1.2752	-1.51724	-1.95035
HCC1_ATCTTCACATTAAAGG-1	HCC1	Scissor-	Macrophage	Macrophage_Scissor-	Macrophage_Scissor-#HCC1	1.95808	-3.62551	-3.90504	-3.8676	-3.41547	-5.9163	-5.31523	-2.54415	-5.53638	-5.21274
HCC1_ATCTTCAGTGAGTGAC-1	HCC1	0	T cell	T cell_0	T cell_0#HCC1	-1.83501	-0.903276	-0.786632	-0.403367	0.545633	2.68618	-1.47822	1.0086	0.730376	0.883205
HCC1_ATCTTCAGTGTTTCTT-1	HCC1	Scissor+	Macrophage	Macrophage_Scissor+	Macrophage_Scissor+#HCC1	3.39919	-3.37324	-0.678104	-3.9206	-0.228521	0.251294	-6.71651	-2.91606	-3.56509	-2.73353
HCC1_ATCTTCAGTTCATCTT-1	HCC1	0	Macrophage	Macrophage_0	Macrophage_0#HCC1	4.11085	-0.0990123	-0.646508	-1.51915	-0.763413	-3.32628	-2.72531	-0.0321628	3.0036	-1.16704
HCC1_ATCTTCATCGCCAACG-1	HCC1	Scissor-	Fibroblast	Fibroblast_Scissor-	Fibroblast_Scissor-#HCC1	5.01121	3.75092	-0.987259	-3.5364	0.815021	-2.52869	-3.11649	-3.02785	-4.01787	-1.37603
HCC1_ATCTTCATCTAGAACC-1	HCC1	Scissor+	Macrophage	Macrophage_Scissor+	Macrophage_Scissor+#HCC1	8.05563	-2.28243	-0.311836	-0.212263	0.363	-3.73923	-0.947675	-1.32171	-2.06925	-0.662697
HCC1_ATGAAAGAGACGGTCA-1	HCC1	Scissor+	Macrophage	Macrophage_Scissor+	Macrophage_Scissor+#HCC1	9.98576	-5.97874	-0.0234036	-1.32493	0.215472	0.435463	-1.44008	-0.111421	-0.445045	-1.55981
HCC1_ATGAAAGCATCGGTTA-1	HCC1	0	Macrophage	Macrophage_0	Macrophage_0#HCC1	8.07559	1.67499	-0.739805	-0.16834	-0.0576992	2.52983	-1.06796	-1.90211	-0.932822	-1.77828
HCC1_ATGAAAGCATGATCTG-1	HCC1	0	Macrophage	Macrophage_0	Macrophage_0#HCC1	4.75731	-1.36433	-0.404074	-3.72659	-0.994506	3.18207	-3.42883	-2.86716	-2.59904	-0.540929
HCC1_ATGAAAGGTATTTCCT-1	HCC1	0	T cell	T cell_0	T cell_0#HCC1	1.64649	0.370206	-0.28498	-0.824378	-1.7804	2.53865	-1.32411	-1.91751	0.818948	0.544856
HCC1_ATGAAAGGTGATACTC-1	HCC1	0	Macrophage	Macrophage_0	Macrophage_0#HCC1	6.55264	-9.22975	-0.924404	-2.17863	0.11056	1.24507	-1.12945	-0.537826	0.943525	1.46711
HCC1_ATGAAAGTCAGGCGAA-1	HCC1	Scissor-	Macrophage	Macrophage_Scissor-	Macrophage_Scissor-#HCC1	6.04025	0.970888	-1.45836	-1.44288	-0.585791	-0.750005	-2.84934	-1.30622	-2.57245	-1.43454
HCC1_ATGAAAGTCCCAGGCA-1	HCC1	Scissor-	Macrophage	Macrophage_Scissor-	Macrophage_Scissor-#HCC1	5.35462	2.40503	-0.500109	1.20527	-1.21006	5.64908	0.0145286	0.415487	1.0128	-0.982019
HCC1_ATGAAAGTCCCTCAAC-1	HCC1	0	NK	NK_0	NK_0#HCC1	-1.68731	0.662351	-0.201919	0.255909	1.7636	2.64276	0.489328	0.0709194	2.50239	-1.03295
HCC1_ATGAAAGTCCCTCATG-1	HCC1	0	T cell	T cell_0	T cell_0#HCC1	-1.02753	9.20654	-1.77118	-0.0395506	-1.26159	-1.65115	-1.52349	-1.05916	0.184725	-0.639047
HCC1_ATGAAAGTCCTCTGCA-1	HCC1	0	Macrophage	Macrophage_0	Macrophage_0#HCC1	5.01434	3.74671	-0.835061	0.300072	-0.372717	1.71836	-0.220612	-0.187488	0.908436	0.348054
HCC1_ATGAAAGTCTCCAAGA-1	HCC1	0	NK	NK_0	NK_0#HCC1	-4.66215	-6.18579	4.6955	2.49977	2.3969	2.02533	-0.805914	2.80231	-2.37516	-0.591634
HCC1_ATGACCAAGATTCGAA-1	HCC1	0	Macrophage	Macrophage_0	Macrophage_0#HCC1	9.61082	-9.10077	-2.16395	-0.798817	-0.567828	-2.78508	-2.62565	-2.36383	-3.50521	-1.76946
HCC1_ATGACCAAGCGTGAAC-1	HCC1	Scissor+	T cell	T cell_Scissor+	T cell_Scissor+#HCC1	4.00015	4.61838	1.51187	-1.20681	-2.40975	-0.905357	-0.237603	-1.79448	-0.369871	0.736404
HCC1_ATGACCAAGGAACGAA-1	HCC1	Scissor+	Macrophage	Macrophage_Scissor+	Macrophage_Scissor+#HCC1	10.7001	-4.99576	-2.26724	-0.225147	1.4369	-3.08895	-2.25503	-1.84374	-3.55207	-2.71133
HCC1_ATGACCAAGGATATGT-1	HCC1	0	Macrophage	Macrophage_0	Macrophage_0#HCC1	5.36789	-4.02251	-2.01754	-1.64361	-1.85504	-0.0145177	-4.09105	0.553073	-1.72282	-2.21879
HCC1_ATGACCACACAGTCCG-1	HCC1	Scissor-	Fibroblast	Fibroblast_Scissor-	Fibroblast_Scissor-#HCC1	2.23558	0.934782	0.406395	-3.19724	1.06881	-1.52011	-2.14645	-0.608012	-0.813209	-2.88401
HCC1_ATGACCACAGGCAATG-1	HCC1	0	T cell	T cell_0	T cell_0#HCC1	-1.47358	3.1931	-0.924051	-1.64305	-1.16475	0.932449	-2.30666	-3.81159	-2.80122	-0.674589
HCC1_ATGACCACATGTGACT-1	HCC1	0	T cell	T cell_0	T cell_0#HCC1	1.3057	2.44689	1.69076	-0.511428	-1.99886	-1.54843	-1.02248	-1.93158	0.790812	1.78938
HCC1_ATGACCACATTCATCT-1	HCC1	Scissor-	Macrophage	Macrophage_Scissor-	Macrophage_Scissor-#HCC1	4.09924	-2.98667	-0.385788	-1.84353	-1.07625	-0.723671	-3.38026	-1.59717	-1.5211	-1.27392
HCC1_ATGACCAGTGACTGTT-1	HCC1	0	Macrophage	Macrophage_0	Macrophage_0#HCC1	1.70805	-4.6548	-2.79395	-3.16823	-3.23398	-5.86479	-4.7339	-4.03495	-4.11289	-4.97179
HCC1_ATGACCAGTTCCATTT-1	HCC1	0	Macrophage	Macrophage_0	Macrophage_0#HCC1	8.76515	-4.37719	-0.0711208	-0.916188	-0.718989	2.65586	-0.871022	-0.0620855	-0.842347	-1.56814
HCC1_ATGACCAGTTGCTCCT-1	HCC1	0	Macrophage	Macrophage_0	Macrophage_0#HCC1	10.9944	2.39148	-0.737441	-1.21476	-1.12341	3.52494	0.445449	0.232415	-0.0278687	0.485848
HCC1_ATGACCATCCATTGGA-1	HCC1	Scissor+	Macrophage	Macrophage_Scissor+	Macrophage_Scissor+#HCC1	7.88847	-10.2897	-2.7686	-1.16326	-2.26569	0.993847	-3.62352	-1.31415	-2.11437	-2.23814
HCC1_ATGACCATCCCTTCCC-1	HCC1	0	Macrophage	Macrophage_0	Macrophage_0#HCC1	2.68497	7.68998	-1.91591	-2.82062	-2.52756	2.56283	-4.26899	-0.556864	-1.83093	-0.79869
HCC1_ATGACCATCCTTCGAC-1	HCC1	Scissor-	Macrophage	Macrophage_Scissor-	Macrophage_Scissor-#HCC1	-0.892464	-5.3075	-4.67191	-5.78666	-4.20993	-6.70124	-8.55593	-3.67298	-5.22252	-2.54528
HCC1_ATGACCATCGCGTTTC-1	HCC1	0	NK	NK_0	NK_0#HCC1	-3.08997	-0.758033	-0.682463	-3.94666	-1.95783	-3.47633	-2.24194	-1.8093	-4.41094	-3.79187
HCC1_ATGAGGGAGAAGCGGG-1	HCC1	Scissor-	T cell	T cell_Scissor-	T cell_Scissor-#HCC1	-1.68952	1.86819	2.07256	2.08363	-0.0863247	3.51606	2.0846	-0.87805	2.90955	-1.57475
HCC1_ATGAGGGAGACTGGGT-1	HCC1	0	Macrophage	Macrophage_0	Macrophage_0#HCC1	6.07918	3.12616	-1.15298	0.193764	-2.46021	4.88699	-1.23245	1.23515	-0.722956	-3.64459
HCC1_ATGAGGGAGGCCCACT-1	HCC1	0	T cell	T cell_0	T cell_0#HCC1	1.43174	5.65231	-1.02013	-1.79771	-2.59468	-3.02757	-1.93562	-2.10536	0.184506	-2.68646
HCC1_ATGAGGGCAATGGGTG-1	HCC1	0	Macrophage	Macrophage_0	Macrophage_0#HCC1	7.00916	2.26625	-1.98781	-2.41785	-1.78203	0.105879	-1.77059	-0.50135	-1.63	-3.1729
HCC1_ATGAGGGGTGAGCGAT-1	HCC1	Scissor+	T cell	T cell_Scissor+	T cell_Scissor+#HCC1	-1.76285	5.80901	-1.31666	2.01083	-1.43555	-1.28344	-2.28201	-3.13293	-0.318912	0.658762
HCC1_ATGAGGGTCAATCTTC-1	HCC1	Scissor+	Macrophage	Macrophage_Scissor+	Macrophage_Scissor+#HCC1	10.5905	-5.88522	-2.09735	-2.26324	-0.846907	-0.363093	-1.39037	-0.915725	-1.1531	-0.666854
HCC1_ATGAGTCAGATGTAGT-1	HCC1	Scissor+	Macrophage	Macrophage_Scissor+	Macrophage_Scissor+#HCC1	5.54896	-4.84643	-1.02109	-2.28125	-2.94459	-0.500189	-2.83272	-1.39778	-1.54483	-1.72768
HCC1_ATGAGTCAGCACTCAT-1	HCC1	Scissor+	Macrophage	Macrophage_Scissor+	Macrophage_Scissor+#HCC1	9.48101	-2.48382	-1.36483	-1.00313	-0.917246	1.28405	-2.00309	-0.156085	-0.356234	-1.46818
HCC1_ATGAGTCAGCATTTGC-1	HCC1	0	Macrophage	Macrophage_0	Macrophage_0#HCC1	0.800626	-0.711191	-1.60483	-0.671527	-1.6486	0.960499	-1.71931	-1.39284	-1.98912	-4.01636
HCC1_ATGAGTCAGCCGCACT-1	HCC1	Scissor+	Macrophage	Macrophage_Scissor+	Macrophage_Scissor+#HCC1	8.09417	-14.8894	-1.0974	-1.70627	-0.616818	-0.900168	-4.62907	-1.93085	-1.7266	-1.35446
HCC1_ATGAGTCAGCCTTCTC-1	HCC1	0	T cell	T cell_0	T cell_0#HCC1	-1.58634	5.13869	-0.602025	-0.211451	-1.88541	-2.48339	0.0837577	-2.10488	0.802153	-2.60906
HCC1_ATGAGTCAGCTAAATG-1	HCC1	0	NK	NK_0	NK_0#HCC1	-1.72171	5.22561	0.925053	2.00242	3.66151	-1.40028	-2.51658	-0.430868	0.177461	-1.15031
HCC1_ATGAGTCAGGTCACCC-1	HCC1	0	Macrophage	Macrophage_0	Macrophage_0#HCC1	4.59331	3.79943	-1.39285	-1.63128	-1.55996	-0.298224	-1.25889	-1.47993	-4.05095	-2.13066
HCC1_ATGAGTCAGTTGCTGT-1	HCC1	0	Macrophage	Macrophage_0	Macrophage_0#HCC1	6.05241	-4.59475	-1.24336	-0.51472	-1.24899	2.24738	-0.676203	-1.1127	-0.0311711	0.269368
HCC1_ATGAGTCCATATAGCC-1	HCC1	Scissor-	Macrophage	Macrophage_Scissor-	Macrophage_Scissor-#HCC1	2.92312	-1.40307	-0.832565	-1.13659	0.0451805	2.53356	-2.90846	-1.44142	0.100547	-2.60275
HCC1_ATGAGTCGTTCCGCGA-1	HCC1	Scissor+	Macrophage	Macrophage_Scissor+	Macrophage_Scissor+#HCC1	8.052	-1.45512	-0.116112	-0.268489	-1.20958	2.34243	-0.277578	-0.380135	-1.89981	-1.40987
HCC1_ATGAGTCGTTTACCAG-1	HCC1	Scissor+	Macrophage	Macrophage_Scissor+	Macrophage_Scissor+#HCC1	7.35284	-4.89944	-1.00954	-3.34055	-1.38583	-1.64831	-1.84041	-0.891416	1.26029	-0.508194
HCC1_ATGAGTCGTTTCGCTC-1	HCC1	0	T cell	T cell_0	T cell_0#HCC1	-1.44581	9.34341	-0.412721	-3.14164	-1.31411	-4.73149	-1.28429	-1.26352	-0.904064	0.609079
HCC1_ATGAGTCTCCGTTTCG-1	HCC1	Scissor+	Macrophage	Macrophage_Scissor+	Macrophage_Scissor+#HCC1	3.56889	-4.01286	-1.60296	-1.1294	-1.20482	-0.482462	-3.60116	-0.396167	-3.8036	-1.64997
HCC1_ATGAGTCTCGGTCTAA-1	HCC1	0	NK	NK_0	NK_0#HCC1	-0.853758	7.16028	-4.47338	-5.26655	-3.25119	-4.77327	-3.02826	-3.0612	-5.06825	-2.38906
HCC1_ATGATCGAGCAAACAT-1	HCC1	0	T cell	T cell_0	T cell_0#HCC1	-0.412159	2.48383	0.305086	-2.8294	-2.14367	2.13726	-2.67667	-1.72809	-2.63017	0.414652
HCC1_ATGATCGAGCCAGACA-1	HCC1	0	Macrophage	Macrophage_0	Macrophage_0#HCC1	1.09159	-10.253	-3.0852	-5.17114	-2.25874	-5.2694	-8.86654	-3.94946	-5.28761	-4.29277
HCC1_ATGATCGCAACGGCCT-1	HCC1	0	Macrophage	Macrophage_0	Macrophage_0#HCC1	5.79793	4.5012	-0.979477	-0.236017	-0.967042	2.73645	-1.03848	-0.837204	-1.50885	-0.743751
HCC1_ATGATCGCAATAGTGA-1	HCC1	0	Macrophage	Macrophage_0	Macrophage_0#HCC1	6.20154	1.32505	-1.08437	-3.21439	-2.53059	-0.62643	-3.5226	-1.94077	-0.83644	-0.134914
HCC1_ATGATCGCACAATTCG-1	HCC1	0	NK	NK_0	NK_0#HCC1	-3.29954	3.90354	-0.668704	-2.97532	-2.03701	2.43245	-2.57781	-1.89404	-1.33634	-2.15986
HCC1_ATGATCGCACGAAAGC-1	HCC1	Scissor-	Macrophage	Macrophage_Scissor-	Macrophage_Scissor-#HCC1	3.45404	-14.7097	-2.26496	-1.96177	-2.34872	1.86812	-4.12904	0.00265594	-1.92962	-4.716
HCC1_ATGATCGCATGAGAAT-1	HCC1	0	T cell	T cell_0	T cell_0#HCC1	-2.86798	5.60076	-0.20429	-0.980374	-2.62645	1.48916	-1.26598	-1.46975	-0.710808	-1.7169
HCC1_ATGATCGGTCTTAGTG-1	HCC1	Scissor-	Macrophage	Macrophage_Scissor-	Macrophage_Scissor-#HCC1	0.586858	3.39506	1.02271	0.034404	-1.37727	3.74453	-1.55982	-0.400069	1.34334	-1.25887
HCC1_ATGATCGGTGAGTTGG-1	HCC1	0	T cell	T cell_0	T cell_0#HCC1	0.761955	7.52242	-0.119031	-1.46217	1.16025	1.89217	-2.54506	-1.70162	-0.450609	0.000393038
HCC1_ATGCATGAGACTGGGT-1	HCC1	0	Macrophage	Macrophage_0	Macrophage_0#HCC1	6.61336	-5.60117	-0.801129	-1.26219	-1.01686	0.215721	-1.37807	1.23622	-2.30629	-2.34029
HCC1_ATGCATGAGCGTATGG-1	HCC1	0	T cell	T cell_0	T cell_0#HCC1	0.556766	2.7816	0.241688	0.0972635	-1.46705	-2.36353	-0.720678	-3.28222	-0.107657	-2.19071
HCC1_ATGCATGAGGCTAAAT-1	HCC1	Scissor-	T cell	T cell_Scissor-	T cell_Scissor-#HCC1	-0.45939	1.32565	0.880572	-1.80393	-2.65508	-2.31612	-1.89253	-0.675128	0.590691	0.464471
HCC1_ATGCATGAGGGTGAAA-1	HCC1	Scissor-	Macrophage	Macrophage_Scissor-	Macrophage_Scissor-#HCC1	8.75432	-1.25527	0.574446	-3.16205	-0.773276	-1.71701	-2.72807	-0.919498	0.215199	0.63995
HCC1_ATGCATGCAAACACCT-1	HCC1	Scissor-	Macrophage	Macrophage_Scissor-	Macrophage_Scissor-#HCC1	4.29891	-2.62446	-0.896005	-3.82496	-1.59006	-0.86966	-1.49197	0.445203	-0.755595	1.01301
HCC1_ATGCATGCAACCGATT-1	HCC1	Scissor-	T cell	T cell_Scissor-	T cell_Scissor-#HCC1	-0.521538	2.8269	1.96968	2.43938	-0.907112	2.51944	0.413323	-0.447062	1.49864	5.42631
HCC1_ATGCATGCACATCCCT-1	HCC1	Scissor-	Hepatocyte	Hepatocyte_Scissor-	Hepatocyte_Scissor-#HCC1	2.09538	-1.38036	-4.09687	-5.53049	-4.4963	-6.77831	-10.0671	-4.89962	-4.09817	-6.60996
HCC1_ATGCATGCACGGCACT-1	HCC1	0	T cell	T cell_0	T cell_0#HCC1	1.20951	2.33484	1.60378	-1.35512	-2.07433	1.35125	-1.16868	-1.31756	-1.27019	-0.983628
HCC1_ATGCATGCACTTTATC-1	HCC1	0	B cell	B cell_0	B cell_0#HCC1	-2.51644	8.96428	-1.92024	-2.00423	-3.72045	-1.73821	-4.68877	-1.76911	-5.1322	-3.16265
HCC1_ATGCATGCATCGCTAA-1	HCC1	Scissor+	Macrophage	Macrophage_Scissor+	Macrophage_Scissor+#HCC1	8.92262	-6.34072	-1.54571	-2.69853	-1.18632	0.36292	-3.45832	1.76444	-1.37525	-2.06047
HCC1_ATGCATGGTGCCGAAA-1	HCC1	Scissor-	Fibroblast	Fibroblast_Scissor-	Fibroblast_Scissor-#HCC1	1.50357	4.02245	-0.708252	-3.74448	0.757714	3.39846	-2.12748	-1.79488	-0.699978	-0.00502302
HCC1_ATGCATGGTGGACCTC-1	HCC1	Scissor-	T cell	T cell_Scissor-	T cell_Scissor-#HCC1	1.12441	4.78319	1.96889	-1.27634	-1.32119	-2.44308	-2.55355	-2.30715	-0.0354676	-1.2635
HCC1_ATGCATGTCCGATTAG-1	HCC1	0	Macrophage	Macrophage_0	Macrophage_0#HCC1	5.24863	-4.43733	0.202569	-2.25261	-2.52368	-3.31021	-5.67494	-2.88769	-1.56557	-1.78472
HCC1_ATGCCTCAGCATGATA-1	HCC1	Scissor-	T cell	T cell_Scissor-	T cell_Scissor-#HCC1	-1.36102	0.334407	1.98295	0.897117	-2.77213	-1.03279	-2.68226	-1.39281	0.759919	0.909164
HCC1_ATGCCTCAGTAAACGT-1	HCC1	0	Macrophage	Macrophage_0	Macrophage_0#HCC1	4.01191	-7.63967	-1.08256	-4.11097	-2.75515	-3.05787	-6.43621	-4.3587	-1.4613	1.68671
HCC1_ATGCCTCAGTTACGTC-1	HCC1	0	Macrophage	Macrophage_0	Macrophage_0#HCC1	9.94812	-4.76039	-0.878786	0.122642	-0.314118	1.12794	-0.965516	-0.988199	-1.89758	-2.28291
HCC1_ATGCCTCCACGCTGAC-1	HCC1	0	T cell	T cell_0	T cell_0#HCC1	-1.91306	2.42633	-1.11277	-0.316646	-0.771903	0.947156	-3.64297	-2.37352	-2.93455	-1.35725
HCC1_ATGCCTCCAGCATACT-1	HCC1	Scissor-	Macrophage	Macrophage_Scissor-	Macrophage_Scissor-#HCC1	0.313454	-3.06601	-0.462239	-1.63818	-0.45598	-0.0013525	-2.523	-2.36231	-3.3118	-3.41242
HCC1_ATGCCTCTCAACTTTC-1	HCC1	Scissor+	Macrophage	Macrophage_Scissor+	Macrophage_Scissor+#HCC1	6.06445	-4.05715	-1.06582	-1.02217	-1.9366	-3.0182	-3.10723	-2.10149	-2.34132	-2.41735
HCC1_ATGCCTCTCAGCCTTC-1	HCC1	0	Macrophage	Macrophage_0	Macrophage_0#HCC1	7.54375	-6.4997	0.394927	-1.48439	-0.788518	0.133404	-2.68707	-1.4083	-3.26355	-2.73459
HCC1_ATGCCTCTCCAAACCA-1	HCC1	0	Macrophage	Macrophage_0	Macrophage_0#HCC1	7.29115	0.073816	-1.85567	-2.68076	-1.83545	0.468711	-2.79168	-0.151196	-0.33401	-0.203754
HCC1_ATGCGATAGACCATGG-1	HCC1	0	Macrophage	Macrophage_0	Macrophage_0#HCC1	7.89351	-0.762311	-2.54984	-2.22566	-1.73799	-0.512724	-2.81053	-0.873723	-1.57242	-1.19211
HCC1_ATGCGATCACCAGCCA-1	HCC1	0	Macrophage	Macrophage_0	Macrophage_0#HCC1	8.84359	1.85097	-0.731086	-1.84963	-1.94089	1.64177	-3.09113	-0.948966	-2.7559	-1.35022
HCC1_ATGCGATCATCCGTTC-1	HCC1	0	Macrophage	Macrophage_0	Macrophage_0#HCC1	5.39577	-7.58495	-0.0399231	-0.527894	-1.77274	-1.15712	-2.2103	-0.241717	-0.934488	-1.27164
HCC1_ATGCGATCATGAAGCG-1	HCC1	0	T cell	T cell_0	T cell_0#HCC1	0.567367	0.262237	1.41157	0.849726	0.777926	0.894086	-0.220301	-1.57936	-0.033091	0.40616
HCC1_ATGCGATGTAAGCTCT-1	HCC1	0	T cell	T cell_0	T cell_0#HCC1	-1.11906	4.90608	-0.760829	1.25305	-2.36622	-1.75496	-2.86929	-2.537	-3.23113	0.0898914
HCC1_ATGCGATGTCAACGCC-1	HCC1	0	Macrophage	Macrophage_0	Macrophage_0#HCC1	10.5507	4.79744	-2.44505	-1.58395	-1.90691	4.06056	-0.204258	0.427509	-1.28346	-0.585866
HCC1_ATGCGATGTTTACCAG-1	HCC1	Scissor+	T cell	T cell_Scissor+	T cell_Scissor+#HCC1	-3.35616	5.74292	0.0364683	-0.881473	0.105543	0.00577014	-3.31069	0.00395877	2.8239	0.266478
HCC1_ATGCGATTCAGAGTGG-1	HCC1	0	Macrophage	Macrophage_0	Macrophage_0#HCC1	3.08293	1.94995	-1.6772	-1.62853	-1.02528	-1.25544	-4.76066	-1.24145	-1.95334	-3.06244
HCC1_ATGCGATTCTGTCAGA-1	HCC1	Scissor+	Macrophage	Macrophage_Scissor+	Macrophage_Scissor+#HCC1	9.43486	-4.32716	-1.48108	-1.12898	-0.679089	-0.21627	-2.8804	-1.10459	-1.18052	-0.910029
HCC1_ATGCGATTCTTGGGCG-1	HCC1	Scissor-	NK	NK_Scissor-	NK_Scissor-#HCC1	-2.9542	2.02428	0.833885	0.273105	2.695	-4.66109	-2.18999	-3.72126	-4.24292	-4.75347
HCC1_ATGGAGGAGAATTCAG-1	HCC1	0	Macrophage	Macrophage_0	Macrophage_0#HCC1	1.28863	2.62728	-0.0869467	-0.497481	-0.670378	5.77277	-2.85107	-0.0192521	-1.23383	-4.58197
HCC1_ATGGAGGCACAGAGCA-1	HCC1	0	Macrophage	Macrophage_0	Macrophage_0#HCC1	7.43152	-1.62803	-2.28993	-0.536884	-0.476589	-0.135916	-1.09168	-0.236286	-3.22641	-2.34821
HCC1_ATGGAGGCAGCCGGTT-1	HCC1	0	Macrophage	Macrophage_0	Macrophage_0#HCC1	3.84996	5.32639	-2.50402	-1.12118	-1.03065	2.99449	-1.03146	2.11778	-1.09242	-0.987945
HCC1_ATGGAGGGTCGCACGT-1	HCC1	Scissor-	Macrophage	Macrophage_Scissor-	Macrophage_Scissor-#HCC1	4.06768	3.03884	-1.66483	-3.38937	-2.83801	-1.52277	-2.11569	-1.39487	-2.05723	-1.8704
HCC1_ATGGAGGTCCTACCGT-1	HCC1	Scissor+	Macrophage	Macrophage_Scissor+	Macrophage_Scissor+#HCC1	4.45904	-7.69693	-1.22588	-2.39436	-0.691555	1.30308	-4.09526	-2.8358	-2.27449	-1.88238
HCC1_ATGGAGGTCGAGAGCA-1	HCC1	0	Macrophage	Macrophage_0	Macrophage_0#HCC1	4.92992	-5.63473	-1.20506	-2.15801	-2.17495	-1.77488	-4.09506	-1.1795	-0.462375	-1.74344
HCC1_ATGGAGGTCGGCTTCT-1	HCC1	Scissor-	Macrophage	Macrophage_Scissor-	Macrophage_Scissor-#HCC1	-5.28512	-3.03934	-4.83594	-5.92602	-4.72101	-8.17273	-9.26749	-4.65447	-6.10234	-5.88126
HCC1_ATGGATCAGGTGCCTC-1	HCC1	Scissor-	T cell	T cell_Scissor-	T cell_Scissor-#HCC1	-0.167155	-0.264789	0.132283	-0.890244	1.02639	-4.94029	-1.6631	-3.99023	-2.5007	-3.07022
HCC1_ATGGATCCAAGAATAC-1	HCC1	Scissor+	T cell	T cell_Scissor+	T cell_Scissor+#HCC1	4.49193	-0.895837	1.53783	2.25323	-1.24962	3.33846	2.62664	-0.178287	0.177412	2.87736
HCC1_ATGGATCCAGAAGTTA-1	HCC1	0	Macrophage	Macrophage_0	Macrophage_0#HCC1	9.37151	1.66438	-1.628	-0.789467	-1.34999	0.703281	-0.798957	-1.08299	-0.730803	-1.88802
HCC1_ATGGATCCATAGGCGA-1	HCC1	Scissor-	T cell	T cell_Scissor-	T cell_Scissor-#HCC1	1.70359	1.36626	-0.372294	1.48998	-1.61888	1.44823	-2.20138	-1.50348	0.0832462	1.87513
HCC1_ATGGATCTCGCCTCTA-1	HCC1	0	Macrophage	Macrophage_0	Macrophage_0#HCC1	2.21774	1.4183	-1.49001	-1.10671	0.578749	2.66744	-3.91542	-1.68522	-1.89832	-0.258822
HCC1_ATGGGAGAGGATCACG-1	HCC1	Scissor-	Macrophage	Macrophage_Scissor-	Macrophage_Scissor-#HCC1	6.43726	6.04262	-1.0138	-1.20343	-1.78173	5.53026	-1.45224	-1.06457	-2.21118	0.0950872
HCC1_ATGGGAGAGTTGCGAG-1	HCC1	Scissor-	T cell	T cell_Scissor-	T cell_Scissor-#HCC1	-0.415297	4.44987	-0.368305	0.845116	-2.87117	-3.4814	-1.70147	-3.30009	-0.459958	1.55424
HCC1_ATGGGAGCACCCTGTT-1	HCC1	0	Macrophage	Macrophage_0	Macrophage_0#HCC1	10.4725	-10.1566	-1.5789	-0.95099	0.279862	-0.0441283	-2.4014	0.462503	-0.784325	-2.70822
HCC1_ATGGGAGCACTGCACG-1	HCC1	0	NK	NK_0	NK_0#HCC1	-1.65987	2.4676	2.72525	6.26115	3.11951	-1.87477	-0.685526	0.0167142	-2.5368	-2.25462
HCC1_ATGGGAGCAGAAATTG-1	HCC1	Scissor+	Macrophage	Macrophage_Scissor+	Macrophage_Scissor+#HCC1	6.94251	-7.45843	1.06245	-1.46953	-1.96222	-1.2094	-1.74762	-1.69376	-1.44835	-1.01455
HCC1_ATGGGAGGTATGAGCG-1	HCC1	Scissor-	Macrophage	Macrophage_Scissor-	Macrophage_Scissor-#HCC1	8.76445	3.08419	-0.594338	-1.03374	-1.40108	3.70297	0.263478	-0.488994	0.0901219	-1.29735
HCC1_ATGGGAGTCCTGTAAG-1	HCC1	Scissor-	Macrophage	Macrophage_Scissor-	Macrophage_Scissor-#HCC1	5.57299	3.69172	-2.00377	-0.753521	-1.23143	1.21772	0.0384648	-0.643407	-0.45543	-0.866519
HCC1_ATGGGAGTCGAGAGCA-1	HCC1	0	Macrophage	Macrophage_0	Macrophage_0#HCC1	2.04292	-1.25782	-3.22193	-3.57455	-2.14703	-2.08518	-4.25705	-2.37447	-0.065474	-4.26258
HCC1_ATGGGAGTCGGCCTTT-1	HCC1	Scissor+	Macrophage	Macrophage_Scissor+	Macrophage_Scissor+#HCC1	11.5502	-4.52506	-0.885132	-2.28097	-0.850994	0.643448	-1.89502	1.41503	-0.185462	-0.329703
HCC1_ATGGGAGTCGTTCTAT-1	HCC1	Scissor-	T cell	T cell_Scissor-	T cell_Scissor-#HCC1	-2.11173	2.97003	-0.548771	0.710423	-3.14767	0.0431622	-3.24411	-1.1555	-1.5576	-2.17925
HCC1_ATGGGAGTCTGGTGCG-1	HCC1	Scissor-	Macrophage	Macrophage_Scissor-	Macrophage_Scissor-#HCC1	8.80097	-5.96015	-1.69249	-1.5	-1.50804	-0.988637	-3.7381	0.697449	-1.3793	-2.23464
HCC1_ATGGGTTAGCCGAACA-1	HCC1	0	Macrophage	Macrophage_0	Macrophage_0#HCC1	2.72623	3.31559	-1.80769	-2.41158	-1.25523	3.64406	-2.8264	1.2292	-0.255071	-3.71471
HCC1_ATGGGTTAGGACGCAT-1	HCC1	Scissor+	Macrophage	Macrophage_Scissor+	Macrophage_Scissor+#HCC1	9.83042	-8.64888	-0.756567	-1.81416	-0.491787	2.55411	-2.24442	-0.317084	-2.61698	-2.40764
HCC1_ATGGGTTCAGAGCTAG-1	HCC1	Scissor+	Macrophage	Macrophage_Scissor+	Macrophage_Scissor+#HCC1	1.10894	-3.62032	-1.15008	-3.34659	-1.626	-2.36948	-4.98163	-4.22754	-3.06515	-3.13856
HCC1_ATGGGTTGTCATCTAG-1	HCC1	Scissor+	Macrophage	Macrophage_Scissor+	Macrophage_Scissor+#HCC1	6.81819	0.748406	1.17979	0.0963618	-0.116655	-2.06359	-1.51738	-3.51544	-4.33139	-1.10553
HCC1_ATGGGTTGTGACAACG-1	HCC1	Scissor-	Macrophage	Macrophage_Scissor-	Macrophage_Scissor-#HCC1	2.83851	-6.19668	-0.880407	-1.96924	-2.0423	-0.454782	-3.78316	-2.13745	-3.09661	-2.54367
HCC1_ATGGGTTTCCACCTGT-1	HCC1	Scissor-	Macrophage	Macrophage_Scissor-	Macrophage_Scissor-#HCC1	4.89607	1.15881	-1.04702	-1.50715	-0.181864	2.07624	-3.86246	-1.75025	-2.24083	-2.37717
HCC1_ATGGGTTTCCTCTTTC-1	HCC1	0	NK	NK_0	NK_0#HCC1	-1.7832	1.61966	1.52315	1.39367	1.06477	-0.345234	0.207994	-0.0768847	-1.41389	-0.222167
HCC1_ATGGGTTTCGAAGAAT-1	HCC1	Scissor+	Macrophage	Macrophage_Scissor+	Macrophage_Scissor+#HCC1	7.79856	-5.91773	-1.15761	-1.64968	-1.01847	3.16017	-1.02276	1.52153	-0.589472	-1.372
HCC1_ATGGTTGAGAAATCCA-1	HCC1	0	Macrophage	Macrophage_0	Macrophage_0#HCC1	7.46011	-0.911521	-0.198534	-1.27852	-0.698283	0.0762894	-3.63101	-0.751662	-2.06574	-2.40008
HCC1_ATGGTTGCAAGTGGAC-1	HCC1	Scissor-	NK	NK_Scissor-	NK_Scissor-#HCC1	-1.84738	6.45184	1.67867	-1.94446	-2.29292	0.407465	-2.23316	-3.1872	-0.335243	-2.33967
HCC1_ATGGTTGCAGACCAAG-1	HCC1	0	Macrophage	Macrophage_0	Macrophage_0#HCC1	6.47729	-0.535224	0.105361	-2.28502	2.47924	-1.05084	-2.50051	0.236223	-2.0465	-1.66036
HCC1_ATGGTTGCATTCTGTT-1	HCC1	0	Macrophage	Macrophage_0	Macrophage_0#HCC1	10.1136	-5.42567	-1.7314	-1.6108	-0.961775	-1.45615	-1.95592	-2.09734	-3.16672	-0.867691
HCC1_ATGGTTGGTCCGGCAT-1	HCC1	Scissor-	Macrophage	Macrophage_Scissor-	Macrophage_Scissor-#HCC1	7.15949	-2.34691	0.180828	-3.02298	-0.938918	3.42836	-5.24506	-2.82039	-4.92293	-1.42895
HCC1_ATGGTTGTCAACACGT-1	HCC1	Scissor+	Macrophage	Macrophage_Scissor+	Macrophage_Scissor+#HCC1	9.79215	-11.6494	0.488908	-1.61029	-0.785193	-0.719111	-1.44746	-1.16628	-0.173579	-0.103754
HCC1_ATGGTTGTCAGCGGAA-1	HCC1	Scissor-	Macrophage	Macrophage_Scissor-	Macrophage_Scissor-#HCC1	1.42133	5.66587	-2.91748	-1.56249	-0.95668	2.58572	-1.58063	-0.304284	-1.17555	-2.82025
HCC1_ATGTCCCAGGTACAAT-1	HCC1	Scissor-	Fibroblast	Fibroblast_Scissor-	Fibroblast_Scissor-#HCC1	3.78014	1.00135	-1.70006	-3.43352	0.902173	-1.90527	-1.31014	-2.32831	-2.21109	-1.07837
HCC1_ATGTCCCAGTCTCGTA-1	HCC1	0	Macrophage	Macrophage_0	Macrophage_0#HCC1	5.23652	-7.35157	-2.6113	-6.11572	-3.80046	-4.13217	-6.96304	-1.50729	-2.92982	-1.72632
HCC1_ATGTCCCAGTCTTCCC-1	HCC1	0	Macrophage	Macrophage_0	Macrophage_0#HCC1	4.27919	0.0659228	-0.636376	-2.02008	-0.24934	-3.42399	-3.92475	-1.39443	-0.179904	-1.29306
HCC1_ATGTCCCCAATTGTGC-1	HCC1	Scissor-	NK	NK_Scissor-	NK_Scissor-#HCC1	-1.1888	3.46668	2.74104	1.66948	0.0565763	-1.04119	0.886479	-0.427562	-0.634057	-2.07927
HCC1_ATGTCCCGTCACTCGG-1	HCC1	Scissor-	Macrophage	Macrophage_Scissor-	Macrophage_Scissor-#HCC1	1.39809	-3.48126	-1.81408	-2.4639	-2.12051	-0.163321	-2.33658	-1.44294	-1.02611	-1.95074
HCC1_ATGTCCCGTGGGATTG-1	HCC1	Scissor-	Macrophage	Macrophage_Scissor-	Macrophage_Scissor-#HCC1	11.0885	-2.03586	-0.521047	0.130602	-0.491593	2.91399	-1.10261	0.166242	-1.32365	-0.740505
HCC1_ATGTCCCTCCATTGGA-1	HCC1	Scissor-	Macrophage	Macrophage_Scissor-	Macrophage_Scissor-#HCC1	4.63725	-4.91613	-1.78519	-1.30107	-0.451258	4.27666	-2.53842	1.33946	-0.867152	-0.881972
HCC1_ATGTCCCTCCGGACGT-1	HCC1	Scissor+	Macrophage	Macrophage_Scissor+	Macrophage_Scissor+#HCC1	6.86504	2.57234	-0.295615	-0.574604	-1.17356	-2.65229	-1.1094	-2.6802	-1.99648	-2.77337
HCC1_ATGTCTTAGAGCTGAC-1	HCC1	0	Fibroblast	Fibroblast_0	Fibroblast_0#HCC1	6.95216	1.9508	0.0689644	-1.2963	0.936141	1.69576	-3.0297	-0.88778	-0.406279	0.515096
HCC1_ATGTCTTAGAGTCACG-1	HCC1	Scissor+	Macrophage	Macrophage_Scissor+	Macrophage_Scissor+#HCC1	5.52399	-7.97146	-0.966304	-1.15759	-1.42421	-1.34984	-3.58452	-2.1805	-1.34704	-0.444081
HCC1_ATGTCTTAGGACAGTC-1	HCC1	0	Macrophage	Macrophage_0	Macrophage_0#HCC1	8.62051	-2.59312	-1.39595	-1.09229	-0.476367	-2.37188	-2.53559	-2.72031	-2.33681	-1.81742
HCC1_ATGTCTTCAGGCTACC-1	HCC1	Scissor-	Macrophage	Macrophage_Scissor-	Macrophage_Scissor-#HCC1	4.00741	-7.70367	-0.42659	-0.966453	-0.647105	3.01699	-0.797233	2.0283	-1.26251	-2.90369
HCC1_ATGTCTTCAGTTTCAG-1	HCC1	Scissor-	Hepatocyte	Hepatocyte_Scissor-	Hepatocyte_Scissor-#HCC1	0.846296	-5.74304	-3.44391	-5.76421	-4.18506	-7.24774	-10.1434	-4.85216	-4.78281	-5.87628
HCC1_ATGTCTTGTCATTGCA-1	HCC1	Scissor-	T cell	T cell_Scissor-	T cell_Scissor-#HCC1	-1.38739	2.09422	-0.411423	-0.970616	-2.89982	0.691663	-2.99746	-0.625373	-0.677915	-2.14779
HCC1_ATTACCTAGAGGTCAC-1	HCC1	0	Macrophage	Macrophage_0	Macrophage_0#HCC1	4.58733	-5.0416	-3.2156	-2.52791	-1.98486	-1.79925	-5.21613	-1.00584	-3.79463	-2.81645
HCC1_ATTACCTAGGTACAAT-1	HCC1	Scissor-	T cell	T cell_Scissor-	T cell_Scissor-#HCC1	1.02517	-0.321325	2.53583	-1.9586	-2.84109	-2.55298	-0.684778	-1.03763	0.257624	-0.237637
HCC1_ATTACCTCACGTCGTG-1	HCC1	0	Macrophage	Macrophage_0	Macrophage_0#HCC1	4.17225	-4.71025	-2.55427	-1.69735	-1.32464	-3.0819	-4.22671	-1.8879	-2.04271	-2.92434
HCC1_ATTACCTCAGCTCTGG-1	HCC1	0	Macrophage	Macrophage_0	Macrophage_0#HCC1	7.36609	3.59829	-1.89908	-0.517014	-1.4776	-1.36757	0.721174	0.759225	-1.43751	-1.15967
HCC1_ATTACCTTCCATTTGT-1	HCC1	Scissor+	Macrophage	Macrophage_Scissor+	Macrophage_Scissor+#HCC1	7.91726	2.06094	-0.417489	-0.126881	-0.43178	-1.19103	-1.48276	-1.47125	-3.06969	-1.38026
HCC1_ATTACCTTCCTATTTG-1	HCC1	Scissor+	Macrophage	Macrophage_Scissor+	Macrophage_Scissor+#HCC1	9.02962	-8.89272	-1.70655	-2.4786	0.139049	3.30306	-1.79747	-0.598866	-1.87698	-0.53465
HCC1_ATTACTCAGCATCAGG-1	HCC1	Scissor-	Macrophage	Macrophage_Scissor-	Macrophage_Scissor-#HCC1	5.4262	4.46629	-1.2592	-0.826577	-1.47265	2.8875	-0.471027	-1.82842	-2.0408	-0.11422
HCC1_ATTACTCAGCGTTGTT-1	HCC1	Scissor+	Macrophage	Macrophage_Scissor+	Macrophage_Scissor+#HCC1	2.49504	-4.23636	-0.49174	-0.849921	-1.45111	0.733597	-3.44795	-1.05149	-1.19671	-1.58765
HCC1_ATTACTCCAATTAGGA-1	HCC1	0	Macrophage	Macrophage_0	Macrophage_0#HCC1	6.77121	0.139214	-0.804202	-3.18759	-2.57597	-3.14316	-4.92181	-1.22699	1.46637	-1.6317
HCC1_ATTACTCCACATTCTT-1	HCC1	Scissor-	Macrophage	Macrophage_Scissor-	Macrophage_Scissor-#HCC1	5.1126	-4.98428	1.69548	-1.7204	-2.30347	-1.34184	-2.07284	-1.37103	-0.056655	-0.583579
HCC1_ATTACTCCATGGGAAC-1	HCC1	Scissor-	NK	NK_Scissor-	NK_Scissor-#HCC1	-7.57164	-4.27565	1.11813	-3.35764	-1.41823	-3.97201	-6.827	-3.77677	-5.62769	-5.97625
HCC1_ATTACTCGTCAATCTG-1	HCC1	Scissor-	NK	NK_Scissor-	NK_Scissor-#HCC1	-1.38841	-6.80311	0.995111	-2.69037	-2.90049	-5.94683	-2.73005	-2.41845	-0.209422	-2.27802
HCC1_ATTACTCTCAAATGCC-1	HCC1	Scissor-	Macrophage	Macrophage_Scissor-	Macrophage_Scissor-#HCC1	6.65178	3.31711	-0.649261	-1.60713	-1.78617	0.935468	-1.05899	-0.739747	-0.34572	-0.474521
HCC1_ATTACTCTCCATCAGA-1	HCC1	Scissor-	T cell	T cell_Scissor-	T cell_Scissor-#HCC1	-0.111193	1.56715	-0.0758974	0.815118	-1.72432	0.939042	-1.16251	-0.706679	2.1693	1.11961
HCC1_ATTACTCTCGACATTG-1	HCC1	0	NK	NK_0	NK_0#HCC1	-1.87593	-19.0141	2.0429	2.48187	-1.1043	2.1302	-3.87545	-3.0605	-2.03066	-0.795705
HCC1_ATTACTCTCGTCTAAG-1	HCC1	Scissor+	Hepatocyte	Hepatocyte_Scissor+	Hepatocyte_Scissor+#HCC1	-0.342317	1.3638	-4.91458	-8.13507	-3.48256	-3.52765	-6.84606	-2.59276	-5.99963	-3.55875
HCC1_ATTATCCCACTCCACT-1	HCC1	Scissor+	T cell	T cell_Scissor+	T cell_Scissor+#HCC1	0.475493	-1.29912	1.41113	2.5895	-1.17164	0.00744933	0.605582	-2.30811	0.30455	1.15716
HCC1_ATTATCCGTATCGGTT-1	HCC1	Scissor+	Macrophage	Macrophage_Scissor+	Macrophage_Scissor+#HCC1	7.46638	-4.24112	-1.10466	-1.93215	-0.403879	0.160935	-2.88795	-0.292511	-1.7752	-0.254271
HCC1_ATTATCCGTGTTAGCT-1	HCC1	0	Macrophage	Macrophage_0	Macrophage_0#HCC1	1.86315	7.49403	-0.304264	-1.40972	-1.54432	2.76221	-1.90712	-1.07272	-1.04216	-0.715309
HCC1_ATTATCCGTTGAGTCT-1	HCC1	Scissor-	Macrophage	Macrophage_Scissor-	Macrophage_Scissor-#HCC1	6.18207	1.0267	-1.13118	-2.45017	-2.4653	2.34462	-2.65333	-2.59033	-4.21512	-3.0457
HCC1_ATTATCCTCCATGATG-1	HCC1	0	Macrophage	Macrophage_0	Macrophage_0#HCC1	6.61244	2.76794	-0.710229	-0.754556	-1.76527	0.681943	-1.12732	-1.859	-2.62006	-2.51253
HCC1_ATTATCCTCTCCCTAG-1	HCC1	Scissor+	Macrophage	Macrophage_Scissor+	Macrophage_Scissor+#HCC1	9.18801	-5.60818	-1.06317	-1.74716	0.306145	0.898106	-2.87324	-0.038929	-1.02298	-1.62194
HCC1_ATTCACTAGGCACTAG-1	HCC1	Scissor-	Macrophage	Macrophage_Scissor-	Macrophage_Scissor-#HCC1	4.24224	0.978045	-0.660871	-2.25272	0.470519	-2.6998	-1.84841	-2.24651	-3.86312	-1.94067
HCC1_ATTCACTAGTCGAGGT-1	HCC1	0	Macrophage	Macrophage_0	Macrophage_0#HCC1	5.37429	1.37471	-0.55844	-1.64605	-2.70517	-1.36403	-2.89569	-1.33761	-1.62094	-1.89402
HCC1_ATTCACTCACAGTCCG-1	HCC1	0	Macrophage	Macrophage_0	Macrophage_0#HCC1	9.75851	-11.921	-0.863146	-1.05853	1.56278	0.422502	-1.54166	-0.0600916	-1.22359	-1.32564
HCC1_ATTCACTGTTATAGCC-1	HCC1	Scissor+	Macrophage	Macrophage_Scissor+	Macrophage_Scissor+#HCC1	11.2628	-0.192314	0.361271	-0.76933	0.122649	0.549905	-0.307475	1.0654	0.225711	0.757066
HCC1_ATTCACTTCAAAGGTA-1	HCC1	Scissor-	Macrophage	Macrophage_Scissor-	Macrophage_Scissor-#HCC1	8.41737	-6.68166	-0.666086	-0.413543	0.223594	1.69832	-1.97773	0.0777016	-1.07635	-2.24555
HCC1_ATTCACTTCAACGTGT-1	HCC1	Scissor-	Macrophage	Macrophage_Scissor-	Macrophage_Scissor-#HCC1	8.79375	-6.51726	-1.22052	-1.05094	-1.52569	-2.39596	-2.36216	-1.13204	-1.58465	-2.09757
HCC1_ATTCAGGAGGCTGAAC-1	HCC1	Scissor-	T cell	T cell_Scissor-	T cell_Scissor-#HCC1	-1.07866	1.67616	0.375052	-0.227297	-2.05916	-0.820372	-1.55639	-0.565975	1.17632	2.18109
HCC1_ATTCAGGCACGGGCTT-1	HCC1	0	Macrophage	Macrophage_0	Macrophage_0#HCC1	7.32965	-5.98616	-1.31932	-1.74599	-0.066456	0.805335	-0.999445	0.243753	-0.870514	-1.45817
HCC1_ATTCAGGGTGCATTAC-1	HCC1	0	Macrophage	Macrophage_0	Macrophage_0#HCC1	8.21837	-0.351296	-1.87153	-1.0773	-0.993611	-1.23568	-2.27056	-1.35617	-1.21244	-1.91008
HCC1_ATTCAGGGTTGAAGTA-1	HCC1	0	Macrophage	Macrophage_0	Macrophage_0#HCC1	3.18823	-3.94785	-0.727249	-3.40447	-2.87177	-1.52653	-5.8132	-2.91268	-1.37923	-2.80551
HCC1_ATTCAGGTCCAGGACC-1	HCC1	0	NK	NK_0	NK_0#HCC1	-0.00355367	6.09189	-0.228101	-0.214833	-2.87493	0.060244	2.17016	-0.00484112	1.17682	-0.893227
HCC1_ATTCAGGTCCGACAGC-1	HCC1	0	T cell	T cell_0	T cell_0#HCC1	-1.1415	2.33923	2.9845	-0.474714	-1.90826	0.44669	-0.486459	-3.21771	-0.218668	1.94112
HCC1_ATTCAGGTCGACGCTG-1	HCC1	Scissor-	Macrophage	Macrophage_Scissor-	Macrophage_Scissor-#HCC1	5.09233	3.34838	-2.10435	-0.702713	-1.31639	1.03207	0.00344991	-2.83217	-3.6363	-2.25532
HCC1_ATTCAGGTCGAGTGAG-1	HCC1	0	T cell	T cell_0	T cell_0#HCC1	1.26967	6.98242	0.660561	-0.832436	-1.3462	-1.1006	-2.31452	-1.91487	-1.64975	-0.600589
HCC1_ATTCAGGTCGCCTCTA-1	HCC1	0	Macrophage	Macrophage_0	Macrophage_0#HCC1	6.27698	1.49526	0.0929908	-2.28599	-1.30369	0.214442	-1.93881	-1.81679	-3.17519	-0.290164
HCC1_ATTCATCAGACAGCGT-1	HCC1	Scissor+	Macrophage	Macrophage_Scissor+	Macrophage_Scissor+#HCC1	4.86527	2.68633	0.676436	-2.49544	-1.27951	3.9667	-3.95029	-2.43971	-3.9561	-2.00404
HCC1_ATTCATCAGCGTACAG-1	HCC1	0	Macrophage	Macrophage_0	Macrophage_0#HCC1	7.03464	-0.314288	-2.75687	-3.42888	-2.12411	-0.635387	-1.92784	-1.92344	-2.98359	-1.10425
HCC1_ATTCATCAGGAATCGC-1	HCC1	0	T cell	T cell_0	T cell_0#HCC1	0.92953	-0.25923	-1.4265	-1.4839	-1.91975	-0.580738	-2.47468	-3.53385	1.45902	-2.76976
HCC1_ATTCATCCAACCAGAG-1	HCC1	Scissor-	Macrophage	Macrophage_Scissor-	Macrophage_Scissor-#HCC1	-1.86729	-1.19616	-5.02622	-4.77097	-4.60823	-7.4567	-8.672	-4.82684	-5.37706	-4.87102
HCC1_ATTCATCCAGTCGGAA-1	HCC1	Scissor-	Macrophage	Macrophage_Scissor-	Macrophage_Scissor-#HCC1	3.62641	4.03564	-2.61906	-3.51584	-2.345	0.258742	-2.88526	-1.73306	-1.68599	-1.5871
HCC1_ATTCATCGTATACGGG-1	HCC1	0	Macrophage	Macrophage_0	Macrophage_0#HCC1	8.86531	-1.11046	-2.55688	-0.237016	-0.213231	0.401421	-1.82308	0.397939	-1.704	-2.61699
HCC1_ATTCCATAGGAAGTGA-1	HCC1	0	T cell	T cell_0	T cell_0#HCC1	-2.1575	-1.21718	0.174503	-0.343854	1.1092	-1.47346	-3.12538	-2.00816	-0.999054	-2.12115
HCC1_ATTCCATCAAAGACGC-1	HCC1	0	Macrophage	Macrophage_0	Macrophage_0#HCC1	2.21419	-6.59472	0.532054	-1.62923	1.40829	-0.750106	-3.06291	-1.14698	1.77812	-0.646952
HCC1_ATTCCATCAAAGCGTG-1	HCC1	0	Macrophage	Macrophage_0	Macrophage_0#HCC1	7.64814	-1.43058	-1.2604	-1.19638	-1.45463	-2.65389	-3.21808	-1.36802	-2.11675	-2.08084
HCC1_ATTCCATCACAATTCG-1	HCC1	Scissor-	Macrophage	Macrophage_Scissor-	Macrophage_Scissor-#HCC1	7.155	2.36179	0.987752	-0.267214	-0.337991	4.4096	-2.03497	-0.158771	-1.76039	-1.49162
HCC1_ATTCCATCAGACCCGT-1	HCC1	0	Macrophage	Macrophage_0	Macrophage_0#HCC1	6.45791	-4.02754	-2.1811	-0.678553	-0.211343	-2.15867	-3.33115	-1.07426	-2.06654	-3.34174
HCC1_ATTCCATCAGGTTACT-1	HCC1	0	Macrophage	Macrophage_0	Macrophage_0#HCC1	9.79673	-7.85467	-1.48045	-0.387304	0.11481	-1.49761	-2.20865	-1.48656	-1.67026	-0.699702
HCC1_ATTCCATGTACAAGCG-1	HCC1	0	NK	NK_0	NK_0#HCC1	1.43226	5.77017	0.494191	0.741243	-1.06588	0.278318	-2.8272	-2.58189	-0.601257	-3.02315
HCC1_ATTCCATGTTCGTAAC-1	HCC1	Scissor-	Macrophage	Macrophage_Scissor-	Macrophage_Scissor-#HCC1	2.47668	5.3135	-1.48976	-2.12855	0.558027	1.82717	-0.520798	-0.762037	0.0448982	-0.964819
HCC1_ATTCCATTCGGTGAAG-1	HCC1	0	T cell	T cell_0	T cell_0#HCC1	-1.62737	4.94693	0.470013	-0.312513	-1.02311	0.139705	-2.24341	-1.947	0.405156	-0.669488
HCC1_ATTCCCGAGAAAGCGA-1	HCC1	0	T cell	T cell_0	T cell_0#HCC1	-0.584319	9.06162	1.42878	-0.932635	-3.01603	-1.23383	-1.98668	-0.229547	0.608351	-1.8882
HCC1_ATTCCCGAGATCCGAG-1	HCC1	Scissor-	NK	NK_Scissor-	NK_Scissor-#HCC1	2.32693	7.22898	0.73489	-1.54106	-2.47265	-5.16351	-0.450033	-1.19296	0.732948	-1.51427
HCC1_ATTCCCGAGCGAGTCA-1	HCC1	Scissor-	Macrophage	Macrophage_Scissor-	Macrophage_Scissor-#HCC1	4.88386	-6.33351	-1.22721	-2.49248	-2.31655	-0.45893	-3.18215	-0.883645	-1.24466	-0.560547
HCC1_ATTCCCGAGTTGAATG-1	HCC1	0	Macrophage	Macrophage_0	Macrophage_0#HCC1	7.87132	-5.45136	-1.92187	-1.60461	-0.580547	-0.0784392	-2.1579	0.487539	-0.212742	-0.144397
HCC1_ATTCCCGCAGGTGACA-1	HCC1	Scissor-	Fibroblast	Fibroblast_Scissor-	Fibroblast_Scissor-#HCC1	2.85392	2.49954	-0.286462	-3.58507	1.3548	5.38602	-2.68656	-0.114847	-1.29061	-0.620722
HCC1_ATTCCCGCATCACAGT-1	HCC1	0	Macrophage	Macrophage_0	Macrophage_0#HCC1	6.81158	-0.0565148	-0.656453	-1.65714	-1.73835	3.6781	-2.23378	0.268653	-2.83825	-1.37407
HCC1_ATTCCCGCATCGATAC-1	HCC1	Scissor+	T cell	T cell_Scissor+	T cell_Scissor+#HCC1	-0.539776	7.46417	-0.68436	-1.04905	-1.53719	-0.965183	-2.72651	-0.58336	-0.529667	-2.29766
HCC1_ATTCCCGGTACAGTCT-1	HCC1	0	Macrophage	Macrophage_0	Macrophage_0#HCC1	7.34183	-7.1283	0.589785	-3.2857	-2.10292	-1.12286	-2.54847	-1.71382	-1.21936	-0.656809
HCC1_ATTCCCGGTACGACAG-1	HCC1	Scissor+	Macrophage	Macrophage_Scissor+	Macrophage_Scissor+#HCC1	7.3694	-9.89366	0.454314	-1.73994	1.73663	2.18343	-3.20269	-0.996639	-1.67346	-0.0127967
HCC1_ATTCCCGGTCTACTGA-1	HCC1	Scissor-	Fibroblast	Fibroblast_Scissor-	Fibroblast_Scissor-#HCC1	4.01162	2.5348	-2.02821	-3.39023	1.4163	-0.833419	-1.92433	-1.01191	-1.74771	-2.06575
HCC1_ATTCCCGGTGATCATC-1	HCC1	0	T cell	T cell_0	T cell_0#HCC1	-0.813545	1.37655	0.55512	0.386101	-3.14094	-3.36866	-2.50848	-1.61916	-0.42583	1.84514
HCC1_ATTCCCGGTGTTCGAT-1	HCC1	Scissor-	Macrophage	Macrophage_Scissor-	Macrophage_Scissor-#HCC1	5.83156	3.46525	-1.38096	-0.920404	-0.125084	2.36891	-0.342629	0.477069	-0.468466	-2.64604
HCC1_ATTCCCGTCAGACAAA-1	HCC1	0	NK	NK_0	NK_0#HCC1	-4.89745	-9.31677	3.158	3.4271	4.33393	3.31391	0.787944	1.04664	-0.285616	-1.99141
HCC1_ATTCCCGTCTCCTGTG-1	HCC1	Scissor+	NK	NK_Scissor+	NK_Scissor+#HCC1	-0.0876756	0.0483251	1.70878	-0.799974	-2.76003	2.91331	-1.16488	-1.17468	1.27849	0.608163
HCC1_ATTCCCGTCTTGGTCC-1	HCC1	Scissor-	T cell	T cell_Scissor-	T cell_Scissor-#HCC1	0.0771965	4.76378	0.124324	0.166051	-1.20915	0.62734	-1.97059	-1.95685	-1.88218	0.383233
HCC1_ATTCCTAAGATGCAGC-1	HCC1	0	Macrophage	Macrophage_0	Macrophage_0#HCC1	9.94483	-4.70226	-1.68463	-2.064	-0.593146	-2.08557	-2.49953	-0.722007	-3.39741	-1.68961
HCC1_ATTCCTAAGCCTCGTG-1	HCC1	0	NK	NK_0	NK_0#HCC1	-4.20253	6.2456	0.929795	-1.94467	-3.73082	-2.53646	-1.82888	-3.51833	-1.17222	-3.86033
HCC1_ATTCCTAAGTTACGTC-1	HCC1	Scissor+	Macrophage	Macrophage_Scissor+	Macrophage_Scissor+#HCC1	4.51499	-11.5501	1.16026	-1.67327	-1.19086	1.31672	-2.60017	-1.11682	-0.805094	-1.4229
HCC1_ATTCCTACAATAGTCC-1	HCC1	Scissor-	Macrophage	Macrophage_Scissor-	Macrophage_Scissor-#HCC1	7.13248	-1.67165	-0.000798719	-0.297434	-1.67639	-1.20386	0.453578	-1.00096	0.203517	-1.07304
HCC1_ATTCCTACATCGTCCT-1	HCC1	0	Macrophage	Macrophage_0	Macrophage_0#HCC1	4.86149	-7.24641	-0.364208	-1.61896	-1.86154	-0.577573	-2.8586	-0.223057	-0.917962	1.29083
HCC1_ATTCCTAGTAGCCCTG-1	HCC1	Scissor+	Macrophage	Macrophage_Scissor+	Macrophage_Scissor+#HCC1	8.14573	-7.73264	-1.11567	-2.4477	-1.50513	2.44259	-2.58472	0.204937	-0.228809	-0.490202
HCC1_ATTCCTAGTCAACACT-1	HCC1	0	Macrophage	Macrophage_0	Macrophage_0#HCC1	9.4553	-5.3711	-1.32096	-0.935159	-1.05707	1.06651	-2.6986	0.398851	-2.16607	-2.90419
HCC1_ATTCCTAGTCTACGAT-1	HCC1	Scissor-	Macrophage	Macrophage_Scissor-	Macrophage_Scissor-#HCC1	8.09349	-1.58392	-1.22906	-1.51011	-1.87334	-0.916147	-0.545208	-0.66404	-1.9099	-0.0334463
HCC1_ATTCGTTAGATAGTGT-1	HCC1	0	Macrophage	Macrophage_0	Macrophage_0#HCC1	7.77698	-4.4692	-2.14327	-0.409066	-1.0388	-4.34481	-2.45192	-2.6762	-3.09686	-1.25808
HCC1_ATTCGTTAGCCTGAGA-1	HCC1	0	Macrophage	Macrophage_0	Macrophage_0#HCC1	7.86142	-1.24191	-1.29725	-1.23984	-1.35053	1.38337	-0.738277	0.652762	-1.42463	-2.16377
HCC1_ATTCGTTCACGAAGAC-1	HCC1	0	Macrophage	Macrophage_0	Macrophage_0#HCC1	2.86331	8.3777	-1.93706	-3.20848	-2.95978	-0.859139	-5.80082	-3.39339	-3.34079	-4.15319
HCC1_ATTCGTTGTGCCCAGT-1	HCC1	0	T cell	T cell_0	T cell_0#HCC1	-1.19116	4.53685	0.280404	0.645727	0.524345	-1.79702	-0.0976969	-1.63485	1.78413	-0.776465
HCC1_ATTCGTTGTTCTGAGT-1	HCC1	0	Macrophage	Macrophage_0	Macrophage_0#HCC1	5.39819	3.16365	-0.313701	-1.56284	-1.04382	-1.74	-2.57084	-1.77948	-2.29266	-3.44075
HCC1_ATTCGTTTCTACGCGG-1	HCC1	0	NK	NK_0	NK_0#HCC1	-1.27833	3.80829	-0.947871	-0.0592021	-1.78492	-0.7061	-1.87286	1.05347	-2.2985	-1.11389
HCC1_ATTCTACAGACATCAA-1	HCC1	Scissor-	Hepatocyte	Hepatocyte_Scissor-	Hepatocyte_Scissor-#HCC1	5.15753	5.80918	-4.90514	-6.29358	-3.82147	-6.3761	-8.58569	-4.13849	-5.4518	-4.73668
HCC1_ATTCTACAGATGGTAT-1	HCC1	0	Macrophage	Macrophage_0	Macrophage_0#HCC1	8.60253	-7.43574	-1.71422	-1.69792	-0.745431	-1.09058	-1.87838	-1.44459	-3.2504	-2.73666
HCC1_ATTCTACAGTGATTCC-1	HCC1	Scissor-	Macrophage	Macrophage_Scissor-	Macrophage_Scissor-#HCC1	8.30945	-3.69326	1.174	-2.67028	-1.38082	-1.7639	-1.81456	-2.27374	-1.76001	-0.249584
HCC1_ATTCTACCAATGTGGG-1	HCC1	0	Macrophage	Macrophage_0	Macrophage_0#HCC1	3.40255	3.11735	-1.9164	-2.4503	-2.84208	-1.14231	-2.61761	-1.67643	-1.6556	-1.73395
HCC1_ATTCTACCACAGAAGC-1	HCC1	0	Macrophage	Macrophage_0	Macrophage_0#HCC1	2.49652	4.61373	0.785429	-1.2942	-1.72371	-2.35647	-1.59687	-0.931361	-0.607047	-0.632323
HCC1_ATTCTACCAGGCTTGC-1	HCC1	0	Macrophage	Macrophage_0	Macrophage_0#HCC1	5.43427	-7.65532	-0.099109	-1.53749	-1.72779	-1.95936	-2.81721	-1.34436	-2.15421	-2.18721
HCC1_ATTCTACCATGCCATA-1	HCC1	0	T cell	T cell_0	T cell_0#HCC1	0.780847	4.27622	1.31864	2.34568	0.729594	1.0935	1.1855	-0.622679	0.726108	0.821329
HCC1_ATTCTACCATGCGTGC-1	HCC1	Scissor-	Macrophage	Macrophage_Scissor-	Macrophage_Scissor-#HCC1	3.73664	-7.89784	-0.147847	-1.12284	-2.32736	0.399982	-2.86633	2.13615	-0.678275	-2.94193
HCC1_ATTCTACGTAATCAGA-1	HCC1	0	Macrophage	Macrophage_0	Macrophage_0#HCC1	8.37906	1.28033	0.850239	-1.2911	-1.4285	1.71533	-0.282005	-1.283	-2.32193	-2.30735
HCC1_ATTCTACGTCATGACT-1	HCC1	0	Macrophage	Macrophage_0	Macrophage_0#HCC1	6.5239	-8.94139	-1.4496	-2.83673	-2.89857	-0.242982	-3.79844	-1.06838	0.0600277	0.877691
HCC1_ATTCTACGTCTCGACG-1	HCC1	0	T cell	T cell_0	T cell_0#HCC1	-0.383493	-0.102489	0.0955089	-1.72755	-1.86592	2.18042	-1.65137	-1.39684	1.08388	2.04632
HCC1_ATTCTACGTTGATCGT-1	HCC1	0	Hepatocyte	Hepatocyte_0	Hepatocyte_0#HCC1	3.46137	11.7081	-5.06167	-5.64618	-3.10806	-4.72747	-6.02567	-3.91983	-4.64543	-4.69758
HCC1_ATTCTACTCCATAAGC-1	HCC1	0	Macrophage	Macrophage_0	Macrophage_0#HCC1	2.93622	1.09708	0.161075	-1.61358	-1.44229	1.5159	-4.18395	-1.57372	-2.28658	-0.367029
HCC1_ATTCTACTCTCTCAAT-1	HCC1	Scissor-	T cell	T cell_Scissor-	T cell_Scissor-#HCC1	-0.0139998	0.312478	-1.32451	0.406203	-1.6122	0.965873	-3.19241	-0.432477	0.130058	1.57929
HCC1_ATTCTTGAGTCTAGCT-1	HCC1	Scissor+	Macrophage	Macrophage_Scissor+	Macrophage_Scissor+#HCC1	5.84016	-11.5168	-1.67859	-2.17717	-1.85679	-0.574324	-2.88794	-2.07261	-0.83374	-1.28957
HCC1_ATTCTTGCAATAGTGA-1	HCC1	0	Macrophage	Macrophage_0	Macrophage_0#HCC1	9.19946	2.00895	-0.0729452	-3.05718	-1.68143	-1.4905	-0.904241	-1.48045	-0.292328	-0.184467
HCC1_ATTCTTGCACTACAGT-1	HCC1	0	Macrophage	Macrophage_0	Macrophage_0#HCC1	4.98323	-8.8471	-2.06881	-4.98926	-2.02002	-3.27625	-5.17909	-1.30248	-1.61316	-2.68518
HCC1_ATTCTTGCAGACACAG-1	HCC1	Scissor+	Hepatocyte	Hepatocyte_Scissor+	Hepatocyte_Scissor+#HCC1	4.0726	2.56111	-4.254	-6.69716	-2.72276	-3.24454	-6.39021	-2.81499	-5.76476	-5.29539
HCC1_ATTCTTGGTTGGCTAT-1	HCC1	Scissor+	Macrophage	Macrophage_Scissor+	Macrophage_Scissor+#HCC1	5.05005	-9.63551	-1.09082	-2.7319	-1.53599	-0.458696	-2.42499	-1.10288	-0.680925	-1.82734
HCC1_ATTGGGTTCAACCGAT-1	HCC1	0	Macrophage	Macrophage_0	Macrophage_0#HCC1	3.85561	4.51871	-1.24973	-0.0556795	0.279581	3.72566	-0.562633	0.503878	-2.36153	-0.782268
HCC1_ATTGGGTTCCTAGCGG-1	HCC1	Scissor+	Macrophage	Macrophage_Scissor+	Macrophage_Scissor+#HCC1	5.67137	-9.00157	-2.11257	-2.87649	-2.34181	-0.0413669	-3.6125	-1.63458	-2.05826	0.203511
HCC1_ATTGTTCAGAATCTAG-1	HCC1	Scissor-	Macrophage	Macrophage_Scissor-	Macrophage_Scissor-#HCC1	7.31524	-3.43764	-1.24813	-1.27013	-0.66366	0.396089	-2.0509	-1.01045	-2.61479	-2.01266
HCC1_ATTGTTCAGACCTCCG-1	HCC1	Scissor+	Macrophage	Macrophage_Scissor+	Macrophage_Scissor+#HCC1	8.26228	-7.52502	-1.00359	-0.619912	-1.22955	1.3855	-4.03615	-1.48168	-2.64574	-3.01111
HCC1_ATTGTTCAGTAGACAT-1	HCC1	Scissor+	Macrophage	Macrophage_Scissor+	Macrophage_Scissor+#HCC1	6.68379	-8.10107	-1.4994	-1.48853	-1.2071	-0.0381533	-2.98297	0.130152	-2.18315	-1.97772
HCC1_ATTGTTCAGTCGAATA-1	HCC1	Scissor-	Macrophage	Macrophage_Scissor-	Macrophage_Scissor-#HCC1	6.07427	0.835927	-2.14654	-1.41198	-2.41868	0.851186	-2.06559	-2.38356	-3.16889	-2.26693
HCC1_ATTGTTCCACTGATTG-1	HCC1	Scissor-	T cell	T cell_Scissor-	T cell_Scissor-#HCC1	0.471201	7.16159	-0.912892	-0.318558	-1.64533	-0.936232	-1.14273	-2.37029	1.95381	0.29532
HCC1_ATTGTTCGTATTAAGG-1	HCC1	0	Macrophage	Macrophage_0	Macrophage_0#HCC1	6.02253	-3.22549	-1.82167	-1.46076	0.777816	-1.49021	-3.12267	0.334052	-1.69671	-1.63653
HCC1_ATTGTTCGTCTGTGAT-1	HCC1	Scissor-	Macrophage	Macrophage_Scissor-	Macrophage_Scissor-#HCC1	5.60586	3.88175	-1.16441	-0.338046	-0.836251	0.184232	-0.629092	-0.794982	-2.19914	-2.43637
HCC1_ATTGTTCGTTGTGGAG-1	HCC1	Scissor+	Macrophage	Macrophage_Scissor+	Macrophage_Scissor+#HCC1	5.11538	-9.32336	-0.352169	-3.09026	-2.19664	-3.44511	-4.79933	-3.08167	-4.28788	-2.53912
HCC1_ATTGTTCTCTGTGCGG-1	HCC1	0	T cell	T cell_0	T cell_0#HCC1	3.29529	1.78974	-0.435455	0.119591	-1.31085	1.69607	-1.23846	-1.49513	0.516054	1.10536
HCC1_ATTTACCAGCCGTCGT-1	HCC1	0	T cell	T cell_0	T cell_0#HCC1	1.24837	5.16505	0.684902	0.694771	-1.79877	-0.465394	-0.804845	-1.61026	-0.0717842	-0.0280917
HCC1_ATTTACCAGGAAGTCC-1	HCC1	0	B cell	B cell_0	B cell_0#HCC1	-0.702296	4.78311	-0.278013	-0.869268	-2.68051	1.74248	-1.30486	-0.0626642	-2.38647	-0.263866
HCC1_ATTTACCAGTAAGACT-1	HCC1	Scissor-	Macrophage	Macrophage_Scissor-	Macrophage_Scissor-#HCC1	7.95616	3.40612	-1.35608	-0.0538933	-0.746926	0.43328	-0.10517	-1.3838	-2.1194	-1.05603
HCC1_ATTTACCCAAAGGGCT-1	HCC1	0	Macrophage	Macrophage_0	Macrophage_0#HCC1	8.80811	-5.83751	-1.79703	1.16873	-0.82221	1.03767	-0.13277	-0.161218	-2.8507	-1.45455
HCC1_ATTTACCCAAATGCTC-1	HCC1	Scissor+	Macrophage	Macrophage_Scissor+	Macrophage_Scissor+#HCC1	3.97031	2.07072	-2.21242	-2.55428	-1.18323	-0.891845	-6.32427	-0.797981	-2.56793	-3.70618
HCC1_ATTTACCCACGTCTCT-1	HCC1	0	T cell	T cell_0	T cell_0#HCC1	0.615783	4.62722	1.12793	-1.00575	-1.3232	-2.85044	-3.18375	-4.03157	1.17737	-2.44755
HCC1_ATTTACCCACTCCGAG-1	HCC1	Scissor-	NK	NK_Scissor-	NK_Scissor-#HCC1	-4.5367	-2.23885	-1.10642	-2.21476	-3.2826	-2.86195	-1.134	-1.53076	1.73274	0.24597
HCC1_ATTTACCCACTGCATA-1	HCC1	Scissor-	Macrophage	Macrophage_Scissor-	Macrophage_Scissor-#HCC1	5.38197	3.59121	1.77783	-0.336738	1.69667	5.12288	2.25302	-0.304799	-0.0154007	1.3566
HCC1_ATTTACCCATGGTGGA-1	HCC1	Scissor-	Macrophage	Macrophage_Scissor-	Macrophage_Scissor-#HCC1	-0.459719	7.06039	-2.88605	-2.23744	-1.68431	2.19841	-3.20024	-1.10098	-3.03367	-3.52616
HCC1_ATTTACCGTACGTAGG-1	HCC1	0	T cell	T cell_0	T cell_0#HCC1	-1.5686	3.54261	-1.43057	-2.103	-2.30285	-1.25783	-2.36174	-1.42259	0.487053	-1.99935
HCC1_ATTTACCGTCCGGACT-1	HCC1	Scissor+	Macrophage	Macrophage_Scissor+	Macrophage_Scissor+#HCC1	3.1698	4.88355	-2.11382	-1.91147	0.0351205	-0.136464	-0.728453	-0.894393	-1.61074	-1.96316
HCC1_ATTTACCTCTGGCTGG-1	HCC1	0	NK	NK_0	NK_0#HCC1	-5.74689	-1.43549	2.70238	-1.06714	3.31441	-1.22493	-2.26068	-0.815594	-2.36968	-2.75434
HCC1_ATTTCACAGGACAGCT-1	HCC1	0	Macrophage	Macrophage_0	Macrophage_0#HCC1	9.14834	-4.51052	1.1912	-1.07376	-0.119391	-0.705951	0.264572	-0.735566	-0.392365	0.286355
HCC1_ATTTCACAGTCACTCA-1	HCC1	0	Macrophage	Macrophage_0	Macrophage_0#HCC1	5.88493	-0.688915	-1.68134	-1.89349	-1.44825	1.86431	-1.1428	0.149133	-1.64548	-2.96878
HCC1_ATTTCACCACTACAGT-1	HCC1	0	T cell	T cell_0	T cell_0#HCC1	-0.342305	6.09183	2.93136	-0.242082	-1.82894	-0.476909	-0.854065	-2.25087	-0.544872	-1.49271
HCC1_ATTTCACGTACATACC-1	HCC1	Scissor+	NK	NK_Scissor+	NK_Scissor+#HCC1	-0.625641	7.55366	-0.24873	-2.72231	-0.808834	-2.3179	-1.86795	-2.90089	-0.405091	-1.57783
HCC1_ATTTCACGTCACGTGC-1	HCC1	0	Macrophage	Macrophage_0	Macrophage_0#HCC1	6.47858	0.5157	-1.91474	-1.88472	-1.43459	-1.78552	-1.31642	-1.28317	-1.47123	-2.70316
HCC1_ATTTCACGTCAGACGA-1	HCC1	0	Macrophage	Macrophage_0	Macrophage_0#HCC1	4.83668	2.66027	-0.283036	-0.888084	-1.3508	3.6209	-1.82522	-1.27083	-1.71161	-2.27498
HCC1_ATTTCACTCCTCACCA-1	HCC1	Scissor+	Macrophage	Macrophage_Scissor+	Macrophage_Scissor+#HCC1	1.90449	-4.90474	0.449986	-1.76635	-1.00445	-0.191356	-3.90784	-2.92456	-1.60904	-1.79123
HCC1_ATTTCACTCTGCGGGT-1	HCC1	Scissor+	T cell	T cell_Scissor+	T cell_Scissor+#HCC1	-1.84617	-0.00316777	-1.02443	-1.9179	-2.41574	0.747996	-2.25747	-0.644272	-0.719998	4.04646
HCC1_ATTTCTGAGAAGTATC-1	HCC1	Scissor+	Macrophage	Macrophage_Scissor+	Macrophage_Scissor+#HCC1	8.85843	-8.31376	-2.99939	-1.77848	-0.188978	1.65199	-1.33444	-1.52725	-0.785263	-0.700763
HCC1_ATTTCTGAGCATGCAG-1	HCC1	0	Macrophage	Macrophage_0	Macrophage_0#HCC1	6.78084	-12.9793	-1.05676	-2.94267	-1.58803	-1.04745	-3.46957	-1.54382	-0.964628	0.190341
HCC1_ATTTCTGCAAGCCCAC-1	HCC1	0	T cell	T cell_0	T cell_0#HCC1	-0.0371357	4.91009	1.58318	-0.63003	-2.11108	-1.02209	-0.435946	-1.37187	-0.205857	-1.35321
HCC1_ATTTCTGCAAGTGTCT-1	HCC1	0	Macrophage	Macrophage_0	Macrophage_0#HCC1	4.92693	-6.45524	-0.720917	-1.31729	-1.35733	1.19949	-3.69074	-1.48191	-3.32845	-2.47392
HCC1_ATTTCTGCAGTTTGGT-1	HCC1	Scissor+	Macrophage	Macrophage_Scissor+	Macrophage_Scissor+#HCC1	11.8845	-0.872781	-1.11827	-2.93724	-0.764214	0.15801	-3.1819	-0.611498	-1.55252	-1.5639
HCC1_ATTTCTGGTACCCGCA-1	HCC1	Scissor-	T cell	T cell_Scissor-	T cell_Scissor-#HCC1	-3.05384	2.20625	1.79817	-1.70837	-1.75615	3.25295	-0.101941	-1.8805	0.130168	-1.32394
HCC1_ATTTCTGGTACGATCT-1	HCC1	Scissor-	Macrophage	Macrophage_Scissor-	Macrophage_Scissor-#HCC1	6.67749	0.0409978	-1.96144	-1.81441	-2.64845	-2.3029	-3.01299	0.205137	-0.863229	-4.09546
HCC1_ATTTCTGGTGAATTGA-1	HCC1	0	Macrophage	Macrophage_0	Macrophage_0#HCC1	10.5011	-3.57409	0.372274	-2.90702	-2.39052	0.451983	-2.33071	-2.31855	0.402367	-2.43071
HCC1_ATTTCTGGTGACTAAA-1	HCC1	Scissor-	Macrophage	Macrophage_Scissor-	Macrophage_Scissor-#HCC1	9.56801	-7.90682	-3.14393	-1.22674	-1.41414	-2.83226	-2.40879	-2.77122	-3.18873	-1.91104
HCC1_ATTTCTGTCTACACTT-1	HCC1	Scissor+	Macrophage	Macrophage_Scissor+	Macrophage_Scissor+#HCC1	7.18033	-3.49937	0.46967	-2.01605	-1.44118	-1.35858	-2.27325	-0.942151	-0.885363	1.02566
HCC1_CAAAGAACAACCGGAA-1	HCC1	Scissor+	T cell	T cell_Scissor+	T cell_Scissor+#HCC1	-0.698431	1.752	0.142277	-0.438409	-2.39059	-3.6895	-4.36819	-3.75196	0.0331734	-3.19721
HCC1_CAAAGAACAATCAAGA-1	HCC1	Scissor+	Macrophage	Macrophage_Scissor+	Macrophage_Scissor+#HCC1	10.5344	-9.48396	-1.44833	0.518301	-0.795004	0.362169	-2.41863	-0.738632	-1.47677	0.20038
HCC1_CAAAGAACACGGATCC-1	HCC1	0	Macrophage	Macrophage_0	Macrophage_0#HCC1	9.79949	-3.10248	-0.645373	-0.927233	-0.76052	-1.05912	-1.75479	-0.132696	-2.26321	-0.937089
HCC1_CAAAGAAGTACCGTGC-1	HCC1	0	T cell	T cell_0	T cell_0#HCC1	3.3058	4.65865	-0.361708	-0.310033	-0.858568	0.647112	-0.745875	-2.22166	-1.09231	-1.15714
HCC1_CAAAGAAGTGAGAGGG-1	HCC1	Scissor+	Macrophage	Macrophage_Scissor+	Macrophage_Scissor+#HCC1	9.18069	-4.92119	-0.499401	-1.59958	-1.3512	-1.60631	-2.58121	-1.80781	-2.27647	-2.83085
HCC1_CAACAACAGCCGTTAT-1	HCC1	0	Macrophage	Macrophage_0	Macrophage_0#HCC1	5.89361	-4.95274	0.120466	-0.95192	-0.599294	-2.4542	-4.40267	-0.295081	-4.2806	-1.98375
HCC1_CAACAACAGCGCCTTG-1	HCC1	Scissor-	T cell	T cell_Scissor-	T cell_Scissor-#HCC1	-1.00081	0.96948	2.42877	-1.3476	-2.19548	0.991955	-0.87589	-1.52778	0.130857	0.413549
HCC1_CAACAACAGTCGAAAT-1	HCC1	Scissor-	Macrophage	Macrophage_Scissor-	Macrophage_Scissor-#HCC1	4.46723	3.69537	-0.857969	-2.64571	-1.52175	0.638323	-2.50292	-2.44261	-2.45992	-1.64865
HCC1_CAACAACCAAGTACCT-1	HCC1	Scissor+	Macrophage	Macrophage_Scissor+	Macrophage_Scissor+#HCC1	2.08286	-9.95591	-0.990125	-4.97904	-4.11222	-3.74677	-8.32536	-2.20102	-1.94356	-3.74391
HCC1_CAACAACCACAACCGC-1	HCC1	0	T cell	T cell_0	T cell_0#HCC1	1.52416	0.519154	1.05526	1.32646	-0.166883	0.589255	-0.67505	-1.55148	0.0346111	0.0124717
HCC1_CAACAACGTATGCGGA-1	HCC1	Scissor-	Endothelial cell	Endothelial cell_Scissor-	Endothelial cell_Scissor-#HCC1	-5.12765	-24.6889	0.229982	-4.52063	-1.87848	-1.80007	-7.0247	-2.89665	-3.2299	-0.89648
HCC1_CAACAACGTCGCCACA-1	HCC1	0	Macrophage	Macrophage_0	Macrophage_0#HCC1	6.5055	0.562137	-1.73843	-0.496591	-1.32133	1.86023	-0.9508	-0.404875	-1.39013	-1.95245
HCC1_CAACAACTCACGGGAA-1	HCC1	0	Macrophage	Macrophage_0	Macrophage_0#HCC1	5.59803	2.41376	-0.83848	-2.12471	-1.32688	-0.692715	-4.35133	-1.93854	-3.37701	-1.59402
HCC1_CAACAACTCTCTCTAA-1	HCC1	0	Macrophage	Macrophage_0	Macrophage_0#HCC1	8.06811	-0.936959	-1.31034	-1.41446	0.354221	0.396081	-1.72115	-3.13693	-1.11159	-3.22608
HCC1_CAACAGTAGCATGCAG-1	HCC1	Scissor+	Macrophage	Macrophage_Scissor+	Macrophage_Scissor+#HCC1	8.41339	-3.03387	-1.1236	-0.769173	-0.590439	-1.5948	-2.34948	-2.12497	-1.68083	-2.87554
HCC1_CAACAGTCAAGAGATT-1	HCC1	Scissor+	Hepatocyte	Hepatocyte_Scissor+	Hepatocyte_Scissor+#HCC1	-0.534729	-0.8129	-5.30446	-5.63816	-3.47334	-4.62805	-8.59478	-3.54303	-5.72801	-4.48942
HCC1_CAACAGTCAGAATTCC-1	HCC1	0	Macrophage	Macrophage_0	Macrophage_0#HCC1	10.107	-6.40136	-2.35752	-0.292426	0.975201	-0.563751	-3.01507	-2.87655	-2.70693	-1.51923
HCC1_CAACAGTTCGGACAAG-1	HCC1	0	Macrophage	Macrophage_0	Macrophage_0#HCC1	7.29786	-7.83162	-1.68134	-1.89942	-1.759	-4.50032	-5.32157	-2.62979	-3.16234	-0.953218
HCC1_CAACAGTTCTAAGCGT-1	HCC1	0	Macrophage	Macrophage_0	Macrophage_0#HCC1	0.971146	0.000809934	-0.659473	-2.69406	-1.34981	-2.21133	-2.85643	-2.65155	-0.988758	-2.00296
HCC1_CAACAGTTCTTGATTC-1	HCC1	Scissor+	Macrophage	Macrophage_Scissor+	Macrophage_Scissor+#HCC1	10.4232	-9.17064	-0.348021	-0.95288	-0.743266	-1.23717	-1.02704	-1.1837	-1.8332	2.08398
HCC1_CAACCAAGTAGATGTA-1	HCC1	Scissor+	Macrophage	Macrophage_Scissor+	Macrophage_Scissor+#HCC1	9.97458	-3.71042	1.30625	-1.07865	-0.663994	2.47621	-2.04945	-0.305734	-1.50183	-0.951898
HCC1_CAACCAATCTCATTGT-1	HCC1	Scissor-	Macrophage	Macrophage_Scissor-	Macrophage_Scissor-#HCC1	5.8554	3.13672	-0.462143	-0.93178	-1.91466	-1.36765	-1.27199	-1.08286	0.693879	0.279772
HCC1_CAACCTCAGGCTCACC-1	HCC1	Scissor+	Hepatocyte	Hepatocyte_Scissor+	Hepatocyte_Scissor+#HCC1	0.466051	7.46657	-3.78273	-6.97052	-3.84508	-4.65013	-6.28354	-2.75755	-4.19417	-4.6555
HCC1_CAACCTCCACTATCGA-1	HCC1	Scissor-	Fibroblast	Fibroblast_Scissor-	Fibroblast_Scissor-#HCC1	0.28449	-1.60299	-2.69257	-4.08314	1.98765	-0.161513	-4.035	-1.43624	-3.0161	-1.50179
HCC1_CAACCTCGTACGGCAA-1	HCC1	Scissor+	T cell	T cell_Scissor+	T cell_Scissor+#HCC1	1.20972	5.17007	0.347107	0.168522	0.572908	2.92395	-2.88209	-1.40123	-0.92998	-1.4376
HCC1_CAACCTCGTAGTTACC-1	HCC1	Scissor+	Macrophage	Macrophage_Scissor+	Macrophage_Scissor+#HCC1	6.60145	-5.87854	-1.63207	-1.36195	2.32001	-1.18213	-4.84876	-0.725255	-1.34946	-1.93317
HCC1_CAACGATAGAGTGTGC-1	HCC1	0	Macrophage	Macrophage_0	Macrophage_0#HCC1	8.10904	-1.12866	-2.09918	-2.05298	-1.4395	-0.206577	-3.3375	-2.13702	-2.00827	-3.68512
HCC1_CAACGATCAAATGCGG-1	HCC1	0	T cell	T cell_0	T cell_0#HCC1	0.0402762	6.51436	-0.18148	-0.895202	-2.19251	-1.62952	-1.57595	-1.64743	-1.02253	-3.3115
HCC1_CAACGATCATCCTGTC-1	HCC1	0	T cell	T cell_0	T cell_0#HCC1	1.24082	-0.385667	2.40337	1.85246	-2.23384	4.28688	0.674716	-0.804637	0.916517	3.40772
HCC1_CAACGATGTCAACCAT-1	HCC1	Scissor+	Macrophage	Macrophage_Scissor+	Macrophage_Scissor+#HCC1	7.11157	-11.5459	0.413835	-0.571164	-1.20934	-0.559222	-3.30732	-2.57084	-2.28156	-0.692867
HCC1_CAACGATGTCAGTCTA-1	HCC1	Scissor+	Macrophage	Macrophage_Scissor+	Macrophage_Scissor+#HCC1	8.03951	5.12104	-0.197153	-0.0478428	-1.05889	-1.39489	-1.93373	-3.48992	-2.72025	-2.58232
HCC1_CAACGATGTCTTAGTG-1	HCC1	Scissor+	T cell	T cell_Scissor+	T cell_Scissor+#HCC1	-2.84612	2.20739	-1.04481	-2.31632	-2.50859	0.213283	-4.04957	-1.7735	-1.25481	-1.74873
HCC1_CAACGATTCCGCCTAT-1	HCC1	0	Macrophage	Macrophage_0	Macrophage_0#HCC1	6.67838	-1.00277	-2.58899	-1.18922	-0.298364	0.987572	-2.82236	-1.93123	-1.70059	-2.74859
HCC1_CAACGATTCGTGCAGC-1	HCC1	0	Macrophage	Macrophage_0	Macrophage_0#HCC1	7.23828	2.46523	0.463825	2.22006	-0.179119	-0.287161	0.438631	-2.36189	-1.30865	-0.150099
HCC1_CAACGATTCTGGACTA-1	HCC1	Scissor-	Macrophage	Macrophage_Scissor-	Macrophage_Scissor-#HCC1	7.72808	-0.520805	-1.5561	-1.03321	-1.33301	5.92682	0.394381	1.16759	-2.50314	-0.124991
HCC1_CAACGGCAGTCCCAAT-1	HCC1	Scissor+	Macrophage	Macrophage_Scissor+	Macrophage_Scissor+#HCC1	8.51065	-1.3579	-1.66693	-1.96825	-0.885174	-0.883874	-2.6677	-1.19606	-1.95004	-2.11512
HCC1_CAACGGCCATCCGAAT-1	HCC1	Scissor-	T cell	T cell_Scissor-	T cell_Scissor-#HCC1	0.000330295	-3.17077	0.37799	-0.0712315	-1.31961	-3.43887	-1.99122	-1.40791	-1.09674	-2.45024
HCC1_CAACGGCGTAACACCT-1	HCC1	Scissor-	Macrophage	Macrophage_Scissor-	Macrophage_Scissor-#HCC1	7.50647	-4.54965	-1.97887	-1.57449	0.0861714	0.12126	-3.06267	-1.59476	-2.91804	-3.08451
HCC1_CAACGGCGTCCGAAAG-1	HCC1	Scissor-	Hepatocyte	Hepatocyte_Scissor-	Hepatocyte_Scissor-#HCC1	6.88325	5.65199	-4.04488	-5.77496	-3.1298	-3.79111	-7.70705	-3.33599	-5.21425	-5.06473
[truncated: 47,490 more rows]
