# Supplementary material for: Comprehensive analysis of immune subtype characterization on identification of potential cells and drugs to predict response to immune checkpoint inhibitors for hepatocellular carcinoma
Source: Genes Dis. 2024 Nov 27;12(3):101471. doi: 10.1016/j.gendis.2024.101471 (PMC11907441; doi:10.1016/j.gendis.2024.101471)
Supplement: Multimedia component 20 [file mmc20.xlsx]

## Sheet: Supplementary Table 8
gene_name	module	kME
CCL5	blue	0.428106
HCST	blue	0.434607
REL	blue	0.434609
CMC1	blue	0.435021
PFN1	blue	0.441253
KLRB1	blue	0.442535
JUND	blue	0.443075
SRSF2	blue	0.44492
CD160	blue	0.447963
DUSP2	blue	0.448297
NR4A2	blue	0.448688
H3F3B	blue	0.453337
TRDC	blue	0.454615
GZMM	blue	0.469545
MAP3K8	blue	0.47192
IRF1	blue	0.481257
CD69	blue	0.484596
XCL1	blue	0.510792
NFKBIA	blue	0.513449
CD7	blue	0.516837
CTSW	blue	0.521086
XCL2	blue	0.528316
IFITM2	blue	0.528847
IER2	blue	0.535558
GZMA	blue	0.544151
