# Supplementary material for: Comprehensive analysis of immune subtype characterization on identification of potential cells and drugs to predict response to immune checkpoint inhibitors for hepatocellular carcinoma
Source: Genes Dis. 2024 Nov 27;12(3):101471. doi: 10.1016/j.gendis.2024.101471 (PMC11907441; doi:10.1016/j.gendis.2024.101471)
Supplement: Multimedia component 21 [file mmc21.xlsx]

## Sheet: Supplementary Table 9
	orig.ident	scissor	celltype	Devolution	metacell_grouping	yellow	red	green	turquoise	brown	blue	black
HCC1_AAACCCAAGAAGAACG-1	HCC1	0	Macrophage	Macrophage_0	Macrophage_0#HCC1	0.931134	1.46635	0.614811	9.51472	5.68887	-11.3691	-2.37422
HCC1_AAACCCAAGCATCTTG-1	HCC1	0	Macrophage	Macrophage_0	Macrophage_0#HCC1	8.49306	1.25597	-0.620278	10.484	2.58758	3.22103	-0.547047
HCC1_AAACCCAAGCTGAGTG-1	HCC1	Scissor-	Macrophage	Macrophage_Scissor-	Macrophage_Scissor-#HCC1	-2.31715	-0.476681	2.63654	3.41273	5.68207	-3.48242	0.806328
HCC1_AAACCCACAAGGGCAT-1	HCC1	0	Macrophage	Macrophage_0	Macrophage_0#HCC1	-3.42549	1.23071	2.67826	1.94998	14.6748	-6.65062	-1.60655
HCC1_AAACCCACAGCTGAAG-1	HCC1	Scissor-	Macrophage	Macrophage_Scissor-	Macrophage_Scissor-#HCC1	1.47145	0.376985	-1.14588	6.7537	0.141604	-1.14694	0.849312
HCC1_AAACCCAGTAGCTGCC-1	HCC1	0	NK	NK_0	NK_0#HCC1	2.15086	-1.99501	-3.82984	-1.71498	-2.09682	6.53883	0.892064
HCC1_AAACCCAGTCAACACT-1	HCC1	0	Hepatocyte	Hepatocyte_0	Hepatocyte_0#HCC1	10.2262	1.82939	-2.15947	0.407904	1.67887	2.83805	-4.23171
HCC1_AAACCCAGTGTCTTCC-1	HCC1	0	T cell	T cell_0	T cell_0#HCC1	0.72474	-0.218982	-2.57611	-1.04923	-1.35278	6.63927	2.01702
HCC1_AAACCCAGTTTCACTT-1	HCC1	0	Macrophage	Macrophage_0	Macrophage_0#HCC1	1.77265	2.19206	3.49014	17.533	3.35868	-5.46428	-2.10956
HCC1_AAACGAAAGAGCAGCT-1	HCC1	Scissor+	T cell	T cell_Scissor+	T cell_Scissor+#HCC1	4.00936	-0.523592	-3.42542	-2.31061	-0.789747	3.61927	-0.727527
HCC1_AAACGAACACACCTAA-1	HCC1	Scissor+	Macrophage	Macrophage_Scissor+	Macrophage_Scissor+#HCC1	1.4525	1.61474	4.44974	7.35323	6.45253	-5.62504	-0.455792
HCC1_AAACGAAGTTTACGTG-1	HCC1	Scissor-	Hepatocyte	Hepatocyte_Scissor-	Hepatocyte_Scissor-#HCC1	4.12021	0.053313	-3.05577	-7.11953	-1.85658	9.48509	-2.10261
HCC1_AAACGAATCTACGGTA-1	HCC1	Scissor-	Macrophage	Macrophage_Scissor-	Macrophage_Scissor-#HCC1	1.65143	0.121898	5.12634	18.1654	1.79348	-3.95128	-2.60914
HCC1_AAACGAATCTGACGCG-1	HCC1	Scissor-	T cell	T cell_Scissor-	T cell_Scissor-#HCC1	8.33306	-2.69129	-2.77397	0.666133	-1.80643	5.98555	-0.975704
HCC1_AAACGCTAGTGCTACT-1	HCC1	0	Macrophage	Macrophage_0	Macrophage_0#HCC1	0.265761	2.6973	3.60416	8.37209	5.53231	-5.04175	-1.21856
HCC1_AAACGCTCAAACACGG-1	HCC1	Scissor-	Macrophage	Macrophage_Scissor-	Macrophage_Scissor-#HCC1	2.95576	-1.49269	-2.05752	1.15188	-2.56811	8.4204	-2.43872
HCC1_AAACGCTCAAGCGGAT-1	HCC1	0	Macrophage	Macrophage_0	Macrophage_0#HCC1	-3.46701	-0.455792	2.64156	-1.17899	11.9276	-2.68652	-0.503474
HCC1_AAACGCTCACCTGATA-1	HCC1	Scissor-	Hepatocyte	Hepatocyte_Scissor-	Hepatocyte_Scissor-#HCC1	1.47165	-0.922266	-1.34753	-3.44727	0.320647	4.73844	-3.707
HCC1_AAACGCTCAGTAGAAT-1	HCC1	Scissor-	Macrophage	Macrophage_Scissor-	Macrophage_Scissor-#HCC1	4.6245	0.396027	3.43214	13.3423	1.98242	-2.75752	-0.526279
HCC1_AAACGCTGTTAGGGTG-1	HCC1	0	Macrophage	Macrophage_0	Macrophage_0#HCC1	10.058	-0.186746	2.71456	9.92014	3.21916	1.39616	-2.35539
HCC1_AAACGCTGTTCGGCGT-1	HCC1	Scissor-	Macrophage	Macrophage_Scissor-	Macrophage_Scissor-#HCC1	4.81949	1.81833	1.55057	9.25571	4.13444	1.76018	-1.50913
HCC1_AAACGCTGTTTATGCG-1	HCC1	0	Macrophage	Macrophage_0	Macrophage_0#HCC1	2.18284	2.5838	5.39482	17.1415	2.88507	-6.58191	0.0232878
HCC1_AAACGCTTCCGTAATG-1	HCC1	0	Macrophage	Macrophage_0	Macrophage_0#HCC1	1.81669	2.81144	6.85518	13.7424	3.06437	-5.42152	-0.708499
HCC1_AAACGCTTCCTTCTAA-1	HCC1	Scissor+	Macrophage	Macrophage_Scissor+	Macrophage_Scissor+#HCC1	-1.08592	-0.877743	-1.55842	3.24583	3.56578	-1.22617	0.459784
HCC1_AAACGCTTCGCCTTTG-1	HCC1	0	T cell	T cell_0	T cell_0#HCC1	-2.24267	-0.342218	-2.82828	-2.46412	-4.00751	5.81475	0.262129
HCC1_AAACGCTTCTATGCCC-1	HCC1	0	Macrophage	Macrophage_0	Macrophage_0#HCC1	1.89737	3.12159	4.793	13.2269	8.64625	-2.60693	0.0278121
HCC1_AAAGAACCAGCGTGCT-1	HCC1	Scissor-	T cell	T cell_Scissor-	T cell_Scissor-#HCC1	1.00617	-1.70587	-0.271245	-2.17045	-2.24694	2.72644	0.387203
HCC1_AAAGAACCAGGCCTGT-1	HCC1	0	Macrophage	Macrophage_0	Macrophage_0#HCC1	3.42676	1.37774	-2.48303	2.76338	3.42857	3.44282	0.393411
HCC1_AAAGAACCAGTGGTGA-1	HCC1	0	Macrophage	Macrophage_0	Macrophage_0#HCC1	1.37447	0.384727	3.94687	17.6199	1.60532	-2.67057	-1.26873
HCC1_AAAGAACGTGGTCTAT-1	HCC1	Scissor-	Fibroblast	Fibroblast_Scissor-	Fibroblast_Scissor-#HCC1	0.196874	2.09686	-1.36264	4.41388	6.99577	3.99542	-1.12227
HCC1_AAAGGATAGAATTCAG-1	HCC1	0	T cell	T cell_0	T cell_0#HCC1	0.581492	-0.926092	-2.86906	-1.45292	-1.57149	1.48103	-1.50266
HCC1_AAAGGATAGAGTGAAG-1	HCC1	0	Macrophage	Macrophage_0	Macrophage_0#HCC1	1.17653	1.53392	-2.44969	0.923	4.8129	4.17031	-2.88039
HCC1_AAAGGATAGTCGCCCA-1	HCC1	Scissor-	Macrophage	Macrophage_Scissor-	Macrophage_Scissor-#HCC1	0.468747	0.622971	2.28262	3.39669	9.72868	3.09145	0.0122759
HCC1_AAAGGATAGTGCACTT-1	HCC1	Scissor-	Macrophage	Macrophage_Scissor-	Macrophage_Scissor-#HCC1	6.29703	1.20126	0.62921	9.92632	6.76158	-0.149647	-1.24849
HCC1_AAAGGATCATCCGTTC-1	HCC1	Scissor-	B cell	B cell_Scissor-	B cell_Scissor-#HCC1	-0.037315	-0.32406	2.42672	9.06898	0.307831	-9.03547	-1.98831
HCC1_AAAGGATGTAGTCTGT-1	HCC1	Scissor+	Macrophage	Macrophage_Scissor+	Macrophage_Scissor+#HCC1	2.74191	1.86385	4.00656	18.4988	2.81418	-7.91163	-1.74453
HCC1_AAAGGATGTCAGACGA-1	HCC1	Scissor-	NK	NK_Scissor-	NK_Scissor-#HCC1	-0.528794	-0.936418	-4.15215	-4.47581	-3.33404	7.69279	1.70644
HCC1_AAAGGATTCATAGGCT-1	HCC1	0	Macrophage	Macrophage_0	Macrophage_0#HCC1	-5.84787	-0.10862	3.44846	-1.27951	5.87966	-9.49161	-2.14708
HCC1_AAAGGGCCAACCGCTG-1	HCC1	0	T cell	T cell_0	T cell_0#HCC1	1.19904	-1.13869	-2.24591	-4.36704	-1.78151	6.10893	0.30522
HCC1_AAAGGGCCAGTAGATA-1	HCC1	Scissor-	Macrophage	Macrophage_Scissor-	Macrophage_Scissor-#HCC1	1.61114	0.116597	2.97677	14.8027	2.50141	-2.76834	1.42173
HCC1_AAAGGGCGTGGTGATG-1	HCC1	0	B cell	B cell_0	B cell_0#HCC1	-0.652296	-1.34122	-2.0599	-5.59313	-4.22856	1.56792	-2.78777
HCC1_AAAGGGCGTGTAAATG-1	HCC1	Scissor+	Macrophage	Macrophage_Scissor+	Macrophage_Scissor+#HCC1	-0.0490678	2.82801	5.28201	18.6125	2.29881	-8.14036	0.426865
HCC1_AAAGGGCTCAGGAAAT-1	HCC1	Scissor+	Macrophage	Macrophage_Scissor+	Macrophage_Scissor+#HCC1	1.2758	3.40482	4.8209	16.0623	5.42996	-12.5802	-0.918803
HCC1_AAAGGGCTCTTTCTAG-1	HCC1	Scissor-	Macrophage	Macrophage_Scissor-	Macrophage_Scissor-#HCC1	3.60707	-1.4772	-1.59657	3.4157	-1.31351	3.69324	-0.79768
HCC1_AAAGGTACAAACGGCA-1	HCC1	Scissor-	Macrophage	Macrophage_Scissor-	Macrophage_Scissor-#HCC1	1.29997	-2.85474	-3.40043	-4.18391	4.4952	-4.89188	-3.49799
HCC1_AAAGGTACAAATCAAG-1	HCC1	0	Macrophage	Macrophage_0	Macrophage_0#HCC1	5.2267	1.26611	0.483897	12.4181	1.90679	4.65361	-0.361268
HCC1_AAAGGTACAAGGGCAT-1	HCC1	Scissor-	Macrophage	Macrophage_Scissor-	Macrophage_Scissor-#HCC1	6.44673	-0.0773048	2.73487	7.56652	-0.561212	3.10039	-1.96249
HCC1_AAAGGTACAGACGCTC-1	HCC1	0	T cell	T cell_0	T cell_0#HCC1	2.44848	-1.84545	-1.63312	-1.36548	-1.10689	7.92905	-0.825778
HCC1_AAAGGTATCGGAATGG-1	HCC1	Scissor-	Macrophage	Macrophage_Scissor-	Macrophage_Scissor-#HCC1	-2.0141	0.51595	3.22336	3.48742	9.85121	0.241512	-1.47869
HCC1_AAAGGTATCGTGCTCT-1	HCC1	Scissor-	Macrophage	Macrophage_Scissor-	Macrophage_Scissor-#HCC1	4.8078	1.67164	-1.10562	7.74567	2.93266	-3.07514	-0.631629
HCC1_AAAGTCCAGAGAGCCT-1	HCC1	Scissor+	Macrophage	Macrophage_Scissor+	Macrophage_Scissor+#HCC1	-5.05392	0.369403	1.21106	-1.24294	6.79138	-10.4848	-0.821341
HCC1_AAAGTCCAGCAGCGAT-1	HCC1	0	Macrophage	Macrophage_0	Macrophage_0#HCC1	1.45774	0.387787	1.4586	6.95647	5.45068	3.93952	-2.05914
HCC1_AAAGTCCCAAGAATGT-1	HCC1	0	Macrophage	Macrophage_0	Macrophage_0#HCC1	-0.332122	0.870091	3.552	7.06283	8.22046	-3.59181	-2.48811
HCC1_AAAGTCCCAATATCCG-1	HCC1	Scissor+	Macrophage	Macrophage_Scissor+	Macrophage_Scissor+#HCC1	1.39783	1.94808	4.30659	10.8825	4.92032	-4.88297	-1.48504
HCC1_AAAGTCCCACAGAGCA-1	HCC1	Scissor-	Macrophage	Macrophage_Scissor-	Macrophage_Scissor-#HCC1	0.982441	1.48621	1.18397	0.631482	11.7924	-3.1872	-3.92742
HCC1_AAAGTCCGTTCCTACC-1	HCC1	0	Macrophage	Macrophage_0	Macrophage_0#HCC1	11.9791	-0.0958757	-0.850418	5.02137	1.78723	4.90821	-1.71794
HCC1_AAAGTGACAATTTCGG-1	HCC1	0	T cell	T cell_0	T cell_0#HCC1	-0.0720523	-1.36765	-2.40983	-2.06165	-1.76351	2.79995	0.407613
HCC1_AAAGTGACAGCGGTTC-1	HCC1	0	Macrophage	Macrophage_0	Macrophage_0#HCC1	-1.18496	2.90777	5.91337	17.8986	1.93126	-14.4317	-1.48209
HCC1_AAAGTGATCACTCCGT-1	HCC1	0	NK	NK_0	NK_0#HCC1	-2.47316	-1.57869	-1.83157	-4.20291	-2.41538	9.52581	-0.864962
HCC1_AAAGTGATCTTCGGAA-1	HCC1	0	Macrophage	Macrophage_0	Macrophage_0#HCC1	-0.878898	1.5796	5.40038	11.948	3.26063	-8.38692	1.10807
HCC1_AAAGTGATCTTCTTCC-1	HCC1	0	NK	NK_0	NK_0#HCC1	-4.22435	-1.89798	-2.5892	-5.14823	-3.63565	-0.67548	-0.543816
HCC1_AAATGGAAGTATGATG-1	HCC1	Scissor+	Macrophage	Macrophage_Scissor+	Macrophage_Scissor+#HCC1	1.72386	1.35316	5.81062	15.6371	5.63763	-8.09873	-0.231019
HCC1_AAATGGACAAGTGACG-1	HCC1	0	Macrophage	Macrophage_0	Macrophage_0#HCC1	-2.1414	2.82073	2.46422	2.04445	13.6146	-4.38345	-2.20955
HCC1_AAATGGACACCTGAAT-1	HCC1	0	Hepatocyte	Hepatocyte_0	Hepatocyte_0#HCC1	1.4299	-1.00968	-2.09937	-6.39019	-3.38191	-7.21774	-3.98578
HCC1_AAATGGACACTGAATC-1	HCC1	0	Macrophage	Macrophage_0	Macrophage_0#HCC1	-3.85733	2.53061	4.32938	3.34337	8.26973	-9.46507	-1.18784
HCC1_AAATGGACAGCGTACC-1	HCC1	0	Macrophage	Macrophage_0	Macrophage_0#HCC1	2.94371	3.50645	5.57207	16.1914	4.57275	-7.29208	-0.0153889
HCC1_AAATGGAGTCCTCCTA-1	HCC1	0	NK	NK_0	NK_0#HCC1	-4.64718	-1.47845	-4.31441	-2.65693	-2.38154	1.99779	-2.95175
HCC1_AAATGGATCCGATGTA-1	HCC1	0	Macrophage	Macrophage_0	Macrophage_0#HCC1	2.77992	2.73606	-1.55317	6.5584	5.11307	2.42311	-1.72662
HCC1_AACAAAGAGCTAGCCC-1	HCC1	Scissor+	Macrophage	Macrophage_Scissor+	Macrophage_Scissor+#HCC1	6.00209	4.65451	5.83263	16.2487	5.22944	-9.16256	-2.01015
HCC1_AACAAAGAGTTCTACG-1	HCC1	Scissor-	T cell	T cell_Scissor-	T cell_Scissor-#HCC1	4.05907	-3.77491	-2.08269	0.0299034	-0.738497	5.37507	-1.84109
HCC1_AACAAAGCATGGGTTT-1	HCC1	0	Macrophage	Macrophage_0	Macrophage_0#HCC1	0.806045	0.406801	5.49063	8.91385	6.19832	-5.63748	-0.986807
HCC1_AACAAAGGTATGCTTG-1	HCC1	0	Macrophage	Macrophage_0	Macrophage_0#HCC1	2.41013	1.23766	3.38422	8.0109	11.8196	-2.05862	-2.00192
HCC1_AACAAAGGTGCGGATA-1	HCC1	0	T cell	T cell_0	T cell_0#HCC1	0.991484	-2.7707	-2.86641	-2.64924	-2.64361	3.81949	0.0463451
HCC1_AACAAAGTCAGATTGC-1	HCC1	0	T cell	T cell_0	T cell_0#HCC1	-2.11653	-1.48593	-2.54322	-3.46256	-2.75988	2.90076	0.905441
HCC1_AACAACCCAATATCCG-1	HCC1	0	Macrophage	Macrophage_0	Macrophage_0#HCC1	0.124652	1.57538	3.62127	6.2797	8.07804	-0.92711	-0.902298
HCC1_AACAACCCATGTTTGG-1	HCC1	0	Macrophage	Macrophage_0	Macrophage_0#HCC1	6.01204	2.82221	4.57667	16.1387	6.76996	0.726618	-2.56451
HCC1_AACAACCGTCCCGTGA-1	HCC1	0	Macrophage	Macrophage_0	Macrophage_0#HCC1	-0.587757	3.41596	6.7396	6.63059	7.33104	-11.6516	-1.99488
HCC1_AACAACCGTCGAAGCA-1	HCC1	0	Macrophage	Macrophage_0	Macrophage_0#HCC1	-1.2807	2.72213	2.88632	0.26764	10.0488	-1.48941	1.41006
HCC1_AACAACCGTGTGCCTG-1	HCC1	Scissor+	Macrophage	Macrophage_Scissor+	Macrophage_Scissor+#HCC1	-1.29735	-0.126362	4.79156	15.6823	1.47089	-5.63328	1.65041
HCC1_AACAACCTCCGTGTGG-1	HCC1	Scissor+	Hepatocyte	Hepatocyte_Scissor+	Hepatocyte_Scissor+#HCC1	2.52312	-1.17379	-2.21753	-4.65696	-3.60831	11.0361	-4.17094
HCC1_AACAAGAAGCTGAAAT-1	HCC1	Scissor-	Macrophage	Macrophage_Scissor-	Macrophage_Scissor-#HCC1	10.2907	-1.18262	-0.694732	11.7486	-0.456728	5.15838	-2.08656
HCC1_AACAAGAAGGGAGAAT-1	HCC1	Scissor-	T cell	T cell_Scissor-	T cell_Scissor-#HCC1	-0.418033	-1.59469	-2.39074	-3.73804	-2.08204	8.99809	-2.14361
HCC1_AACAAGACAATTGCCA-1	HCC1	Scissor-	Macrophage	Macrophage_Scissor-	Macrophage_Scissor-#HCC1	1.21609	0.903889	5.4039	15.7594	2.4168	-5.93749	-1.50249
HCC1_AACAAGATCATTGAGC-1	HCC1	Scissor-	T cell	T cell_Scissor-	T cell_Scissor-#HCC1	-1.34606	-1.52519	-2.63146	-3.41239	-3.87532	-4.15867	-0.539749
HCC1_AACAAGATCCGAGATT-1	HCC1	0	NK	NK_0	NK_0#HCC1	-2.34844	-2.95208	-3.36574	-3.09341	-1.5973	5.14501	1.06593
HCC1_AACACACAGCACGGAT-1	HCC1	0	T cell	T cell_0	T cell_0#HCC1	-2.12532	-2.04661	-2.71088	-3.7014	-3.63331	6.75472	-0.563367
HCC1_AACACACAGTCCTGTA-1	HCC1	Scissor-	T cell	T cell_Scissor-	T cell_Scissor-#HCC1	2.03148	-1.80607	-3.68602	-2.84737	-0.446566	2.34807	-0.676159
HCC1_AACACACAGTGATTCC-1	HCC1	Scissor-	Hepatocyte	Hepatocyte_Scissor-	Hepatocyte_Scissor-#HCC1	4.13367	-0.510952	-1.95104	-4.49006	0.15572	11.7672	-4.82221
HCC1_AACACACAGTGGAAAG-1	HCC1	0	Macrophage	Macrophage_0	Macrophage_0#HCC1	1.0195	0.696361	4.69659	8.07761	5.35307	0.0508277	-1.19161
HCC1_AACACACCACTGAGGA-1	HCC1	Scissor-	T cell	T cell_Scissor-	T cell_Scissor-#HCC1	-1.13555	-2.91765	-3.89238	-3.85824	-2.32172	-1.40145	1.05994
HCC1_AACACACCAGGCTCTG-1	HCC1	Scissor+	Macrophage	Macrophage_Scissor+	Macrophage_Scissor+#HCC1	-5.06739	4.15085	5.15546	0.892492	14.0895	-6.99022	-1.23911
HCC1_AACACACCATGGGTTT-1	HCC1	Scissor+	Macrophage	Macrophage_Scissor+	Macrophage_Scissor+#HCC1	1.39112	2.11189	3.51228	17.1249	1.80654	-4.87418	0.0792462
HCC1_AACACACGTCCGGCAT-1	HCC1	Scissor-	Macrophage	Macrophage_Scissor-	Macrophage_Scissor-#HCC1	5.89566	-0.383517	-2.52061	5.94562	0.664666	5.90176	-2.12536
HCC1_AACACACGTCCTCCAT-1	HCC1	Scissor+	Macrophage	Macrophage_Scissor+	Macrophage_Scissor+#HCC1	-1.45929	2.24146	0.377547	7.77429	1.54908	-0.368485	-0.308906
HCC1_AACACACGTCTACAAC-1	HCC1	Scissor-	T cell	T cell_Scissor-	T cell_Scissor-#HCC1	2.2596	-2.27462	-3.86194	-5.40799	-2.61425	7.03519	-1.71774
HCC1_AACACACGTGAGAGGG-1	HCC1	Scissor+	B cell	B cell_Scissor+	B cell_Scissor+#HCC1	-0.994772	-2.17045	-2.04222	-4.47465	-4.61962	10.1574	-1.20495
HCC1_AACACACGTGGATCAG-1	HCC1	Scissor+	Macrophage	Macrophage_Scissor+	Macrophage_Scissor+#HCC1	2.3351	3.15941	2.50963	11.2392	5.17191	-3.76473	-0.851923
HCC1_AACACACTCCTGATAG-1	HCC1	Scissor-	Macrophage	Macrophage_Scissor-	Macrophage_Scissor-#HCC1	3.05196	1.80554	1.35742	12.6947	7.06538	3.66957	-0.59288
HCC1_AACAGGGAGACAACTA-1	HCC1	0	Macrophage	Macrophage_0	Macrophage_0#HCC1	-1.41231	-1.71357	-1.47503	4.88146	3.06154	-6.64502	0.347764
HCC1_AACAGGGAGGGACTGT-1	HCC1	Scissor+	Macrophage	Macrophage_Scissor+	Macrophage_Scissor+#HCC1	-0.158721	1.6682	4.68174	9.93885	8.1554	-8.34784	0.487805
HCC1_AACAGGGAGGGAGTGG-1	HCC1	Scissor+	Macrophage	Macrophage_Scissor+	Macrophage_Scissor+#HCC1	0.683216	3.36906	5.14367	13.0971	3.66405	-3.13897	-2.77826
HCC1_AACAGGGCAAAGACTA-1	HCC1	Scissor-	T cell	T cell_Scissor-	T cell_Scissor-#HCC1	-1.95624	-2.86999	-4.42249	-2.98224	-3.55227	-0.198364	2.14852
HCC1_AACAGGGCACACCTAA-1	HCC1	0	Macrophage	Macrophage_0	Macrophage_0#HCC1	1.78337	1.09656	3.65535	1.16779	8.11679	-4.06027	-1.9215
HCC1_AACAGGGCACCCTGAG-1	HCC1	Scissor-	Macrophage	Macrophage_Scissor-	Macrophage_Scissor-#HCC1	4.0302	-0.06668	0.156729	9.72622	6.9741	1.98633	-1.16618
HCC1_AACAGGGCACCTCGTT-1	HCC1	0	Macrophage	Macrophage_0	Macrophage_0#HCC1	8.94877	1.64396	2.13154	15.6495	5.63557	0.557245	-1.89932
HCC1_AACAGGGCACGGGCTT-1	HCC1	0	T cell	T cell_0	T cell_0#HCC1	-1.72124	-2.83503	-3.11573	-4.46257	-3.15842	5.52886	0.925375
HCC1_AACAGGGGTACGGATG-1	HCC1	0	Macrophage	Macrophage_0	Macrophage_0#HCC1	4.92537	4.92726	5.14995	17.2958	3.55614	-7.91624	-2.55782
HCC1_AACAGGGGTTCCAGGC-1	HCC1	0	Macrophage	Macrophage_0	Macrophage_0#HCC1	2.66985	1.92501	3.37204	10.4217	6.57315	-0.433996	-1.99482
HCC1_AACAGGGTCCTACCGT-1	HCC1	Scissor+	Macrophage	Macrophage_Scissor+	Macrophage_Scissor+#HCC1	0.530542	6.01569	5.53096	16.949	3.73559	-11.4148	-0.616541
HCC1_AACAGGGTCTTGTTAC-1	HCC1	0	Macrophage	Macrophage_0	Macrophage_0#HCC1	3.51498	1.90016	2.43999	9.4366	8.37027	-3.82481	-1.21416
HCC1_AACCAACAGCAGATAT-1	HCC1	Scissor-	NK	NK_Scissor-	NK_Scissor-#HCC1	-3.05305	-0.427791	-4.04801	-3.55881	-2.73676	-2.15108	0.25325
HCC1_AACCAACAGGGTCAAC-1	HCC1	0	Macrophage	Macrophage_0	Macrophage_0#HCC1	-5.86769	-0.0951456	2.06337	-1.29101	9.62703	-3.2978	-3.11211
HCC1_AACCAACCATAGGCGA-1	HCC1	0	Macrophage	Macrophage_0	Macrophage_0#HCC1	1.79194	3.38054	4.75538	8.19232	7.60691	-8.95798	-2.22358
HCC1_AACCAACGTAGAATGT-1	HCC1	Scissor+	Macrophage	Macrophage_Scissor+	Macrophage_Scissor+#HCC1	0.299869	3.9204	5.25047	15.3649	4.91	-9.93856	-0.798018
HCC1_AACCAACGTGAGTAGC-1	HCC1	Scissor-	Macrophage	Macrophage_Scissor-	Macrophage_Scissor-#HCC1	2.1971	0.881963	1.16115	2.63713	4.3115	-3.72448	-3.14948
HCC1_AACCAACGTGATTCAC-1	HCC1	0	Macrophage	Macrophage_0	Macrophage_0#HCC1	2.56821	0.200932	4.25897	8.07221	4.83632	4.3652	-3.0691
HCC1_AACCAACGTTAACAGA-1	HCC1	Scissor+	Macrophage	Macrophage_Scissor+	Macrophage_Scissor+#HCC1	1.97527	3.62121	5.10159	8.16686	8.88625	-7.62939	-2.00596
HCC1_AACCAACGTTCGGCGT-1	HCC1	0	Macrophage	Macrophage_0	Macrophage_0#HCC1	6.69306	2.39572	1.87148	13.122	5.97045	1.38131	-1.61195
HCC1_AACCAACTCCACAGGC-1	HCC1	0	NK	NK_0	NK_0#HCC1	0.649839	-0.442346	-3.08881	-2.13924	-2.46228	8.70041	3.39743
HCC1_AACCACAAGAAACTAC-1	HCC1	0	Macrophage	Macrophage_0	Macrophage_0#HCC1	-1.57214	3.23924	-2.13365	2.72951	3.95274	-1.85224	0.290443
HCC1_AACCACAAGCTAAACA-1	HCC1	Scissor-	Macrophage	Macrophage_Scissor-	Macrophage_Scissor-#HCC1	0.514611	-0.327027	1.65418	-0.00581303	4.23035	-0.892317	-0.0979068
HCC1_AACCACAAGGCTAGCA-1	HCC1	0	T cell	T cell_0	T cell_0#HCC1	0.378377	-0.275836	-3.02602	-0.897739	-2.93998	1.5394	-0.674959
HCC1_AACCACAAGGCTCAAG-1	HCC1	Scissor-	Macrophage	Macrophage_Scissor-	Macrophage_Scissor-#HCC1	-2.6898	1.41867	3.34729	4.86545	5.15864	-8.49526	-1.2195
HCC1_AACCACACAGTAACAA-1	HCC1	Scissor+	T cell	T cell_Scissor+	T cell_Scissor+#HCC1	-2.7578	-1.53303	-3.83137	-3.64921	-2.79418	2.3688	1.61437
HCC1_AACCACACATCTAGAC-1	HCC1	Scissor+	Macrophage	Macrophage_Scissor+	Macrophage_Scissor+#HCC1	0.222518	1.49256	5.74767	10.603	2.61472	-3.19588	-2.98664
HCC1_AACCACAGTATGTCTG-1	HCC1	0	Macrophage	Macrophage_0	Macrophage_0#HCC1	10.1815	0.290402	1.91134	13.1261	2.82808	1.4984	-0.709607
HCC1_AACCACAGTATTTCTC-1	HCC1	Scissor+	Hepatocyte	Hepatocyte_Scissor+	Hepatocyte_Scissor+#HCC1	-5.48606	1.29511	-2.44193	-5.1798	-2.18023	-6.48538	-5.1368
HCC1_AACCACAGTTAAGAAC-1	HCC1	0	Macrophage	Macrophage_0	Macrophage_0#HCC1	-2.0223	2.7212	4.1733	2.37889	10.1729	-10.3744	-1.59658
HCC1_AACCACAGTTCAATCG-1	HCC1	0	Fibroblast	Fibroblast_0	Fibroblast_0#HCC1	0.526527	0.335287	4.2881	10.054	6.7781	-6.56827	-1.56201
HCC1_AACCACATCAGTAGGG-1	HCC1	0	Macrophage	Macrophage_0	Macrophage_0#HCC1	2.13668	3.83533	4.2919	14.4531	5.64549	-6.56268	-0.134963
HCC1_AACCACATCAGTCATG-1	HCC1	Scissor+	Macrophage	Macrophage_Scissor+	Macrophage_Scissor+#HCC1	-1.57893	2.59149	2.2523	7.31377	8.23086	-7.09222	2.55831
HCC1_AACCACATCCCTGGTT-1	HCC1	Scissor+	B cell	B cell_Scissor+	B cell_Scissor+#HCC1	-2.62736	-1.31468	-2.10733	-4.59969	-4.52088	8.66382	-2.47217
HCC1_AACCACATCTAGTGTG-1	HCC1	0	NK	NK_0	NK_0#HCC1	-3.21847	-1.53769	-3.11266	-4.38098	-2.79592	6.21044	-2.0188
HCC1_AACCATGCACCGCTGA-1	HCC1	Scissor-	NK	NK_Scissor-	NK_Scissor-#HCC1	-1.10346	-1.35878	-2.15171	-4.57651	-2.01758	3.20688	-0.861256
HCC1_AACCATGCATGACTAC-1	HCC1	0	Macrophage	Macrophage_0	Macrophage_0#HCC1	5.46223	0.494507	4.53853	14.0985	1.62581	1.94862	-2.71848
HCC1_AACCATGGTGGGCTTC-1	HCC1	Scissor-	Macrophage	Macrophage_Scissor-	Macrophage_Scissor-#HCC1	4.45527	1.01453	1.17086	12.0972	6.9901	2.49301	-2.5579
HCC1_AACCATGTCCACTTTA-1	HCC1	0	Macrophage	Macrophage_0	Macrophage_0#HCC1	0.509635	2.34324	3.93073	4.12169	10.0767	0.797761	-1.96697
HCC1_AACCATGTCGACGCTG-1	HCC1	0	Macrophage	Macrophage_0	Macrophage_0#HCC1	11.7753	-0.445216	1.58649	16.2573	-0.687799	-2.77532	-2.73184
HCC1_AACCATGTCTATCGTT-1	HCC1	0	B cell	B cell_0	B cell_0#HCC1	-3.39512	-1.11163	-2.73576	-4.63702	-3.63554	6.29417	-0.717185
HCC1_AACCATGTCTCGGTCT-1	HCC1	Scissor+	Macrophage	Macrophage_Scissor+	Macrophage_Scissor+#HCC1	-3.4039	1.32778	6.27739	4.96148	11.9076	-10.8032	-2.76195
HCC1_AACCCAAAGAAGCGGG-1	HCC1	Scissor-	T cell	T cell_Scissor-	T cell_Scissor-#HCC1	-0.814369	-2.25617	-2.83597	-3.94155	-2.89052	2.99775	0.517099
HCC1_AACCCAAAGAAGTCTA-1	HCC1	Scissor+	Macrophage	Macrophage_Scissor+	Macrophage_Scissor+#HCC1	4.2868	0.00191044	4.62674	15.7377	3.62058	-3.31452	-1.86789
HCC1_AACCCAAAGCCGATTT-1	HCC1	Scissor+	Macrophage	Macrophage_Scissor+	Macrophage_Scissor+#HCC1	2.96637	2.53252	3.63626	8.35698	3.64749	-3.0995	-1.49126
HCC1_AACCCAAAGGTAAGTT-1	HCC1	Scissor-	T cell	T cell_Scissor-	T cell_Scissor-#HCC1	-0.816756	-2.10928	-2.03234	-3.19616	-2.27939	2.67168	-1.76029
HCC1_AACCCAACAATAAGGT-1	HCC1	0	T cell	T cell_0	T cell_0#HCC1	-0.197673	-0.574082	-1.13096	-2.16996	-1.65387	0.541019	-1.33579
HCC1_AACCCAACAATCAAGA-1	HCC1	0	Macrophage	Macrophage_0	Macrophage_0#HCC1	-0.34123	0.991143	-1.23024	0.975123	6.33472	-10.7327	-1.2508
HCC1_AACCCAAGTTCTCCTG-1	HCC1	0	Macrophage	Macrophage_0	Macrophage_0#HCC1	6.5313	1.95871	3.14406	12.1437	3.20778	2.25018	-2.83261
HCC1_AACCCAATCGCCGATG-1	HCC1	Scissor+	Macrophage	Macrophage_Scissor+	Macrophage_Scissor+#HCC1	-0.192949	2.22192	8.27457	10.796	5.24188	-6.55644	1.4403
HCC1_AACCCAATCGGCCCAA-1	HCC1	0	Macrophage	Macrophage_0	Macrophage_0#HCC1	0.571135	3.53287	6.37523	11.3705	8.21457	-14.2297	-0.233492
HCC1_AACCCAATCTCTGACC-1	HCC1	Scissor-	Macrophage	Macrophage_Scissor-	Macrophage_Scissor-#HCC1	-3.3931	1.12709	1.13028	9.65951	6.43573	-22.7294	2.33644
HCC1_AACCCAATCTTAATCC-1	HCC1	Scissor-	Macrophage	Macrophage_Scissor-	Macrophage_Scissor-#HCC1	4.70317	-3.64378	-3.60322	-2.96593	-3.99521	7.70749	-3.13273
HCC1_AACCTGAAGAATTGTG-1	HCC1	Scissor-	Macrophage	Macrophage_Scissor-	Macrophage_Scissor-#HCC1	7.33413	1.79031	3.57033	15.2339	7.1064	-1.83342	-2.53934
HCC1_AACCTGAAGACACACG-1	HCC1	0	NK	NK_0	NK_0#HCC1	2.10909	-2.90399	-1.69141	-2.94753	-3.78188	4.06821	-0.140151
HCC1_AACCTGAAGCCGCACT-1	HCC1	0	Macrophage	Macrophage_0	Macrophage_0#HCC1	1.56748	1.15718	4.32364	12.1571	6.59748	-7.33128	-1.82591
HCC1_AACCTGAAGTAATTGG-1	HCC1	0	Macrophage	Macrophage_0	Macrophage_0#HCC1	2.93174	3.48352	3.96127	10.7026	9.5788	-9.77624	-0.685982
HCC1_AACCTGACACATATCG-1	HCC1	0	Macrophage	Macrophage_0	Macrophage_0#HCC1	1.50078	-0.498266	3.23088	1.75256	11.8353	-8.64869	-0.258773
HCC1_AACCTGACAGTCAGTT-1	HCC1	0	Macrophage	Macrophage_0	Macrophage_0#HCC1	0.283652	0.957608	4.83556	18.7434	1.5611	-4.80774	-0.815984
HCC1_AACCTGACATCCTAAG-1	HCC1	Scissor+	Macrophage	Macrophage_Scissor+	Macrophage_Scissor+#HCC1	-1.36705	3.45407	4.47123	-0.685866	7.24488	-5.76194	-1.98949
HCC1_AACCTGAGTCTAATCG-1	HCC1	Scissor+	Macrophage	Macrophage_Scissor+	Macrophage_Scissor+#HCC1	-0.188559	3.87167	5.41092	16.1534	4.6331	-9.24267	-1.63164
HCC1_AACCTGAGTGATGTAA-1	HCC1	Scissor-	Macrophage	Macrophage_Scissor-	Macrophage_Scissor-#HCC1	-0.976263	0.868576	3.42974	-1.24408	11.145	-4.7539	-2.26211
HCC1_AACCTGATCCCGTGTT-1	HCC1	0	Macrophage	Macrophage_0	Macrophage_0#HCC1	4.74122	0.259044	2.54016	10.6807	5.44057	1.73662	-2.02846
HCC1_AACCTTTCAACGTATC-1	HCC1	Scissor+	Macrophage	Macrophage_Scissor+	Macrophage_Scissor+#HCC1	4.69004	2.61616	5.25606	18.1444	2.4697	-6.02778	-2.24804
HCC1_AACCTTTCAATGTGGG-1	HCC1	0	Macrophage	Macrophage_0	Macrophage_0#HCC1	1.97779	0.0756069	-0.973075	9.74119	1.94909	-0.200166	-1.92992
HCC1_AACCTTTCAGTAGGAC-1	HCC1	0	Macrophage	Macrophage_0	Macrophage_0#HCC1	1.06462	-1.0033	-1.05669	7.19275	-0.193955	-1.40916	-2.59987
HCC1_AACCTTTGTACGATTC-1	HCC1	Scissor-	NK	NK_Scissor-	NK_Scissor-#HCC1	-3.08586	-0.851052	-3.56224	-3.58162	-2.6919	2.65098	-0.170595
HCC1_AACCTTTGTGTTGATC-1	HCC1	Scissor-	Hepatocyte	Hepatocyte_Scissor-	Hepatocyte_Scissor-#HCC1	4.81466	-0.722829	-1.28081	-3.78279	0.114978	9.43247	-3.59045
HCC1_AACCTTTTCATTATCC-1	HCC1	Scissor+	NK	NK_Scissor+	NK_Scissor+#HCC1	-3.93933	-2.13535	-3.45169	-5.1661	-4.51304	-0.0575676	-0.558953
HCC1_AACCTTTTCCGGTAGC-1	HCC1	0	Macrophage	Macrophage_0	Macrophage_0#HCC1	2.41961	-0.143661	2.74346	5.05306	7.61446	1.27952	-0.483222
HCC1_AACGAAAAGCTACAAA-1	HCC1	Scissor-	T cell	T cell_Scissor-	T cell_Scissor-#HCC1	-0.844338	-3.01778	-2.15637	-2.67828	-3.8558	4.58181	0.028784
HCC1_AACGAAACACACGGAA-1	HCC1	0	Macrophage	Macrophage_0	Macrophage_0#HCC1	-0.85504	-0.95171	5.66275	12.9639	4.07638	-6.75777	-1.47795
HCC1_AACGAAACAGGCACTC-1	HCC1	0	T cell	T cell_0	T cell_0#HCC1	1.82906	-1.0791	-2.98412	-1.10467	-0.468951	3.80852	-1.23725
HCC1_AACGAAACATGCCGAC-1	HCC1	Scissor-	Macrophage	Macrophage_Scissor-	Macrophage_Scissor-#HCC1	0.477207	0.395364	-4.04013	3.48412	1.71261	-0.15914	-1.30464
HCC1_AACGAAACATGGAGAC-1	HCC1	0	NK	NK_0	NK_0#HCC1	-0.590419	-1.26254	-2.21222	-3.60349	-2.64153	4.87022	-1.05374
HCC1_AACGAAAGTACCAGAG-1	HCC1	Scissor-	T cell	T cell_Scissor-	T cell_Scissor-#HCC1	0.589558	-2.2864	-1.79609	-0.640265	-3.61213	-0.319682	2.3108
HCC1_AACGAAATCGCAGAGA-1	HCC1	0	NK	NK_0	NK_0#HCC1	-5.2046	-1.3744	-1.34528	-4.55137	-5.72581	-2.19355	-0.634586
HCC1_AACGAAATCTTGCGCT-1	HCC1	Scissor+	Macrophage	Macrophage_Scissor+	Macrophage_Scissor+#HCC1	-7.06724	1.83635	7.62049	5.39907	5.4405	-6.59496	-0.115326
HCC1_AACGGGAAGGCTCAAG-1	HCC1	Scissor-	T cell	T cell_Scissor-	T cell_Scissor-#HCC1	-3.56904	-3.7141	-1.70929	-3.2932	-3.0263	3.33119	-0.809056
HCC1_AACGGGAAGGGTTTCT-1	HCC1	Scissor+	Macrophage	Macrophage_Scissor+	Macrophage_Scissor+#HCC1	-2.28292	-2.09714	0.649451	4.53089	2.1685	-4.22183	-0.654007
HCC1_AACGGGAAGTGCACCC-1	HCC1	0	T cell	T cell_0	T cell_0#HCC1	1.21308	-0.77437	-3.25846	-1.8882	-3.05815	5.11656	-0.640599
HCC1_AACGGGACAAGCTGTT-1	HCC1	0	Macrophage	Macrophage_0	Macrophage_0#HCC1	-2.43664	1.45346	3.13677	2.2528	7.38443	-4.14065	-1.22163
HCC1_AACGGGACATAACGGG-1	HCC1	0	Macrophage	Macrophage_0	Macrophage_0#HCC1	0.974391	0.157541	-0.198085	2.08727	2.77961	3.78636	-0.9511
HCC1_AACGGGACATGACGGA-1	HCC1	0	NK	NK_0	NK_0#HCC1	-0.563815	-1.43507	-1.06567	-4.58793	-1.53411	7.55957	0.23261
HCC1_AACGGGAGTCTGTGAT-1	HCC1	Scissor-	T cell	T cell_Scissor-	T cell_Scissor-#HCC1	1.54551	-1.31916	-2.18684	-2.93776	-2.05581	2.99698	0.772905
HCC1_AACGGGATCAGGGATG-1	HCC1	Scissor+	Hepatocyte	Hepatocyte_Scissor+	Hepatocyte_Scissor+#HCC1	6.14074	-0.287799	-2.53119	-3.60692	-3.84211	3.12991	-3.98572
HCC1_AACGGGATCTTAGGAC-1	HCC1	Scissor+	Macrophage	Macrophage_Scissor+	Macrophage_Scissor+#HCC1	2.57149	0.544955	3.76545	11.4017	1.7681	-4.47559	-0.0513472
HCC1_AACGTCAAGCAACTTC-1	HCC1	0	Macrophage	Macrophage_0	Macrophage_0#HCC1	2.51559	-0.120992	1.82312	8.6862	1.19221	3.23346	-0.723215
HCC1_AACGTCAGTAACTTCG-1	HCC1	Scissor-	B cell	B cell_Scissor-	B cell_Scissor-#HCC1	2.96262	-1.56164	-1.54805	-4.72586	-2.63438	4.59928	-1.94486
HCC1_AACGTCATCCAAGCTA-1	HCC1	Scissor-	T cell	T cell_Scissor-	T cell_Scissor-#HCC1	-1.00134	-1.64195	-1.07736	-4.43154	-3.77354	3.45536	-2.12768
HCC1_AACGTCATCGTAGAGG-1	HCC1	0	Macrophage	Macrophage_0	Macrophage_0#HCC1	5.2108	0.618435	-1.62595	12.7499	1.86722	3.72422	0.833504
HCC1_AACTTCTCAATTTCCT-1	HCC1	Scissor+	Macrophage	Macrophage_Scissor+	Macrophage_Scissor+#HCC1	0.349527	4.4965	3.78075	9.85749	7.09521	-8.35232	-0.60965
HCC1_AACTTCTGTACGGTTT-1	HCC1	0	NK	NK_0	NK_0#HCC1	-1.42177	-1.58825	-2.32155	-2.67342	-2.8645	3.97101	2.8361
HCC1_AACTTCTGTAGAATAC-1	HCC1	Scissor+	Macrophage	Macrophage_Scissor+	Macrophage_Scissor+#HCC1	0.291292	0.611332	6.6701	4.14304	7.76798	-11.5295	-1.19085
HCC1_AACTTCTTCGTTACCC-1	HCC1	Scissor+	T cell	T cell_Scissor+	T cell_Scissor+#HCC1	-1.51026	-1.19822	-4.48858	-2.48201	-1.02983	5.37415	0.0965943
HCC1_AACTTCTTCTCCGCAT-1	HCC1	0	T cell	T cell_0	T cell_0#HCC1	-4.40393	-1.01993	-2.14094	-3.73942	-4.97997	-3.11819	0.18487
HCC1_AACTTCTTCTTTCCAA-1	HCC1	0	Macrophage	Macrophage_0	Macrophage_0#HCC1	3.64491	1.61336	0.470279	10.625	6.71231	1.24214	-1.82633
HCC1_AAGAACAAGTTGAATG-1	HCC1	Scissor+	Macrophage	Macrophage_Scissor+	Macrophage_Scissor+#HCC1	-1.68082	4.36272	5.20859	13.9395	2.78579	-3.91119	-2.44735
HCC1_AAGAACACACGACAGA-1	HCC1	0	Macrophage	Macrophage_0	Macrophage_0#HCC1	0.720065	2.48319	2.71082	2.98713	6.81864	-1.54994	-3.57786
HCC1_AAGAACACACTCCTTG-1	HCC1	Scissor-	NK	NK_Scissor-	NK_Scissor-#HCC1	-2.80644	-3.40779	-1.79455	-1.56373	-2.82686	-1.9195	-1.15248
HCC1_AAGAACACATCTTCGC-1	HCC1	Scissor-	Macrophage	Macrophage_Scissor-	Macrophage_Scissor-#HCC1	4.34613	-0.634702	-0.46791	7.62068	2.04663	5.54465	-2.3936
HCC1_AAGAACACATGAAGCG-1	HCC1	0	Macrophage	Macrophage_0	Macrophage_0#HCC1	-1.72035	0.793429	3.6028	-1.6378	9.44069	-2.75567	-2.93364
HCC1_AAGAACAGTGTTCCTC-1	HCC1	Scissor+	Macrophage	Macrophage_Scissor+	Macrophage_Scissor+#HCC1	-3.75659	1.38406	1.30898	-1.2301	6.57603	-1.55321	-0.466259
HCC1_AAGAACATCACTTCTA-1	HCC1	Scissor-	Macrophage	Macrophage_Scissor-	Macrophage_Scissor-#HCC1	1.19717	1.91096	2.57245	7.18863	8.50331	-6.51169	-1.27832
HCC1_AAGAACATCATTTGTC-1	HCC1	0	Macrophage	Macrophage_0	Macrophage_0#HCC1	-4.04421	-1.72106	-2.52794	1.48148	-3.59904	-9.13461	-3.42276
HCC1_AAGACAACACTTGGGC-1	HCC1	0	Macrophage	Macrophage_0	Macrophage_0#HCC1	2.28135	2.58352	-1.52197	10.7609	1.54587	1.22277	-1.78706
HCC1_AAGACAACATAGGAGC-1	HCC1	Scissor+	Macrophage	Macrophage_Scissor+	Macrophage_Scissor+#HCC1	4.04814	1.78939	3.35771	11.3076	5.24149	-0.386491	-0.708028
HCC1_AAGACAAGTAGAGACC-1	HCC1	Scissor-	Fibroblast	Fibroblast_Scissor-	Fibroblast_Scissor-#HCC1	2.09615	-0.819041	-1.69663	2.91117	-0.334211	0.0924388	-2.85139
HCC1_AAGACAAGTCCAGAAG-1	HCC1	Scissor-	Fibroblast	Fibroblast_Scissor-	Fibroblast_Scissor-#HCC1	3.85872	-2.03804	-1.54548	-0.301921	-0.0197477	1.69791	-3.68869
HCC1_AAGACTCAGAAGCCAC-1	HCC1	0	T cell	T cell_0	T cell_0#HCC1	-1.87121	-3.73307	-2.1059	-4.66104	-3.77717	1.38126	-0.675442
HCC1_AAGACTCAGCGAAACC-1	HCC1	Scissor-	Macrophage	Macrophage_Scissor-	Macrophage_Scissor-#HCC1	2.54056	0.907491	2.60125	4.35932	7.84881	-6.55963	-1.94311
HCC1_AAGACTCCAGCACCCA-1	HCC1	0	Macrophage	Macrophage_0	Macrophage_0#HCC1	0.650894	1.91852	2.52462	4.28103	3.11802	-0.555266	-1.66712
HCC1_AAGACTCCATCACCAA-1	HCC1	0	Macrophage	Macrophage_0	Macrophage_0#HCC1	2.93483	1.27489	5.36052	10.0246	3.67943	-4.90959	-1.17019
HCC1_AAGACTCGTAGGACCA-1	HCC1	0	T cell	T cell_0	T cell_0#HCC1	-1.68708	-3.01604	-3.51945	-3.09089	-1.71542	3.77147	-1.71567
HCC1_AAGACTCTCATGGAGG-1	HCC1	0	Macrophage	Macrophage_0	Macrophage_0#HCC1	7.93119	0.243559	-1.96983	12.0336	3.92452	-0.387564	-1.89681
HCC1_AAGACTCTCCCATAGA-1	HCC1	Scissor-	Macrophage	Macrophage_Scissor-	Macrophage_Scissor-#HCC1	2.17543	-0.226278	3.5671	13.2166	1.3751	-6.2875	-0.175718
HCC1_AAGACTCTCCCATTTA-1	HCC1	0	NK	NK_0	NK_0#HCC1	-3.64393	-0.0727935	-4.57962	-3.98816	-3.80513	4.4982	-0.964333
HCC1_AAGACTCTCGAATCCA-1	HCC1	0	T cell	T cell_0	T cell_0#HCC1	0.0145686	-2.22548	-2.61653	-2.59885	-3.79717	4.0368	-3.20883
HCC1_AAGATAGAGACGATAT-1	HCC1	Scissor-	Macrophage	Macrophage_Scissor-	Macrophage_Scissor-#HCC1	4.61166	2.57742	2.73198	14.1443	1.97209	0.426566	-0.938844
HCC1_AAGATAGAGCACTCGC-1	HCC1	0	Macrophage	Macrophage_0	Macrophage_0#HCC1	-6.32088	-0.20439	4.63319	-0.70536	7.71281	-11.9233	-1.72469
HCC1_AAGATAGAGCGTCTGC-1	HCC1	Scissor+	Macrophage	Macrophage_Scissor+	Macrophage_Scissor+#HCC1	-3.67733	5.02946	4.90909	6.53674	7.73662	-17.0865	-1.49676
HCC1_AAGATAGCAAGGTCGA-1	HCC1	0	Macrophage	Macrophage_0	Macrophage_0#HCC1	-1.11222	2.66911	4.83668	8.00089	4.9589	-12.457	-0.256922
HCC1_AAGATAGCAGACACCC-1	HCC1	0	Macrophage	Macrophage_0	Macrophage_0#HCC1	2.13162	3.83091	4.92366	17.7916	4.39992	-10.2829	-0.774792
HCC1_AAGATAGTCAAGCCAT-1	HCC1	Scissor-	Macrophage	Macrophage_Scissor-	Macrophage_Scissor-#HCC1	-5.89168	-1.45139	-1.70675	-3.60741	-2.76808	-2.02728	-2.69123
HCC1_AAGATAGTCATCACTT-1	HCC1	Scissor-	Fibroblast	Fibroblast_Scissor-	Fibroblast_Scissor-#HCC1	2.12233	-0.0976477	-0.438154	0.375949	0.713828	-0.117535	-2.08699
HCC1_AAGCATCAGCCGTAAG-1	HCC1	0	T cell	T cell_0	T cell_0#HCC1	0.281502	-1.55613	-1.62046	-0.908118	-0.223012	0.628197	0.545481
HCC1_AAGCATCAGGGAGGAC-1	HCC1	Scissor+	Macrophage	Macrophage_Scissor+	Macrophage_Scissor+#HCC1	1.77199	1.52401	3.80576	10.7692	2.24085	-5.09422	-1.26797
HCC1_AAGCATCCACCAAAGG-1	HCC1	0	Macrophage	Macrophage_0	Macrophage_0#HCC1	6.38549	1.08417	-1.92349	9.98409	3.96158	3.10304	-1.36471
HCC1_AAGCATCGTCGTTCAA-1	HCC1	0	T cell	T cell_0	T cell_0#HCC1	-2.35848	-1.11631	-1.6058	-4.1202	-2.09685	7.82335	-1.62555
HCC1_AAGCATCGTGGTATGG-1	HCC1	Scissor-	Macrophage	Macrophage_Scissor-	Macrophage_Scissor-#HCC1	1.15273	1.56056	-2.03664	4.17001	-2.00925	0.583742	-1.25035
HCC1_AAGCATCGTTACACAC-1	HCC1	Scissor-	Macrophage	Macrophage_Scissor-	Macrophage_Scissor-#HCC1	1.07294	-0.045138	3.80426	8.37743	4.98201	-4.96321	-1.81685
HCC1_AAGCATCTCATGGATC-1	HCC1	Scissor-	Macrophage	Macrophage_Scissor-	Macrophage_Scissor-#HCC1	4.04405	0.629424	3.27056	9.36318	6.8562	-0.425475	-3.2829
HCC1_AAGCATCTCATTCCTA-1	HCC1	0	Macrophage	Macrophage_0	Macrophage_0#HCC1	2.98011	1.62018	1.8885	9.06579	6.19121	2.15086	0.173095
HCC1_AAGCATCTCTTTACAC-1	HCC1	0	Macrophage	Macrophage_0	Macrophage_0#HCC1	0.127841	0.868607	-1.03068	5.97876	6.3263	1.26146	1.32681
HCC1_AAGCCATAGAGAGAAC-1	HCC1	0	Macrophage	Macrophage_0	Macrophage_0#HCC1	-1.25131	0.379744	-2.93356	0.315756	4.96142	-3.31376	-1.68887
HCC1_AAGCCATAGCCTCGTG-1	HCC1	Scissor+	Macrophage	Macrophage_Scissor+	Macrophage_Scissor+#HCC1	8.51795	2.97142	5.235	13.4849	1.87073	-4.52764	-0.983091
HCC1_AAGCCATAGGGACACT-1	HCC1	Scissor+	Macrophage	Macrophage_Scissor+	Macrophage_Scissor+#HCC1	4.55221	3.95568	2.77278	10.1686	6.27611	-3.7234	-0.763451
HCC1_AAGCCATAGTCGAAAT-1	HCC1	0	Macrophage	Macrophage_0	Macrophage_0#HCC1	2.42988	1.71716	4.13267	17.1207	3.66234	-8.12555	-1.17566
HCC1_AAGCCATGTTCAAGGG-1	HCC1	Scissor-	T cell	T cell_Scissor-	T cell_Scissor-#HCC1	1.19861	0.0157312	-3.15844	-0.387153	-1.64449	0.720196	0.540402
HCC1_AAGCCATGTTTGGAGG-1	HCC1	0	Macrophage	Macrophage_0	Macrophage_0#HCC1	3.96784	3.45933	4.33402	13.478	6.93079	-6.86201	-2.79762
HCC1_AAGCGAGAGACGTCGA-1	HCC1	Scissor-	Macrophage	Macrophage_Scissor-	Macrophage_Scissor-#HCC1	1.63273	-1.12313	2.89541	7.91004	10.2765	0.0406699	-1.85521
HCC1_AAGCGAGAGCATCAGG-1	HCC1	Scissor-	Macrophage	Macrophage_Scissor-	Macrophage_Scissor-#HCC1	0.0881386	0.227964	-1.07483	7.49831	0.0156372	6.49178	-0.0813738
HCC1_AAGCGAGAGTTACGAA-1	HCC1	0	T cell	T cell_0	T cell_0#HCC1	-0.984982	-1.94378	-2.26467	-4.26398	-4.3388	8.22076	1.06941
HCC1_AAGCGAGCATGACAGG-1	HCC1	Scissor-	NK	NK_Scissor-	NK_Scissor-#HCC1	0.961461	-2.35149	-2.31666	-2.52127	-2.12794	5.82967	0.98961
HCC1_AAGCGAGCATGATGCT-1	HCC1	0	Macrophage	Macrophage_0	Macrophage_0#HCC1	3.98116	1.75297	1.78726	10.8081	2.81511	1.72954	-2.51129
HCC1_AAGCGAGGTACGAAAT-1	HCC1	Scissor-	T cell	T cell_Scissor-	T cell_Scissor-#HCC1	0.246637	-1.5679	-4.71579	-0.885966	-1.74963	2.91716	1.78071
HCC1_AAGCGAGGTCTAACTG-1	HCC1	Scissor+	Hepatocyte	Hepatocyte_Scissor+	Hepatocyte_Scissor+#HCC1	-0.44882	0.997267	-1.43124	-5.80653	-3.55524	-14.3145	-3.51199
HCC1_AAGCGAGTCACCTCAC-1	HCC1	0	T cell	T cell_0	T cell_0#HCC1	-0.0184064	-1.25404	-2.74283	-3.45072	-1.7202	5.37674	-2.38793
HCC1_AAGCGAGTCCACCTCA-1	HCC1	0	Macrophage	Macrophage_0	Macrophage_0#HCC1	7.13825	2.2863	5.53797	14.3354	1.76565	1.97649	-2.32655
HCC1_AAGCGAGTCTACACAG-1	HCC1	Scissor+	Macrophage	Macrophage_Scissor+	Macrophage_Scissor+#HCC1	2.05823	-2.42175	-1.79005	-2.0992	10.6138	1.69091	-3.28189
HCC1_AAGCGAGTCTGGGAGA-1	HCC1	0	Macrophage	Macrophage_0	Macrophage_0#HCC1	2.18429	1.57729	3.56952	8.11782	2.7511	-11.1982	-2.26639
HCC1_AAGCGTTAGTGTTCCA-1	HCC1	Scissor-	Macrophage	Macrophage_Scissor-	Macrophage_Scissor-#HCC1	1.84916	1.28609	4.44597	9.0413	7.08659	-2.38987	0.565171
HCC1_AAGCGTTCAAGGTCTT-1	HCC1	0	NK	NK_0	NK_0#HCC1	1.64508	0.0603615	-2.88239	-2.33103	-0.60857	7.16739	-0.22094
HCC1_AAGCGTTCATGCCGAC-1	HCC1	Scissor-	T cell	T cell_Scissor-	T cell_Scissor-#HCC1	0.862989	-1.62007	-2.06257	-3.05421	-2.56282	2.55463	0.352756
HCC1_AAGCGTTGTTACGGAG-1	HCC1	0	T cell	T cell_0	T cell_0#HCC1	8.08135	-1.31859	-1.3146	-0.0795886	-0.559093	3.94797	-1.6639
HCC1_AAGCGTTTCCATTGCC-1	HCC1	0	Macrophage	Macrophage_0	Macrophage_0#HCC1	5.9498	3.94613	3.85143	13.6134	5.27363	-5.38421	-1.69468
HCC1_AAGCGTTTCGGATAAA-1	HCC1	Scissor-	Macrophage	Macrophage_Scissor-	Macrophage_Scissor-#HCC1	-0.142793	-1.0527	3.35429	2.22938	9.02196	-3.76389	-3.77221
HCC1_AAGCGTTTCGGTTAGT-1	HCC1	0	Macrophage	Macrophage_0	Macrophage_0#HCC1	4.00544	0.34765	2.22361	14.3963	0.712893	-4.52193	-0.207302
HCC1_AAGGAATCATGAAGGC-1	HCC1	Scissor+	Macrophage	Macrophage_Scissor+	Macrophage_Scissor+#HCC1	-3.07052	1.93427	2.42422	3.64762	12.2105	-6.48396	-1.97895
HCC1_AAGGAATGTACAATAG-1	HCC1	0	Macrophage	Macrophage_0	Macrophage_0#HCC1	-0.234007	0.729295	-0.222797	3.96905	0.55249	-1.70388	-1.88537
HCC1_AAGGAATGTCTAACGT-1	HCC1	0	Macrophage	Macrophage_0	Macrophage_0#HCC1	-0.218668	2.85636	4.92405	8.07635	11.2158	-7.51559	-2.00277
HCC1_AAGGAATGTGACACAG-1	HCC1	Scissor+	T cell	T cell_Scissor+	T cell_Scissor+#HCC1	-0.833991	-1.34981	-0.930885	-0.994014	-2.26881	2.56547	-0.860957
HCC1_AAGGAATGTTATGGTC-1	HCC1	0	Macrophage	Macrophage_0	Macrophage_0#HCC1	2.63321	1.05213	3.49898	11.0391	2.51244	-1.07015	-2.1878
HCC1_AAGGAATTCATCCTAT-1	HCC1	Scissor+	Macrophage	Macrophage_Scissor+	Macrophage_Scissor+#HCC1	1.91665	0.558118	6.32989	22.4665	2.41241	-8.51595	-2.34267
HCC1_AAGGAATTCCGGTAAT-1	HCC1	0	Macrophage	Macrophage_0	Macrophage_0#HCC1	1.3438	1.61251	4.5099	15.6911	1.38921	-3.23622	1.00886
HCC1_AAGGAATTCGTAGTCA-1	HCC1	Scissor+	Macrophage	Macrophage_Scissor+	Macrophage_Scissor+#HCC1	8.0139	1.25695	0.258182	8.13125	4.33427	1.41366	-2.23632
HCC1_AAGGTAAAGACATCCT-1	HCC1	0	NK	NK_0	NK_0#HCC1	-1.728	0.300704	-1.22817	-3.92198	-2.2122	5.11776	1.13473
HCC1_AAGGTAAAGGTGTGAC-1	HCC1	Scissor+	Macrophage	Macrophage_Scissor+	Macrophage_Scissor+#HCC1	-8.14242	-1.45022	1.95513	-2.55691	-0.552647	-23.305	-2.47731
HCC1_AAGGTAACAGAAATTG-1	HCC1	Scissor+	T cell	T cell_Scissor+	T cell_Scissor+#HCC1	4.52332	-1.91042	-3.61504	-2.26003	-2.12147	3.85903	-0.00662544
HCC1_AAGGTAACAGAGCTAG-1	HCC1	Scissor+	Macrophage	Macrophage_Scissor+	Macrophage_Scissor+#HCC1	1.62538	1.32296	3.37065	8.38036	4.97527	-7.89114	-0.565234
HCC1_AAGGTAACAGGCATTT-1	HCC1	Scissor+	Hepatocyte	Hepatocyte_Scissor+	Hepatocyte_Scissor+#HCC1	2.25518	0.286853	-2.58112	-4.8728	0.202065	6.28147	-4.16669
HCC1_AAGGTAAGTAATGATG-1	HCC1	0	T cell	T cell_0	T cell_0#HCC1	1.28738	-1.29116	-2.23657	-1.04147	-1.93009	-0.343542	-0.594593
HCC1_AAGGTAAGTATCCTTT-1	HCC1	Scissor-	Fibroblast	Fibroblast_Scissor-	Fibroblast_Scissor-#HCC1	4.51982	-0.0525233	-0.993743	2.83994	1.66052	1.96008	-1.34522
HCC1_AAGGTAAGTCGAATTC-1	HCC1	Scissor-	Macrophage	Macrophage_Scissor-	Macrophage_Scissor-#HCC1	0.507819	-1.06839	-0.151785	2.84511	1.38405	5.65709	-1.49781
HCC1_AAGGTAATCAACCTTT-1	HCC1	0	Macrophage	Macrophage_0	Macrophage_0#HCC1	-0.526048	2.90495	4.3906	12.5692	6.75418	-2.14264	-2.84455
HCC1_AAGGTAATCACATCAG-1	HCC1	0	Macrophage	Macrophage_0	Macrophage_0#HCC1	-0.607594	-0.00306763	3.62317	16.1122	1.22554	-5.66591	-2.3684
HCC1_AAGGTAATCTCGTCAC-1	HCC1	0	Macrophage	Macrophage_0	Macrophage_0#HCC1	-1.16758	0.873576	0.870269	-2.31083	4.2305	0.762573	-1.76109
HCC1_AAGGTAATCTGGGAGA-1	HCC1	0	Macrophage	Macrophage_0	Macrophage_0#HCC1	-5.90364	0.937277	5.65858	6.78026	7.63274	-5.53225	-2.53137
HCC1_AAGGTAATCTTCGCTG-1	HCC1	0	Macrophage	Macrophage_0	Macrophage_0#HCC1	4.74938	-0.227299	-0.345126	7.44672	0.703435	6.89466	-0.898087
HCC1_AAGTACCAGACCGTTT-1	HCC1	0	Macrophage	Macrophage_0	Macrophage_0#HCC1	9.98265	-1.58368	-3.22981	3.49436	-0.952473	6.11491	-2.39795
HCC1_AAGTACCCAGATCCAT-1	HCC1	Scissor-	NK	NK_Scissor-	NK_Scissor-#HCC1	-0.647777	-2.38689	-2.52988	-3.63646	-3.5677	2.31673	0.497732
HCC1_AAGTACCCAGATGCGA-1	HCC1	Scissor-	Macrophage	Macrophage_Scissor-	Macrophage_Scissor-#HCC1	7.0209	-1.80581	-1.56857	8.08333	1.29291	-2.91501	-1.47256
HCC1_AAGTACCCAGCCCACA-1	HCC1	Scissor+	T cell	T cell_Scissor+	T cell_Scissor+#HCC1	-0.0351292	-1.51769	-4.46757	-1.6371	-2.39287	4.59142	1.65581
HCC1_AAGTACCGTAACCCTA-1	HCC1	0	T cell	T cell_0	T cell_0#HCC1	-4.81917	-2.18847	-2.10524	-2.75586	-4.13599	0.061466	-2.52456
HCC1_AAGTACCTCAACCCGG-1	HCC1	0	Macrophage	Macrophage_0	Macrophage_0#HCC1	2.45469	0.940762	-1.91301	11.6807	2.66832	-3.39861	-2.24805
HCC1_AAGTACCTCTGAGATC-1	HCC1	Scissor-	Macrophage	Macrophage_Scissor-	Macrophage_Scissor-#HCC1	-0.22603	-1.05578	-2.34258	-2.22282	-1.85323	-2.66908	-1.44621
HCC1_AAGTCGTAGCATGCAG-1	HCC1	Scissor-	Macrophage	Macrophage_Scissor-	Macrophage_Scissor-#HCC1	9.75804	0.678203	-1.98323	4.81271	2.24321	5.05355	-1.53723
HCC1_AAGTCGTAGTTTGGCT-1	HCC1	Scissor-	NK	NK_Scissor-	NK_Scissor-#HCC1	-4.4729	-1.46154	-4.11522	-4.44321	-3.57356	0.0496352	-0.863832
HCC1_AAGTCGTCAAGCACCC-1	HCC1	Scissor-	T cell	T cell_Scissor-	T cell_Scissor-#HCC1	-1.22335	-2.0664	-3.26318	-4.59676	-0.897402	2.88244	-2.35179
HCC1_AAGTCGTCATTGCAAC-1	HCC1	Scissor-	T cell	T cell_Scissor-	T cell_Scissor-#HCC1	-4.14412	-1.69378	-2.41782	-3.00054	-4.73041	1.72848	-1.17774
HCC1_AAGTCGTTCCGTAGGC-1	HCC1	0	Macrophage	Macrophage_0	Macrophage_0#HCC1	1.84966	-0.897137	2.09287	9.57101	4.62911	-4.35894	-1.99615
HCC1_AAGTCGTTCTCGTGGG-1	HCC1	0	T cell	T cell_0	T cell_0#HCC1	-1.0693	-1.72105	-5.05175	-3.56055	-2.47154	4.75624	0.169597
HCC1_AAGTGAAAGCGACCCT-1	HCC1	0	T cell	T cell_0	T cell_0#HCC1	3.78394	-3.34407	-2.06001	0.084446	-0.580132	3.15882	-0.798718
HCC1_AAGTGAAAGCTGAGCA-1	HCC1	Scissor+	Macrophage	Macrophage_Scissor+	Macrophage_Scissor+#HCC1	0.885695	4.28136	5.23628	16.7739	6.27544	-9.98772	-3.37099
HCC1_AAGTGAACAGCACAAG-1	HCC1	Scissor-	Macrophage	Macrophage_Scissor-	Macrophage_Scissor-#HCC1	0.340764	0.176105	2.10888	11.8197	0.398116	-4.61424	-1.49287
HCC1_AAGTGAACAGGTTCAT-1	HCC1	Scissor-	T cell	T cell_Scissor-	T cell_Scissor-#HCC1	1.87488	-1.68012	-2.9122	-1.75431	-2.35091	3.64704	1.57144
HCC1_AAGTGAAGTCCCTCAT-1	HCC1	Scissor-	Macrophage	Macrophage_Scissor-	Macrophage_Scissor-#HCC1	-0.849195	1.22686	3.09484	2.26168	8.02158	-9.45307	-0.24908
HCC1_AAGTGAAGTCGCGGTT-1	HCC1	Scissor-	Hepatocyte	Hepatocyte_Scissor-	Hepatocyte_Scissor-#HCC1	-8.52452	-0.315343	-2.97064	-4.98411	-2.67543	-5.58131	-4.05021
HCC1_AAGTGAATCAGCCTCT-1	HCC1	Scissor-	B cell	B cell_Scissor-	B cell_Scissor-#HCC1	1.94919	-0.680614	-2.43423	-2.81151	-3.41381	-0.228652	-0.92882
HCC1_AAGTGAATCATTCCTA-1	HCC1	0	Macrophage	Macrophage_0	Macrophage_0#HCC1	1.88021	3.37667	5.89705	19.9438	1.45305	-13.291	-0.968659
HCC1_AAGTTCGAGAGACAAG-1	HCC1	Scissor-	NK	NK_Scissor-	NK_Scissor-#HCC1	-1.78409	-1.3809	-5.60957	-1.314	-2.54221	3.48007	1.89895
HCC1_AAGTTCGAGCCTGAGA-1	HCC1	0	Macrophage	Macrophage_0	Macrophage_0#HCC1	2.17286	-0.285514	4.48697	8.34507	10.346	0.416018	-1.61978
HCC1_AAGTTCGCAGGTGACA-1	HCC1	0	Macrophage	Macrophage_0	Macrophage_0#HCC1	5.31797	1.19648	3.17988	12.8673	8.1851	0.147599	-0.197413
HCC1_AAGTTCGCATAGAAAC-1	HCC1	Scissor-	Macrophage	Macrophage_Scissor-	Macrophage_Scissor-#HCC1	8.26546	-0.385505	-1.75879	7.87676	4.3144	2.00729	0.873145
HCC1_AAGTTCGGTCTAATCG-1	HCC1	0	NK	NK_0	NK_0#HCC1	-2.01364	-0.311303	-2.11063	-4.79144	-2.13264	3.50004	1.53007
HCC1_AAGTTCGGTTAGTTCG-1	HCC1	Scissor+	Macrophage	Macrophage_Scissor+	Macrophage_Scissor+#HCC1	1.10546	4.46434	7.41388	14.9803	1.39096	-11.5055	0.495029
HCC1_AAGTTCGTCAAACGTC-1	HCC1	0	T cell	T cell_0	T cell_0#HCC1	-0.628908	-1.09974	-2.26576	-3.53178	-2.96692	5.86475	-1.08201
HCC1_AAGTTCGTCGAAGCAG-1	HCC1	Scissor-	T cell	T cell_Scissor-	T cell_Scissor-#HCC1	1.73676	-1.59626	-1.60355	-1.4454	-2.66189	-0.901305	-0.861639
HCC1_AAGTTCGTCTACCAGA-1	HCC1	Scissor-	Macrophage	Macrophage_Scissor-	Macrophage_Scissor-#HCC1	-3.58003	-2.63672	-0.751835	-3.12838	5.97335	-4.93828	-2.41465
HCC1_AAGTTCGTCTACGGGC-1	HCC1	0	Macrophage	Macrophage_0	Macrophage_0#HCC1	9.18967	0.0138765	-2.37929	9.2218	2.49792	5.36845	-1.0572
HCC1_AAGTTCGTCTAGTACG-1	HCC1	Scissor-	Macrophage	Macrophage_Scissor-	Macrophage_Scissor-#HCC1	2.46491	1.19886	0.278397	7.43276	4.44507	0.792631	-2.27832
HCC1_AATAGAGAGAAACCCG-1	HCC1	0	T cell	T cell_0	T cell_0#HCC1	-0.586532	-0.776913	-0.11533	-3.37036	-2.4925	2.5471	-2.43592
HCC1_AATAGAGAGAGATCGC-1	HCC1	Scissor+	B cell	B cell_Scissor+	B cell_Scissor+#HCC1	-4.3103	-1.64079	-1.89806	-4.98526	-3.64181	4.40697	-0.308615
HCC1_AATAGAGAGGTAGACC-1	HCC1	Scissor-	Macrophage	Macrophage_Scissor-	Macrophage_Scissor-#HCC1	3.89548	1.38829	3.03308	9.75301	7.22109	-6.18172	-1.34218
HCC1_AATAGAGCAGGAAGTC-1	HCC1	Scissor-	T cell	T cell_Scissor-	T cell_Scissor-#HCC1	0.800422	-3.77186	-2.18405	-2.10661	-2.76271	2.62451	-1.08499
HCC1_AATAGAGCATGCGTGC-1	HCC1	Scissor-	Macrophage	Macrophage_Scissor-	Macrophage_Scissor-#HCC1	0.0206593	1.66495	0.756325	7.09867	2.67371	-0.182172	-1.36073
HCC1_AATAGAGGTCAGTCCG-1	HCC1	Scissor-	Macrophage	Macrophage_Scissor-	Macrophage_Scissor-#HCC1	5.68231	-0.840462	-0.730909	9.89769	1.8239	3.9615	0.0589841
HCC1_AATAGAGGTTACCGTA-1	HCC1	0	Macrophage	Macrophage_0	Macrophage_0#HCC1	2.06044	-1.23477	3.31999	7.36324	1.82089	4.75014	-0.753985
HCC1_AATCACGAGCTCTTCC-1	HCC1	Scissor-	Macrophage	Macrophage_Scissor-	Macrophage_Scissor-#HCC1	-2.937	-1.83066	1.00446	-1.31629	5.09898	-1.68016	-1.76315
HCC1_AATCACGAGTCCCAGC-1	HCC1	0	Macrophage	Macrophage_0	Macrophage_0#HCC1	-4.45847	3.51489	4.01253	0.849712	9.38599	-14.2777	-1.8518
HCC1_AATCACGCATAAGATG-1	HCC1	Scissor-	Hepatocyte	Hepatocyte_Scissor-	Hepatocyte_Scissor-#HCC1	6.74682	-0.55664	-2.52593	-1.40326	-0.788841	7.02967	-3.08369
HCC1_AATCACGGTACGGATG-1	HCC1	Scissor-	Macrophage	Macrophage_Scissor-	Macrophage_Scissor-#HCC1	-0.610178	-1.66216	-1.51733	0.271614	3.18965	-0.297502	-2.64197
HCC1_AATCACGGTTGCCTAA-1	HCC1	0	Macrophage	Macrophage_0	Macrophage_0#HCC1	-3.32041	-1.08818	-3.65897	-1.06888	-4.89132	2.84709	-3.47753
HCC1_AATCACGTCATGCATG-1	HCC1	0	Macrophage	Macrophage_0	Macrophage_0#HCC1	2.43274	2.09293	2.50604	14.2827	1.14599	-3.80149	-1.4309
HCC1_AATCACGTCTGAATCG-1	HCC1	Scissor-	T cell	T cell_Scissor-	T cell_Scissor-#HCC1	3.97565	-1.03567	-0.752553	-1.53388	-2.58624	2.25542	-2.03038
HCC1_AATCACGTCTGCGATA-1	HCC1	Scissor-	Macrophage	Macrophage_Scissor-	Macrophage_Scissor-#HCC1	4.00177	1.14994	3.38256	13.4468	1.95586	0.18238	-0.408811
HCC1_AATCACGTCTGGGTCG-1	HCC1	0	T cell	T cell_0	T cell_0#HCC1	-1.42977	-2.0728	-2.57725	-2.33814	-3.82834	1.54448	0.282993
HCC1_AATCGACAGACTTCCA-1	HCC1	Scissor-	Macrophage	Macrophage_Scissor-	Macrophage_Scissor-#HCC1	6.01198	0.137753	1.3203	9.94832	4.14215	-2.20046	-1.08491
HCC1_AATCGACAGGAACTCG-1	HCC1	0	Macrophage	Macrophage_0	Macrophage_0#HCC1	-0.555789	0.637696	4.50235	3.46187	8.19269	-6.98307	-1.65625
HCC1_AATCGACAGGATTCAA-1	HCC1	0	Macrophage	Macrophage_0	Macrophage_0#HCC1	0.946082	0.650815	3.79281	7.75438	4.26778	-10.9633	-0.506801
HCC1_AATCGACAGTATCCTG-1	HCC1	0	Macrophage	Macrophage_0	Macrophage_0#HCC1	-0.839868	0.83076	4.91962	9.73444	1.8175	-5.15829	-1.76294
HCC1_AATCGACAGTTGCCTA-1	HCC1	Scissor+	Macrophage	Macrophage_Scissor+	Macrophage_Scissor+#HCC1	0.195558	3.63914	4.41243	13.8649	5.85829	-6.83543	-2.55893
HCC1_AATCGACCACGTCATA-1	HCC1	0	Macrophage	Macrophage_0	Macrophage_0#HCC1	3.41714	0.900204	4.05354	14.6585	1.45724	-2.9308	0.997148
HCC1_AATCGACCATAGGCGA-1	HCC1	Scissor-	Hepatocyte	Hepatocyte_Scissor-	Hepatocyte_Scissor-#HCC1	11.9786	0.524451	-0.717471	-0.685175	0.767267	4.57268	-4.21447
HCC1_AATCGACTCCTTGAAG-1	HCC1	Scissor+	Macrophage	Macrophage_Scissor+	Macrophage_Scissor+#HCC1	8.64447	2.62601	3.43395	19.2463	1.18525	-6.02305	-1.80163
HCC1_AATCGTGAGCCGCTTG-1	HCC1	0	Macrophage	Macrophage_0	Macrophage_0#HCC1	-0.629897	4.76113	4.92974	2.78629	14.2271	-14.0839	-2.79314
HCC1_AATCGTGAGGGAACAA-1	HCC1	Scissor-	Macrophage	Macrophage_Scissor-	Macrophage_Scissor-#HCC1	5.80876	0.643646	3.05872	12.9157	5.04943	0.873745	-0.0644519
HCC1_AATCGTGCACTAACCA-1	HCC1	0	T cell	T cell_0	T cell_0#HCC1	0.00302614	-0.083845	-3.8679	-2.60351	-3.91421	10.0402	-2.34475
HCC1_AATCGTGCAGACCTGC-1	HCC1	0	Macrophage	Macrophage_0	Macrophage_0#HCC1	4.62301	2.72549	4.99688	16.2712	5.01929	-9.44591	-1.55454
HCC1_AATCGTGCAGGATTCT-1	HCC1	Scissor-	Macrophage	Macrophage_Scissor-	Macrophage_Scissor-#HCC1	4.15521	0.0850179	0.128909	1.59564	7.8781	-2.3918	-1.24651
HCC1_AATCGTGCAGGTTCCG-1	HCC1	0	Macrophage	Macrophage_0	Macrophage_0#HCC1	5.09218	2.6847	4.60732	9.91408	4.18986	-0.0558144	-0.736813
HCC1_AATCGTGCATGTGTCA-1	HCC1	0	Macrophage	Macrophage_0	Macrophage_0#HCC1	2.64708	1.13072	-1.91688	7.85013	1.44505	0.58672	-1.5255
HCC1_AATCGTGGTTCAGCGC-1	HCC1	Scissor-	T cell	T cell_Scissor-	T cell_Scissor-#HCC1	0.607762	0.481934	-2.50561	-3.43833	-3.79763	5.28355	-2.32596
HCC1_AATCGTGGTTGTGGAG-1	HCC1	0	Macrophage	Macrophage_0	Macrophage_0#HCC1	2.14271	1.66848	1.99483	6.20426	5.76835	0.988241	-2.26042
HCC1_AATCGTGGTTGTTGTG-1	HCC1	0	Macrophage	Macrophage_0	Macrophage_0#HCC1	-2.54988	4.61863	5.72913	8.4857	5.5365	-10.3859	-3.3668
HCC1_AATGAAGAGAGTGTTA-1	HCC1	Scissor-	Macrophage	Macrophage_Scissor-	Macrophage_Scissor-#HCC1	-1.32208	2.11	0.347557	4.06956	9.7038	-13.8592	-1.77667
HCC1_AATGAAGAGATTAGTG-1	HCC1	Scissor+	B cell	B cell_Scissor+	B cell_Scissor+#HCC1	-3.16537	-1.20417	-2.59253	-6.08807	-4.22868	8.7267	1.12848
HCC1_AATGAAGAGGAGGGTG-1	HCC1	Scissor-	Macrophage	Macrophage_Scissor-	Macrophage_Scissor-#HCC1	3.30906	1.33718	1.86904	8.74816	6.46137	1.89997	-0.279196
HCC1_AATGAAGCAACTTCTT-1	HCC1	Scissor-	Hepatocyte	Hepatocyte_Scissor-	Hepatocyte_Scissor-#HCC1	-6.36536	0.211828	-1.61759	-0.799449	-1.20618	1.7658	-4.72038
HCC1_AATGAAGCACACACTA-1	HCC1	Scissor+	T cell	T cell_Scissor+	T cell_Scissor+#HCC1	1.80948	-3.14458	-3.31483	-2.35207	-0.265405	8.71223	-1.86086
HCC1_AATGAAGCAGGCATTT-1	HCC1	0	Macrophage	Macrophage_0	Macrophage_0#HCC1	12.7022	-0.146362	1.02731	13.3149	3.51664	1.03775	-2.74103
HCC1_AATGAAGCATTGTAGC-1	HCC1	0	Macrophage	Macrophage_0	Macrophage_0#HCC1	1.59317	-0.388357	-3.25048	5.16997	-0.31025	0.960285	0.16888
HCC1_AATGAAGGTCGAGCTC-1	HCC1	0	NK	NK_0	NK_0#HCC1	-5.81059	-0.972086	-0.743967	-3.35627	-2.26049	-18.6778	-3.63838
HCC1_AATGAAGTCAAGCTTG-1	HCC1	Scissor+	Macrophage	Macrophage_Scissor+	Macrophage_Scissor+#HCC1	-0.468609	5.2303	4.99083	16.1906	3.39591	-10.6285	-2.58393
HCC1_AATGACCAGAAGAGCA-1	HCC1	0	Macrophage	Macrophage_0	Macrophage_0#HCC1	2.30767	2.38902	6.141	7.42684	4.63029	-5.60942	-2.39746
HCC1_AATGACCAGTGTGTTC-1	HCC1	Scissor-	Macrophage	Macrophage_Scissor-	Macrophage_Scissor-#HCC1	4.65727	-0.0557087	2.69725	8.46217	6.29071	-8.14038	-2.01309
HCC1_AATGACCCAGCTTTGA-1	HCC1	0	Macrophage	Macrophage_0	Macrophage_0#HCC1	4.0237	3.17922	3.83205	11.2279	2.06337	-3.5655	0.759195
HCC1_AATGACCGTCGATTAC-1	HCC1	Scissor-	T cell	T cell_Scissor-	T cell_Scissor-#HCC1	-0.977361	-2.56231	-1.22002	-1.04018	-3.61165	5.89555	-0.0461457
HCC1_AATGACCGTGTTATCG-1	HCC1	0	Macrophage	Macrophage_0	Macrophage_0#HCC1	-4.01912	0.0109041	1.69959	-2.17989	7.33653	1.69801	-0.996002
HCC1_AATGACCGTTGATGTC-1	HCC1	0	NK	NK_0	NK_0#HCC1	1.78618	-0.591223	-1.8439	-2.92731	-3.18076	8.05157	-0.0107982
HCC1_AATGACCGTTGTTGCA-1	HCC1	0	Macrophage	Macrophage_0	Macrophage_0#HCC1	1.87529	1.82504	-1.09431	5.66423	1.8992	0.39353	-0.082337
HCC1_AATGACCTCCACGGGT-1	HCC1	Scissor-	Macrophage	Macrophage_Scissor-	Macrophage_Scissor-#HCC1	0.87841	-0.758293	-1.80612	9.49504	0.927436	-0.341312	-0.379878
HCC1_AATGACCTCCTTCGAC-1	HCC1	Scissor+	B cell	B cell_Scissor+	B cell_Scissor+#HCC1	-1.53831	-2.37823	-3.1409	-5.46876	-4.21208	7.54116	-2.88139
HCC1_AATGACCTCTTGGTGA-1	HCC1	Scissor-	T cell	T cell_Scissor-	T cell_Scissor-#HCC1	0.987059	-0.592272	-1.80126	-2.72004	-1.08638	4.43138	-1.74782
HCC1_AATGCCAAGGGCGAGA-1	HCC1	0	Macrophage	Macrophage_0	Macrophage_0#HCC1	1.03267	-0.505675	-1.85337	7.90248	3.42779	-2.62459	-1.48893
HCC1_AATGCCACATTGCTGA-1	HCC1	Scissor-	Macrophage	Macrophage_Scissor-	Macrophage_Scissor-#HCC1	6.75866	3.26522	-0.893848	12.9798	6.09343	-0.471613	0.169469
HCC1_AATGCCATCAGCCTCT-1	HCC1	Scissor-	T cell	T cell_Scissor-	T cell_Scissor-#HCC1	0.29062	1.70397	-2.91203	-0.528846	-3.09224	0.597363	-1.19001
HCC1_AATGCCATCGCTACAA-1	HCC1	0	B cell	B cell_0	B cell_0#HCC1	-1.16696	-1.61738	-3.82668	-3.73203	-2.40899	3.59068	0.760291
HCC1_AATGCCATCTGAGAAA-1	HCC1	Scissor+	Macrophage	Macrophage_Scissor+	Macrophage_Scissor+#HCC1	1.67547	0.452076	2.43787	11.5399	4.99567	-5.69412	-0.249261
HCC1_AATGCCATCTTACTGT-1	HCC1	0	Macrophage	Macrophage_0	Macrophage_0#HCC1	3.63124	4.14628	-1.43555	8.7344	5.24848	1.25553	-1.09681
HCC1_AATGGAAAGATGGTCG-1	HCC1	Scissor-	Macrophage	Macrophage_Scissor-	Macrophage_Scissor-#HCC1	4.53631	3.78071	4.13125	12.0272	6.2599	-3.89838	-0.518972
HCC1_AATGGAACAAAGGTTA-1	HCC1	Scissor+	Macrophage	Macrophage_Scissor+	Macrophage_Scissor+#HCC1	-1.87869	2.55195	4.49903	6.58641	15.212	-6.60913	2.09913
HCC1_AATGGAACAGGTCAAG-1	HCC1	0	Macrophage	Macrophage_0	Macrophage_0#HCC1	1.20476	3.71278	5.35306	18.1242	3.38698	-9.91301	-0.0252672
HCC1_AATGGAACAGGTTCCG-1	HCC1	0	T cell	T cell_0	T cell_0#HCC1	0.459804	-2.55986	-2.45161	-1.52626	-2.64481	4.07667	0.84097
HCC1_AATGGAACATGTGTCA-1	HCC1	0	T cell	T cell_0	T cell_0#HCC1	2.56532	-2.95122	-1.97124	-2.4262	-2.57379	6.99109	0.033435
HCC1_AATGGAAGTTATTCCT-1	HCC1	Scissor-	NK	NK_Scissor-	NK_Scissor-#HCC1	-3.26766	-2.01414	-2.12155	-4.20105	-2.75402	-2.69887	-0.971189
HCC1_AATGGAAGTTGTCAGT-1	HCC1	Scissor-	T cell	T cell_Scissor-	T cell_Scissor-#HCC1	-0.115883	-1.1928	-1.63663	-4.09847	-1.3394	4.12101	0.161178
HCC1_AATGGAATCCGTATGA-1	HCC1	0	Macrophage	Macrophage_0	Macrophage_0#HCC1	8.24085	-0.15054	0.53559	12.1214	1.0987	4.61503	-1.97054
HCC1_AATGGAATCTCTGGTC-1	HCC1	Scissor-	Macrophage	Macrophage_Scissor-	Macrophage_Scissor-#HCC1	-7.53736	-3.77684	-1.83665	-7.45423	-2.56436	-6.27295	-4.47173
HCC1_AATGGCTAGCCGGATA-1	HCC1	0	Macrophage	Macrophage_0	Macrophage_0#HCC1	4.19919	2.44984	0.106978	11.5272	4.99079	-0.0984041	-1.29262
HCC1_AATGGCTAGCCTCTCT-1	HCC1	Scissor+	Macrophage	Macrophage_Scissor+	Macrophage_Scissor+#HCC1	1.49855	4.54051	4.4686	8.25497	3.14697	-10.2023	2.59187
HCC1_AATGGCTAGGCAGGGA-1	HCC1	Scissor-	Macrophage	Macrophage_Scissor-	Macrophage_Scissor-#HCC1	3.03633	-0.7549	-4.44961	3.4671	2.7784	-1.55495	-0.417809
HCC1_AATGGCTGTGATCATC-1	HCC1	Scissor-	Macrophage	Macrophage_Scissor-	Macrophage_Scissor-#HCC1	0.468452	1.74011	-2.80999	1.65657	5.4743	1.03797	1.63722
HCC1_AATGGCTGTGCATTTG-1	HCC1	Scissor-	T cell	T cell_Scissor-	T cell_Scissor-#HCC1	-0.658843	-2.11666	-2.97726	-1.75098	-3.12929	2.39929	2.95557
HCC1_AATGGCTGTGTGTGGA-1	HCC1	Scissor+	T cell	T cell_Scissor+	T cell_Scissor+#HCC1	4.20912	-3.27886	-0.434173	-3.01597	-3.07789	5.56186	-1.39823
HCC1_AATGGCTGTTTCCATT-1	HCC1	Scissor-	NK	NK_Scissor-	NK_Scissor-#HCC1	8.29439	-1.08262	-3.51061	-0.381157	-1.85086	2.17257	-0.266953
HCC1_AATGGCTTCCTGGGAC-1	HCC1	0	Macrophage	Macrophage_0	Macrophage_0#HCC1	2.22798	1.00109	3.99343	6.96983	9.69675	-3.99729	-2.81551
HCC1_AATTCCTAGGATATAC-1	HCC1	0	Macrophage	Macrophage_0	Macrophage_0#HCC1	11.2388	0.733198	0.98869	10.6571	0.0205282	2.98971	-3.92182
HCC1_AATTCCTAGGGCGAGA-1	HCC1	0	Macrophage	Macrophage_0	Macrophage_0#HCC1	2.52897	0.881054	3.63364	12.1475	4.20003	-8.37979	1.17493
HCC1_AATTCCTCATTCATCT-1	HCC1	0	T cell	T cell_0	T cell_0#HCC1	-0.466607	0.19508	-1.77905	-1.83773	-4.53051	-3.55018	0.18187
HCC1_AATTCCTTCAAGCTTG-1	HCC1	0	Macrophage	Macrophage_0	Macrophage_0#HCC1	2.93691	1.30922	5.40079	16.3316	4.50419	-6.38522	-2.14643
HCC1_AATTCCTTCAAGGACG-1	HCC1	0	Macrophage	Macrophage_0	Macrophage_0#HCC1	2.09996	1.75014	0.820025	7.74713	4.25149	1.49552	-1.23607
HCC1_AATTCCTTCATAGACC-1	HCC1	0	Macrophage	Macrophage_0	Macrophage_0#HCC1	1.96787	0.344355	3.11821	9.351	6.44073	-4.99179	-3.42894
HCC1_AATTTCCAGGGTACAC-1	HCC1	0	Macrophage	Macrophage_0	Macrophage_0#HCC1	7.75937	2.26925	3.18801	12.5291	6.71525	-2.18085	-0.733644
HCC1_AATTTCCAGTAAACTG-1	HCC1	0	Macrophage	Macrophage_0	Macrophage_0#HCC1	1.60116	1.9067	4.19912	12.2657	6.63695	-4.44307	-1.05528
HCC1_AATTTCCAGTATAGGT-1	HCC1	Scissor-	Macrophage	Macrophage_Scissor-	Macrophage_Scissor-#HCC1	-3.42939	-0.216307	2.56565	8.57156	5.9884	-9.66439	0.857877
HCC1_AATTTCCCAAAGGATT-1	HCC1	Scissor-	Macrophage	Macrophage_Scissor-	Macrophage_Scissor-#HCC1	-2.66411	-1.18141	-1.11441	0.417567	-5.53752	1.32875	-2.97415
HCC1_AATTTCCCAAGTGACG-1	HCC1	0	Macrophage	Macrophage_0	Macrophage_0#HCC1	-0.206016	0.0621444	1.24244	3.11064	6.95036	-1.91451	-2.22082
HCC1_AATTTCCCAGCTTTGA-1	HCC1	0	Macrophage	Macrophage_0	Macrophage_0#HCC1	5.86547	1.55184	0.0847531	2.63148	5.01681	1.72364	0.0335341
HCC1_AATTTCCGTCGATTTG-1	HCC1	Scissor-	Macrophage	Macrophage_Scissor-	Macrophage_Scissor-#HCC1	-7.20063	-1.08725	0.917388	0.759827	6.97087	-13.1338	0.296151
HCC1_AATTTCCGTCTTAGTG-1	HCC1	0	Macrophage	Macrophage_0	Macrophage_0#HCC1	-0.936691	1.87083	5.36235	7.13891	6.14206	-11.8031	-0.00932079
HCC1_ACAAAGAAGACCAGAC-1	HCC1	Scissor-	Macrophage	Macrophage_Scissor-	Macrophage_Scissor-#HCC1	4.76921	-0.69723	-1.80581	9.6938	-0.800278	6.65134	-1.26089
HCC1_ACAAAGAAGCGGACAT-1	HCC1	Scissor-	Hepatocyte	Hepatocyte_Scissor-	Hepatocyte_Scissor-#HCC1	0.838335	-1.46683	-1.60252	-2.14357	-1.38399	6.01554	-4.9149
HCC1_ACAAAGACACGCGGTT-1	HCC1	Scissor-	Macrophage	Macrophage_Scissor-	Macrophage_Scissor-#HCC1	2.70348	2.5667	0.714755	7.1748	4.56682	2.78507	-1.20458
HCC1_ACAAAGACAGCATACT-1	HCC1	0	Macrophage	Macrophage_0	Macrophage_0#HCC1	2.85839	2.41916	3.78996	8.37944	8.99264	-7.81025	-3.60518
HCC1_ACAAAGAGTGCCAAGA-1	HCC1	Scissor+	Macrophage	Macrophage_Scissor+	Macrophage_Scissor+#HCC1	-0.547413	3.5354	3.89754	8.27429	4.29552	-5.39354	-0.939162
HCC1_ACAACCAAGACTAAGT-1	HCC1	0	Macrophage	Macrophage_0	Macrophage_0#HCC1	1.529	1.89642	4.02297	17.6659	1.16631	-3.88151	-1.66262
HCC1_ACAACCAAGCCACCGT-1	HCC1	0	Macrophage	Macrophage_0	Macrophage_0#HCC1	-3.23792	0.657053	2.62389	0.803416	4.56943	-8.65244	-2.1795
HCC1_ACAACCACAAGAGGCT-1	HCC1	Scissor-	Macrophage	Macrophage_Scissor-	Macrophage_Scissor-#HCC1	2.35923	-0.29556	2.11465	2.321	10.2563	0.20033	-1.68354
HCC1_ACAACCACAAGGTCAG-1	HCC1	Scissor-	Macrophage	Macrophage_Scissor-	Macrophage_Scissor-#HCC1	4.68705	-0.505891	1.14739	6.89867	8.02164	-2.4741	-1.00304
HCC1_ACAACCACAGGTCAAG-1	HCC1	Scissor+	Macrophage	Macrophage_Scissor+	Macrophage_Scissor+#HCC1	0.948557	0.861181	3.69147	11.2853	3.32575	-5.42575	1.02179
HCC1_ACAACCAGTAGTTAGA-1	HCC1	0	Macrophage	Macrophage_0	Macrophage_0#HCC1	5.54158	3.24331	4.17793	12.4822	2.41304	-5.79963	-0.243968
HCC1_ACAAGCTAGCTTACGT-1	HCC1	Scissor-	T cell	T cell_Scissor-	T cell_Scissor-#HCC1	-1.95862	-2.57655	-3.06915	-2.69381	-2.3337	0.428421	-1.2009
HCC1_ACAAGCTCAGCTACTA-1	HCC1	0	Macrophage	Macrophage_0	Macrophage_0#HCC1	1.60912	0.384821	-1.75131	9.15203	0.579205	4.66545	-3.42659
HCC1_ACAAGCTGTACGGATG-1	HCC1	Scissor-	Macrophage	Macrophage_Scissor-	Macrophage_Scissor-#HCC1	9.72355	-1.05066	0.131898	4.9123	1.19979	3.99648	-3.33247
HCC1_ACAAGCTGTAGGTGCA-1	HCC1	Scissor-	T cell	T cell_Scissor-	T cell_Scissor-#HCC1	-0.459539	-1.36514	-3.05317	-2.44331	-3.95475	1.6609	0.643293
HCC1_ACAAGCTTCTTTACAC-1	HCC1	0	Macrophage	Macrophage_0	Macrophage_0#HCC1	2.48444	3.56977	4.4446	11.7892	7.2561	-2.29513	-2.20411
HCC1_ACACAGTAGTGAGGTC-1	HCC1	Scissor-	Macrophage	Macrophage_Scissor-	Macrophage_Scissor-#HCC1	8.23786	1.11149	3.36796	15.1941	3.65746	-0.830858	-3.25767
HCC1_ACACAGTCAATAAGGT-1	HCC1	Scissor-	Macrophage	Macrophage_Scissor-	Macrophage_Scissor-#HCC1	2.52083	3.74333	2.62729	8.58715	9.96316	-5.7214	-1.41586
HCC1_ACACAGTCACAAGTGG-1	HCC1	0	Macrophage	Macrophage_0	Macrophage_0#HCC1	0.500358	4.36776	7.08254	17.5997	1.38592	-10.2437	2.165
HCC1_ACACAGTCACTGAGGA-1	HCC1	0	Hepatocyte	Hepatocyte_0	Hepatocyte_0#HCC1	-3.36964	1.08162	-1.27475	-2.27517	2.66854	2.74284	-3.01213
HCC1_ACACAGTCAGTGGGTA-1	HCC1	Scissor+	Macrophage	Macrophage_Scissor+	Macrophage_Scissor+#HCC1	2.24287	4.08222	4.03192	10.2718	7.66405	-9.10186	-2.98734
HCC1_ACACAGTCATGCTGCG-1	HCC1	0	Macrophage	Macrophage_0	Macrophage_0#HCC1	0.413618	1.00301	4.47883	8.79385	5.60699	-6.09809	-0.114814
HCC1_ACACAGTGTACACTCA-1	HCC1	Scissor-	B cell	B cell_Scissor-	B cell_Scissor-#HCC1	-3.49053	-1.17656	-1.68997	-6.29897	-6.18821	-19.1686	-2.62
HCC1_ACACAGTGTACGTGAG-1	HCC1	Scissor+	Macrophage	Macrophage_Scissor+	Macrophage_Scissor+#HCC1	-0.150648	1.28102	4.96063	4.62744	7.11534	1.37422	-1.21453
HCC1_ACACAGTGTATCCCAA-1	HCC1	0	Fibroblast	Fibroblast_0	Fibroblast_0#HCC1	3.23559	-1.16466	-1.54403	4.3014	-0.24418	4.04026	-2.0178
HCC1_ACACAGTGTTATCTGG-1	HCC1	0	T cell	T cell_0	T cell_0#HCC1	1.46179	-1.42864	-2.06035	-2.00149	-3.44299	-0.825125	-1.37682
HCC1_ACACAGTGTTCGTTCC-1	HCC1	0	T cell	T cell_0	T cell_0#HCC1	0.227055	-3.02313	-3.65619	-3.71967	-3.65746	3.01963	-1.66927
HCC1_ACACAGTTCCGGCAAC-1	HCC1	0	Macrophage	Macrophage_0	Macrophage_0#HCC1	3.64763	0.0211097	2.38421	12.5473	1.73052	-2.07051	0.442211
HCC1_ACACAGTTCGAGCACC-1	HCC1	Scissor+	NK	NK_Scissor+	NK_Scissor+#HCC1	0.16173	-1.41134	2.51196	8.38114	1.28152	-8.60864	-0.823447
HCC1_ACACAGTTCGCCGAAC-1	HCC1	Scissor+	NK	NK_Scissor+	NK_Scissor+#HCC1	-0.250721	-2.62994	-1.86101	-3.81764	-4.23506	13.1676	-1.051
HCC1_ACACAGTTCGCTGCGA-1	HCC1	Scissor-	T cell	T cell_Scissor-	T cell_Scissor-#HCC1	-0.49104	-0.4703	-2.11832	-0.282442	-4.17713	1.18327	-0.68661
HCC1_ACACAGTTCGGCATCG-1	HCC1	Scissor-	Macrophage	Macrophage_Scissor-	Macrophage_Scissor-#HCC1	-1.01076	1.0566	4.03119	9.02475	6.25148	-5.73222	-0.682189
HCC1_ACACAGTTCGTGACTA-1	HCC1	Scissor-	T cell	T cell_Scissor-	T cell_Scissor-#HCC1	3.03524	-1.10491	-2.04501	-1.9651	-2.6923	2.78413	-0.952916
HCC1_ACACCAAAGTGAGTTA-1	HCC1	0	Macrophage	Macrophage_0	Macrophage_0#HCC1	1.23909	1.671	5.00902	16.9965	4.3829	-5.72858	-3.60663
HCC1_ACACCAACAACGTATC-1	HCC1	0	Macrophage	Macrophage_0	Macrophage_0#HCC1	3.64266	4.04019	5.489	14.7478	4.72239	-9.80693	-3.19246
HCC1_ACACCAAGTACCGTGC-1	HCC1	Scissor-	Macrophage	Macrophage_Scissor-	Macrophage_Scissor-#HCC1	2.56549	3.17161	3.44058	7.6227	8.711	-9.60067	0.0273735
HCC1_ACACCAAGTCACGCTG-1	HCC1	Scissor-	Macrophage	Macrophage_Scissor-	Macrophage_Scissor-#HCC1	7.57878	0.807903	3.58937	13.9252	3.00113	-1.69304	-2.83702
HCC1_ACACCAAGTTCTTAGG-1	HCC1	Scissor-	Macrophage	Macrophage_Scissor-	Macrophage_Scissor-#HCC1	1.7791	2.62804	7.06126	9.93569	5.24651	-6.63395	-3.22735
HCC1_ACACCAATCAACCCGG-1	HCC1	0	Macrophage	Macrophage_0	Macrophage_0#HCC1	-1.83771	1.20125	4.89624	10.8735	5.48111	-7.55392	-0.711169
HCC1_ACACGCGCACCTTCGT-1	HCC1	Scissor+	Macrophage	Macrophage_Scissor+	Macrophage_Scissor+#HCC1	3.1514	0.724406	2.9448	11.6235	1.87855	0.0447636	-1.63742
HCC1_ACACGCGCAGTTTCAG-1	HCC1	0	Macrophage	Macrophage_0	Macrophage_0#HCC1	1.07687	5.25898	5.48207	8.63773	8.35804	-6.18603	0.0324574
HCC1_ACACGCGGTCTTACAG-1	HCC1	Scissor-	Macrophage	Macrophage_Scissor-	Macrophage_Scissor-#HCC1	2.6593	0.458988	5.1827	9.80009	3.30484	-0.318573	-1.31029
HCC1_ACACGCGTCAATCCAG-1	HCC1	Scissor-	Fibroblast	Fibroblast_Scissor-	Fibroblast_Scissor-#HCC1	5.16636	-1.41469	-3.3761	2.4386	0.697045	0.0624244	-2.28544
HCC1_ACACGCGTCTTCTGGC-1	HCC1	Scissor+	Macrophage	Macrophage_Scissor+	Macrophage_Scissor+#HCC1	-2.5741	-0.296018	5.86944	14.1292	-1.3929	-9.12806	-2.66826
HCC1_ACACTGACAAGAATGT-1	HCC1	0	Macrophage	Macrophage_0	Macrophage_0#HCC1	-0.69408	3.38039	-0.422013	0.532234	10.2245	-4.36233	-1.85256
HCC1_ACACTGACATCCGGCA-1	HCC1	0	Macrophage	Macrophage_0	Macrophage_0#HCC1	1.59985	3.90979	6.28091	7.71153	12.5975	-8.33714	-2.60779
HCC1_ACACTGAGTGAGTTTC-1	HCC1	Scissor-	Macrophage	Macrophage_Scissor-	Macrophage_Scissor-#HCC1	-2.03112	0.758393	-0.413277	1.49909	6.25884	-3.55705	-2.02944
HCC1_ACACTGATCAAGCTGT-1	HCC1	Scissor+	Macrophage	Macrophage_Scissor+	Macrophage_Scissor+#HCC1	0.254011	2.75984	7.77711	7.74401	4.55634	-7.28669	-1.67661
HCC1_ACACTGATCCCAGGCA-1	HCC1	Scissor-	T cell	T cell_Scissor-	T cell_Scissor-#HCC1	3.23309	-1.19228	-2.14851	-0.92831	-1.98872	2.17485	-0.687191
HCC1_ACACTGATCCTCTTTC-1	HCC1	0	T cell	T cell_0	T cell_0#HCC1	0.368024	-1.61856	-4.84701	-2.68411	-2.75125	2.21183	3.23296
HCC1_ACAGAAAAGCACTAGG-1	HCC1	Scissor-	Macrophage	Macrophage_Scissor-	Macrophage_Scissor-#HCC1	7.82893	1.02697	-0.991833	10.5675	3.59904	3.96845	-1.38683
HCC1_ACAGAAAAGCGCGTTC-1	HCC1	0	Macrophage	Macrophage_0	Macrophage_0#HCC1	1.27181	-0.737771	-0.266869	6.88346	0.784484	2.94232	-1.15374
HCC1_ACAGAAACAGTAGAAT-1	HCC1	Scissor+	Macrophage	Macrophage_Scissor+	Macrophage_Scissor+#HCC1	3.35953	3.52693	5.58153	16.963	7.06331	-8.71928	-1.64726
HCC1_ACAGAAAGTCATCGCG-1	HCC1	Scissor+	Macrophage	Macrophage_Scissor+	Macrophage_Scissor+#HCC1	-0.335843	1.02496	5.01693	19.5739	1.928	-6.07122	-2.10898
HCC1_ACAGAAAGTCGTACTA-1	HCC1	Scissor-	Macrophage	Macrophage_Scissor-	Macrophage_Scissor-#HCC1	4.13911	2.14166	6.11746	16.9291	0.190469	0.0727498	-2.41351
HCC1_ACAGAAATCGCAAGAG-1	HCC1	0	T cell	T cell_0	T cell_0#HCC1	-1.63001	-2.68409	-3.47892	-1.99422	-2.63765	1.02949	-0.109899
HCC1_ACAGCCGAGAATTCAG-1	HCC1	Scissor-	T cell	T cell_Scissor-	T cell_Scissor-#HCC1	1.21192	-1.13707	-0.82431	-1.97334	-0.569517	5.43682	-2.93123
HCC1_ACAGCCGCAACTGCTA-1	HCC1	0	Macrophage	Macrophage_0	Macrophage_0#HCC1	5.03969	1.20328	3.19095	13.3613	1.90754	-4.10297	-0.941416
HCC1_ACAGCCGCACGATAGG-1	HCC1	0	Macrophage	Macrophage_0	Macrophage_0#HCC1	1.30329	2.36063	3.97522	9.04105	5.48441	0.459967	-1.67455
HCC1_ACAGCCGCAGTATACC-1	HCC1	Scissor-	Macrophage	Macrophage_Scissor-	Macrophage_Scissor-#HCC1	-1.43598	-1.78089	-1.10724	-5.57006	3.93628	-4.54295	-2.08217
HCC1_ACAGCCGCATATACCG-1	HCC1	Scissor+	Macrophage	Macrophage_Scissor+	Macrophage_Scissor+#HCC1	-2.31652	2.77286	4.82859	1.36678	10.6516	-9.79184	-0.83473
HCC1_ACAGCCGGTGACAGCA-1	HCC1	Scissor-	NK	NK_Scissor-	NK_Scissor-#HCC1	-4.80924	-1.72102	-1.54617	-6.26175	0.143212	-15.4947	-3.7995
HCC1_ACAGCCGGTGTTATCG-1	HCC1	0	Macrophage	Macrophage_0	Macrophage_0#HCC1	6.42668	-0.574177	-1.35256	5.04309	-0.572617	4.29148	-2.50995
HCC1_ACAGCCGTCATGAGGG-1	HCC1	Scissor+	Macrophage	Macrophage_Scissor+	Macrophage_Scissor+#HCC1	0.928661	4.82206	4.9856	13.5367	4.44916	-9.24126	1.5795
HCC1_ACAGCCGTCCGAACGC-1	HCC1	0	Macrophage	Macrophage_0	Macrophage_0#HCC1	-0.092163	1.06958	8.66508	17.41	4.30505	-7.4436	-1.78454
HCC1_ACAGCCGTCCTAAACG-1	HCC1	Scissor-	T cell	T cell_Scissor-	T cell_Scissor-#HCC1	2.90978	-0.655713	-2.57567	-1.00693	-3.01225	1.14219	-1.5105
HCC1_ACAGCCGTCGCTAGCG-1	HCC1	0	Macrophage	Macrophage_0	Macrophage_0#HCC1	6.94504	-2.17112	-3.4832	4.87834	0.265173	5.22531	-2.04184
HCC1_ACAGCCGTCGGAAACG-1	HCC1	Scissor-	Hepatocyte	Hepatocyte_Scissor-	Hepatocyte_Scissor-#HCC1	-7.30076	1.0265	-1.41705	-4.76301	-1.00966	-14.3838	-3.7758
HCC1_ACAGGGAAGCGGTAAC-1	HCC1	0	Macrophage	Macrophage_0	Macrophage_0#HCC1	1.89011	2.18693	5.90927	16.5346	6.5604	-12.3522	-2.28584
HCC1_ACAGGGAAGGCGTTAG-1	HCC1	Scissor+	Macrophage	Macrophage_Scissor+	Macrophage_Scissor+#HCC1	1.55957	2.30821	3.64448	19.3004	5.09354	-9.46048	1.43657
HCC1_ACAGGGAAGTGGCCTC-1	HCC1	Scissor-	Macrophage	Macrophage_Scissor-	Macrophage_Scissor-#HCC1	4.95654	-0.349889	-2.57934	2.78501	-1.38217	5.9834	-1.82903
HCC1_ACAGGGACATGGACAG-1	HCC1	0	Macrophage	Macrophage_0	Macrophage_0#HCC1	-0.750965	-0.0765463	3.47497	5.74402	5.81934	-3.31667	-0.863696
HCC1_ACAGGGAGTAACATCC-1	HCC1	0	Macrophage	Macrophage_0	Macrophage_0#HCC1	5.75852	1.64427	4.01377	9.60175	10.1429	-0.911409	-2.52158
HCC1_ACAGGGATCACCCTCA-1	HCC1	Scissor-	T cell	T cell_Scissor-	T cell_Scissor-#HCC1	-0.203768	-2.12783	-2.70079	-4.28326	-2.04338	3.62551	0.5722
HCC1_ACAGGGATCCCTCGTA-1	HCC1	0	Macrophage	Macrophage_0	Macrophage_0#HCC1	4.19529	0.37697	3.63369	6.35225	8.31855	-6.21963	-1.6971
HCC1_ACAGGGATCCCTCTTT-1	HCC1	Scissor+	Macrophage	Macrophage_Scissor+	Macrophage_Scissor+#HCC1	-0.502997	5.98022	5.10622	7.96325	9.8135	-9.9917	-0.662906
HCC1_ACAGGGATCCGTAATG-1	HCC1	Scissor-	T cell	T cell_Scissor-	T cell_Scissor-#HCC1	0.952273	0.0632563	-5.62476	-3.28934	-3.29546	8.05793	0.714488
HCC1_ACAGGGATCCGTGTCT-1	HCC1	Scissor+	Macrophage	Macrophage_Scissor+	Macrophage_Scissor+#HCC1	-5.00835	0.55092	-2.45196	-6.46445	2.47443	-4.66136	-3.16465
HCC1_ACATCCCAGGGTTAGC-1	HCC1	0	Macrophage	Macrophage_0	Macrophage_0#HCC1	2.36691	2.35368	2.07365	8.0682	8.6939	-1.64891	-0.311118
HCC1_ACATCCCCACAAGCTT-1	HCC1	Scissor+	Hepatocyte	Hepatocyte_Scissor+	Hepatocyte_Scissor+#HCC1	-6.08439	1.15578	-1.99568	-2.05326	-0.11951	-15.1545	-4.13156
HCC1_ACATCCCCAGCAAGAC-1	HCC1	0	Macrophage	Macrophage_0	Macrophage_0#HCC1	5.03079	2.32258	3.78676	11.9525	4.85777	-0.146636	-0.168983
HCC1_ACATCCCGTATGTGTC-1	HCC1	0	T cell	T cell_0	T cell_0#HCC1	-0.306619	-0.508951	-1.81483	-2.32542	-2.21766	3.9803	1.97392
HCC1_ACATCCCGTCCACAGC-1	HCC1	Scissor+	Macrophage	Macrophage_Scissor+	Macrophage_Scissor+#HCC1	1.5173	-0.278072	4.58154	19.8111	2.31829	-6.80119	-2.48439
HCC1_ACATCCCGTCGCTGCA-1	HCC1	0	Macrophage	Macrophage_0	Macrophage_0#HCC1	1.75271	-2.01102	-4.49445	0.964078	-2.95534	7.23772	1.0436
HCC1_ACATCCCGTCTGTGCG-1	HCC1	Scissor+	NK	NK_Scissor+	NK_Scissor+#HCC1	-3.29334	-1.19571	-1.23937	-3.04591	-1.47671	6.76306	-1.86008
HCC1_ACATCCCTCCGCCTAT-1	HCC1	Scissor+	T cell	T cell_Scissor+	T cell_Scissor+#HCC1	-4.6436	-2.18325	-2.52575	-2.22733	1.15632	-0.701461	-2.56292
HCC1_ACATCCCTCTTTCCAA-1	HCC1	0	Macrophage	Macrophage_0	Macrophage_0#HCC1	-1.05966	-1.00154	2.34048	14.2384	-4.78308	-0.0294926	-2.81824
HCC1_ACATCGAAGATGAACT-1	HCC1	0	Macrophage	Macrophage_0	Macrophage_0#HCC1	-0.259927	0.108844	4.33674	18.0595	2.12707	-6.14533	-1.29046
HCC1_ACATCGACACCTATCC-1	HCC1	Scissor-	T cell	T cell_Scissor-	T cell_Scissor-#HCC1	-0.653687	-0.940269	-1.08919	-1.97686	-0.0501827	1.51721	1.21676
HCC1_ACATCGACACTGCGAC-1	HCC1	0	T cell	T cell_0	T cell_0#HCC1	-4.86973	-3.16361	-1.84615	-4.38844	-2.69736	7.97551	0.0279135
HCC1_ACATCGAGTACTCCGG-1	HCC1	0	Macrophage	Macrophage_0	Macrophage_0#HCC1	4.34101	1.11563	2.16567	14.2986	2.8087	0.333288	-2.68641
HCC1_ACATCGAGTACTGTTG-1	HCC1	Scissor+	Macrophage	Macrophage_Scissor+	Macrophage_Scissor+#HCC1	5.61995	2.18553	3.21944	21.4528	2.23873	-3.03244	-1.56721
HCC1_ACATCGAGTATCATGC-1	HCC1	Scissor-	T cell	T cell_Scissor-	T cell_Scissor-#HCC1	0.902771	-1.90784	-1.04574	-4.40047	-0.293666	3.38134	0.191821
HCC1_ACATCGAGTCGCATCG-1	HCC1	Scissor+	Macrophage	Macrophage_Scissor+	Macrophage_Scissor+#HCC1	-0.300905	-0.711946	5.12588	15.9308	3.14499	-10.0717	-0.594508
HCC1_ACATCGAGTCTGTGTA-1	HCC1	Scissor-	Macrophage	Macrophage_Scissor-	Macrophage_Scissor-#HCC1	1.52818	-1.65695	-5.54869	2.21302	-1.64311	4.55557	-1.84808
HCC1_ACATCGATCCGTGGTG-1	HCC1	Scissor-	T cell	T cell_Scissor-	T cell_Scissor-#HCC1	0.627797	-1.34251	-3.4251	-2.87046	-2.7123	1.58992	1.79446
HCC1_ACATCGATCTCTGGTC-1	HCC1	0	Macrophage	Macrophage_0	Macrophage_0#HCC1	2.20117	1.14518	2.80257	8.88188	12.8572	-5.24175	-2.809
HCC1_ACATGCAAGGGAGGAC-1	HCC1	0	T cell	T cell_0	T cell_0#HCC1	-0.14707	-0.541169	-2.6426	-2.97889	-2.42028	5.04945	-1.34585
HCC1_ACATGCACACTGCACG-1	HCC1	Scissor-	Macrophage	Macrophage_Scissor-	Macrophage_Scissor-#HCC1	2.85627	-0.294354	-0.900099	4.10715	1.63514	3.93036	-1.8548
HCC1_ACATGCAGTGTTTGCA-1	HCC1	Scissor-	T cell	T cell_Scissor-	T cell_Scissor-#HCC1	0.874277	-2.78175	-4.0341	-2.2897	-2.95495	1.4061	-0.656226
HCC1_ACATGCAGTTGGGAAC-1	HCC1	0	Macrophage	Macrophage_0	Macrophage_0#HCC1	2.03002	0.453847	4.80738	14.4185	2.14817	-4.81708	1.36618
HCC1_ACATGCATCCGCAAAT-1	HCC1	0	Macrophage	Macrophage_0	Macrophage_0#HCC1	3.71898	2.01577	4.09334	15.0094	1.78046	-0.967726	-1.01685
HCC1_ACATGCATCTCTCGAC-1	HCC1	Scissor-	T cell	T cell_Scissor-	T cell_Scissor-#HCC1	4.53604	-1.36568	-2.09305	0.260673	-1.07084	2.57142	-0.429581
HCC1_ACATTTCAGGCGCTTC-1	HCC1	0	Macrophage	Macrophage_0	Macrophage_0#HCC1	4.52897	2.01106	4.84129	16.6629	2.14317	-3.33681	-2.56986
HCC1_ACATTTCCATATCGGT-1	HCC1	0	Macrophage	Macrophage_0	Macrophage_0#HCC1	4.17445	1.45925	3.43517	11.7288	5.9131	2.53906	-2.72691
HCC1_ACATTTCCATCGCTGG-1	HCC1	0	NK	NK_0	NK_0#HCC1	-4.50807	-3.11117	-1.41439	-4.68171	-4.36581	5.86015	-0.55663
HCC1_ACATTTCCATCTTTCA-1	HCC1	0	T cell	T cell_0	T cell_0#HCC1	-2.56965	0.227421	-1.9029	-2.90581	-0.845905	-8.83467	-3.97727
HCC1_ACATTTCCATGGTGGA-1	HCC1	Scissor-	B cell	B cell_Scissor-	B cell_Scissor-#HCC1	1.16302	-1.10551	-2.48141	-3.89209	-4.83497	-9.17313	-2.50606
HCC1_ACATTTCTCACGAACT-1	HCC1	0	T cell	T cell_0	T cell_0#HCC1	-2.94405	-1.88655	-2.33515	-3.13114	-4.29291	7.4632	-0.967123
HCC1_ACATTTCTCTTGCAGA-1	HCC1	0	Macrophage	Macrophage_0	Macrophage_0#HCC1	-1.46159	3.55291	-1.17927	4.65802	0.852258	1.44525	-0.18856
HCC1_ACCAAACAGAGGGTGG-1	HCC1	Scissor-	Fibroblast	Fibroblast_Scissor-	Fibroblast_Scissor-#HCC1	2.78184	-1.98426	-1.55035	0.613009	1.01161	1.52067	-1.27392
HCC1_ACCAAACAGCCTGCCA-1	HCC1	Scissor+	Macrophage	Macrophage_Scissor+	Macrophage_Scissor+#HCC1	1.25292	-0.347857	-0.901558	2.08445	-2.15389	-11.3772	-4.7718
HCC1_ACCAAACAGCGTCTGC-1	HCC1	0	T cell	T cell_0	T cell_0#HCC1	0.642187	-0.393155	-3.6513	-2.50681	-2.08462	2.42085	1.11507
HCC1_ACCAAACAGTTCAACC-1	HCC1	Scissor-	T cell	T cell_Scissor-	T cell_Scissor-#HCC1	1.16704	-1.00043	-3.10404	-3.15678	-0.723268	1.05042	0.987682
HCC1_ACCAAACCAACCGTGC-1	HCC1	0	NK	NK_0	NK_0#HCC1	-2.43931	-3.93674	-4.18039	-2.7109	-4.90635	-4.47483	-0.299795
HCC1_ACCAAACCAATCGCAT-1	HCC1	Scissor-	Macrophage	Macrophage_Scissor-	Macrophage_Scissor-#HCC1	-0.52736	-1.77057	4.16056	6.40442	6.23275	-11.8841	-0.583846
HCC1_ACCAAACCATAGGAGC-1	HCC1	0	Macrophage	Macrophage_0	Macrophage_0#HCC1	4.2222	-0.379594	-0.455022	12.6953	2.52474	3.44544	-1.58822
HCC1_ACCAAACCATCTCCCA-1	HCC1	Scissor+	Macrophage	Macrophage_Scissor+	Macrophage_Scissor+#HCC1	4.98428	2.22241	4.99479	5.37748	5.83986	-1.88751	-0.823018
HCC1_ACCAAACCATGAGGGT-1	HCC1	0	T cell	T cell_0	T cell_0#HCC1	2.22578	-2.82252	-2.46094	-2.47621	-2.01188	1.09365	0.41701
HCC1_ACCAAACGTAAGCGGT-1	HCC1	0	T cell	T cell_0	T cell_0#HCC1	0.86121	-2.80279	-2.01388	-3.0235	-0.571138	5.05956	-1.98491
HCC1_ACCAAACGTACCGGAA-1	HCC1	0	Macrophage	Macrophage_0	Macrophage_0#HCC1	1.71372	-1.12527	4.50196	9.88651	2.74329	-4.11843	-3.09066
HCC1_ACCAAACGTACGAGTG-1	HCC1	0	Macrophage	Macrophage_0	Macrophage_0#HCC1	2.05919	2.04332	5.05601	16.6223	4.5688	-7.55652	1.06547
HCC1_ACCAAACGTAGCGATG-1	HCC1	Scissor-	Macrophage	Macrophage_Scissor-	Macrophage_Scissor-#HCC1	2.70085	4.18986	5.50822	10.7427	7.52974	-3.67435	-2.20254
HCC1_ACCAAACGTCTTGCTC-1	HCC1	Scissor+	NK	NK_Scissor+	NK_Scissor+#HCC1	-3.28316	-1.25335	-1.95311	-5.53059	-4.03956	0.978811	2.8904
HCC1_ACCAAACGTGATACCT-1	HCC1	Scissor+	Macrophage	Macrophage_Scissor+	Macrophage_Scissor+#HCC1	6.13243	2.64369	4.16441	21.0889	3.46893	-7.87296	-2.75192
HCC1_ACCAAACTCCTAAGTG-1	HCC1	0	T cell	T cell_0	T cell_0#HCC1	-1.84089	-2.34178	-3.44119	-3.38857	-4.23274	2.90667	1.2813
HCC1_ACCAAACTCCTCGCAT-1	HCC1	Scissor+	Macrophage	Macrophage_Scissor+	Macrophage_Scissor+#HCC1	0.552815	1.26909	2.62473	2.46925	5.15534	-0.370934	-0.757662
HCC1_ACCAACAAGGGCCTCT-1	HCC1	0	Macrophage	Macrophage_0	Macrophage_0#HCC1	2.34707	2.54391	3.85255	16.2327	2.09241	-5.61972	-0.542448
HCC1_ACCAACAAGGTCACTT-1	HCC1	0	Macrophage	Macrophage_0	Macrophage_0#HCC1	1.27423	1.23804	3.87047	9.74349	5.2743	-2.80142	-0.877375
HCC1_ACCAACACACGTTCGG-1	HCC1	Scissor+	Macrophage	Macrophage_Scissor+	Macrophage_Scissor+#HCC1	0.73835	0.502743	3.70401	12.0549	4.49355	-6.70039	1.20106
HCC1_ACCAACACATGAATCC-1	HCC1	Scissor+	B cell	B cell_Scissor+	B cell_Scissor+#HCC1	-2.58516	-3.05641	-2.94536	-5.01366	-3.58513	4.64314	-3.18257
HCC1_ACCAACACATGGCCCA-1	HCC1	0	Hepatocyte	Hepatocyte_0	Hepatocyte_0#HCC1	2.27567	-1.7211	-2.87177	-5.59537	-4.23799	1.12322	-2.37778
HCC1_ACCAACACATTGTCGA-1	HCC1	Scissor+	Macrophage	Macrophage_Scissor+	Macrophage_Scissor+#HCC1	4.37034	3.54049	4.31965	14.0515	5.20993	-6.87495	-1.18427
HCC1_ACCAACATCCAACACA-1	HCC1	Scissor+	Macrophage	Macrophage_Scissor+	Macrophage_Scissor+#HCC1	1.91561	5.42311	5.85477	15.0767	3.74753	-4.93303	-1.62433
HCC1_ACCAACATCCAGTGCG-1	HCC1	0	Macrophage	Macrophage_0	Macrophage_0#HCC1	5.95847	1.23776	0.495518	13.17	6.13727	3.29436	-0.686993
HCC1_ACCAACATCGCCTTTG-1	HCC1	Scissor-	Macrophage	Macrophage_Scissor-	Macrophage_Scissor-#HCC1	0.995186	1.15423	3.66713	6.8271	1.22896	-7.73099	-1.76186
HCC1_ACCACAAAGCATATGA-1	HCC1	Scissor-	Macrophage	Macrophage_Scissor-	Macrophage_Scissor-#HCC1	7.39108	-1.08569	1.74277	12.0931	5.37888	-0.275878	-0.528737
HCC1_ACCACAAAGTTCATGC-1	HCC1	0	Macrophage	Macrophage_0	Macrophage_0#HCC1	2.1261	1.46833	3.70166	13.1588	5.88985	1.0071	-3.0914
HCC1_ACCACAACAAGGAGTC-1	HCC1	Scissor-	Macrophage	Macrophage_Scissor-	Macrophage_Scissor-#HCC1	8.74197	0.622367	-1.70269	7.24602	-0.945104	6.02989	-3.23123
HCC1_ACCACAAGTCACATTG-1	HCC1	Scissor+	Macrophage	Macrophage_Scissor+	Macrophage_Scissor+#HCC1	3.06994	-0.207849	4.39458	9.66787	1.43021	3.22989	-1.07802
HCC1_ACCACAAGTCTAGGTT-1	HCC1	0	Macrophage	Macrophage_0	Macrophage_0#HCC1	0.577572	3.33814	6.26111	6.62136	5.56301	-8.16111	-0.911421
HCC1_ACCACAAGTGCCCAGT-1	HCC1	0	Macrophage	Macrophage_0	Macrophage_0#HCC1	4.25332	-0.616037	0.818348	7.10261	5.20014	-0.92531	-4.03656
HCC1_ACCACAAGTGCTATTG-1	HCC1	0	Macrophage	Macrophage_0	Macrophage_0#HCC1	9.93248	0.937973	0.993334	11.8706	3.79354	-0.406847	-0.0292283
HCC1_ACCACAAGTTGCGGAA-1	HCC1	Scissor+	Macrophage	Macrophage_Scissor+	Macrophage_Scissor+#HCC1	3.153	2.04492	2.66901	9.4199	5.55006	-4.64805	0.0903206
HCC1_ACCACAATCCACGGGT-1	HCC1	0	Macrophage	Macrophage_0	Macrophage_0#HCC1	1.41082	1.6793	-2.02984	8.70362	3.92359	-1.93226	-0.911975
HCC1_ACCACAATCCGTGACG-1	HCC1	0	Macrophage	Macrophage_0	Macrophage_0#HCC1	2.64655	2.31391	3.61246	11.7747	2.4858	-0.52303	-0.544259
HCC1_ACCACAATCGACATCA-1	HCC1	0	Macrophage	Macrophage_0	Macrophage_0#HCC1	3.53953	0.684163	1.51016	9.56985	3.73799	-9.78151	-1.34583
HCC1_ACCACAATCGGTCGAC-1	HCC1	Scissor-	Macrophage	Macrophage_Scissor-	Macrophage_Scissor-#HCC1	-1.11937	1.22632	1.84221	1.09829	8.07574	-7.97292	-0.845325
HCC1_ACCATTTAGAGTCACG-1	HCC1	0	T cell	T cell_0	T cell_0#HCC1	-2.22665	-1.56233	-4.50945	-5.24254	-0.915973	3.23425	-1.20514
HCC1_ACCATTTCAAGAATGT-1	HCC1	0	Macrophage	Macrophage_0	Macrophage_0#HCC1	1.91583	2.27007	7.98885	12.5645	3.2535	-9.16956	-0.778716
HCC1_ACCATTTCACCGCTAG-1	HCC1	0	Macrophage	Macrophage_0	Macrophage_0#HCC1	5.82412	0.703589	0.535246	12.1999	-1.24771	3.75522	-2.44512
HCC1_ACCATTTCAGCAGATG-1	HCC1	0	T cell	T cell_0	T cell_0#HCC1	3.13142	-0.618489	2.38855	4.04601	3.81862	1.97899	-1.13681
HCC1_ACCATTTGTCTTGAAC-1	HCC1	Scissor-	Macrophage	Macrophage_Scissor-	Macrophage_Scissor-#HCC1	0.0496269	-0.156446	-0.538668	4.64261	-2.90106	2.51041	-0.349926
HCC1_ACCATTTTCATCGCAA-1	HCC1	Scissor+	Macrophage	Macrophage_Scissor+	Macrophage_Scissor+#HCC1	4.58042	1.92917	4.31792	10.3185	7.43551	-8.97247	-2.03443
HCC1_ACCATTTTCCAAAGGG-1	HCC1	Scissor+	Macrophage	Macrophage_Scissor+	Macrophage_Scissor+#HCC1	1.94143	4.85589	2.78273	5.60401	11.9492	-2.55862	-1.00133
HCC1_ACCATTTTCCCTCGTA-1	HCC1	Scissor+	Macrophage	Macrophage_Scissor+	Macrophage_Scissor+#HCC1	-0.340215	1.60136	4.83478	7.18341	9.98338	-5.71263	-3.84585
HCC1_ACCATTTTCGCGCTGA-1	HCC1	0	Macrophage	Macrophage_0	Macrophage_0#HCC1	6.06177	0.814326	3.06163	12.2646	6.19471	-0.576582	-2.09636
HCC1_ACCCAAACATCTGTTT-1	HCC1	Scissor-	Hepatocyte	Hepatocyte_Scissor-	Hepatocyte_Scissor-#HCC1	3.38619	0.316708	-2.84562	-3.53513	1.32266	3.86711	-5.05893
HCC1_ACCCAAAGTAAGCAAT-1	HCC1	0	Macrophage	Macrophage_0	Macrophage_0#HCC1	4.38787	1.78055	1.95803	12.0308	9.22652	-5.44388	-0.967034
HCC1_ACCCAAAGTGCGAGTA-1	HCC1	0	Macrophage	Macrophage_0	Macrophage_0#HCC1	1.40315	-0.37694	3.49468	10.1043	3.67436	-2.77137	0.968384
HCC1_ACCCTCAAGTCTGCGC-1	HCC1	Scissor-	NK	NK_Scissor-	NK_Scissor-#HCC1	-3.40309	-1.49192	-4.57946	-3.92937	-5.34952	4.92052	-0.69514
HCC1_ACCCTCAAGTGATAAC-1	HCC1	0	Macrophage	Macrophage_0	Macrophage_0#HCC1	-1.52489	1.80323	6.65496	8.48092	6.49592	-7.17979	-0.0947791
HCC1_ACCCTCAAGTTACGAA-1	HCC1	Scissor+	Macrophage	Macrophage_Scissor+	Macrophage_Scissor+#HCC1	-1.36364	1.68354	5.31758	10.6366	3.14476	-7.88526	-0.368804
HCC1_ACCCTCATCAAGGCTT-1	HCC1	0	Macrophage	Macrophage_0	Macrophage_0#HCC1	2.46379	1.97682	-2.448	4.30757	0.151349	1.55633	-2.52989
HCC1_ACCCTCATCGGCATAT-1	HCC1	0	T cell	T cell_0	T cell_0#HCC1	-0.379713	0.402831	-4.63249	-2.6984	-2.94109	6.3797	0.0215352
HCC1_ACCCTCATCTAGAACC-1	HCC1	0	Macrophage	Macrophage_0	Macrophage_0#HCC1	0.778503	0.0454577	4.23647	16.9515	2.84834	-5.41794	-1.81663
HCC1_ACCCTCATCTTCACGC-1	HCC1	0	Macrophage	Macrophage_0	Macrophage_0#HCC1	-6.75876	1.31655	-0.402386	-1.68303	4.17793	-23.0106	-2.67637
HCC1_ACCCTCATCTTCGTGC-1	HCC1	Scissor+	Hepatocyte	Hepatocyte_Scissor+	Hepatocyte_Scissor+#HCC1	3.97733	-0.00210484	-2.0407	-1.09199	0.895713	6.50538	-2.83374
HCC1_ACCCTTGAGTATGACA-1	HCC1	Scissor-	Macrophage	Macrophage_Scissor-	Macrophage_Scissor-#HCC1	5.05113	0.830222	3.60431	20.073	1.6049	-5.46493	-0.259852
HCC1_ACCCTTGAGTGCTCAT-1	HCC1	Scissor-	Macrophage	Macrophage_Scissor-	Macrophage_Scissor-#HCC1	10.5455	0.236765	-0.349851	6.68689	5.10517	4.98698	-0.292762
HCC1_ACCCTTGGTCCATCTC-1	HCC1	0	Macrophage	Macrophage_0	Macrophage_0#HCC1	1.31341	2.38563	3.90727	9.12328	8.88674	-7.0328	-1.18466
HCC1_ACCCTTGGTGAATGAT-1	HCC1	Scissor-	T cell	T cell_Scissor-	T cell_Scissor-#HCC1	-2.34763	-0.876389	-2.74011	-1.72496	-2.08201	6.84004	-1.65087
HCC1_ACCCTTGGTTCCGTTC-1	HCC1	Scissor+	Macrophage	Macrophage_Scissor+	Macrophage_Scissor+#HCC1	-3.63257	2.95802	4.6418	7.87367	3.96843	-4.10832	-0.910659
HCC1_ACCCTTGGTTGCCATA-1	HCC1	Scissor-	Macrophage	Macrophage_Scissor-	Macrophage_Scissor-#HCC1	1.36265	0.39116	1.46909	9.13331	3.2337	-1.51849	1.34135
HCC1_ACCCTTGTCACGGTCG-1	HCC1	Scissor-	Macrophage	Macrophage_Scissor-	Macrophage_Scissor-#HCC1	2.05197	1.3616	-1.5245	3.77657	3.22818	1.53504	0.775915
HCC1_ACCCTTGTCAGCGGAA-1	HCC1	Scissor+	Macrophage	Macrophage_Scissor+	Macrophage_Scissor+#HCC1	4.22167	1.09049	4.53242	15.9454	2.92449	-3.07842	-1.94569
HCC1_ACCCTTGTCTTTACAC-1	HCC1	0	T cell	T cell_0	T cell_0#HCC1	-1.55827	-1.71044	-3.41647	-3.72626	-1.61475	-0.469793	-0.584856
HCC1_ACCGTTCAGAGAGTTT-1	HCC1	0	NK	NK_0	NK_0#HCC1	-3.65799	-1.34096	-4.91013	-4.83499	-3.86301	5.49132	-1.36382
HCC1_ACCGTTCAGCGAGTCA-1	HCC1	0	Macrophage	Macrophage_0	Macrophage_0#HCC1	1.34011	5.31742	4.53637	13.1792	6.58495	-7.76723	0.671282
HCC1_ACCGTTCAGGCATGCA-1	HCC1	0	Macrophage	Macrophage_0	Macrophage_0#HCC1	3.00737	-0.360252	0.11994	13.8177	0.798192	-0.535327	-3.59524
HCC1_ACCGTTCCAACAGTGG-1	HCC1	0	Macrophage	Macrophage_0	Macrophage_0#HCC1	2.18295	1.11717	-0.00560168	6.35737	8.36744	-0.293231	-1.12859
HCC1_ACCGTTCCACCCTTAC-1	HCC1	Scissor-	Macrophage	Macrophage_Scissor-	Macrophage_Scissor-#HCC1	0.374784	1.17239	-0.821333	11.2699	5.43559	-2.78122	-1.5078
HCC1_ACCGTTCCATGACGTT-1	HCC1	0	Macrophage	Macrophage_0	Macrophage_0#HCC1	-0.681387	2.36187	5.10301	8.36859	5.53713	-11.4674	-3.0438
HCC1_ACCGTTCGTATCGAAA-1	HCC1	Scissor-	Macrophage	Macrophage_Scissor-	Macrophage_Scissor-#HCC1	8.62705	1.37495	2.70032	14.6202	2.82496	-3.99803	-1.45809
HCC1_ACCGTTCTCCACTGAA-1	HCC1	Scissor-	Macrophage	Macrophage_Scissor-	Macrophage_Scissor-#HCC1	4.38014	2.64188	1.34879	8.72062	1.89154	0.834103	-2.51992
HCC1_ACCTACCAGACTCAAA-1	HCC1	Scissor-	Macrophage	Macrophage_Scissor-	Macrophage_Scissor-#HCC1	1.98628	2.19117	3.13993	12.9523	6.29351	-3.78675	-2.06324
HCC1_ACCTACCGTAAGATAC-1	HCC1	0	Macrophage	Macrophage_0	Macrophage_0#HCC1	4.6233	5.50838	4.63688	14.0239	6.25988	-2.53251	-3.48267
HCC1_ACCTACCGTACATACC-1	HCC1	Scissor-	Macrophage	Macrophage_Scissor-	Macrophage_Scissor-#HCC1	3.17824	0.186042	-2.14185	7.52786	3.27877	-0.0780648	0.774195
HCC1_ACCTACCTCAGCTTCC-1	HCC1	Scissor-	Macrophage	Macrophage_Scissor-	Macrophage_Scissor-#HCC1	5.43233	1.73004	-1.22366	9.06514	4.84145	3.24467	-3.48362
HCC1_ACCTACCTCGCGTCGA-1	HCC1	Scissor-	T cell	T cell_Scissor-	T cell_Scissor-#HCC1	-3.29173	-2.29079	-2.23923	-4.5945	-6.50161	-0.325907	0.54089
HCC1_ACCTGAAAGAGGTTTA-1	HCC1	Scissor+	Macrophage	Macrophage_Scissor+	Macrophage_Scissor+#HCC1	2.45177	1.4238	5.04336	5.18991	8.53941	-3.85839	-0.46978
HCC1_ACCTGAAAGCCAACCC-1	HCC1	Scissor+	Macrophage	Macrophage_Scissor+	Macrophage_Scissor+#HCC1	-0.678707	1.14222	7.2009	3.18192	7.50721	-20.2948	-0.891016
HCC1_ACCTGAAAGTACCCTA-1	HCC1	0	Macrophage	Macrophage_0	Macrophage_0#HCC1	0.642523	1.83362	5.29857	10.3555	5.92371	-0.162955	1.14424
HCC1_ACCTGAACAGTCTGGC-1	HCC1	Scissor-	Macrophage	Macrophage_Scissor-	Macrophage_Scissor-#HCC1	-1.74495	1.70056	5.01248	12.6404	3.19341	-6.2442	0.625469
HCC1_ACCTGAAGTGCGAACA-1	HCC1	0	Macrophage	Macrophage_0	Macrophage_0#HCC1	1.79436	2.28321	3.32085	9.84205	9.59652	-5.02842	-1.24113
HCC1_ACCTGAAGTGGTAACG-1	HCC1	0	T cell	T cell_0	T cell_0#HCC1	-0.421193	-2.50398	-3.45156	-2.01913	-1.76223	3.27837	1.6213
HCC1_ACCTGAATCCAACCAA-1	HCC1	Scissor-	Macrophage	Macrophage_Scissor-	Macrophage_Scissor-#HCC1	0.703962	2.39991	3.36113	5.30612	6.53553	-10.8432	-2.2677
HCC1_ACCTGTCAGATACAGT-1	HCC1	Scissor+	NK	NK_Scissor+	NK_Scissor+#HCC1	6.85155	-2.26525	-3.03141	0.460015	-1.67701	8.73171	-2.61819
HCC1_ACCTGTCAGCACCTGC-1	HCC1	0	NK	NK_0	NK_0#HCC1	-6.01759	-0.533525	-2.08919	-3.07561	-5.36627	-3.42425	-2.05799
HCC1_ACCTGTCAGCGTATAA-1	HCC1	Scissor+	NK	NK_Scissor+	NK_Scissor+#HCC1	0.247807	-1.72108	-1.94368	-3.15419	-4.64264	2.27433	0.57488
HCC1_ACCTGTCAGTAAGCAT-1	HCC1	Scissor+	Macrophage	Macrophage_Scissor+	Macrophage_Scissor+#HCC1	5.15326	1.34043	4.44651	16.8355	4.61394	-5.47619	-2.89565
HCC1_ACCTGTCCAGGTTCCG-1	HCC1	0	Macrophage	Macrophage_0	Macrophage_0#HCC1	-4.22216	2.23243	5.51004	1.39493	7.97169	-5.21707	0.119083
HCC1_ACCTGTCGTCTAGGTT-1	HCC1	0	Macrophage	Macrophage_0	Macrophage_0#HCC1	7.55532	2.03503	3.07433	9.16336	0.0243597	0.224752	-0.688456
HCC1_ACCTGTCTCAAGCCCG-1	HCC1	Scissor-	T cell	T cell_Scissor-	T cell_Scissor-#HCC1	2.20325	0.527816	-1.52273	-0.00708731	-0.466425	2.66541	-1.01527
HCC1_ACCTGTCTCATTCCTA-1	HCC1	0	Macrophage	Macrophage_0	Macrophage_0#HCC1	7.2651	-1.58123	0.616201	9.02102	4.34979	4.49245	-0.881466
HCC1_ACCTGTCTCGACGCTG-1	HCC1	0	T cell	T cell_0	T cell_0#HCC1	2.14413	-2.00903	-2.25216	-3.04046	-4.12211	3.76639	-2.32338
HCC1_ACCTGTCTCTCAAAGC-1	HCC1	0	Macrophage	Macrophage_0	Macrophage_0#HCC1	7.62579	0.149669	-1.68175	3.88734	-0.72428	3.13086	-1.475
HCC1_ACGATCAAGATCGCCC-1	HCC1	0	NK	NK_0	NK_0#HCC1	-4.76967	-2.0079	-2.36766	-4.68545	-2.57382	-0.0489167	-0.437573
HCC1_ACGATCAAGATGGCGT-1	HCC1	Scissor+	Macrophage	Macrophage_Scissor+	Macrophage_Scissor+#HCC1	2.90289	2.85261	7.22344	15.4994	5.5219	-10.3689	2.71969
HCC1_ACGATCAAGCAATAGT-1	HCC1	0	Macrophage	Macrophage_0	Macrophage_0#HCC1	0.955283	2.78942	3.88416	2.48859	11.3423	-6.99425	-1.12432
HCC1_ACGATCAAGCGCTGAA-1	HCC1	0	Macrophage	Macrophage_0	Macrophage_0#HCC1	2.38944	-0.284473	3.90514	14.1552	1.69903	-4.62921	-0.0683589
HCC1_ACGATCAAGTAAACTG-1	HCC1	0	Macrophage	Macrophage_0	Macrophage_0#HCC1	0.632122	3.03426	3.51502	8.85781	7.80929	-6.83277	-1.40327
HCC1_ACGATCACATGTGTCA-1	HCC1	0	T cell	T cell_0	T cell_0#HCC1	0.231855	-1.81702	-1.90184	-3.76979	-1.54399	4.81698	0.613428
HCC1_ACGATCAGTTGCGGAA-1	HCC1	Scissor-	T cell	T cell_Scissor-	T cell_Scissor-#HCC1	-2.21018	-1.48725	-2.38459	-4.13685	-2.51119	1.79881	-0.523116
HCC1_ACGATCATCGGACCAC-1	HCC1	Scissor-	Macrophage	Macrophage_Scissor-	Macrophage_Scissor-#HCC1	7.46254	0.677772	-0.121323	12.4878	3.67768	3.53638	-0.870591
HCC1_ACGATCATCTCTGCCA-1	HCC1	0	Macrophage	Macrophage_0	Macrophage_0#HCC1	2.38736	0.533381	4.02859	13.1258	4.74919	-0.869103	-2.25592
HCC1_ACGATGTAGACTCAAA-1	HCC1	Scissor+	Macrophage	Macrophage_Scissor+	Macrophage_Scissor+#HCC1	8.53058	-0.910281	1.65534	12.909	0.742527	6.27987	-3.05326
HCC1_ACGATGTCATGTTTGG-1	HCC1	Scissor+	Macrophage	Macrophage_Scissor+	Macrophage_Scissor+#HCC1	-4.16183	5.71163	4.0788	4.18888	8.63212	-5.44625	1.42447
HCC1_ACGATGTGTCTACAGT-1	HCC1	0	Macrophage	Macrophage_0	Macrophage_0#HCC1	2.19022	0.951797	4.7212	19.6139	0.442247	-1.85917	-2.40404
HCC1_ACGCACGAGCATCCCG-1	HCC1	Scissor+	Macrophage	Macrophage_Scissor+	Macrophage_Scissor+#HCC1	0.677976	3.65118	3.64924	15.1666	0.943117	-6.5051	-0.178433
HCC1_ACGCACGAGGAACATT-1	HCC1	Scissor+	B cell	B cell_Scissor+	B cell_Scissor+#HCC1	-3.54541	-3.459	-4.3248	-5.32879	-5.61554	11.3114	-2.46674
HCC1_ACGCACGAGGCATCGA-1	HCC1	0	Macrophage	Macrophage_0	Macrophage_0#HCC1	2.04981	-0.0399215	6.00747	9.48551	4.28639	-5.31326	0.577795
HCC1_ACGCACGCAAAGGTTA-1	HCC1	Scissor-	Macrophage	Macrophage_Scissor-	Macrophage_Scissor-#HCC1	-4.68636	-0.0432656	1.18485	0.872737	4.17325	-12.286	-2.71368
HCC1_ACGCACGCAACCAGAG-1	HCC1	Scissor+	Hepatocyte	Hepatocyte_Scissor+	Hepatocyte_Scissor+#HCC1	5.99814	-0.32899	-2.21337	-6.16334	-1.24712	12.3114	-4.77193
HCC1_ACGCACGCAACGCCCA-1	HCC1	0	T cell	T cell_0	T cell_0#HCC1	-1.09244	-1.83992	-3.35212	-3.16055	-2.0364	5.86742	0.555484
HCC1_ACGCACGCACGACAGA-1	HCC1	Scissor+	NK	NK_Scissor+	NK_Scissor+#HCC1	-6.86243	-2.35669	-2.60962	-2.65648	-1.56396	-10.8954	-0.875092
HCC1_ACGCACGCAGACGCTC-1	HCC1	0	T cell	T cell_0	T cell_0#HCC1	0.00859348	-1.21444	-3.43592	-1.64967	-2.65045	4.6736	-0.515949
HCC1_ACGCACGCATGACAGG-1	HCC1	0	T cell	T cell_0	T cell_0#HCC1	1.39231	-2.38925	-1.03812	-0.574705	-3.33182	-0.00818445	0.0312606
HCC1_ACGCACGGTCGCACAC-1	HCC1	0	Macrophage	Macrophage_0	Macrophage_0#HCC1	2.43399	2.68296	1.13532	13.2172	8.33	-3.49485	0.25908
HCC1_ACGCACGGTCTGTAGT-1	HCC1	0	Hepatocyte	Hepatocyte_0	Hepatocyte_0#HCC1	4.66684	-0.616963	-2.42486	-5.70393	-3.89925	8.84099	-3.54816
HCC1_ACGCACGGTTAAGCAA-1	HCC1	0	Macrophage	Macrophage_0	Macrophage_0#HCC1	1.19047	1.71251	4.92551	13.6089	4.32951	-5.59713	-0.200973
HCC1_ACGCACGTCCTGGTCT-1	HCC1	0	Macrophage	Macrophage_0	Macrophage_0#HCC1	0.9695	0.584447	3.50749	10.4868	4.23423	-1.63701	-2.54642
HCC1_ACGCACGTCTCATTAC-1	HCC1	0	Macrophage	Macrophage_0	Macrophage_0#HCC1	-2.29584	1.45206	-1.00571	0.0328382	11.2899	-0.90788	-0.436587
HCC1_ACGGAAGAGCCGCTTG-1	HCC1	Scissor-	NK	NK_Scissor-	NK_Scissor-#HCC1	-4.2944	-1.05164	-1.35687	-3.81905	-3.86525	-6.02456	-4.09337
HCC1_ACGGAAGAGGCAGTCA-1	HCC1	0	T cell	T cell_0	T cell_0#HCC1	-3.33926	-2.04534	-0.288324	-2.91123	-3.10692	-6.37943	-0.206429
HCC1_ACGGAAGAGTCTAGAA-1	HCC1	0	Macrophage	Macrophage_0	Macrophage_0#HCC1	2.28846	4.55731	4.72902	15.8155	4.14059	-5.03778	-0.453617
HCC1_ACGGAAGAGTGCAGCA-1	HCC1	0	Macrophage	Macrophage_0	Macrophage_0#HCC1	2.58158	0.857627	2.74833	10.2476	6.6712	0.138785	-0.502215
HCC1_ACGGAAGCAACTCGTA-1	HCC1	0	Macrophage	Macrophage_0	Macrophage_0#HCC1	4.37218	2.02057	3.51303	12.3223	0.610565	-1.78156	-2.86275
HCC1_ACGGAAGCAATAACCC-1	HCC1	Scissor+	T cell	T cell_Scissor+	T cell_Scissor+#HCC1	-2.80366	-1.03378	-4.10926	-2.39926	-2.50955	2.77448	-0.880883
HCC1_ACGGAAGCACTGCGTG-1	HCC1	Scissor-	Macrophage	Macrophage_Scissor-	Macrophage_Scissor-#HCC1	1.49356	1.55753	-3.23632	6.61439	-1.30049	1.05648	-1.28966
HCC1_ACGGAAGCAGGTTCGC-1	HCC1	Scissor-	Macrophage	Macrophage_Scissor-	Macrophage_Scissor-#HCC1	2.43229	1.69515	1.75396	6.48656	9.89026	-1.92004	-2.3423
HCC1_ACGGAAGCATGGATCT-1	HCC1	0	Macrophage	Macrophage_0	Macrophage_0#HCC1	4.86873	1.63927	4.44469	14.4957	4.61752	-1.92694	-2.12904
HCC1_ACGGAAGGTCCTCATC-1	HCC1	0	Macrophage	Macrophage_0	Macrophage_0#HCC1	-5.34579	-1.19751	-0.710711	-4.27905	1.83806	-22.9484	-3.38265
HCC1_ACGGAAGGTGTTTACG-1	HCC1	0	Macrophage	Macrophage_0	Macrophage_0#HCC1	1.99764	0.86931	3.78313	12.9811	1.68581	0.699221	0.827282
HCC1_ACGGAAGGTTTACGAC-1	HCC1	0	Macrophage	Macrophage_0	Macrophage_0#HCC1	3.74797	2.70551	6.13011	20.5861	2.48316	-5.45599	-2.12674
HCC1_ACGGAAGGTTTCCATT-1	HCC1	Scissor+	Macrophage	Macrophage_Scissor+	Macrophage_Scissor+#HCC1	-1.67546	0.672069	3.17986	3.82003	4.00952	0.268503	-0.0441727
HCC1_ACGGAAGGTTTGTTGG-1	HCC1	Scissor-	NK	NK_Scissor-	NK_Scissor-#HCC1	-3.30194	-1.14031	-1.74198	-3.04498	-3.80123	4.66136	-3.37253
HCC1_ACGGAAGTCGAACCAT-1	HCC1	Scissor-	Macrophage	Macrophage_Scissor-	Macrophage_Scissor-#HCC1	7.99795	-1.53138	-2.54389	5.34429	-0.0886941	3.03186	-1.60203
HCC1_ACGGGTCAGAATTGCA-1	HCC1	Scissor+	Macrophage	Macrophage_Scissor+	Macrophage_Scissor+#HCC1	-2.21069	5.89158	6.10641	9.09979	8.65419	-5.5587	0.296021
HCC1_ACGGGTCAGAGAGTTT-1	HCC1	0	NK	NK_0	NK_0#HCC1	0.850527	-2.04005	-2.3036	-2.9682	-3.10725	-2.63951	-2.51772
HCC1_ACGGGTCAGGTGCTAG-1	HCC1	Scissor+	Macrophage	Macrophage_Scissor+	Macrophage_Scissor+#HCC1	1.58629	2.77405	4.56842	11.61	4.38657	-8.90101	0.490369
HCC1_ACGGGTCCAAAGACTA-1	HCC1	Scissor+	Macrophage	Macrophage_Scissor+	Macrophage_Scissor+#HCC1	-3.02354	1.5093	-1.78627	2.60544	3.39119	-0.217286	-0.277579
HCC1_ACGGGTCCACAACGCC-1	HCC1	0	Macrophage	Macrophage_0	Macrophage_0#HCC1	3.08539	-1.67509	4.01607	9.83064	3.3985	1.04468	-3.24717
HCC1_ACGGGTCCAGTTAGAA-1	HCC1	0	Macrophage	Macrophage_0	Macrophage_0#HCC1	9.6321	-0.88531	-2.13191	4.71588	-1.08357	3.30041	-1.55164
HCC1_ACGGGTCCATACCATG-1	HCC1	Scissor+	T cell	T cell_Scissor+	T cell_Scissor+#HCC1	9.17291	-0.602305	-2.93055	0.38825	-0.4701	4.35315	-1.17532
HCC1_ACGGGTCCATTAAGCC-1	HCC1	0	T cell	T cell_0	T cell_0#HCC1	1.10849	-2.09545	-0.798137	-2.30538	-2.19986	1.75677	-1.62299
HCC1_ACGGTCGAGAGTCAGC-1	HCC1	0	Macrophage	Macrophage_0	Macrophage_0#HCC1	2.39129	1.37867	-0.665819	6.17907	2.80594	0.554274	0.845132
HCC1_ACGGTCGAGCTTGTGT-1	HCC1	Scissor+	T cell	T cell_Scissor+	T cell_Scissor+#HCC1	-2.6241	-3.17586	-2.79978	-5.17719	-4.7567	8.56054	-2.66731
HCC1_ACGGTCGCATACTTTC-1	HCC1	Scissor-	Macrophage	Macrophage_Scissor-	Macrophage_Scissor-#HCC1	0.549252	3.6887	3.50206	10.7862	11.8876	-16.6973	-0.944791
HCC1_ACGGTCGGTAGCTGAG-1	HCC1	Scissor+	NK	NK_Scissor+	NK_Scissor+#HCC1	-0.251597	-2.40779	-2.81237	-2.86531	-1.92597	6.84765	0.750343
HCC1_ACGGTCGGTAGCTTGT-1	HCC1	0	Macrophage	Macrophage_0	Macrophage_0#HCC1	1.03294	3.48755	4.00626	14.5562	5.46836	-4.5189	-0.384993
HCC1_ACGGTCGGTCCTGGTG-1	HCC1	0	Macrophage	Macrophage_0	Macrophage_0#HCC1	1.80315	2.97272	3.72009	9.31016	6.93946	-5.2299	-1.56346
HCC1_ACGGTCGTCCGGACGT-1	HCC1	0	Macrophage	Macrophage_0	Macrophage_0#HCC1	0.45112	3.09874	5.87932	15.179	1.30258	-5.99795	-3.4729
HCC1_ACGGTTAAGACCATAA-1	HCC1	0	Macrophage	Macrophage_0	Macrophage_0#HCC1	3.19176	2.52287	4.27567	12.4403	6.3846	0.354745	0.566078
HCC1_ACGGTTAAGCACTCGC-1	HCC1	Scissor+	Macrophage	Macrophage_Scissor+	Macrophage_Scissor+#HCC1	1.93669	2.67117	3.88649	13.9046	0.810569	-2.45294	0.742511
HCC1_ACGGTTACACGGTAGA-1	HCC1	0	T cell	T cell_0	T cell_0#HCC1	-2.89206	-1.55941	-3.64495	-4.77056	-2.65898	3.65895	0.560905
HCC1_ACGGTTAGTTAAACAG-1	HCC1	0	T cell	T cell_0	T cell_0#HCC1	-0.00511799	-1.1101	-1.72428	-2.72963	-3.0588	5.16177	-1.93294
HCC1_ACGGTTAGTTACCTTT-1	HCC1	0	Macrophage	Macrophage_0	Macrophage_0#HCC1	0.848614	-0.464821	5.29981	8.59833	3.72372	-1.567	-1.03018
HCC1_ACGTAACAGTCCTGCG-1	HCC1	0	Macrophage	Macrophage_0	Macrophage_0#HCC1	-1.798	3.6707	4.61925	7.96232	8.78033	-11.9159	-2.94819
HCC1_ACGTAACAGTGGAAGA-1	HCC1	Scissor+	Macrophage	Macrophage_Scissor+	Macrophage_Scissor+#HCC1	5.14208	2.88599	7.03652	19.2237	2.7023	-8.32164	-1.32848
HCC1_ACGTAACCAGAACCGA-1	HCC1	0	T cell	T cell_0	T cell_0#HCC1	0.458738	-1.42901	-2.14678	-1.96616	1.11432	0.496511	-1.15403
HCC1_ACGTAACGTGTCTAAC-1	HCC1	Scissor-	B cell	B cell_Scissor-	B cell_Scissor-#HCC1	-3.70616	-2.43266	-1.2991	-5.32221	-2.42605	-0.44222	-1.30054
HCC1_ACGTACACATCTCGTC-1	HCC1	0	Macrophage	Macrophage_0	Macrophage_0#HCC1	5.8142	2.72963	5.15201	12.7386	6.57635	-3.23219	-0.636999
HCC1_ACGTACAGTCATGGCC-1	HCC1	0	Macrophage	Macrophage_0	Macrophage_0#HCC1	-7.48503	-0.713955	2.24203	-2.61539	4.32613	-3.37816	-3.57297
HCC1_ACGTACAGTTAAAGTG-1	HCC1	Scissor-	Hepatocyte	Hepatocyte_Scissor-	Hepatocyte_Scissor-#HCC1	4.7379	-1.62768	-1.89995	-3.39363	-1.94463	3.84978	-4.16835
HCC1_ACGTACAGTTTGGGTT-1	HCC1	Scissor-	T cell	T cell_Scissor-	T cell_Scissor-#HCC1	-1.41755	-0.172929	-4.17158	-1.80738	0.627138	5.24651	-0.4911
HCC1_ACGTACATCACATTGG-1	HCC1	Scissor-	Macrophage	Macrophage_Scissor-	Macrophage_Scissor-#HCC1	1.64467	-0.0390475	2.35433	7.27467	6.34853	-1.61844	-2.07677
HCC1_ACGTACATCGGTGAAG-1	HCC1	0	Macrophage	Macrophage_0	Macrophage_0#HCC1	1.8257	-0.836893	-0.00261736	5.34863	3.8902	3.95584	0.855986
HCC1_ACGTACATCGTAGTGT-1	HCC1	0	Macrophage	Macrophage_0	Macrophage_0#HCC1	1.13623	2.48202	3.32849	9.26046	5.64869	1.66421	0.0281081
HCC1_ACGTACATCGTGTGGC-1	HCC1	0	Macrophage	Macrophage_0	Macrophage_0#HCC1	3.22236	4.68106	4.69307	8.88741	4.41846	-2.65925	-0.0985395
HCC1_ACGTAGTAGATGGCGT-1	HCC1	0	Macrophage	Macrophage_0	Macrophage_0#HCC1	5.64349	0.180288	3.62715	10.848	1.38271	3.18333	-3.05247
HCC1_ACGTAGTAGCCTTGAT-1	HCC1	0	Macrophage	Macrophage_0	Macrophage_0#HCC1	3.72199	-0.495862	3.38574	16.3302	1.67332	-1.44401	-3.708
HCC1_ACGTAGTCAATCTCGA-1	HCC1	Scissor-	Hepatocyte	Hepatocyte_Scissor-	Hepatocyte_Scissor-#HCC1	5.54518	0.601381	-1.48978	-3.92223	-1.5953	10.3002	-4.21174
HCC1_ACGTAGTGTATGCTAC-1	HCC1	0	Macrophage	Macrophage_0	Macrophage_0#HCC1	2.36132	3.20843	5.86629	15.9995	3.57272	-10.1249	0.293518
HCC1_ACGTAGTGTATTTCGG-1	HCC1	Scissor+	T cell	T cell_Scissor+	T cell_Scissor+#HCC1	-0.946722	-1.3274	-2.24044	-2.99774	-4.42182	4.28812	-2.59989
HCC1_ACGTAGTTCAGTCACA-1	HCC1	Scissor-	Macrophage	Macrophage_Scissor-	Macrophage_Scissor-#HCC1	4.4199	-0.255476	-2.83557	3.19124	0.247789	4.907	-0.575062
HCC1_ACGTCCTAGTCCTGCG-1	HCC1	0	Macrophage	Macrophage_0	Macrophage_0#HCC1	1.04447	1.38715	6.04374	15.2687	3.29817	-8.1205	-2.6384
HCC1_ACGTCCTCAGTCCGTG-1	HCC1	Scissor+	Macrophage	Macrophage_Scissor+	Macrophage_Scissor+#HCC1	3.427	1.48445	3.1267	18.5557	2.66978	-6.76816	-1.31101
HCC1_ACGTCCTGTCATTGCA-1	HCC1	0	Macrophage	Macrophage_0	Macrophage_0#HCC1	3.38163	0.876604	5.02235	10.4534	3.86802	-3.39532	0.0394892
HCC1_ACGTCCTGTGAGGAAA-1	HCC1	Scissor+	T cell	T cell_Scissor+	T cell_Scissor+#HCC1	-2.73631	-0.127308	-1.04051	-4.56421	-2.67517	-0.947488	-0.245809
HCC1_ACGTCCTTCTACCACC-1	HCC1	Scissor-	Macrophage	Macrophage_Scissor-	Macrophage_Scissor-#HCC1	4.58232	2.29813	4.01411	10.6562	7.91726	2.37302	-1.57343
HCC1_ACGTTCCAGACTCCGC-1	HCC1	Scissor+	Macrophage	Macrophage_Scissor+	Macrophage_Scissor+#HCC1	-1.89759	-0.500086	5.59697	7.57547	6.03955	-5.51774	0.262205
HCC1_ACGTTCCAGGAGAGTA-1	HCC1	0	Macrophage	Macrophage_0	Macrophage_0#HCC1	9.72524	1.999	1.66853	15.871	6.9906	-0.236738	-1.80584
HCC1_ACGTTCCAGTACGTCT-1	HCC1	0	Macrophage	Macrophage_0	Macrophage_0#HCC1	1.39452	-0.225768	3.44809	12.1297	4.11245	-0.970619	0.0389968
HCC1_ACGTTCCAGTAGCAAT-1	HCC1	0	Macrophage	Macrophage_0	Macrophage_0#HCC1	5.46246	0.419378	1.28505	10.4825	3.11125	-1.74766	-4.13706
HCC1_ACGTTCCAGTTAGTGA-1	HCC1	Scissor+	Macrophage	Macrophage_Scissor+	Macrophage_Scissor+#HCC1	-0.724388	1.9152	4.80721	16.5392	4.45003	-8.17645	-0.273475
HCC1_ACGTTCCAGTTGTACC-1	HCC1	Scissor-	Macrophage	Macrophage_Scissor-	Macrophage_Scissor-#HCC1	7.31715	2.57967	5.18913	17.1263	2.3108	-5.01757	-1.79237
HCC1_ACGTTCCCAACGGCCT-1	HCC1	0	T cell	T cell_0	T cell_0#HCC1	0.941007	-2.00669	-4.63921	-2.09529	-3.09494	3.60219	-0.3767
HCC1_ACGTTCCCATGCTGCG-1	HCC1	0	Macrophage	Macrophage_0	Macrophage_0#HCC1	0.552459	1.52893	4.03131	15.1386	1.54694	-3.5621	-1.77977
HCC1_ACGTTCCGTACCAATC-1	HCC1	Scissor-	Macrophage	Macrophage_Scissor-	Macrophage_Scissor-#HCC1	1.02227	-1.04109	1.1021	4.64356	9.57274	-6.07945	0.435781
HCC1_ACGTTCCGTACGACTT-1	HCC1	Scissor-	T cell	T cell_Scissor-	T cell_Scissor-#HCC1	-1.98273	-2.06772	-1.83557	-2.86074	-4.35189	2.69275	-0.859099
HCC1_ACGTTCCGTATTTCTC-1	HCC1	Scissor-	B cell	B cell_Scissor-	B cell_Scissor-#HCC1	-1.68866	-1.04112	-1.92074	-4.54209	-4.95577	-9.87842	-3.41647
HCC1_ACGTTCCTCCACCCTA-1	HCC1	0	Macrophage	Macrophage_0	Macrophage_0#HCC1	4.03754	3.82839	4.718	15.5641	4.41479	-9.49145	-1.20574
HCC1_ACGTTCCTCGGTCACG-1	HCC1	0	Macrophage	Macrophage_0	Macrophage_0#HCC1	1.55731	3.26928	4.96399	10.6853	8.62997	-4.87117	-1.75274
HCC1_ACGTTCCTCGTTACCC-1	HCC1	Scissor+	Macrophage	Macrophage_Scissor+	Macrophage_Scissor+#HCC1	3.34556	3.99638	5.66841	18.1383	4.60094	-7.30177	1.21976
HCC1_ACTACGAAGCCTCACG-1	HCC1	Scissor-	Macrophage	Macrophage_Scissor-	Macrophage_Scissor-#HCC1	1.90779	-0.221314	3.12505	11.9614	0.854474	-3.99745	-0.867941
HCC1_ACTACGACACGACGTC-1	HCC1	Scissor+	Macrophage	Macrophage_Scissor+	Macrophage_Scissor+#HCC1	0.625192	4.59116	3.95306	7.66867	5.99077	-8.50861	0.300129
HCC1_ACTACGACAGCGTATT-1	HCC1	0	Macrophage	Macrophage_0	Macrophage_0#HCC1	1.83058	-0.458037	2.31074	4.99355	9.85825	-8.53455	-2.54795
HCC1_ACTACGAGTGTGTCCG-1	HCC1	Scissor+	Macrophage	Macrophage_Scissor+	Macrophage_Scissor+#HCC1	9.17186	-0.35478	3.46972	13.4054	3.53958	-0.406229	-1.87431
HCC1_ACTACGAGTGTTTCTT-1	HCC1	Scissor-	Macrophage	Macrophage_Scissor-	Macrophage_Scissor-#HCC1	6.38414	-2.06854	-3.19402	2.06297	0.382763	5.98868	-0.557192
HCC1_ACTACGAGTTCCGTTC-1	HCC1	0	Hepatocyte	Hepatocyte_0	Hepatocyte_0#HCC1	-2.56124	0.307154	-4.0529	-6.54788	-3.78156	-2.74447	-3.94766
HCC1_ACTACGATCCCTGTTG-1	HCC1	Scissor+	T cell	T cell_Scissor+	T cell_Scissor+#HCC1	8.96711	-1.14052	-2.53823	-0.136073	-0.212465	4.09849	0.271307
HCC1_ACTACGATCGCTCCTA-1	HCC1	Scissor+	Macrophage	Macrophage_Scissor+	Macrophage_Scissor+#HCC1	1.07356	2.08695	5.47383	11.8613	7.39233	0.00646731	0.493042
HCC1_ACTATCTAGTTTCGAC-1	HCC1	Scissor-	B cell	B cell_Scissor-	B cell_Scissor-#HCC1	-2.69684	-2.33918	-2.16046	-6.18009	-5.66552	-14.0565	-1.63913
HCC1_ACTATCTCACTCTGCT-1	HCC1	Scissor+	T cell	T cell_Scissor+	T cell_Scissor+#HCC1	-2.98478	-2.44189	-5.16114	-3.0617	-3.95142	5.41456	0.133345
HCC1_ACTATCTGTTGCTCGG-1	HCC1	0	Macrophage	Macrophage_0	Macrophage_0#HCC1	11.1017	3.11492	1.19622	13.2231	2.11118	0.601656	-1.49247
HCC1_ACTATCTTCATGACAC-1	HCC1	0	Macrophage	Macrophage_0	Macrophage_0#HCC1	-1.49069	0.739237	0.533424	-1.63863	9.01294	1.44531	-2.11177
HCC1_ACTATCTTCCCAGTGG-1	HCC1	0	T cell	T cell_0	T cell_0#HCC1	-2.64725	-3.34233	-1.33768	-3.48521	-2.11118	-0.230159	-0.867658
HCC1_ACTATGGAGGACAGCT-1	HCC1	Scissor-	Fibroblast	Fibroblast_Scissor-	Fibroblast_Scissor-#HCC1	-0.413863	-1.2232	-2.25599	-1.64937	-0.512587	-7.83016	-0.977032
HCC1_ACTATGGCAAGCTACT-1	HCC1	0	Macrophage	Macrophage_0	Macrophage_0#HCC1	5.70867	0.686728	-0.612807	14.9676	1.38837	3.37813	-1.78709
HCC1_ACTATGGCAAGTGGGT-1	HCC1	Scissor-	Macrophage	Macrophage_Scissor-	Macrophage_Scissor-#HCC1	-1.40207	1.92039	-0.502932	1.73231	14.0648	-4.04411	-2.49821
HCC1_ACTATGGCAATAGTCC-1	HCC1	0	Macrophage	Macrophage_0	Macrophage_0#HCC1	4.5107	-0.368806	-0.804704	2.75435	2.27497	2.96778	-2.84354
HCC1_ACTATGGCATAATGAG-1	HCC1	Scissor-	Hepatocyte	Hepatocyte_Scissor-	Hepatocyte_Scissor-#HCC1	-4.05652	-0.462916	-0.371847	-1.9298	-0.345954	3.01133	-4.53039
HCC1_ACTATGGGTGAGAGGG-1	HCC1	Scissor+	Macrophage	Macrophage_Scissor+	Macrophage_Scissor+#HCC1	1.55499	1.56292	5.01185	9.11223	6.206	0.0419721	-2.28994
HCC1_ACTATGGTCAAGCTTG-1	HCC1	Scissor-	Macrophage	Macrophage_Scissor-	Macrophage_Scissor-#HCC1	-3.98878	0.608493	-0.859968	6.91146	1.04085	-7.8536	1.15257
HCC1_ACTATTCAGGACAGTC-1	HCC1	Scissor-	NK	NK_Scissor-	NK_Scissor-#HCC1	0.54473	-2.16463	-2.28961	-2.69348	-2.26543	5.28947	3.14451
HCC1_ACTATTCAGGAGGGTG-1	HCC1	0	Macrophage	Macrophage_0	Macrophage_0#HCC1	-1.69876	1.20162	3.53223	3.57326	9.7717	-1.22533	-1.55897
HCC1_ACTATTCAGGTAGCCA-1	HCC1	Scissor-	T cell	T cell_Scissor-	T cell_Scissor-#HCC1	2.38757	-3.08304	-2.40894	-0.773859	-0.35508	4.27303	-0.876758
HCC1_ACTATTCCAACAACAA-1	HCC1	0	Macrophage	Macrophage_0	Macrophage_0#HCC1	0.942887	1.07345	3.45309	11.8529	3.38096	-5.05166	-0.169047
HCC1_ACTATTCGTCCAAAGG-1	HCC1	Scissor-	Macrophage	Macrophage_Scissor-	Macrophage_Scissor-#HCC1	3.74873	-0.724018	3.6439	9.86883	7.52779	-2.12206	-0.539078
HCC1_ACTATTCTCGGTCACG-1	HCC1	Scissor-	NK	NK_Scissor-	NK_Scissor-#HCC1	-1.37291	-1.32628	-4.03006	-2.77657	-5.91936	-1.36647	-2.48902
HCC1_ACTATTCTCTCCCTAG-1	HCC1	0	Macrophage	Macrophage_0	Macrophage_0#HCC1	8.95425	-1.26683	0.367925	9.95238	-0.725447	3.88529	-0.635616
HCC1_ACTCCCAAGAAAGTCT-1	HCC1	Scissor-	Hepatocyte	Hepatocyte_Scissor-	Hepatocyte_Scissor-#HCC1	7.53045	0.813569	-2.46377	-5.52404	1.82856	5.51819	-3.97645
HCC1_ACTCCCAAGCCTCAGC-1	HCC1	0	Macrophage	Macrophage_0	Macrophage_0#HCC1	3.17435	3.17501	2.61314	8.29104	7.74364	-2.71208	-3.34846
HCC1_ACTCCCAGTAAGAACT-1	HCC1	Scissor+	T cell	T cell_Scissor+	T cell_Scissor+#HCC1	1.4587	-0.358388	-3.09303	-3.68934	-1.60451	3.64525	-0.110781
HCC1_ACTCCCAGTCCTGGTG-1	HCC1	0	T cell	T cell_0	T cell_0#HCC1	0.3099	-2.8783	-1.92275	-1.67624	-1.79962	6.63283	-0.622188
HCC1_ACTCCCAGTGAGTTTC-1	HCC1	Scissor+	NK	NK_Scissor+	NK_Scissor+#HCC1	7.50997	-1.61507	-4.62865	-0.789428	0.101433	4.97656	-1.0767
HCC1_ACTCCCAGTGATTAGA-1	HCC1	0	NK	NK_0	NK_0#HCC1	-1.38441	-1.84938	-2.80083	-3.32255	-3.97461	5.92049	-0.937216
HCC1_ACTCCCATCCAACACA-1	HCC1	0	Macrophage	Macrophage_0	Macrophage_0#HCC1	3.97193	2.12132	2.41532	11.3544	3.70234	-2.3734	-1.98034
HCC1_ACTCCCATCCCAGCGA-1	HCC1	Scissor-	T cell	T cell_Scissor-	T cell_Scissor-#HCC1	-1.40785	-0.859516	-2.29978	-1.50449	0.00372136	2.20609	1.07103
HCC1_ACTCTCGAGCGGATCA-1	HCC1	Scissor-	T cell	T cell_Scissor-	T cell_Scissor-#HCC1	-0.225235	-2.91037	-3.59571	-5.65323	-4.07455	4.1206	2.66025
HCC1_ACTCTCGAGCTGTTCA-1	HCC1	0	Macrophage	Macrophage_0	Macrophage_0#HCC1	0.19819	2.13034	1.43602	-0.104135	7.90704	-3.98868	0.805588
HCC1_ACTCTCGAGGTCGTGA-1	HCC1	0	Fibroblast	Fibroblast_0	Fibroblast_0#HCC1	4.57712	-0.871413	-1.74531	-0.410039	0.31107	0.885308	-2.89105
HCC1_ACTCTCGCAAATACAG-1	HCC1	Scissor-	Fibroblast	Fibroblast_Scissor-	Fibroblast_Scissor-#HCC1	0.43683	0.190014	-3.2211	-0.931082	0.0324281	-1.6161	0.593979
HCC1_ACTCTCGCATGGGTTT-1	HCC1	0	Macrophage	Macrophage_0	Macrophage_0#HCC1	1.60697	0.543147	4.7268	10.3119	5.09419	-9.51006	-0.177782
HCC1_ACTCTCGGTACTAGCT-1	HCC1	0	T cell	T cell_0	T cell_0#HCC1	1.72515	0.496554	-3.16027	-2.15078	-0.823826	6.85268	0.510018
HCC1_ACTCTCGGTACTGCCG-1	HCC1	0	Macrophage	Macrophage_0	Macrophage_0#HCC1	3.83853	2.7557	4.89212	13.2669	7.22989	1.20895	-2.8278
HCC1_ACTCTCGGTGACAACG-1	HCC1	0	Macrophage	Macrophage_0	Macrophage_0#HCC1	-1.11545	2.59452	5.24947	7.15544	5.04183	-6.52977	-0.476853
HCC1_ACTCTCGGTGGGCTTC-1	HCC1	0	Macrophage	Macrophage_0	Macrophage_0#HCC1	2.65979	0.453016	1.93208	13.3981	0.818383	-0.892842	1.72034
HCC1_ACTCTCGGTTCGAGCC-1	HCC1	Scissor-	T cell	T cell_Scissor-	T cell_Scissor-#HCC1	2.41367	-1.58392	-1.78991	-1.15446	-3.36044	2.95418	0.267498
HCC1_ACTCTCGTCACTGGGC-1	HCC1	Scissor-	Macrophage	Macrophage_Scissor-	Macrophage_Scissor-#HCC1	4.72459	1.13679	0.452258	14.2079	6.60434	-4.73125	-2.48254
HCC1_ACTCTCGTCGACCATA-1	HCC1	0	Macrophage	Macrophage_0	Macrophage_0#HCC1	-0.395069	3.94926	3.87321	4.78078	11.0249	-5.68331	-2.61345
HCC1_ACTCTCGTCGGTAACT-1	HCC1	0	Macrophage	Macrophage_0	Macrophage_0#HCC1	1.40369	-0.76142	-2.66892	-0.624902	5.98634	-7.82505	-0.473402
HCC1_ACTGATGGTGAGTTGG-1	HCC1	Scissor+	Macrophage	Macrophage_Scissor+	Macrophage_Scissor+#HCC1	-7.10504	-2.40131	0.71627	-3.31391	4.66246	-14.5699	-3.52202
HCC1_ACTGATGTCTAGTGTG-1	HCC1	Scissor+	Macrophage	Macrophage_Scissor+	Macrophage_Scissor+#HCC1	0.748827	1.5337	3.61656	5.82542	5.95891	-9.65961	-3.42929
HCC1_ACTGATGTCTATACGG-1	HCC1	Scissor-	T cell	T cell_Scissor-	T cell_Scissor-#HCC1	-2.84208	-2.49493	-2.44675	-4.1619	-3.02685	-1.03753	0.428314
HCC1_ACTGATGTCTGAACGT-1	HCC1	Scissor-	Macrophage	Macrophage_Scissor-	Macrophage_Scissor-#HCC1	4.91343	-0.86515	-1.2587	8.75242	1.13678	2.58623	-2.27925
HCC1_ACTGCAAAGCCATATC-1	HCC1	0	Macrophage	Macrophage_0	Macrophage_0#HCC1	8.71326	0.659495	1.92282	11.5133	3.64219	6.16534	-1.80631
HCC1_ACTGCAAAGGGTGGGA-1	HCC1	Scissor+	Macrophage	Macrophage_Scissor+	Macrophage_Scissor+#HCC1	0.0163204	3.19776	4.32014	3.32642	10.64	-8.70487	-1.86656
HCC1_ACTGCAAAGTATTCCG-1	HCC1	0	T cell	T cell_0	T cell_0#HCC1	1.14415	-1.651	-2.06291	-0.513199	-1.27462	4.8508	0.631887
HCC1_ACTGCAAGTACTCGAT-1	HCC1	0	Macrophage	Macrophage_0	Macrophage_0#HCC1	2.61845	0.464102	-2.59524	9.39148	2.06175	3.43435	-2.36443
HCC1_ACTGCAAGTCGTGATT-1	HCC1	Scissor-	T cell	T cell_Scissor-	T cell_Scissor-#HCC1	5.11457	-0.54466	-1.42687	-0.749402	-1.80547	4.11133	-0.54555
HCC1_ACTGCAAGTTGAAGTA-1	HCC1	0	Macrophage	Macrophage_0	Macrophage_0#HCC1	1.19925	2.37173	6.3603	11.6466	6.30097	-6.42778	0.747344
HCC1_ACTGCAATCTCTGCCA-1	HCC1	Scissor+	Hepatocyte	Hepatocyte_Scissor+	Hepatocyte_Scissor+#HCC1	1.90407	-0.496945	0.434954	-2.35345	-0.957609	1.09778	-3.10695
HCC1_ACTGCAATCTGGGCGT-1	HCC1	0	Macrophage	Macrophage_0	Macrophage_0#HCC1	-3.57127	1.53373	3.18322	0.122775	11.4744	-6.79451	-2.41072
HCC1_ACTGTCCAGATCGCCC-1	HCC1	Scissor-	Macrophage	Macrophage_Scissor-	Macrophage_Scissor-#HCC1	1.77824	2.53209	1.158	6.55114	11.5222	-3.47022	-3.01508
HCC1_ACTGTCCAGGCTAGCA-1	HCC1	Scissor+	T cell	T cell_Scissor+	T cell_Scissor+#HCC1	6.28802	-2.34088	-3.63832	-1.89269	-0.966106	0.644233	-0.939454
HCC1_ACTGTCCCACACGCCA-1	HCC1	Scissor+	T cell	T cell_Scissor+	T cell_Scissor+#HCC1	8.01295	-1.10115	-2.63871	-0.282735	-1.51295	4.29188	-2.49594
HCC1_ACTGTCCCAGACCTGC-1	HCC1	Scissor-	Macrophage	Macrophage_Scissor-	Macrophage_Scissor-#HCC1	2.61842	0.25151	-3.44605	5.68527	0.822755	3.37135	-1.66581
HCC1_ACTGTCCCAGCTGAGA-1	HCC1	0	Macrophage	Macrophage_0	Macrophage_0#HCC1	1.16612	3.09037	5.14426	9.36549	6.76092	-6.35413	-3.63312
HCC1_ACTGTCCGTAGTCGTT-1	HCC1	0	T cell	T cell_0	T cell_0#HCC1	-1.32469	-2.13988	-1.92977	-3.84265	-3.09201	2.58011	-1.16518
HCC1_ACTGTCCGTCAAAGTA-1	HCC1	0	Macrophage	Macrophage_0	Macrophage_0#HCC1	4.30817	0.32572	0.856908	9.85672	5.52016	1.65808	0.925967
HCC1_ACTGTCCTCACACGAT-1	HCC1	0	Hepatocyte	Hepatocyte_0	Hepatocyte_0#HCC1	9.38842	0.403715	-1.4417	-2.5342	0.507531	8.52001	-3.80267
HCC1_ACTGTCCTCGATTGGT-1	HCC1	0	Macrophage	Macrophage_0	Macrophage_0#HCC1	0.860808	0.853316	4.83855	12.0107	7.0218	-4.20394	-2.22253
HCC1_ACTGTCCTCTACTGAG-1	HCC1	0	Macrophage	Macrophage_0	Macrophage_0#HCC1	3.7521	0.802426	0.434574	7.98338	9.03987	-4.27631	-0.10088
HCC1_ACTGTCCTCTCGAGTA-1	HCC1	Scissor-	Macrophage	Macrophage_Scissor-	Macrophage_Scissor-#HCC1	-1.54332	2.02166	3.51799	5.56527	8.98031	-4.23648	-1.66344
HCC1_ACTGTCCTCTTCGTGC-1	HCC1	0	NK	NK_0	NK_0#HCC1	-4.23364	-2.59895	-1.71735	-5.21688	-4.55344	-7.50767	-3.42784
HCC1_ACTGTGAAGTACAACA-1	HCC1	0	Macrophage	Macrophage_0	Macrophage_0#HCC1	3.32186	2.12847	-1.31872	7.94098	1.45883	-2.06211	-0.860077
HCC1_ACTGTGACAATGTGGG-1	HCC1	0	Macrophage	Macrophage_0	Macrophage_0#HCC1	1.97189	-0.544904	0.165578	12.1544	3.47042	-1.72002	-2.46626
HCC1_ACTGTGACACTCCCTA-1	HCC1	0	T cell	T cell_0	T cell_0#HCC1	-1.42961	-2.11786	-1.98884	-3.14621	-1.69672	-0.399886	1.02592
HCC1_ACTGTGACATCTCATT-1	HCC1	0	Macrophage	Macrophage_0	Macrophage_0#HCC1	2.54533	1.13664	3.23161	10.4863	3.17003	-5.45165	-0.139819
HCC1_ACTGTGACATTCTGTT-1	HCC1	0	Macrophage	Macrophage_0	Macrophage_0#HCC1	3.02008	5.01538	4.7966	14.0639	5.41445	-4.41288	-0.304417
HCC1_ACTGTGAGTCTGTGCG-1	HCC1	0	Macrophage	Macrophage_0	Macrophage_0#HCC1	0.567542	0.976594	1.0058	2.62436	10.1913	3.85584	-1.14221
HCC1_ACTGTGAGTGGAGAAA-1	HCC1	Scissor+	Macrophage	Macrophage_Scissor+	Macrophage_Scissor+#HCC1	2.31862	2.14737	2.26102	12.7116	6.588	-7.53424	-0.59135
HCC1_ACTGTGAGTTCAGCGC-1	HCC1	0	Macrophage	Macrophage_0	Macrophage_0#HCC1	3.593	0.0282329	5.25087	10.883	0.74654	2.53914	0.0376967
HCC1_ACTGTGATCAAGCGTT-1	HCC1	0	Macrophage	Macrophage_0	Macrophage_0#HCC1	2.23629	0.774432	5.89357	12.4752	8.57019	-7.69453	-2.03972
HCC1_ACTGTGATCCGCAAAT-1	HCC1	0	Macrophage	Macrophage_0	Macrophage_0#HCC1	6.18793	1.12769	2.68068	14.9737	4.03593	-4.2563	0.314644
HCC1_ACTGTGATCGGCATAT-1	HCC1	Scissor-	T cell	T cell_Scissor-	T cell_Scissor-#HCC1	0.301739	-3.91869	-3.44985	-3.44337	-3.41687	4.8742	-0.542363
HCC1_ACTGTGATCGGCTGAC-1	HCC1	Scissor-	Macrophage	Macrophage_Scissor-	Macrophage_Scissor-#HCC1	1.99618	0.920979	3.82667	15.2638	1.00823	-0.226736	1.41707
HCC1_ACTGTGATCGTTCCTG-1	HCC1	0	Macrophage	Macrophage_0	Macrophage_0#HCC1	-0.461534	0.667731	-1.61975	-1.84865	6.66258	0.357799	0.187379
HCC1_ACTTAGGAGTAGGAAG-1	HCC1	0	T cell	T cell_0	T cell_0#HCC1	10.4771	-1.10837	-1.47628	-0.0933215	0.175373	0.562301	-1.87066
HCC1_ACTTAGGAGTATTCCG-1	HCC1	Scissor-	Macrophage	Macrophage_Scissor-	Macrophage_Scissor-#HCC1	11.228	0.0784579	-3.27686	9.39381	1.61522	1.95459	-0.3333
HCC1_ACTTAGGCAACCGGAA-1	HCC1	Scissor+	NK	NK_Scissor+	NK_Scissor+#HCC1	-1.52457	-2.3618	-2.65508	-5.00771	-3.86172	5.32875	-2.80217
HCC1_ACTTAGGCAACTGATC-1	HCC1	0	T cell	T cell_0	T cell_0#HCC1	3.29789	-2.41707	-2.35096	0.657248	-0.932808	1.80724	-1.13255
HCC1_ACTTAGGCACGCTTAA-1	HCC1	0	Macrophage	Macrophage_0	Macrophage_0#HCC1	-1.15545	3.71497	6.51032	13.8161	3.72497	-8.76081	-0.642825
HCC1_ACTTAGGGTACAGCGA-1	HCC1	Scissor-	Macrophage	Macrophage_Scissor-	Macrophage_Scissor-#HCC1	-1.67981	0.00199865	4.90247	10.8352	6.15645	-0.277456	-0.569429
HCC1_ACTTAGGGTGAGGATC-1	HCC1	Scissor-	Macrophage	Macrophage_Scissor-	Macrophage_Scissor-#HCC1	5.96732	2.30463	3.14511	10.0139	0.920264	2.54144	-0.729204
HCC1_ACTTATCAGTGCCCGT-1	HCC1	Scissor-	Macrophage	Macrophage_Scissor-	Macrophage_Scissor-#HCC1	-1.04412	2.57187	2.88046	5.30255	7.84271	-13.2589	-2.1168
HCC1_ACTTATCCACCCTTAC-1	HCC1	0	Macrophage	Macrophage_0	Macrophage_0#HCC1	1.26619	2.82152	3.96833	12.9779	2.38343	-6.24278	-0.865665
HCC1_ACTTATCCATCGAACT-1	HCC1	Scissor+	Macrophage	Macrophage_Scissor+	Macrophage_Scissor+#HCC1	4.55258	1.06607	4.12954	11.2759	3.48179	-7.79135	0.510084
HCC1_ACTTATCTCGGCCAAC-1	HCC1	0	Macrophage	Macrophage_0	Macrophage_0#HCC1	-2.32466	1.60204	5.06623	6.93542	10.7909	-5.50133	-2.00679
HCC1_ACTTATCTCGGTAACT-1	HCC1	0	Macrophage	Macrophage_0	Macrophage_0#HCC1	5.11865	0.788922	4.70037	13.0462	2.63561	-1.25848	0.685539
HCC1_ACTTATCTCTTAGCCC-1	HCC1	Scissor+	NK	NK_Scissor+	NK_Scissor+#HCC1	6.27616	-1.11365	-1.9193	-0.390949	-0.682234	4.69312	-1.25572
HCC1_ACTTCCGCACGCCACA-1	HCC1	Scissor-	Macrophage	Macrophage_Scissor-	Macrophage_Scissor-#HCC1	-1.42833	-0.769862	1.88718	8.94506	7.08467	-11.1426	-0.317617
HCC1_ACTTCCGCACTCAGAT-1	HCC1	Scissor-	Macrophage	Macrophage_Scissor-	Macrophage_Scissor-#HCC1	3.16562	0.387762	3.58081	11.8932	6.1382	4.18868	-2.45099
HCC1_ACTTCCGCAGCGACAA-1	HCC1	Scissor-	Macrophage	Macrophage_Scissor-	Macrophage_Scissor-#HCC1	4.8043	0.120276	3.14255	18.4839	1.37867	-4.10171	-3.45324
HCC1_ACTTCCGGTTTCGTTT-1	HCC1	Scissor-	Macrophage	Macrophage_Scissor-	Macrophage_Scissor-#HCC1	2.45878	0.771911	2.63075	6.18956	8.03417	-5.60696	-2.25264
HCC1_ACTTCCGTCACCGACG-1	HCC1	0	Macrophage	Macrophage_0	Macrophage_0#HCC1	2.8939	3.14315	4.72496	18.9853	2.29131	-8.32057	-0.819943
HCC1_ACTTCCGTCCATTTCA-1	HCC1	0	Macrophage	Macrophage_0	Macrophage_0#HCC1	1.46429	-0.864951	0.404942	7.39715	5.40288	-0.633657	-1.9853
HCC1_ACTTCCGTCCTTCTTC-1	HCC1	Scissor-	T cell	T cell_Scissor-	T cell_Scissor-#HCC1	-0.728845	-3.02055	-2.51351	-2.69681	-5.21613	1.99597	-1.4582
HCC1_ACTTCGCAGAGATTCA-1	HCC1	Scissor-	Fibroblast	Fibroblast_Scissor-	Fibroblast_Scissor-#HCC1	7.2864	-0.815975	-1.24268	1.37769	2.13391	-0.974287	-1.74991
HCC1_ACTTCGCAGCAATAGT-1	HCC1	Scissor-	B cell	B cell_Scissor-	B cell_Scissor-#HCC1	-2.62853	-2.49985	-2.43081	-5.59778	-5.44781	-18.6947	-3.58909
HCC1_ACTTCGCAGCTGACAG-1	HCC1	0	T cell	T cell_0	T cell_0#HCC1	-3.57496	-2.5156	-2.94257	-2.64632	-3.75303	-3.22063	0.133131
HCC1_ACTTCGCAGGTAGTAT-1	HCC1	Scissor-	T cell	T cell_Scissor-	T cell_Scissor-#HCC1	1.99015	-2.47439	-1.82979	-2.70899	-0.241383	0.172058	0.531612
HCC1_ACTTCGCCAACCACGC-1	HCC1	Scissor-	Fibroblast	Fibroblast_Scissor-	Fibroblast_Scissor-#HCC1	0.871485	-1.29116	-2.33266	-0.0145235	0.251381	2.96037	-0.305016
HCC1_ACTTCGCCAGAAGCGT-1	HCC1	Scissor-	T cell	T cell_Scissor-	T cell_Scissor-#HCC1	1.86782	-2.00953	-3.97042	-1.20512	-0.587786	-0.316429	0.398906
HCC1_ACTTCGCCAGGACGAT-1	HCC1	Scissor-	T cell	T cell_Scissor-	T cell_Scissor-#HCC1	1.5372	-1.74675	-4.50276	-2.37217	-1.75835	5.67317	-2.10543
HCC1_ACTTCGCCATGGATCT-1	HCC1	Scissor+	Macrophage	Macrophage_Scissor+	Macrophage_Scissor+#HCC1	1.48903	4.44962	3.82288	7.5736	15.2928	-6.51657	-2.81096
HCC1_ACTTCGCCATTGTGCA-1	HCC1	Scissor+	Macrophage	Macrophage_Scissor+	Macrophage_Scissor+#HCC1	0.962495	-0.391241	3.46739	2.7211	5.34982	0.904612	1.32124
HCC1_ACTTCGCGTTCTCTAT-1	HCC1	0	T cell	T cell_0	T cell_0#HCC1	-1.83691	-1.73422	-2.20295	-2.27532	-5.09241	2.2906	-0.0758561
HCC1_ACTTCGCTCAGCGGAA-1	HCC1	Scissor-	Macrophage	Macrophage_Scissor-	Macrophage_Scissor-#HCC1	3.32401	5.43332	6.28251	13.8368	1.37077	-0.646257	-3.50434
HCC1_ACTTCGCTCCTCTCTT-1	HCC1	Scissor-	T cell	T cell_Scissor-	T cell_Scissor-#HCC1	-0.36808	-1.49585	-3.47944	-2.89019	-4.22138	-2.45866	2.201
HCC1_ACTTCGCTCGCCTCTA-1	HCC1	Scissor+	Macrophage	Macrophage_Scissor+	Macrophage_Scissor+#HCC1	3.9089	2.20478	4.0138	10.6848	6.12698	2.17391	-3.56822
HCC1_ACTTCGCTCTAACACG-1	HCC1	0	T cell	T cell_0	T cell_0#HCC1	1.91106	-0.854425	-4.37312	-3.4491	-3.72512	1.53826	-3.75803
HCC1_ACTTTCAGTAACAAGT-1	HCC1	Scissor-	T cell	T cell_Scissor-	T cell_Scissor-#HCC1	0.441872	-0.586263	-2.98084	-2.17801	-2.3932	-1.15024	0.0774094
HCC1_ACTTTCAGTGGCTGAA-1	HCC1	0	T cell	T cell_0	T cell_0#HCC1	-3.96623	-1.28746	-5.33669	-3.80023	-1.24331	1.26423	2.76455
HCC1_ACTTTCAGTTCGTGCG-1	HCC1	0	Macrophage	Macrophage_0	Macrophage_0#HCC1	-0.716261	0.619279	-0.361912	0.472641	10.1626	0.354142	-2.34978
HCC1_ACTTTCATCAAGTAAG-1	HCC1	0	Macrophage	Macrophage_0	Macrophage_0#HCC1	7.17076	0.987202	2.91067	12.4321	4.36485	1.82644	-1.38136
HCC1_ACTTTCATCAGTGATC-1	HCC1	0	Macrophage	Macrophage_0	Macrophage_0#HCC1	6.77513	-2.18381	-2.98951	3.85276	-1.449	6.99897	-2.45656
HCC1_ACTTTGTAGATCCTAC-1	HCC1	Scissor+	Macrophage	Macrophage_Scissor+	Macrophage_Scissor+#HCC1	2.26438	4.50026	3.62661	12.3295	8.32995	-8.22225	-0.243745
HCC1_ACTTTGTAGGTTCCGC-1	HCC1	0	NK	NK_0	NK_0#HCC1	1.09909	-0.624217	-2.816	-0.952067	-1.02724	0.266747	-0.871448
HCC1_ACTTTGTGTCGGTACC-1	HCC1	0	Macrophage	Macrophage_0	Macrophage_0#HCC1	2.15614	1.33848	2.64916	7.14144	7.61698	-1.56102	-2.79518
HCC1_ACTTTGTTCAAGTGGG-1	HCC1	0	Macrophage	Macrophage_0	Macrophage_0#HCC1	-2.72785	0.905361	2.09611	0.270577	6.40667	-3.49408	-3.36049
HCC1_ACTTTGTTCAGGTGTT-1	HCC1	0	Macrophage	Macrophage_0	Macrophage_0#HCC1	4.1945	-1.63953	3.73879	14.3724	2.43539	-0.428071	-1.5039
HCC1_ACTTTGTTCGGATAAA-1	HCC1	0	Macrophage	Macrophage_0	Macrophage_0#HCC1	1.56681	2.10423	3.5952	4.82971	12.1208	-5.43595	-1.79419
HCC1_ACTTTGTTCTCGCTCA-1	HCC1	Scissor+	Macrophage	Macrophage_Scissor+	Macrophage_Scissor+#HCC1	1.23849	0.38601	3.92876	15.4408	5.7128	-7.73417	-1.07767
HCC1_AGAAATGAGCTCTGTA-1	HCC1	Scissor+	Macrophage	Macrophage_Scissor+	Macrophage_Scissor+#HCC1	4.1324	3.10245	3.1447	21.1949	4.05541	-9.14841	-2.15746
HCC1_AGAAATGAGTGCCAGA-1	HCC1	Scissor+	Macrophage	Macrophage_Scissor+	Macrophage_Scissor+#HCC1	-2.66429	2.21691	4.25597	5.42687	9.2651	-10.5081	0.364516
HCC1_AGAAATGCACACCTGG-1	HCC1	Scissor+	Macrophage	Macrophage_Scissor+	Macrophage_Scissor+#HCC1	-0.135538	0.688575	4.26353	9.23484	5.96208	-6.45726	-0.911304
HCC1_AGAAATGCACAGTGTT-1	HCC1	0	B cell	B cell_0	B cell_0#HCC1	-4.47383	-2.26021	-2.80007	-6.18043	-4.84485	8.22823	-1.73928
HCC1_AGAAATGTCGCGTGCA-1	HCC1	0	T cell	T cell_0	T cell_0#HCC1	0.856876	-1.51784	-1.42117	-2.2364	-3.16274	7.58842	0.350449
HCC1_AGAACAAAGGGTTGCA-1	HCC1	Scissor-	Macrophage	Macrophage_Scissor-	Macrophage_Scissor-#HCC1	2.96598	-0.0781821	3.97905	12.0639	2.1653	-0.0199147	-0.994825
HCC1_AGAACAAAGGTCCAGA-1	HCC1	Scissor+	Macrophage	Macrophage_Scissor+	Macrophage_Scissor+#HCC1	-0.274637	0.462139	2.44848	6.06018	8.2263	-8.308	-0.851505
HCC1_AGAACAACAACTGGTT-1	HCC1	Scissor-	Macrophage	Macrophage_Scissor-	Macrophage_Scissor-#HCC1	3.49483	4.2401	3.63496	10.7001	8.39171	0.203232	-2.00231
HCC1_AGAACAACATACACCA-1	HCC1	Scissor+	T cell	T cell_Scissor+	T cell_Scissor+#HCC1	-1.38949	-1.90056	-2.51406	-1.9371	-3.53214	3.58927	-1.19834
HCC1_AGAACAAGTTCCTAGA-1	HCC1	0	T cell	T cell_0	T cell_0#HCC1	0.314371	-1.79504	-1.66626	-0.492307	-0.947905	4.54307	0.192107
HCC1_AGAACAAGTTGGTAGG-1	HCC1	0	Macrophage	Macrophage_0	Macrophage_0#HCC1	8.75078	-0.238995	0.238462	6.54022	3.83364	4.61562	-1.74215
HCC1_AGAACAATCGCAACAT-1	HCC1	Scissor-	T cell	T cell_Scissor-	T cell_Scissor-#HCC1	0.467398	-2.67156	-3.60216	-1.7706	-2.46512	4.4679	-1.19913
HCC1_AGAACAATCGCTAATG-1	HCC1	0	Macrophage	Macrophage_0	Macrophage_0#HCC1	2.8268	5.14918	3.63279	9.21729	10.4515	-3.40911	0.39754
HCC1_AGAACCTAGAATAGTC-1	HCC1	0	T cell	T cell_0	T cell_0#HCC1	0.533975	-2.37967	-2.67268	-2.57185	-3.30446	6.77295	0.563926
HCC1_AGAACCTAGACGTCCC-1	HCC1	Scissor+	T cell	T cell_Scissor+	T cell_Scissor+#HCC1	7.13151	-0.951259	-3.90735	-2.89733	-0.756843	1.92699	-0.946967
HCC1_AGAACCTAGCAGTAAT-1	HCC1	0	Macrophage	Macrophage_0	Macrophage_0#HCC1	-1.06464	3.631	4.66802	4.53117	15.0647	-12.0835	-0.0893436
HCC1_AGAACCTAGTTAGAAC-1	HCC1	Scissor+	Macrophage	Macrophage_Scissor+	Macrophage_Scissor+#HCC1	10.8004	0.303535	-1.73791	5.07652	-0.636272	6.19119	-2.50711
HCC1_AGAACCTGTATCGCAT-1	HCC1	0	Macrophage	Macrophage_0	Macrophage_0#HCC1	6.9906	0.0297468	-0.163261	13.4273	4.14992	-0.917332	0.0894913
HCC1_AGAACCTGTGGTAATA-1	HCC1	Scissor+	Macrophage	Macrophage_Scissor+	Macrophage_Scissor+#HCC1	0.916471	1.06054	3.87309	11.9594	6.18845	-6.89181	-2.92228
HCC1_AGAACCTGTTCTGAGT-1	HCC1	Scissor+	Macrophage	Macrophage_Scissor+	Macrophage_Scissor+#HCC1	0.705738	0.235379	4.41872	15.1866	2.9299	-5.8264	0.7435
HCC1_AGAACCTTCACCATCC-1	HCC1	Scissor+	Macrophage	Macrophage_Scissor+	Macrophage_Scissor+#HCC1	5.95542	4.06473	3.30337	9.63712	7.49032	-6.91066	-0.951857
HCC1_AGAACCTTCCATCACC-1	HCC1	0	Hepatocyte	Hepatocyte_0	Hepatocyte_0#HCC1	3.06528	0.347776	-1.31258	-2.90348	0.663419	11.3272	-3.70394
HCC1_AGAACCTTCGAAGGAC-1	HCC1	0	NK	NK_0	NK_0#HCC1	-0.783628	-2.06035	-2.9837	-3.1993	-3.0568	-0.596649	1.84396
HCC1_AGAACCTTCTGTCTCG-1	HCC1	0	T cell	T cell_0	T cell_0#HCC1	1.21066	-1.32429	-2.26261	-1.59522	-3.26162	1.51553	-0.77585
HCC1_AGAAGCGAGCTGAAGC-1	HCC1	0	T cell	T cell_0	T cell_0#HCC1	1.89308	-1.88388	-3.98975	-1.19186	0.0722978	2.19365	0.70533
HCC1_AGAAGCGCAAACTAGA-1	HCC1	0	Macrophage	Macrophage_0	Macrophage_0#HCC1	0.287859	0.837588	5.71896	19.0297	0.927307	-5.60363	0.534812
HCC1_AGAAGCGCAACCGGAA-1	HCC1	Scissor-	Fibroblast	Fibroblast_Scissor-	Fibroblast_Scissor-#HCC1	1.7702	-0.58467	-1.28433	-0.872295	-0.917436	-0.0927828	-0.274136
HCC1_AGAAGCGCAGGATCTT-1	HCC1	Scissor-	T cell	T cell_Scissor-	T cell_Scissor-#HCC1	2.40431	-1.03318	-3.31629	-2.05815	-5.20496	2.09225	0.573562
HCC1_AGAAGCGGTGGATCAG-1	HCC1	Scissor-	Macrophage	Macrophage_Scissor-	Macrophage_Scissor-#HCC1	-0.139183	0.671395	0.650715	9.74493	2.23	-3.09714	0.110167
HCC1_AGAAGCGGTGTTCCAA-1	HCC1	0	Macrophage	Macrophage_0	Macrophage_0#HCC1	3.22505	-3.01723	-2.21556	2.48339	-0.850686	7.61419	1.03065
HCC1_AGAAGCGTCACTAGCA-1	HCC1	Scissor-	Macrophage	Macrophage_Scissor-	Macrophage_Scissor-#HCC1	2.43007	0.285564	4.00872	4.7297	9.15732	-2.86969	-4.5914
HCC1_AGAAGCGTCATTTGTC-1	HCC1	0	Macrophage	Macrophage_0	Macrophage_0#HCC1	3.42524	0.202893	-0.585073	13.0414	1.5081	2.52742	-1.23343
HCC1_AGAAGCGTCTATCACT-1	HCC1	Scissor-	Macrophage	Macrophage_Scissor-	Macrophage_Scissor-#HCC1	-0.982332	-1.72108	-2.42491	-7.61692	2.36897	-2.72148	-2.07016
HCC1_AGAAGCGTCTGCTCTG-1	HCC1	Scissor-	Macrophage	Macrophage_Scissor-	Macrophage_Scissor-#HCC1	5.03734	0.162458	-1.88914	8.21261	0.689816	3.9176	-1.97329
HCC1_AGAAGTAAGATGGCAC-1	HCC1	0	T cell	T cell_0	T cell_0#HCC1	0.994266	-1.77025	-3.00497	-1.41139	-1.49766	2.04789	-2.30288
HCC1_AGAAGTACAATCTCTT-1	HCC1	Scissor+	Macrophage	Macrophage_Scissor+	Macrophage_Scissor+#HCC1	2.67017	4.38594	4.84278	16.1082	3.60572	-5.75657	-2.738
HCC1_AGAAGTACACTGAATC-1	HCC1	0	Macrophage	Macrophage_0	Macrophage_0#HCC1	0.317335	1.12242	6.40611	12.8739	7.36664	-6.08738	0.593124
HCC1_AGAAGTAGTGGATTTC-1	HCC1	0	Macrophage	Macrophage_0	Macrophage_0#HCC1	7.38826	1.95625	2.87989	12.4813	6.56771	-5.55546	-1.95072
HCC1_AGAAGTATCACCTCAC-1	HCC1	0	Macrophage	Macrophage_0	Macrophage_0#HCC1	-2.2008	2.33984	3.29907	9.98037	11.5421	-8.51012	-1.18853
HCC1_AGACAAAAGCATCCTA-1	HCC1	Scissor-	Fibroblast	Fibroblast_Scissor-	Fibroblast_Scissor-#HCC1	6.10594	-2.02504	-2.00849	1.02312	1.69312	3.96961	-1.61624
HCC1_AGACAAAAGCGCACAA-1	HCC1	0	NK	NK_0	NK_0#HCC1	-1.31202	-1.62416	-1.32225	-4.36888	-4.66079	6.10362	-0.219937
HCC1_AGACAAAAGGTGGCTA-1	HCC1	Scissor+	Macrophage	Macrophage_Scissor+	Macrophage_Scissor+#HCC1	-1.47432	0.225389	3.185	2.44367	9.16045	2.1993	-1.97745
HCC1_AGACAAACACCATAAC-1	HCC1	0	Macrophage	Macrophage_0	Macrophage_0#HCC1	5.70757	2.93414	2.9664	14.507	4.70624	1.13339	-0.830054
HCC1_AGACAAACAGACGATG-1	HCC1	0	Macrophage	Macrophage_0	Macrophage_0#HCC1	2.08353	1.21442	5.26071	11.2193	5.50547	-3.46414	-2.00297
HCC1_AGACAAAGTCTCGCGA-1	HCC1	Scissor+	Macrophage	Macrophage_Scissor+	Macrophage_Scissor+#HCC1	2.07884	2.07964	5.82605	12.6577	4.20965	-9.77201	-1.27147
HCC1_AGACAAATCCTTGACC-1	HCC1	0	Macrophage	Macrophage_0	Macrophage_0#HCC1	0.720521	1.37559	4.31066	14.1755	3.70972	-4.34309	1.59687
HCC1_AGACAAATCTAGTGTG-1	HCC1	Scissor+	T cell	T cell_Scissor+	T cell_Scissor+#HCC1	-1.33554	-2.84546	-4.25465	-3.17836	-4.65151	7.35313	-0.574324
HCC1_AGACAAATCTGTACAG-1	HCC1	Scissor+	Macrophage	Macrophage_Scissor+	Macrophage_Scissor+#HCC1	1.49323	3.82411	4.36584	15.1727	3.80238	-8.7328	-0.352547
HCC1_AGACACTAGGCCACCT-1	HCC1	0	Macrophage	Macrophage_0	Macrophage_0#HCC1	3.42646	2.40933	-0.44312	9.84627	4.85895	-0.867442	-0.425873
HCC1_AGACACTAGGCCTGCT-1	HCC1	Scissor-	NK	NK_Scissor-	NK_Scissor-#HCC1	-1.54515	-2.01931	-3.4928	-3.60857	-1.85913	1.80752	1.39581
HCC1_AGACACTAGGCTTTCA-1	HCC1	0	Macrophage	Macrophage_0	Macrophage_0#HCC1	1.40567	0.0522553	4.49666	2.82883	4.67603	-5.54955	1.39418
HCC1_AGACACTCAAGCAATA-1	HCC1	Scissor-	Macrophage	Macrophage_Scissor-	Macrophage_Scissor-#HCC1	3.05141	2.01339	4.1494	15.3673	6.6293	-10.3351	-0.0151715
HCC1_AGACACTCACTAGAGG-1	HCC1	Scissor+	T cell	T cell_Scissor+	T cell_Scissor+#HCC1	-2.68637	-1.75245	-2.11824	-4.47493	-4.32862	10.2806	-1.24713
HCC1_AGACACTCATGATGCT-1	HCC1	0	Macrophage	Macrophage_0	Macrophage_0#HCC1	-2.61714	0.667453	3.32517	13.0631	-3.99407	-2.91888	-2.57102
HCC1_AGACACTCATTGAAAG-1	HCC1	0	Macrophage	Macrophage_0	Macrophage_0#HCC1	-1.68443	1.80791	3.60525	2.48206	14.2156	-7.28792	-2.39763
HCC1_AGACACTGTCCTTTGC-1	HCC1	Scissor+	T cell	T cell_Scissor+	T cell_Scissor+#HCC1	-2.4412	-1.8169	-4.20513	-3.76617	-5.21818	2.35377	-3.16998
HCC1_AGACACTGTTATGACC-1	HCC1	0	Macrophage	Macrophage_0	Macrophage_0#HCC1	1.48988	1.58109	6.38505	10.0058	6.16913	-5.36865	-1.32148
HCC1_AGACACTGTTCAATCG-1	HCC1	0	NK	NK_0	NK_0#HCC1	-3.04372	-1.5946	-3.43063	-3.85346	-3.24613	-4.44799	1.49223
HCC1_AGACACTGTTGTCATG-1	HCC1	0	Macrophage	Macrophage_0	Macrophage_0#HCC1	1.11819	2.16462	3.93632	11.4865	5.21537	-8.12646	-0.078468
HCC1_AGACACTGTTTGTGGT-1	HCC1	0	Macrophage	Macrophage_0	Macrophage_0#HCC1	6.08273	2.1039	-0.621312	14.2846	5.01488	0.281914	-3.16852
HCC1_AGACACTTCCATCACC-1	HCC1	0	NK	NK_0	NK_0#HCC1	-4.81354	-1.77923	-2.01755	-3.3368	-4.03962	-13.2217	1.1034
HCC1_AGACACTTCTATACTC-1	HCC1	Scissor+	Macrophage	Macrophage_Scissor+	Macrophage_Scissor+#HCC1	2.40608	1.26385	5.73267	16.5185	3.05298	-5.40317	-0.34691
HCC1_AGACACTTCTGAATCG-1	HCC1	0	T cell	T cell_0	T cell_0#HCC1	-0.554101	-1.34613	-2.5845	-2.83264	-2.5002	6.78602	-1.67606
HCC1_AGACAGGAGATGAAGG-1	HCC1	0	Hepatocyte	Hepatocyte_0	Hepatocyte_0#HCC1	-1.28736	-0.31601	-1.28593	-6.40951	-1.96472	4.56519	-4.42945
HCC1_AGACAGGAGCATCCCG-1	HCC1	0	B cell	B cell_0	B cell_0#HCC1	2.27461	-1.12975	-2.02481	-4.18384	-2.60977	5.70524	-1.58315
HCC1_AGACAGGCACGGGCTT-1	HCC1	0	Macrophage	Macrophage_0	Macrophage_0#HCC1	-0.397845	3.27836	5.31249	10.0143	10.3855	-8.13732	-0.416592
HCC1_AGACAGGCAGTGGGTA-1	HCC1	Scissor+	Macrophage	Macrophage_Scissor+	Macrophage_Scissor+#HCC1	0.457274	1.39482	4.93372	18.3947	-0.133292	-10.2461	-3.09831
HCC1_AGACAGGCATGACTAC-1	HCC1	0	Macrophage	Macrophage_0	Macrophage_0#HCC1	2.36695	1.02395	1.72664	3.20151	4.87897	0.161275	-2.06774
HCC1_AGACAGGCATTCAGCA-1	HCC1	Scissor-	Macrophage	Macrophage_Scissor-	Macrophage_Scissor-#HCC1	3.07253	0.515584	3.19358	8.18468	2.11979	-3.61477	-1.47631
HCC1_AGACAGGTCGGTTCAA-1	HCC1	Scissor-	Macrophage	Macrophage_Scissor-	Macrophage_Scissor-#HCC1	7.87404	0.191364	-0.0981055	10.5725	6.60809	2.6824	-0.203988
HCC1_AGACAGGTCTACTCAT-1	HCC1	0	Macrophage	Macrophage_0	Macrophage_0#HCC1	-1.32497	3.59333	3.32443	19.9418	3.07133	-3.08893	0.682691
HCC1_AGACAGGTCTCATGGA-1	HCC1	0	NK	NK_0	NK_0#HCC1	-2.15578	-2.39823	-3.1584	-5.02703	-2.83904	1.04471	-0.516517
HCC1_AGACCATAGCACACCC-1	HCC1	Scissor+	Macrophage	Macrophage_Scissor+	Macrophage_Scissor+#HCC1	-0.513877	1.30028	5.87215	11.2876	3.93494	-8.24778	1.14252
HCC1_AGACCATCAAGTTCGT-1	HCC1	Scissor-	Macrophage	Macrophage_Scissor-	Macrophage_Scissor-#HCC1	1.24486	-2.58001	-1.44515	-2.28975	4.78495	4.47832	-5.27915
HCC1_AGACCATGTCTTGAAC-1	HCC1	Scissor+	Macrophage	Macrophage_Scissor+	Macrophage_Scissor+#HCC1	11.0976	0.187709	0.535363	10.7652	4.22609	0.234184	-3.33863
HCC1_AGACCATTCAAGAAAC-1	HCC1	0	T cell	T cell_0	T cell_0#HCC1	1.63066	-2.72445	-3.39116	-0.543642	-2.3139	3.09849	-0.188641
HCC1_AGACCATTCACTGGGC-1	HCC1	0	B cell	B cell_0	B cell_0#HCC1	2.27823	-2.80924	0.535424	2.44871	0.347237	2.74769	-1.84959
HCC1_AGACCCGAGATTAGAC-1	HCC1	Scissor-	T cell	T cell_Scissor-	T cell_Scissor-#HCC1	-0.275121	-0.379951	-3.71014	-3.24926	-2.74309	4.00373	1.01176
HCC1_AGACCCGAGCATGTTC-1	HCC1	0	Macrophage	Macrophage_0	Macrophage_0#HCC1	1.55019	0.877297	2.34595	10.5862	8.69563	0.664085	-1.61076
HCC1_AGACCCGAGTTTGTCG-1	HCC1	0	Macrophage	Macrophage_0	Macrophage_0#HCC1	1.37409	-0.483116	1.50869	4.81537	4.04618	2.65878	-1.82385
HCC1_AGACCCGCATCCTAAG-1	HCC1	0	Hepatocyte	Hepatocyte_0	Hepatocyte_0#HCC1	4.10691	0.120126	-2.26535	-4.28696	-0.861588	10.3392	-3.92571
HCC1_AGACCCGCATTGACCA-1	HCC1	0	NK	NK_0	NK_0#HCC1	2.06435	-1.81441	-3.77572	-2.29606	-3.60515	-3.93308	0.940473
HCC1_AGACCCGGTTGCCAAT-1	HCC1	Scissor-	Fibroblast	Fibroblast_Scissor-	Fibroblast_Scissor-#HCC1	1.6931	-1.70163	-3.48813	-1.24866	0.73807	3.21289	-0.95585
HCC1_AGACCCGTCATGCCCT-1	HCC1	0	Macrophage	Macrophage_0	Macrophage_0#HCC1	2.75872	2.94002	2.7224	12.5702	5.91958	-4.58269	-0.453435
HCC1_AGACTCAAGACAACTA-1	HCC1	Scissor-	Macrophage	Macrophage_Scissor-	Macrophage_Scissor-#HCC1	1.39068	3.08902	3.96514	6.74732	7.58625	-3.65278	-3.3265
HCC1_AGACTCAAGCACTCCG-1	HCC1	0	Macrophage	Macrophage_0	Macrophage_0#HCC1	-3.69995	2.04759	3.65858	1.43721	5.47482	-12.7932	-0.810102
HCC1_AGACTCAAGCGTCTGC-1	HCC1	Scissor+	Macrophage	Macrophage_Scissor+	Macrophage_Scissor+#HCC1	-0.86316	2.90161	6.30656	7.17356	3.3542	-7.74093	-0.638624
HCC1_AGACTCACACAATGAA-1	HCC1	Scissor-	B cell	B cell_Scissor-	B cell_Scissor-#HCC1	-4.44278	-2.3496	-3.93776	-4.56891	-3.81165	-2.39033	1.57297
HCC1_AGACTCACACCCTTGT-1	HCC1	0	Macrophage	Macrophage_0	Macrophage_0#HCC1	3.4483	0.754189	3.53082	13.1665	3.80297	-1.57044	-1.79065
HCC1_AGACTCACAGACCAAG-1	HCC1	0	B cell	B cell_0	B cell_0#HCC1	-4.95594	-0.730981	-0.144636	-2.56529	-4.97684	7.69996	-0.919223
HCC1_AGACTCACATAGTCGT-1	HCC1	0	Macrophage	Macrophage_0	Macrophage_0#HCC1	-0.0428403	4.58707	-0.624492	7.86179	5.01598	-9.0784	-2.18051
HCC1_AGACTCAGTATACCTG-1	HCC1	Scissor+	T cell	T cell_Scissor+	T cell_Scissor+#HCC1	-3.40985	-2.23013	-3.8522	-2.73923	-3.98951	-1.68343	0.932569
HCC1_AGACTCATCAGTCCGG-1	HCC1	Scissor+	Macrophage	Macrophage_Scissor+	Macrophage_Scissor+#HCC1	3.27006	3.2992	3.77149	12.2984	7.44769	-5.18683	-1.02961
HCC1_AGACTCATCCCGAGTG-1	HCC1	Scissor-	Macrophage	Macrophage_Scissor-	Macrophage_Scissor-#HCC1	3.86032	0.10464	3.09062	11.5142	3.65158	-3.23633	-1.34088
HCC1_AGAGAATAGACCACGA-1	HCC1	Scissor+	Macrophage	Macrophage_Scissor+	Macrophage_Scissor+#HCC1	0.903146	3.58395	5.14047	16.2371	4.12686	-0.82501	0.323953
HCC1_AGAGAATAGGATAATC-1	HCC1	0	T cell	T cell_0	T cell_0#HCC1	0.0458195	-1.98921	-3.8842	-2.79378	-1.29641	1.1665	0.168683
HCC1_AGAGAATAGGCTAACG-1	HCC1	Scissor-	Macrophage	Macrophage_Scissor-	Macrophage_Scissor-#HCC1	3.08141	-1.63222	-1.64474	2.15599	-0.566376	6.62922	-3.40496
HCC1_AGAGAGCAGATAGCAT-1	HCC1	0	B cell	B cell_0	B cell_0#HCC1	0.596397	-1.30181	-3.47096	-2.98836	-0.578834	3.74739	-0.0363921
HCC1_AGAGAGCCAAGCTGCC-1	HCC1	Scissor-	NK	NK_Scissor-	NK_Scissor-#HCC1	-4.6075	-1.48815	-4.56805	-4.01058	-4.29292	9.24246	-2.59311
HCC1_AGAGAGCCAATGAACA-1	HCC1	Scissor-	NK	NK_Scissor-	NK_Scissor-#HCC1	0.151315	-2.62123	-3.48698	-3.29291	-1.96443	2.40772	1.89584
HCC1_AGAGAGCGTGGCGTAA-1	HCC1	Scissor-	Macrophage	Macrophage_Scissor-	Macrophage_Scissor-#HCC1	7.8928	2.02273	-1.39878	8.68304	2.32679	3.01936	-1.78918
HCC1_AGAGAGCTCAAGAGTA-1	HCC1	Scissor-	T cell	T cell_Scissor-	T cell_Scissor-#HCC1	2.09839	-2.74918	-3.64367	-2.93632	-3.42302	6.13769	1.91172
HCC1_AGAGAGCTCCTACACC-1	HCC1	Scissor-	Macrophage	Macrophage_Scissor-	Macrophage_Scissor-#HCC1	3.52197	2.52654	3.56494	10.7288	0.301811	2.00711	-1.56821
HCC1_AGAGAGCTCCTCTTTC-1	HCC1	0	T cell	T cell_0	T cell_0#HCC1	6.37832	-1.10657	-2.74758	1.8503	1.36498	5.05357	0.195356
HCC1_AGAGCAGAGCCGAATG-1	HCC1	Scissor+	Macrophage	Macrophage_Scissor+	Macrophage_Scissor+#HCC1	0.495584	1.56212	4.26605	9.33408	4.36988	0.0958774	-3.07733
HCC1_AGAGCAGCAACGTAAA-1	HCC1	0	Macrophage	Macrophage_0	Macrophage_0#HCC1	5.13187	1.33492	4.17945	8.24228	6.39258	-1.62482	-2.33136
HCC1_AGAGCAGCACCCTGAG-1	HCC1	Scissor-	Macrophage	Macrophage_Scissor-	Macrophage_Scissor-#HCC1	4.10128	-0.157775	-1.1573	7.84538	-3.40614	-0.124384	-2.48538
HCC1_AGAGCAGCAGTTTCAG-1	HCC1	Scissor-	B cell	B cell_Scissor-	B cell_Scissor-#HCC1	6.44435	-1.2069	-2.88911	-4.08991	-1.56592	5.65563	-1.3607
HCC1_AGAGCAGGTACACGCC-1	HCC1	0	Macrophage	Macrophage_0	Macrophage_0#HCC1	2.79665	0.761393	6.61954	14.593	4.19429	-5.72146	-2.35277
HCC1_AGAGCAGGTAGTCGGA-1	HCC1	Scissor-	NK	NK_Scissor-	NK_Scissor-#HCC1	-0.153348	-1.79459	-3.90697	-3.90703	-3.26711	8.32177	-1.44425
HCC1_AGAGCAGGTCTTACTT-1	HCC1	0	Macrophage	Macrophage_0	Macrophage_0#HCC1	0.269675	3.78501	3.38178	13.6727	2.9367	-4.96425	-0.855505
HCC1_AGAGCAGGTGTATTGC-1	HCC1	0	T cell	T cell_0	T cell_0#HCC1	1.42239	-2.79143	-0.442618	-1.2983	-0.842311	6.04246	-0.086186
HCC1_AGAGCAGTCACTTTGT-1	HCC1	0	Macrophage	Macrophage_0	Macrophage_0#HCC1	-1.53547	1.31106	-0.590629	5.55726	1.51217	-0.333511	2.29613
HCC1_AGAGCAGTCCTAGCCT-1	HCC1	Scissor+	Macrophage	Macrophage_Scissor+	Macrophage_Scissor+#HCC1	2.17627	2.1417	4.89135	7.82415	4.89956	-1.53379	-3.3025
HCC1_AGAGCAGTCGATTTCT-1	HCC1	0	T cell	T cell_0	T cell_0#HCC1	1.30617	-3.85179	-3.48894	1.08506	-2.34191	-1.71532	1.21517
HCC1_AGAGCAGTCTTTCAGT-1	HCC1	0	Macrophage	Macrophage_0	Macrophage_0#HCC1	-2.54348	0.814782	3.60778	6.24377	6.73681	-9.66308	0.208425
HCC1_AGAGCCCAGAAACCAT-1	HCC1	0	T cell	T cell_0	T cell_0#HCC1	0.0279765	-0.853649	-2.3563	-1.70413	-1.11179	6.26745	-0.387748
HCC1_AGAGCCCAGGGCCAAT-1	HCC1	0	T cell	T cell_0	T cell_0#HCC1	2.12806	-1.69437	-2.19252	-1.4872	-2.07777	-1.56533	-0.724672
HCC1_AGAGCCCAGGTACCTT-1	HCC1	Scissor+	Macrophage	Macrophage_Scissor+	Macrophage_Scissor+#HCC1	3.04521	1.29739	4.71243	17.2096	4.36621	-8.05164	-3.69287
HCC1_AGAGCCCAGTCACGAG-1	HCC1	0	Macrophage	Macrophage_0	Macrophage_0#HCC1	2.00471	1.08517	4.63676	12.4455	1.64771	0.994745	-0.743094
HCC1_AGAGCCCAGTGGTTCT-1	HCC1	0	Macrophage	Macrophage_0	Macrophage_0#HCC1	-1.49601	-0.21517	2.19444	0.298537	9.63114	-1.85432	-1.18981
HCC1_AGAGCCCCACTTCCTG-1	HCC1	0	Macrophage	Macrophage_0	Macrophage_0#HCC1	-2.24309	2.85673	5.34666	14.4448	1.82357	-8.59604	2.15725
HCC1_AGAGCCCGTCTGTGGC-1	HCC1	0	Macrophage	Macrophage_0	Macrophage_0#HCC1	1.59491	2.25787	4.48395	11.6981	3.46724	-4.04963	-1.42565
HCC1_AGAGCCCGTTAAACCC-1	HCC1	Scissor-	T cell	T cell_Scissor-	T cell_Scissor-#HCC1	2.3528	-0.83243	-3.1581	-2.80126	-1.93656	3.42614	-0.118345
HCC1_AGAGCCCTCACAGTGT-1	HCC1	0	Hepatocyte	Hepatocyte_0	Hepatocyte_0#HCC1	4.71022	-0.255614	-1.39208	-3.3757	-0.318039	12.9039	-4.17248
HCC1_AGATAGAAGACGATAT-1	HCC1	Scissor-	Macrophage	Macrophage_Scissor-	Macrophage_Scissor-#HCC1	2.29891	0.17131	1.81518	4.3568	10.7685	0.676592	-2.22705
HCC1_AGATAGAGTATCACCA-1	HCC1	0	Macrophage	Macrophage_0	Macrophage_0#HCC1	-2.80797	-0.34898	4.21133	6.08478	5.65957	-8.29529	-0.970299
HCC1_AGATAGAGTATCATGC-1	HCC1	0	T cell	T cell_0	T cell_0#HCC1	-1.87986	-3.50677	-3.17228	-2.47523	-1.4572	1.1097	-1.0598
HCC1_AGATAGAGTCCCGTGA-1	HCC1	0	Macrophage	Macrophage_0	Macrophage_0#HCC1	2.74368	0.820286	-0.140478	9.91047	4.86841	1.97874	-0.279671
HCC1_AGATAGAGTTAAGAAC-1	HCC1	0	Macrophage	Macrophage_0	Macrophage_0#HCC1	1.39828	2.42614	2.40883	6.61566	4.6051	-5.30441	2.01471
HCC1_AGATAGAGTTGGCCGT-1	HCC1	Scissor-	T cell	T cell_Scissor-	T cell_Scissor-#HCC1	-1.40812	-1.61182	-2.96517	-5.17914	-6.22157	2.09483	-1.08571
HCC1_AGATCCAAGCAAGCCA-1	HCC1	Scissor-	Macrophage	Macrophage_Scissor-	Macrophage_Scissor-#HCC1	3.11237	0.334041	3.57053	8.81749	9.73122	3.58438	-1.9617
HCC1_AGATCCAAGTAGTCAA-1	HCC1	Scissor-	T cell	T cell_Scissor-	T cell_Scissor-#HCC1	-2.12501	-1.04294	-2.2094	-2.62972	-4.12268	3.49388	1.02802
HCC1_AGATCCAAGTCCTACA-1	HCC1	Scissor+	Macrophage	Macrophage_Scissor+	Macrophage_Scissor+#HCC1	4.81875	1.42897	2.83824	13.7901	2.10325	1.55166	-2.05445
HCC1_AGATCCAAGTTCATGC-1	HCC1	Scissor+	Macrophage	Macrophage_Scissor+	Macrophage_Scissor+#HCC1	-3.45875	-0.0765551	3.45491	1.47585	7.5187	-4.12613	-2.27672
HCC1_AGATCCAAGTTCTACG-1	HCC1	0	T cell	T cell_0	T cell_0#HCC1	-1.85096	-1.47345	-4.87205	-3.92288	-3.83771	7.87682	0.327066
HCC1_AGATCCACACCAACAT-1	HCC1	Scissor+	Macrophage	Macrophage_Scissor+	Macrophage_Scissor+#HCC1	0.965477	3.30645	4.39204	10.1363	9.84107	-7.91033	-2.16877
HCC1_AGATCCACATTGCAAC-1	HCC1	Scissor+	Macrophage	Macrophage_Scissor+	Macrophage_Scissor+#HCC1	5.57307	-2.00925	4.26367	14.9575	1.9097	-8.52328	-3.74635
HCC1_AGATCCAGTACGTGTT-1	HCC1	Scissor-	Macrophage	Macrophage_Scissor-	Macrophage_Scissor-#HCC1	7.40902	-0.861385	1.32119	7.00635	1.87112	2.49143	0.454986
HCC1_AGATCCAGTCGATTAC-1	HCC1	0	Macrophage	Macrophage_0	Macrophage_0#HCC1	2.70364	3.05394	4.89227	17.3943	2.90694	-5.20504	-2.34437
HCC1_AGATCCAGTTGTATGC-1	HCC1	Scissor+	NK	NK_Scissor+	NK_Scissor+#HCC1	8.79055	0.358704	-0.908901	5.89577	0.465639	-3.42179	-3.45245
HCC1_AGATCCATCTTAGCCC-1	HCC1	Scissor+	Macrophage	Macrophage_Scissor+	Macrophage_Scissor+#HCC1	2.21006	2.12111	4.61317	8.82289	11.0277	-10.4452	-2.32629
HCC1_AGATCCATCTTTCCAA-1	HCC1	0	Macrophage	Macrophage_0	Macrophage_0#HCC1	-2.81668	0.94718	4.70315	9.31357	8.53271	-17.4551	-1.78075
HCC1_AGATCGTAGAGTGACC-1	HCC1	Scissor+	Macrophage	Macrophage_Scissor+	Macrophage_Scissor+#HCC1	1.29193	3.99818	5.45321	17.9097	1.40278	-9.02409	1.52248
HCC1_AGATCGTAGGGTAGCT-1	HCC1	0	Hepatocyte	Hepatocyte_0	Hepatocyte_0#HCC1	-1.97751	-0.432612	-2.29378	-3.212	1.64931	9.43114	-2.20864
HCC1_AGATCGTAGGTCGCCT-1	HCC1	Scissor-	T cell	T cell_Scissor-	T cell_Scissor-#HCC1	-0.222032	-1.26905	-5.45822	-3.50196	-1.98363	5.70423	0.369923
HCC1_AGATCGTCAAGGCGTA-1	HCC1	Scissor-	T cell	T cell_Scissor-	T cell_Scissor-#HCC1	-0.668839	-1.31526	-1.16983	-3.89958	-3.98881	0.735213	-0.881357
HCC1_AGATCGTCACGCCAGT-1	HCC1	0	Macrophage	Macrophage_0	Macrophage_0#HCC1	0.353711	2.73004	5.9666	16.3863	6.41695	-7.6219	-0.519966
HCC1_AGATCGTCACGTTGGC-1	HCC1	0	Macrophage	Macrophage_0	Macrophage_0#HCC1	-1.82739	-0.0163335	1.63951	-1.27792	6.82929	0.229762	-2.64351
HCC1_AGATCGTGTACCGGAA-1	HCC1	Scissor-	T cell	T cell_Scissor-	T cell_Scissor-#HCC1	-1.34948	-3.47153	-0.270937	-4.1631	-4.4124	1.82988	0.610576
HCC1_AGATCGTGTCCTGGGT-1	HCC1	0	Macrophage	Macrophage_0	Macrophage_0#HCC1	0.0915078	0.319874	5.32895	7.5038	3.56079	-3.26942	-1.21966
HCC1_AGATCGTGTTACGATC-1	HCC1	0	Macrophage	Macrophage_0	Macrophage_0#HCC1	2.83721	0.880933	4.21268	11.3313	5.82828	-4.97441	-1.75113
HCC1_AGATCGTTCCATGCAA-1	HCC1	0	Hepatocyte	Hepatocyte_0	Hepatocyte_0#HCC1	5.52294	0.3283	-2.41957	-3.08115	2.06259	3.81252	-3.82102
HCC1_AGATCGTTCGTTACCC-1	HCC1	Scissor+	Macrophage	Macrophage_Scissor+	Macrophage_Scissor+#HCC1	-1.18564	0.51064	3.19946	11.0003	7.04184	-9.53189	-0.402524
HCC1_AGATGAAAGTCCGCCA-1	HCC1	0	T cell	T cell_0	T cell_0#HCC1	1.68185	-2.13302	-2.58658	-1.6112	-1.72341	-0.132558	-1.83302
HCC1_AGATGAACACCGTGGT-1	HCC1	Scissor+	Macrophage	Macrophage_Scissor+	Macrophage_Scissor+#HCC1	1.96336	1.41175	2.70785	3.91013	10.6223	-1.52988	-1.48553
HCC1_AGATGAACAGTCCGTG-1	HCC1	0	T cell	T cell_0	T cell_0#HCC1	-0.962385	-2.7369	-3.41431	-0.628678	-1.56136	5.17345	-1.71834
HCC1_AGATGAATCCGAGAAG-1	HCC1	0	Macrophage	Macrophage_0	Macrophage_0#HCC1	-3.64702	1.24414	4.31446	-0.0136224	12.5323	-8.94019	-1.33275
HCC1_AGATGAATCTGTGCTC-1	HCC1	Scissor+	Macrophage	Macrophage_Scissor+	Macrophage_Scissor+#HCC1	1.26547	3.12438	6.02443	8.57696	6.74159	-3.49417	-1.34167
HCC1_AGATGCTAGTAGGAAG-1	HCC1	Scissor-	Macrophage	Macrophage_Scissor-	Macrophage_Scissor-#HCC1	6.72272	0.398067	-0.44142	6.96674	6.17009	4.0095	-0.96799
HCC1_AGATGCTCAGCAATTC-1	HCC1	Scissor+	Macrophage	Macrophage_Scissor+	Macrophage_Scissor+#HCC1	-1.25101	2.42055	5.43075	6.92602	6.98823	-5.86438	-1.3656
HCC1_AGATGCTCATCGAGCC-1	HCC1	0	Macrophage	Macrophage_0	Macrophage_0#HCC1	3.21802	3.609	6.46868	22.0748	4.61496	-11.1088	-2.07407
HCC1_AGATGCTGTGTAACGG-1	HCC1	Scissor-	Macrophage	Macrophage_Scissor-	Macrophage_Scissor-#HCC1	1.78445	1.36178	3.02666	0.899209	11.5164	-4.70565	-1.35587
HCC1_AGATGCTTCGTCGACG-1	HCC1	0	Macrophage	Macrophage_0	Macrophage_0#HCC1	0.474378	0.500634	4.29065	15.8426	5.49329	-3.8465	1.45382
HCC1_AGATGCTTCTATACGG-1	HCC1	0	T cell	T cell_0	T cell_0#HCC1	-5.62798	-3.10262	-1.40831	-3.64522	-5.79275	-9.61871	-2.70645
HCC1_AGCATCAAGATCGGTG-1	HCC1	0	Macrophage	Macrophage_0	Macrophage_0#HCC1	3.5734	2.37381	3.21388	9.94002	7.38567	-8.15445	-1.7999
HCC1_AGCATCAAGCCTCATA-1	HCC1	0	Macrophage	Macrophage_0	Macrophage_0#HCC1	3.05057	0.73029	3.62037	15.5604	2.9048	-9.6501	-1.32698
HCC1_AGCATCACACGCTGAC-1	HCC1	Scissor+	Macrophage	Macrophage_Scissor+	Macrophage_Scissor+#HCC1	-4.34776	5.47094	4.76845	-0.887932	7.01274	-8.0978	-0.459308
HCC1_AGCATCACAGAGATGC-1	HCC1	0	Macrophage	Macrophage_0	Macrophage_0#HCC1	3.66124	-1.02039	4.11611	6.80493	3.51934	4.11416	-1.68058
HCC1_AGCATCAGTATGTCCA-1	HCC1	Scissor+	Macrophage	Macrophage_Scissor+	Macrophage_Scissor+#HCC1	1.15528	2.14475	3.85071	18.3159	1.16861	0.00955517	-2.06601
HCC1_AGCATCAGTCAACCTA-1	HCC1	Scissor-	NK	NK_Scissor-	NK_Scissor-#HCC1	4.65966	-0.878711	-2.36424	-1.3219	-0.318614	3.30825	-0.797084
HCC1_AGCATCATCATCACAG-1	HCC1	0	Macrophage	Macrophage_0	Macrophage_0#HCC1	9.30952	2.53233	2.58983	12.1805	5.25805	2.49714	-2.08391
HCC1_AGCATCATCCTACACC-1	HCC1	0	Macrophage	Macrophage_0	Macrophage_0#HCC1	4.41425	-0.572736	-0.980609	10.4728	0.82286	-2.05689	-3.81069
HCC1_AGCCAATAGGCCGCTT-1	HCC1	0	T cell	T cell_0	T cell_0#HCC1	4.14756	-1.42296	-1.56682	-1.74951	-2.94004	4.40686	-1.62656
HCC1_AGCCAATCACGTTGGC-1	HCC1	Scissor-	Macrophage	Macrophage_Scissor-	Macrophage_Scissor-#HCC1	4.34906	-0.289512	-0.815562	2.98017	-1.77134	6.65442	-2.17123
HCC1_AGCCAATCATCGGAGA-1	HCC1	Scissor+	Macrophage	Macrophage_Scissor+	Macrophage_Scissor+#HCC1	2.63289	1.72027	5.14871	14.6106	2.63462	-5.45	0.0508216
HCC1_AGCCAATGTCCAAATC-1	HCC1	0	T cell	T cell_0	T cell_0#HCC1	2.7359	-1.91536	-2.89634	0.965373	-2.64177	0.971477	0.166007
HCC1_AGCCAATGTGGGTTGA-1	HCC1	0	T cell	T cell_0	T cell_0#HCC1	2.31368	0.470104	-1.86282	-2.41046	-2.8108	-0.164964	-3.41386
HCC1_AGCCAATTCGGTAGGA-1	HCC1	Scissor+	Macrophage	Macrophage_Scissor+	Macrophage_Scissor+#HCC1	0.272489	4.10661	5.29834	8.53744	4.45102	-10.817	-1.58086
HCC1_AGCCAATTCGGTGCAC-1	HCC1	0	Macrophage	Macrophage_0	Macrophage_0#HCC1	-1.25938	3.91739	3.9192	4.77503	11.0054	-0.311844	0.498971
HCC1_AGCCAATTCTCTTCAA-1	HCC1	0	Macrophage	Macrophage_0	Macrophage_0#HCC1	-0.950276	1.69347	4.82068	9.38497	7.28929	-4.91661	0.159403
HCC1_AGCCACGAGACCCTTA-1	HCC1	Scissor-	Macrophage	Macrophage_Scissor-	Macrophage_Scissor-#HCC1	-6.95978	-1.72108	-0.808595	0.657498	-2.87007	-14.9327	-2.11983
HCC1_AGCCACGAGCTACTAC-1	HCC1	Scissor-	Macrophage	Macrophage_Scissor-	Macrophage_Scissor-#HCC1	-1.38704	-0.585812	-0.739499	-1.47325	8.63335	0.697237	-2.23755
HCC1_AGCCACGCAAAGGGCT-1	HCC1	0	Macrophage	Macrophage_0	Macrophage_0#HCC1	11.0106	1.93121	1.66764	15.4788	2.78339	-0.635729	-3.10117
HCC1_AGCCACGCACGGTGCT-1	HCC1	Scissor-	Macrophage	Macrophage_Scissor-	Macrophage_Scissor-#HCC1	0.492031	-0.296233	0.412931	9.84459	6.0534	-9.03706	-1.52384
HCC1_AGCCACGCATGTCAGT-1	HCC1	Scissor-	T cell	T cell_Scissor-	T cell_Scissor-#HCC1	-1.56065	-2.50744	-4.01116	-3.70448	-2.94639	2.0375	-1.29726
HCC1_AGCCACGGTGTCATTG-1	HCC1	0	Macrophage	Macrophage_0	Macrophage_0#HCC1	4.24755	2.34446	2.47546	14.2014	8.66856	-0.97737	-1.96162
HCC1_AGCCACGTCAACCCGG-1	HCC1	Scissor+	Macrophage	Macrophage_Scissor+	Macrophage_Scissor+#HCC1	3.06043	2.40465	4.88112	16.7444	3.60971	-7.39363	-0.014947
HCC1_AGCCACGTCGCCAGTG-1	HCC1	Scissor+	Macrophage	Macrophage_Scissor+	Macrophage_Scissor+#HCC1	8.59007	-0.207107	0.305569	12.0285	4.56752	2.51483	0.747157
HCC1_AGCCACGTCTTCTGTA-1	HCC1	Scissor-	Macrophage	Macrophage_Scissor-	Macrophage_Scissor-#HCC1	0.83471	1.96877	3.43034	8.46584	6.957	-1.43659	-0.278514
HCC1_AGCCAGCAGCGTTAGG-1	HCC1	0	Macrophage	Macrophage_0	Macrophage_0#HCC1	-0.589356	1.81983	6.02999	9.93074	6.35501	-3.55488	-0.399217
HCC1_AGCCAGCCAGAGAGGG-1	HCC1	0	Macrophage	Macrophage_0	Macrophage_0#HCC1	2.65748	2.24039	3.44164	15.4696	4.05241	-8.44342	0.188636
HCC1_AGCCAGCCAGAGTCTT-1	HCC1	0	T cell	T cell_0	T cell_0#HCC1	2.58044	-1.8663	-2.61749	-2.1078	-1.7913	7.61117	1.28386
HCC1_AGCCAGCGTGTTCATG-1	HCC1	0	T cell	T cell_0	T cell_0#HCC1	-3.41674	-2.9365	-1.71549	-3.27888	-3.67096	5.40658	0.676781
HCC1_AGCCAGCTCGGTCATA-1	HCC1	Scissor+	Macrophage	Macrophage_Scissor+	Macrophage_Scissor+#HCC1	6.51043	0.644566	0.526387	10.6569	0.863349	2.93846	-2.91106
HCC1_AGCGATTAGAAAGTCT-1	HCC1	Scissor+	Macrophage	Macrophage_Scissor+	Macrophage_Scissor+#HCC1	12.5764	0.193818	-1.26881	7.39193	3.15704	4.10672	-1.7065
HCC1_AGCGATTCAAGGTCTT-1	HCC1	0	Macrophage	Macrophage_0	Macrophage_0#HCC1	-0.466796	2.48357	6.79167	4.77547	9.19894	-10.0021	-1.10921
HCC1_AGCGATTCACCGAATT-1	HCC1	Scissor+	T cell	T cell_Scissor+	T cell_Scissor+#HCC1	-0.157342	-1.37686	-2.02085	-4.17096	-3.16337	0.44213	-0.747259
HCC1_AGCGATTCAGACAAGC-1	HCC1	0	Macrophage	Macrophage_0	Macrophage_0#HCC1	1.71402	1.95559	-0.269164	7.95908	0.0350404	1.01214	0.272584
HCC1_AGCGATTGTAGACTGG-1	HCC1	Scissor+	Macrophage	Macrophage_Scissor+	Macrophage_Scissor+#HCC1	6.94197	0.414395	2.49554	7.87097	4.19996	-4.38794	-1.99077
HCC1_AGCGATTGTCGTGATT-1	HCC1	Scissor-	Macrophage	Macrophage_Scissor-	Macrophage_Scissor-#HCC1	3.54067	0.840478	-0.188778	8.81925	2.63004	2.11606	-1.45718
HCC1_AGCGATTTCCGCCTAT-1	HCC1	Scissor+	Macrophage	Macrophage_Scissor+	Macrophage_Scissor+#HCC1	2.71373	0.35206	4.03303	13.0012	6.76188	-6.88465	-0.452582
HCC1_AGCGATTTCGTCAGAT-1	HCC1	0	T cell	T cell_0	T cell_0#HCC1	11.8151	-1.05639	-1.8438	0.321626	-0.857762	5.25825	-0.16839
HCC1_AGCGATTTCTGCGGAC-1	HCC1	Scissor+	Macrophage	Macrophage_Scissor+	Macrophage_Scissor+#HCC1	2.03727	3.40086	4.68721	15.2899	3.25491	-9.28786	-2.09448
HCC1_AGCGCCAAGGTTCTTG-1	HCC1	0	T cell	T cell_0	T cell_0#HCC1	-1.00186	-1.74014	-1.95051	-2.06114	-4.44027	1.38084	-1.61219
HCC1_AGCGCCAAGTGCAAAT-1	HCC1	0	Macrophage	Macrophage_0	Macrophage_0#HCC1	0.902122	2.80886	5.33404	9.93953	4.76219	-5.31854	0.173969
HCC1_AGCGCCAAGTGCCAGA-1	HCC1	0	Macrophage	Macrophage_0	Macrophage_0#HCC1	3.0491	0.78031	4.19301	15.0663	1.903	1.22907	-1.50247
HCC1_AGCGCCACATCGCTCT-1	HCC1	0	T cell	T cell_0	T cell_0#HCC1	0.998086	-2.90588	-4.06328	-3.78682	-2.87705	3.22627	0.523235
HCC1_AGCGCCAGTCCGGTCA-1	HCC1	0	Macrophage	Macrophage_0	Macrophage_0#HCC1	-0.177642	0.215081	4.47526	10.1271	3.33175	-4.95234	-1.61603
HCC1_AGCGCCAGTGACCGAA-1	HCC1	Scissor-	Macrophage	Macrophage_Scissor-	Macrophage_Scissor-#HCC1	3.08149	-0.246586	-0.563593	4.52354	-0.241268	2.16752	-2.39007
HCC1_AGCGCCATCTTGCAAG-1	HCC1	Scissor+	Macrophage	Macrophage_Scissor+	Macrophage_Scissor+#HCC1	-2.38912	1.86508	4.88684	8.49006	6.57198	-15.9803	0.500838
HCC1_AGCGCTGAGCCGGATA-1	HCC1	0	Macrophage	Macrophage_0	Macrophage_0#HCC1	3.12163	1.78397	3.19757	6.30144	4.97341	-0.770987	0.167453
HCC1_AGCGCTGAGCCTGGAA-1	HCC1	Scissor-	Macrophage	Macrophage_Scissor-	Macrophage_Scissor-#HCC1	11.0613	2.42776	-1.63683	12.5953	2.42561	1.78895	-0.59217
HCC1_AGCGCTGAGGGAGTTC-1	HCC1	0	Macrophage	Macrophage_0	Macrophage_0#HCC1	5.51202	-0.135739	-2.02434	11.1396	2.519	3.75661	-2.25215
HCC1_AGCGCTGAGTCCCGGT-1	HCC1	Scissor+	Macrophage	Macrophage_Scissor+	Macrophage_Scissor+#HCC1	2.53912	1.1615	5.104	12.5274	7.98774	-8.91188	-2.92694
HCC1_AGCGCTGCATGATGCT-1	HCC1	0	Macrophage	Macrophage_0	Macrophage_0#HCC1	4.9366	2.37359	3.58557	10.3529	5.24929	0.562862	-2.22985
HCC1_AGCGCTGGTCCATCTC-1	HCC1	Scissor-	NK	NK_Scissor-	NK_Scissor-#HCC1	-1.82638	-1.87205	-2.61313	-3.83118	-4.98863	-3.55427	-1.10465
HCC1_AGCGCTGGTTTGGGAG-1	HCC1	Scissor-	Macrophage	Macrophage_Scissor-	Macrophage_Scissor-#HCC1	-0.379549	0.484331	-2.19439	4.8188	1.64244	-1.10767	-1.21722
HCC1_AGCGCTGTCATTGCGA-1	HCC1	0	Macrophage	Macrophage_0	Macrophage_0#HCC1	2.83881	2.44074	3.75533	19.9218	5.14242	-4.46576	-2.81263
HCC1_AGCGCTGTCGGAAGGT-1	HCC1	Scissor-	Macrophage	Macrophage_Scissor-	Macrophage_Scissor-#HCC1	0.798821	0.00857534	2.58558	11.4621	2.34896	-0.242127	1.12026
HCC1_AGCGTATAGCGCCTCA-1	HCC1	0	Macrophage	Macrophage_0	Macrophage_0#HCC1	5.00598	-0.643001	-1.20049	7.57775	1.28778	1.4454	0.977887
HCC1_AGCGTATAGGCATGGT-1	HCC1	0	Hepatocyte	Hepatocyte_0	Hepatocyte_0#HCC1	7.94267	4.79366	2.17512	11.6371	6.91018	2.81315	-1.42346
HCC1_AGCGTATCAGGACAGT-1	HCC1	Scissor+	Macrophage	Macrophage_Scissor+	Macrophage_Scissor+#HCC1	0.8748	1.92562	4.92457	17.7719	4.3965	-7.06029	-0.949872
HCC1_AGCGTATGTAAGTTAG-1	HCC1	Scissor+	Macrophage	Macrophage_Scissor+	Macrophage_Scissor+#HCC1	1.89991	-0.454382	3.29681	10.2837	1.32309	5.07753	-1.10249
HCC1_AGCGTATGTATAGGGC-1	HCC1	Scissor+	Macrophage	Macrophage_Scissor+	Macrophage_Scissor+#HCC1	1.0638	1.08487	5.13939	11.4056	3.23517	-6.01237	1.42711
HCC1_AGCGTATGTATGAGCG-1	HCC1	0	Macrophage	Macrophage_0	Macrophage_0#HCC1	2.03645	-0.055238	2.60825	9.88055	2.73989	1.50422	0.400714
HCC1_AGCGTATGTTATAGCC-1	HCC1	Scissor+	Macrophage	Macrophage_Scissor+	Macrophage_Scissor+#HCC1	7.48232	1.71917	4.4402	9.37141	5.48146	-2.61701	-0.548912
HCC1_AGCGTATTCAAGTGGG-1	HCC1	Scissor-	Macrophage	Macrophage_Scissor-	Macrophage_Scissor-#HCC1	-0.968784	3.39789	3.76521	10.6478	0.596304	-11.5663	-2.27937
HCC1_AGCGTATTCATTCTTG-1	HCC1	0	Macrophage	Macrophage_0	Macrophage_0#HCC1	1.71899	-0.523059	-0.888191	7.84248	3.72999	5.60309	0.573815
HCC1_AGCGTATTCTGAATCG-1	HCC1	Scissor-	Macrophage	Macrophage_Scissor-	Macrophage_Scissor-#HCC1	1.65741	-0.583618	3.69649	9.85403	2.50498	-3.24449	-1.20651
HCC1_AGCGTCGAGATTCGCT-1	HCC1	0	Macrophage	Macrophage_0	Macrophage_0#HCC1	9.22591	-1.73527	0.718281	7.15059	7.22321	-1.02218	-1.08895
HCC1_AGCGTCGAGGAGTACC-1	HCC1	0	Macrophage	Macrophage_0	Macrophage_0#HCC1	-4.86326	2.90155	2.77398	2.02383	5.61213	-15.9379	-0.731872
HCC1_AGCGTCGAGGCATGGT-1	HCC1	0	Macrophage	Macrophage_0	Macrophage_0#HCC1	-1.97439	-1.53094	-0.262106	12.7223	0.449357	-9.07493	-2.41412
HCC1_AGCGTCGAGGCTCACC-1	HCC1	0	Macrophage	Macrophage_0	Macrophage_0#HCC1	0.521805	-1.18917	-0.5262	8.01792	3.56326	-1.24245	-1.45987
HCC1_AGCGTCGCAATACCCA-1	HCC1	Scissor-	Macrophage	Macrophage_Scissor-	Macrophage_Scissor-#HCC1	-2.5748	0.406414	-4.43919	0.0692341	-0.165546	-7.07423	-1.28925
HCC1_AGCGTCGCAATTCTTC-1	HCC1	Scissor+	Macrophage	Macrophage_Scissor+	Macrophage_Scissor+#HCC1	-0.512384	6.3804	3.99173	13.4782	0.813458	-10.9496	-4.49189
HCC1_AGCGTCGCAGTGGCTC-1	HCC1	Scissor+	Macrophage	Macrophage_Scissor+	Macrophage_Scissor+#HCC1	3.24425	1.53754	3.64485	17.1809	3.79104	-5.71846	-3.50807
HCC1_AGCGTCGCATCGATAC-1	HCC1	0	T cell	T cell_0	T cell_0#HCC1	-3.68613	0.0444078	-2.87603	-4.80899	-5.65596	4.05427	-0.19418
HCC1_AGCGTCGCATGACTCA-1	HCC1	Scissor-	Macrophage	Macrophage_Scissor-	Macrophage_Scissor-#HCC1	3.68671	1.10528	2.58857	10.7884	1.62716	2.61433	-1.64718
HCC1_AGCGTCGGTATGATCC-1	HCC1	Scissor-	Macrophage	Macrophage_Scissor-	Macrophage_Scissor-#HCC1	-2.02312	2.06094	4.97158	10.0081	3.28178	-8.45287	-1.34738
HCC1_AGCGTCGTCCTTTAGT-1	HCC1	Scissor-	Macrophage	Macrophage_Scissor-	Macrophage_Scissor-#HCC1	-2.54457	2.14549	-1.9245	1.65912	0.0956716	-4.01697	-3.43243
HCC1_AGCTACAGTCTAGGCC-1	HCC1	0	Macrophage	Macrophage_0	Macrophage_0#HCC1	2.73988	1.61601	2.00827	11.5918	1.6693	0.494162	-0.504604
HCC1_AGCTACATCAGTGCGC-1	HCC1	0	Macrophage	Macrophage_0	Macrophage_0#HCC1	-2.47265	0.10659	2.25189	9.47184	-1.72159	-5.96387	-0.998615
HCC1_AGCTACATCCCTCTTT-1	HCC1	Scissor+	Macrophage	Macrophage_Scissor+	Macrophage_Scissor+#HCC1	-1.83264	2.13292	5.06333	4.91132	5.90458	-7.16134	-0.889372
HCC1_AGCTACATCGGTGAAG-1	HCC1	Scissor-	Macrophage	Macrophage_Scissor-	Macrophage_Scissor-#HCC1	-3.65864	-0.503233	2.43942	3.40588	10.0418	0.561154	-1.9204
HCC1_AGCTCAAAGATGAAGG-1	HCC1	Scissor-	T cell	T cell_Scissor-	T cell_Scissor-#HCC1	-0.385328	-0.492686	-2.25696	-3.83626	-4.81956	0.818319	-2.73424
HCC1_AGCTCAAAGCCACCGT-1	HCC1	Scissor+	Macrophage	Macrophage_Scissor+	Macrophage_Scissor+#HCC1	0.980592	1.67064	4.94929	12.9278	2.1399	-2.25665	-0.522472
HCC1_AGCTCAACAAACACCT-1	HCC1	0	Macrophage	Macrophage_0	Macrophage_0#HCC1	2.43839	1.27715	3.38287	10.7428	5.67221	1.05633	-1.30014
HCC1_AGCTCAACAACTGAAA-1	HCC1	Scissor+	T cell	T cell_Scissor+	T cell_Scissor+#HCC1	0.5046	-1.48914	-2.33177	-1.20766	-3.888	5.27071	-1.26119
HCC1_AGCTCAACACCTATCC-1	HCC1	0	Macrophage	Macrophage_0	Macrophage_0#HCC1	2.36172	2.3483	3.11565	10.3633	12.7557	-13.5281	-0.953424
HCC1_AGCTCAACAGACCTAT-1	HCC1	Scissor+	Macrophage	Macrophage_Scissor+	Macrophage_Scissor+#HCC1	2.17888	1.9749	5.62384	19.0249	1.25976	-6.55213	-2.14237
HCC1_AGCTCAACATGACAGG-1	HCC1	0	Macrophage	Macrophage_0	Macrophage_0#HCC1	0.289052	2.00672	5.30464	12.0069	8.07504	-1.79696	-1.11082
HCC1_AGCTCAACATTGGCAT-1	HCC1	0	Macrophage	Macrophage_0	Macrophage_0#HCC1	2.17027	1.58083	3.27559	10.381	2.8076	-0.809812	-1.28423
HCC1_AGCTCAATCAACGTGT-1	HCC1	0	NK	NK_0	NK_0#HCC1	-3.86853	-1.60676	-4.6459	-5.00621	-4.12164	8.18162	0.265963
HCC1_AGCTCAATCCACCTGT-1	HCC1	Scissor+	Macrophage	Macrophage_Scissor+	Macrophage_Scissor+#HCC1	11.8899	-0.028021	0.601489	9.63622	4.27026	4.03529	-3.84559
HCC1_AGCTCAATCCTCAGGG-1	HCC1	Scissor-	Macrophage	Macrophage_Scissor-	Macrophage_Scissor-#HCC1	-4.44442	0.381108	0.603723	-2.04336	5.87659	-1.57499	-1.14675
HCC1_AGCTCAATCGTGACTA-1	HCC1	Scissor-	Macrophage	Macrophage_Scissor-	Macrophage_Scissor-#HCC1	1.46429	2.77364	-1.23517	7.32332	2.09351	2.51867	-1.53006
HCC1_AGCTTCCAGAAGCGCT-1	HCC1	Scissor-	Macrophage	Macrophage_Scissor-	Macrophage_Scissor-#HCC1	4.88336	-1.17528	0.439387	8.52973	-0.586189	3.96092	-2.91532
HCC1_AGCTTCCAGACACACG-1	HCC1	Scissor-	Macrophage	Macrophage_Scissor-	Macrophage_Scissor-#HCC1	-1.31514	-0.334504	1.02566	6.71575	8.40072	-5.99265	-0.378414
HCC1_AGCTTCCAGCTGTGCC-1	HCC1	0	Macrophage	Macrophage_0	Macrophage_0#HCC1	0.54262	1.21383	3.78157	8.24193	-2.26224	-0.889142	-2.72247
HCC1_AGCTTCCAGGATATAC-1	HCC1	Scissor-	Hepatocyte	Hepatocyte_Scissor-	Hepatocyte_Scissor-#HCC1	1.19962	0.294588	-2.37497	-2.74334	-1.05968	5.16686	-4.45827
HCC1_AGCTTCCCAATAACGA-1	HCC1	0	Macrophage	Macrophage_0	Macrophage_0#HCC1	1.88441	0.823667	4.37015	7.4427	7.10917	-6.21718	-0.73718
HCC1_AGCTTCCCAGCCGTCA-1	HCC1	0	T cell	T cell_0	T cell_0#HCC1	0.74825	-2.43225	-1.63491	-2.03425	-2.0368	6.86889	-2.40621
HCC1_AGCTTCCCAGTCTCTC-1	HCC1	0	Macrophage	Macrophage_0	Macrophage_0#HCC1	-6.19959	-1.58696	7.85954	8.34219	3.74329	-18.4675	-0.908352
HCC1_AGCTTCCGTACTGCGC-1	HCC1	Scissor+	Macrophage	Macrophage_Scissor+	Macrophage_Scissor+#HCC1	-1.29598	2.37034	3.74553	1.50918	9.41527	-3.83743	-2.46409
HCC1_AGCTTCCGTAGTGATA-1	HCC1	Scissor+	Macrophage	Macrophage_Scissor+	Macrophage_Scissor+#HCC1	0.769637	3.15581	5.92653	16.2834	2.81374	-5.59538	1.34945
HCC1_AGCTTCCGTATTGAGA-1	HCC1	Scissor+	Macrophage	Macrophage_Scissor+	Macrophage_Scissor+#HCC1	1.47605	-1.33343	2.64447	9.10529	1.74006	3.43568	1.33416
HCC1_AGCTTCCGTTCGAACT-1	HCC1	Scissor-	Endothelial cell	Endothelial cell_Scissor-	Endothelial cell_Scissor-#HCC1	3.48618	0.253689	0.24276	4.47641	-1.57715	2.43349	-1.04434
HCC1_AGCTTCCTCAAGGACG-1	HCC1	Scissor+	Macrophage	Macrophage_Scissor+	Macrophage_Scissor+#HCC1	5.39711	0.272579	3.50214	11.9788	2.84369	-0.495571	0.18352
HCC1_AGCTTCCTCATTGTTC-1	HCC1	0	Macrophage	Macrophage_0	Macrophage_0#HCC1	0.302715	1.36918	3.72183	11.5808	5.79381	-7.57093	-2.14785
HCC1_AGCTTCCTCGTTCGCT-1	HCC1	0	Macrophage	Macrophage_0	Macrophage_0#HCC1	1.62341	5.67122	2.90745	6.53769	13.7292	-10.0702	-2.5281
HCC1_AGGAAATAGAGTGTTA-1	HCC1	0	Macrophage	Macrophage_0	Macrophage_0#HCC1	-1.28432	0.809723	3.23829	3.30701	7.23454	-0.862982	-2.70149
HCC1_AGGAAATAGGCACTCC-1	HCC1	0	NK	NK_0	NK_0#HCC1	-2.21394	-1.51271	-3.74569	-3.79065	-3.88007	-1.752	0.779367
HCC1_AGGAAATCAACGACTT-1	HCC1	0	NK	NK_0	NK_0#HCC1	-1.40844	-1.18376	-2.41682	-5.30357	-2.64663	2.46149	0.726225
HCC1_AGGAAATCACGCGGTT-1	HCC1	Scissor-	B cell	B cell_Scissor-	B cell_Scissor-#HCC1	-1.32426	-3.267	-3.85487	2.68569	-2.78926	3.18047	0.231043
HCC1_AGGAAATCAGACCGCT-1	HCC1	Scissor-	T cell	T cell_Scissor-	T cell_Scissor-#HCC1	3.1928	-0.378516	-2.00297	0.366858	-1.22722	1.71733	0.860108
HCC1_AGGAAATCAGCAGGAT-1	HCC1	0	Macrophage	Macrophage_0	Macrophage_0#HCC1	-1.74834	-1.34981	-2.23526	0.471373	8.56563	2.0948	-3.61799
HCC1_AGGAAATGTAAGAACT-1	HCC1	0	T cell	T cell_0	T cell_0#HCC1	-2.68969	-2.22185	-3.26075	-2.12372	1.20885	1.41878	0.112968
HCC1_AGGAAATGTAGGTGCA-1	HCC1	Scissor+	T cell	T cell_Scissor+	T cell_Scissor+#HCC1	8.53023	-2.31883	-2.98343	1.39666	-0.0118686	-0.132756	-0.525025
HCC1_AGGAAATTCACTGGGC-1	HCC1	0	Macrophage	Macrophage_0	Macrophage_0#HCC1	3.05491	-0.503162	1.17702	8.97888	3.34089	4.67328	0.102521
HCC1_AGGAAATTCGACTCCT-1	HCC1	0	Macrophage	Macrophage_0	Macrophage_0#HCC1	3.40113	0.825954	4.46896	16.5537	3.19325	-3.3402	-0.49202
HCC1_AGGAATACAGCTAACT-1	HCC1	Scissor-	Macrophage	Macrophage_Scissor-	Macrophage_Scissor-#HCC1	0.851096	2.28513	2.55012	2.35139	10.3788	0.74232	-2.73388
HCC1_AGGAATAGTCGCATGC-1	HCC1	0	NK	NK_0	NK_0#HCC1	-3.44721	-1.24227	-3.00903	-3.48452	-2.76139	4.32181	-1.82424
HCC1_AGGAATAGTTAAACAG-1	HCC1	Scissor-	T cell	T cell_Scissor-	T cell_Scissor-#HCC1	-2.37969	-2.32043	-2.6535	-2.35286	-1.44958	5.95329	0.328078
HCC1_AGGAATAGTTGCTCGG-1	HCC1	0	Macrophage	Macrophage_0	Macrophage_0#HCC1	-3.75675	-0.629186	6.04918	0.261105	4.56797	-11.7335	-0.0713348
HCC1_AGGAATATCAGAATAG-1	HCC1	Scissor+	Macrophage	Macrophage_Scissor+	Macrophage_Scissor+#HCC1	-0.853763	1.34033	5.63198	15.834	0.95336	-7.83006	-0.848171
HCC1_AGGAATATCCCGAACG-1	HCC1	0	NK	NK_0	NK_0#HCC1	1.47172	-0.922667	-2.26079	-4.45273	-4.57871	4.71262	-0.967531
HCC1_AGGAATATCGCTTAAG-1	HCC1	Scissor+	Macrophage	Macrophage_Scissor+	Macrophage_Scissor+#HCC1	0.260287	-0.0662289	3.97375	10.0465	0.354268	-0.106267	-2.2266
HCC1_AGGACGAAGATGAATC-1	HCC1	Scissor+	Macrophage	Macrophage_Scissor+	Macrophage_Scissor+#HCC1	1.14698	4.04303	3.21051	9.71196	5.89721	1.53405	-1.7168
HCC1_AGGACGAAGATTGGGC-1	HCC1	Scissor-	Macrophage	Macrophage_Scissor-	Macrophage_Scissor-#HCC1	5.08341	-1.31523	-0.619112	7.35883	1.19901	5.1616	-0.952323
HCC1_AGGACGAAGTCTGGTT-1	HCC1	0	Macrophage	Macrophage_0	Macrophage_0#HCC1	2.904	3.27138	4.27852	14.6538	3.76219	-4.66458	-0.240809
HCC1_AGGACGAGTACACTCA-1	HCC1	Scissor-	Macrophage	Macrophage_Scissor-	Macrophage_Scissor-#HCC1	1.04201	1.60165	-1.91743	-0.0551478	8.97152	-3.18815	-0.479762
HCC1_AGGACGAGTGATGAAT-1	HCC1	0	Macrophage	Macrophage_0	Macrophage_0#HCC1	3.50687	1.46675	3.62364	9.66344	8.76367	-0.84063	-1.19719
HCC1_AGGACGAGTGTATTGC-1	HCC1	0	Macrophage	Macrophage_0	Macrophage_0#HCC1	2.09588	1.69495	3.69628	3.6388	4.94769	-1.80359	-3.53577
HCC1_AGGACGATCACTGAAC-1	HCC1	0	Macrophage	Macrophage_0	Macrophage_0#HCC1	6.65872	1.1752	3.06067	11.6833	5.85757	-6.29142	-2.87249
HCC1_AGGACTTAGGCATCTT-1	HCC1	0	T cell	T cell_0	T cell_0#HCC1	1.00035	-0.829584	-3.13328	-0.0315013	-2.0185	7.15082	0.621168
HCC1_AGGACTTAGGCATGGT-1	HCC1	Scissor+	Macrophage	Macrophage_Scissor+	Macrophage_Scissor+#HCC1	-1.23023	0.418619	3.48813	2.32078	6.65125	-1.6907	-0.511926
HCC1_AGGACTTAGGTAAGGA-1	HCC1	Scissor-	Macrophage	Macrophage_Scissor-	Macrophage_Scissor-#HCC1	2.91644	-2.02063	0.587906	5.31956	0.88226	-1.7865	0.807748
HCC1_AGGACTTAGGTTCATC-1	HCC1	Scissor+	NK	NK_Scissor+	NK_Scissor+#HCC1	-1.75668	-1.61434	-5.02828	-4.46214	-1.86555	4.24669	2.53822
HCC1_AGGACTTGTAGGCTGA-1	HCC1	0	Macrophage	Macrophage_0	Macrophage_0#HCC1	4.2652	3.22724	3.73271	16.0613	5.47488	-5.0576	-0.440211
HCC1_AGGACTTTCTGCGGAC-1	HCC1	Scissor-	T cell	T cell_Scissor-	T cell_Scissor-#HCC1	2.43839	-1.43004	-2.4265	-1.62965	0.0536278	5.91175	-1.20457
HCC1_AGGAGGTAGATTGATG-1	HCC1	Scissor+	Macrophage	Macrophage_Scissor+	Macrophage_Scissor+#HCC1	0.729807	1.44589	4.29988	8.20328	6.69364	-6.71286	-0.757741
HCC1_AGGAGGTAGGAAGTCC-1	HCC1	Scissor+	Hepatocyte	Hepatocyte_Scissor+	Hepatocyte_Scissor+#HCC1	2.06465	-1.21658	-2.62545	-5.94051	-2.23428	-1.87019	-4.2965
HCC1_AGGAGGTCACGACTAT-1	HCC1	0	NK	NK_0	NK_0#HCC1	-0.960934	-1.95995	-2.51306	-3.75355	-3.63495	5.73726	-0.835812
HCC1_AGGAGGTCAGAGCTAG-1	HCC1	0	T cell	T cell_0	T cell_0#HCC1	1.76791	-2.60018	-2.03024	-3.40334	-3.08377	6.34571	-1.39858
HCC1_AGGAGGTCATGGGCAA-1	HCC1	Scissor-	T cell	T cell_Scissor-	T cell_Scissor-#HCC1	3.62557	-1.37753	-2.49366	0.649112	0.15896	6.82886	-0.240665
HCC1_AGGAGGTGTCCGACGT-1	HCC1	0	Macrophage	Macrophage_0	Macrophage_0#HCC1	-4.79251	-1.18612	0.0327811	-4.68221	2.12838	0.584211	-4.10852
HCC1_AGGAGGTGTGACTAAA-1	HCC1	Scissor-	Macrophage	Macrophage_Scissor-	Macrophage_Scissor-#HCC1	-1.42842	3.01216	-2.34713	6.04976	7.86264	-1.09424	-1.17556
HCC1_AGGAGGTTCCATACTT-1	HCC1	Scissor-	NK	NK_Scissor-	NK_Scissor-#HCC1	0.391737	-2.59746	-3.7139	-4.11731	-5.14893	9.52647	0.745553
HCC1_AGGAGGTTCCTACGAA-1	HCC1	0	Macrophage	Macrophage_0	Macrophage_0#HCC1	0.329469	1.59326	3.37093	11.9152	4.54341	-2.28375	-1.38859
HCC1_AGGATAAAGAATAACC-1	HCC1	0	Macrophage	Macrophage_0	Macrophage_0#HCC1	0.936556	0.883105	4.12305	10.0317	6.21327	-3.8396	-2.08467
HCC1_AGGATAACAGGGAATC-1	HCC1	Scissor+	Macrophage	Macrophage_Scissor+	Macrophage_Scissor+#HCC1	2.58013	3.84859	3.71494	13.7705	6.81073	-4.79227	-2.34852
HCC1_AGGATAAGTTCCACGG-1	HCC1	Scissor-	NK	NK_Scissor-	NK_Scissor-#HCC1	-1.91511	-1.16067	-3.14814	-4.39571	-2.71019	2.08146	-1.99507
HCC1_AGGATAATCGATACAC-1	HCC1	Scissor-	T cell	T cell_Scissor-	T cell_Scissor-#HCC1	2.41303	-1.0944	-2.88412	-2.40945	-1.47847	-4.87564	-0.837877
HCC1_AGGATAATCGCTGCGA-1	HCC1	0	Macrophage	Macrophage_0	Macrophage_0#HCC1	-0.521114	1.9476	3.49315	1.60312	8.12217	-3.16624	-1.70434
HCC1_AGGATAATCTTCCCGA-1	HCC1	Scissor-	Hepatocyte	Hepatocyte_Scissor-	Hepatocyte_Scissor-#HCC1	-0.410351	-1.24569	-2.78422	-2.48994	-2.83958	-5.9805	-4.1293
HCC1_AGGATCTCAACGTTAC-1	HCC1	Scissor-	Macrophage	Macrophage_Scissor-	Macrophage_Scissor-#HCC1	1.72533	0.839154	3.60555	6.42061	6.24607	-4.70953	1.42617
HCC1_AGGATCTCAGACCCGT-1	HCC1	0	T cell	T cell_0	T cell_0#HCC1	3.88142	0.032318	-2.79103	-3.0232	-1.1825	3.10573	-0.364203
HCC1_AGGATCTCATAATCGC-1	HCC1	Scissor+	Macrophage	Macrophage_Scissor+	Macrophage_Scissor+#HCC1	0.218922	1.49228	3.51853	6.86669	7.59977	-4.27794	-1.47124
HCC1_AGGATCTGTATCTCGA-1	HCC1	Scissor-	T cell	T cell_Scissor-	T cell_Scissor-#HCC1	-1.35655	-3.51154	-3.52921	-1.81793	-2.59973	-1.91238	1.07044
HCC1_AGGATCTGTATGTGTC-1	HCC1	0	NK	NK_0	NK_0#HCC1	-2.88312	-1.78025	-0.718993	-4.65463	-2.7078	2.21516	3.30762
HCC1_AGGATCTGTGCCGAAA-1	HCC1	0	T cell	T cell_0	T cell_0#HCC1	2.63789	-1.64949	-3.12247	-3.29074	-0.120448	10.6065	0.689147
HCC1_AGGATCTTCAAGAATG-1	HCC1	Scissor-	Macrophage	Macrophage_Scissor-	Macrophage_Scissor-#HCC1	2.98454	-1.75633	-5.17169	0.692438	-2.06883	3.91588	0.800522
HCC1_AGGATCTTCACGGGCT-1	HCC1	Scissor+	Hepatocyte	Hepatocyte_Scissor+	Hepatocyte_Scissor+#HCC1	-1.93795	0.917287	-0.467546	-2.00969	5.21572	-6.46119	-3.32155
HCC1_AGGATCTTCATGCATG-1	HCC1	0	Macrophage	Macrophage_0	Macrophage_0#HCC1	0.324535	2.71794	-2.57247	8.53127	0.833546	2.05351	-1.66255
HCC1_AGGATCTTCCATGAGT-1	HCC1	Scissor+	Macrophage	Macrophage_Scissor+	Macrophage_Scissor+#HCC1	8.63454	0.918617	-0.498892	9.07993	1.00427	2.74848	-3.22596
HCC1_AGGCATTAGATTGATG-1	HCC1	0	T cell	T cell_0	T cell_0#HCC1	0.432465	0.174248	-2.11491	-4.11645	-1.66863	4.59909	-0.865508
HCC1_AGGCATTCAAAGAACT-1	HCC1	Scissor-	Macrophage	Macrophage_Scissor-	Macrophage_Scissor-#HCC1	-1.40999	1.88915	3.62981	10.4006	7.22344	-8.55153	-1.73155
HCC1_AGGCATTGTGATTCTG-1	HCC1	Scissor-	Macrophage	Macrophage_Scissor-	Macrophage_Scissor-#HCC1	3.40317	1.46697	2.87289	10.3739	4.71714	-2.40056	-1.21496
HCC1_AGGCCACAGAACTTCC-1	HCC1	0	Macrophage	Macrophage_0	Macrophage_0#HCC1	-1.21364	-0.690993	-1.93572	6.25572	1.13847	-7.13815	-1.88432
HCC1_AGGCCACAGGCCATAG-1	HCC1	0	T cell	T cell_0	T cell_0#HCC1	-0.370464	-1.83254	-2.39506	-1.68248	-3.80174	2.9808	0.144461
HCC1_AGGCCACAGTCGGCAA-1	HCC1	Scissor-	Macrophage	Macrophage_Scissor-	Macrophage_Scissor-#HCC1	-2.6494	1.14853	2.67347	4.83664	3.23323	-7.01274	-1.85099
HCC1_AGGCCACCACCTCAGG-1	HCC1	Scissor+	NK	NK_Scissor+	NK_Scissor+#HCC1	-3.02194	-2.89308	-2.59227	-3.62081	-4.22015	2.69682	1.2746
HCC1_AGGCCACCACTGGACC-1	HCC1	Scissor-	Macrophage	Macrophage_Scissor-	Macrophage_Scissor-#HCC1	-2.0677	-1.66754	4.58576	1.95905	5.70008	0.331095	-4.07274
HCC1_AGGCCACGTCCTACAA-1	HCC1	Scissor+	Macrophage	Macrophage_Scissor+	Macrophage_Scissor+#HCC1	13.0393	0.425197	0.301156	7.94526	1.98934	2.3719	-2.79981
HCC1_AGGCCACGTGCATGTT-1	HCC1	0	Macrophage	Macrophage_0	Macrophage_0#HCC1	-2.16844	1.31517	2.92679	9.1208	2.8763	-6.30449	-2.66532
HCC1_AGGCCACTCAGACATC-1	HCC1	Scissor+	Macrophage	Macrophage_Scissor+	Macrophage_Scissor+#HCC1	2.03999	3.954	5.14899	13.4617	7.88507	-9.7377	-0.710508
HCC1_AGGCCACTCCATTTGT-1	HCC1	Scissor+	Macrophage	Macrophage_Scissor+	Macrophage_Scissor+#HCC1	0.0774258	3.55864	3.20313	6.57532	3.8042	-5.25036	-3.37212
HCC1_AGGCCACTCCTACCAC-1	HCC1	Scissor-	T cell	T cell_Scissor-	T cell_Scissor-#HCC1	-2.68371	-2.09301	-2.70488	-1.0054	-1.9156	1.68976	-0.424399
HCC1_AGGCCACTCTCGCCTA-1	HCC1	0	NK	NK_0	NK_0#HCC1	0.308848	-3.05479	-4.79389	-2.1876	-3.93798	2.37346	1.81401
HCC1_AGGCCACTCTGAACGT-1	HCC1	0	Macrophage	Macrophage_0	Macrophage_0#HCC1	1.46807	0.834928	4.58351	10.0362	2.37192	1.60853	0.900487
HCC1_AGGCTGCAGTCGCCAC-1	HCC1	Scissor+	Macrophage	Macrophage_Scissor+	Macrophage_Scissor+#HCC1	2.01903	2.39028	4.95014	18.6443	3.23897	-3.08499	-1.40849
HCC1_AGGCTGCCACTCTAGA-1	HCC1	0	T cell	T cell_0	T cell_0#HCC1	3.36071	-2.54799	-1.59656	-1.75615	-1.0421	9.89729	-0.305652
HCC1_AGGCTGCGTAGCTGAG-1	HCC1	Scissor+	Macrophage	Macrophage_Scissor+	Macrophage_Scissor+#HCC1	-2.68958	1.67379	4.80489	5.17253	9.16246	-0.236417	-0.405079
HCC1_AGGCTGCGTCTACAAC-1	HCC1	Scissor+	T cell	T cell_Scissor+	T cell_Scissor+#HCC1	-0.551399	-1.43943	-4.79502	-2.81682	-2.98656	3.58094	0.163343
HCC1_AGGCTGCGTTGTGTAC-1	HCC1	Scissor+	Macrophage	Macrophage_Scissor+	Macrophage_Scissor+#HCC1	0.352716	1.6443	5.28967	11.191	10.0433	-9.86115	-0.311953
HCC1_AGGCTGCTCTTCCACG-1	HCC1	0	T cell	T cell_0	T cell_0#HCC1	-3.96798	-1.71949	-3.34748	-4.55522	-1.86393	3.19729	2.24391
HCC1_AGGGAGTAGGAAAGGT-1	HCC1	Scissor-	T cell	T cell_Scissor-	T cell_Scissor-#HCC1	1.29907	-2.00474	-1.19109	-2.1758	-1.56099	3.61913	-0.0193242
HCC1_AGGGAGTAGGCATCTT-1	HCC1	0	Macrophage	Macrophage_0	Macrophage_0#HCC1	1.10647	1.97869	3.64163	5.43814	14.8067	-5.02866	-3.2324
HCC1_AGGGAGTCAGAATTCC-1	HCC1	0	NK	NK_0	NK_0#HCC1	-3.59695	-2.31026	-2.85032	-3.91207	-4.09075	3.9389	1.6262
HCC1_AGGGAGTCAGGACAGT-1	HCC1	Scissor-	Macrophage	Macrophage_Scissor-	Macrophage_Scissor-#HCC1	9.29124	0.396402	2.62501	5.55319	6.03434	1.97095	-1.89211
HCC1_AGGGAGTCATCGTTCC-1	HCC1	0	Macrophage	Macrophage_0	Macrophage_0#HCC1	1.80929	0.154138	2.48717	10.507	5.89872	-3.37092	0.124441
HCC1_AGGGAGTCATGACTGT-1	HCC1	0	Macrophage	Macrophage_0	Macrophage_0#HCC1	1.50776	0.178183	6.70685	17.3635	2.25508	-6.70134	-4.91067
HCC1_AGGGAGTTCCGTGGGT-1	HCC1	Scissor-	Macrophage	Macrophage_Scissor-	Macrophage_Scissor-#HCC1	6.3616	0.311193	-1.41325	5.57695	5.00087	-3.4518	-1.58416
HCC1_AGGGAGTTCCTACAAG-1	HCC1	0	Macrophage	Macrophage_0	Macrophage_0#HCC1	-2.80601	1.97147	-1.2147	-0.108641	5.86609	0.880272	-1.25449
HCC1_AGGGAGTTCGTAACTG-1	HCC1	0	Macrophage	Macrophage_0	Macrophage_0#HCC1	2.97235	2.29741	5.56232	9.72518	8.05628	-8.2561	-2.11573
HCC1_AGGGAGTTCTGCGGAC-1	HCC1	0	Macrophage	Macrophage_0	Macrophage_0#HCC1	2.29198	1.89289	4.67886	16.3687	4.04142	-2.9087	0.239843
HCC1_AGGGCCTAGCGTTCAT-1	HCC1	0	Macrophage	Macrophage_0	Macrophage_0#HCC1	4.46474	0.295041	1.69657	9.7059	4.48039	4.16793	-0.330881
HCC1_AGGGCCTAGTTTGCTG-1	HCC1	0	Macrophage	Macrophage_0	Macrophage_0#HCC1	-2.24064	1.9123	3.29914	8.40773	5.8212	-10.8889	0.434172
HCC1_AGGGCCTCAAGCACAG-1	HCC1	0	Macrophage	Macrophage_0	Macrophage_0#HCC1	4.64801	1.3058	2.03991	8.44447	6.69004	-0.353064	-2.09536
HCC1_AGGGCCTCATGACTAC-1	HCC1	0	Macrophage	Macrophage_0	Macrophage_0#HCC1	2.76351	2.53345	-1.01951	7.98871	2.90839	-3.85948	0.97168
HCC1_AGGGCCTGTACAGGTG-1	HCC1	Scissor-	Macrophage	Macrophage_Scissor-	Macrophage_Scissor-#HCC1	2.38135	-1.95449	2.61968	5.48076	7.82476	-9.0995	-1.62134
HCC1_AGGGCCTGTAGTGGCA-1	HCC1	0	Macrophage	Macrophage_0	Macrophage_0#HCC1	4.38808	2.89404	1.98537	11.9863	0.692917	5.15291	-0.969435
HCC1_AGGGCCTTCGTGGGAA-1	HCC1	Scissor-	B cell	B cell_Scissor-	B cell_Scissor-#HCC1	-6.95075	-0.974018	-1.74719	-7.04845	-6.63774	-17.1396	-3.02453
HCC1_AGGGCTCAGACTTCGT-1	HCC1	Scissor+	Macrophage	Macrophage_Scissor+	Macrophage_Scissor+#HCC1	-5.85567	1.26325	-2.91656	-0.141828	-1.59907	-17.7105	0.184412
HCC1_AGGGCTCAGCCACCGT-1	HCC1	Scissor-	Macrophage	Macrophage_Scissor-	Macrophage_Scissor-#HCC1	1.3108	1.2749	1.95178	-0.228995	7.56935	1.02302	-3.91754
HCC1_AGGGCTCAGTGGAATT-1	HCC1	Scissor-	Macrophage	Macrophage_Scissor-	Macrophage_Scissor-#HCC1	2.79221	1.76485	-2.08834	6.6747	2.21622	0.35655	-0.363979
HCC1_AGGGCTCAGTGGCGAT-1	HCC1	Scissor+	Macrophage	Macrophage_Scissor+	Macrophage_Scissor+#HCC1	1.81693	0.889092	3.73208	11.6213	1.01224	0.277165	-1.39062
HCC1_AGGGTCCAGCCTCTGG-1	HCC1	Scissor-	Macrophage	Macrophage_Scissor-	Macrophage_Scissor-#HCC1	5.23856	0.726634	-0.399587	10.849	5.77742	0.799795	-2.54156
HCC1_AGGGTCCAGGCCACTC-1	HCC1	0	T cell	T cell_0	T cell_0#HCC1	-0.368905	-1.964	-2.43618	-4.09988	-3.05002	2.7434	1.53732
HCC1_AGGGTCCCACCGTCTT-1	HCC1	0	Macrophage	Macrophage_0	Macrophage_0#HCC1	2.95701	3.3382	4.70766	14.2293	5.46795	-7.82483	-0.755473
HCC1_AGGGTCCCAGACTCTA-1	HCC1	0	Macrophage	Macrophage_0	Macrophage_0#HCC1	-1.88012	1.10783	3.44055	0.118107	9.19667	-8.51469	-1.0719
HCC1_AGGGTCCTCAACCTTT-1	HCC1	0	T cell	T cell_0	T cell_0#HCC1	-0.303727	-0.78838	-4.32464	-1.23045	-2.6989	5.0332	-1.36089
HCC1_AGGGTCCTCAGCAGAG-1	HCC1	Scissor-	Macrophage	Macrophage_Scissor-	Macrophage_Scissor-#HCC1	-1.17875	-2.54959	-3.69678	5.32758	0.732315	-1.86587	-0.882645
HCC1_AGGGTCCTCCCAGGAC-1	HCC1	Scissor+	Macrophage	Macrophage_Scissor+	Macrophage_Scissor+#HCC1	7.90768	-0.522625	5.58298	14.252	4.53753	-9.31859	-2.49933
HCC1_AGGGTCCTCGAACCTA-1	HCC1	Scissor+	Macrophage	Macrophage_Scissor+	Macrophage_Scissor+#HCC1	1.32646	3.54	7.78265	13.4681	7.17732	-7.61717	-0.0683107
HCC1_AGGGTCCTCTGTACAG-1	HCC1	0	Macrophage	Macrophage_0	Macrophage_0#HCC1	1.08444	4.76992	3.32646	12.6908	4.90912	-6.55296	0.277815
HCC1_AGGGTGAAGATGATTG-1	HCC1	Scissor-	Macrophage	Macrophage_Scissor-	Macrophage_Scissor-#HCC1	5.3306	0.715088	-0.889277	8.61528	-0.40464	3.4704	-0.60024
HCC1_AGGGTGAAGCAGCCTC-1	HCC1	Scissor+	T cell	T cell_Scissor+	T cell_Scissor+#HCC1	0.457188	-1.528	-1.09579	-4.49688	-3.14318	4.37742	-2.35263
HCC1_AGGGTGAAGGTAAGAG-1	HCC1	Scissor-	Macrophage	Macrophage_Scissor-	Macrophage_Scissor-#HCC1	5.15729	-0.192524	-1.40724	8.44208	2.07516	1.9154	-1.53678
HCC1_AGGGTGAAGTGGCGAT-1	HCC1	Scissor-	Macrophage	Macrophage_Scissor-	Macrophage_Scissor-#HCC1	1.53731	0.32272	2.82138	10.8683	6.60303	-0.123896	-0.260933
HCC1_AGGGTGACAATTCGTG-1	HCC1	Scissor+	Hepatocyte	Hepatocyte_Scissor+	Hepatocyte_Scissor+#HCC1	10.9778	1.4234	-1.27457	-4.46071	1.4246	9.47093	-3.98572
HCC1_AGGGTGACATAGATCC-1	HCC1	0	Hepatocyte	Hepatocyte_0	Hepatocyte_0#HCC1	2.24166	1.7877	-3.59686	-0.743485	5.10219	6.23739	-3.22485
HCC1_AGGGTGAGTATCTTCT-1	HCC1	0	NK	NK_0	NK_0#HCC1	-2.00963	-2.40343	-2.73662	-4.61583	-2.15946	5.19635	-3.66804
HCC1_AGGGTGATCGTGCAGC-1	HCC1	Scissor-	Hepatocyte	Hepatocyte_Scissor-	Hepatocyte_Scissor-#HCC1	4.24216	-1.05392	-1.75944	-4.75353	-0.917891	6.5179	-3.56662
HCC1_AGGGTTTAGACTTCGT-1	HCC1	Scissor-	Macrophage	Macrophage_Scissor-	Macrophage_Scissor-#HCC1	-0.593027	-1.63871	-3.42596	-1.7724	3.3815	-5.36454	-1.37053
HCC1_AGGGTTTAGCAACTCT-1	HCC1	0	Macrophage	Macrophage_0	Macrophage_0#HCC1	5.12731	1.45242	-1.34909	7.55993	6.37008	1.32105	-2.1487
HCC1_AGGGTTTAGGACAAGA-1	HCC1	Scissor+	Macrophage	Macrophage_Scissor+	Macrophage_Scissor+#HCC1	3.13909	1.85659	3.41512	12.7008	2.37915	-2.58102	-3.41969
HCC1_AGGGTTTCACCGGTCA-1	HCC1	0	Macrophage	Macrophage_0	Macrophage_0#HCC1	6.99911	-0.270694	2.57014	13.36	1.09862	-3.00512	-1.44724
HCC1_AGGGTTTCATGACTCA-1	HCC1	Scissor+	Macrophage	Macrophage_Scissor+	Macrophage_Scissor+#HCC1	0.44121	2.54534	5.45798	9.71608	4.51313	-9.24019	-1.09837
HCC1_AGGGTTTCATGCGGTC-1	HCC1	Scissor+	T cell	T cell_Scissor+	T cell_Scissor+#HCC1	3.25016	-0.289507	-3.24105	-1.70442	-3.45737	4.56417	-0.518352
HCC1_AGGGTTTGTCCACGCA-1	HCC1	0	T cell	T cell_0	T cell_0#HCC1	-1.15191	-3.15843	-2.64505	-5.69478	-2.5067	3.0772	1.80432
HCC1_AGGGTTTGTCCCGGTA-1	HCC1	0	T cell	T cell_0	T cell_0#HCC1	0.817579	-1.02398	-3.47491	-4.83502	-2.41909	-7.27744	-0.27209
HCC1_AGGGTTTGTCGACGCT-1	HCC1	Scissor-	Fibroblast	Fibroblast_Scissor-	Fibroblast_Scissor-#HCC1	3.41508	-1.09763	-1.52429	-0.654424	0.880813	3.06388	-2.91743
HCC1_AGGGTTTGTGCATTTG-1	HCC1	Scissor-	Macrophage	Macrophage_Scissor-	Macrophage_Scissor-#HCC1	-0.321312	-0.583105	-2.02176	3.54211	6.08466	0.303275	-0.82109
HCC1_AGGGTTTTCCGCGGAT-1	HCC1	Scissor+	T cell	T cell_Scissor+	T cell_Scissor+#HCC1	0.724648	-3.87018	-3.7319	-3.43216	-2.94248	6.99832	-1.67631
HCC1_AGGGTTTTCGAACACT-1	HCC1	0	T cell	T cell_0	T cell_0#HCC1	0.965656	-4.15762	-4.38352	-1.12474	-1.18569	1.04077	1.85004
HCC1_AGGGTTTTCGTTATCT-1	HCC1	0	T cell	T cell_0	T cell_0#HCC1	-2.80598	-3.74564	-1.39092	-3.41153	-1.20121	2.46544	0.575339
HCC1_AGGGTTTTCTCAATCT-1	HCC1	0	NK	NK_0	NK_0#HCC1	-2.43809	-3.13931	-2.48417	-3.57232	-4.0581	10.4576	-2.08279
HCC1_AGGTAGGAGTTTGTCG-1	HCC1	0	Macrophage	Macrophage_0	Macrophage_0#HCC1	3.13437	1.33041	0.0181149	8.50042	4.30953	-2.89345	-2.05521
HCC1_AGGTAGGCAAGGGTCA-1	HCC1	Scissor+	B cell	B cell_Scissor+	B cell_Scissor+#HCC1	0.843908	0.039474	-3.90971	-2.21731	-1.83952	5.58555	0.248265
HCC1_AGGTAGGCACCTCAGG-1	HCC1	0	Macrophage	Macrophage_0	Macrophage_0#HCC1	1.54966	0.435209	1.57299	1.58208	10.0011	3.40802	-0.310703
HCC1_AGGTAGGCAGGGTCTC-1	HCC1	0	Macrophage	Macrophage_0	Macrophage_0#HCC1	2.02228	-1.17525	-2.37334	8.35138	1.60155	4.12085	0.180769
HCC1_AGGTAGGGTATCCTTT-1	HCC1	Scissor+	Macrophage	Macrophage_Scissor+	Macrophage_Scissor+#HCC1	0.220162	4.15339	4.62712	9.87227	11.083	-6.98336	-2.19408
HCC1_AGGTAGGGTATCGCGC-1	HCC1	Scissor-	Macrophage	Macrophage_Scissor-	Macrophage_Scissor-#HCC1	5.98012	3.43065	3.189	10.6497	6.4922	-5.68845	-2.19375
HCC1_AGGTAGGGTATCTCGA-1	HCC1	Scissor-	Fibroblast	Fibroblast_Scissor-	Fibroblast_Scissor-#HCC1	4.48507	-1.31671	-3.24508	1.97125	-0.97048	7.01575	-0.32465
HCC1_AGGTAGGGTGCCCGTA-1	HCC1	0	Fibroblast	Fibroblast_0	Fibroblast_0#HCC1	3.79629	-2.20926	-1.04233	-1.16387	-1.21741	-0.11625	-1.87302
HCC1_AGGTCATAGAAGCCTG-1	HCC1	Scissor-	Fibroblast	Fibroblast_Scissor-	Fibroblast_Scissor-#HCC1	4.25614	-0.224397	0.572979	2.69339	1.00966	1.53326	-0.908253
HCC1_AGGTCATAGCAGCACA-1	HCC1	Scissor-	Macrophage	Macrophage_Scissor-	Macrophage_Scissor-#HCC1	2.06785	0.118587	0.652947	11.1585	2.47445	3.51097	-0.75197
HCC1_AGGTCATCAAGTATCC-1	HCC1	Scissor-	T cell	T cell_Scissor-	T cell_Scissor-#HCC1	-2.42416	-0.997202	-4.11385	-3.65625	-3.69649	-0.135191	-1.47794
HCC1_AGGTCATCAGCGTGAA-1	HCC1	Scissor-	Macrophage	Macrophage_Scissor-	Macrophage_Scissor-#HCC1	1.75136	-0.274726	2.7804	1.51743	10.184	-0.279461	-1.7543
HCC1_AGGTCATCAGGTCAGA-1	HCC1	Scissor+	Hepatocyte	Hepatocyte_Scissor+	Hepatocyte_Scissor+#HCC1	0.23603	-0.253796	-1.25211	-3.01811	-0.975908	13.7437	-3.94358
HCC1_AGGTCATCAGTCAGAG-1	HCC1	0	Macrophage	Macrophage_0	Macrophage_0#HCC1	0.756658	0.534168	5.44589	9.23972	5.89069	-2.06177	-1.19568
HCC1_AGGTCATGTTGAAGTA-1	HCC1	Scissor-	Macrophage	Macrophage_Scissor-	Macrophage_Scissor-#HCC1	5.62816	0.405777	3.47934	17.6826	0.20841	-3.50543	-1.09779
HCC1_AGGTCATGTTGGACTT-1	HCC1	Scissor+	Macrophage	Macrophage_Scissor+	Macrophage_Scissor+#HCC1	2.38204	2.79816	3.02362	10.9157	-1.62692	2.03178	-0.495534
HCC1_AGGTCATTCAGCGTCG-1	HCC1	0	Macrophage	Macrophage_0	Macrophage_0#HCC1	2.29119	0.410321	3.44004	11.6795	4.96061	-6.10192	-1.79059
HCC1_AGGTCATTCATGCCCT-1	HCC1	Scissor-	T cell	T cell_Scissor-	T cell_Scissor-#HCC1	-1.67562	-0.0406495	-2.96993	-3.99702	-4.06651	7.57205	-3.13035
HCC1_AGGTCATTCTTGCAGA-1	HCC1	Scissor-	Macrophage	Macrophage_Scissor-	Macrophage_Scissor-#HCC1	-1.18768	-1.23231	0.562808	0.309003	14.4083	-0.10407	-5.40018
HCC1_AGGTCATTCTTGGAAC-1	HCC1	0	NK	NK_0	NK_0#HCC1	-1.80726	-2.89205	-1.54172	-3.96053	-4.07174	8.84782	-1.22075
HCC1_AGGTCTAAGTGCCGAA-1	HCC1	Scissor+	B cell	B cell_Scissor+	B cell_Scissor+#HCC1	0.569907	-2.23044	-4.47603	-4.17651	-4.02934	10.1914	-1.01278
HCC1_AGGTCTAGTACTGACT-1	HCC1	Scissor-	T cell	T cell_Scissor-	T cell_Scissor-#HCC1	0.343913	-3.19095	-2.24646	-4.00265	-3.00483	4.50471	-0.364303
HCC1_AGGTCTAGTCATCAGT-1	HCC1	Scissor-	Macrophage	Macrophage_Scissor-	Macrophage_Scissor-#HCC1	5.62329	-1.62142	-3.03324	6.57783	-0.782292	6.2501	-1.66398
HCC1_AGGTCTAGTCGTGTTA-1	HCC1	Scissor-	Macrophage	Macrophage_Scissor-	Macrophage_Scissor-#HCC1	-0.133427	-0.999512	3.01477	3.89667	7.00683	3.19616	-2.18997
HCC1_AGGTCTATCAATGTCG-1	HCC1	0	T cell	T cell_0	T cell_0#HCC1	-4.64378	-1.49225	-2.70997	-3.1603	-2.84937	2.38595	0.139476
HCC1_AGGTCTATCACCATCC-1	HCC1	Scissor-	T cell	T cell_Scissor-	T cell_Scissor-#HCC1	-1.7466	-0.816469	-2.53641	-2.60771	-1.09412	2.57067	1.36263
HCC1_AGGTCTATCAGGAAAT-1	HCC1	Scissor-	Macrophage	Macrophage_Scissor-	Macrophage_Scissor-#HCC1	-4.03098	-2.08203	-2.23076	-2.25527	7.37802	-2.44124	-3.2754
HCC1_AGGTGTTAGCACTCCG-1	HCC1	Scissor-	Macrophage	Macrophage_Scissor-	Macrophage_Scissor-#HCC1	-1.65214	-1.72106	-0.174482	2.07001	-5.23153	-15.8178	-2.83156
HCC1_AGGTGTTCAAGATGGC-1	HCC1	0	T cell	T cell_0	T cell_0#HCC1	-0.257967	-0.467895	-2.55597	-1.62	-2.03538	6.03842	0.344612
HCC1_AGGTGTTCAATGCAAA-1	HCC1	Scissor-	Macrophage	Macrophage_Scissor-	Macrophage_Scissor-#HCC1	10.4378	-0.853954	-2.58082	6.20659	0.763974	4.75021	-0.912097
HCC1_AGGTGTTCAATTAGGA-1	HCC1	Scissor-	Macrophage	Macrophage_Scissor-	Macrophage_Scissor-#HCC1	4.45584	0.461536	5.11613	8.21344	6.21573	-3.69076	-0.291514
HCC1_AGGTGTTCACACGGAA-1	HCC1	0	Macrophage	Macrophage_0	Macrophage_0#HCC1	2.395	1.86171	5.16768	17.4955	2.86997	-8.88527	-2.65051
HCC1_AGGTGTTCACTCTGCT-1	HCC1	Scissor-	Macrophage	Macrophage_Scissor-	Macrophage_Scissor-#HCC1	1.58506	-0.159595	3.77338	10.0731	4.15621	-7.5455	-1.8808
HCC1_AGGTGTTCAGCAGAAC-1	HCC1	0	Macrophage	Macrophage_0	Macrophage_0#HCC1	1.9498	2.76551	3.22842	10.138	7.56063	-3.76888	-1.89227
HCC1_AGGTGTTCAGCTTCCT-1	HCC1	0	T cell	T cell_0	T cell_0#HCC1	0.514651	-2.68905	-3.06256	-3.86757	-2.43203	7.23603	-0.868826
HCC1_AGGTGTTGTACGATCT-1	HCC1	0	Macrophage	Macrophage_0	Macrophage_0#HCC1	1.22373	0.438115	2.66972	10.4271	2.65959	0.834013	-2.1719
HCC1_AGGTGTTGTCGTAATC-1	HCC1	Scissor+	Macrophage	Macrophage_Scissor+	Macrophage_Scissor+#HCC1	1.92688	4.37969	3.89759	15.4619	4.71696	-10.6738	-2.41568
HCC1_AGGTGTTGTCGTGGTC-1	HCC1	Scissor+	Macrophage	Macrophage_Scissor+	Macrophage_Scissor+#HCC1	-5.65228	1.56292	2.78659	0.535978	13.5765	-12.6233	-0.743132
HCC1_AGGTGTTTCAACTGAC-1	HCC1	Scissor-	NK	NK_Scissor-	NK_Scissor-#HCC1	-2.24905	-2.81921	-4.98965	-3.50806	-4.35099	3.38075	-1.97307
HCC1_AGGTGTTTCCTATTGT-1	HCC1	Scissor-	T cell	T cell_Scissor-	T cell_Scissor-#HCC1	3.52221	-0.527641	-1.82865	0.667801	-0.610194	3.98843	-0.225674
HCC1_AGGTGTTTCGATTGAC-1	HCC1	0	NK	NK_0	NK_0#HCC1	-1.79378	-3.01838	-3.3442	-4.15934	-2.35866	0.19722	-0.321849
HCC1_AGGTGTTTCTCATAGG-1	HCC1	0	T cell	T cell_0	T cell_0#HCC1	-0.459938	-1.29276	-3.17101	-3.91467	-2.05321	3.64797	1.50038
HCC1_AGGTGTTTCTTCGGAA-1	HCC1	0	Macrophage	Macrophage_0	Macrophage_0#HCC1	5.84228	0.693918	-0.235874	3.20096	6.20446	2.42942	-1.80234
HCC1_AGGTTACAGTCTAACC-1	HCC1	Scissor-	Hepatocyte	Hepatocyte_Scissor-	Hepatocyte_Scissor-#HCC1	-4.6977	0.95265	-1.2707	-3.43974	-1.35781	-1.68881	-4.04217
HCC1_AGGTTACCAAGTACCT-1	HCC1	0	Macrophage	Macrophage_0	Macrophage_0#HCC1	10.1973	0.985141	1.10866	11.8897	2.37754	0.887708	-0.230135
HCC1_AGGTTACCAGAAGCGT-1	HCC1	Scissor-	T cell	T cell_Scissor-	T cell_Scissor-#HCC1	2.75727	-0.967406	-2.5901	-2.59842	-2.13933	0.605292	-0.236208
HCC1_AGGTTACCATTGTGCA-1	HCC1	Scissor+	Macrophage	Macrophage_Scissor+	Macrophage_Scissor+#HCC1	-0.867786	2.72855	4.62264	14.0345	4.8469	-2.49156	-3.65437
HCC1_AGGTTACGTCCTCAGG-1	HCC1	Scissor-	Macrophage	Macrophage_Scissor-	Macrophage_Scissor-#HCC1	-4.68924	1.77685	-1.09252	3.00717	-1.79074	-11.3376	1.62576
HCC1_AGGTTACGTCTCCTGT-1	HCC1	0	Macrophage	Macrophage_0	Macrophage_0#HCC1	3.07572	2.03925	1.98239	11.6564	7.37785	-6.25422	-2.01326
HCC1_AGGTTACGTTAGGCCC-1	HCC1	0	Macrophage	Macrophage_0	Macrophage_0#HCC1	1.88332	1.35114	3.87933	10.3475	5.35959	-5.16706	-2.46445
HCC1_AGGTTACTCATGAAAG-1	HCC1	Scissor+	Macrophage	Macrophage_Scissor+	Macrophage_Scissor+#HCC1	7.12051	1.39267	5.23967	23.0555	0.978069	-7.10745	-1.20136
HCC1_AGGTTACTCCACGAAT-1	HCC1	Scissor-	Macrophage	Macrophage_Scissor-	Macrophage_Scissor-#HCC1	-1.43736	0.641586	5.38105	11.2112	2.66686	-8.27121	-2.81507
HCC1_AGGTTGTAGACTCTAC-1	HCC1	Scissor+	T cell	T cell_Scissor+	T cell_Scissor+#HCC1	-1.51435	0.335731	-0.387825	-3.11812	-3.56415	3.18685	-3.06766
HCC1_AGGTTGTCACAATGTC-1	HCC1	0	Macrophage	Macrophage_0	Macrophage_0#HCC1	-1.73246	2.399	3.29538	2.00821	10.0112	0.762072	-1.67475
HCC1_AGGTTGTCAGAAGCTG-1	HCC1	0	Macrophage	Macrophage_0	Macrophage_0#HCC1	1.75378	-0.0863397	-1.15715	0.4171	5.2398	6.91907	1.62494
HCC1_AGGTTGTCAGATCACT-1	HCC1	0	Macrophage	Macrophage_0	Macrophage_0#HCC1	6.40779	2.15543	1.43963	8.9729	6.74872	1.24403	-0.906618
HCC1_AGGTTGTGTATCGCAT-1	HCC1	Scissor+	T cell	T cell_Scissor+	T cell_Scissor+#HCC1	2.5668	-2.16392	-2.94726	-2.24917	-1.0059	-6.04314	1.06239
HCC1_AGGTTGTGTGGATCAG-1	HCC1	0	Macrophage	Macrophage_0	Macrophage_0#HCC1	10.601	-1.47122	-3.23037	4.71066	-0.778612	4.34521	-2.02468
HCC1_AGGTTGTTCGCTTTAT-1	HCC1	0	T cell	T cell_0	T cell_0#HCC1	1.0993	-2.25506	-2.89777	-3.00373	-2.18825	4.71307	-0.105002
HCC1_AGGTTGTTCTCCTGCA-1	HCC1	Scissor+	Macrophage	Macrophage_Scissor+	Macrophage_Scissor+#HCC1	1.13468	4.00456	6.4204	16.3015	5.83362	-10.7087	-1.21835
HCC1_AGTAACCAGATGACCG-1	HCC1	Scissor+	Macrophage	Macrophage_Scissor+	Macrophage_Scissor+#HCC1	-0.170629	2.13056	4.07493	14.8228	3.36138	-8.15992	0.18834
HCC1_AGTAACCAGTGACCTT-1	HCC1	0	Macrophage	Macrophage_0	Macrophage_0#HCC1	0.3515	-0.0349544	3.25629	6.94264	7.49158	-7.26013	2.37467
HCC1_AGTAACCCAACAGATA-1	HCC1	Scissor+	Macrophage	Macrophage_Scissor+	Macrophage_Scissor+#HCC1	1.70294	3.73483	5.24935	15.7177	5.42719	-14.0206	-0.469748
HCC1_AGTAACCCACAGCCTG-1	HCC1	Scissor+	Macrophage	Macrophage_Scissor+	Macrophage_Scissor+#HCC1	1.10426	-0.115015	3.31566	16.4755	2.10697	-0.826105	-1.53695
HCC1_AGTAACCCATAGAAAC-1	HCC1	Scissor-	Macrophage	Macrophage_Scissor-	Macrophage_Scissor-#HCC1	7.6729	0.651249	3.25802	9.31665	5.74036	-0.536542	-2.43432
HCC1_AGTAACCGTTTGGGTT-1	HCC1	Scissor-	Macrophage	Macrophage_Scissor-	Macrophage_Scissor-#HCC1	0.507925	-0.289477	2.60598	8.3096	7.65166	1.13996	-3.00266
HCC1_AGTAACCTCTGCCCTA-1	HCC1	0	Macrophage	Macrophage_0	Macrophage_0#HCC1	5.11896	2.52428	4.53083	20.0206	6.50403	-8.55688	-1.84413
HCC1_AGTAACCTCTTGGCTC-1	HCC1	Scissor-	T cell	T cell_Scissor-	T cell_Scissor-#HCC1	1.9474	-1.50032	0.0072205	-1.81718	-1.96475	-0.591724	-1.27472
HCC1_AGTACCACAACGTATC-1	HCC1	0	T cell	T cell_0	T cell_0#HCC1	0.0714834	0.819341	-1.54772	-1.8355	-1.6114	1.51702	-1.01397
HCC1_AGTACCACACGCGTGT-1	HCC1	0	B cell	B cell_0	B cell_0#HCC1	-2.05815	-1.69408	0.0260209	-5.4167	-3.91188	7.26172	-1.4708
HCC1_AGTACCAGTATACGGG-1	HCC1	Scissor+	Macrophage	Macrophage_Scissor+	Macrophage_Scissor+#HCC1	0.808693	3.70138	3.5822	15.6992	4.23578	-2.79646	-2.63237
HCC1_AGTACCATCAGCAATC-1	HCC1	Scissor-	Macrophage	Macrophage_Scissor-	Macrophage_Scissor-#HCC1	-7.35112	3.08637	-1.50619	-1.66347	4.0977	0.154025	-1.31808
HCC1_AGTACTGAGACGCTCC-1	HCC1	0	NK	NK_0	NK_0#HCC1	2.9417	-2.73132	-0.821597	-3.83412	-3.71387	8.72274	-0.994532
HCC1_AGTACTGAGTCACAGG-1	HCC1	0	Macrophage	Macrophage_0	Macrophage_0#HCC1	-0.34322	1.03701	3.22708	0.657761	9.37664	-4.71124	-4.12177
HCC1_AGTACTGCAACGACTT-1	HCC1	Scissor-	Macrophage	Macrophage_Scissor-	Macrophage_Scissor-#HCC1	0.745418	-0.0690195	3.634	6.13527	7.98696	-4.53227	0.042825
HCC1_AGTACTGCACCGTGCA-1	HCC1	Scissor+	NK	NK_Scissor+	NK_Scissor+#HCC1	-3.88085	-1.51298	-3.60526	-5.35774	-5.27168	4.86302	-0.191591
HCC1_AGTACTGCATGAGAAT-1	HCC1	Scissor-	Macrophage	Macrophage_Scissor-	Macrophage_Scissor-#HCC1	1.30132	-2.20723	-1.93618	9.3831	0.612429	2.70329	-1.31655
HCC1_AGTACTGGTAACGATA-1	HCC1	0	Macrophage	Macrophage_0	Macrophage_0#HCC1	0.130921	0.669817	3.93138	5.82181	8.59708	-0.463144	-0.995625
HCC1_AGTACTGGTAAGATAC-1	HCC1	0	Macrophage	Macrophage_0	Macrophage_0#HCC1	1.01581	5.4284	4.83523	12.232	4.3395	-3.44125	-1.88715
HCC1_AGTACTGGTACAGAAT-1	HCC1	Scissor+	NK	NK_Scissor+	NK_Scissor+#HCC1	-4.44072	-2.81413	-1.86653	-3.73054	-5.17643	5.34771	-2.28156
HCC1_AGTACTGGTCTGCGCA-1	HCC1	Scissor+	Macrophage	Macrophage_Scissor+	Macrophage_Scissor+#HCC1	3.65656	0.783358	3.12559	12.9759	4.76506	-0.705657	0.99887
HCC1_AGTACTGTCAGCTGAT-1	HCC1	Scissor-	T cell	T cell_Scissor-	T cell_Scissor-#HCC1	0.911611	-1.97462	-2.22158	-2.44891	-1.93481	3.96697	-0.47473
HCC1_AGTACTGTCCCTTCCC-1	HCC1	0	Macrophage	Macrophage_0	Macrophage_0#HCC1	1.63834	2.889	3.96793	3.15964	9.99143	-5.98616	-0.32878
HCC1_AGTACTGTCCGTAGTA-1	HCC1	Scissor-	Macrophage	Macrophage_Scissor-	Macrophage_Scissor-#HCC1	1.4309	-1.63963	3.49611	9.43082	7.56653	0.134666	-1.23184
HCC1_AGTACTGTCGATTGGT-1	HCC1	Scissor-	T cell	T cell_Scissor-	T cell_Scissor-#HCC1	0.773898	-1.62911	-2.21159	-2.78532	-3.61116	-0.683963	-2.48369
HCC1_AGTAGCTAGAAGTATC-1	HCC1	0	Macrophage	Macrophage_0	Macrophage_0#HCC1	0.153785	3.16661	6.61459	10.617	5.22539	-11.2048	-0.864452
HCC1_AGTAGCTAGATACGAT-1	HCC1	0	Macrophage	Macrophage_0	Macrophage_0#HCC1	4.47473	1.69667	2.34221	10.4113	9.86079	1.78051	-1.8019
HCC1_AGTAGCTAGCGACTGA-1	HCC1	0	Macrophage	Macrophage_0	Macrophage_0#HCC1	3.44453	-1.94031	1.388	7.45957	5.94135	4.03064	-0.457126
HCC1_AGTAGCTAGTCATACC-1	HCC1	Scissor-	Macrophage	Macrophage_Scissor-	Macrophage_Scissor-#HCC1	4.11742	1.46565	2.92732	9.8548	6.38238	-0.476132	-3.27466
HCC1_AGTAGCTAGTTTCAGC-1	HCC1	0	Macrophage	Macrophage_0	Macrophage_0#HCC1	2.10924	0.117965	4.07307	11.4647	2.927	0.0458098	-2.03356
HCC1_AGTAGCTCAACAAGTA-1	HCC1	Scissor-	Macrophage	Macrophage_Scissor-	Macrophage_Scissor-#HCC1	11.8254	0.183194	-1.13859	9.36057	2.25813	4.04728	-1.31084
HCC1_AGTAGCTCAATCGCGC-1	HCC1	0	Macrophage	Macrophage_0	Macrophage_0#HCC1	1.71952	1.85588	5.04689	14.7912	4.38748	-7.83457	-0.399018
HCC1_AGTAGCTCACAAGCCC-1	HCC1	Scissor+	NK	NK_Scissor+	NK_Scissor+#HCC1	4.88831	-1.6009	2.16454	10.4952	8.24685	-3.39006	-0.00156218
HCC1_AGTAGCTCATGTTCGA-1	HCC1	Scissor-	T cell	T cell_Scissor-	T cell_Scissor-#HCC1	0.600774	-1.8616	-3.26871	-1.11293	-1.27826	3.11992	0.20252
HCC1_AGTAGCTTCAAACTGC-1	HCC1	Scissor+	T cell	T cell_Scissor+	T cell_Scissor+#HCC1	-2.47396	-0.027285	-2.38564	-2.42161	-3.0121	8.48046	-1.08333
HCC1_AGTAGCTTCATTGAGC-1	HCC1	0	Macrophage	Macrophage_0	Macrophage_0#HCC1	3.23609	0.0167059	4.74214	15.9379	6.45521	-4.62866	-2.37178
HCC1_AGTAGCTTCCGCATAA-1	HCC1	Scissor-	Hepatocyte	Hepatocyte_Scissor-	Hepatocyte_Scissor-#HCC1	7.99077	0.100162	-2.55179	-3.62079	-1.26301	1.961	-4.56207
HCC1_AGTAGCTTCCTACACC-1	HCC1	0	Macrophage	Macrophage_0	Macrophage_0#HCC1	-2.34981	1.59375	0.29699	-1.02159	7.46454	-8.33549	-2.19137
HCC1_AGTAGTCAGATCCCGC-1	HCC1	Scissor-	NK	NK_Scissor-	NK_Scissor-#HCC1	-7.0214	-1.09427	-2.77184	-3.82268	-4.45086	-12.8296	-2.48503
HCC1_AGTAGTCAGTAACGTA-1	HCC1	0	Macrophage	Macrophage_0	Macrophage_0#HCC1	3.27304	-2.09952	3.49406	10.0564	5.17909	2.07229	-0.834479
HCC1_AGTAGTCCACACGGTC-1	HCC1	Scissor+	Hepatocyte	Hepatocyte_Scissor+	Hepatocyte_Scissor+#HCC1	1.92523	0.0755615	-1.27247	-0.969762	2.07931	1.14626	-4.08755
HCC1_AGTAGTCCAGTTAAAG-1	HCC1	0	Macrophage	Macrophage_0	Macrophage_0#HCC1	1.34084	2.83219	5.53266	17.5105	2.63569	-5.26563	-0.344984
HCC1_AGTAGTCTCACTCCGT-1	HCC1	Scissor+	Macrophage	Macrophage_Scissor+	Macrophage_Scissor+#HCC1	-5.33754	-0.218846	4.30147	0.803566	8.24116	-6.26956	-0.997115
HCC1_AGTAGTCTCGAAGAAT-1	HCC1	0	Macrophage	Macrophage_0	Macrophage_0#HCC1	3.42932	0.342415	-0.53478	11.2801	-2.66307	5.54915	-1.29189
HCC1_AGTAGTCTCTTCCAGC-1	HCC1	Scissor+	T cell	T cell_Scissor+	T cell_Scissor+#HCC1	-1.7152	-0.546053	-2.79819	-4.40474	-2.68076	5.87423	-0.569354
HCC1_AGTCAACAGGAGTACC-1	HCC1	0	Macrophage	Macrophage_0	Macrophage_0#HCC1	0.96976	2.3937	3.47984	8.85689	8.69992	-1.18411	-0.760804
HCC1_AGTCAACCAAATGGAT-1	HCC1	Scissor+	NK	NK_Scissor+	NK_Scissor+#HCC1	-1.91146	-0.0805369	-1.81443	-6.66315	-4.12958	11.3793	1.9126
HCC1_AGTCAACCATGGTGGA-1	HCC1	Scissor-	Macrophage	Macrophage_Scissor-	Macrophage_Scissor-#HCC1	7.23542	0.966993	1.19939	7.21339	10.098	1.71014	-2.41211
HCC1_AGTCAACGTCAGGTGA-1	HCC1	0	Macrophage	Macrophage_0	Macrophage_0#HCC1	1.5276	1.98209	6.5247	16.1575	2.04288	-7.18265	-2.11173
HCC1_AGTCAACTCCGTATAG-1	HCC1	Scissor+	Macrophage	Macrophage_Scissor+	Macrophage_Scissor+#HCC1	2.41298	0.35291	4.24288	13.3389	5.54224	-8.82748	-1.86142
HCC1_AGTCACAAGCCATATC-1	HCC1	0	Macrophage	Macrophage_0	Macrophage_0#HCC1	-3.76285	0.836415	1.61928	1.60472	9.38666	-7.82132	-1.95933
HCC1_AGTCACAAGGTATAGT-1	HCC1	0	NK	NK_0	NK_0#HCC1	-6.32884	-3.12408	-2.52602	-6.10217	-6.92988	7.45192	-3.08745
HCC1_AGTCACAAGTGAGTGC-1	HCC1	Scissor-	T cell	T cell_Scissor-	T cell_Scissor-#HCC1	1.83771	-1.73064	-2.16996	-2.31873	-2.28504	8.12457	1.39409
HCC1_AGTCACACAGAAATCA-1	HCC1	0	Macrophage	Macrophage_0	Macrophage_0#HCC1	1.45684	1.88888	1.40912	-0.0156697	6.20277	0.318404	-3.54048
HCC1_AGTCACACATACAGGG-1	HCC1	0	Macrophage	Macrophage_0	Macrophage_0#HCC1	2.30108	4.39291	0.962594	8.98035	2.96249	1.66992	-2.12385
HCC1_AGTCACACATGGGTCC-1	HCC1	0	Macrophage	Macrophage_0	Macrophage_0#HCC1	4.30836	0.710103	-0.0755547	10.5874	-0.21891	3.58989	-1.15099
HCC1_AGTCACAGTACTCGTA-1	HCC1	0	Macrophage	Macrophage_0	Macrophage_0#HCC1	-1.61382	0.572542	2.68567	-0.239321	8.15844	1.66412	-2.39898
HCC1_AGTCACAGTCACAGTT-1	HCC1	Scissor-	Macrophage	Macrophage_Scissor-	Macrophage_Scissor-#HCC1	-0.394072	2.09954	5.07463	5.09551	11.1058	-11.4168	-0.927048
HCC1_AGTCACAGTCCCTGTT-1	HCC1	0	Macrophage	Macrophage_0	Macrophage_0#HCC1	8.21092	2.32965	-0.195529	12.7202	7.03916	-1.39328	-2.80026
HCC1_AGTCACAGTGGGACAT-1	HCC1	0	Macrophage	Macrophage_0	Macrophage_0#HCC1	-3.47597	2.2188	3.01733	0.0129157	13.0071	-3.70671	-1.80427
HCC1_AGTCACATCAGCGTCG-1	HCC1	Scissor-	T cell	T cell_Scissor-	T cell_Scissor-#HCC1	-0.922987	-2.34516	-1.82967	-2.48998	-4.08391	4.45386	-0.355437
HCC1_AGTCATGAGACTACCT-1	HCC1	0	B cell	B cell_0	B cell_0#HCC1	-4.13864	2.06411	-3.28374	-3.61805	-1.63727	-9.0736	0.839893
HCC1_AGTCATGAGCGGTAGT-1	HCC1	Scissor-	Macrophage	Macrophage_Scissor-	Macrophage_Scissor-#HCC1	0.179518	0.103269	5.76612	9.91347	3.3652	-3.59939	-0.0400045
HCC1_AGTCATGCACGTCGTG-1	HCC1	0	Macrophage	Macrophage_0	Macrophage_0#HCC1	0.251034	2.33593	2.79303	0.598439	10.4231	-7.05369	-0.452307
HCC1_AGTCATGGTACTTGTG-1	HCC1	Scissor+	Macrophage	Macrophage_Scissor+	Macrophage_Scissor+#HCC1	-1.53578	-0.265221	-1.79069	4.85468	6.52668	3.5347	-1.02948
HCC1_AGTCATGGTTATCTTC-1	HCC1	Scissor+	Macrophage	Macrophage_Scissor+	Macrophage_Scissor+#HCC1	0.433284	6.86141	5.14584	7.26632	6.95336	-11.0298	-1.079
HCC1_AGTCATGTCAGTCTTT-1	HCC1	0	Macrophage	Macrophage_0	Macrophage_0#HCC1	7.19816	1.13786	1.42942	9.61039	8.33927	1.17983	-2.96325
HCC1_AGTCTCCAGAAGCGAA-1	HCC1	0	Macrophage	Macrophage_0	Macrophage_0#HCC1	7.83727	3.18887	2.55258	14.7297	3.55894	-0.201839	-1.12153
HCC1_AGTCTCCAGACATATG-1	HCC1	Scissor-	Macrophage	Macrophage_Scissor-	Macrophage_Scissor-#HCC1	3.10266	2.47504	2.27215	9.19528	11.5129	-6.11921	-2.38861
HCC1_AGTCTCCAGCAACAAT-1	HCC1	0	Macrophage	Macrophage_0	Macrophage_0#HCC1	-3.08726	2.88886	2.36834	0.624126	11.415	-7.42722	-2.63895
HCC1_AGTCTCCAGTGCAACG-1	HCC1	0	Macrophage	Macrophage_0	Macrophage_0#HCC1	2.38317	2.3805	3.38622	14.133	3.68802	-3.83291	-4.06986
HCC1_AGTCTCCCATGTTTGG-1	HCC1	Scissor+	Hepatocyte	Hepatocyte_Scissor+	Hepatocyte_Scissor+#HCC1	0.661824	-1.52369	-1.87949	-2.1827	-1.82344	8.17152	-0.867906
HCC1_AGTCTCCGTCACCACG-1	HCC1	0	T cell	T cell_0	T cell_0#HCC1	1.49693	-2.1429	-3.16754	-0.922602	-1.09964	2.52755	-0.282512
HCC1_AGTCTCCGTCGAGATG-1	HCC1	Scissor-	Macrophage	Macrophage_Scissor-	Macrophage_Scissor-#HCC1	2.24111	1.32328	3.83552	8.80685	9.84326	-5.90396	-1.95965
HCC1_AGTCTCCGTTCAGCGC-1	HCC1	Scissor-	T cell	T cell_Scissor-	T cell_Scissor-#HCC1	-1.35354	-2.01422	-1.64705	-3.15274	-4.1692	0.193376	0.0177609
HCC1_AGTCTCCTCAACCTTT-1	HCC1	Scissor-	Macrophage	Macrophage_Scissor-	Macrophage_Scissor-#HCC1	0.119525	-1.80962	-4.68602	4.87892	2.42972	-7.37016	-2.14408
HCC1_AGTCTCCTCCCATAAG-1	HCC1	0	Macrophage	Macrophage_0	Macrophage_0#HCC1	4.16286	2.44484	2.43798	10.9653	2.40042	1.57282	-2.98201
HCC1_AGTCTCCTCTAGTGAC-1	HCC1	Scissor+	Macrophage	Macrophage_Scissor+	Macrophage_Scissor+#HCC1	0.325791	2.43187	7.71283	6.00715	7.29717	-9.07175	1.5282
HCC1_AGTGACTAGAGGACTC-1	HCC1	0	T cell	T cell_0	T cell_0#HCC1	-1.77037	-1.00725	-2.24278	-2.36822	-1.68694	3.91351	-1.15863
HCC1_AGTGACTAGATGTAGT-1	HCC1	0	Hepatocyte	Hepatocyte_0	Hepatocyte_0#HCC1	8.89547	-0.613372	-2.13223	-3.24736	1.70162	7.55828	-3.8506
HCC1_AGTGACTAGGCCTGAA-1	HCC1	Scissor+	T cell	T cell_Scissor+	T cell_Scissor+#HCC1	2.30885	-2.93544	-2.38728	-1.45261	-3.08443	4.37671	1.56997
HCC1_AGTGACTAGGTCTGGA-1	HCC1	0	Macrophage	Macrophage_0	Macrophage_0#HCC1	5.71935	0.592356	1.60887	11.7823	7.10385	2.11724	0.603287
HCC1_AGTGACTCAAGGACAC-1	HCC1	Scissor+	Macrophage	Macrophage_Scissor+	Macrophage_Scissor+#HCC1	-0.447109	2.9364	5.90744	17.4623	4.84686	-9.14236	0.939528
HCC1_AGTGACTCACAAGCAG-1	HCC1	0	T cell	T cell_0	T cell_0#HCC1	-1.90817	-1.6884	-0.815698	-2.28419	-1.76803	-1.55847	-1.3517
HCC1_AGTGACTCAGAGCCCT-1	HCC1	Scissor+	T cell	T cell_Scissor+	T cell_Scissor+#HCC1	0.76531	-2.01925	-3.74431	-3.72636	-1.47075	4.28561	2.70067
HCC1_AGTGACTGTACACGTT-1	HCC1	0	Macrophage	Macrophage_0	Macrophage_0#HCC1	2.47789	1.06671	1.87612	2.17893	12.759	-2.0822	-2.09192
HCC1_AGTGACTGTGTGATGG-1	HCC1	0	NK	NK_0	NK_0#HCC1	1.47473	-1.26051	-4.00834	-3.71163	-2.26046	7.87545	-1.92229
HCC1_AGTGACTGTTCCTAGA-1	HCC1	Scissor-	NK	NK_Scissor-	NK_Scissor-#HCC1	-3.09223	-2.83159	-1.97655	-3.83832	-3.67797	5.58521	-0.881195
HCC1_AGTGACTTCCAAACCA-1	HCC1	0	NK	NK_0	NK_0#HCC1	-0.955967	-2.51054	-1.98953	-4.62097	-3.8032	0.455242	0.370362
HCC1_AGTGACTTCCTTCACG-1	HCC1	Scissor+	Macrophage	Macrophage_Scissor+	Macrophage_Scissor+#HCC1	-3.32242	4.68403	5.08075	-0.374814	6.57703	-5.01854	-1.11237
HCC1_AGTGACTTCGGATTAC-1	HCC1	0	Macrophage	Macrophage_0	Macrophage_0#HCC1	6.6644	2.37194	1.05672	10.019	6.68246	2.43801	-0.25357
HCC1_AGTGATCAGAAACTGT-1	HCC1	0	Macrophage	Macrophage_0	Macrophage_0#HCC1	3.03613	1.48988	2.53139	11.8979	3.70548	0.453014	-0.0853044
HCC1_AGTGATCAGTACGTCT-1	HCC1	0	Hepatocyte	Hepatocyte_0	Hepatocyte_0#HCC1	10.1736	0.57461	-1.33067	-2.0484	-1.86382	8.35761	-3.89312
HCC1_AGTGATCAGTGAGCCA-1	HCC1	0	T cell	T cell_0	T cell_0#HCC1	-1.65598	-1.43523	-2.85912	-3.47762	-2.63869	7.08265	-0.321844
HCC1_AGTGATCCACTAGTAC-1	HCC1	Scissor-	Macrophage	Macrophage_Scissor-	Macrophage_Scissor-#HCC1	9.38801	1.39222	-2.50211	8.26218	2.50909	0.873595	-3.48999
HCC1_AGTGATCCAGCAGGAT-1	HCC1	0	Macrophage	Macrophage_0	Macrophage_0#HCC1	6.6042	2.39252	-0.751016	8.57311	0.645914	1.72314	-1.228
HCC1_AGTGATCGTATGAGCG-1	HCC1	Scissor-	Macrophage	Macrophage_Scissor-	Macrophage_Scissor-#HCC1	2.66894	0.762812	-0.150756	5.88258	1.1311	-3.59226	0.0924633
HCC1_AGTGATCGTCCGGCAT-1	HCC1	Scissor+	Macrophage	Macrophage_Scissor+	Macrophage_Scissor+#HCC1	1.09959	4.02456	6.09325	20.1297	2.14192	-6.1962	0.606021
HCC1_AGTGATCGTGATGGCA-1	HCC1	0	T cell	T cell_0	T cell_0#HCC1	-5.76033	-2.38275	-2.40242	-3.74118	-3.0914	0.693139	-1.85309
HCC1_AGTGCCGAGTCATTGC-1	HCC1	0	T cell	T cell_0	T cell_0#HCC1	3.66751	-2.24228	-2.63248	-0.00675735	-2.06707	0.8751	0.339714
HCC1_AGTGCCGGTACGGCAA-1	HCC1	Scissor+	Macrophage	Macrophage_Scissor+	Macrophage_Scissor+#HCC1	-2.86898	4.22996	5.1213	7.10559	4.15094	-11.3173	0.58823
HCC1_AGTGCCGTCTCCGTGT-1	HCC1	Scissor+	NK	NK_Scissor+	NK_Scissor+#HCC1	-2.6496	-0.0352757	-2.92366	-3.87293	-3.06045	4.36482	-2.60668
HCC1_AGTGCCGTCTGTCCGT-1	HCC1	Scissor+	Macrophage	Macrophage_Scissor+	Macrophage_Scissor+#HCC1	10.7916	-0.312962	-2.62754	6.60232	-0.464684	4.80869	-2.71738
HCC1_AGTGTTGAGAGGTGCT-1	HCC1	0	T cell	T cell_0	T cell_0#HCC1	1.89622	-1.82799	-3.16558	-3.62821	-2.00229	2.04342	-0.934681
HCC1_AGTGTTGCAACAAGTA-1	HCC1	Scissor+	Macrophage	Macrophage_Scissor+	Macrophage_Scissor+#HCC1	10.7699	2.03706	0.314175	11.3506	4.2783	0.950122	-3.10069
HCC1_AGTGTTGCAAGGTCGA-1	HCC1	Scissor-	Macrophage	Macrophage_Scissor-	Macrophage_Scissor-#HCC1	-0.702062	1.80261	2.99006	7.34959	9.25496	-0.195581	-0.371585
HCC1_AGTGTTGCACAACGAG-1	HCC1	0	Macrophage	Macrophage_0	Macrophage_0#HCC1	1.30773	0.041206	3.28689	12.2907	3.23299	-7.09568	-1.36418
HCC1_AGTGTTGCATACTGTG-1	HCC1	Scissor+	Macrophage	Macrophage_Scissor+	Macrophage_Scissor+#HCC1	2.4072	1.06862	4.07799	18.7304	1.98451	-4.93342	-0.24477
HCC1_AGTGTTGGTACAGCGA-1	HCC1	0	Macrophage	Macrophage_0	Macrophage_0#HCC1	7.89637	1.58749	1.92729	11.0265	4.9172	0.874536	-1.23129
HCC1_AGTGTTGTCCTTCTTC-1	HCC1	Scissor+	T cell	T cell_Scissor+	T cell_Scissor+#HCC1	5.04124	-0.603921	-1.98563	-1.56418	-0.0893635	-2.88651	1.24378
HCC1_AGTGTTGTCTACCACC-1	HCC1	0	NK	NK_0	NK_0#HCC1	2.13052	-1.57127	-2.71555	0.251053	-0.559124	0.78813	2.7702
HCC1_AGTGTTGTCTACTCAT-1	HCC1	0	Macrophage	Macrophage_0	Macrophage_0#HCC1	0.0412201	0.791158	6.35112	14.2972	2.26817	-9.34968	1.09722
HCC1_AGTTAGCAGGTGATCG-1	HCC1	Scissor+	Macrophage	Macrophage_Scissor+	Macrophage_Scissor+#HCC1	-1.58416	1.70251	6.26139	14.613	2.41511	-8.41572	-0.747297
HCC1_AGTTAGCAGTAAGCAT-1	HCC1	Scissor+	Macrophage	Macrophage_Scissor+	Macrophage_Scissor+#HCC1	3.52873	2.48794	4.66464	14.9655	3.04941	-6.48758	-1.14862
HCC1_AGTTAGCAGTATGTAG-1	HCC1	Scissor+	Macrophage	Macrophage_Scissor+	Macrophage_Scissor+#HCC1	0.451456	4.41751	5.65548	5.47225	10.0727	-13.9313	-1.34048
HCC1_AGTTAGCAGTTTCGAC-1	HCC1	Scissor-	Macrophage	Macrophage_Scissor-	Macrophage_Scissor-#HCC1	-5.51041	-0.987132	-3.05499	-1.91679	4.30288	-9.99587	-1.82147
HCC1_AGTTAGCCAACGACAG-1	HCC1	0	T cell	T cell_0	T cell_0#HCC1	0.8395	-1.11678	-3.16528	-3.54587	-3.96181	4.60441	-2.26712
HCC1_AGTTAGCCATGGCGCT-1	HCC1	0	Macrophage	Macrophage_0	Macrophage_0#HCC1	2.24912	1.63011	2.93758	15.8461	2.97952	-6.17506	1.00202
HCC1_AGTTAGCGTCTAACTG-1	HCC1	Scissor+	Macrophage	Macrophage_Scissor+	Macrophage_Scissor+#HCC1	-3.49691	3.28987	4.9104	0.265739	11.1651	-11.019	0.190902
HCC1_AGTTAGCGTTCCGCGA-1	HCC1	0	Macrophage	Macrophage_0	Macrophage_0#HCC1	9.27097	2.57514	5.12689	18.8257	3.22443	-8.47778	-1.6105
HCC1_AGTTAGCTCCATTGTT-1	HCC1	Scissor-	T cell	T cell_Scissor-	T cell_Scissor-#HCC1	-2.36121	-0.423618	-2.99716	-5.24206	-3.01407	1.18701	0.269461
HCC1_AGTTCCCAGCGCCGTT-1	HCC1	0	NK	NK_0	NK_0#HCC1	-3.80463	-1.4008	-0.98241	-3.8453	-4.16246	4.77532	-3.23615
HCC1_AGTTCCCAGGGAGGTG-1	HCC1	Scissor-	Macrophage	Macrophage_Scissor-	Macrophage_Scissor-#HCC1	-3.42995	1.41548	2.94621	2.30673	8.93412	-6.6457	-2.26595
HCC1_AGTTCCCCACTCCTTG-1	HCC1	Scissor+	Macrophage	Macrophage_Scissor+	Macrophage_Scissor+#HCC1	2.58297	-0.637332	4.58631	17.4025	4.04039	-4.32487	0.220156
HCC1_AGTTCCCCAGCAGGAT-1	HCC1	Scissor-	Macrophage	Macrophage_Scissor-	Macrophage_Scissor-#HCC1	3.23954	-0.385851	1.38744	12.32	0.472886	-1.95615	-2.96737
HCC1_AGTTCCCGTCTTCCGT-1	HCC1	0	T cell	T cell_0	T cell_0#HCC1	1.07451	-0.282052	-2.11333	-4.15965	-2.84174	9.32694	0.359796
HCC1_AGTTCCCGTTGTGTAC-1	HCC1	Scissor-	T cell	T cell_Scissor-	T cell_Scissor-#HCC1	5.17606	-1.74101	-3.51837	-2.45287	-2.25988	3.64436	0.81798
HCC1_AGTTCCCTCACTGAAC-1	HCC1	0	Macrophage	Macrophage_0	Macrophage_0#HCC1	2.23739	2.89857	-0.0945407	8.16662	1.98204	4.5705	-2.48746
HCC1_AGTTCCCTCTCGTCAC-1	HCC1	Scissor+	Macrophage	Macrophage_Scissor+	Macrophage_Scissor+#HCC1	-0.271342	1.64493	5.12633	13.49	5.25403	-6.98458	-0.694578
HCC1_AGTTCGAAGCGTCAAG-1	HCC1	0	T cell	T cell_0	T cell_0#HCC1	2.26351	-2.11057	-2.38938	-1.9957	0.688173	0.614114	1.88588
HCC1_AGTTCGACATGGCCCA-1	HCC1	0	T cell	T cell_0	T cell_0#HCC1	-3.79376	-1.49184	-3.47055	-3.92241	-3.14801	-7.14501	-1.71614
HCC1_AGTTCGAGTCTTTCAT-1	HCC1	Scissor+	Hepatocyte	Hepatocyte_Scissor+	Hepatocyte_Scissor+#HCC1	2.79253	-1.52052	-2.34697	-1.14682	-0.797767	3.23105	-1.60247
HCC1_ATACCGAAGACGGTTG-1	HCC1	Scissor+	T cell	T cell_Scissor+	T cell_Scissor+#HCC1	5.10313	-1.06545	-2.36152	-1.37972	-1.67727	5.51586	-0.483785
HCC1_ATACCGAAGCGATGCA-1	HCC1	0	T cell	T cell_0	T cell_0#HCC1	1.50827	-1.93758	-3.74398	-3.62007	-2.15951	2.45491	-0.140762
HCC1_ATACCGAAGGGAGGCA-1	HCC1	Scissor+	Macrophage	Macrophage_Scissor+	Macrophage_Scissor+#HCC1	9.78982	0.102045	-0.196508	3.48561	0.27685	4.59288	-2.72031
HCC1_ATACCGACAATAACCC-1	HCC1	Scissor-	Fibroblast	Fibroblast_Scissor-	Fibroblast_Scissor-#HCC1	2.95315	-1.09019	-1.12968	1.37883	-0.775549	4.87579	-0.0629553
HCC1_ATACCGACACGTATAC-1	HCC1	0	Macrophage	Macrophage_0	Macrophage_0#HCC1	4.06001	3.85464	-2.75946	8.96012	3.08971	0.261923	-0.884667
HCC1_ATACCGACATGGTGGA-1	HCC1	Scissor-	Fibroblast	Fibroblast_Scissor-	Fibroblast_Scissor-#HCC1	1.71729	-1.14244	0.377877	1.00281	-1.38212	1.7618	-2.32217
HCC1_ATACCGAGTATCCCAA-1	HCC1	0	Macrophage	Macrophage_0	Macrophage_0#HCC1	3.86954	0.861914	3.28034	11.6028	0.708365	2.3137	-1.72624
HCC1_ATACCGAGTTTGTGGT-1	HCC1	Scissor-	Fibroblast	Fibroblast_Scissor-	Fibroblast_Scissor-#HCC1	1.63471	-1.16158	-0.265085	4.4895	-0.487025	0.262726	-4.0013
HCC1_ATACCGATCAGGACGA-1	HCC1	Scissor-	Macrophage	Macrophage_Scissor-	Macrophage_Scissor-#HCC1	4.54374	-0.000229269	-0.460837	9.1793	1.53636	0.102113	-1.46884
HCC1_ATACCGATCATCTACT-1	HCC1	Scissor-	T cell	T cell_Scissor-	T cell_Scissor-#HCC1	2.41868	-0.361002	-1.94633	-0.929892	-0.713141	1.34621	0.642967
HCC1_ATACCTTAGACTTGTC-1	HCC1	0	NK	NK_0	NK_0#HCC1	-1.95303	-1.91278	-2.20573	-3.74136	-2.64052	1.44983	-1.96246
HCC1_ATACCTTAGCATGGGT-1	HCC1	0	NK	NK_0	NK_0#HCC1	-2.74675	-2.53607	-1.40891	-4.46222	-4.12729	-0.810453	-2.72013
HCC1_ATACCTTAGTTGTCAC-1	HCC1	Scissor-	Macrophage	Macrophage_Scissor-	Macrophage_Scissor-#HCC1	2.65831	-1.53325	-1.22811	5.07003	3.69835	-1.61154	-1.22181
HCC1_ATACCTTCAACCGTGC-1	HCC1	Scissor+	T cell	T cell_Scissor+	T cell_Scissor+#HCC1	3.53709	-1.47371	-3.16049	-1.71358	-0.824388	1.96291	-1.94743
HCC1_ATACCTTCAATACGAA-1	HCC1	Scissor-	Macrophage	Macrophage_Scissor-	Macrophage_Scissor-#HCC1	-0.408796	2.344	5.38964	11.2896	2.91181	-7.84956	-0.188727
HCC1_ATACCTTCACAACCGC-1	HCC1	0	Macrophage	Macrophage_0	Macrophage_0#HCC1	2.88205	1.28203	-1.97731	9.0619	0.55724	-1.35088	-1.7687
HCC1_ATACCTTCAGCTATAC-1	HCC1	0	T cell	T cell_0	T cell_0#HCC1	-3.41038	-1.65034	-2.53889	-4.94782	-2.87085	6.30637	-1.45104
HCC1_ATACCTTGTAAGTTGA-1	HCC1	Scissor-	T cell	T cell_Scissor-	T cell_Scissor-#HCC1	1.47116	0.00212182	-2.79042	-0.156666	-0.964981	6.51162	0.291523
HCC1_ATACCTTGTAATTAGG-1	HCC1	Scissor+	Macrophage	Macrophage_Scissor+	Macrophage_Scissor+#HCC1	1.04192	2.85803	3.0432	8.77347	9.81012	-5.68647	-2.79665
HCC1_ATACCTTGTCAGTCCG-1	HCC1	Scissor-	T cell	T cell_Scissor-	T cell_Scissor-#HCC1	-2.93573	-2.26821	-2.6837	-2.25007	-3.73955	-1.78292	1.30102
HCC1_ATACCTTGTCCAATCA-1	HCC1	0	Macrophage	Macrophage_0	Macrophage_0#HCC1	0.744929	0.117492	3.69912	12.503	1.2341	-0.891157	-0.233684
HCC1_ATACCTTGTCTCACGG-1	HCC1	0	T cell	T cell_0	T cell_0#HCC1	0.95731	-2.49154	-2.10352	-3.39058	-2.24727	8.29614	-0.436142
HCC1_ATACCTTTCCCAAGTA-1	HCC1	0	Macrophage	Macrophage_0	Macrophage_0#HCC1	1.14425	3.43182	4.88306	5.93084	7.57007	-9.02733	-0.883084
HCC1_ATACCTTTCCGTGGCA-1	HCC1	0	Macrophage	Macrophage_0	Macrophage_0#HCC1	9.49017	1.65948	2.23455	12.6052	3.44025	2.16125	-3.60723
HCC1_ATACTTCAGCTCGGCT-1	HCC1	Scissor-	Hepatocyte	Hepatocyte_Scissor-	Hepatocyte_Scissor-#HCC1	2.76764	-0.349443	-1.81208	-3.60737	-0.909686	7.87508	-4.1747
HCC1_ATACTTCAGGTGAGCT-1	HCC1	Scissor-	Macrophage	Macrophage_Scissor-	Macrophage_Scissor-#HCC1	-0.0744437	0.300201	1.51745	3.72592	1.4382	0.280461	-0.725563
HCC1_ATACTTCAGTTCATGC-1	HCC1	Scissor-	Macrophage	Macrophage_Scissor-	Macrophage_Scissor-#HCC1	2.22498	3.02723	3.20419	8.06716	13.4506	-3.86338	-2.08924
HCC1_ATACTTCCAAGAGGCT-1	HCC1	0	Macrophage	Macrophage_0	Macrophage_0#HCC1	-0.0193123	0.945174	2.74447	0.450541	12.1063	-4.27061	-3.01
HCC1_ATACTTCGTACCCGAC-1	HCC1	0	Macrophage	Macrophage_0	Macrophage_0#HCC1	1.63117	2.0939	-2.21692	7.26616	3.04388	-2.08074	-2.15786
HCC1_ATACTTCGTACGATGG-1	HCC1	Scissor+	B cell	B cell_Scissor+	B cell_Scissor+#HCC1	-2.73149	-2.7383	-2.64239	-5.60803	-4.81901	8.95753	-1.48431
HCC1_ATACTTCGTCTTTATC-1	HCC1	Scissor+	Hepatocyte	Hepatocyte_Scissor+	Hepatocyte_Scissor+#HCC1	6.28995	1.50355	-0.57191	-1.02289	3.40537	7.72287	-3.43975
HCC1_ATACTTCTCAGCTGTA-1	HCC1	0	NK	NK_0	NK_0#HCC1	-0.903677	-1.05244	-2.74327	-2.58854	-2.42816	6.61801	0.624396
HCC1_ATAGACCAGAGTATAC-1	HCC1	0	Macrophage	Macrophage_0	Macrophage_0#HCC1	10.3246	0.247763	1.89096	15.7608	3.50565	1.66638	-1.69502
HCC1_ATAGACCAGATAGCTA-1	HCC1	Scissor-	Macrophage	Macrophage_Scissor-	Macrophage_Scissor-#HCC1	0.191515	1.15795	4.38606	11.0452	7.7274	1.17113	-1.3198
HCC1_ATAGACCCACAAGTGG-1	HCC1	0	Macrophage	Macrophage_0	Macrophage_0#HCC1	2.55363	3.82507	2.56264	11.5727	4.51779	-2.55879	1.04406
HCC1_ATAGACCCAGCAGAAC-1	HCC1	0	Macrophage	Macrophage_0	Macrophage_0#HCC1	-5.98977	-0.349823	-2.49668	-4.15841	5.29045	-14.794	-1.31604
HCC1_ATAGACCCATTCGATG-1	HCC1	Scissor-	Macrophage	Macrophage_Scissor-	Macrophage_Scissor-#HCC1	8.43027	-2.14426	-1.26178	7.786	0.374505	1.5778	-2.13038
HCC1_ATAGACCGTCAACCTA-1	HCC1	Scissor+	Macrophage	Macrophage_Scissor+	Macrophage_Scissor+#HCC1	4.10007	2.23968	2.58393	10.488	6.22577	-5.06589	-1.3872
HCC1_ATAGACCGTCTCGGGT-1	HCC1	Scissor-	NK	NK_Scissor-	NK_Scissor-#HCC1	-1.66681	-2.71494	-1.74363	-3.71438	-3.36883	6.06869	-0.984895
HCC1_ATAGACCGTCTTGAAC-1	HCC1	0	Macrophage	Macrophage_0	Macrophage_0#HCC1	4.85549	-1.91471	-0.51596	9.55237	-1.42005	7.55381	-3.06263
HCC1_ATAGACCGTGGCTGAA-1	HCC1	0	NK	NK_0	NK_0#HCC1	-2.03728	-4.09909	-3.6635	-2.39055	-5.18705	2.57422	-1.05342
HCC1_ATAGACCTCGGATACT-1	HCC1	0	Macrophage	Macrophage_0	Macrophage_0#HCC1	1.72821	-0.44768	-2.15579	2.35294	1.6633	4.97465	-3.21312
HCC1_ATAGAGAAGAGAAGGT-1	HCC1	0	NK	NK_0	NK_0#HCC1	-3.06379	-1.85323	-1.65348	-4.19246	-3.61385	3.95083	0.465988
HCC1_ATAGAGAAGCAATTCC-1	HCC1	Scissor+	Macrophage	Macrophage_Scissor+	Macrophage_Scissor+#HCC1	5.31735	2.25209	3.88232	15.8338	6.15232	-4.18793	-1.38791
HCC1_ATAGAGAAGTTACGTC-1	HCC1	Scissor+	T cell	T cell_Scissor+	T cell_Scissor+#HCC1	8.13076	-1.55747	-2.77055	0.735752	-0.728822	4.27351	-0.909467
HCC1_ATAGAGACAATAGTGA-1	HCC1	0	T cell	T cell_0	T cell_0#HCC1	-3.70762	-0.45477	-3.22109	-3.29643	-4.14063	-2.6172	-0.792769
HCC1_ATAGAGACACAATGCT-1	HCC1	0	Macrophage	Macrophage_0	Macrophage_0#HCC1	7.32859	4.29543	3.67697	13.2086	8.5024	-1.24577	-2.21238
HCC1_ATAGAGACAGGGTCTC-1	HCC1	Scissor+	Macrophage	Macrophage_Scissor+	Macrophage_Scissor+#HCC1	1.158	4.06422	5.35419	9.74761	9.07549	-6.20006	1.63399
HCC1_ATAGAGAGTCCAGCGT-1	HCC1	Scissor+	B cell	B cell_Scissor+	B cell_Scissor+#HCC1	-2.91476	-3.20438	-1.41726	-5.57226	-3.16983	8.15141	-2.57517
HCC1_ATAGAGAGTCCTACGG-1	HCC1	Scissor-	Macrophage	Macrophage_Scissor-	Macrophage_Scissor-#HCC1	1.7855	0.337206	4.5373	8.98686	2.79955	-5.3825	-1.15747
HCC1_ATAGAGAGTGATAGAT-1	HCC1	Scissor-	NK	NK_Scissor-	NK_Scissor-#HCC1	-4.97724	-3.11045	-3.02717	-4.278	-5.30079	-4.54678	0.605288
HCC1_ATAGAGAGTGCTGTCG-1	HCC1	Scissor-	Macrophage	Macrophage_Scissor-	Macrophage_Scissor-#HCC1	5.33435	0.470669	1.86511	11.1893	10.8088	-1.0417	-2.3582
HCC1_ATAGAGATCACTCACC-1	HCC1	Scissor-	NK	NK_Scissor-	NK_Scissor-#HCC1	-3.49256	-2.41045	-3.28374	-4.08109	-3.82442	-8.87776	-0.48765
HCC1_ATAGAGATCGGACTGC-1	HCC1	Scissor+	Macrophage	Macrophage_Scissor+	Macrophage_Scissor+#HCC1	-2.68617	1.58677	4.42201	13.7084	1.65544	-9.3151	0.131144
HCC1_ATAGAGATCTTCCTAA-1	HCC1	Scissor+	Macrophage	Macrophage_Scissor+	Macrophage_Scissor+#HCC1	-1.09587	1.15307	5.02309	10.5522	6.69294	-9.28989	-3.64651
HCC1_ATAGAGATCTTGGTGA-1	HCC1	0	Macrophage	Macrophage_0	Macrophage_0#HCC1	4.18181	0.486047	-1.03624	5.62451	4.28548	3.02532	-1.46497
HCC1_ATAGGCTAGCACCCAC-1	HCC1	0	Macrophage	Macrophage_0	Macrophage_0#HCC1	2.97084	1.96054	2.98133	8.55079	4.24763	-2.46345	-1.65659
HCC1_ATAGGCTAGCGACTAG-1	HCC1	Scissor-	Fibroblast	Fibroblast_Scissor-	Fibroblast_Scissor-#HCC1	3.721	-1.46351	-3.28421	1.02899	-0.648024	2.73752	-1.65419
HCC1_ATAGGCTGTACCTAAC-1	HCC1	Scissor-	T cell	T cell_Scissor-	T cell_Scissor-#HCC1	2.90465	-1.08765	-2.52805	-0.892574	-2.92783	1.21864	0.489908
HCC1_ATAGGCTGTATAGGAT-1	HCC1	Scissor-	Macrophage	Macrophage_Scissor-	Macrophage_Scissor-#HCC1	1.40618	-0.349903	2.50557	6.66038	7.13444	0.532422	-2.09245
HCC1_ATAGGCTGTCGAGTTT-1	HCC1	0	Macrophage	Macrophage_0	Macrophage_0#HCC1	4.06173	2.6517	3.9227	13.2137	5.71543	-7.06456	-1.77312
HCC1_ATAGGCTGTGGTAACG-1	HCC1	Scissor-	T cell	T cell_Scissor-	T cell_Scissor-#HCC1	3.61161	-3.16135	-3.30995	-0.861569	-0.535126	2.90925	-0.367221
HCC1_ATAGGCTGTGGTAATA-1	HCC1	0	T cell	T cell_0	T cell_0#HCC1	2.53056	-0.855369	-2.53299	-2.3796	-2.21371	8.05824	-1.76578
HCC1_ATAGGCTGTTTGTTGG-1	HCC1	Scissor-	T cell	T cell_Scissor-	T cell_Scissor-#HCC1	0.63546	0.49009	-1.93991	-1.82597	0.301987	-4.71647	0.509799
HCC1_ATAGGCTTCCCGAACG-1	HCC1	Scissor+	Macrophage	Macrophage_Scissor+	Macrophage_Scissor+#HCC1	3.0844	-0.528379	0.234734	11.9617	2.81515	0.122885	-2.14389
HCC1_ATAGGCTTCGCTTTAT-1	HCC1	Scissor+	Macrophage	Macrophage_Scissor+	Macrophage_Scissor+#HCC1	-2.37558	3.90659	4.37602	5.58488	9.5056	-4.8272	-1.44811
HCC1_ATAGGCTTCTCCCTAG-1	HCC1	Scissor+	Macrophage	Macrophage_Scissor+	Macrophage_Scissor+#HCC1	-1.58063	5.65145	4.73131	6.8821	10.047	-15.8024	-1.78148
HCC1_ATAGGCTTCTTCCGTG-1	HCC1	0	Macrophage	Macrophage_0	Macrophage_0#HCC1	2.09942	-0.302395	-0.95178	6.31092	2.27626	4.18136	-1.00551
HCC1_ATATCCTAGTCTTGGT-1	HCC1	Scissor-	Macrophage	Macrophage_Scissor-	Macrophage_Scissor-#HCC1	0.540129	0.72711	-1.42012	8.55293	-0.262663	4.80182	-1.63384
HCC1_ATATCCTAGTGCACCC-1	HCC1	0	T cell	T cell_0	T cell_0#HCC1	-1.85847	-0.821096	-3.3646	-2.12531	-4.29899	0.669521	-1.59085
HCC1_ATATCCTCAAATAGCA-1	HCC1	0	Macrophage	Macrophage_0	Macrophage_0#HCC1	0.756713	3.30206	3.2315	13.7034	1.28511	-4.4956	-0.376612
HCC1_ATATCCTCACTGGACC-1	HCC1	0	Macrophage	Macrophage_0	Macrophage_0#HCC1	0.487596	2.66981	4.29891	7.86263	6.04746	-4.36173	-1.34288
HCC1_ATATCCTCATCATCCC-1	HCC1	Scissor+	T cell	T cell_Scissor+	T cell_Scissor+#HCC1	-1.68418	-1.82806	-2.23307	-4.02516	-2.2506	3.56835	-0.347981
HCC1_ATATCCTGTCATCGGC-1	HCC1	0	Macrophage	Macrophage_0	Macrophage_0#HCC1	5.08665	-0.0559659	1.779	10.7661	3.20891	1.25465	-0.33461
HCC1_ATATCCTTCGGCATAT-1	HCC1	Scissor-	Macrophage	Macrophage_Scissor-	Macrophage_Scissor-#HCC1	4.12525	2.83495	3.94878	14.0054	3.87514	-4.35395	-1.83309
HCC1_ATCACAGCAGTTGCGC-1	HCC1	0	Hepatocyte	Hepatocyte_0	Hepatocyte_0#HCC1	0.971752	-1.81006	-1.42136	-0.205397	1.23128	10.5919	-3.44374
HCC1_ATCACAGGTAGCTGTT-1	HCC1	Scissor-	Macrophage	Macrophage_Scissor-	Macrophage_Scissor-#HCC1	3.77398	3.13348	-1.27728	4.21167	7.93171	-2.84556	0.112526
HCC1_ATCACAGTCAGCCTTC-1	HCC1	0	T cell	T cell_0	T cell_0#HCC1	0.125968	-1.99576	-2.36489	-1.55572	-3.47068	5.03361	-0.801321
HCC1_ATCACGAAGAATCCCT-1	HCC1	Scissor+	Macrophage	Macrophage_Scissor+	Macrophage_Scissor+#HCC1	5.68896	2.86355	3.3009	11.7254	6.00594	-4.50502	-2.25562
HCC1_ATCACGAAGTATGACA-1	HCC1	0	NK	NK_0	NK_0#HCC1	-4.53267	-2.51729	-0.626765	-4.21967	-2.13415	5.73391	-1.04193
HCC1_ATCACGACACTCGATA-1	HCC1	0	T cell	T cell_0	T cell_0#HCC1	-1.12474	-1.59384	-3.30712	-3.16194	-2.7241	8.52517	-1.09396
HCC1_ATCACGACAGATCATC-1	HCC1	0	Macrophage	Macrophage_0	Macrophage_0#HCC1	5.52382	1.89365	-1.25051	10.3129	6.29538	-2.65154	-0.368555
HCC1_ATCACGACAGCGAGTA-1	HCC1	0	NK	NK_0	NK_0#HCC1	-2.69197	-1.56975	-2.19221	-1.99115	-3.08189	3.37955	-0.263207
HCC1_ATCACGACATGACTTG-1	HCC1	Scissor+	Macrophage	Macrophage_Scissor+	Macrophage_Scissor+#HCC1	11.9651	-0.28638	-1.59312	7.76774	0.099384	3.13014	-2.70001
HCC1_ATCACGAGTATTGCCA-1	HCC1	0	Hepatocyte	Hepatocyte_0	Hepatocyte_0#HCC1	4.35227	-0.182615	-2.4588	-4.61311	0.310052	9.09927	-3.47044
HCC1_ATCACGAGTATTGGCT-1	HCC1	0	NK	NK_0	NK_0#HCC1	-4.56253	-1.61816	-3.00662	-2.55548	-2.06325	8.94482	-1.61055
HCC1_ATCACGAGTGAGTTTC-1	HCC1	Scissor-	Macrophage	Macrophage_Scissor-	Macrophage_Scissor-#HCC1	4.71082	-0.686034	-2.94756	3.15252	-0.190429	5.06801	-0.00156244
HCC1_ATCACGAGTTCAATCG-1	HCC1	Scissor+	Macrophage	Macrophage_Scissor+	Macrophage_Scissor+#HCC1	-1.80212	1.43776	3.5517	3.18714	6.29069	-2.40688	-2.74406
HCC1_ATCACGATCAAACCCA-1	HCC1	Scissor+	Macrophage	Macrophage_Scissor+	Macrophage_Scissor+#HCC1	1.85675	5.86009	4.3212	20.7702	1.96757	-4.08872	-1.4244
HCC1_ATCACTTAGGTCCCTG-1	HCC1	0	Macrophage	Macrophage_0	Macrophage_0#HCC1	2.41708	6.10461	6.29301	12.0345	7.45378	-8.99316	-0.680642
HCC1_ATCACTTCACTATCGA-1	HCC1	Scissor-	T cell	T cell_Scissor-	T cell_Scissor-#HCC1	2.14322	-2.90359	-1.52749	-2.4621	0.497297	6.24236	0.205005
HCC1_ATCACTTCATCTCCCA-1	HCC1	Scissor+	Macrophage	Macrophage_Scissor+	Macrophage_Scissor+#HCC1	4.79845	0.597485	5.1502	12.7505	6.49741	-4.2115	-2.85133
HCC1_ATCACTTGTCTGTTAG-1	HCC1	Scissor+	Macrophage	Macrophage_Scissor+	Macrophage_Scissor+#HCC1	1.76214	2.04096	3.43878	10.5032	5.89933	-3.58707	-0.517871
HCC1_ATCACTTGTGCTGTCG-1	HCC1	Scissor-	Macrophage	Macrophage_Scissor-	Macrophage_Scissor-#HCC1	5.24223	-0.268112	5.01526	18.3866	1.58663	-3.59079	-1.81541
HCC1_ATCAGGTCACGGGCTT-1	HCC1	0	T cell	T cell_0	T cell_0#HCC1	1.09087	-2.86587	-1.92634	-2.85155	-1.51294	-0.00333179	-1.16791
HCC1_ATCAGGTCATGCGGTC-1	HCC1	Scissor+	Macrophage	Macrophage_Scissor+	Macrophage_Scissor+#HCC1	-1.86984	4.75539	4.05453	7.21709	9.60215	-5.88429	-1.55385
HCC1_ATCAGGTGTCGGCACT-1	HCC1	0	T cell	T cell_0	T cell_0#HCC1	2.8871	-2.5046	-4.27645	-0.963881	-4.54791	1.38611	-0.668872
HCC1_ATCAGGTGTGGAAGTC-1	HCC1	0	Macrophage	Macrophage_0	Macrophage_0#HCC1	3.99821	0.69765	2.96536	7.72453	7.3421	3.26465	-1.65712
HCC1_ATCAGGTTCAAGCGTT-1	HCC1	Scissor+	Hepatocyte	Hepatocyte_Scissor+	Hepatocyte_Scissor+#HCC1	2.61326	-0.331296	-2.42484	-6.98421	-3.04124	1.11468	-2.78591
HCC1_ATCAGGTTCACCGCTT-1	HCC1	Scissor-	Macrophage	Macrophage_Scissor-	Macrophage_Scissor-#HCC1	5.19294	-1.40631	-0.648488	3.61328	-1.17128	7.37042	-2.58621
HCC1_ATCAGGTTCCCACAGG-1	HCC1	Scissor-	T cell	T cell_Scissor-	T cell_Scissor-#HCC1	-2.35697	-0.254649	-5.07713	-2.64138	-1.8082	-0.737493	2.61463
HCC1_ATCAGGTTCCCATTCG-1	HCC1	0	Macrophage	Macrophage_0	Macrophage_0#HCC1	4.45437	-0.0181909	3.4289	14.5394	1.19312	-4.59743	-0.606165
HCC1_ATCATTCAGAAGAGCA-1	HCC1	Scissor+	Macrophage	Macrophage_Scissor+	Macrophage_Scissor+#HCC1	3.66101	1.32869	4.54959	15.9731	5.7346	-6.4415	-2.91113
HCC1_ATCATTCAGCATATGA-1	HCC1	Scissor-	Macrophage	Macrophage_Scissor-	Macrophage_Scissor-#HCC1	4.52477	1.54232	-0.0118296	11.7913	1.50488	-4.48201	-1.27611
HCC1_ATCATTCAGTTCTCTT-1	HCC1	0	Macrophage	Macrophage_0	Macrophage_0#HCC1	5.6234	1.57351	-0.484029	10.3562	4.60571	1.60237	-0.339153
HCC1_ATCATTCCACCTGATA-1	HCC1	0	Macrophage	Macrophage_0	Macrophage_0#HCC1	4.81234	1.58482	0.101601	10.3331	3.17655	-1.11625	-1.29407
HCC1_ATCATTCCACGACGCT-1	HCC1	Scissor+	Macrophage	Macrophage_Scissor+	Macrophage_Scissor+#HCC1	2.4801	0.446224	3.66515	12.0977	3.93498	-7.8911	0.431495
HCC1_ATCATTCGTAGCCCTG-1	HCC1	0	Macrophage	Macrophage_0	Macrophage_0#HCC1	2.57975	2.1068	-1.78704	8.40323	-0.833258	2.43347	0.692339
HCC1_ATCATTCGTCCATAGT-1	HCC1	Scissor+	Macrophage	Macrophage_Scissor+	Macrophage_Scissor+#HCC1	0.295315	4.28134	6.3919	15.6922	1.2738	-9.52738	1.11194
HCC1_ATCATTCTCGATTCCC-1	HCC1	Scissor-	Fibroblast	Fibroblast_Scissor-	Fibroblast_Scissor-#HCC1	1.80908	-1.26263	-1.86945	0.232613	0.149407	4.19482	-1.80213
HCC1_ATCATTCTCGCCCAGA-1	HCC1	Scissor-	Macrophage	Macrophage_Scissor-	Macrophage_Scissor-#HCC1	7.90013	1.29763	-1.58662	8.80822	2.81029	7.68553	-0.731196
HCC1_ATCATTCTCGTCCTTG-1	HCC1	Scissor+	Macrophage	Macrophage_Scissor+	Macrophage_Scissor+#HCC1	2.89481	2.04681	0.553675	10.538	2.49481	3.0155	-1.6831
HCC1_ATCCACCAGTTGCGAG-1	HCC1	0	NK	NK_0	NK_0#HCC1	1.29446	-2.32642	-2.54259	-3.85958	-2.18717	1.38742	-0.668418
HCC1_ATCCACCCAAGAGTGC-1	HCC1	0	T cell	T cell_0	T cell_0#HCC1	1.19565	-0.0633102	-2.19578	-2.2036	-1.64609	-2.13053	0.74393
HCC1_ATCCACCCAAGCACAG-1	HCC1	0	T cell	T cell_0	T cell_0#HCC1	0.65743	-2.97442	-4.07399	-1.87917	-2.60405	1.03902	-2.49516
HCC1_ATCCACCCAGCACAGA-1	HCC1	Scissor+	Macrophage	Macrophage_Scissor+	Macrophage_Scissor+#HCC1	2.14673	4.03964	6.00824	20.3992	5.29483	-10.2223	-0.547758
HCC1_ATCCACCCAGTGGTGA-1	HCC1	Scissor+	Macrophage	Macrophage_Scissor+	Macrophage_Scissor+#HCC1	0.926531	2.64723	5.61203	18.3496	4.71148	-8.38099	-0.138669
HCC1_ATCCACCCATCATGAC-1	HCC1	0	Macrophage	Macrophage_0	Macrophage_0#HCC1	6.23524	-0.0793245	0.0759647	10.5675	3.14601	4.0128	-1.83091
HCC1_ATCCACCGTAGCTCGC-1	HCC1	Scissor+	T cell	T cell_Scissor+	T cell_Scissor+#HCC1	0.474416	-0.355756	-3.44642	-0.675897	-0.453788	5.60002	-0.873411
HCC1_ATCCACCGTCCCTGTT-1	HCC1	Scissor-	Hepatocyte	Hepatocyte_Scissor-	Hepatocyte_Scissor-#HCC1	-5.01866	0.079154	-0.383524	-4.21767	-0.0809373	1.60899	-4.08242
HCC1_ATCCACCTCAAGCGTT-1	HCC1	Scissor+	Macrophage	Macrophage_Scissor+	Macrophage_Scissor+#HCC1	3.12634	1.57559	2.68731	8.37246	2.77221	-1.6332	-2.96027
HCC1_ATCCACCTCGTGGCGT-1	HCC1	Scissor+	Macrophage	Macrophage_Scissor+	Macrophage_Scissor+#HCC1	-4.38279	-0.753014	-0.385322	-3.61246	7.10837	-4.74635	0.194824
HCC1_ATCCATTAGAGTCAGC-1	HCC1	Scissor+	Macrophage	Macrophage_Scissor+	Macrophage_Scissor+#HCC1	1.06643	3.91557	2.71968	7.81984	8.24677	-6.77777	0.364383
HCC1_ATCCATTAGATGCGAC-1	HCC1	Scissor-	T cell	T cell_Scissor-	T cell_Scissor-#HCC1	1.84235	-0.420859	-3.32043	-0.346904	0.969902	-0.539025	-1.35645
HCC1_ATCCATTAGCTAAGTA-1	HCC1	Scissor+	Hepatocyte	Hepatocyte_Scissor+	Hepatocyte_Scissor+#HCC1	2.21902	-2.15581	-0.993156	-1.56505	-1.85593	5.90158	-2.46291
HCC1_ATCCATTAGCTACTAC-1	HCC1	0	Macrophage	Macrophage_0	Macrophage_0#HCC1	9.26742	0.466172	-1.6506	6.51837	0.925958	5.49866	-0.341012
HCC1_ATCCATTAGCTCCCTT-1	HCC1	Scissor-	Macrophage	Macrophage_Scissor-	Macrophage_Scissor-#HCC1	3.30158	0.875067	5.03536	13.1809	4.06135	-2.93093	-2.07173
HCC1_ATCCATTAGTTTAGGA-1	HCC1	Scissor-	Macrophage	Macrophage_Scissor-	Macrophage_Scissor-#HCC1	6.48984	2.56662	2.18934	10.5539	10.6457	-4.46071	-2.64582
HCC1_ATCCATTCAGTAGGAC-1	HCC1	Scissor-	Macrophage	Macrophage_Scissor-	Macrophage_Scissor-#HCC1	0.232257	-0.350751	-1.18265	-0.420575	8.65999	-4.75811	-2.10515
HCC1_ATCCATTCAGTCAACT-1	HCC1	Scissor+	NK	NK_Scissor+	NK_Scissor+#HCC1	1.16371	-0.70546	1.67329	1.71548	5.25023	4.32039	-0.389993
HCC1_ATCCATTCATGGTACT-1	HCC1	0	Macrophage	Macrophage_0	Macrophage_0#HCC1	1.9547	3.1581	3.29009	9.19148	4.97228	-0.633146	-1.87537
HCC1_ATCCATTGTACCCGAC-1	HCC1	0	Macrophage	Macrophage_0	Macrophage_0#HCC1	0.257647	2.62493	2.54175	3.73837	10.6437	1.09954	-0.941969
HCC1_ATCCATTGTAGCGCCT-1	HCC1	Scissor-	Macrophage	Macrophage_Scissor-	Macrophage_Scissor-#HCC1	-2.06395	-0.661696	1.16714	-0.983093	8.57972	-5.75001	-1.57359
HCC1_ATCCATTGTCAGTTTG-1	HCC1	Scissor-	T cell	T cell_Scissor-	T cell_Scissor-#HCC1	1.35038	-0.701883	-0.784788	-0.489266	-0.191928	-1.80633	-0.96293
HCC1_ATCCATTGTCTGTCAA-1	HCC1	0	Macrophage	Macrophage_0	Macrophage_0#HCC1	-4.05986	1.82784	5.41867	17.0077	0.918523	-8.67375	1.15362
HCC1_ATCCATTGTGACCTGC-1	HCC1	Scissor-	T cell	T cell_Scissor-	T cell_Scissor-#HCC1	0.965038	-0.0101674	-2.12518	-1.77826	-1.05393	-0.703161	-0.610268
HCC1_ATCCATTGTGCAGGAT-1	HCC1	Scissor+	Macrophage	Macrophage_Scissor+	Macrophage_Scissor+#HCC1	2.09335	3.80229	4.84935	7.98465	3.58718	-0.729317	0.55662
HCC1_ATCCATTTCAGGAAAT-1	HCC1	0	NK	NK_0	NK_0#HCC1	-7.85568	0.191775	-1.7564	-6.104	-5.06948	-6.31797	0.691939
HCC1_ATCCATTTCGTTCAGA-1	HCC1	0	Macrophage	Macrophage_0	Macrophage_0#HCC1	5.94772	0.336171	1.35422	10.5034	-0.173262	3.2674	-2.48225
HCC1_ATCCCTGAGACCAAGC-1	HCC1	0	T cell	T cell_0	T cell_0#HCC1	1.28677	-0.103603	-1.86161	-2.78774	-0.0353825	6.8106	-0.877074
HCC1_ATCCCTGAGAGCAAGA-1	HCC1	0	Macrophage	Macrophage_0	Macrophage_0#HCC1	1.15222	1.48866	2.23319	3.17218	6.85689	-10.0321	-1.04754
HCC1_ATCCCTGAGCTCGCAC-1	HCC1	0	NK	NK_0	NK_0#HCC1	-1.66705	-3.0621	-3.77919	-3.49521	-1.56865	5.94706	0.481786
HCC1_ATCCCTGAGGCTCTAT-1	HCC1	Scissor-	Macrophage	Macrophage_Scissor-	Macrophage_Scissor-#HCC1	0.124617	0.823541	5.28216	10.599	9.2868	-10.4122	0.328519
HCC1_ATCCCTGCAACATACC-1	HCC1	0	T cell	T cell_0	T cell_0#HCC1	1.85755	-0.544894	-2.14895	-0.854741	-1.0168	0.97497	-1.78481
HCC1_ATCCCTGCACACAGCC-1	HCC1	0	NK	NK_0	NK_0#HCC1	-4.49101	-2.35226	-3.66833	-6.06156	-5.61797	2.51191	-3.74866
HCC1_ATCCCTGCAGTGCCTG-1	HCC1	Scissor-	Macrophage	Macrophage_Scissor-	Macrophage_Scissor-#HCC1	2.95834	0.392076	4.06796	8.15737	7.04335	2.74029	-2.08206
HCC1_ATCCCTGGTCGGATTT-1	HCC1	0	B cell	B cell_0	B cell_0#HCC1	-2.76804	-2.18593	-2.42499	-7.60606	-6.46682	-7.10685	-3.98566
HCC1_ATCCCTGGTGCTCGTG-1	HCC1	0	Macrophage	Macrophage_0	Macrophage_0#HCC1	-0.0480926	0.0672912	1.00351	2.92469	7.77117	-6.24104	-0.983194
HCC1_ATCCCTGGTTCGAGCC-1	HCC1	0	T cell	T cell_0	T cell_0#HCC1	1.41135	-0.360521	-3.33281	-0.100637	-2.39518	-1.47874	-1.14061
HCC1_ATCCCTGTCGAGTACT-1	HCC1	0	Macrophage	Macrophage_0	Macrophage_0#HCC1	5.40318	2.09029	2.78439	15.5205	1.3546	-1.88878	-1.75069
HCC1_ATCCCTGTCTCTCGCA-1	HCC1	0	T cell	T cell_0	T cell_0#HCC1	0.228766	-1.01458	-1.057	-0.685074	-1.2635	1.50716	-1.75676
HCC1_ATCCGTCAGAGGTGCT-1	HCC1	0	NK	NK_0	NK_0#HCC1	-4.5201	-1.14278	-1.21012	-2.97418	-0.26332	1.25408	-3.13058
HCC1_ATCCGTCAGGAAGTGA-1	HCC1	Scissor-	Macrophage	Macrophage_Scissor-	Macrophage_Scissor-#HCC1	2.50005	1.06747	3.65439	10.343	7.6534	-6.49179	-1.84072
HCC1_ATCCGTCCAAGTTTGC-1	HCC1	0	Macrophage	Macrophage_0	Macrophage_0#HCC1	3.66652	4.95775	5.41958	15.7722	4.98847	-5.87044	2.15907
HCC1_ATCCGTCCAATAGAGT-1	HCC1	Scissor+	Macrophage	Macrophage_Scissor+	Macrophage_Scissor+#HCC1	1.16179	1.91465	4.56919	13.9183	6.78168	-5.01691	-1.1866
HCC1_ATCCGTCCATTGACTG-1	HCC1	0	Macrophage	Macrophage_0	Macrophage_0#HCC1	8.64295	2.04825	2.04149	12.1653	6.20751	1.70918	-0.561788
HCC1_ATCCGTCGTCTACAAC-1	HCC1	0	Macrophage	Macrophage_0	Macrophage_0#HCC1	1.27231	-1.16511	2.72777	12.4249	0.547909	-0.464549	-1.54722
HCC1_ATCCGTCGTCTTTCTA-1	HCC1	Scissor-	Macrophage	Macrophage_Scissor-	Macrophage_Scissor-#HCC1	9.47356	1.59547	-1.26055	10.702	6.75721	4.76964	-1.59964
HCC1_ATCCGTCTCAGCTCTC-1	HCC1	0	Macrophage	Macrophage_0	Macrophage_0#HCC1	-4.91371	2.34945	-3.47388	-3.3575	9.16484	-8.35438	-3.92787
HCC1_ATCCTATAGACTTCCA-1	HCC1	0	Macrophage	Macrophage_0	Macrophage_0#HCC1	2.2699	2.86903	2.42036	10.0508	2.64976	-3.95246	-1.52106
HCC1_ATCCTATAGAGCCATG-1	HCC1	Scissor-	Macrophage	Macrophage_Scissor-	Macrophage_Scissor-#HCC1	0.129322	0.408452	0.0343084	1.22048	6.6373	0.843797	-1.93703
HCC1_ATCCTATAGCACGTCC-1	HCC1	Scissor+	Macrophage	Macrophage_Scissor+	Macrophage_Scissor+#HCC1	3.2142	-0.647342	3.51957	10.5317	2.68075	-3.60234	-1.79934
HCC1_ATCCTATAGGTATAGT-1	HCC1	0	NK	NK_0	NK_0#HCC1	-2.82075	-2.593	-2.0401	-2.55152	-4.27464	2.01263	-2.31624
HCC1_ATCCTATAGGTCACCC-1	HCC1	0	Macrophage	Macrophage_0	Macrophage_0#HCC1	3.28346	0.0889576	1.00505	6.74859	12.2239	1.47127	-2.98951
HCC1_ATCCTATAGTGCGTCC-1	HCC1	Scissor+	Macrophage	Macrophage_Scissor+	Macrophage_Scissor+#HCC1	-2.72895	3.37585	3.78554	8.69045	3.6697	-3.43287	-2.11866
HCC1_ATCCTATCAAAGCTCT-1	HCC1	0	T cell	T cell_0	T cell_0#HCC1	1.68374	-1.80056	-2.21541	-1.57388	-1.77792	1.52149	0.708008
HCC1_ATCCTATCACTCTAGA-1	HCC1	0	T cell	T cell_0	T cell_0#HCC1	0.537344	-1.5491	-3.63982	-0.688902	-2.60612	6.28111	-1.52278
HCC1_ATCCTATGTCTTAGTG-1	HCC1	Scissor-	Macrophage	Macrophage_Scissor-	Macrophage_Scissor-#HCC1	0.703419	1.6587	4.71101	10.7615	3.6818	-2.59415	-0.677431
HCC1_ATCCTATTCACTGATG-1	HCC1	Scissor-	Macrophage	Macrophage_Scissor-	Macrophage_Scissor-#HCC1	-2.00406	0.0796533	-2.41575	0.81743	-1.16346	-12.5808	0.610723
HCC1_ATCCTATTCGGATTAC-1	HCC1	0	Macrophage	Macrophage_0	Macrophage_0#HCC1	0.0164627	1.27444	2.94771	0.953493	6.66075	-2.82431	-1.9854
HCC1_ATCCTATTCTGTGCTC-1	HCC1	0	T cell	T cell_0	T cell_0#HCC1	-0.625354	-1.47859	-1.18228	-3.99813	-0.756375	4.0778	-0.453252
HCC1_ATCCTATTCTTGTGCC-1	HCC1	0	Macrophage	Macrophage_0	Macrophage_0#HCC1	5.96431	1.52745	1.66891	10.6405	1.24378	1.53543	0.0847207
HCC1_ATCGATGAGTTGGAGC-1	HCC1	0	Macrophage	Macrophage_0	Macrophage_0#HCC1	-4.53744	1.84899	1.72992	0.851543	6.40669	0.396475	-3.48759
HCC1_ATCGATGCACAATGAA-1	HCC1	0	Macrophage	Macrophage_0	Macrophage_0#HCC1	-1.08691	-0.0599147	-3.03893	-2.53903	5.40809	3.60693	-1.82157
HCC1_ATCGATGCAGAAATTG-1	HCC1	0	Macrophage	Macrophage_0	Macrophage_0#HCC1	6.87479	1.72702	4.98879	11.9079	3.92943	-8.68473	-1.1309
HCC1_ATCGATGGTCGTTGGC-1	HCC1	0	T cell	T cell_0	T cell_0#HCC1	1.01921	-1.18905	-4.9664	-3.84656	-2.707	7.94914	1.11155
HCC1_ATCGATGTCCGCTAGG-1	HCC1	0	T cell	T cell_0	T cell_0#HCC1	0.372914	-1.26638	-4.48244	-5.2465	-5.05366	6.35566	1.50992
HCC1_ATCGATGTCCGGCAAC-1	HCC1	0	B cell	B cell_0	B cell_0#HCC1	0.618144	-2.42009	-3.36624	-3.19448	-2.36497	4.76746	0.520774
HCC1_ATCGATGTCCTACAAG-1	HCC1	Scissor-	T cell	T cell_Scissor-	T cell_Scissor-#HCC1	3.00286	-2.26596	-1.7293	-2.31131	-3.99021	7.08864	-2.33582
HCC1_ATCGATGTCGAGCACC-1	HCC1	Scissor+	Macrophage	Macrophage_Scissor+	Macrophage_Scissor+#HCC1	-5.2812	2.82927	6.05513	10.0041	8.23398	-7.07209	0.202083
HCC1_ATCGATGTCTACCCAC-1	HCC1	0	Macrophage	Macrophage_0	Macrophage_0#HCC1	0.251058	-1.07332	-1.99033	4.14263	0.570564	-2.6313	-0.448483
HCC1_ATCGCCTAGAGTCAGC-1	HCC1	0	T cell	T cell_0	T cell_0#HCC1	-2.23763	-2.17846	-2.62873	-1.90805	-2.22037	5.05137	-0.100201
HCC1_ATCGCCTAGCACTGGA-1	HCC1	0	T cell	T cell_0	T cell_0#HCC1	-1.73071	-1.50345	-4.92361	-2.87266	-1.09041	5.62752	-0.887402
HCC1_ATCGCCTAGCTATCCA-1	HCC1	Scissor+	Hepatocyte	Hepatocyte_Scissor+	Hepatocyte_Scissor+#HCC1	-5.00012	-1.52824	-1.57788	-2.85157	-3.82238	-5.96993	-3.60279
HCC1_ATCGCCTAGGCCATAG-1	HCC1	0	Macrophage	Macrophage_0	Macrophage_0#HCC1	1.66035	0.74507	4.19844	4.76104	5.28349	-6.56849	-0.965907
HCC1_ATCGCCTAGTATGCAA-1	HCC1	Scissor+	Macrophage	Macrophage_Scissor+	Macrophage_Scissor+#HCC1	0.565673	0.857501	3.93068	8.32311	5.18712	-6.77558	-2.39871
HCC1_ATCGCCTCACCAATTG-1	HCC1	0	Macrophage	Macrophage_0	Macrophage_0#HCC1	10.2681	-1.26575	-1.09151	6.07598	0.180467	2.2856	-2.35784
HCC1_ATCGCCTCAGGAGGAG-1	HCC1	Scissor+	Macrophage	Macrophage_Scissor+	Macrophage_Scissor+#HCC1	0.403287	-2.71214	-1.72424	9.32834	0.37183	4.49453	-0.424826
HCC1_ATCGCCTCATCCGTGG-1	HCC1	0	Macrophage	Macrophage_0	Macrophage_0#HCC1	3.75571	3.14233	4.11001	18.2738	1.92212	-4.08806	-2.52527
HCC1_ATCGCCTGTCTGTCCT-1	HCC1	0	Macrophage	Macrophage_0	Macrophage_0#HCC1	0.851199	-0.562068	-0.219499	2.06693	-0.0231618	3.41679	-1.01233
HCC1_ATCGCCTGTGAGATCG-1	HCC1	0	Macrophage	Macrophage_0	Macrophage_0#HCC1	-1.24402	2.37895	4.05942	7.03631	7.9094	-9.20801	-0.365549
HCC1_ATCGCCTGTGGTCAAG-1	HCC1	0	T cell	T cell_0	T cell_0#HCC1	-4.64055	-1.58446	-3.85405	-3.65935	-4.60613	-1.77868	-1.21438
HCC1_ATCGCCTTCCTCTAAT-1	HCC1	Scissor-	NK	NK_Scissor-	NK_Scissor-#HCC1	-4.25671	-1.78341	-4.25485	-4.60504	-3.46673	-8.50786	-3.50394
HCC1_ATCGCCTTCGACGAGA-1	HCC1	0	Macrophage	Macrophage_0	Macrophage_0#HCC1	0.312305	-0.216904	4.08889	2.1683	5.50777	-5.65485	-1.94649
HCC1_ATCGCCTTCTTCTGTA-1	HCC1	Scissor-	T cell	T cell_Scissor-	T cell_Scissor-#HCC1	-1.99805	-2.15822	-2.12843	-3.40429	-2.48602	-0.984211	-1.57759
HCC1_ATCGGATAGACATAAC-1	HCC1	Scissor+	T cell	T cell_Scissor+	T cell_Scissor+#HCC1	-3.36592	-1.33967	-1.66185	-3.122	-3.34761	1.84465	-1.02883
HCC1_ATCGGATAGAGAATCT-1	HCC1	0	Macrophage	Macrophage_0	Macrophage_0#HCC1	5.23577	-2.09154	-0.262334	7.97629	-1.7242	5.03805	-1.37864
HCC1_ATCGGATAGCGATGCA-1	HCC1	0	Macrophage	Macrophage_0	Macrophage_0#HCC1	3.47308	-0.965178	-1.60457	3.57353	2.49992	3.78586	-0.483585
HCC1_ATCGGATAGGATATGT-1	HCC1	Scissor+	Macrophage	Macrophage_Scissor+	Macrophage_Scissor+#HCC1	1.54552	1.5638	3.38988	6.36891	6.16159	-4.78173	-0.831179
HCC1_ATCGGATAGTTGGCTT-1	HCC1	0	Macrophage	Macrophage_0	Macrophage_0#HCC1	2.75305	0.432051	3.48068	10.4293	7.04974	-0.154691	-1.71652
HCC1_ATCGGATCAGTGTACT-1	HCC1	Scissor-	Macrophage	Macrophage_Scissor-	Macrophage_Scissor-#HCC1	2.10778	0.387575	3.07784	4.90595	8.38296	-5.06686	-1.5131
HCC1_ATCGGATGTCTTGAAC-1	HCC1	Scissor-	T cell	T cell_Scissor-	T cell_Scissor-#HCC1	3.73941	-1.62686	-2.0046	-2.7906	-1.78586	1.25485	-1.54999
HCC1_ATCGGATGTTTGAAAG-1	HCC1	0	Macrophage	Macrophage_0	Macrophage_0#HCC1	1.26961	2.4354	5.40897	11.7762	4.39478	-5.28708	-2.86278
HCC1_ATCGGCGAGGTAAGTT-1	HCC1	0	Macrophage	Macrophage_0	Macrophage_0#HCC1	2.72667	2.27394	2.98936	12.634	4.89149	1.56598	-0.709789
HCC1_ATCGGCGAGGTTGCCC-1	HCC1	Scissor-	Macrophage	Macrophage_Scissor-	Macrophage_Scissor-#HCC1	3.97006	0.720173	4.01442	10.2162	4.53772	-8.43995	-1.88681
HCC1_ATCGGCGCATACGCAT-1	HCC1	0	Macrophage	Macrophage_0	Macrophage_0#HCC1	1.80835	1.13801	2.21337	7.45348	6.64672	-2.87182	0.210109
HCC1_ATCGGCGGTGTTCATG-1	HCC1	Scissor-	Macrophage	Macrophage_Scissor-	Macrophage_Scissor-#HCC1	-1.54058	1.03149	-0.251616	-0.636205	3.45277	-1.84287	-5.28639
HCC1_ATCGGCGGTTATCCAG-1	HCC1	Scissor+	Macrophage	Macrophage_Scissor+	Macrophage_Scissor+#HCC1	-0.855667	1.07065	3.37639	15.7019	4.16995	-4.86627	1.16403
HCC1_ATCGGCGTCTGACCCT-1	HCC1	0	NK	NK_0	NK_0#HCC1	-0.70268	-1.43081	-5.12377	-3.78326	-3.23822	-0.192803	-0.311394
HCC1_ATCGTAGAGAGGTGCT-1	HCC1	0	T cell	T cell_0	T cell_0#HCC1	0.479932	-0.327067	-2.15345	-3.10926	-1.54802	8.3614	-0.0820086
HCC1_ATCGTAGAGGTAACTA-1	HCC1	Scissor+	Macrophage	Macrophage_Scissor+	Macrophage_Scissor+#HCC1	1.02531	0.279144	4.40075	8.1713	5.02074	-3.78727	-1.27617
HCC1_ATCGTAGAGTATTGCC-1	HCC1	Scissor-	NK	NK_Scissor-	NK_Scissor-#HCC1	-4.84901	-3.68701	-3.09717	-3.99077	-3.3865	0.333321	-0.770815
HCC1_ATCGTAGCATGAGATA-1	HCC1	0	Macrophage	Macrophage_0	Macrophage_0#HCC1	3.08017	-0.0823155	-2.58204	7.95765	1.89211	4.49106	-0.575386
HCC1_ATCGTAGCATGTCAGT-1	HCC1	Scissor-	Macrophage	Macrophage_Scissor-	Macrophage_Scissor-#HCC1	-0.806009	2.16887	-0.526634	3.82257	1.58164	-2.28953	-1.38884
HCC1_ATCGTAGGTACTCCGG-1	HCC1	0	Macrophage	Macrophage_0	Macrophage_0#HCC1	0.8396	-0.306671	4.35415	14.8978	1.40992	-6.61386	-1.76438
HCC1_ATCGTAGGTGGCGCTT-1	HCC1	Scissor+	Macrophage	Macrophage_Scissor+	Macrophage_Scissor+#HCC1	-0.750456	1.33169	6.00465	7.18502	10.8163	-9.59362	-0.209026
HCC1_ATCGTAGGTTATCTTC-1	HCC1	Scissor-	Macrophage	Macrophage_Scissor-	Macrophage_Scissor-#HCC1	1.43228	0.404965	2.57078	8.11078	6.02203	-2.18505	-0.763871
HCC1_ATCGTAGTCAGACTGT-1	HCC1	0	T cell	T cell_0	T cell_0#HCC1	-1.2246	-2.14864	-1.32013	-2.22092	-3.09458	7.62638	-1.69517
HCC1_ATCGTAGTCGAGCCAC-1	HCC1	0	T cell	T cell_0	T cell_0#HCC1	1.19563	-2.04041	-3.15482	-3.85399	-2.33719	-1.41586	-1.60608
HCC1_ATCGTCCAGTGACCTT-1	HCC1	Scissor+	Macrophage	Macrophage_Scissor+	Macrophage_Scissor+#HCC1	1.52455	4.86127	5.4616	14.2321	6.35312	-9.05749	-1.82092
HCC1_ATCGTCCAGTGCAGCA-1	HCC1	0	Macrophage	Macrophage_0	Macrophage_0#HCC1	1.67207	3.21539	5.58059	9.6842	4.888	-5.74367	0.0610005
HCC1_ATCGTCCCAAGCTCTA-1	HCC1	0	Macrophage	Macrophage_0	Macrophage_0#HCC1	3.20018	-0.380091	-1.67139	8.42862	0.562551	5.8268	1.6719
HCC1_ATCGTCCCACATTCTT-1	HCC1	Scissor+	NK	NK_Scissor+	NK_Scissor+#HCC1	8.76066	-1.56201	-1.86428	-0.372338	-1.36995	8.56575	-1.76631
HCC1_ATCGTCCCACTACCCT-1	HCC1	0	T cell	T cell_0	T cell_0#HCC1	-4.10547	-2.08081	-3.90001	-4.13103	-2.8547	-1.87027	-0.435622
HCC1_ATCGTCCGTCAATCTG-1	HCC1	Scissor+	Macrophage	Macrophage_Scissor+	Macrophage_Scissor+#HCC1	7.00539	4.89638	4.27991	16.4629	1.93066	-3.74349	-1.31884
HCC1_ATCGTCCGTCCTGAAT-1	HCC1	0	Macrophage	Macrophage_0	Macrophage_0#HCC1	1.18619	1.51067	4.92651	7.86272	5.08075	-6.00086	-0.0654275
HCC1_ATCGTCCGTGTTTACG-1	HCC1	0	Macrophage	Macrophage_0	Macrophage_0#HCC1	-2.64569	4.68248	5.4779	4.79988	8.67482	-13.3975	-2.22465
HCC1_ATCGTCCTCGAAGCAG-1	HCC1	Scissor-	Macrophage	Macrophage_Scissor-	Macrophage_Scissor-#HCC1	4.61958	-0.470014	-3.92056	2.45139	1.15047	2.40741	-1.03564
HCC1_ATCGTGAAGTGCAGCA-1	HCC1	0	Macrophage	Macrophage_0	Macrophage_0#HCC1	10.9959	0.685457	1.99506	9.5008	5.58783	2.76286	-3.1848
HCC1_ATCGTGACACCTCAGG-1	HCC1	Scissor-	Macrophage	Macrophage_Scissor-	Macrophage_Scissor-#HCC1	-2.53306	2.17495	0.509289	-1.93638	7.24768	1.01117	-2.25076
HCC1_ATCGTGACAGCAGTGA-1	HCC1	0	NK	NK_0	NK_0#HCC1	-3.56083	-2.31718	-2.20913	-4.38227	-5.28598	1.77446	-0.491777
HCC1_ATCGTGACAGGCGATA-1	HCC1	Scissor+	Macrophage	Macrophage_Scissor+	Macrophage_Scissor+#HCC1	1.85509	1.87806	3.04652	12.7416	5.26583	-3.34226	-1.14709
HCC1_ATCGTGAGTTCTGACA-1	HCC1	Scissor-	Macrophage	Macrophage_Scissor-	Macrophage_Scissor-#HCC1	0.872462	1.53233	3.47003	7.12448	6.2363	0.839754	-1.57147
HCC1_ATCGTGATCACTTTGT-1	HCC1	Scissor+	Macrophage	Macrophage_Scissor+	Macrophage_Scissor+#HCC1	2.43482	2.65751	7.22591	17.0444	4.2224	-5.71614	1.74586
HCC1_ATCGTGATCGACGAGA-1	HCC1	Scissor-	Macrophage	Macrophage_Scissor-	Macrophage_Scissor-#HCC1	3.05112	-1.68363	-0.636462	8.97852	-0.596015	1.9849	-1.63415
HCC1_ATCGTGATCTGAGAGG-1	HCC1	Scissor+	NK	NK_Scissor+	NK_Scissor+#HCC1	8.65609	-2.06466	-2.19714	-2.15633	-1.83865	6.01167	-0.260871
HCC1_ATCTCTAAGGCTTTCA-1	HCC1	Scissor+	Macrophage	Macrophage_Scissor+	Macrophage_Scissor+#HCC1	1.64795	-0.0154582	7.25785	13.7888	1.12174	-10.4165	-0.990383
HCC1_ATCTCTAAGTGTTCAC-1	HCC1	0	T cell	T cell_0	T cell_0#HCC1	1.79166	-2.14828	-4.32089	-3.00591	-2.44811	2.39132	0.321206
HCC1_ATCTCTACAAGTGCTT-1	HCC1	0	Macrophage	Macrophage_0	Macrophage_0#HCC1	1.08164	2.67125	1.80989	14.4075	2.66128	-4.61639	0.883884
HCC1_ATCTCTACAGCCGTTG-1	HCC1	Scissor-	Macrophage	Macrophage_Scissor-	Macrophage_Scissor-#HCC1	-2.82595	0.224852	3.68936	-1.24409	8.75282	-5.56089	-0.169268
HCC1_ATCTCTAGTAGACAAT-1	HCC1	Scissor-	Macrophage	Macrophage_Scissor-	Macrophage_Scissor-#HCC1	-2.76389	-0.330876	-2.48256	-1.92611	1.63387	-3.84672	0.703132
HCC1_ATCTCTAGTTCTTAGG-1	HCC1	Scissor-	Macrophage	Macrophage_Scissor-	Macrophage_Scissor-#HCC1	1.77837	0.693776	2.08574	2.965	11.8233	-5.70526	-1.84209
HCC1_ATCTCTAGTTGTGTTG-1	HCC1	0	Macrophage	Macrophage_0	Macrophage_0#HCC1	-0.809548	0.0190191	-2.3324	4.27522	1.36602	-3.98011	-1.26688
HCC1_ATCTTCAAGAAATTGC-1	HCC1	Scissor+	Macrophage	Macrophage_Scissor+	Macrophage_Scissor+#HCC1	1.6549	-0.203545	5.05371	14.4379	1.66719	-3.58063	-3.66612
HCC1_ATCTTCAAGACTGTTC-1	HCC1	0	Macrophage	Macrophage_0	Macrophage_0#HCC1	9.39175	0.99768	0.0401053	7.27225	0.705989	3.94925	-0.22985
HCC1_ATCTTCAAGCGGTATG-1	HCC1	0	Macrophage	Macrophage_0	Macrophage_0#HCC1	1.76242	2.5665	3.47474	10.0929	9.6355	-6.08613	-2.00639
HCC1_ATCTTCAAGGTCACAG-1	HCC1	Scissor-	Macrophage	Macrophage_Scissor-	Macrophage_Scissor-#HCC1	-3.71368	0.953807	2.50348	-0.18686	9.68272	-2.52093	-1.64058
HCC1_ATCTTCACACGCCAGT-1	HCC1	Scissor+	Macrophage	Macrophage_Scissor+	Macrophage_Scissor+#HCC1	-0.961036	6.37354	5.71078	9.20043	6.15378	-7.27617	-0.742943
HCC1_ATCTTCACAGATTTCG-1	HCC1	Scissor-	Macrophage	Macrophage_Scissor-	Macrophage_Scissor-#HCC1	6.82459	0.0847677	2.25638	5.25295	-0.811063	6.28078	-3.45932
HCC1_ATCTTCACATTAAAGG-1	HCC1	Scissor-	Macrophage	Macrophage_Scissor-	Macrophage_Scissor-#HCC1	3.06	-1.42939	-2.86788	2.89086	0.783276	-3.40863	-2.82247
HCC1_ATCTTCAGTGAGTGAC-1	HCC1	0	T cell	T cell_0	T cell_0#HCC1	-1.09901	-1.0383	-2.16933	-4.30039	-2.44912	-0.448518	0.716855
HCC1_ATCTTCAGTGTTTCTT-1	HCC1	Scissor+	Macrophage	Macrophage_Scissor+	Macrophage_Scissor+#HCC1	-3.18257	3.01397	3.03504	1.16472	8.27329	-3.86291	-3.00366
HCC1_ATCTTCAGTTCATCTT-1	HCC1	0	Macrophage	Macrophage_0	Macrophage_0#HCC1	1.4575	2.67697	2.50864	3.39252	8.80726	-0.99421	-2.12778
HCC1_ATCTTCATCGCCAACG-1	HCC1	Scissor-	Fibroblast	Fibroblast_Scissor-	Fibroblast_Scissor-#HCC1	4.85982	-0.674061	-0.457171	2.92359	1.07006	2.41312	-2.93143
HCC1_ATCTTCATCTAGAACC-1	HCC1	Scissor+	Macrophage	Macrophage_Scissor+	Macrophage_Scissor+#HCC1	3.575	3.08773	4.97251	15.8253	2.3225	-3.196	-3.85461
HCC1_ATGAAAGAGACGGTCA-1	HCC1	Scissor+	Macrophage	Macrophage_Scissor+	Macrophage_Scissor+#HCC1	1.52329	5.3195	6.77918	19.9753	2.37908	-6.11003	-0.026642
HCC1_ATGAAAGCATCGGTTA-1	HCC1	0	Macrophage	Macrophage_0	Macrophage_0#HCC1	3.4643	3.52705	3.66184	11.7828	6.44024	1.27357	-1.38853
HCC1_ATGAAAGCATGATCTG-1	HCC1	0	Macrophage	Macrophage_0	Macrophage_0#HCC1	1.31575	1.84219	-1.18654	3.77612	4.20093	-1.73902	-0.489444
HCC1_ATGAAAGGTATTTCCT-1	HCC1	0	T cell	T cell_0	T cell_0#HCC1	1.10119	-2.84498	-2.03405	-0.747146	-0.755894	0.711858	0.759522
HCC1_ATGAAAGGTGATACTC-1	HCC1	0	Macrophage	Macrophage_0	Macrophage_0#HCC1	2.32723	0.158221	3.94021	10.3213	9.67268	-8.96987	0.803251
HCC1_ATGAAAGTCAGGCGAA-1	HCC1	Scissor-	Macrophage	Macrophage_Scissor-	Macrophage_Scissor-#HCC1	2.15346	-0.363041	3.85925	13.5323	5.60218	0.68474	-0.97666
HCC1_ATGAAAGTCCCAGGCA-1	HCC1	Scissor-	Macrophage	Macrophage_Scissor-	Macrophage_Scissor-#HCC1	5.25627	0.846148	-3.59512	5.34676	0.610769	2.6114	-1.13
HCC1_ATGAAAGTCCCTCAAC-1	HCC1	0	NK	NK_0	NK_0#HCC1	-2.00367	-2.11853	-3.83034	-3.83613	-2.29923	0.628357	2.63884
HCC1_ATGAAAGTCCCTCATG-1	HCC1	0	T cell	T cell_0	T cell_0#HCC1	-0.48938	-3.12764	-4.22962	-1.97726	-2.02697	8.30406	-0.0612572
HCC1_ATGAAAGTCCTCTGCA-1	HCC1	0	Macrophage	Macrophage_0	Macrophage_0#HCC1	5.75169	0.829163	0.513551	10.6126	4.80685	3.14688	-1.9595
HCC1_ATGAAAGTCTCCAAGA-1	HCC1	0	NK	NK_0	NK_0#HCC1	-3.71281	-1.64111	-3.85215	-3.06718	-3.55851	-7.03006	2.03449
HCC1_ATGACCAAGATTCGAA-1	HCC1	0	Macrophage	Macrophage_0	Macrophage_0#HCC1	1.20448	2.97712	4.77434	16.6476	2.58017	-9.6707	-2.36364
HCC1_ATGACCAAGCGTGAAC-1	HCC1	Scissor+	T cell	T cell_Scissor+	T cell_Scissor+#HCC1	5.92349	0.749569	-3.20012	-0.626152	-0.469081	4.32049	-2.43116
HCC1_ATGACCAAGGAACGAA-1	HCC1	Scissor+	Macrophage	Macrophage_Scissor+	Macrophage_Scissor+#HCC1	4.82352	2.73776	4.4029	18.2893	1.73657	-5.36524	-0.258635
HCC1_ATGACCAAGGATATGT-1	HCC1	0	Macrophage	Macrophage_0	Macrophage_0#HCC1	1.17945	0.850817	2.89781	10.695	1.79579	-4.59232	-0.666423
HCC1_ATGACCACACAGTCCG-1	HCC1	Scissor-	Fibroblast	Fibroblast_Scissor-	Fibroblast_Scissor-#HCC1	0.591886	-1.56207	-0.937754	1.2663	0.0703051	0.640243	-0.855557
HCC1_ATGACCACAGGCAATG-1	HCC1	0	T cell	T cell_0	T cell_0#HCC1	-0.646777	-2.13533	-5.55926	-2.15589	-2.95464	2.05331	-0.607195
HCC1_ATGACCACATGTGACT-1	HCC1	0	T cell	T cell_0	T cell_0#HCC1	-0.971253	-2.47344	-3.47182	-2.21049	-1.51765	1.88541	0.941616
HCC1_ATGACCACATTCATCT-1	HCC1	Scissor-	Macrophage	Macrophage_Scissor-	Macrophage_Scissor-#HCC1	1.71663	0.217625	3.22526	1.87508	8.51996	-3.15481	-2.35649
HCC1_ATGACCAGTGACTGTT-1	HCC1	0	Macrophage	Macrophage_0	Macrophage_0#HCC1	-0.420338	0.255322	5.72378	11.0124	-1.93738	-4.7958	-1.14866
HCC1_ATGACCAGTTCCATTT-1	HCC1	0	Macrophage	Macrophage_0	Macrophage_0#HCC1	1.71042	3.68073	4.91075	9.42214	6.9351	-4.57439	-0.47699
HCC1_ATGACCAGTTGCTCCT-1	HCC1	0	Macrophage	Macrophage_0	Macrophage_0#HCC1	3.02019	0.780068	2.13338	11.7311	6.62961	2.04319	-0.789545
HCC1_ATGACCATCCATTGGA-1	HCC1	Scissor+	Macrophage	Macrophage_Scissor+	Macrophage_Scissor+#HCC1	-0.191697	4.12369	4.4384	10.3593	5.91061	-10.9583	-0.990803
HCC1_ATGACCATCCCTTCCC-1	HCC1	0	Macrophage	Macrophage_0	Macrophage_0#HCC1	2.56712	0.594676	-1.85276	2.8023	3.51387	8.17664	-2.7227
HCC1_ATGACCATCCTTCGAC-1	HCC1	Scissor-	Macrophage	Macrophage_Scissor-	Macrophage_Scissor-#HCC1	-6.63012	-2.25667	-3.36367	-5.10079	6.52908	-5.99374	-1.59368
HCC1_ATGACCATCGCGTTTC-1	HCC1	0	NK	NK_0	NK_0#HCC1	-2.29791	-1.95171	-3.3488	-3.87135	-3.22395	-2.33955	0.792191
HCC1_ATGAGGGAGAAGCGGG-1	HCC1	Scissor-	T cell	T cell_Scissor-	T cell_Scissor-#HCC1	0.0242541	-2.82287	-2.93179	-3.46666	-2.5527	1.39737	1.88703
HCC1_ATGAGGGAGACTGGGT-1	HCC1	0	Macrophage	Macrophage_0	Macrophage_0#HCC1	4.56963	2.32658	0.572627	12.0879	0.411402	3.50839	-1.62692
HCC1_ATGAGGGAGGCCCACT-1	HCC1	0	T cell	T cell_0	T cell_0#HCC1	0.645628	-1.32887	-1.98157	-2.00613	-2.71627	5.82675	-1.64853
HCC1_ATGAGGGCAATGGGTG-1	HCC1	0	Macrophage	Macrophage_0	Macrophage_0#HCC1	5.07824	-0.0621923	2.49327	11.3576	2.71013	2.05006	-0.573916
HCC1_ATGAGGGGTGAGCGAT-1	HCC1	Scissor+	T cell	T cell_Scissor+	T cell_Scissor+#HCC1	-0.0878423	-2.55199	-2.44117	-2.77462	-2.22618	5.16104	-2.10052
HCC1_ATGAGGGTCAATCTTC-1	HCC1	Scissor+	Macrophage	Macrophage_Scissor+	Macrophage_Scissor+#HCC1	3.01449	4.06379	4.14767	9.09876	5.92234	-6.44697	-0.178234
HCC1_ATGAGTCAGATGTAGT-1	HCC1	Scissor+	Macrophage	Macrophage_Scissor+	Macrophage_Scissor+#HCC1	2.52243	-0.283784	3.91532	9.50685	8.03176	-5.22986	-1.48702
HCC1_ATGAGTCAGCACTCAT-1	HCC1	Scissor+	Macrophage	Macrophage_Scissor+	Macrophage_Scissor+#HCC1	2.76733	0.596172	4.47017	16.6162	3.26854	-2.12289	-0.641452
HCC1_ATGAGTCAGCATTTGC-1	HCC1	0	Macrophage	Macrophage_0	Macrophage_0#HCC1	0.423576	0.545751	0.722567	5.78443	0.163123	-0.802697	-1.47995
HCC1_ATGAGTCAGCCGCACT-1	HCC1	Scissor+	Macrophage	Macrophage_Scissor+	Macrophage_Scissor+#HCC1	1.49421	3.81173	5.29889	15.5933	3.99636	-15.7516	-2.66322
HCC1_ATGAGTCAGCCTTCTC-1	HCC1	0	T cell	T cell_0	T cell_0#HCC1	-2.95349	-0.967434	-3.81206	-4.37442	-3.48167	5.33151	2.6288
HCC1_ATGAGTCAGCTAAATG-1	HCC1	0	NK	NK_0	NK_0#HCC1	-1.60614	-2.12345	-1.10723	-3.01181	-3.72286	5.16244	-1.99002
HCC1_ATGAGTCAGGTCACCC-1	HCC1	0	Macrophage	Macrophage_0	Macrophage_0#HCC1	10.1546	-0.422986	-1.94365	10.1185	4.12064	3.93493	-2.18253
HCC1_ATGAGTCAGTTGCTGT-1	HCC1	0	Macrophage	Macrophage_0	Macrophage_0#HCC1	1.4745	1.04858	2.46326	6.80979	8.77736	-3.20542	-0.767925
HCC1_ATGAGTCCATATAGCC-1	HCC1	Scissor-	Macrophage	Macrophage_Scissor-	Macrophage_Scissor-#HCC1	1.80533	2.80396	-1.23356	7.52475	2.14811	-2.42864	-2.13204
HCC1_ATGAGTCGTTCCGCGA-1	HCC1	Scissor+	Macrophage	Macrophage_Scissor+	Macrophage_Scissor+#HCC1	4.2378	2.07033	3.77039	13.7946	7.56009	-2.1602	1.28935
HCC1_ATGAGTCGTTTACCAG-1	HCC1	Scissor+	Macrophage	Macrophage_Scissor+	Macrophage_Scissor+#HCC1	-0.201063	1.29727	5.68776	8.25283	6.58294	-5.57057	-1.48538
HCC1_ATGAGTCGTTTCGCTC-1	HCC1	0	T cell	T cell_0	T cell_0#HCC1	-0.559504	-0.966168	-5.22562	-4.43894	-2.90371	8.96177	0.809234
HCC1_ATGAGTCTCCGTTTCG-1	HCC1	Scissor+	Macrophage	Macrophage_Scissor+	Macrophage_Scissor+#HCC1	1.7186	1.66644	3.95314	12.1319	1.8233	-3.71149	-1.0226
HCC1_ATGAGTCTCGGTCTAA-1	HCC1	0	NK	NK_0	NK_0#HCC1	5.81514	-1.45522	-4.82588	-0.936215	-2.72754	7.66089	-3.25066
HCC1_ATGATCGAGCAAACAT-1	HCC1	0	T cell	T cell_0	T cell_0#HCC1	-0.234536	-1.53924	-3.1213	-2.87451	-3.11904	2.77944	0.13079
HCC1_ATGATCGAGCCAGACA-1	HCC1	0	Macrophage	Macrophage_0	Macrophage_0#HCC1	-6.51179	0.0915156	1.71245	-3.97959	5.28193	-11.1484	-1.18035
HCC1_ATGATCGCAACGGCCT-1	HCC1	0	Macrophage	Macrophage_0	Macrophage_0#HCC1	10.5305	-1.76941	-0.201574	8.20767	1.3889	3.75428	0.173499
HCC1_ATGATCGCAATAGTGA-1	HCC1	0	Macrophage	Macrophage_0	Macrophage_0#HCC1	1.21351	2.08848	0.106594	-0.00596267	8.81059	0.568572	-1.97486
HCC1_ATGATCGCACAATTCG-1	HCC1	0	NK	NK_0	NK_0#HCC1	-2.05899	-1.35422	-4.5095	-5.6138	-3.75811	3.83701	-0.451686
HCC1_ATGATCGCACGAAAGC-1	HCC1	Scissor-	Macrophage	Macrophage_Scissor-	Macrophage_Scissor-#HCC1	-1.22262	0.98539	4.54846	7.31974	3.65453	-14.9017	-3.06283
HCC1_ATGATCGCATGAGAAT-1	HCC1	0	T cell	T cell_0	T cell_0#HCC1	-1.21913	-3.0014	-2.47181	-4.89081	-2.14897	4.77886	-1.34928
HCC1_ATGATCGGTCTTAGTG-1	HCC1	Scissor-	Macrophage	Macrophage_Scissor-	Macrophage_Scissor-#HCC1	0.145255	-2.06367	-2.57996	0.581466	-0.986637	3.38544	-1.18838
HCC1_ATGATCGGTGAGTTGG-1	HCC1	0	T cell	T cell_0	T cell_0#HCC1	2.52562	-2.23383	-1.23355	-0.772136	-2.50944	7.66859	-2.15286
HCC1_ATGCATGAGACTGGGT-1	HCC1	0	Macrophage	Macrophage_0	Macrophage_0#HCC1	0.674809	0.646433	1.93601	9.39663	7.82937	-5.45097	-1.12091
HCC1_ATGCATGAGCGTATGG-1	HCC1	0	T cell	T cell_0	T cell_0#HCC1	0.591503	-0.452022	-3.16909	-2.28808	-2.54216	2.86188	-1.33147
HCC1_ATGCATGAGGCTAAAT-1	HCC1	Scissor-	T cell	T cell_Scissor-	T cell_Scissor-#HCC1	-1.63019	-1.40685	-3.48106	-1.66367	-2.31881	0.605391	0.48368
HCC1_ATGCATGAGGGTGAAA-1	HCC1	Scissor-	Macrophage	Macrophage_Scissor-	Macrophage_Scissor-#HCC1	-1.00309	-0.380835	1.12595	1.12048	2.43214	-3.06844	0.00314983
HCC1_ATGCATGCAAACACCT-1	HCC1	Scissor-	Macrophage	Macrophage_Scissor-	Macrophage_Scissor-#HCC1	1.10502	2.00628	2.63589	5.35425	9.01106	-2.40646	-0.853997
HCC1_ATGCATGCAACCGATT-1	HCC1	Scissor-	T cell	T cell_Scissor-	T cell_Scissor-#HCC1	0.439873	-1.18184	-4.39691	-1.55606	-1.7217	2.6971	1.56357
HCC1_ATGCATGCACATCCCT-1	HCC1	Scissor-	Hepatocyte	Hepatocyte_Scissor-	Hepatocyte_Scissor-#HCC1	-7.6486	0.737693	-1.36091	-1.75231	-1.63949	-2.23242	-3.98572
HCC1_ATGCATGCACGGCACT-1	HCC1	0	T cell	T cell_0	T cell_0#HCC1	-0.328105	-0.921284	-3.16299	-0.135519	-0.677622	1.55709	-0.0682788
HCC1_ATGCATGCACTTTATC-1	HCC1	0	B cell	B cell_0	B cell_0#HCC1	-3.49465	-2.01338	-2.31716	-3.78452	-3.15342	10.1292	-3.20992
HCC1_ATGCATGCATCGCTAA-1	HCC1	Scissor+	Macrophage	Macrophage_Scissor+	Macrophage_Scissor+#HCC1	-0.0684448	2.55091	5.25124	14.7217	3.22887	-6.66851	0.705168
HCC1_ATGCATGGTGCCGAAA-1	HCC1	Scissor-	Fibroblast	Fibroblast_Scissor-	Fibroblast_Scissor-#HCC1	1.00306	-0.595592	-2.93226	0.385986	2.90753	3.08272	-0.927821
HCC1_ATGCATGGTGGACCTC-1	HCC1	Scissor-	T cell	T cell_Scissor-	T cell_Scissor-#HCC1	2.08083	-0.612389	-1.26929	-1.86334	-0.392644	4.58535	-1.95963
HCC1_ATGCATGTCCGATTAG-1	HCC1	0	Macrophage	Macrophage_0	Macrophage_0#HCC1	-6.40408	0.32046	2.65123	-0.512981	7.27696	-4.4448	-0.362983
HCC1_ATGCCTCAGCATGATA-1	HCC1	Scissor-	T cell	T cell_Scissor-	T cell_Scissor-#HCC1	-0.655353	-2.09459	-1.47093	-1.09204	-2.46359	0.118439	-0.85329
HCC1_ATGCCTCAGTAAACGT-1	HCC1	0	Macrophage	Macrophage_0	Macrophage_0#HCC1	-1.50379	0.724813	4.73119	0.502383	7.85909	-8.14372	-1.42977
HCC1_ATGCCTCAGTTACGTC-1	HCC1	0	Macrophage	Macrophage_0	Macrophage_0#HCC1	2.8953	3.46354	2.31182	14.1167	4.20856	-3.58306	-2.841
HCC1_ATGCCTCCACGCTGAC-1	HCC1	0	T cell	T cell_0	T cell_0#HCC1	-0.801525	-1.47034	-3.89395	-3.33371	-2.19834	2.31801	-2.77681
HCC1_ATGCCTCCAGCATACT-1	HCC1	Scissor-	Macrophage	Macrophage_Scissor-	Macrophage_Scissor-#HCC1	2.01106	1.66758	-0.327622	5.47555	-0.408554	-2.80773	-1.78577
HCC1_ATGCCTCTCAACTTTC-1	HCC1	Scissor+	Macrophage	Macrophage_Scissor+	Macrophage_Scissor+#HCC1	3.23697	0.607146	4.00481	12.5844	2.25409	-4.56941	-0.75557
HCC1_ATGCCTCTCAGCCTTC-1	HCC1	0	Macrophage	Macrophage_0	Macrophage_0#HCC1	3.55739	2.26804	5.39381	12.9707	4.48519	-6.31321	-2.09845
HCC1_ATGCCTCTCCAAACCA-1	HCC1	0	Macrophage	Macrophage_0	Macrophage_0#HCC1	0.868426	0.251694	4.96221	10.2415	3.49889	-1.99968	-0.959197
HCC1_ATGCGATAGACCATGG-1	HCC1	0	Macrophage	Macrophage_0	Macrophage_0#HCC1	1.57826	1.24387	-0.299815	4.26201	8.37816	-0.320123	-1.77335
HCC1_ATGCGATCACCAGCCA-1	HCC1	0	Macrophage	Macrophage_0	Macrophage_0#HCC1	2.81871	0.297066	1.27499	10.0675	2.93875	1.7393	-2.9929
HCC1_ATGCGATCATCCGTTC-1	HCC1	0	Macrophage	Macrophage_0	Macrophage_0#HCC1	1.47943	0.403467	4.30388	8.46375	4.02637	-7.08881	-0.765703
HCC1_ATGCGATCATGAAGCG-1	HCC1	0	T cell	T cell_0	T cell_0#HCC1	8.43282	-1.5417	-2.33414	-2.9335	-0.882043	0.00395502	-0.912496
HCC1_ATGCGATGTAAGCTCT-1	HCC1	0	T cell	T cell_0	T cell_0#HCC1	1.71108	-1.15879	-3.49207	-1.34543	-1.33946	6.06805	-1.42096
HCC1_ATGCGATGTCAACGCC-1	HCC1	0	Macrophage	Macrophage_0	Macrophage_0#HCC1	4.78594	0.541391	1.07624	8.13776	2.7913	4.67075	0.497691
HCC1_ATGCGATGTTTACCAG-1	HCC1	Scissor+	T cell	T cell_Scissor+	T cell_Scissor+#HCC1	-2.82217	-2.31949	-3.26694	-5.78132	-3.63279	5.92381	0.146326
HCC1_ATGCGATTCAGAGTGG-1	HCC1	0	Macrophage	Macrophage_0	Macrophage_0#HCC1	2.6659	-0.748032	2.66244	9.38702	1.72782	1.46677	-1.86713
HCC1_ATGCGATTCTGTCAGA-1	HCC1	Scissor+	Macrophage	Macrophage_Scissor+	Macrophage_Scissor+#HCC1	0.172882	3.40324	5.59957	14.8243	3.00249	-4.81431	-0.805811
HCC1_ATGCGATTCTTGGGCG-1	HCC1	Scissor-	NK	NK_Scissor-	NK_Scissor-#HCC1	-1.43852	-2.10673	-3.18908	-4.95993	-5.1577	1.49429	-2.98806
HCC1_ATGGAGGAGAATTCAG-1	HCC1	0	Macrophage	Macrophage_0	Macrophage_0#HCC1	2.25185	0.410685	-1.85008	3.42352	-0.0559618	2.39886	-0.717953
HCC1_ATGGAGGCACAGAGCA-1	HCC1	0	Macrophage	Macrophage_0	Macrophage_0#HCC1	4.59696	0.265802	2.79403	12.6093	6.50313	-1.44508	-2.39825
HCC1_ATGGAGGCAGCCGGTT-1	HCC1	0	Macrophage	Macrophage_0	Macrophage_0#HCC1	9.21128	0.0980453	-2.05184	4.18958	2.91585	4.65739	-0.0714454
HCC1_ATGGAGGGTCGCACGT-1	HCC1	Scissor-	Macrophage	Macrophage_Scissor-	Macrophage_Scissor-#HCC1	0.181601	0.712561	3.81128	3.15705	5.21379	1.28573	-1.84913
HCC1_ATGGAGGTCCTACCGT-1	HCC1	Scissor+	Macrophage	Macrophage_Scissor+	Macrophage_Scissor+#HCC1	-0.542709	2.80676	4.77291	1.73769	9.86561	-7.75765	-1.9199
HCC1_ATGGAGGTCGAGAGCA-1	HCC1	0	Macrophage	Macrophage_0	Macrophage_0#HCC1	3.39854	0.814395	2.55672	6.62074	6.59748	-4.66728	-0.932494
HCC1_ATGGAGGTCGGCTTCT-1	HCC1	Scissor-	Macrophage	Macrophage_Scissor-	Macrophage_Scissor-#HCC1	-6.53861	-1.72104	-2.30415	-7.41782	-1.8836	-3.56497	-3.98576
HCC1_ATGGATCAGGTGCCTC-1	HCC1	Scissor-	T cell	T cell_Scissor-	T cell_Scissor-#HCC1	-1.8778	-2.4128	-2.57209	-3.25503	-2.4442	-0.643832	-3.19585
HCC1_ATGGATCCAAGAATAC-1	HCC1	Scissor+	T cell	T cell_Scissor+	T cell_Scissor+#HCC1	7.93901	-1.16976	-3.202	-0.42065	1.49416	-1.10091	1.91972
HCC1_ATGGATCCAGAAGTTA-1	HCC1	0	Macrophage	Macrophage_0	Macrophage_0#HCC1	5.96966	2.1263	2.35116	13.1946	5.0366	0.916918	-0.874741
HCC1_ATGGATCCATAGGCGA-1	HCC1	Scissor-	T cell	T cell_Scissor-	T cell_Scissor-#HCC1	7.51552	-2.53131	-2.4046	0.022914	-1.53239	1.16836	-1.63859
HCC1_ATGGATCTCGCCTCTA-1	HCC1	0	Macrophage	Macrophage_0	Macrophage_0#HCC1	0.0828619	1.38074	-1.04371	3.8925	6.02223	1.6991	-2.91431
HCC1_ATGGGAGAGGATCACG-1	HCC1	Scissor-	Macrophage	Macrophage_Scissor-	Macrophage_Scissor-#HCC1	3.34873	-0.757106	-0.991858	7.28188	1.36416	6.68824	-1.58343
HCC1_ATGGGAGAGTTGCGAG-1	HCC1	Scissor-	T cell	T cell_Scissor-	T cell_Scissor-#HCC1	1.97354	-1.73296	-2.53254	-1.83248	-0.219617	4.21424	-0.280251
HCC1_ATGGGAGCACCCTGTT-1	HCC1	0	Macrophage	Macrophage_0	Macrophage_0#HCC1	2.00342	2.3476	5.56823	16.9495	5.10128	-10.7127	-0.28672
HCC1_ATGGGAGCACTGCACG-1	HCC1	0	NK	NK_0	NK_0#HCC1	-1.03721	-2.53966	-2.69818	-3.82089	-3.31078	3.19026	-0.709175
HCC1_ATGGGAGCAGAAATTG-1	HCC1	Scissor+	Macrophage	Macrophage_Scissor+	Macrophage_Scissor+#HCC1	-1.33111	2.98154	6.26643	8.78675	12.6408	-8.13711	-0.356323
HCC1_ATGGGAGGTATGAGCG-1	HCC1	Scissor-	Macrophage	Macrophage_Scissor-	Macrophage_Scissor-#HCC1	7.28937	3.01609	0.434874	11.1431	4.84263	2.67653	-1.90701
HCC1_ATGGGAGTCCTGTAAG-1	HCC1	Scissor-	Macrophage	Macrophage_Scissor-	Macrophage_Scissor-#HCC1	3.32356	1.28274	0.545489	9.78813	1.12981	3.66719	-0.0229799
HCC1_ATGGGAGTCGAGAGCA-1	HCC1	0	Macrophage	Macrophage_0	Macrophage_0#HCC1	-0.690396	0.549069	5.37567	6.72722	2.89612	-2.53808	-1.45464
HCC1_ATGGGAGTCGGCCTTT-1	HCC1	Scissor+	Macrophage	Macrophage_Scissor+	Macrophage_Scissor+#HCC1	0.547588	4.62343	4.65059	19.666	3.22727	-4.86473	-0.134143
HCC1_ATGGGAGTCGTTCTAT-1	HCC1	Scissor-	T cell	T cell_Scissor-	T cell_Scissor-#HCC1	-2.19253	-0.612513	-1.23921	-4.12935	-3.35392	3.1349	-0.710484
HCC1_ATGGGAGTCTGGTGCG-1	HCC1	Scissor-	Macrophage	Macrophage_Scissor-	Macrophage_Scissor-#HCC1	0.920232	0.739371	5.49914	15.7201	3.33497	-6.46703	-0.460351
HCC1_ATGGGTTAGCCGAACA-1	HCC1	0	Macrophage	Macrophage_0	Macrophage_0#HCC1	0.670029	0.825534	0.81506	8.52939	0.802021	3.49887	-1.89705
HCC1_ATGGGTTAGGACGCAT-1	HCC1	Scissor+	Macrophage	Macrophage_Scissor+	Macrophage_Scissor+#HCC1	0.604282	3.5288	5.24863	18.7696	3.01763	-9.16513	1.05321
HCC1_ATGGGTTCAGAGCTAG-1	HCC1	Scissor+	Macrophage	Macrophage_Scissor+	Macrophage_Scissor+#HCC1	-2.40466	2.18892	1.50246	-1.01685	7.54734	-4.20464	-3.28475
HCC1_ATGGGTTGTCATCTAG-1	HCC1	Scissor+	Macrophage	Macrophage_Scissor+	Macrophage_Scissor+#HCC1	11.257	1.90046	2.82014	12.1613	3.91242	0.522851	-3.35431
HCC1_ATGGGTTGTGACAACG-1	HCC1	Scissor-	Macrophage	Macrophage_Scissor-	Macrophage_Scissor-#HCC1	-1.00926	0.276148	2.1053	2.59387	8.01232	-6.21839	-2.71008
HCC1_ATGGGTTTCCACCTGT-1	HCC1	Scissor-	Macrophage	Macrophage_Scissor-	Macrophage_Scissor-#HCC1	1.75624	2.31792	-2.44204	8.4115	-0.0713709	1.1414	-1.97609
HCC1_ATGGGTTTCCTCTTTC-1	HCC1	0	NK	NK_0	NK_0#HCC1	-2.22029	-1.02031	-4.13553	-3.14108	-4.03675	1.25675	0.959935
HCC1_ATGGGTTTCGAAGAAT-1	HCC1	Scissor+	Macrophage	Macrophage_Scissor+	Macrophage_Scissor+#HCC1	0.961095	0.0763417	2.62345	9.31632	3.7578	-6.20268	-0.873063
HCC1_ATGGTTGAGAAATCCA-1	HCC1	0	Macrophage	Macrophage_0	Macrophage_0#HCC1	2.48177	1.26199	4.4835	17.1073	1.60839	-2.66968	-1.06834
HCC1_ATGGTTGCAAGTGGAC-1	HCC1	Scissor-	NK	NK_Scissor-	NK_Scissor-#HCC1	-5.1364	-1.29758	-3.63695	-1.55808	-2.9519	6.50717	1.13537
HCC1_ATGGTTGCAGACCAAG-1	HCC1	0	Macrophage	Macrophage_0	Macrophage_0#HCC1	-0.00787171	1.40111	-1.14028	6.06734	7.73415	-0.265249	-0.760742
HCC1_ATGGTTGCATTCTGTT-1	HCC1	0	Macrophage	Macrophage_0	Macrophage_0#HCC1	5.10951	1.62597	5.72179	12.5779	7.10473	-4.54639	-2.22509
HCC1_ATGGTTGGTCCGGCAT-1	HCC1	Scissor-	Macrophage	Macrophage_Scissor-	Macrophage_Scissor-#HCC1	3.9913	-0.0662677	3.9534	9.87647	8.95424	-3.91996	-2.36456
HCC1_ATGGTTGTCAACACGT-1	HCC1	Scissor+	Macrophage	Macrophage_Scissor+	Macrophage_Scissor+#HCC1	1.35681	3.16647	2.99192	8.84915	9.67167	-11.6511	-0.539456
HCC1_ATGGTTGTCAGCGGAA-1	HCC1	Scissor-	Macrophage	Macrophage_Scissor-	Macrophage_Scissor-#HCC1	5.42917	-1.57969	-3.43221	4.9496	-1.17599	5.79989	-2.9049
HCC1_ATGTCCCAGGTACAAT-1	HCC1	Scissor-	Fibroblast	Fibroblast_Scissor-	Fibroblast_Scissor-#HCC1	5.31107	-0.454022	-2.32151	0.974016	0.509623	-0.243072	-1.22952
HCC1_ATGTCCCAGTCTCGTA-1	HCC1	0	Macrophage	Macrophage_0	Macrophage_0#HCC1	-1.564	1.64889	3.42781	-0.0908558	7.02796	-7.91261	0.664953
HCC1_ATGTCCCAGTCTTCCC-1	HCC1	0	Macrophage	Macrophage_0	Macrophage_0#HCC1	-0.425322	0.891824	2.9313	5.91414	9.14755	-0.518889	0.356238
HCC1_ATGTCCCCAATTGTGC-1	HCC1	Scissor-	NK	NK_Scissor-	NK_Scissor-#HCC1	-0.735746	-0.268634	-0.871453	-3.39608	-4.89194	3.29878	0.101349
HCC1_ATGTCCCGTCACTCGG-1	HCC1	Scissor-	Macrophage	Macrophage_Scissor-	Macrophage_Scissor-#HCC1	1.03216	-1.60193	3.22614	8.35747	2.54474	-3.49384	-0.653622
HCC1_ATGTCCCGTGGGATTG-1	HCC1	Scissor-	Macrophage	Macrophage_Scissor-	Macrophage_Scissor-#HCC1	3.78961	1.07312	0.190261	15.4715	6.94549	-1.28817	-2.52625
HCC1_ATGTCCCTCCATTGGA-1	HCC1	Scissor-	Macrophage	Macrophage_Scissor-	Macrophage_Scissor-#HCC1	-0.261814	1.30975	-1.19362	4.46355	2.96851	-4.05318	0.7119
HCC1_ATGTCCCTCCGGACGT-1	HCC1	Scissor+	Macrophage	Macrophage_Scissor+	Macrophage_Scissor+#HCC1	9.2288	0.0687015	2.25694	12.0755	1.6817	2.29106	-1.5492
HCC1_ATGTCTTAGAGCTGAC-1	HCC1	0	Fibroblast	Fibroblast_0	Fibroblast_0#HCC1	2.73877	1.88162	1.72432	7.50595	3.16968	0.320712	-1.69394
HCC1_ATGTCTTAGAGTCACG-1	HCC1	Scissor+	Macrophage	Macrophage_Scissor+	Macrophage_Scissor+#HCC1	1.27193	3.55865	5.0346	4.41773	9.58549	-8.30381	-0.359275
HCC1_ATGTCTTAGGACAGTC-1	HCC1	0	Macrophage	Macrophage_0	Macrophage_0#HCC1	4.11445	2.58483	4.14194	13.41	4.458	-2.90551	-1.91341
HCC1_ATGTCTTCAGGCTACC-1	HCC1	Scissor-	Macrophage	Macrophage_Scissor-	Macrophage_Scissor-#HCC1	2.55608	1.24498	-0.599054	10.827	2.81796	-7.45595	-1.69442
HCC1_ATGTCTTCAGTTTCAG-1	HCC1	Scissor-	Hepatocyte	Hepatocyte_Scissor-	Hepatocyte_Scissor-#HCC1	-8.63945	1.57026	-0.807229	-3.95992	-0.112036	-5.65882	-3.90828
HCC1_ATGTCTTGTCATTGCA-1	HCC1	Scissor-	T cell	T cell_Scissor-	T cell_Scissor-#HCC1	1.74861	-0.758999	-1.12102	-4.06894	-2.56619	1.97994	1.49369
HCC1_ATTACCTAGAGGTCAC-1	HCC1	0	Macrophage	Macrophage_0	Macrophage_0#HCC1	1.26204	0.491715	3.95874	13.8039	2.09721	-5.90054	-3.10582
HCC1_ATTACCTAGGTACAAT-1	HCC1	Scissor-	T cell	T cell_Scissor-	T cell_Scissor-#HCC1	-1.22912	-2.08058	-3.07645	-3.84862	-1.66668	-0.905433	1.07301
HCC1_ATTACCTCACGTCGTG-1	HCC1	0	Macrophage	Macrophage_0	Macrophage_0#HCC1	-0.818629	0.520064	3.83083	8.08317	4.31615	-4.76324	0.384611
HCC1_ATTACCTCAGCTCTGG-1	HCC1	0	Macrophage	Macrophage_0	Macrophage_0#HCC1	8.04278	-0.263292	0.848788	11.778	6.08306	3.12272	-0.30159
HCC1_ATTACCTTCCATTTGT-1	HCC1	Scissor+	Macrophage	Macrophage_Scissor+	Macrophage_Scissor+#HCC1	10.8444	1.77752	2.11509	14.0725	0.353457	1.76297	-3.08865
HCC1_ATTACCTTCCTATTTG-1	HCC1	Scissor+	Macrophage	Macrophage_Scissor+	Macrophage_Scissor+#HCC1	3.30314	-0.200262	4.79369	15.4764	6.59989	-9.26358	-0.224927
HCC1_ATTACTCAGCATCAGG-1	HCC1	Scissor-	Macrophage	Macrophage_Scissor-	Macrophage_Scissor-#HCC1	10.925	0.0393496	1.81633	10.3542	2.57324	4.79395	-1.91949
HCC1_ATTACTCAGCGTTGTT-1	HCC1	Scissor+	Macrophage	Macrophage_Scissor+	Macrophage_Scissor+#HCC1	-0.590594	0.90939	3.26147	1.77203	8.71059	-4.19055	-1.92368
HCC1_ATTACTCCAATTAGGA-1	HCC1	0	Macrophage	Macrophage_0	Macrophage_0#HCC1	-0.426319	1.61428	0.116081	-0.890511	7.46879	-0.123872	-0.28669
HCC1_ATTACTCCACATTCTT-1	HCC1	Scissor-	Macrophage	Macrophage_Scissor-	Macrophage_Scissor-#HCC1	2.42694	2.09404	2.32909	1.36435	10.368	-4.76354	-2.62037
HCC1_ATTACTCCATGGGAAC-1	HCC1	Scissor-	NK	NK_Scissor-	NK_Scissor-#HCC1	-9.59433	-0.544085	-3.36252	-6.17795	-4.77524	-4.92782	-2.73519
HCC1_ATTACTCGTCAATCTG-1	HCC1	Scissor-	NK	NK_Scissor-	NK_Scissor-#HCC1	-1.97849	-2.69445	-2.68589	-3.73776	-1.28533	-7.17229	-0.677659
HCC1_ATTACTCTCAAATGCC-1	HCC1	Scissor-	Macrophage	Macrophage_Scissor-	Macrophage_Scissor-#HCC1	4.70639	2.48176	3.12139	11.3032	8.02788	2.76817	-2.92295
HCC1_ATTACTCTCCATCAGA-1	HCC1	Scissor-	T cell	T cell_Scissor-	T cell_Scissor-#HCC1	0.252388	-1.044	-3.08085	-2.03595	-3.29547	1.05562	1.04669
HCC1_ATTACTCTCGACATTG-1	HCC1	0	NK	NK_0	NK_0#HCC1	-6.82595	-2.1207	0.789503	-3.54804	-4.0953	-19.5569	-1.78777
HCC1_ATTACTCTCGTCTAAG-1	HCC1	Scissor+	Hepatocyte	Hepatocyte_Scissor+	Hepatocyte_Scissor+#HCC1	2.62361	-0.517355	-2.42493	-4.29695	-2.92007	1.71448	-4.10473
HCC1_ATTATCCCACTCCACT-1	HCC1	Scissor+	T cell	T cell_Scissor+	T cell_Scissor+#HCC1	3.46178	-1.01041	0.646016	-0.0667555	-1.33922	-1.52319	-2.29982
HCC1_ATTATCCGTATCGGTT-1	HCC1	Scissor+	Macrophage	Macrophage_Scissor+	Macrophage_Scissor+#HCC1	0.3996	1.03052	3.47594	8.48583	4.83522	-4.16879	-1.70278
HCC1_ATTATCCGTGTTAGCT-1	HCC1	0	Macrophage	Macrophage_0	Macrophage_0#HCC1	2.58594	-0.240341	-3.42449	1.7543	-1.22863	7.86214	0.0964489
HCC1_ATTATCCGTTGAGTCT-1	HCC1	Scissor-	Macrophage	Macrophage_Scissor-	Macrophage_Scissor-#HCC1	3.68112	0.362064	2.11436	3.34801	8.58415	0.373729	-1.29661
HCC1_ATTATCCTCCATGATG-1	HCC1	0	Macrophage	Macrophage_0	Macrophage_0#HCC1	6.83442	1.52778	0.751869	9.0183	3.77877	2.65158	-2.34102
HCC1_ATTATCCTCTCCCTAG-1	HCC1	Scissor+	Macrophage	Macrophage_Scissor+	Macrophage_Scissor+#HCC1	1.64136	3.92038	5.43244	13.6769	3.09899	-5.83554	-2.98151
HCC1_ATTCACTAGGCACTAG-1	HCC1	Scissor-	Macrophage	Macrophage_Scissor-	Macrophage_Scissor-#HCC1	2.71866	0.0521371	-2.26098	7.59067	-0.428398	1.00143	-1.36981
HCC1_ATTCACTAGTCGAGGT-1	HCC1	0	Macrophage	Macrophage_0	Macrophage_0#HCC1	0.179172	-0.0997198	2.4043	6.45913	9.14318	-0.00123661	0.76554
HCC1_ATTCACTCACAGTCCG-1	HCC1	0	Macrophage	Macrophage_0	Macrophage_0#HCC1	-0.0317786	5.24768	5.9054	9.5313	8.35257	-12.9999	-0.301974
HCC1_ATTCACTGTTATAGCC-1	HCC1	Scissor+	Macrophage	Macrophage_Scissor+	Macrophage_Scissor+#HCC1	0.981452	4.13789	3.30654	15.252	7.03894	-1.17653	-0.903088
HCC1_ATTCACTTCAAAGGTA-1	HCC1	Scissor-	Macrophage	Macrophage_Scissor-	Macrophage_Scissor-#HCC1	1.25752	0.950648	3.46638	8.66226	1.37145	-6.76136	-2.59445
HCC1_ATTCACTTCAACGTGT-1	HCC1	Scissor-	Macrophage	Macrophage_Scissor-	Macrophage_Scissor-#HCC1	1.56162	1.29561	3.72181	10.4471	2.02279	-6.50685	-0.811645
HCC1_ATTCAGGAGGCTGAAC-1	HCC1	Scissor-	T cell	T cell_Scissor-	T cell_Scissor-#HCC1	0.286616	-2.02172	-2.18527	-1.85781	-0.999578	1.41387	2.96211
HCC1_ATTCAGGCACGGGCTT-1	HCC1	0	Macrophage	Macrophage_0	Macrophage_0#HCC1	1.64437	1.886	4.51643	19.1309	1.80258	-6.62737	1.90826
HCC1_ATTCAGGGTGCATTAC-1	HCC1	0	Macrophage	Macrophage_0	Macrophage_0#HCC1	3.24005	1.59285	2.93802	12.4576	3.17036	-1.57158	-2.04381
HCC1_ATTCAGGGTTGAAGTA-1	HCC1	0	Macrophage	Macrophage_0	Macrophage_0#HCC1	-3.20551	0.352319	4.61338	0.842157	5.62984	-4.46659	-2.52554
HCC1_ATTCAGGTCCAGGACC-1	HCC1	0	NK	NK_0	NK_0#HCC1	1.38989	-0.942292	-3.36836	-4.59527	-1.56974	6.02564	1.68604
HCC1_ATTCAGGTCCGACAGC-1	HCC1	0	T cell	T cell_0	T cell_0#HCC1	0.632531	-2.88911	-2.44059	-3.1247	-2.72772	2.11691	1.05037
HCC1_ATTCAGGTCGACGCTG-1	HCC1	Scissor-	Macrophage	Macrophage_Scissor-	Macrophage_Scissor-#HCC1	9.46126	-0.768508	-1.32119	13.7023	0.0839248	2.73801	-1.80033
HCC1_ATTCAGGTCGAGTGAG-1	HCC1	0	T cell	T cell_0	T cell_0#HCC1	2.77289	-0.798223	-0.594806	-2.84246	-3.32623	6.88984	1.01188
HCC1_ATTCAGGTCGCCTCTA-1	HCC1	0	Macrophage	Macrophage_0	Macrophage_0#HCC1	2.07924	0.44226	3.18712	4.09827	8.12302	1.04351	-2.57833
HCC1_ATTCATCAGACAGCGT-1	HCC1	Scissor+	Macrophage	Macrophage_Scissor+	Macrophage_Scissor+#HCC1	1.83577	0.381105	1.44811	4.96091	6.23468	2.67687	-0.750528
HCC1_ATTCATCAGCGTACAG-1	HCC1	0	Macrophage	Macrophage_0	Macrophage_0#HCC1	11.605	2.75899	4.50066	10.3618	3.03958	-0.99137	-2.18625
HCC1_ATTCATCAGGAATCGC-1	HCC1	0	T cell	T cell_0	T cell_0#HCC1	1.75008	0.222483	-3.97068	-3.20605	-3.87018	-1.39656	-0.647897
HCC1_ATTCATCCAACCAGAG-1	HCC1	Scissor-	Macrophage	Macrophage_Scissor-	Macrophage_Scissor-#HCC1	-2.23172	-2.54551	-3.37283	-5.99708	1.68636	-2.03164	-3.75196
HCC1_ATTCATCCAGTCGGAA-1	HCC1	Scissor-	Macrophage	Macrophage_Scissor-	Macrophage_Scissor-#HCC1	4.07939	-1.23092	-2.24265	2.56745	-0.872759	3.91519	0.239983
HCC1_ATTCATCGTATACGGG-1	HCC1	0	Macrophage	Macrophage_0	Macrophage_0#HCC1	3.16789	1.78966	4.1177	16.5303	2.77845	-1.23114	0.32606
HCC1_ATTCCATAGGAAGTGA-1	HCC1	0	T cell	T cell_0	T cell_0#HCC1	-0.832504	-1.62191	-0.835735	-3.7906	-3.7549	-1.30755	-0.676744
HCC1_ATTCCATCAAAGACGC-1	HCC1	0	Macrophage	Macrophage_0	Macrophage_0#HCC1	-2.2305	1.95254	2.33605	6.50791	5.67366	-6.98992	-2.38294
HCC1_ATTCCATCAAAGCGTG-1	HCC1	0	Macrophage	Macrophage_0	Macrophage_0#HCC1	1.63324	0.531584	4.98947	18.9898	1.71173	-3.73244	-0.986345
HCC1_ATTCCATCACAATTCG-1	HCC1	Scissor-	Macrophage	Macrophage_Scissor-	Macrophage_Scissor-#HCC1	3.95471	0.249083	1.22936	10.7539	5.70954	2.18068	-2.16634
HCC1_ATTCCATCAGACCCGT-1	HCC1	0	Macrophage	Macrophage_0	Macrophage_0#HCC1	1.69691	0.42382	3.93305	14.2972	1.28359	-4.06495	-2.05995
HCC1_ATTCCATCAGGTTACT-1	HCC1	0	Macrophage	Macrophage_0	Macrophage_0#HCC1	1.90523	2.69037	5.28278	19.6332	2.05331	-8.65632	-0.240175
HCC1_ATTCCATGTACAAGCG-1	HCC1	0	NK	NK_0	NK_0#HCC1	2.94323	-2.50786	-5.31188	-1.12937	-3.02159	5.9135	-2.82648
HCC1_ATTCCATGTTCGTAAC-1	HCC1	Scissor-	Macrophage	Macrophage_Scissor-	Macrophage_Scissor-#HCC1	8.47615	-0.779016	-3.39393	3.69407	0.779663	4.77787	-0.0400989
HCC1_ATTCCATTCGGTGAAG-1	HCC1	0	T cell	T cell_0	T cell_0#HCC1	-2.79163	-3.42277	-2.94573	-4.45956	-1.9819	4.76948	0.67046
HCC1_ATTCCCGAGAAAGCGA-1	HCC1	0	T cell	T cell_0	T cell_0#HCC1	0.157355	-2.28289	-1.9355	-4.07521	-3.1114	8.95204	-1.7722
HCC1_ATTCCCGAGATCCGAG-1	HCC1	Scissor-	NK	NK_Scissor-	NK_Scissor-#HCC1	0.904493	-2.46835	-2.60902	-1.4358	-2.54802	7.75245	-0.121335
HCC1_ATTCCCGAGCGAGTCA-1	HCC1	Scissor-	Macrophage	Macrophage_Scissor-	Macrophage_Scissor-#HCC1	1.66477	0.428278	2.69807	8.70524	4.29485	-6.25352	-1.18415
HCC1_ATTCCCGAGTTGAATG-1	HCC1	0	Macrophage	Macrophage_0	Macrophage_0#HCC1	1.24659	2.89589	3.51588	13.7143	3.18617	-5.69357	-0.271214
HCC1_ATTCCCGCAGGTGACA-1	HCC1	Scissor-	Fibroblast	Fibroblast_Scissor-	Fibroblast_Scissor-#HCC1	0.982176	-0.823829	-3.05044	-0.42975	1.60631	1.85822	-0.691858
HCC1_ATTCCCGCATCACAGT-1	HCC1	0	Macrophage	Macrophage_0	Macrophage_0#HCC1	5.19073	-0.457695	-0.927303	10.6326	4.90517	0.147106	-2.10387
HCC1_ATTCCCGCATCGATAC-1	HCC1	Scissor+	T cell	T cell_Scissor+	T cell_Scissor+#HCC1	0.168722	-1.91008	-4.49465	-5.15139	-2.18989	7.96403	-0.733566
HCC1_ATTCCCGGTACAGTCT-1	HCC1	0	Macrophage	Macrophage_0	Macrophage_0#HCC1	-0.214772	1.89026	3.58064	3.97318	13.5587	-7.15022	-3.54068
HCC1_ATTCCCGGTACGACAG-1	HCC1	Scissor+	Macrophage	Macrophage_Scissor+	Macrophage_Scissor+#HCC1	1.87067	3.93824	3.72681	10.9197	3.71929	-9.91378	-1.32456
HCC1_ATTCCCGGTCTACTGA-1	HCC1	Scissor-	Fibroblast	Fibroblast_Scissor-	Fibroblast_Scissor-#HCC1	2.31237	-0.556259	-0.392211	1.96723	0.607859	1.2803	-2.20975
HCC1_ATTCCCGGTGATCATC-1	HCC1	0	T cell	T cell_0	T cell_0#HCC1	0.907093	-0.879931	-2.61801	-0.823574	-3.22907	1.11758	-1.45249
HCC1_ATTCCCGGTGTTCGAT-1	HCC1	Scissor-	Macrophage	Macrophage_Scissor-	Macrophage_Scissor-#HCC1	7.181	-0.233181	-2.26439	9.98458	3.72889	3.65055	-1.8378
HCC1_ATTCCCGTCAGACAAA-1	HCC1	0	NK	NK_0	NK_0#HCC1	-5.094	-3.01657	-3.01528	-3.26427	-5.14579	-9.38972	0.66334
HCC1_ATTCCCGTCTCCTGTG-1	HCC1	Scissor+	NK	NK_Scissor+	NK_Scissor+#HCC1	-0.383563	-2.25169	-3.48854	-3.18131	-1.94589	-0.0722903	-0.625865
HCC1_ATTCCCGTCTTGGTCC-1	HCC1	Scissor-	T cell	T cell_Scissor-	T cell_Scissor-#HCC1	2.24388	-2.7965	-3.72582	-3.23365	-2.99057	4.8027	0.656135
HCC1_ATTCCTAAGATGCAGC-1	HCC1	0	Macrophage	Macrophage_0	Macrophage_0#HCC1	3.96334	2.39303	5.08474	13.1017	3.62588	-4.68138	-1.17913
HCC1_ATTCCTAAGCCTCGTG-1	HCC1	0	NK	NK_0	NK_0#HCC1	-4.2665	-1.99223	-1.87407	-3.86344	-4.88717	6.68142	-0.0040509
HCC1_ATTCCTAAGTTACGTC-1	HCC1	Scissor+	Macrophage	Macrophage_Scissor+	Macrophage_Scissor+#HCC1	-2.17889	2.76262	4.65621	10.5257	6.42198	-12.9664	0.0627694
HCC1_ATTCCTACAATAGTCC-1	HCC1	Scissor-	Macrophage	Macrophage_Scissor-	Macrophage_Scissor-#HCC1	1.46631	1.01886	-0.30031	7.30867	7.31345	-0.763955	-0.346074
HCC1_ATTCCTACATCGTCCT-1	HCC1	0	Macrophage	Macrophage_0	Macrophage_0#HCC1	-2.61368	1.88251	3.06223	4.40638	7.73646	-7.42242	-0.0281605
HCC1_ATTCCTAGTAGCCCTG-1	HCC1	Scissor+	Macrophage	Macrophage_Scissor+	Macrophage_Scissor+#HCC1	-0.37662	1.30035	3.16794	8.32224	7.00488	-8.26492	-1.61728
HCC1_ATTCCTAGTCAACACT-1	HCC1	0	Macrophage	Macrophage_0	Macrophage_0#HCC1	2.5384	3.28919	3.12924	16.1436	3.5751	-5.70793	-0.0731254
HCC1_ATTCCTAGTCTACGAT-1	HCC1	Scissor-	Macrophage	Macrophage_Scissor-	Macrophage_Scissor-#HCC1	7.78437	2.77426	2.87091	10.873	5.9137	-1.69387	-1.54179
HCC1_ATTCGTTAGATAGTGT-1	HCC1	0	Macrophage	Macrophage_0	Macrophage_0#HCC1	6.70847	1.56842	4.57076	11.6249	4.41068	-3.9943	-2.53873
HCC1_ATTCGTTAGCCTGAGA-1	HCC1	0	Macrophage	Macrophage_0	Macrophage_0#HCC1	2.11028	2.08909	4.64071	13.7873	2.69324	-3.05324	-0.484468
HCC1_ATTCGTTCACGAAGAC-1	HCC1	0	Macrophage	Macrophage_0	Macrophage_0#HCC1	0.204861	-0.687139	-0.154993	0.566349	4.66315	8.08445	-2.57447
HCC1_ATTCGTTGTGCCCAGT-1	HCC1	0	T cell	T cell_0	T cell_0#HCC1	1.32856	-0.978437	-3.12423	-0.824297	-1.69678	4.69582	0.537164
HCC1_ATTCGTTGTTCTGAGT-1	HCC1	0	Macrophage	Macrophage_0	Macrophage_0#HCC1	2.50717	3.77306	4.11077	12.5999	2.66561	2.49891	-3.19911
HCC1_ATTCGTTTCTACGCGG-1	HCC1	0	NK	NK_0	NK_0#HCC1	-1.42622	-1.56987	-1.20885	-2.56599	-2.67686	4.30762	-1.46371
HCC1_ATTCTACAGACATCAA-1	HCC1	Scissor-	Hepatocyte	Hepatocyte_Scissor-	Hepatocyte_Scissor-#HCC1	-1.77988	-0.207486	-2.2428	-5.97298	2.36274	5.82746	-4.42265
HCC1_ATTCTACAGATGGTAT-1	HCC1	0	Macrophage	Macrophage_0	Macrophage_0#HCC1	2.9142	2.27044	3.38306	10.9562	4.80043	-6.84012	-2.05943
HCC1_ATTCTACAGTGATTCC-1	HCC1	Scissor-	Macrophage	Macrophage_Scissor-	Macrophage_Scissor-#HCC1	2.17741	1.76304	4.56568	7.45942	12.1488	-3.58932	-3.28723
HCC1_ATTCTACCAATGTGGG-1	HCC1	0	Macrophage	Macrophage_0	Macrophage_0#HCC1	0.963493	-1.02895	0.826612	7.19587	0.594406	1.72376	-0.823743
HCC1_ATTCTACCACAGAAGC-1	HCC1	0	Macrophage	Macrophage_0	Macrophage_0#HCC1	2.73181	-1.57551	-0.749011	5.57002	1.25377	4.70156	0.991324
HCC1_ATTCTACCAGGCTTGC-1	HCC1	0	Macrophage	Macrophage_0	Macrophage_0#HCC1	1.08148	2.27457	5.46343	16.8487	1.91512	-8.43137	-3.02654
HCC1_ATTCTACCATGCCATA-1	HCC1	0	T cell	T cell_0	T cell_0#HCC1	1.39292	-1.45988	-3.60761	-2.58349	-1.49915	3.98906	-1.39688
HCC1_ATTCTACCATGCGTGC-1	HCC1	Scissor-	Macrophage	Macrophage_Scissor-	Macrophage_Scissor-#HCC1	-1.09706	-0.408023	4.42585	9.73602	5.40509	-8.13023	-1.04682
HCC1_ATTCTACGTAATCAGA-1	HCC1	0	Macrophage	Macrophage_0	Macrophage_0#HCC1	4.17182	3.34589	4.86291	10.4211	6.88305	1.19801	-0.555324
HCC1_ATTCTACGTCATGACT-1	HCC1	0	Macrophage	Macrophage_0	Macrophage_0#HCC1	-1.63421	3.42959	5.28536	7.979	5.03276	-9.57265	0.737018
HCC1_ATTCTACGTCTCGACG-1	HCC1	0	T cell	T cell_0	T cell_0#HCC1	-0.625216	-1.46431	-3.06431	-2.8377	0.429472	-0.83267	-0.415541
HCC1_ATTCTACGTTGATCGT-1	HCC1	0	Hepatocyte	Hepatocyte_0	Hepatocyte_0#HCC1	7.73221	0.190259	-1.83508	-5.57907	0.465924	12.8489	-3.98694
HCC1_ATTCTACTCCATAAGC-1	HCC1	0	Macrophage	Macrophage_0	Macrophage_0#HCC1	1.94267	1.31749	2.89118	4.82603	5.36758	1.80208	-1.92937
HCC1_ATTCTACTCTCTCAAT-1	HCC1	Scissor-	T cell	T cell_Scissor-	T cell_Scissor-#HCC1	1.3625	-1.11653	-3.87337	-2.31294	-1.718	-0.0192371	0.0119468
HCC1_ATTCTTGAGTCTAGCT-1	HCC1	Scissor+	Macrophage	Macrophage_Scissor+	Macrophage_Scissor+#HCC1	0.453745	4.96302	3.28503	5.68414	10.5434	-11.9973	-2.17786
HCC1_ATTCTTGCAATAGTGA-1	HCC1	0	Macrophage	Macrophage_0	Macrophage_0#HCC1	1.17844	3.68241	3.65646	6.0478	9.2953	1.12224	-0.790594
HCC1_ATTCTTGCACTACAGT-1	HCC1	0	Macrophage	Macrophage_0	Macrophage_0#HCC1	-4.27155	1.51282	5.5305	-0.0171514	6.28274	-9.48066	0.572075
HCC1_ATTCTTGCAGACACAG-1	HCC1	Scissor+	Hepatocyte	Hepatocyte_Scissor+	Hepatocyte_Scissor+#HCC1	4.31019	-0.31601	-2.08077	-6.14236	-3.0861	2.99943	-3.43476
HCC1_ATTCTTGGTTGGCTAT-1	HCC1	Scissor+	Macrophage	Macrophage_Scissor+	Macrophage_Scissor+#HCC1	-2.15581	2.85176	4.29076	6.53091	12.968	-10.5319	-1.82497
HCC1_ATTGGGTTCAACCGAT-1	HCC1	0	Macrophage	Macrophage_0	Macrophage_0#HCC1	11.1348	-0.190132	-2.27412	4.55986	-1.2135	3.96126	-1.97905
HCC1_ATTGGGTTCCTAGCGG-1	HCC1	Scissor+	Macrophage	Macrophage_Scissor+	Macrophage_Scissor+#HCC1	-3.99335	3.77937	5.27616	2.87569	7.06815	-9.86458	0.0791108
HCC1_ATTGTTCAGAATCTAG-1	HCC1	Scissor-	Macrophage	Macrophage_Scissor-	Macrophage_Scissor-#HCC1	4.43544	0.973205	3.86229	10.4871	6.66526	-2.39339	-0.0800983
HCC1_ATTGTTCAGACCTCCG-1	HCC1	Scissor+	Macrophage	Macrophage_Scissor+	Macrophage_Scissor+#HCC1	1.87744	1.69661	6.77574	18.6501	3.47229	-7.66793	-0.184506
HCC1_ATTGTTCAGTAGACAT-1	HCC1	Scissor+	Macrophage	Macrophage_Scissor+	Macrophage_Scissor+#HCC1	1.26887	1.70844	5.10917	11.091	5.62304	-8.911	-0.732778
HCC1_ATTGTTCAGTCGAATA-1	HCC1	Scissor-	Macrophage	Macrophage_Scissor-	Macrophage_Scissor-#HCC1	3.27196	-0.444684	3.11587	11.5703	6.65729	0.0873209	-1.96765
HCC1_ATTGTTCCACTGATTG-1	HCC1	Scissor-	T cell	T cell_Scissor-	T cell_Scissor-#HCC1	2.99333	-2.13443	-1.35591	-2.16698	-1.17219	6.76677	0.273374
HCC1_ATTGTTCGTATTAAGG-1	HCC1	0	Macrophage	Macrophage_0	Macrophage_0#HCC1	-0.426589	1.34367	5.11268	12.3044	1.29111	-3.37389	-1.34983
HCC1_ATTGTTCGTCTGTGAT-1	HCC1	Scissor-	Macrophage	Macrophage_Scissor-	Macrophage_Scissor-#HCC1	10.3261	0.240704	1.09359	10.0862	2.53294	3.95349	-0.705607
HCC1_ATTGTTCGTTGTGGAG-1	HCC1	Scissor+	Macrophage	Macrophage_Scissor+	Macrophage_Scissor+#HCC1	-5.19661	5.09905	4.00301	1.03788	6.51934	-10.3601	-0.728743
HCC1_ATTGTTCTCTGTGCGG-1	HCC1	0	T cell	T cell_0	T cell_0#HCC1	10.2798	-1.20083	-1.20343	0.908655	-0.970003	2.21968	-0.981515
HCC1_ATTTACCAGCCGTCGT-1	HCC1	0	T cell	T cell_0	T cell_0#HCC1	-0.0419573	-2.96386	-3.00316	-4.17842	-2.26835	3.85558	1.90236
HCC1_ATTTACCAGGAAGTCC-1	HCC1	0	B cell	B cell_0	B cell_0#HCC1	0.847642	-0.497705	-4.0101	-1.81738	-1.26091	4.46231	-0.345521
HCC1_ATTTACCAGTAAGACT-1	HCC1	Scissor-	Macrophage	Macrophage_Scissor-	Macrophage_Scissor-#HCC1	7.83571	0.619783	0.882123	13.5667	3.82683	3.0887	-0.195225
HCC1_ATTTACCCAAAGGGCT-1	HCC1	0	Macrophage	Macrophage_0	Macrophage_0#HCC1	3.52818	1.09198	1.04004	12.7948	9.51646	-4.17125	-2.26204
HCC1_ATTTACCCAAATGCTC-1	HCC1	Scissor+	Macrophage	Macrophage_Scissor+	Macrophage_Scissor+#HCC1	-0.684169	0.229824	3.19097	15.5693	1.45669	1.55668	-1.29729
HCC1_ATTTACCCACGTCTCT-1	HCC1	0	T cell	T cell_0	T cell_0#HCC1	2.07749	-0.955628	-0.928664	-3.10554	-1.17927	4.74126	0.0964934
HCC1_ATTTACCCACTCCGAG-1	HCC1	Scissor-	NK	NK_Scissor-	NK_Scissor-#HCC1	-0.550496	-1.58076	-1.72165	-1.89123	-1.43655	-3.19706	2.80227
HCC1_ATTTACCCACTGCATA-1	HCC1	Scissor-	Macrophage	Macrophage_Scissor-	Macrophage_Scissor-#HCC1	3.26514	1.89976	-2.00288	6.59135	0.677599	3.59667	-0.0253615
HCC1_ATTTACCCATGGTGGA-1	HCC1	Scissor-	Macrophage	Macrophage_Scissor-	Macrophage_Scissor-#HCC1	5.84319	-1.11908	-2.481	1.84786	-1.34758	7.18916	-0.774661
HCC1_ATTTACCGTACGTAGG-1	HCC1	0	T cell	T cell_0	T cell_0#HCC1	-2.68544	-0.81354	-1.50267	-2.52696	-2.1712	4.29153	1.2466
HCC1_ATTTACCGTCCGGACT-1	HCC1	Scissor+	Macrophage	Macrophage_Scissor+	Macrophage_Scissor+#HCC1	6.49696	-0.838647	-1.88606	7.00395	2.12968	5.19072	-0.770472
HCC1_ATTTACCTCTGGCTGG-1	HCC1	0	NK	NK_0	NK_0#HCC1	-8.1813	-0.287777	-2.03382	-5.98045	-3.28925	-2.24135	0.0442322
HCC1_ATTTCACAGGACAGCT-1	HCC1	0	Macrophage	Macrophage_0	Macrophage_0#HCC1	2.44781	2.78408	6.22416	11.3825	5.49082	-4.31151	-0.387096
HCC1_ATTTCACAGTCACTCA-1	HCC1	0	Macrophage	Macrophage_0	Macrophage_0#HCC1	0.714284	0.455462	2.61281	11.3452	3.07005	-1.49718	-1.31099
HCC1_ATTTCACCACTACAGT-1	HCC1	0	T cell	T cell_0	T cell_0#HCC1	-1.63239	-1.77174	-3.04069	-3.59999	-2.64144	6.24743	0.829852
HCC1_ATTTCACGTACATACC-1	HCC1	Scissor+	NK	NK_Scissor+	NK_Scissor+#HCC1	-1.74291	-2.67505	-1.81805	-3.54569	-2.66219	7.50628	-1.45256
HCC1_ATTTCACGTCACGTGC-1	HCC1	0	Macrophage	Macrophage_0	Macrophage_0#HCC1	4.99902	0.000953028	4.6187	11.0679	1.02366	0.338797	-0.398562
HCC1_ATTTCACGTCAGACGA-1	HCC1	0	Macrophage	Macrophage_0	Macrophage_0#HCC1	7.06126	-0.888732	0.480169	12.2492	0.657145	2.76593	-0.961522
HCC1_ATTTCACTCCTCACCA-1	HCC1	Scissor+	Macrophage	Macrophage_Scissor+	Macrophage_Scissor+#HCC1	-4.71737	3.62277	2.86796	0.0824469	9.45282	-5.01808	-1.38873
HCC1_ATTTCACTCTGCGGGT-1	HCC1	Scissor+	T cell	T cell_Scissor+	T cell_Scissor+#HCC1	0.676103	-0.957451	-2.9618	-2.72646	-1.38923	-0.122861	-0.392708
HCC1_ATTTCTGAGAAGTATC-1	HCC1	Scissor+	Macrophage	Macrophage_Scissor+	Macrophage_Scissor+#HCC1	1.02857	1.8686	5.90491	17.4389	4.92132	-8.30064	1.45518
HCC1_ATTTCTGAGCATGCAG-1	HCC1	0	Macrophage	Macrophage_0	Macrophage_0#HCC1	-1.94864	3.66084	3.34839	5.58664	10.2112	-13.548	-3.26099
HCC1_ATTTCTGCAAGCCCAC-1	HCC1	0	T cell	T cell_0	T cell_0#HCC1	1.48114	-2.18403	-3.55978	-1.98875	0.387115	5.12312	-0.633294
HCC1_ATTTCTGCAAGTGTCT-1	HCC1	0	Macrophage	Macrophage_0	Macrophage_0#HCC1	-1.72262	0.357084	3.5108	7.00718	8.66771	-6.96825	-4.62669
HCC1_ATTTCTGCAGTTTGGT-1	HCC1	Scissor+	Macrophage	Macrophage_Scissor+	Macrophage_Scissor+#HCC1	-1.1764	2.47771	4.85372	9.36622	6.17	-2.01457	-0.151599
HCC1_ATTTCTGGTACCCGCA-1	HCC1	Scissor-	T cell	T cell_Scissor-	T cell_Scissor-#HCC1	-2.4269	-1.57164	-2.57254	-3.3725	-3.3632	1.52384	1.47686
HCC1_ATTTCTGGTACGATCT-1	HCC1	Scissor-	Macrophage	Macrophage_Scissor-	Macrophage_Scissor-#HCC1	2.1678	-1.79136	2.33242	15.0076	1.34172	-0.779719	2.74737
HCC1_ATTTCTGGTGAATTGA-1	HCC1	0	Macrophage	Macrophage_0	Macrophage_0#HCC1	1.55856	3.07774	4.61218	7.40863	6.33743	-3.99162	-1.23565
HCC1_ATTTCTGGTGACTAAA-1	HCC1	Scissor-	Macrophage	Macrophage_Scissor-	Macrophage_Scissor-#HCC1	2.15258	4.28346	8.07155	18.359	4.40847	-8.66741	-2.55464
HCC1_ATTTCTGTCTACACTT-1	HCC1	Scissor+	Macrophage	Macrophage_Scissor+	Macrophage_Scissor+#HCC1	0.648744	0.68694	3.55332	4.21108	11.0008	-4.64191	-3.47039
HCC1_CAAAGAACAACCGGAA-1	HCC1	Scissor+	T cell	T cell_Scissor+	T cell_Scissor+#HCC1	-3.05609	-2.02622	-1.95673	-0.479844	-3.32879	0.923806	-3.23987
HCC1_CAAAGAACAATCAAGA-1	HCC1	Scissor+	Macrophage	Macrophage_Scissor+	Macrophage_Scissor+#HCC1	2.36986	3.39718	5.24771	17.0739	6.01295	-9.48744	-1.16986
HCC1_CAAAGAACACGGATCC-1	HCC1	0	Macrophage	Macrophage_0	Macrophage_0#HCC1	1.85137	2.22747	4.20488	13.1818	4.15584	-3.24917	0.493767
HCC1_CAAAGAAGTACCGTGC-1	HCC1	0	T cell	T cell_0	T cell_0#HCC1	3.69686	-2.74844	-2.4665	-0.61236	-0.502549	4.83892	-1.68074
HCC1_CAAAGAAGTGAGAGGG-1	HCC1	Scissor+	Macrophage	Macrophage_Scissor+	Macrophage_Scissor+#HCC1	4.19894	0.81539	2.68781	13.5866	2.84445	-5.13284	-2.09714
HCC1_CAACAACAGCCGTTAT-1	HCC1	0	Macrophage	Macrophage_0	Macrophage_0#HCC1	2.26746	-0.643508	5.98391	13.0866	1.7708	-4.81291	-2.93758
HCC1_CAACAACAGCGCCTTG-1	HCC1	Scissor-	T cell	T cell_Scissor-	T cell_Scissor-#HCC1	0.424579	-2.38481	-2.53748	-2.84491	-3.56072	1.1621	1.13108
HCC1_CAACAACAGTCGAAAT-1	HCC1	Scissor-	Macrophage	Macrophage_Scissor-	Macrophage_Scissor-#HCC1	2.69705	0.304195	3.11046	5.07581	5.20003	2.75945	-2.11331
HCC1_CAACAACCAAGTACCT-1	HCC1	Scissor+	Macrophage	Macrophage_Scissor+	Macrophage_Scissor+#HCC1	-8.0397	0.898952	2.03054	-0.889082	5.98006	-12.2101	-2.48775
HCC1_CAACAACCACAACCGC-1	HCC1	0	T cell	T cell_0	T cell_0#HCC1	2.63577	-1.49467	-4.6087	-3.37327	-2.72311	0.723527	-0.419829
HCC1_CAACAACGTATGCGGA-1	HCC1	Scissor-	Endothelial cell	Endothelial cell_Scissor-	Endothelial cell_Scissor-#HCC1	-8.50623	-1.37646	-1.40381	2.13516	-4.50238	-25.4877	-3.37344
HCC1_CAACAACGTCGCCACA-1	HCC1	0	Macrophage	Macrophage_0	Macrophage_0#HCC1	6.81874	0.470665	2.23785	14.3713	3.45632	0.00343876	-0.70197
HCC1_CAACAACTCACGGGAA-1	HCC1	0	Macrophage	Macrophage_0	Macrophage_0#HCC1	0.964011	2.1448	4.3151	7.42293	7.66325	1.77191	-1.94072
HCC1_CAACAACTCTCTCTAA-1	HCC1	0	Macrophage	Macrophage_0	Macrophage_0#HCC1	6.47217	1.92917	3.88734	15.5365	1.30517	-0.651601	-3.01987
HCC1_CAACAGTAGCATGCAG-1	HCC1	Scissor+	Macrophage	Macrophage_Scissor+	Macrophage_Scissor+#HCC1	1.46944	2.74114	4.66411	17.2418	3.62768	-3.08589	-1.56794
HCC1_CAACAGTCAAGAGATT-1	HCC1	Scissor+	Hepatocyte	Hepatocyte_Scissor+	Hepatocyte_Scissor+#HCC1	-3.83418	0.119896	-3.19125	-4.38281	0.28768	-0.0561378	-3.61194
HCC1_CAACAGTCAGAATTCC-1	HCC1	0	Macrophage	Macrophage_0	Macrophage_0#HCC1	3.43024	4.04159	4.16089	17.527	3.1277	-6.37501	-1.46777
HCC1_CAACAGTTCGGACAAG-1	HCC1	0	Macrophage	Macrophage_0	Macrophage_0#HCC1	1.37756	3.95514	5.54644	8.84169	6.35972	-8.41256	-2.38882
HCC1_CAACAGTTCTAAGCGT-1	HCC1	0	Macrophage	Macrophage_0	Macrophage_0#HCC1	-1.92426	-0.512794	2.2678	0.642091	6.06941	-1.62572	-0.172409
HCC1_CAACAGTTCTTGATTC-1	HCC1	Scissor+	Macrophage	Macrophage_Scissor+	Macrophage_Scissor+#HCC1	0.187971	3.17953	4.11065	9.64876	5.18604	-9.17709	0.519503
HCC1_CAACCAAGTAGATGTA-1	HCC1	Scissor+	Macrophage	Macrophage_Scissor+	Macrophage_Scissor+#HCC1	1.5565	3.38162	5.01944	10.3085	5.54054	-2.89867	-1.37052
HCC1_CAACCAATCTCATTGT-1	HCC1	Scissor-	Macrophage	Macrophage_Scissor-	Macrophage_Scissor-#HCC1	1.65011	-1.39632	0.616545	5.95326	9.84474	2.59519	-0.755001
HCC1_CAACCTCAGGCTCACC-1	HCC1	Scissor+	Hepatocyte	Hepatocyte_Scissor+	Hepatocyte_Scissor+#HCC1	2.61345	-0.530548	-1.25777	-5.40716	0.147496	7.35147	-4.0761
HCC1_CAACCTCCACTATCGA-1	HCC1	Scissor-	Fibroblast	Fibroblast_Scissor-	Fibroblast_Scissor-#HCC1	0.819322	-1.48774	-1.14552	0.696677	-0.640571	-2.00116	-1.45487
HCC1_CAACCTCGTACGGCAA-1	HCC1	Scissor+	T cell	T cell_Scissor+	T cell_Scissor+#HCC1	0.899242	-1.94711	-2.57722	-2.1182	-1.61206	5.01675	-0.301741
HCC1_CAACCTCGTAGTTACC-1	HCC1	Scissor+	Macrophage	Macrophage_Scissor+	Macrophage_Scissor+#HCC1	1.51956	0.603172	5.97996	17.144	1.51211	-6.61829	-3.12182
HCC1_CAACGATAGAGTGTGC-1	HCC1	0	Macrophage	Macrophage_0	Macrophage_0#HCC1	2.78582	-0.604535	3.45458	12.9596	2.39742	-0.648626	-1.57545
HCC1_CAACGATCAAATGCGG-1	HCC1	0	T cell	T cell_0	T cell_0#HCC1	1.71153	-2.35112	-2.22231	-4.37839	-4.07003	6.32474	-0.928486
HCC1_CAACGATCATCCTGTC-1	HCC1	0	T cell	T cell_0	T cell_0#HCC1	2.62612	-2.02845	-4.19147	-1.63917	-1.40073	-0.859818	-1.20268
HCC1_CAACGATGTCAACCAT-1	HCC1	Scissor+	Macrophage	Macrophage_Scissor+	Macrophage_Scissor+#HCC1	0.374381	6.44414	4.94407	7.56788	15.4739	-11.9592	-2.91636
HCC1_CAACGATGTCAGTCTA-1	HCC1	Scissor+	Macrophage	Macrophage_Scissor+	Macrophage_Scissor+#HCC1	0.469923	-0.516324	2.54036	5.84443	5.51641	5.05965	-0.956602
HCC1_CAACGATGTCTTAGTG-1	HCC1	Scissor+	T cell	T cell_Scissor+	T cell_Scissor+#HCC1	-4.7747	-2.6755	-1.38165	-2.9893	-4.66197	2.15572	-0.0863468
HCC1_CAACGATTCCGCCTAT-1	HCC1	0	Macrophage	Macrophage_0	Macrophage_0#HCC1	3.27788	1.40757	2.94534	17.4366	0.296704	-2.47544	-1.42018
HCC1_CAACGATTCGTGCAGC-1	HCC1	0	Macrophage	Macrophage_0	Macrophage_0#HCC1	2.72396	0.981615	-0.799322	5.00363	7.17641	1.88725	-0.952532
HCC1_CAACGATTCTGGACTA-1	HCC1	Scissor-	Macrophage	Macrophage_Scissor-	Macrophage_Scissor-#HCC1	10.0098	0.588828	-2.43618	8.73272	7.0353	-0.166127	-2.45553
HCC1_CAACGGCAGTCCCAAT-1	HCC1	Scissor+	Macrophage	Macrophage_Scissor+	Macrophage_Scissor+#HCC1	0.265395	4.82997	5.58506	11.8542	4.45596	-3.21107	1.40182
HCC1_CAACGGCCATCCGAAT-1	HCC1	Scissor-	T cell	T cell_Scissor-	T cell_Scissor-#HCC1	-1.08106	-2.25646	-0.874253	-1.94495	-2.94741	-2.72268	-0.209094
HCC1_CAACGGCGTAACACCT-1	HCC1	Scissor-	Macrophage	Macrophage_Scissor-	Macrophage_Scissor-#HCC1	4.66112	-0.0177613	4.88564	15.6817	1.23644	-4.63102	-1.70426
HCC1_CAACGGCGTCCGAAAG-1	HCC1	Scissor-	Hepatocyte	Hepatocyte_Scissor-	Hepatocyte_Scissor-#HCC1	5.84392	0.230857	-2.62207	-0.506329	0.633787	5.66316	-3.83701
[truncated: 47,490 more rows]
