# Supplementary material for: Comprehensive analysis of immune subtype characterization on identification of potential cells and drugs to predict response to immune checkpoint inhibitors for hepatocellular carcinoma
Source: Genes Dis. 2024 Nov 27;12(3):101471. doi: 10.1016/j.gendis.2024.101471 (PMC11907441; doi:10.1016/j.gendis.2024.101471)
Supplement: Multimedia component 22 [file mmc22.xlsx]

## Sheet: Supplementary Table 10
	orig.ident	scissor	celltype	Devolution	metacell_grouping	purple	magenta	black	green	yellow	grey	turquoise	brown	pink	red	blue
HCC1_AAACCCAAGAAGAACG-1	HCC1	0	Macrophage	Macrophage_0	Macrophage_0#HCC1	1.64522	0.185044	2.87637	1.16627	2.17686	9.36541	8.07531	0.473713	-3.54243	-4.01456	-5.67477
HCC1_AAACCCAAGCATCTTG-1	HCC1	0	Macrophage	Macrophage_0	Macrophage_0#HCC1	1.70379	0.0655331	2.88587	0.823775	3.55355	10.0894	10.9654	1.97595	-3.50498	1.76034	-2.58148
HCC1_AAACCCAAGCTGAGTG-1	HCC1	Scissor-	Macrophage	Macrophage_Scissor-	Macrophage_Scissor-#HCC1	-0.105997	-0.568502	1.6042	0.815645	-1.08273	7.28552	4.33521	-0.0280155	-4.00231	-2.30873	-4.64009
HCC1_AAACCCACAAGGGCAT-1	HCC1	0	Macrophage	Macrophage_0	Macrophage_0#HCC1	0.939508	0.639904	1.70023	0.0524554	0.46277	9.51991	4.23905	-2.48535	-3.92141	-4.30946	-3.46133
HCC1_AAACCCACAGCTGAAG-1	HCC1	Scissor-	Macrophage	Macrophage_Scissor-	Macrophage_Scissor-#HCC1	-0.33193	0.896285	2.2353	0.75608	4.1193	4.71437	6.59933	-1.27594	-4.22424	-1.11541	-4.65311
HCC1_AAACCCAGTAGCTGCC-1	HCC1	0	NK	NK_0	NK_0#HCC1	-1.26828	-1.9842	-1.27049	-2.96192	-0.546315	-2.16695	1.4938	4.57124	-1.39714	3.44977	-0.9136
HCC1_AAACCCAGTCAACACT-1	HCC1	0	Hepatocyte	Hepatocyte_0	Hepatocyte_0#HCC1	0.162659	0.210597	-0.446731	2.29287	2.77365	7.85405	11.2981	-1.36238	-3.98749	2.49473	-5.01631
HCC1_AAACCCAGTGTCTTCC-1	HCC1	0	T cell	T cell_0	T cell_0#HCC1	-1.32832	-1.92571	0.933848	-0.70625	-1.97725	-4.31719	1.52095	4.42163	-0.945348	3.84724	0.655365
HCC1_AAACCCAGTTTCACTT-1	HCC1	0	Macrophage	Macrophage_0	Macrophage_0#HCC1	1.49666	2.00781	4.53148	1.58655	3.704	11.2864	9.4368	-2.55712	-4.19064	-2.17794	-6.14651
HCC1_AAACGAAAGAGCAGCT-1	HCC1	Scissor+	T cell	T cell_Scissor+	T cell_Scissor+#HCC1	-1.78147	-1.37593	-1.56545	-0.657801	0.445119	0.23908	0.0721042	2.56167	-2.20037	1.91939	-2.70968
HCC1_AAACGAACACACCTAA-1	HCC1	Scissor+	Macrophage	Macrophage_Scissor+	Macrophage_Scissor+#HCC1	2.93315	3.49997	1.68999	2.46502	1.16256	9.03079	12.7583	-1.11921	-4.03347	-0.710521	-5.8666
HCC1_AAACGAAGTTTACGTG-1	HCC1	Scissor-	Hepatocyte	Hepatocyte_Scissor-	Hepatocyte_Scissor-#HCC1	-2.24292	-1.60346	-1.26419	-1.65536	0.0493982	0.363284	1.77622	-2.80507	-3.90455	2.28714	-3.30073
HCC1_AAACGAATCTACGGTA-1	HCC1	Scissor-	Macrophage	Macrophage_Scissor-	Macrophage_Scissor-#HCC1	2.11258	2.24003	2.42952	2.01595	2.87865	14.1391	11.1605	-1.16457	-3.5572	-1.58922	-5.29596
HCC1_AAACGAATCTGACGCG-1	HCC1	Scissor-	T cell	T cell_Scissor-	T cell_Scissor-#HCC1	-0.546134	-1.65709	-0.814914	-1.04599	0.822086	1.34512	1.85087	1.68394	-2.58815	2.64783	-2.8013
HCC1_AAACGCTAGTGCTACT-1	HCC1	0	Macrophage	Macrophage_0	Macrophage_0#HCC1	2.38998	1.45711	0.811559	0.5516	1.72802	9.95312	5.09841	-2.83436	-4.43474	-1.331	-5.80804
HCC1_AAACGCTCAAACACGG-1	HCC1	Scissor-	Macrophage	Macrophage_Scissor-	Macrophage_Scissor-#HCC1	0.292688	-1.14626	-1.44994	1.17003	0.0826728	1.79217	4.08543	-0.246047	-4.03583	2.08773	-2.7908
HCC1_AAACGCTCAAGCGGAT-1	HCC1	0	Macrophage	Macrophage_0	Macrophage_0#HCC1	-1.77127	-0.191895	0.394705	2.20202	1.17543	5.83321	5.61188	-1.66509	-4.01488	0.612203	-3.89949
HCC1_AAACGCTCACCTGATA-1	HCC1	Scissor-	Hepatocyte	Hepatocyte_Scissor-	Hepatocyte_Scissor-#HCC1	-1.45369	-2.92714	-2.0401	-0.288406	-1.29817	3.30755	0.673047	-4.59157	-3.70629	1.51302	-5.1538
HCC1_AAACGCTCAGTAGAAT-1	HCC1	Scissor-	Macrophage	Macrophage_Scissor-	Macrophage_Scissor-#HCC1	-0.375696	2.61808	2.22946	2.66894	4.13517	11.5695	9.52405	-0.110558	-3.51847	-1.44363	-5.37087
HCC1_AAACGCTGTTAGGGTG-1	HCC1	0	Macrophage	Macrophage_0	Macrophage_0#HCC1	2.15526	2.18445	2.7297	2.67462	2.49292	5.17186	8.45081	1.62777	-3.88852	1.68039	-4.82185
HCC1_AAACGCTGTTCGGCGT-1	HCC1	Scissor-	Macrophage	Macrophage_Scissor-	Macrophage_Scissor-#HCC1	2.15314	1.79443	2.54578	0.214753	3.34008	11.1464	9.22237	1.14099	-2.67559	0.50781	-2.52386
HCC1_AAACGCTGTTTATGCG-1	HCC1	0	Macrophage	Macrophage_0	Macrophage_0#HCC1	2.46021	2.28113	3.0254	2.56862	4.52651	13.7009	12.2997	-0.420468	-3.92675	-2.2522	-5.39704
HCC1_AAACGCTTCCGTAATG-1	HCC1	0	Macrophage	Macrophage_0	Macrophage_0#HCC1	1.37141	1.88178	1.26731	3.01673	2.55661	11.8996	11.2149	-1.14659	-2.95438	-3.8973	-4.95573
HCC1_AAACGCTTCCTTCTAA-1	HCC1	Scissor+	Macrophage	Macrophage_Scissor+	Macrophage_Scissor+#HCC1	0.380002	-1.05713	-0.168212	0.43314	0.973994	3.39996	6.89734	5.13999	-4.31199	0.64647	-4.19027
HCC1_AAACGCTTCGCCTTTG-1	HCC1	0	T cell	T cell_0	T cell_0#HCC1	-2.64226	-1.3672	-1.94333	-2.60661	-2.47766	-3.20459	-0.941158	1.7633	-0.500082	1.41656	-1.25554
HCC1_AAACGCTTCTATGCCC-1	HCC1	0	Macrophage	Macrophage_0	Macrophage_0#HCC1	3.49669	1.51225	1.74351	2.67835	2.46098	15.1073	15.397	-1.74604	-3.26058	-1.1801	-4.07742
HCC1_AAAGAACCAGCGTGCT-1	HCC1	Scissor-	T cell	T cell_Scissor-	T cell_Scissor-#HCC1	-3.03456	-1.05272	-2.301	-1.76259	-0.889642	-0.772122	-0.7733	-0.0216171	-1.69574	0.966477	-3.61212
HCC1_AAAGAACCAGGCCTGT-1	HCC1	0	Macrophage	Macrophage_0	Macrophage_0#HCC1	0.177917	-0.258631	-0.093543	-0.512271	1.61616	3.80011	7.60568	2.86437	-0.36417	1.24869	-1.35862
HCC1_AAAGAACCAGTGGTGA-1	HCC1	0	Macrophage	Macrophage_0	Macrophage_0#HCC1	1.12598	3.03836	4.15441	3.19488	3.44036	11.9906	10.8183	1.49781	-4.24734	-1.30409	-4.10928
HCC1_AAAGAACGTGGTCTAT-1	HCC1	Scissor-	Fibroblast	Fibroblast_Scissor-	Fibroblast_Scissor-#HCC1	0.11138	-0.490325	0.438699	-0.538157	2.6223	6.79257	9.49994	2.49641	-3.20774	2.29632	-0.950971
HCC1_AAAGGATAGAATTCAG-1	HCC1	0	T cell	T cell_0	T cell_0#HCC1	-0.394892	-0.22071	-0.297723	-3.52415	-1.03978	-2.24528	-1.44831	-2.36365	-1.33663	1.0378	-3.95357
HCC1_AAAGGATAGAGTGAAG-1	HCC1	0	Macrophage	Macrophage_0	Macrophage_0#HCC1	1.10785	-0.954366	0.440474	-0.0117051	1.96426	5.80701	6.24789	-2.19182	-3.94678	0.268849	-4.9598
HCC1_AAAGGATAGTCGCCCA-1	HCC1	Scissor-	Macrophage	Macrophage_Scissor-	Macrophage_Scissor-#HCC1	-0.412241	2.35091	-1.02019	2.76962	1.22128	6.58704	8.22128	-2.82741	-2.82521	0.8494	-3.70026
HCC1_AAAGGATAGTGCACTT-1	HCC1	Scissor-	Macrophage	Macrophage_Scissor-	Macrophage_Scissor-#HCC1	2.76937	2.96138	2.93079	2.50351	3.25428	10.7218	10.2092	3.27099	-3.16079	0.168215	-3.8867
HCC1_AAAGGATCATCCGTTC-1	HCC1	Scissor-	B cell	B cell_Scissor-	B cell_Scissor-#HCC1	-0.539717	1.59919	0.263686	0.614648	0.814467	7.56097	4.03364	-2.88299	-3.87358	-4.42205	-6.98591
HCC1_AAAGGATGTAGTCTGT-1	HCC1	Scissor+	Macrophage	Macrophage_Scissor+	Macrophage_Scissor+#HCC1	4.21937	2.96642	4.04084	1.398	1.5805	13.6644	8.0302	-3.49044	-4.01145	-4.6487	-7.64121
HCC1_AAAGGATGTCAGACGA-1	HCC1	Scissor-	NK	NK_Scissor-	NK_Scissor-#HCC1	-0.847694	-3.30181	-1.63252	-1.96357	-1.73471	-4.74758	-2.11727	-2.32077	-1.18427	2.96209	-0.340225
HCC1_AAAGGATTCATAGGCT-1	HCC1	0	Macrophage	Macrophage_0	Macrophage_0#HCC1	-1.1018	-2.58862	0.713232	-0.505508	-0.0706992	4.90031	-0.170934	-4.10881	-2.50322	-5.45182	-7.02708
HCC1_AAAGGGCCAACCGCTG-1	HCC1	0	T cell	T cell_0	T cell_0#HCC1	-1.9322	-2.02093	-0.900631	-1.74539	-2.51202	-4.56522	0.0264719	2.6624	-1.20016	3.11873	0.242776
HCC1_AAAGGGCCAGTAGATA-1	HCC1	Scissor-	Macrophage	Macrophage_Scissor-	Macrophage_Scissor-#HCC1	1.10459	1.85266	2.78099	2.07658	4.24534	9.42908	8.01663	-0.254868	-3.73081	-1.13987	-3.75491
HCC1_AAAGGGCGTGGTGATG-1	HCC1	0	B cell	B cell_0	B cell_0#HCC1	-1.01683	-0.561393	-2.28575	-1.65273	-1.78872	-4.36671	-3.62956	-3.96501	-2.75044	0.198123	-4.80284
HCC1_AAAGGGCGTGTAAATG-1	HCC1	Scissor+	Macrophage	Macrophage_Scissor+	Macrophage_Scissor+#HCC1	-0.0283751	1.28573	1.53717	0.32439	2.45983	11.1574	11.4128	-2.25874	-3.4732	-2.05244	-5.93897
HCC1_AAAGGGCTCAGGAAAT-1	HCC1	Scissor+	Macrophage	Macrophage_Scissor+	Macrophage_Scissor+#HCC1	1.21555	3.4398	2.23631	1.19166	3.317	12.5143	12.9687	-1.86217	-3.97493	-5.17133	-7.15629
HCC1_AAAGGGCTCTTTCTAG-1	HCC1	Scissor-	Macrophage	Macrophage_Scissor-	Macrophage_Scissor-#HCC1	-1.77598	0.523371	-1.12305	0.870673	2.64299	2.58397	5.31945	-0.746449	-3.33264	0.149474	-3.59356
HCC1_AAAGGTACAAACGGCA-1	HCC1	Scissor-	Macrophage	Macrophage_Scissor-	Macrophage_Scissor-#HCC1	0.194009	-1.8866	-2.31994	-0.786476	0.871953	0.729008	-0.345831	-5.30768	-4.00021	-3.38722	-9.30792
HCC1_AAAGGTACAAATCAAG-1	HCC1	0	Macrophage	Macrophage_0	Macrophage_0#HCC1	-0.0206506	2.85353	2.31847	2.72219	2.83984	10.6425	9.76987	-0.702525	-3.57467	1.0162	-2.42478
HCC1_AAAGGTACAAGGGCAT-1	HCC1	Scissor-	Macrophage	Macrophage_Scissor-	Macrophage_Scissor-#HCC1	1.99174	-2.02174	-0.0393018	3.23379	0.635597	5.49175	8.06893	0.92691	-2.58146	0.236579	-3.60355
HCC1_AAAGGTACAGACGCTC-1	HCC1	0	T cell	T cell_0	T cell_0#HCC1	-2.20816	-0.912862	-2.18739	-0.934497	-0.385219	-1.69922	-0.283869	0.977854	-0.871421	2.65063	-1.44922
HCC1_AAAGGTATCGGAATGG-1	HCC1	Scissor-	Macrophage	Macrophage_Scissor-	Macrophage_Scissor-#HCC1	-0.550832	-0.401315	0.477501	1.38896	1.31322	8.64533	8.2395	-3.41442	-3.91516	-0.121162	-4.9809
HCC1_AAAGGTATCGTGCTCT-1	HCC1	Scissor-	Macrophage	Macrophage_Scissor-	Macrophage_Scissor-#HCC1	-1.07317	0.101716	-0.589389	2.0713	3.01007	7.15776	12.419	-1.11082	-3.41304	-0.260884	-4.50106
HCC1_AAAGTCCAGAGAGCCT-1	HCC1	Scissor+	Macrophage	Macrophage_Scissor+	Macrophage_Scissor+#HCC1	-1.59896	2.15891	-0.571252	-2.60785	0.130412	4.86166	2.71838	-4.87879	-4.16724	-3.73402	-8.49646
HCC1_AAAGTCCAGCAGCGAT-1	HCC1	0	Macrophage	Macrophage_0	Macrophage_0#HCC1	0.921982	1.23439	1.26453	1.71377	2.19708	8.9893	7.44096	-0.391975	-3.70144	1.83782	-2.6253
HCC1_AAAGTCCCAAGAATGT-1	HCC1	0	Macrophage	Macrophage_0	Macrophage_0#HCC1	1.17131	-1.62093	1.18035	1.74647	2.54048	11.7935	8.84145	-2.54486	-4.06968	-0.145882	-5.1402
HCC1_AAAGTCCCAATATCCG-1	HCC1	Scissor+	Macrophage	Macrophage_Scissor+	Macrophage_Scissor+#HCC1	1.88105	1.77473	1.96977	3.93662	1.64881	10.5883	11.1748	0.512211	-4.64344	-0.9554	-4.34256
HCC1_AAAGTCCCACAGAGCA-1	HCC1	Scissor-	Macrophage	Macrophage_Scissor-	Macrophage_Scissor-#HCC1	1.62718	1.18416	-0.0187275	-0.776405	1.74298	7.58653	7.96335	0.174277	-4.41996	-1.42441	-6.91607
HCC1_AAAGTCCGTTCCTACC-1	HCC1	0	Macrophage	Macrophage_0	Macrophage_0#HCC1	4.13219	0.195405	-0.196665	3.17008	2.79897	7.41793	9.50126	0.889741	-3.45848	2.6573	-3.23333
HCC1_AAAGTGACAATTTCGG-1	HCC1	0	T cell	T cell_0	T cell_0#HCC1	-2.54069	-3.16836	-1.87583	-2.90382	-2.60044	-1.41698	0.885386	0.584367	-0.983186	0.609455	-3.66836
HCC1_AAAGTGACAGCGGTTC-1	HCC1	0	Macrophage	Macrophage_0	Macrophage_0#HCC1	3.87562	2.52791	4.80322	2.28011	2.10564	12.1221	5.33479	-0.728907	-3.24734	-5.22715	-8.19522
HCC1_AAAGTGATCACTCCGT-1	HCC1	0	NK	NK_0	NK_0#HCC1	-2.52609	-3.12454	-1.82503	-1.51888	-3.28721	-2.80285	-1.84428	-1.24957	-3.28146	2.0013	-0.421935
HCC1_AAAGTGATCTTCGGAA-1	HCC1	0	Macrophage	Macrophage_0	Macrophage_0#HCC1	3.83867	2.19067	5.17058	3.32806	0.213925	9.64597	6.21522	-1.20065	-3.96868	-2.6366	-4.76505
HCC1_AAAGTGATCTTCTTCC-1	HCC1	0	NK	NK_0	NK_0#HCC1	-3.09754	-2.36312	-1.68632	-2.5226	-5.59487	-5.23906	-4.86396	-0.317428	-1.01888	-0.704029	-5.2912
HCC1_AAATGGAAGTATGATG-1	HCC1	Scissor+	Macrophage	Macrophage_Scissor+	Macrophage_Scissor+#HCC1	3.16782	2.21497	5.4625	3.93748	3.10413	12.5547	10.593	-0.0242693	-4.29692	-3.61543	-6.43744
HCC1_AAATGGACAAGTGACG-1	HCC1	0	Macrophage	Macrophage_0	Macrophage_0#HCC1	1.19875	-0.059713	2.01865	1.24552	1.6046	10.1172	5.78079	-0.749728	-3.26106	-1.03627	-4.14528
HCC1_AAATGGACACCTGAAT-1	HCC1	0	Hepatocyte	Hepatocyte_0	Hepatocyte_0#HCC1	-2.3142	-0.536326	-2.2539	-1.76862	-3.85404	-2.74957	-3.39998	-5.36141	-2.04881	-1.77635	-9.89614
HCC1_AAATGGACACTGAATC-1	HCC1	0	Macrophage	Macrophage_0	Macrophage_0#HCC1	2.89008	1.01069	2.04737	1.02661	0.499831	9.33299	4.26579	-4.41732	-3.90301	-3.11942	-8.94872
HCC1_AAATGGACAGCGTACC-1	HCC1	0	Macrophage	Macrophage_0	Macrophage_0#HCC1	2.51468	1.03117	3.36758	4.06075	4.38928	13.8968	14.849	-0.492927	-4.01533	-2.55174	-5.76342
HCC1_AAATGGAGTCCTCCTA-1	HCC1	0	NK	NK_0	NK_0#HCC1	-2.28861	-2.48074	-1.4875	-1.82433	-4.85405	-3.53648	-4.91662	-0.777098	1.84795	3.01875	-4.81331
HCC1_AAATGGATCCGATGTA-1	HCC1	0	Macrophage	Macrophage_0	Macrophage_0#HCC1	-0.307812	0.328011	1.0892	1.19903	2.45059	6.79446	8.17176	1.16705	-1.83051	0.706967	-0.831733
HCC1_AACAAAGAGCTAGCCC-1	HCC1	Scissor+	Macrophage	Macrophage_Scissor+	Macrophage_Scissor+#HCC1	2.26311	3.28569	3.72567	1.81024	5.17651	16.0383	16.4145	-1.22987	-3.35161	-1.8794	-6.68438
HCC1_AACAAAGAGTTCTACG-1	HCC1	Scissor-	T cell	T cell_Scissor-	T cell_Scissor-#HCC1	-2.53355	-0.604608	0.197466	-2.51997	-1.16911	-0.799472	3.24845	3.1752	-2.24352	1.48811	-1.94709
HCC1_AACAAAGCATGGGTTT-1	HCC1	0	Macrophage	Macrophage_0	Macrophage_0#HCC1	3.55423	2.40904	3.42883	1.64721	0.635213	10.5497	10.7074	0.726641	-2.71482	-1.57971	-2.84091
HCC1_AACAAAGGTATGCTTG-1	HCC1	0	Macrophage	Macrophage_0	Macrophage_0#HCC1	1.32676	3.18015	2.61686	3.56427	3.94811	13.6443	12.1956	-2.35498	-3.96986	-0.869469	-5.3563
HCC1_AACAAAGGTGCGGATA-1	HCC1	0	T cell	T cell_0	T cell_0#HCC1	-2.31374	-2.09396	-2.17608	-2.56529	-2.46186	-2.2955	-1.40414	2.06076	-2.76841	2.13038	-1.2659
HCC1_AACAAAGTCAGATTGC-1	HCC1	0	T cell	T cell_0	T cell_0#HCC1	-2.82645	-1.81308	-2.24354	-2.13191	-0.248386	-1.83353	-1.51255	-0.272189	-2.02933	0.844346	-2.5873
HCC1_AACAACCCAATATCCG-1	HCC1	0	Macrophage	Macrophage_0	Macrophage_0#HCC1	1.03853	3.02101	2.92373	1.21392	2.23938	10.2207	8.68766	-0.527288	-4.51505	-0.356193	-5.48605
HCC1_AACAACCCATGTTTGG-1	HCC1	0	Macrophage	Macrophage_0	Macrophage_0#HCC1	3.20222	1.02021	1.17767	4.26695	4.29272	14.6153	15.4698	-0.524484	-3.23805	0.366674	-5.70561
HCC1_AACAACCGTCCCGTGA-1	HCC1	0	Macrophage	Macrophage_0	Macrophage_0#HCC1	1.12674	1.42134	1.07819	-0.579049	0.917205	14.5571	9.99072	-3.7639	-4.87131	-3.82542	-6.63049
HCC1_AACAACCGTCGAAGCA-1	HCC1	0	Macrophage	Macrophage_0	Macrophage_0#HCC1	-0.107706	0.584529	0.293416	2.86146	1.10291	7.07079	6.74641	-3.54128	-3.83658	-0.19112	-4.21818
HCC1_AACAACCGTGTGCCTG-1	HCC1	Scissor+	Macrophage	Macrophage_Scissor+	Macrophage_Scissor+#HCC1	1.33096	0.803306	3.92834	0.558339	2.36234	9.01123	10.2444	0.195537	-2.40127	-4.26853	-4.92011
HCC1_AACAACCTCCGTGTGG-1	HCC1	Scissor+	Hepatocyte	Hepatocyte_Scissor+	Hepatocyte_Scissor+#HCC1	0.474912	-0.84098	-3.73394	0.639722	-0.948082	0.717481	2.54324	-5.51839	-2.49	1.83881	-3.36555
HCC1_AACAAGAAGCTGAAAT-1	HCC1	Scissor-	Macrophage	Macrophage_Scissor-	Macrophage_Scissor-#HCC1	1.78268	2.73745	2.11968	4.04139	3.02455	9.91152	10.1127	-0.373198	-3.24149	1.58417	-2.248
HCC1_AACAAGAAGGGAGAAT-1	HCC1	Scissor-	T cell	T cell_Scissor-	T cell_Scissor-#HCC1	-2.33374	-2.26135	-1.02012	-2.79751	-0.87928	-2.47417	-0.511649	-1.49105	0.183721	3.35528	-3.00708
HCC1_AACAAGACAATTGCCA-1	HCC1	Scissor-	Macrophage	Macrophage_Scissor-	Macrophage_Scissor-#HCC1	1.64898	2.7105	3.24362	1.13993	2.50488	13.3426	11.1335	-2.95426	-3.88748	-1.02264	-6.79887
HCC1_AACAAGATCATTGAGC-1	HCC1	Scissor-	T cell	T cell_Scissor-	T cell_Scissor-#HCC1	-2.15124	-2.24509	-3.60238	-0.995203	-3.11088	-4.20831	-1.16791	-0.147879	-1.586	-3.08408	-4.11928
HCC1_AACAAGATCCGAGATT-1	HCC1	0	NK	NK_0	NK_0#HCC1	-1.24076	-2.07575	-2.29813	-2.84574	-0.937883	-1.32382	-1.90608	2.41037	-1.07533	1.84527	-2.44877
HCC1_AACACACAGCACGGAT-1	HCC1	0	T cell	T cell_0	T cell_0#HCC1	-1.5494	-2.7522	-0.905477	-1.36106	-2.71628	-3.40609	-4.62572	-2.5508	-2.00684	3.26322	-3.57874
HCC1_AACACACAGTCCTGTA-1	HCC1	Scissor-	T cell	T cell_Scissor-	T cell_Scissor-#HCC1	-0.351653	-0.610778	-1.72599	-2.66944	0.285924	-1.66437	1.4826	-0.528211	-1.46968	1.6742	-3.33594
HCC1_AACACACAGTGATTCC-1	HCC1	Scissor-	Hepatocyte	Hepatocyte_Scissor-	Hepatocyte_Scissor-#HCC1	-1.15492	-0.368927	-2.45518	0.5094	-1.91347	2.68884	3.83135	-4.02099	-3.72194	3.16519	-4.51658
HCC1_AACACACAGTGGAAAG-1	HCC1	0	Macrophage	Macrophage_0	Macrophage_0#HCC1	-0.853679	1.5882	1.62458	2.34037	1.6042	13.7205	8.43164	-1.7011	-3.68921	0.350294	-4.19497
HCC1_AACACACCACTGAGGA-1	HCC1	Scissor-	T cell	T cell_Scissor-	T cell_Scissor-#HCC1	-0.854427	-1.66043	-0.725393	-2.26635	-1.65321	-3.07813	-1.41647	3.32998	0.695796	0.266567	-0.897748
HCC1_AACACACCAGGCTCTG-1	HCC1	Scissor+	Macrophage	Macrophage_Scissor+	Macrophage_Scissor+#HCC1	-0.266631	1.4601	0.452466	0.0479965	1.3662	8.00569	2.4617	-2.24661	-4.32729	-1.57626	-6.51091
HCC1_AACACACCATGGGTTT-1	HCC1	Scissor+	Macrophage	Macrophage_Scissor+	Macrophage_Scissor+#HCC1	2.3546	2.61474	1.83038	1.27436	3.75658	12.7732	11.9366	0.067959	-3.79051	-1.38012	-5.44429
HCC1_AACACACGTCCGGCAT-1	HCC1	Scissor-	Macrophage	Macrophage_Scissor-	Macrophage_Scissor-#HCC1	0.223341	1.5837	0.756293	2.20875	3.43429	4.88828	6.14501	0.882834	-3.13052	1.54336	-2.52147
HCC1_AACACACGTCCTCCAT-1	HCC1	Scissor+	Macrophage	Macrophage_Scissor+	Macrophage_Scissor+#HCC1	0.692925	1.1121	0.857478	4.28898	0.160678	5.81294	5.43472	0.639508	-3.80899	-0.328905	-4.97054
HCC1_AACACACGTCTACAAC-1	HCC1	Scissor-	T cell	T cell_Scissor-	T cell_Scissor-#HCC1	-1.76597	-2.50563	-2.28308	-2.58855	-2.0215	-4.55771	-0.765816	-2.10557	-2.41526	1.48186	-1.28519
HCC1_AACACACGTGAGAGGG-1	HCC1	Scissor+	B cell	B cell_Scissor+	B cell_Scissor+#HCC1	-1.83945	-2.57917	-1.53895	-1.73146	-0.274843	-3.20336	-3.90171	-1.87745	-3.73594	3.54781	-1.57652
HCC1_AACACACGTGGATCAG-1	HCC1	Scissor+	Macrophage	Macrophage_Scissor+	Macrophage_Scissor+#HCC1	2.44444	1.14328	2.52778	2.19129	2.71212	11.8277	11.7395	-0.0803156	-3.58682	-1.79016	-4.09655
HCC1_AACACACTCCTGATAG-1	HCC1	Scissor-	Macrophage	Macrophage_Scissor-	Macrophage_Scissor-#HCC1	3.10712	1.45536	2.51466	2.72533	2.53409	12.8727	12.1052	-0.496189	-4.14949	0.898775	-1.87037
HCC1_AACAGGGAGACAACTA-1	HCC1	0	Macrophage	Macrophage_0	Macrophage_0#HCC1	-0.986982	2.46896	2.47911	1.68375	-0.394281	7.34603	5.02514	4.51914	-4.17695	-4.41806	-4.57469
HCC1_AACAGGGAGGGACTGT-1	HCC1	Scissor+	Macrophage	Macrophage_Scissor+	Macrophage_Scissor+#HCC1	2.10006	2.31152	1.97539	0.331872	0.636746	13.4418	8.60084	-3.05029	-4.91573	-2.83091	-6.8087
HCC1_AACAGGGAGGGAGTGG-1	HCC1	Scissor+	Macrophage	Macrophage_Scissor+	Macrophage_Scissor+#HCC1	1.8424	1.75068	2.27052	1.50678	3.93789	13.6012	9.02996	-4.71367	-3.64385	-0.931001	-7.54697
HCC1_AACAGGGCAAAGACTA-1	HCC1	Scissor-	T cell	T cell_Scissor-	T cell_Scissor-#HCC1	-2.03489	-1.58835	-1.38151	-2.23886	-2.77876	-3.38532	-3.39245	-0.262813	-3.47234	-0.292375	-2.1585
HCC1_AACAGGGCACACCTAA-1	HCC1	0	Macrophage	Macrophage_0	Macrophage_0#HCC1	2.26998	-0.168068	-0.218137	1.14569	2.4234	9.42234	6.72588	-4.02164	-3.71563	-1.20185	-5.31296
HCC1_AACAGGGCACCCTGAG-1	HCC1	Scissor-	Macrophage	Macrophage_Scissor-	Macrophage_Scissor-#HCC1	2.50787	0.845489	3.14763	3.63566	2.4059	13.5742	10.1607	-0.215253	-3.85243	0.102738	-3.06501
HCC1_AACAGGGCACCTCGTT-1	HCC1	0	Macrophage	Macrophage_0	Macrophage_0#HCC1	2.03575	1.61879	1.67831	3.29563	3.22515	14.1013	15.9225	0.902216	-3.40916	0.53827	-2.68034
HCC1_AACAGGGCACGGGCTT-1	HCC1	0	T cell	T cell_0	T cell_0#HCC1	-1.35289	-1.85699	-3.22051	-1.02183	-1.39243	-3.06824	-2.55869	-0.518913	-1.09582	2.21319	-1.61516
HCC1_AACAGGGGTACGGATG-1	HCC1	0	Macrophage	Macrophage_0	Macrophage_0#HCC1	1.60294	0.581133	3.37838	3.42877	3.98202	15.1059	13.1971	-0.564362	-4.03322	-2.89269	-6.99322
HCC1_AACAGGGGTTCCAGGC-1	HCC1	0	Macrophage	Macrophage_0	Macrophage_0#HCC1	2.93643	0.930506	1.95849	4.1667	3.91568	12.813	11.8684	-0.238583	-4.71217	-0.884633	-4.60728
HCC1_AACAGGGTCCTACCGT-1	HCC1	Scissor+	Macrophage	Macrophage_Scissor+	Macrophage_Scissor+#HCC1	0.0103531	1.94772	1.78152	-0.823782	2.64145	15.4653	11.1024	0.165257	-4.35616	-5.82083	-7.71157
HCC1_AACAGGGTCTTGTTAC-1	HCC1	0	Macrophage	Macrophage_0	Macrophage_0#HCC1	2.03337	2.20925	0.93462	1.28227	4.87229	9.31662	13.5009	-1.64304	-3.56141	-0.606238	-4.7534
HCC1_AACCAACAGCAGATAT-1	HCC1	Scissor-	NK	NK_Scissor-	NK_Scissor-#HCC1	-0.831093	-2.67438	-1.09745	-2.99173	-2.74763	-2.98845	-1.17978	3.04637	1.79036	0.512239	-0.510962
HCC1_AACCAACAGGGTCAAC-1	HCC1	0	Macrophage	Macrophage_0	Macrophage_0#HCC1	0.130447	-2.22383	-0.817997	-0.921775	2.36541	4.91627	4.8668	-4.06158	-4.62772	0.259462	-3.50033
HCC1_AACCAACCATAGGCGA-1	HCC1	0	Macrophage	Macrophage_0	Macrophage_0#HCC1	1.39723	2.63554	2.46031	3.83567	3.33426	12.8072	10.1953	-3.10747	-3.86797	-3.71354	-7.82546
HCC1_AACCAACGTAGAATGT-1	HCC1	Scissor+	Macrophage	Macrophage_Scissor+	Macrophage_Scissor+#HCC1	2.65319	4.66237	3.64066	2.71381	2.15005	17.1751	13.0369	0.329773	-4.63513	-3.66783	-6.29137
HCC1_AACCAACGTGAGTAGC-1	HCC1	Scissor-	Macrophage	Macrophage_Scissor-	Macrophage_Scissor-#HCC1	-1.54085	1.75325	1.57605	0.747252	2.53791	5.4189	7.43615	-0.329033	-4.46183	-2.60253	-5.04877
HCC1_AACCAACGTGATTCAC-1	HCC1	0	Macrophage	Macrophage_0	Macrophage_0#HCC1	1.28603	0.923249	0.858468	3.71902	3.36045	11.4208	11.1515	0.807782	-3.43274	1.44833	-2.9226
HCC1_AACCAACGTTAACAGA-1	HCC1	Scissor+	Macrophage	Macrophage_Scissor+	Macrophage_Scissor+#HCC1	3.67528	1.45907	1.77317	1.8582	1.00297	14.4634	11.9919	-1.26388	-3.90848	-2.07774	-5.6443
HCC1_AACCAACGTTCGGCGT-1	HCC1	0	Macrophage	Macrophage_0	Macrophage_0#HCC1	1.30683	2.62237	1.83444	1.68741	2.73673	10.0597	14.4288	0.0645161	-3.51136	-0.0313188	-3.18908
HCC1_AACCAACTCCACAGGC-1	HCC1	0	NK	NK_0	NK_0#HCC1	-2.89691	-0.544727	-2.09966	-0.734203	-0.993637	-2.83638	0.640612	-1.34548	-1.28334	3.30246	0.832076
HCC1_AACCACAAGAAACTAC-1	HCC1	0	Macrophage	Macrophage_0	Macrophage_0#HCC1	-2.92247	0.461849	0.231473	2.56266	-1.03413	5.64627	2.51499	3.61708	-3.39075	-0.912202	-1.83047
HCC1_AACCACAAGCTAAACA-1	HCC1	Scissor-	Macrophage	Macrophage_Scissor-	Macrophage_Scissor-#HCC1	-0.520148	-1.45674	-0.839074	1.16547	3.96334	7.87615	7.05531	-0.882416	-3.93001	-0.58171	-3.99155
HCC1_AACCACAAGGCTAGCA-1	HCC1	0	T cell	T cell_0	T cell_0#HCC1	-3.63917	-2.30601	-3.47161	-3.14972	-1.99835	-1.255	-1.12568	-1.60168	-3.03784	0.0192158	-3.03628
HCC1_AACCACAAGGCTCAAG-1	HCC1	Scissor-	Macrophage	Macrophage_Scissor-	Macrophage_Scissor-#HCC1	-0.21742	0.956555	1.53736	-0.394824	0.22282	8.01075	6.32703	-1.42956	-4.85147	-4.87348	-4.62383
HCC1_AACCACACAGTAACAA-1	HCC1	Scissor+	T cell	T cell_Scissor+	T cell_Scissor+#HCC1	-3.11483	-2.42166	-0.983991	-1.86723	-2.42887	-3.94849	-1.61847	-1.1476	-0.363564	1.40321	-1.38567
HCC1_AACCACACATCTAGAC-1	HCC1	Scissor+	Macrophage	Macrophage_Scissor+	Macrophage_Scissor+#HCC1	0.224058	2.35967	2.25168	1.68207	1.77973	13.2825	10.406	-2.96812	-4.10935	-0.388757	-4.38586
HCC1_AACCACAGTATGTCTG-1	HCC1	0	Macrophage	Macrophage_0	Macrophage_0#HCC1	2.80682	1.73491	2.85837	3.48308	4.47707	11.9615	13.1568	1.03404	-3.2275	0.446552	-4.68602
HCC1_AACCACAGTATTTCTC-1	HCC1	Scissor+	Hepatocyte	Hepatocyte_Scissor+	Hepatocyte_Scissor+#HCC1	-2.74087	-0.696734	-1.36332	-0.825436	-0.965695	-2.78854	-4.88318	-4.49944	-1.63799	-7.08389	-8.05093
HCC1_AACCACAGTTAAGAAC-1	HCC1	0	Macrophage	Macrophage_0	Macrophage_0#HCC1	-0.368425	-0.0743671	-0.30522	1.83543	0.729251	10.1356	7.28039	-2.37247	-3.66626	-2.32565	-7.6433
HCC1_AACCACAGTTCAATCG-1	HCC1	0	Fibroblast	Fibroblast_0	Fibroblast_0#HCC1	-0.522575	3.07095	3.08034	1.79094	0.833496	9.73408	11.4848	-1.17572	-3.51828	-2.33062	-4.42321
HCC1_AACCACATCAGTAGGG-1	HCC1	0	Macrophage	Macrophage_0	Macrophage_0#HCC1	1.77694	1.36154	3.69569	3.37125	3.55713	13.4055	12.0204	-0.932544	-4.21632	-1.96013	-6.56
HCC1_AACCACATCAGTCATG-1	HCC1	Scissor+	Macrophage	Macrophage_Scissor+	Macrophage_Scissor+#HCC1	2.69237	0.813304	3.30706	1.54946	-0.0652994	11.6121	8.37455	-0.421822	-3.20266	-2.33147	-4.90441
HCC1_AACCACATCCCTGGTT-1	HCC1	Scissor+	B cell	B cell_Scissor+	B cell_Scissor+#HCC1	-2.80799	-2.40403	-2.84667	-0.608022	-0.509561	-3.11986	-3.38034	-0.188366	-3.55375	1.15697	-1.67628
HCC1_AACCACATCTAGTGTG-1	HCC1	0	NK	NK_0	NK_0#HCC1	-0.573677	-1.54818	-2.35979	-2.06732	-3.43627	-2.83019	-4.50807	-4.91142	-2.019	2.36352	-2.50373
HCC1_AACCATGCACCGCTGA-1	HCC1	Scissor-	NK	NK_Scissor-	NK_Scissor-#HCC1	-3.1853	-0.180821	-2.55268	-2.03424	-2.97587	-4.42004	-2.6855	-2.14161	-2.69076	1.19461	-3.82562
HCC1_AACCATGCATGACTAC-1	HCC1	0	Macrophage	Macrophage_0	Macrophage_0#HCC1	1.26129	1.13597	2.70338	3.05734	4.09648	11.0122	12.0137	-1.97543	-4.43948	0.691616	-4.54073
HCC1_AACCATGGTGGGCTTC-1	HCC1	Scissor-	Macrophage	Macrophage_Scissor-	Macrophage_Scissor-#HCC1	3.31561	0.377876	3.43528	2.849	2.58853	11.5841	11.9523	1.89545	-3.36961	0.305283	-4.64878
HCC1_AACCATGTCCACTTTA-1	HCC1	0	Macrophage	Macrophage_0	Macrophage_0#HCC1	3.31562	-0.685478	0.452075	2.10959	1.63916	10.7791	8.47558	-4.13425	-4.03647	0.13159	-2.48686
HCC1_AACCATGTCGACGCTG-1	HCC1	0	Macrophage	Macrophage_0	Macrophage_0#HCC1	2.91815	1.6191	3.75253	2.57937	5.46888	12.7351	15.841	-1.7287	-3.49322	-0.393215	-6.46419
HCC1_AACCATGTCTATCGTT-1	HCC1	0	B cell	B cell_0	B cell_0#HCC1	-2.29922	-0.913721	-0.547603	-1.28614	-3.81601	-4.5636	-1.97156	-1.2075	-1.91139	1.70499	-2.23122
HCC1_AACCATGTCTCGGTCT-1	HCC1	Scissor+	Macrophage	Macrophage_Scissor+	Macrophage_Scissor+#HCC1	-0.940504	-0.874849	0.762954	2.49489	0.892567	10.7525	7.39904	-2.63665	-4.04584	-3.48428	-6.86314
HCC1_AACCCAAAGAAGCGGG-1	HCC1	Scissor-	T cell	T cell_Scissor-	T cell_Scissor-#HCC1	-2.00125	-1.67584	-1.14468	-2.40104	-2.46728	-3.42967	-1.97014	-0.624734	-1.33433	1.70486	-0.914653
HCC1_AACCCAAAGAAGTCTA-1	HCC1	Scissor+	Macrophage	Macrophage_Scissor+	Macrophage_Scissor+#HCC1	0.0278417	3.60824	3.65908	3.00655	2.71477	15.3765	12.0147	0.604895	-3.73526	-0.600593	-5.39793
HCC1_AACCCAAAGCCGATTT-1	HCC1	Scissor+	Macrophage	Macrophage_Scissor+	Macrophage_Scissor+#HCC1	0.362218	-0.211969	0.591354	4.24089	0.809732	8.17473	7.36865	-2.24229	-4.41046	-1.51717	-5.02297
HCC1_AACCCAAAGGTAAGTT-1	HCC1	Scissor-	T cell	T cell_Scissor-	T cell_Scissor-#HCC1	0.113451	-1.99761	-3.35072	-2.93083	-3.84243	-3.10455	-1.35197	-1.26844	-1.9979	0.878265	-5.09318
HCC1_AACCCAACAATAAGGT-1	HCC1	0	T cell	T cell_0	T cell_0#HCC1	-2.56342	-2.06179	-2.28323	-2.58812	-1.99839	1.31982	0.0344924	-2.17314	-2.4405	-1.43344	-4.65529
HCC1_AACCCAACAATCAAGA-1	HCC1	0	Macrophage	Macrophage_0	Macrophage_0#HCC1	0.471069	0.762378	0.427984	1.05	1.85694	7.04586	5.50192	1.45843	-2.91745	-4.809	-6.46224
HCC1_AACCCAAGTTCTCCTG-1	HCC1	0	Macrophage	Macrophage_0	Macrophage_0#HCC1	0.611504	0.492945	2.47662	2.34058	2.60471	8.81457	13.8803	1.90898	-2.59704	0.559192	-4.26809
HCC1_AACCCAATCGCCGATG-1	HCC1	Scissor+	Macrophage	Macrophage_Scissor+	Macrophage_Scissor+#HCC1	3.90759	1.14654	2.51132	1.96553	1.733	14.4462	8.2857	-2.25025	-3.8613	-3.62988	-5.61963
HCC1_AACCCAATCGGCCCAA-1	HCC1	0	Macrophage	Macrophage_0	Macrophage_0#HCC1	2.3853	1.31848	3.75858	1.0241	2.00769	13.6253	11.3569	0.998306	-3.91827	-5.68785	-6.50546
HCC1_AACCCAATCTCTGACC-1	HCC1	Scissor-	Macrophage	Macrophage_Scissor-	Macrophage_Scissor-#HCC1	-0.671293	-0.15746	-1.03516	-1.26025	-1.70484	10.1596	7.90407	-1.20663	-4.52833	-8.57584	-2.43774
HCC1_AACCCAATCTTAATCC-1	HCC1	Scissor-	Macrophage	Macrophage_Scissor-	Macrophage_Scissor-#HCC1	-1.23714	-0.862517	-3.03276	1.13043	1.37267	-1.73681	0.61525	-6.73831	-3.87026	0.793087	-5.18766
HCC1_AACCTGAAGAATTGTG-1	HCC1	Scissor-	Macrophage	Macrophage_Scissor-	Macrophage_Scissor-#HCC1	2.00341	-1.55637	2.9997	1.85406	4.74976	14.3462	13.8752	1.93686	-4.17713	-0.314515	-4.92942
HCC1_AACCTGAAGACACACG-1	HCC1	0	NK	NK_0	NK_0#HCC1	-1.67299	-2.71515	-1.933	-1.93539	-0.584293	-3.59999	-2.35134	0.422589	3.82831	1.6679	-1.97447
HCC1_AACCTGAAGCCGCACT-1	HCC1	0	Macrophage	Macrophage_0	Macrophage_0#HCC1	3.00796	0.998232	2.12486	2.41503	2.197	13.1938	9.63645	-2.69854	-5.02634	-2.94757	-8.00095
HCC1_AACCTGAAGTAATTGG-1	HCC1	0	Macrophage	Macrophage_0	Macrophage_0#HCC1	3.35027	1.56621	2.45382	2.2548	3.55919	13.7373	12.9411	-0.905391	-4.02415	-0.76464	-6.69152
HCC1_AACCTGACACATATCG-1	HCC1	0	Macrophage	Macrophage_0	Macrophage_0#HCC1	1.33725	0.0831861	-0.791458	1.73739	2.50654	10.599	8.78872	-1.824	-4.29651	-2.33115	-7.35402
HCC1_AACCTGACAGTCAGTT-1	HCC1	0	Macrophage	Macrophage_0	Macrophage_0#HCC1	3.65295	2.65769	3.83453	2.9065	2.22844	13.259	9.93507	-1.32777	-4.19658	-1.54582	-5.16017
HCC1_AACCTGACATCCTAAG-1	HCC1	Scissor+	Macrophage	Macrophage_Scissor+	Macrophage_Scissor+#HCC1	-1.07073	1.89971	-0.192075	1.08294	0.729625	4.9387	4.14069	-2.32158	-3.81374	-3.39835	-6.23972
HCC1_AACCTGAGTCTAATCG-1	HCC1	Scissor+	Macrophage	Macrophage_Scissor+	Macrophage_Scissor+#HCC1	0.410971	2.74578	3.5944	2.264	2.23304	15.537	8.34005	-0.0176121	-3.29045	-2.85568	-7.54962
HCC1_AACCTGAGTGATGTAA-1	HCC1	Scissor-	Macrophage	Macrophage_Scissor-	Macrophage_Scissor-#HCC1	-2.05464	0.507564	-0.48728	0.0455105	0.37419	6.84604	6.62066	-3.01352	-3.61827	-0.853932	-5.83054
HCC1_AACCTGATCCCGTGTT-1	HCC1	0	Macrophage	Macrophage_0	Macrophage_0#HCC1	0.39919	1.81127	4.57076	3.21646	1.91124	8.18192	8.32175	1.36621	-3.38537	-0.214479	-4.6859
HCC1_AACCTTTCAACGTATC-1	HCC1	Scissor+	Macrophage	Macrophage_Scissor+	Macrophage_Scissor+#HCC1	2.51749	2.67263	2.87813	3.41321	2.7195	14.3537	14.6607	-0.179456	-3.65638	-1.5711	-6.84105
HCC1_AACCTTTCAATGTGGG-1	HCC1	0	Macrophage	Macrophage_0	Macrophage_0#HCC1	-2.85841	-0.0700617	-0.671713	0.370572	0.569986	5.90538	6.61991	-2.77886	-4.05058	-1.3312	-4.08311
HCC1_AACCTTTCAGTAGGAC-1	HCC1	0	Macrophage	Macrophage_0	Macrophage_0#HCC1	0.297098	-1.52861	2.72816	-0.848109	-0.315087	7.69107	5.23662	-0.346869	-3.81966	-2.92732	-5.51868
HCC1_AACCTTTGTACGATTC-1	HCC1	Scissor-	NK	NK_Scissor-	NK_Scissor-#HCC1	-2.25355	-3.59715	-2.12671	-2.46009	-2.30795	-4.24319	-3.28487	-0.0667918	-0.479147	0.874039	-2.91237
HCC1_AACCTTTGTGTTGATC-1	HCC1	Scissor-	Hepatocyte	Hepatocyte_Scissor-	Hepatocyte_Scissor-#HCC1	-2.57964	-0.6353	-3.20686	1.85429	0.797906	4.71632	4.15643	-3.63711	-3.34851	2.43597	-3.85977
HCC1_AACCTTTTCATTATCC-1	HCC1	Scissor+	NK	NK_Scissor+	NK_Scissor+#HCC1	-1.91604	0.108686	-3.47625	-4.14363	-1.42593	-5.05519	-5.37896	3.04628	0.986538	-1.07039	-3.61668
HCC1_AACCTTTTCCGGTAGC-1	HCC1	0	Macrophage	Macrophage_0	Macrophage_0#HCC1	2.20224	0.0485011	0.660551	1.56194	1.34611	11.0958	9.53504	-1.45532	-2.89106	0.773835	-2.98258
HCC1_AACGAAAAGCTACAAA-1	HCC1	Scissor-	T cell	T cell_Scissor-	T cell_Scissor-#HCC1	-3.26278	-1.36973	-1.58622	-3.58909	-1.58239	-1.40004	-2.03411	-0.29955	-3.49259	2.66324	-2.68546
HCC1_AACGAAACACACGGAA-1	HCC1	0	Macrophage	Macrophage_0	Macrophage_0#HCC1	1.6179	2.57859	2.41715	2.96319	1.62519	8.82219	5.35364	-2.69316	-4.30957	-4.37997	-5.12882
HCC1_AACGAAACAGGCACTC-1	HCC1	0	T cell	T cell_0	T cell_0#HCC1	-3.36343	-1.85817	-2.2188	-0.542244	-0.551258	0.605761	2.59141	1.17827	-0.891009	0.786194	-2.27243
HCC1_AACGAAACATGCCGAC-1	HCC1	Scissor-	Macrophage	Macrophage_Scissor-	Macrophage_Scissor-#HCC1	-1.1197	-0.931252	-0.467886	-1.2059	1.0013	4.39764	5.13183	0.223611	-4.20071	-0.793929	-4.00747
HCC1_AACGAAACATGGAGAC-1	HCC1	0	NK	NK_0	NK_0#HCC1	0.632159	-2.59672	-1.77871	-1.16456	-2.06929	-2.66682	-2.95627	-1.41678	-2.26987	1.83412	-2.03069
HCC1_AACGAAAGTACCAGAG-1	HCC1	Scissor-	T cell	T cell_Scissor-	T cell_Scissor-#HCC1	-3.78284	-1.91104	-2.50889	-2.16409	-0.973356	-1.67751	0.839988	-0.486269	-0.735494	-0.18545	-4.08879
HCC1_AACGAAATCGCAGAGA-1	HCC1	0	NK	NK_0	NK_0#HCC1	-1.41101	-2.25347	-2.08507	-3.30009	-2.93471	-5.13257	-7.91518	-3.64357	-0.996024	0.231031	-5.6249
HCC1_AACGAAATCTTGCGCT-1	HCC1	Scissor+	Macrophage	Macrophage_Scissor+	Macrophage_Scissor+#HCC1	-0.0758063	3.96229	0.673108	0.616193	0.99659	6.53228	3.16326	-1.7197	-2.82575	-3.62181	-7.58277
HCC1_AACGGGAAGGCTCAAG-1	HCC1	Scissor-	T cell	T cell_Scissor-	T cell_Scissor-#HCC1	-3.2655	-1.71449	-1.77969	-2.15041	-1.66819	-1.94702	-3.13168	-0.557684	-2.88229	1.35461	-3.02138
HCC1_AACGGGAAGGGTTTCT-1	HCC1	Scissor+	Macrophage	Macrophage_Scissor+	Macrophage_Scissor+#HCC1	-2.35904	0.664479	-0.382695	1.67154	-0.0518565	3.70162	4.82331	1.65296	-3.81127	-1.80665	-5.23974
HCC1_AACGGGAAGTGCACCC-1	HCC1	0	T cell	T cell_0	T cell_0#HCC1	-0.76034	-2.32476	0.0259007	-2.26624	-2.31271	1.15757	-0.832192	2.4541	-1.90778	1.81388	-2.7353
HCC1_AACGGGACAAGCTGTT-1	HCC1	0	Macrophage	Macrophage_0	Macrophage_0#HCC1	1.05647	0.276609	-2.24335	1.52209	1.39534	7.72595	5.26236	-3.20409	-3.76766	0.753004	-5.18799
HCC1_AACGGGACATAACGGG-1	HCC1	0	Macrophage	Macrophage_0	Macrophage_0#HCC1	-2.90362	-0.593858	0.340095	0.837084	-0.176316	2.77103	4.75074	2.54222	-3.10317	-0.232722	-2.52527
HCC1_AACGGGACATGACGGA-1	HCC1	0	NK	NK_0	NK_0#HCC1	-2.17978	-0.756584	-2.98873	-0.721056	-1.4366	-2.27989	-0.554145	0.233849	-1.74724	2.98469	-1.4956
HCC1_AACGGGAGTCTGTGAT-1	HCC1	Scissor-	T cell	T cell_Scissor-	T cell_Scissor-#HCC1	-2.39281	-2.17921	-1.43375	-3.95044	-2.95074	-2.77578	-0.617275	0.683746	-2.82055	1.49725	-4.15932
HCC1_AACGGGATCAGGGATG-1	HCC1	Scissor+	Hepatocyte	Hepatocyte_Scissor+	Hepatocyte_Scissor+#HCC1	-1.55734	-0.969711	-2.59553	0.219232	-0.230855	1.55248	0.894614	-1.27753	-3.76676	1.45344	-4.31036
HCC1_AACGGGATCTTAGGAC-1	HCC1	Scissor+	Macrophage	Macrophage_Scissor+	Macrophage_Scissor+#HCC1	1.77817	2.82806	2.25089	1.70677	3.053	10.2785	9.91886	1.88394	-3.24156	-2.22353	-6.03168
HCC1_AACGTCAAGCAACTTC-1	HCC1	0	Macrophage	Macrophage_0	Macrophage_0#HCC1	-2.50005	1.39333	0.287525	1.62687	1.98448	7.82965	7.34957	-0.126356	-2.91697	0.018188	-2.35972
HCC1_AACGTCAGTAACTTCG-1	HCC1	Scissor-	B cell	B cell_Scissor-	B cell_Scissor-#HCC1	-0.702231	-1.55254	-2.02334	-0.234414	-1.63641	-1.38653	0.946368	2.194	-2.20549	2.03889	-2.50271
HCC1_AACGTCATCCAAGCTA-1	HCC1	Scissor-	T cell	T cell_Scissor-	T cell_Scissor-#HCC1	-0.540654	-1.57401	-1.12598	-2.08188	-2.49503	-4.32439	-2.85907	-2.04032	-1.03928	0.342701	-4.65212
HCC1_AACGTCATCGTAGAGG-1	HCC1	0	Macrophage	Macrophage_0	Macrophage_0#HCC1	0.240314	1.69918	-0.103284	1.90286	1.84597	9.56421	10.4746	0.212713	-3.28351	1.67636	-2.7236
HCC1_AACTTCTCAATTTCCT-1	HCC1	Scissor+	Macrophage	Macrophage_Scissor+	Macrophage_Scissor+#HCC1	2.79592	1.79073	2.62517	2.45948	2.2164	10.5344	7.6232	-0.341645	-1.45308	-2.10894	-8.24619
HCC1_AACTTCTGTACGGTTT-1	HCC1	0	NK	NK_0	NK_0#HCC1	-2.34897	-1.06603	-1.17776	-1.35274	-2.94396	-1.53179	-1.79587	-2.29848	-0.417222	-0.803633	-1.47227
HCC1_AACTTCTGTAGAATAC-1	HCC1	Scissor+	Macrophage	Macrophage_Scissor+	Macrophage_Scissor+#HCC1	2.88919	1.91741	2.43312	0.432004	2.0524	9.04051	5.96717	-2.93823	-2.76543	-2.67678	-5.80444
HCC1_AACTTCTTCGTTACCC-1	HCC1	Scissor+	T cell	T cell_Scissor+	T cell_Scissor+#HCC1	-1.26498	-2.36788	-2.34895	-3.3024	-2.95354	-0.907235	-1.37431	2.22502	-1.98793	2.09331	-1.07966
HCC1_AACTTCTTCTCCGCAT-1	HCC1	0	T cell	T cell_0	T cell_0#HCC1	-1.93271	-0.243504	-1.66201	-2.78526	-3.07433	-5.25738	-4.05072	-0.500112	-1.50196	-1.89013	-5.39929
HCC1_AACTTCTTCTTTCCAA-1	HCC1	0	Macrophage	Macrophage_0	Macrophage_0#HCC1	1.14957	0.844045	-1.16724	2.08286	2.64798	9.22672	13.988	-1.48208	-3.41018	0.46485	-2.45959
HCC1_AAGAACAAGTTGAATG-1	HCC1	Scissor+	Macrophage	Macrophage_Scissor+	Macrophage_Scissor+#HCC1	2.60409	1.00898	2.38432	1.50875	1.39047	11.7096	7.17944	-2.96048	-2.17467	-1.98533	-5.39062
HCC1_AAGAACACACGACAGA-1	HCC1	0	Macrophage	Macrophage_0	Macrophage_0#HCC1	1.37452	0.200249	-0.573246	2.17267	1.07347	9.13311	7.39124	-1.8737	-4.06016	-1.59376	-7.73651
HCC1_AAGAACACACTCCTTG-1	HCC1	Scissor-	NK	NK_Scissor-	NK_Scissor-#HCC1	-2.33516	-1.31184	-0.661413	-1.85961	-2.59432	-2.39043	-3.11422	-1.66719	5.57378	-0.715183	-4.33941
HCC1_AAGAACACATCTTCGC-1	HCC1	Scissor-	Macrophage	Macrophage_Scissor-	Macrophage_Scissor-#HCC1	1.15073	3.50645	1.21641	1.94448	2.48383	6.99044	8.89901	1.69309	-3.732	1.12339	-2.31957
HCC1_AAGAACACATGAAGCG-1	HCC1	0	Macrophage	Macrophage_0	Macrophage_0#HCC1	-0.0887743	0.356297	-1.33383	0.812889	0.04868	6.04105	3.50046	-3.00755	-3.30561	-0.161955	-4.98527
HCC1_AAGAACAGTGTTCCTC-1	HCC1	Scissor+	Macrophage	Macrophage_Scissor+	Macrophage_Scissor+#HCC1	-1.97229	1.33914	-0.0904414	2.61047	0.575959	3.86505	2.65516	-0.403596	-3.77752	0.153698	-5.19945
HCC1_AAGAACATCACTTCTA-1	HCC1	Scissor-	Macrophage	Macrophage_Scissor-	Macrophage_Scissor-#HCC1	0.7866	2.29364	3.59864	2.54159	2.00328	11.7368	7.23676	-2.81171	-4.46079	-3.55499	-6.54864
HCC1_AAGAACATCATTTGTC-1	HCC1	0	Macrophage	Macrophage_0	Macrophage_0#HCC1	1.30928	-1.31741	-0.397117	-1.52153	-1.18688	-1.05875	-5.55027	-5.75628	-4.7309	-3.46748	-9.51025
HCC1_AAGACAACACTTGGGC-1	HCC1	0	Macrophage	Macrophage_0	Macrophage_0#HCC1	1.58813	3.05924	4.44716	1.06873	-0.252223	8.79928	10.1341	3.15998	-3.9555	0.117641	-3.14344
HCC1_AAGACAACATAGGAGC-1	HCC1	Scissor+	Macrophage	Macrophage_Scissor+	Macrophage_Scissor+#HCC1	2.66514	-0.24563	1.70298	1.44966	4.11861	11.8444	11.5918	-2.90896	-3.55815	0.0635532	-5.20156
HCC1_AAGACAAGTAGAGACC-1	HCC1	Scissor-	Fibroblast	Fibroblast_Scissor-	Fibroblast_Scissor-#HCC1	-1.34161	-0.60141	1.87965	0.309616	0.167705	3.29544	4.22818	-1.42626	-3.39119	2.59307	-4.98051
HCC1_AAGACAAGTCCAGAAG-1	HCC1	Scissor-	Fibroblast	Fibroblast_Scissor-	Fibroblast_Scissor-#HCC1	-2.18193	-1.25083	0.0879902	0.0797202	-0.464244	1.88587	3.3196	0.35691	-0.858561	2.14741	-3.33361
HCC1_AAGACTCAGAAGCCAC-1	HCC1	0	T cell	T cell_0	T cell_0#HCC1	-1.29946	-1.0534	-2.50661	-3.10769	-3.63525	-4.30728	-4.66787	2.53265	0.807522	0.303948	-3.40798
HCC1_AAGACTCAGCGAAACC-1	HCC1	Scissor-	Macrophage	Macrophage_Scissor-	Macrophage_Scissor-#HCC1	1.10141	4.07504	1.33085	1.92113	2.73934	8.71604	9.55956	-1.13439	-4.15456	-0.729578	-5.41702
HCC1_AAGACTCCAGCACCCA-1	HCC1	0	Macrophage	Macrophage_0	Macrophage_0#HCC1	-0.166803	1.70443	0.0864744	1.77472	0.060431	5.70746	5.18441	1.92644	-3.67667	-0.0104159	-5.94012
HCC1_AAGACTCCATCACCAA-1	HCC1	0	Macrophage	Macrophage_0	Macrophage_0#HCC1	3.15195	0.390645	0.398856	2.28282	2.25956	11.1164	9.15384	1.64021	-3.1586	-2.9764	-5.91914
HCC1_AAGACTCGTAGGACCA-1	HCC1	0	T cell	T cell_0	T cell_0#HCC1	-0.757659	-2.72504	-1.92641	-3.11131	-1.03429	-3.70289	-1.74451	-0.215838	-1.11395	2.01698	-3.39575
HCC1_AAGACTCTCATGGAGG-1	HCC1	0	Macrophage	Macrophage_0	Macrophage_0#HCC1	0.868381	1.4639	1.33763	3.52359	2.3595	8.88906	13.1578	0.729663	-3.86062	-0.83879	-5.03339
HCC1_AAGACTCTCCCATAGA-1	HCC1	Scissor-	Macrophage	Macrophage_Scissor-	Macrophage_Scissor-#HCC1	0.383692	3.43106	1.82489	2.46914	2.25107	9.63725	5.77244	-0.305852	-3.80496	-2.16955	-5.62117
HCC1_AAGACTCTCCCATTTA-1	HCC1	0	NK	NK_0	NK_0#HCC1	-0.886366	-2.39462	-0.107912	-1.40833	-1.98582	-5.05849	-2.78069	1.2272	-0.443945	-0.557567	-1.41301
HCC1_AAGACTCTCGAATCCA-1	HCC1	0	T cell	T cell_0	T cell_0#HCC1	-2.40378	-1.99261	-2.01259	-2.24218	-3.10816	-1.54866	-0.838862	-1.22684	-2.49528	-0.178714	-3.53572
HCC1_AAGATAGAGACGATAT-1	HCC1	Scissor-	Macrophage	Macrophage_Scissor-	Macrophage_Scissor-#HCC1	2.52555	1.35304	3.91295	0.415058	1.21335	10.4159	10.7064	0.624663	-2.41021	-0.602373	-4.20277
HCC1_AAGATAGAGCACTCGC-1	HCC1	0	Macrophage	Macrophage_0	Macrophage_0#HCC1	-0.203031	0.724077	-0.779672	-1.08696	0.36552	6.22574	2.19906	-2.40325	-4.17474	-5.35222	-7.74495
HCC1_AAGATAGAGCGTCTGC-1	HCC1	Scissor+	Macrophage	Macrophage_Scissor+	Macrophage_Scissor+#HCC1	2.71448	-0.551243	-0.457123	-1.02689	-0.56877	8.20786	4.00391	-3.06002	-4.76659	-5.54125	-5.66124
HCC1_AAGATAGCAAGGTCGA-1	HCC1	0	Macrophage	Macrophage_0	Macrophage_0#HCC1	1.04123	1.65452	2.28327	1.16549	1.38517	9.82483	7.8529	-0.190588	-3.85904	-4.96386	-6.41598
HCC1_AAGATAGCAGACACCC-1	HCC1	0	Macrophage	Macrophage_0	Macrophage_0#HCC1	1.99305	3.81299	3.17666	1.41839	3.16276	14.6848	12.601	-1.90823	-4.35733	-4.47141	-7.67744
HCC1_AAGATAGTCAAGCCAT-1	HCC1	Scissor-	Macrophage	Macrophage_Scissor-	Macrophage_Scissor-#HCC1	-1.43702	-0.485775	-3.42728	-1.75155	-1.46979	-3.09137	-5.92016	-6.68284	-3.74017	-3.5811	-8.67744
HCC1_AAGATAGTCATCACTT-1	HCC1	Scissor-	Fibroblast	Fibroblast_Scissor-	Fibroblast_Scissor-#HCC1	-2.12775	-1.29276	-0.749525	-0.183665	-1.62126	3.40447	3.62616	-1.37952	-1.43207	1.1088	-3.14843
HCC1_AAGCATCAGCCGTAAG-1	HCC1	0	T cell	T cell_0	T cell_0#HCC1	-2.29429	-0.0847845	-1.29867	-1.63575	-0.963625	-1.08802	2.3194	3.31537	-0.796328	0.174909	-1.95856
HCC1_AAGCATCAGGGAGGAC-1	HCC1	Scissor+	Macrophage	Macrophage_Scissor+	Macrophage_Scissor+#HCC1	-0.0186649	0.589103	1.5082	3.8091	1.65086	8.37658	8.4484	-3.47984	-3.84641	-3.67916	-6.9835
HCC1_AAGCATCCACCAAAGG-1	HCC1	0	Macrophage	Macrophage_0	Macrophage_0#HCC1	2.61166	-1.81294	2.90275	1.44173	2.17749	7.7607	8.9278	2.27505	-2.35891	0.19984	-3.29646
HCC1_AAGCATCGTCGTTCAA-1	HCC1	0	T cell	T cell_0	T cell_0#HCC1	-3.27343	-2.01169	-2.40171	-2.81506	-1.26756	-2.192	-2.88854	-3.71407	-3.03403	1.20455	-2.3619
HCC1_AAGCATCGTGGTATGG-1	HCC1	Scissor-	Macrophage	Macrophage_Scissor-	Macrophage_Scissor-#HCC1	0.439984	0.0955843	-0.27925	-0.203264	1.44136	2.4728	4.90896	1.26246	-3.56806	-1.25074	-4.89544
HCC1_AAGCATCGTTACACAC-1	HCC1	Scissor-	Macrophage	Macrophage_Scissor-	Macrophage_Scissor-#HCC1	0.939869	0.326817	0.983481	1.57793	2.44151	11.7525	7.38163	1.88865	-4.33053	-0.926811	-6.04874
HCC1_AAGCATCTCATGGATC-1	HCC1	Scissor-	Macrophage	Macrophage_Scissor-	Macrophage_Scissor-#HCC1	3.23357	0.867843	0.828738	3.97315	3.18456	12.8067	10.1869	-0.390315	-3.58715	0.626281	-6.71573
HCC1_AAGCATCTCATTCCTA-1	HCC1	0	Macrophage	Macrophage_0	Macrophage_0#HCC1	1.15966	-0.379168	-0.472716	0.489854	0.816055	8.66855	12.0619	2.36924	-3.39484	0.367597	-1.39403
HCC1_AAGCATCTCTTTACAC-1	HCC1	0	Macrophage	Macrophage_0	Macrophage_0#HCC1	-0.65868	0.451451	2.01694	2.15874	1.05724	8.42617	9.1382	2.86017	-3.06492	0.639086	-2.04136
HCC1_AAGCCATAGAGAGAAC-1	HCC1	0	Macrophage	Macrophage_0	Macrophage_0#HCC1	0.685953	-1.68118	-0.387596	0.330248	-1.61033	4.23861	4.47153	1.47361	-4.71975	-0.440069	-2.487
HCC1_AAGCCATAGCCTCGTG-1	HCC1	Scissor+	Macrophage	Macrophage_Scissor+	Macrophage_Scissor+#HCC1	4.22168	0.17059	2.98598	0.565451	5.01965	12.9854	13.2661	-0.171664	-2.48003	-2.3803	-7.5931
HCC1_AAGCCATAGGGACACT-1	HCC1	Scissor+	Macrophage	Macrophage_Scissor+	Macrophage_Scissor+#HCC1	1.68321	2.07882	3.07968	1.97999	3.53955	12.2855	12.0737	-0.21673	-4.37047	-0.975075	-4.52742
HCC1_AAGCCATAGTCGAAAT-1	HCC1	0	Macrophage	Macrophage_0	Macrophage_0#HCC1	2.90112	0.986456	3.95893	2.97638	3.94883	13.4095	12.2556	1.15118	-3.79568	-4.55396	-6.13049
HCC1_AAGCCATGTTCAAGGG-1	HCC1	Scissor-	T cell	T cell_Scissor-	T cell_Scissor-#HCC1	-2.82087	-1.10858	-3.4016	-0.681783	0.883698	-1.8892	0.484303	0.0984422	-2.48182	0.724848	-1.58194
HCC1_AAGCCATGTTTGGAGG-1	HCC1	0	Macrophage	Macrophage_0	Macrophage_0#HCC1	3.13884	3.14051	3.64545	4.54613	3.37314	15.2981	12.6419	-1.43904	-4.64338	-0.25123	-6.8494
HCC1_AAGCGAGAGACGTCGA-1	HCC1	Scissor-	Macrophage	Macrophage_Scissor-	Macrophage_Scissor-#HCC1	1.08444	1.74553	1.41623	3.04288	2.01312	11.0942	10.6543	-5.50043	-4.82913	-1.19464	-3.5919
HCC1_AAGCGAGAGCATCAGG-1	HCC1	Scissor-	Macrophage	Macrophage_Scissor-	Macrophage_Scissor-#HCC1	1.49828	1.76263	0.258072	1.75351	0.499482	7.27276	6.55499	2.37924	-2.39253	1.71151	0.545847
HCC1_AAGCGAGAGTTACGAA-1	HCC1	0	T cell	T cell_0	T cell_0#HCC1	-3.96158	-1.79928	-2.54696	-1.78619	-3.59372	-4.16894	-2.86914	0.363272	-2.72843	2.49672	-1.05554
HCC1_AAGCGAGCATGACAGG-1	HCC1	Scissor-	NK	NK_Scissor-	NK_Scissor-#HCC1	-1.72322	-2.60967	-1.39575	-3.27346	-0.786772	-2.37282	1.49028	3.51262	-2.26804	1.72878	-2.07864
HCC1_AAGCGAGCATGATGCT-1	HCC1	0	Macrophage	Macrophage_0	Macrophage_0#HCC1	2.98464	1.43579	2.26284	2.33893	2.82357	10.7202	11.0762	-0.29901	-3.07076	0.976645	-4.01341
HCC1_AAGCGAGGTACGAAAT-1	HCC1	Scissor-	T cell	T cell_Scissor-	T cell_Scissor-#HCC1	-2.49254	-2.5425	-2.13403	-1.15585	-0.967291	-0.854241	1.13366	1.30037	-3.29372	0.261365	-0.370473
HCC1_AAGCGAGGTCTAACTG-1	HCC1	Scissor+	Hepatocyte	Hepatocyte_Scissor+	Hepatocyte_Scissor+#HCC1	-1.53926	-0.412476	-1.81084	-2.33034	-2.25092	-4.5517	-3.55089	-3.36208	-1.52374	-3.32269	-10.8189
HCC1_AAGCGAGTCACCTCAC-1	HCC1	0	T cell	T cell_0	T cell_0#HCC1	-1.41218	-2.46815	-2.94565	-1.34193	-2.18218	-3.18192	-1.20514	0.106685	-1.27359	2.1056	-2.41067
HCC1_AAGCGAGTCCACCTCA-1	HCC1	0	Macrophage	Macrophage_0	Macrophage_0#HCC1	1.53475	1.09801	2.17999	3.6748	3.66309	12.4191	12.6002	-2.85584	-3.12379	0.984211	-4.91119
HCC1_AAGCGAGTCTACACAG-1	HCC1	Scissor+	Macrophage	Macrophage_Scissor+	Macrophage_Scissor+#HCC1	-0.859871	-1.74402	-0.94941	0.825692	2.61771	4.82417	6.42275	-5.22688	-3.67148	1.13911	-6.09374
HCC1_AAGCGAGTCTGGGAGA-1	HCC1	0	Macrophage	Macrophage_0	Macrophage_0#HCC1	-0.210118	1.54567	-0.49476	1.70545	2.57883	9.52763	8.25413	-1.62871	-4.19107	-4.31729	-8.65673
HCC1_AAGCGTTAGTGTTCCA-1	HCC1	Scissor-	Macrophage	Macrophage_Scissor-	Macrophage_Scissor-#HCC1	1.34447	1.1216	1.44091	2.33253	1.97504	13.7287	10.9007	-1.28989	-3.95475	0.73722	-4.83869
HCC1_AAGCGTTCAAGGTCTT-1	HCC1	0	NK	NK_0	NK_0#HCC1	-0.969097	-1.52093	0.221059	-2.0247	-1.98125	-0.925173	1.34656	-0.859418	-1.20259	1.74986	-2.56862
HCC1_AAGCGTTCATGCCGAC-1	HCC1	Scissor-	T cell	T cell_Scissor-	T cell_Scissor-#HCC1	-2.28699	-1.23883	-2.51295	-1.6791	-3.81214	-2.65073	0.262201	-2.45711	-0.803005	-0.394253	-3.80576
HCC1_AAGCGTTGTTACGGAG-1	HCC1	0	T cell	T cell_0	T cell_0#HCC1	-1.89591	-1.10692	0.292126	-0.691549	-0.402764	-3.29129	1.34273	2.37439	-2.03735	2.4134	-2.09522
HCC1_AAGCGTTTCCATTGCC-1	HCC1	0	Macrophage	Macrophage_0	Macrophage_0#HCC1	1.2417	1.00978	2.36202	2.33755	5.15875	14.7664	15.1631	-0.136982	-4.15298	-2.67118	-6.70165
HCC1_AAGCGTTTCGGATAAA-1	HCC1	Scissor-	Macrophage	Macrophage_Scissor-	Macrophage_Scissor-#HCC1	-0.0986709	-0.0321432	0.688181	1.9377	0.460647	7.61632	8.32077	0.201812	-4.31428	-1.1693	-4.16259
HCC1_AAGCGTTTCGGTTAGT-1	HCC1	0	Macrophage	Macrophage_0	Macrophage_0#HCC1	2.80577	-0.0949574	2.17119	2.344	4.80042	9.2725	6.4314	-2.27253	-3.26465	-0.826607	-6.34351
HCC1_AAGGAATCATGAAGGC-1	HCC1	Scissor+	Macrophage	Macrophage_Scissor+	Macrophage_Scissor+#HCC1	-0.480202	1.62707	0.123585	1.09992	1.67927	10.1549	6.20586	-3.45275	-3.85774	-3.3602	-5.91762
HCC1_AAGGAATGTACAATAG-1	HCC1	0	Macrophage	Macrophage_0	Macrophage_0#HCC1	-1.19091	-0.820124	-0.782739	1.21815	-0.0375415	4.4822	6.29987	0.466357	-3.6554	-1.2103	-4.57184
HCC1_AAGGAATGTCTAACGT-1	HCC1	0	Macrophage	Macrophage_0	Macrophage_0#HCC1	1.84384	2.02512	4.42665	2.10111	1.8339	14.1033	13.7238	-1.36162	-4.02244	-1.84264	-4.77484
HCC1_AAGGAATGTGACACAG-1	HCC1	Scissor+	T cell	T cell_Scissor+	T cell_Scissor+#HCC1	-2.7455	-1.40292	0.830779	-0.515163	-1.99977	-1.93213	0.64989	-1.58187	-0.629576	0.775332	-4.99385
HCC1_AAGGAATGTTATGGTC-1	HCC1	0	Macrophage	Macrophage_0	Macrophage_0#HCC1	1.08402	1.45264	2.16233	1.93629	1.83024	12.4836	9.73084	-2.06354	-4.11443	-0.687209	-5.96088
HCC1_AAGGAATTCATCCTAT-1	HCC1	Scissor+	Macrophage	Macrophage_Scissor+	Macrophage_Scissor+#HCC1	3.07258	2.84111	5.07427	2.36622	3.50772	16.1575	15.1594	-0.76099	-4.42439	-2.00889	-7.21994
HCC1_AAGGAATTCCGGTAAT-1	HCC1	0	Macrophage	Macrophage_0	Macrophage_0#HCC1	2.39564	3.81733	2.72644	0.458747	2.13807	11.458	9.99496	-0.941696	-3.63548	-1.50518	-5.93014
HCC1_AAGGAATTCGTAGTCA-1	HCC1	Scissor+	Macrophage	Macrophage_Scissor+	Macrophage_Scissor+#HCC1	1.40213	1.34754	0.256582	1.15011	1.82348	8.4008	8.05226	1.90796	-3.80324	-0.0464819	-3.30123
HCC1_AAGGTAAAGACATCCT-1	HCC1	0	NK	NK_0	NK_0#HCC1	-2.7549	-1.8345	-1.95721	-0.971012	-2.68362	-3.99388	-2.17803	-1.27738	-2.55551	0.8069	-1.37464
HCC1_AAGGTAAAGGTGTGAC-1	HCC1	Scissor+	Macrophage	Macrophage_Scissor+	Macrophage_Scissor+#HCC1	-1.55498	-2.59469	-3.68815	-2.1007	-4.06925	-0.0640049	-6.3683	-4.5871	-4.47698	-11.1826	-10.3257
HCC1_AAGGTAACAGAAATTG-1	HCC1	Scissor+	T cell	T cell_Scissor+	T cell_Scissor+#HCC1	-1.07455	-2.29309	-2.26437	-0.741927	-0.830553	-5.71467	-3.6976	2.40143	1.13054	0.879565	-1.07448
HCC1_AAGGTAACAGAGCTAG-1	HCC1	Scissor+	Macrophage	Macrophage_Scissor+	Macrophage_Scissor+#HCC1	1.20842	0.984803	3.34196	2.31636	1.81332	11.6882	11.2809	0.485043	-4.02857	-0.685905	-5.088
HCC1_AAGGTAACAGGCATTT-1	HCC1	Scissor+	Hepatocyte	Hepatocyte_Scissor+	Hepatocyte_Scissor+#HCC1	-2.00376	-3.21112	-2.11693	-0.0885736	1.14629	2.89102	2.44342	-3.6683	-2.2426	2.51672	-5.06479
HCC1_AAGGTAAGTAATGATG-1	HCC1	0	T cell	T cell_0	T cell_0#HCC1	-2.29135	-2.25369	-2.67195	0.410944	-1.83664	-0.414118	1.25811	0.27218	-3.75237	1.80017	-3.26498
HCC1_AAGGTAAGTATCCTTT-1	HCC1	Scissor-	Fibroblast	Fibroblast_Scissor-	Fibroblast_Scissor-#HCC1	-0.0995012	-0.368471	-0.572713	0.492349	1.01088	3.02046	8.08323	-0.75164	-1.51584	1.87653	-2.59452
HCC1_AAGGTAAGTCGAATTC-1	HCC1	Scissor-	Macrophage	Macrophage_Scissor-	Macrophage_Scissor-#HCC1	-2.92569	-0.974123	0.202165	0.333612	1.27053	7.10737	3.69355	1.2724	-4.18677	0.634802	-3.1326
HCC1_AAGGTAATCAACCTTT-1	HCC1	0	Macrophage	Macrophage_0	Macrophage_0#HCC1	3.26699	-1.21857	1.79639	2.08402	2.79477	14.3365	10.613	-0.735813	-4.29303	-0.836601	-5.79164
HCC1_AAGGTAATCACATCAG-1	HCC1	0	Macrophage	Macrophage_0	Macrophage_0#HCC1	1.89125	1.87217	2.10888	1.03046	2.21606	9.56257	8.10287	-2.47116	-4.55005	-2.84411	-6.8117
HCC1_AAGGTAATCTCGTCAC-1	HCC1	0	Macrophage	Macrophage_0	Macrophage_0#HCC1	-0.260403	-0.663076	-0.654265	0.441926	0.695883	4.08444	5.48205	-1.46993	-4.16734	0.163314	-3.35341
HCC1_AAGGTAATCTGGGAGA-1	HCC1	0	Macrophage	Macrophage_0	Macrophage_0#HCC1	0.240153	3.29026	0.60189	-0.153557	1.60168	10.2137	5.26333	-3.36389	-5.12023	-1.70294	-6.34112
HCC1_AAGGTAATCTTCGCTG-1	HCC1	0	Macrophage	Macrophage_0	Macrophage_0#HCC1	1.72014	-0.170101	1.59194	2.48484	2.19702	7.07453	8.20886	0.195471	-1.85948	3.17053	-2.57341
HCC1_AAGTACCAGACCGTTT-1	HCC1	0	Macrophage	Macrophage_0	Macrophage_0#HCC1	2.27569	0.511079	-0.553528	1.99363	2.01672	3.17743	5.90525	1.03047	-2.41896	1.91585	-2.3614
HCC1_AAGTACCCAGATCCAT-1	HCC1	Scissor-	NK	NK_Scissor-	NK_Scissor-#HCC1	-0.938205	-1.94789	-2.44633	-1.54347	-2.03891	-2.42503	-2.76765	0.829379	-2.34121	1.42869	-3.23962
HCC1_AAGTACCCAGATGCGA-1	HCC1	Scissor-	Macrophage	Macrophage_Scissor-	Macrophage_Scissor-#HCC1	0.816282	3.20154	0.681346	1.00877	4.95962	5.00532	7.27169	-2.32247	-4.02378	-2.14956	-6.62511
HCC1_AAGTACCCAGCCCACA-1	HCC1	Scissor+	T cell	T cell_Scissor+	T cell_Scissor+#HCC1	-1.31254	-0.768531	-0.45029	-3.38763	-1.27412	-1.35798	-2.34321	-1.1733	-0.635246	1.55605	0.0707988
HCC1_AAGTACCGTAACCCTA-1	HCC1	0	T cell	T cell_0	T cell_0#HCC1	-2.89189	-0.739841	-2.41157	-2.46038	-0.352062	-5.11285	-4.02669	-2.75644	-2.72038	-1.01262	-5.01584
HCC1_AAGTACCTCAACCCGG-1	HCC1	0	Macrophage	Macrophage_0	Macrophage_0#HCC1	-0.257167	1.26463	-0.159522	0.381206	1.12559	9.55302	12.0411	4.57398	-2.65654	-1.70662	-5.63469
HCC1_AAGTACCTCTGAGATC-1	HCC1	Scissor-	Macrophage	Macrophage_Scissor-	Macrophage_Scissor-#HCC1	-1.40698	-1.8562	-0.97547	1.99954	0.952905	-1.0102	0.929377	-0.716507	-4.02689	-2.05548	-6.24882
HCC1_AAGTCGTAGCATGCAG-1	HCC1	Scissor-	Macrophage	Macrophage_Scissor-	Macrophage_Scissor-#HCC1	2.46424	-0.0537801	2.48481	2.07501	2.08221	7.21761	8.80383	2.1701	-2.36646	2.25948	-2.81629
HCC1_AAGTCGTAGTTTGGCT-1	HCC1	Scissor-	NK	NK_Scissor-	NK_Scissor-#HCC1	-2.38762	-3.05765	-1.64076	-3.38613	-3.53758	-3.53158	-4.89128	-3.22827	3.53909	-2.52899	-4.12603
HCC1_AAGTCGTCAAGCACCC-1	HCC1	Scissor-	T cell	T cell_Scissor-	T cell_Scissor-#HCC1	-3.0808	-2.84162	-2.80934	-1.44383	-1.26783	-2.25959	-2.63524	-0.403611	-2.99386	0.744999	-4.02518
HCC1_AAGTCGTCATTGCAAC-1	HCC1	Scissor-	T cell	T cell_Scissor-	T cell_Scissor-#HCC1	-2.12955	-1.0199	-3.59974	-1.80881	-3.6122	-1.91463	-1.13909	-3.74722	-1.70904	1.87729	-4.39787
HCC1_AAGTCGTTCCGTAGGC-1	HCC1	0	Macrophage	Macrophage_0	Macrophage_0#HCC1	1.35843	-0.0180536	1.86915	0.43273	3.94049	9.20784	6.36152	-1.1114	-3.89166	-1.20788	-6.79305
HCC1_AAGTCGTTCTCGTGGG-1	HCC1	0	T cell	T cell_0	T cell_0#HCC1	-2.02654	-1.19944	-2.07012	-1.60702	-1.37922	-3.20067	-3.86034	0.919248	0.716741	0.889858	-3.03434
HCC1_AAGTGAAAGCGACCCT-1	HCC1	0	T cell	T cell_0	T cell_0#HCC1	-2.49577	-0.604917	-0.301242	-1.14168	-0.809983	1.26083	2.904	1.7415	-3.01241	1.49761	-3.52109
HCC1_AAGTGAAAGCTGAGCA-1	HCC1	Scissor+	Macrophage	Macrophage_Scissor+	Macrophage_Scissor+#HCC1	4.86576	0.706163	2.11453	4.02862	4.50657	16.1812	12.1015	-0.115049	-4.55607	-3.16709	-8.25964
HCC1_AAGTGAACAGCACAAG-1	HCC1	Scissor-	Macrophage	Macrophage_Scissor-	Macrophage_Scissor-#HCC1	1.12818	1.16852	3.07295	2.08211	2.77402	6.03285	5.47303	-3.74109	-2.94108	-1.88277	-5.40328
HCC1_AAGTGAACAGGTTCAT-1	HCC1	Scissor-	T cell	T cell_Scissor-	T cell_Scissor-#HCC1	-2.92339	-1.55761	-1.30066	-0.425994	-2.44952	-1.74987	0.734805	-2.6869	-1.47014	2.58099	-2.1935
HCC1_AAGTGAAGTCCCTCAT-1	HCC1	Scissor-	Macrophage	Macrophage_Scissor-	Macrophage_Scissor-#HCC1	-1.02665	-0.599201	0.842192	2.80837	0.0509893	5.07247	6.84546	0.342435	-3.42808	-4.92715	-7.37822
HCC1_AAGTGAAGTCGCGGTT-1	HCC1	Scissor-	Hepatocyte	Hepatocyte_Scissor-	Hepatocyte_Scissor-#HCC1	-2.78225	-2.08426	-3.32795	-3.03283	-3.85921	-1.86039	-8.80496	-6.35851	-2.92671	-1.43012	-9.25967
HCC1_AAGTGAATCAGCCTCT-1	HCC1	Scissor-	B cell	B cell_Scissor-	B cell_Scissor-#HCC1	-1.45835	-1.27517	-2.62864	-1.13882	-2.58324	-1.47648	3.56791	-1.48062	-3.70234	1.34225	-4.66016
HCC1_AAGTGAATCATTCCTA-1	HCC1	0	Macrophage	Macrophage_0	Macrophage_0#HCC1	1.00311	2.71396	2.72585	3.92785	3.94197	14.5124	10.5479	-2.57372	-3.67892	-6.32667	-9.14734
HCC1_AAGTTCGAGAGACAAG-1	HCC1	Scissor-	NK	NK_Scissor-	NK_Scissor-#HCC1	-0.451867	-0.290179	-0.47493	-2.78131	-0.468652	-2.39082	-1.74838	-2.64085	-0.995589	0.0194197	-0.533191
HCC1_AAGTTCGAGCCTGAGA-1	HCC1	0	Macrophage	Macrophage_0	Macrophage_0#HCC1	1.68212	-0.428896	5.05955	1.03879	0.863933	12.0249	10.4738	0.392779	-4.61232	0.81412	-2.97906
HCC1_AAGTTCGCAGGTGACA-1	HCC1	0	Macrophage	Macrophage_0	Macrophage_0#HCC1	1.45721	2.15795	3.14539	2.4326	4.15741	11.7347	12.142	1.17109	-3.59163	0.66067	-3.07966
HCC1_AAGTTCGCATAGAAAC-1	HCC1	Scissor-	Macrophage	Macrophage_Scissor-	Macrophage_Scissor-#HCC1	2.02067	-1.1231	0.695296	2.17625	1.5215	10.0508	9.31806	-1.38015	-3.87406	1.36249	-2.41965
HCC1_AAGTTCGGTCTAATCG-1	HCC1	0	NK	NK_0	NK_0#HCC1	-2.32782	-3.15453	-1.72968	-3.24863	-3.27886	-1.42842	-2.46887	5.31918	-0.658447	1.10808	-1.15005
HCC1_AAGTTCGGTTAGTTCG-1	HCC1	Scissor+	Macrophage	Macrophage_Scissor+	Macrophage_Scissor+#HCC1	3.26291	1.10634	1.85356	3.04198	3.35507	11.7642	8.2302	-0.919503	-3.47095	-4.52719	-6.93728
HCC1_AAGTTCGTCAAACGTC-1	HCC1	0	T cell	T cell_0	T cell_0#HCC1	-1.5488	-2.23432	-1.67964	-1.64852	-2.40042	-1.74115	-2.07849	3.41549	-3.14997	1.3937	-1.63915
HCC1_AAGTTCGTCGAAGCAG-1	HCC1	Scissor-	T cell	T cell_Scissor-	T cell_Scissor-#HCC1	-3.22656	-0.655386	-3.39099	-0.862969	-2.15138	-2.1608	0.0142278	-1.64032	-2.62917	0.726084	-4.54421
HCC1_AAGTTCGTCTACCAGA-1	HCC1	Scissor-	Macrophage	Macrophage_Scissor-	Macrophage_Scissor-#HCC1	0.547439	-0.998705	-1.47565	-0.281588	-1.78037	3.69145	3.00538	-3.02556	-3.17564	-0.974994	-4.66729
HCC1_AAGTTCGTCTACGGGC-1	HCC1	0	Macrophage	Macrophage_0	Macrophage_0#HCC1	3.72451	0.302762	0.739421	2.84901	4.32473	7.67006	10.5641	-0.45323	-1.60822	1.51461	-3.3721
HCC1_AAGTTCGTCTAGTACG-1	HCC1	Scissor-	Macrophage	Macrophage_Scissor-	Macrophage_Scissor-#HCC1	-0.550995	0.133781	-1.8209	0.644885	1.56712	8.84064	11.2014	-4.32177	-3.52782	-1.0917	-4.82675
HCC1_AATAGAGAGAAACCCG-1	HCC1	0	T cell	T cell_0	T cell_0#HCC1	-1.3846	-1.28107	-3.71246	-1.73566	-1.49657	-1.42871	-1.73791	-2.96215	-1.0287	2.13593	-4.15089
HCC1_AATAGAGAGAGATCGC-1	HCC1	Scissor+	B cell	B cell_Scissor+	B cell_Scissor+#HCC1	-1.75975	0.597196	-2.64576	-1.64652	-1.03906	-5.28948	-3.1317	-0.905656	-2.40196	2.20186	-1.548
HCC1_AATAGAGAGGTAGACC-1	HCC1	Scissor-	Macrophage	Macrophage_Scissor-	Macrophage_Scissor-#HCC1	1.99521	1.88839	1.7597	1.8881	3.00077	13.2991	14.534	-2.61494	-4.62244	-0.459852	-6.2066
HCC1_AATAGAGCAGGAAGTC-1	HCC1	Scissor-	T cell	T cell_Scissor-	T cell_Scissor-#HCC1	-2.33667	-0.735555	-0.60087	-2.06444	0.566598	-2.57776	0.00150208	-1.3106	-2.85977	1.34152	-5.36649
HCC1_AATAGAGCATGCGTGC-1	HCC1	Scissor-	Macrophage	Macrophage_Scissor-	Macrophage_Scissor-#HCC1	-1.43173	1.07529	-1.21339	1.60102	2.18483	6.28272	8.95591	-2.4284	-2.3791	0.949517	-0.114355
HCC1_AATAGAGGTCAGTCCG-1	HCC1	Scissor-	Macrophage	Macrophage_Scissor-	Macrophage_Scissor-#HCC1	1.57652	0.898664	1.83408	2.98964	3.60481	7.72347	8.49815	2.93044	-3.93376	0.538409	-2.89046
HCC1_AATAGAGGTTACCGTA-1	HCC1	0	Macrophage	Macrophage_0	Macrophage_0#HCC1	2.00799	-0.584453	0.315169	1.46805	1.53551	6.41399	6.61509	-1.99683	-3.26659	0.638046	-2.03987
HCC1_AATCACGAGCTCTTCC-1	HCC1	Scissor-	Macrophage	Macrophage_Scissor-	Macrophage_Scissor-#HCC1	2.53421	-1.84171	-1.07277	0.466623	0.98411	4.54823	2.7219	-0.84732	-4.42925	-0.186602	-4.25305
HCC1_AATCACGAGTCCCAGC-1	HCC1	0	Macrophage	Macrophage_0	Macrophage_0#HCC1	1.5251	-0.573609	-0.334004	0.70024	1.24601	6.65793	4.19078	-4.05643	-3.4589	-4.51215	-6.30368
HCC1_AATCACGCATAAGATG-1	HCC1	Scissor-	Hepatocyte	Hepatocyte_Scissor-	Hepatocyte_Scissor-#HCC1	-1.36395	-1.11391	-0.173778	0.626033	1.42496	4.45597	5.03315	-3.49561	-3.68123	3.62994	-4.20211
HCC1_AATCACGGTACGGATG-1	HCC1	Scissor-	Macrophage	Macrophage_Scissor-	Macrophage_Scissor-#HCC1	-0.197151	-0.65174	-1.40974	-1.49862	0.942858	7.04529	6.33511	-1.04587	-2.85095	1.08256	-2.38347
HCC1_AATCACGGTTGCCTAA-1	HCC1	0	Macrophage	Macrophage_0	Macrophage_0#HCC1	1.50578	-2.99448	-2.49124	-2.33103	0.64192	-1.8703	-5.34019	-6.12787	-4.13627	0.355689	-6.9583
HCC1_AATCACGTCATGCATG-1	HCC1	0	Macrophage	Macrophage_0	Macrophage_0#HCC1	1.21075	1.79005	1.33639	1.70507	3.912	12.6957	8.95348	2.12336	-4.55558	-1.33119	-4.56976
HCC1_AATCACGTCTGAATCG-1	HCC1	Scissor-	T cell	T cell_Scissor-	T cell_Scissor-#HCC1	-1.93233	-0.677917	-1.88685	-0.8544	-1.54391	-2.65413	2.90704	-1.38864	-1.04811	2.55095	-3.4592
HCC1_AATCACGTCTGCGATA-1	HCC1	Scissor-	Macrophage	Macrophage_Scissor-	Macrophage_Scissor-#HCC1	2.06505	1.2622	3.05994	2.47391	2.37214	12.2236	10.0098	-1.70621	-3.91584	0.206413	-4.14865
HCC1_AATCACGTCTGGGTCG-1	HCC1	0	T cell	T cell_0	T cell_0#HCC1	-0.440891	-2.69694	-1.74015	-1.7796	-1.98857	-2.51995	-0.88774	0.405958	-2.20913	0.669384	-3.5199
HCC1_AATCGACAGACTTCCA-1	HCC1	Scissor-	Macrophage	Macrophage_Scissor-	Macrophage_Scissor-#HCC1	1.30941	1.72972	2.05319	2.02469	2.9961	10.4769	12.3632	-0.796542	-4.03753	-0.154624	-4.75381
HCC1_AATCGACAGGAACTCG-1	HCC1	0	Macrophage	Macrophage_0	Macrophage_0#HCC1	1.39132	1.33537	0.282501	0.977989	2.04538	7.38219	8.38628	-2.01126	-4.20185	-1.44924	-5.68571
HCC1_AATCGACAGGATTCAA-1	HCC1	0	Macrophage	Macrophage_0	Macrophage_0#HCC1	0.385516	0.237426	1.74499	1.52838	1.7553	10.2415	7.73578	-1.73732	-4.05289	-4.42881	-6.43996
HCC1_AATCGACAGTATCCTG-1	HCC1	0	Macrophage	Macrophage_0	Macrophage_0#HCC1	-0.157899	1.84329	0.807191	1.67787	2.48873	8.05719	5.91865	-2.03776	-3.65124	-2.46932	-5.43721
HCC1_AATCGACAGTTGCCTA-1	HCC1	Scissor+	Macrophage	Macrophage_Scissor+	Macrophage_Scissor+#HCC1	2.12868	2.53821	1.11161	2.24644	4.54748	13.1525	9.91581	-0.340153	-4.72636	-3.59561	-6.55775
HCC1_AATCGACCACGTCATA-1	HCC1	0	Macrophage	Macrophage_0	Macrophage_0#HCC1	1.47557	1.55124	2.66583	3.23035	2.95893	12.7877	9.31636	2.26524	-4.11072	-1.18397	-5.60781
HCC1_AATCGACCATAGGCGA-1	HCC1	Scissor-	Hepatocyte	Hepatocyte_Scissor-	Hepatocyte_Scissor-#HCC1	-0.672342	-0.516569	0.882163	0.591621	2.05391	6.55635	9.35904	-2.0635	-3.5353	4.26971	-5.15518
HCC1_AATCGACTCCTTGAAG-1	HCC1	Scissor+	Macrophage	Macrophage_Scissor+	Macrophage_Scissor+#HCC1	1.31528	2.76048	2.18827	4.22318	4.3047	13.2326	16.3666	-1.28678	-3.51294	-2.19572	-7.18731
HCC1_AATCGTGAGCCGCTTG-1	HCC1	0	Macrophage	Macrophage_0	Macrophage_0#HCC1	1.70444	1.35988	3.07491	2.62383	1.00017	10.2257	7.19233	-2.48506	-4.24911	-4.15164	-8.1856
HCC1_AATCGTGAGGGAACAA-1	HCC1	Scissor-	Macrophage	Macrophage_Scissor-	Macrophage_Scissor-#HCC1	1.93489	2.36427	2.11854	3.06429	2.30527	11.9791	12.0548	1.89296	-3.50378	0.491447	-4.37171
HCC1_AATCGTGCACTAACCA-1	HCC1	0	T cell	T cell_0	T cell_0#HCC1	-2.19884	-2.44519	-0.679881	-1.59299	-1.13377	-2.86485	-0.2574	-1.27977	-2.84781	2.12479	-1.2234
HCC1_AATCGTGCAGACCTGC-1	HCC1	0	Macrophage	Macrophage_0	Macrophage_0#HCC1	4.07185	0.884092	2.12471	2.13171	3.00439	12.136	14.4067	-3.12824	-3.65039	-1.93567	-7.86205
HCC1_AATCGTGCAGGATTCT-1	HCC1	Scissor-	Macrophage	Macrophage_Scissor-	Macrophage_Scissor-#HCC1	1.51417	-0.366969	-0.1786	-0.447516	-0.431692	5.75538	10.7401	-3.36488	-1.78002	-0.249541	-7.68533
HCC1_AATCGTGCAGGTTCCG-1	HCC1	0	Macrophage	Macrophage_0	Macrophage_0#HCC1	0.433992	1.17411	2.72453	2.11094	1.84719	13.4579	12.0024	-0.939988	-3.84947	1.78056	-6.71496
HCC1_AATCGTGCATGTGTCA-1	HCC1	0	Macrophage	Macrophage_0	Macrophage_0#HCC1	-0.545062	0.791643	0.463757	0.835705	0.496092	4.70347	9.37616	-1.71869	-3.5425	-0.305368	-3.90002
HCC1_AATCGTGGTTCAGCGC-1	HCC1	Scissor-	T cell	T cell_Scissor-	T cell_Scissor-#HCC1	-2.52741	-2.14867	-1.93117	-2.20506	-2.10219	-3.06393	-0.237345	0.663977	-2.47696	2.40392	-2.96048
HCC1_AATCGTGGTTGTGGAG-1	HCC1	0	Macrophage	Macrophage_0	Macrophage_0#HCC1	-0.000500522	0.295055	4.05457	0.767005	1.26887	9.17894	9.5609	-2.05643	-3.90038	0.663735	-5.16972
HCC1_AATCGTGGTTGTTGTG-1	HCC1	0	Macrophage	Macrophage_0	Macrophage_0#HCC1	0.543933	4.29949	4.35762	3.0933	-0.446596	12.5256	3.23796	-3.62147	-4.43623	-4.3972	-8.50375
HCC1_AATGAAGAGAGTGTTA-1	HCC1	Scissor-	Macrophage	Macrophage_Scissor-	Macrophage_Scissor-#HCC1	-0.0280317	2.93779	0.307964	3.34815	-0.00781684	8.49585	4.89404	-1.84324	-3.00514	-5.42497	-5.42165
HCC1_AATGAAGAGATTAGTG-1	HCC1	Scissor+	B cell	B cell_Scissor+	B cell_Scissor+#HCC1	1.05571	-1.77295	-1.52987	-1.97704	-2.94138	-4.14929	-3.78173	-0.312534	-3.48072	1.53039	-0.466996
HCC1_AATGAAGAGGAGGGTG-1	HCC1	Scissor-	Macrophage	Macrophage_Scissor-	Macrophage_Scissor-#HCC1	0.596566	0.468263	1.13361	0.699374	0.484374	8.88427	10.0316	2.72393	-3.15402	2.08413	-2.18571
HCC1_AATGAAGCAACTTCTT-1	HCC1	Scissor-	Hepatocyte	Hepatocyte_Scissor-	Hepatocyte_Scissor-#HCC1	-0.269979	-0.580393	-3.20434	-0.37612	-1.40845	2.69885	-3.34121	-5.83941	-2.47485	-1.4534	-7.02099
HCC1_AATGAAGCACACACTA-1	HCC1	Scissor+	T cell	T cell_Scissor+	T cell_Scissor+#HCC1	-1.80516	-0.842602	-0.806903	-2.90739	-0.534212	-1.56893	-0.451571	-0.365421	-2.70253	2.10353	-1.61579
HCC1_AATGAAGCAGGCATTT-1	HCC1	0	Macrophage	Macrophage_0	Macrophage_0#HCC1	2.67042	2.54344	3.69051	4.01921	2.67682	13.7239	14.1521	-2.9911	-3.11429	0.464429	-5.34604
HCC1_AATGAAGCATTGTAGC-1	HCC1	0	Macrophage	Macrophage_0	Macrophage_0#HCC1	0.0887341	0.926279	1.48308	-1.441	-0.0952731	5.9223	5.07643	4.40976	-1.52954	1.65062	-1.98324
HCC1_AATGAAGGTCGAGCTC-1	HCC1	0	NK	NK_0	NK_0#HCC1	-2.46545	-1.47638	-4.61148	-1.3608	-2.27541	-3.63962	-7.07551	-4.30728	-3.845	-10.8803	-10.8898
HCC1_AATGAAGTCAAGCTTG-1	HCC1	Scissor+	Macrophage	Macrophage_Scissor+	Macrophage_Scissor+#HCC1	6.47047	5.33819	4.34838	3.64339	1.12681	13.0973	10.0321	0.08452	-4.95587	-3.14183	-6.84032
HCC1_AATGACCAGAAGAGCA-1	HCC1	0	Macrophage	Macrophage_0	Macrophage_0#HCC1	1.00979	-0.335734	1.32115	3.04485	2.41161	8.21712	11.9193	-0.56585	-2.88677	-3.21446	-5.75217
HCC1_AATGACCAGTGTGTTC-1	HCC1	Scissor-	Macrophage	Macrophage_Scissor-	Macrophage_Scissor-#HCC1	0.84143	1.18527	2.05327	2.50223	1.67487	10.5493	9.43222	-1.21083	-3.64511	-2.71248	-6.44605
HCC1_AATGACCCAGCTTTGA-1	HCC1	0	Macrophage	Macrophage_0	Macrophage_0#HCC1	2.4268	1.09408	2.52471	3.29209	4.62566	11.5214	8.86803	-0.587432	-3.96875	-0.521722	-4.16209
HCC1_AATGACCGTCGATTAC-1	HCC1	Scissor-	T cell	T cell_Scissor-	T cell_Scissor-#HCC1	-2.63244	-3.58569	-0.946982	-2.37777	-1.43776	-0.756073	-1.56138	-1.31721	-0.0438291	2.09916	-2.08995
HCC1_AATGACCGTGTTATCG-1	HCC1	0	Macrophage	Macrophage_0	Macrophage_0#HCC1	-1.31504	0.527879	-0.975525	0.0250242	0.296945	3.94715	2.63919	-2.86825	-3.56369	0.213813	-2.5093
HCC1_AATGACCGTTGATGTC-1	HCC1	0	NK	NK_0	NK_0#HCC1	-0.692853	-3.06214	-2.47231	-1.75145	-1.85363	-2.39986	0.395572	-1.5266	-2.88038	3.84855	-2.17091
HCC1_AATGACCGTTGTTGCA-1	HCC1	0	Macrophage	Macrophage_0	Macrophage_0#HCC1	1.36899	-1.01301	0.631795	1.33974	0.911871	8.84791	7.79672	1.242	-4.02906	0.547128	-3.80705
HCC1_AATGACCTCCACGGGT-1	HCC1	Scissor-	Macrophage	Macrophage_Scissor-	Macrophage_Scissor-#HCC1	-0.854495	0.231678	1.32019	0.202597	0.589598	7.98389	9.99966	-2.53236	-3.46044	0.596646	-4.44667
HCC1_AATGACCTCCTTCGAC-1	HCC1	Scissor+	B cell	B cell_Scissor+	B cell_Scissor+#HCC1	-0.179777	-1.43772	-2.88895	-0.970451	-1.64538	-3.56004	-3.84198	-2.16657	-2.43175	2.39322	-2.49136
HCC1_AATGACCTCTTGGTGA-1	HCC1	Scissor-	T cell	T cell_Scissor-	T cell_Scissor-#HCC1	-2.09435	-2.3195	-1.20109	-0.644027	-0.759217	-0.930811	-0.116637	-2.98305	-2.65943	1.60226	-2.47801
HCC1_AATGCCAAGGGCGAGA-1	HCC1	0	Macrophage	Macrophage_0	Macrophage_0#HCC1	0.219065	1.50913	0.353853	2.36487	1.77945	8.42852	8.52693	1.94511	-3.18245	-3.34811	-4.61749
HCC1_AATGCCACATTGCTGA-1	HCC1	Scissor-	Macrophage	Macrophage_Scissor-	Macrophage_Scissor-#HCC1	2.69162	1.30144	2.87079	1.97529	4.44095	10.6215	12.6022	2.16945	-2.81331	-0.324073	-3.21138
HCC1_AATGCCATCAGCCTCT-1	HCC1	Scissor-	T cell	T cell_Scissor-	T cell_Scissor-#HCC1	-2.80236	-0.813837	-2.9073	-1.66631	-0.950534	-2.14828	0.623143	5.06532	-2.00689	1.07126	-3.57653
HCC1_AATGCCATCGCTACAA-1	HCC1	0	B cell	B cell_0	B cell_0#HCC1	-1.61693	-0.951136	-2.69233	-1.96028	-1.22634	0.107117	-1.33941	5.52592	-3.37512	0.1333	-1.20652
HCC1_AATGCCATCTGAGAAA-1	HCC1	Scissor+	Macrophage	Macrophage_Scissor+	Macrophage_Scissor+#HCC1	0.354932	2.07183	2.84923	1.65913	2.15011	11.8734	11.2883	-4.03963	-4.09324	-2.13211	-6.70013
HCC1_AATGCCATCTTACTGT-1	HCC1	0	Macrophage	Macrophage_0	Macrophage_0#HCC1	-0.397689	2.28649	1.13199	2.29908	-0.488466	8.58795	9.75614	0.0305865	-3.78647	1.37292	-4.54774
HCC1_AATGGAAAGATGGTCG-1	HCC1	Scissor-	Macrophage	Macrophage_Scissor-	Macrophage_Scissor-#HCC1	1.47171	2.34829	0.900926	3.07483	4.67713	15.2839	12.5198	-1.40338	-2.6639	-0.813316	-6.23076
HCC1_AATGGAACAAAGGTTA-1	HCC1	Scissor+	Macrophage	Macrophage_Scissor+	Macrophage_Scissor+#HCC1	1.75649	2.3793	0.148691	1.18995	2.00683	11.9311	9.45117	-4.90294	-4.3679	-1.72924	-6.22172
HCC1_AATGGAACAGGTCAAG-1	HCC1	0	Macrophage	Macrophage_0	Macrophage_0#HCC1	2.18184	4.55529	2.50336	3.57744	2.01988	14.9442	11.4913	0.0060839	-4.40121	-4.09375	-6.97547
HCC1_AATGGAACAGGTTCCG-1	HCC1	0	T cell	T cell_0	T cell_0#HCC1	-1.13072	-0.691521	-2.328	-0.11694	-2.92677	-0.139019	0.400976	3.73793	-1.54646	1.74222	-0.0328355
HCC1_AATGGAACATGTGTCA-1	HCC1	0	T cell	T cell_0	T cell_0#HCC1	-0.580897	-0.362712	-1.77914	-0.698575	-1.60208	-1.42077	-0.786399	-0.82916	-1.44829	2.68344	-0.213316
HCC1_AATGGAAGTTATTCCT-1	HCC1	Scissor-	NK	NK_Scissor-	NK_Scissor-#HCC1	-1.55478	-1.7543	-2.45825	-1.36347	-1.54759	-2.48965	-3.10034	-1.17259	-3.75293	-0.453372	-6.3262
HCC1_AATGGAAGTTGTCAGT-1	HCC1	Scissor-	T cell	T cell_Scissor-	T cell_Scissor-#HCC1	-2.16786	-1.75238	-2.53541	-0.922001	-0.948601	-2.95921	-2.22677	-0.634673	-2.93924	1.61669	-2.3281
HCC1_AATGGAATCCGTATGA-1	HCC1	0	Macrophage	Macrophage_0	Macrophage_0#HCC1	3.19929	-0.0742824	2.54836	1.43693	2.07782	10.2874	10.7274	1.34148	-3.54296	2.18429	-2.45677
HCC1_AATGGAATCTCTGGTC-1	HCC1	Scissor-	Macrophage	Macrophage_Scissor-	Macrophage_Scissor-#HCC1	-1.55483	-1.87118	-2.7966	-0.272932	-3.57522	-5.07533	-7.81384	-7.00013	-3.93442	-3.9794	-10.016
HCC1_AATGGCTAGCCGGATA-1	HCC1	0	Macrophage	Macrophage_0	Macrophage_0#HCC1	3.31413	2.63681	3.33892	1.45373	2.86844	11.2384	11.1925	3.62492	-2.90283	-0.204391	-3.42616
HCC1_AATGGCTAGCCTCTCT-1	HCC1	Scissor+	Macrophage	Macrophage_Scissor+	Macrophage_Scissor+#HCC1	3.26244	1.98571	1.45979	2.17126	3.1053	9.35423	7.56122	-0.0775246	-4.01293	-2.9244	-5.06813
HCC1_AATGGCTAGGCAGGGA-1	HCC1	Scissor-	Macrophage	Macrophage_Scissor-	Macrophage_Scissor-#HCC1	3.40364	1.04138	-1.45134	2.11332	-0.0682027	3.09788	6.62097	2.08618	-2.21018	-1.62032	-5.19846
HCC1_AATGGCTGTGATCATC-1	HCC1	Scissor-	Macrophage	Macrophage_Scissor-	Macrophage_Scissor-#HCC1	0.232169	0.311469	2.48555	0.668561	1.32309	4.65837	4.52463	2.40686	-3.0874	0.180087	-1.87422
HCC1_AATGGCTGTGCATTTG-1	HCC1	Scissor-	T cell	T cell_Scissor-	T cell_Scissor-#HCC1	-1.77809	-0.702813	-0.770353	-1.50666	-0.740872	-2.26891	-0.234862	0.672411	-3.00039	-0.804509	-2.88048
HCC1_AATGGCTGTGTGTGGA-1	HCC1	Scissor+	T cell	T cell_Scissor+	T cell_Scissor+#HCC1	-1.58166	-1.48788	-1.30354	-3.5107	-2.51885	-6.54717	-4.27389	0.487869	-0.962982	1.67643	-2.83672
HCC1_AATGGCTGTTTCCATT-1	HCC1	Scissor-	NK	NK_Scissor-	NK_Scissor-#HCC1	-0.778859	-1.51095	-0.345123	1.45009	1.8683	0.279009	1.4679	3.63802	-2.54785	1.07068	-2.62599
HCC1_AATGGCTTCCTGGGAC-1	HCC1	0	Macrophage	Macrophage_0	Macrophage_0#HCC1	3.85049	1.49936	2.15895	1.85085	1.87868	12.4294	12.2496	0.220317	-3.57713	-0.915767	-5.13313
HCC1_AATTCCTAGGATATAC-1	HCC1	0	Macrophage	Macrophage_0	Macrophage_0#HCC1	0.758268	-0.78457	-0.312596	3.11657	2.26909	9.03213	9.78398	-0.830372	-3.67159	1.35957	-4.41179
HCC1_AATTCCTAGGGCGAGA-1	HCC1	0	Macrophage	Macrophage_0	Macrophage_0#HCC1	1.93695	2.10782	2.87491	1.67162	2.90785	12.3471	11.3481	1.15492	-4.65608	-2.33279	-6.3992
HCC1_AATTCCTCATTCATCT-1	HCC1	0	T cell	T cell_0	T cell_0#HCC1	-2.9094	-1.58751	-2.3216	-0.676742	-0.932781	-2.0445	-1.39092	1.96979	-0.643887	1.13629	-4.73397
HCC1_AATTCCTTCAAGCTTG-1	HCC1	0	Macrophage	Macrophage_0	Macrophage_0#HCC1	1.52657	2.70638	3.1443	1.88704	3.45091	13.9655	12.8812	-3.85646	-3.84756	-2.33868	-8.35918
HCC1_AATTCCTTCAAGGACG-1	HCC1	0	Macrophage	Macrophage_0	Macrophage_0#HCC1	-0.940972	-1.39371	-0.26238	2.4409	-0.173348	8.91864	8.92781	0.355655	-2.90803	-0.720678	-4.53851
HCC1_AATTCCTTCATAGACC-1	HCC1	0	Macrophage	Macrophage_0	Macrophage_0#HCC1	0.773955	2.9166	0.872407	2.41118	2.39877	9.57254	9.10781	-0.243389	-4.18286	-2.02367	-5.48221
HCC1_AATTTCCAGGGTACAC-1	HCC1	0	Macrophage	Macrophage_0	Macrophage_0#HCC1	2.06826	3.38786	0.790651	2.98485	4.3875	14.2925	10.3069	2.47267	-2.93706	0.0131046	-4.66697
HCC1_AATTTCCAGTAAACTG-1	HCC1	0	Macrophage	Macrophage_0	Macrophage_0#HCC1	0.323919	1.36465	2.26905	2.1258	2.56771	11.9212	13.087	-1.52679	-3.43155	-0.236076	-5.42368
HCC1_AATTTCCAGTATAGGT-1	HCC1	Scissor-	Macrophage	Macrophage_Scissor-	Macrophage_Scissor-#HCC1	0.116721	1.47048	1.80787	0.760048	0.347673	8.2498	4.65886	-1.41805	-4.13858	-3.10106	-2.48049
HCC1_AATTTCCCAAAGGATT-1	HCC1	Scissor-	Macrophage	Macrophage_Scissor-	Macrophage_Scissor-#HCC1	-1.21398	-1.21068	-2.15223	1.35508	0.433297	-1.0302	-5.60195	-5.42904	-3.96991	-2.2192	-7.83762
HCC1_AATTTCCCAAGTGACG-1	HCC1	0	Macrophage	Macrophage_0	Macrophage_0#HCC1	2.29585	1.73392	-0.0443775	2.54007	1.48788	7.80131	5.76592	-0.886883	-4.27098	-0.142098	-6.0524
HCC1_AATTTCCCAGCTTTGA-1	HCC1	0	Macrophage	Macrophage_0	Macrophage_0#HCC1	0.470254	1.13327	2.13262	1.59027	3.09972	7.31358	9.84621	2.94084	-3.33125	1.54144	-1.72948
HCC1_AATTTCCGTCGATTTG-1	HCC1	Scissor-	Macrophage	Macrophage_Scissor-	Macrophage_Scissor-#HCC1	0.419633	0.640712	-0.267164	-0.0962715	-0.103308	3.71635	-0.35983	-0.782361	-4.12328	-7.09485	-6.61115
HCC1_AATTTCCGTCTTAGTG-1	HCC1	0	Macrophage	Macrophage_0	Macrophage_0#HCC1	2.76315	2.01232	1.7772	2.37197	2.02045	11.1213	6.79084	-1.51691	-4.09887	-5.13398	-6.1314
HCC1_ACAAAGAAGACCAGAC-1	HCC1	Scissor-	Macrophage	Macrophage_Scissor-	Macrophage_Scissor-#HCC1	0.838745	1.71055	2.40148	1.43151	2.5503	6.37744	6.76826	-1.13083	-3.69955	1.6958	-2.3896
HCC1_ACAAAGAAGCGGACAT-1	HCC1	Scissor-	Hepatocyte	Hepatocyte_Scissor-	Hepatocyte_Scissor-#HCC1	-1.02288	-1.80814	-2.19647	-0.0270111	-1.06077	3.06984	2.40609	-3.92624	-4.11668	2.33087	-4.26901
HCC1_ACAAAGACACGCGGTT-1	HCC1	Scissor-	Macrophage	Macrophage_Scissor-	Macrophage_Scissor-#HCC1	1.09309	0.913943	0.840395	2.14005	1.75122	7.92816	9.29972	-2.0936	-3.3726	0.686183	-2.52697
HCC1_ACAAAGACAGCATACT-1	HCC1	0	Macrophage	Macrophage_0	Macrophage_0#HCC1	2.18528	2.86866	2.19081	2.0122	2.80385	13.5645	13.3829	-0.395244	-4.29059	-2.03454	-5.77475
HCC1_ACAAAGAGTGCCAAGA-1	HCC1	Scissor+	Macrophage	Macrophage_Scissor+	Macrophage_Scissor+#HCC1	-0.136664	2.24091	1.73075	2.94716	2.83136	11.9012	10.3345	0.811338	-4.1235	-1.90089	-5.63658
HCC1_ACAACCAAGACTAAGT-1	HCC1	0	Macrophage	Macrophage_0	Macrophage_0#HCC1	3.17416	2.90617	3.26278	3.16944	3.02833	11.8259	12.3574	-1.56164	-3.66833	-0.780118	-5.11177
HCC1_ACAACCAAGCCACCGT-1	HCC1	0	Macrophage	Macrophage_0	Macrophage_0#HCC1	1.55558	0.712918	-0.857957	-0.637761	-0.743721	7.37833	3.50208	-4.08256	-4.1163	-1.46674	-7.76831
HCC1_ACAACCACAAGAGGCT-1	HCC1	Scissor-	Macrophage	Macrophage_Scissor-	Macrophage_Scissor-#HCC1	2.38964	0.34006	0.324296	3.48166	1.53357	9.34759	9.0136	-2.11328	-3.56595	0.247728	-3.8044
HCC1_ACAACCACAAGGTCAG-1	HCC1	Scissor-	Macrophage	Macrophage_Scissor-	Macrophage_Scissor-#HCC1	0.988118	-1.06058	0.367891	2.27648	1.35322	7.91315	9.86166	0.166093	-3.89815	0.542327	-4.16981
HCC1_ACAACCACAGGTCAAG-1	HCC1	Scissor+	Macrophage	Macrophage_Scissor+	Macrophage_Scissor+#HCC1	1.27915	2.00297	2.14243	1.67186	3.19791	8.94957	13.293	-0.21366	-3.79496	-0.937142	-4.86325
HCC1_ACAACCAGTAGTTAGA-1	HCC1	0	Macrophage	Macrophage_0	Macrophage_0#HCC1	2.1682	2.27705	2.32272	3.11813	2.88766	9.56983	11.5431	-0.027226	-2.33231	-2.23393	-6.47444
HCC1_ACAAGCTAGCTTACGT-1	HCC1	Scissor-	T cell	T cell_Scissor-	T cell_Scissor-#HCC1	-2.06176	-2.57204	-1.65517	-1.32192	-1.18342	-1.04811	-1.67638	-1.1107	-2.48368	-0.721663	-3.55137
HCC1_ACAAGCTCAGCTACTA-1	HCC1	0	Macrophage	Macrophage_0	Macrophage_0#HCC1	0.337764	0.279292	1.63775	0.619123	1.81538	5.70892	5.53348	-0.154899	-3.63388	1.50198	-2.63
HCC1_ACAAGCTGTACGGATG-1	HCC1	Scissor-	Macrophage	Macrophage_Scissor-	Macrophage_Scissor-#HCC1	-1.23186	0.737506	0.581346	1.45588	2.18678	7.94915	10.7607	-4.79873	-2.86663	0.460256	-6.47752
HCC1_ACAAGCTGTAGGTGCA-1	HCC1	Scissor-	T cell	T cell_Scissor-	T cell_Scissor-#HCC1	-1.90547	-1.7284	-3.79786	-2.30606	-1.36395	-1.57616	-0.680757	0.745662	-1.13625	1.35779	-1.75236
HCC1_ACAAGCTTCTTTACAC-1	HCC1	0	Macrophage	Macrophage_0	Macrophage_0#HCC1	3.20693	2.14588	2.79133	2.20273	4.86558	14.1792	11.2091	-0.0378749	-3.92929	-0.18127	-6.01891
HCC1_ACACAGTAGTGAGGTC-1	HCC1	Scissor-	Macrophage	Macrophage_Scissor-	Macrophage_Scissor-#HCC1	1.6288	1.24015	2.37067	3.06031	3.58742	13.4056	11.3663	-2.58622	-2.48225	0.607225	-5.42527
HCC1_ACACAGTCAATAAGGT-1	HCC1	Scissor-	Macrophage	Macrophage_Scissor-	Macrophage_Scissor-#HCC1	2.59796	2.541	0.547088	2.94677	3.34268	9.00064	10.8203	-3.13932	-4.04595	-0.373308	-5.94121
HCC1_ACACAGTCACAAGTGG-1	HCC1	0	Macrophage	Macrophage_0	Macrophage_0#HCC1	2.11493	1.9726	2.58373	2.35575	5.71737	10.8815	8.61978	-0.355464	-4.61775	-6.43806	-6.01651
HCC1_ACACAGTCACTGAGGA-1	HCC1	0	Hepatocyte	Hepatocyte_0	Hepatocyte_0#HCC1	-0.885892	-1.24604	-0.533354	-1.45839	-1.56373	1.45215	0.373686	-1.08459	-4.49395	0.795732	-1.8496
HCC1_ACACAGTCAGTGGGTA-1	HCC1	Scissor+	Macrophage	Macrophage_Scissor+	Macrophage_Scissor+#HCC1	0.55629	4.16441	2.33634	4.40306	1.00187	12.9935	10.8029	1.16915	-4.60088	-1.60586	-9.19436
HCC1_ACACAGTCATGCTGCG-1	HCC1	0	Macrophage	Macrophage_0	Macrophage_0#HCC1	4.75011	0.0357523	0.188234	0.0355649	1.86031	11.222	7.90157	-0.034543	-4.2201	-1.5713	-6.41403
HCC1_ACACAGTGTACACTCA-1	HCC1	Scissor-	B cell	B cell_Scissor-	B cell_Scissor-#HCC1	-1.47723	-1.19209	-2.23968	-2.31997	-3.7534	-5.67845	-8.7193	-3.67056	-2.78866	-7.49877	-9.65496
HCC1_ACACAGTGTACGTGAG-1	HCC1	Scissor+	Macrophage	Macrophage_Scissor+	Macrophage_Scissor+#HCC1	2.11329	-0.565081	1.62999	2.81565	2.53472	9.54948	9.29619	-2.13646	-2.82803	0.715345	-4.72836
HCC1_ACACAGTGTATCCCAA-1	HCC1	0	Fibroblast	Fibroblast_0	Fibroblast_0#HCC1	-0.430236	0.885227	0.0672952	0.0976125	0.0454563	5.49103	4.87752	-2.2797	-1.55632	2.88102	-3.76954
HCC1_ACACAGTGTTATCTGG-1	HCC1	0	T cell	T cell_0	T cell_0#HCC1	-2.00019	-1.80981	-1.43222	-0.542463	-2.24307	-0.191058	-0.581982	-0.39661	-2.01163	-1.76047	-3.23514
HCC1_ACACAGTGTTCGTTCC-1	HCC1	0	T cell	T cell_0	T cell_0#HCC1	-2.57166	-2.83585	-2.21144	-2.81853	-1.91227	-2.95134	-2.2852	-1.77061	0.496275	1.77458	-2.96157
HCC1_ACACAGTTCCGGCAAC-1	HCC1	0	Macrophage	Macrophage_0	Macrophage_0#HCC1	5.00662	1.49381	1.92143	1.87407	2.61847	10.6438	9.90027	0.0337622	-4.1239	-0.308527	-4.79853
HCC1_ACACAGTTCGAGCACC-1	HCC1	Scissor+	NK	NK_Scissor+	NK_Scissor+#HCC1	-0.563794	1.06941	-0.00415725	-0.699799	-0.0459728	9.29237	3.94202	-2.55276	-3.53979	-6.5904	-7.64177
HCC1_ACACAGTTCGCCGAAC-1	HCC1	Scissor+	NK	NK_Scissor+	NK_Scissor+#HCC1	-1.54395	-1.88446	-1.93213	-2.56648	-0.632861	-3.35166	-0.242077	-0.4283	-1.94096	2.95961	0.227972
HCC1_ACACAGTTCGCTGCGA-1	HCC1	Scissor-	T cell	T cell_Scissor-	T cell_Scissor-#HCC1	-3.13951	-2.1431	-2.03283	-1.4332	-0.589659	-0.582047	-1.73933	-1.67417	-3.65005	-1.06235	-5.95454
HCC1_ACACAGTTCGGCATCG-1	HCC1	Scissor-	Macrophage	Macrophage_Scissor-	Macrophage_Scissor-#HCC1	-0.187808	-0.40512	1.62009	0.270527	1.18456	8.75039	7.9654	-2.28519	-4.64109	-1.31795	-6.32987
HCC1_ACACAGTTCGTGACTA-1	HCC1	Scissor-	T cell	T cell_Scissor-	T cell_Scissor-#HCC1	-1.94118	-0.458746	-3.53804	-1.95407	-1.06969	-2.6962	0.63866	-3.98543	-0.700156	1.66234	-3.02054
HCC1_ACACCAAAGTGAGTTA-1	HCC1	0	Macrophage	Macrophage_0	Macrophage_0#HCC1	1.54694	3.27218	4.33786	2.86259	2.58999	11.8857	8.22232	-2.59661	-3.66295	-3.55201	-6.45486
HCC1_ACACCAACAACGTATC-1	HCC1	0	Macrophage	Macrophage_0	Macrophage_0#HCC1	4.33052	4.68131	3.38574	1.347	2.99619	15.5214	14.1159	-2.8069	-4.06167	-2.72513	-8.95765
HCC1_ACACCAAGTACCGTGC-1	HCC1	Scissor-	Macrophage	Macrophage_Scissor-	Macrophage_Scissor-#HCC1	2.76589	3.41329	4.4028	2.95506	2.00467	12.6758	10.8004	-0.651396	-3.90947	-4.40373	-6.39699
HCC1_ACACCAAGTCACGCTG-1	HCC1	Scissor-	Macrophage	Macrophage_Scissor-	Macrophage_Scissor-#HCC1	1.74232	0.387931	2.35039	2.85423	5.72719	12.591	12.1916	-2.92412	-3.86849	-0.55493	-6.82083
HCC1_ACACCAAGTTCTTAGG-1	HCC1	Scissor-	Macrophage	Macrophage_Scissor-	Macrophage_Scissor-#HCC1	-0.399965	-0.917542	1.86893	0.18104	-0.657603	12.3436	7.58881	-4.67477	-2.63142	-1.9301	-7.82157
HCC1_ACACCAATCAACCCGG-1	HCC1	0	Macrophage	Macrophage_0	Macrophage_0#HCC1	1.56471	1.74836	1.26114	0.485085	1.71444	10.4939	9.90874	-1.69103	-3.54643	-3.50758	-5.54263
HCC1_ACACGCGCACCTTCGT-1	HCC1	Scissor+	Macrophage	Macrophage_Scissor+	Macrophage_Scissor+#HCC1	1.34567	-0.314049	3.29447	3.74213	4.78258	13.1378	7.91666	-0.234204	-4.0145	0.0413147	-5.60263
HCC1_ACACGCGCAGTTTCAG-1	HCC1	0	Macrophage	Macrophage_0	Macrophage_0#HCC1	3.97824	3.08615	2.1638	4.5494	4.35556	15.8298	13.7393	-2.04372	-3.96457	-1.19181	-4.61404
HCC1_ACACGCGGTCTTACAG-1	HCC1	Scissor-	Macrophage	Macrophage_Scissor-	Macrophage_Scissor-#HCC1	2.90818	3.12071	3.68885	0.969475	2.09227	11.606	11.4322	-0.614138	-4.21615	-0.871805	-3.89766
HCC1_ACACGCGTCAATCCAG-1	HCC1	Scissor-	Fibroblast	Fibroblast_Scissor-	Fibroblast_Scissor-#HCC1	-1.60391	-0.593215	-0.362628	0.250768	0.5571	2.85907	6.99208	0.219239	-2.95508	1.28397	-4.89593
HCC1_ACACGCGTCTTCTGGC-1	HCC1	Scissor+	Macrophage	Macrophage_Scissor+	Macrophage_Scissor+#HCC1	-2.24896	0.0172312	3.12909	1.15769	2.91376	9.29771	4.87512	-1.92648	-3.92705	-5.74168	-6.86477
HCC1_ACACTGACAAGAATGT-1	HCC1	0	Macrophage	Macrophage_0	Macrophage_0#HCC1	-0.276793	0.995568	0.103901	1.99918	1.70711	6.17604	5.35945	-0.738988	-3.63947	-3.1958	-3.83017
HCC1_ACACTGACATCCGGCA-1	HCC1	0	Macrophage	Macrophage_0	Macrophage_0#HCC1	1.15766	3.85706	0.262735	1.2258	2.47036	13.6987	14.0811	-3.6324	-4.67575	-1.05394	-5.76173
HCC1_ACACTGAGTGAGTTTC-1	HCC1	Scissor-	Macrophage	Macrophage_Scissor-	Macrophage_Scissor-#HCC1	0.141849	4.4282	-0.506691	-0.758661	1.38246	4.14831	3.85483	-1.31905	-4.4643	-1.62241	-7.51909
HCC1_ACACTGATCAAGCTGT-1	HCC1	Scissor+	Macrophage	Macrophage_Scissor+	Macrophage_Scissor+#HCC1	2.65004	1.9063	0.846728	2.35302	1.18027	12.9546	9.27199	-2.54223	-4.26626	-1.69255	-4.18535
HCC1_ACACTGATCCCAGGCA-1	HCC1	Scissor-	T cell	T cell_Scissor-	T cell_Scissor-#HCC1	-2.57232	-1.45264	-1.60723	-3.05226	0.934476	-2.38696	0.442619	0.736044	-0.160647	2.25134	-3.3817
HCC1_ACACTGATCCTCTTTC-1	HCC1	0	T cell	T cell_0	T cell_0#HCC1	-1.22728	-3.12046	-1.44952	-2.16452	-1.03865	-3.91132	1.31045	2.63566	0.182189	1.72354	-0.925715
HCC1_ACAGAAAAGCACTAGG-1	HCC1	Scissor-	Macrophage	Macrophage_Scissor-	Macrophage_Scissor-#HCC1	0.831692	0.721226	0.800455	2.25213	2.06798	10.2464	9.8106	1.49932	-3.43265	0.978227	-2.70115
HCC1_ACAGAAAAGCGCGTTC-1	HCC1	0	Macrophage	Macrophage_0	Macrophage_0#HCC1	0.15707	1.18465	2.90168	-1.02048	2.16186	3.54871	7.23274	1.18433	-3.39514	0.855541	-4.04712
HCC1_ACAGAAACAGTAGAAT-1	HCC1	Scissor+	Macrophage	Macrophage_Scissor+	Macrophage_Scissor+#HCC1	3.00916	3.16468	1.3912	2.53365	2.288	15.3912	15.2255	-3.76009	-3.68881	-2.58968	-8.04761
HCC1_ACAGAAAGTCATCGCG-1	HCC1	Scissor+	Macrophage	Macrophage_Scissor+	Macrophage_Scissor+#HCC1	2.17411	1.42708	2.44865	2.0903	2.31267	13.6531	8.90667	-4.28892	-4.18402	-3.00151	-7.61815
HCC1_ACAGAAAGTCGTACTA-1	HCC1	Scissor-	Macrophage	Macrophage_Scissor-	Macrophage_Scissor-#HCC1	0.559625	1.85014	3.47882	3.22254	4.19154	13.6491	11.9227	-0.25671	-4.08746	-0.0278102	-4.73155
HCC1_ACAGAAATCGCAAGAG-1	HCC1	0	T cell	T cell_0	T cell_0#HCC1	-1.47328	-2.57771	-2.84674	-1.20999	-2.98922	-2.62259	-1.14943	0.60165	-1.05629	-0.624541	-3.38996
HCC1_ACAGCCGAGAATTCAG-1	HCC1	Scissor-	T cell	T cell_Scissor-	T cell_Scissor-#HCC1	-0.708713	-0.959722	-1.04551	-0.674544	-1.34562	-1.01669	0.794186	2.45277	-0.871554	2.18032	-2.47884
HCC1_ACAGCCGCAACTGCTA-1	HCC1	0	Macrophage	Macrophage_0	Macrophage_0#HCC1	3.87945	1.99512	-0.14041	2.94073	3.90683	12.0527	11.7174	-2.30837	-4.19676	-1.09145	-6.39893
HCC1_ACAGCCGCACGATAGG-1	HCC1	0	Macrophage	Macrophage_0	Macrophage_0#HCC1	0.429503	2.14524	1.66342	2.95451	0.872989	12.8282	10.1025	-2.82032	-3.87981	-0.670874	-4.04806
HCC1_ACAGCCGCAGTATACC-1	HCC1	Scissor-	Macrophage	Macrophage_Scissor-	Macrophage_Scissor-#HCC1	-0.461423	0.0924761	-3.02397	-0.291477	-0.874981	-1.8308	-2.90996	-7.47449	-0.363302	-3.71328	-6.29197
HCC1_ACAGCCGCATATACCG-1	HCC1	Scissor+	Macrophage	Macrophage_Scissor+	Macrophage_Scissor+#HCC1	1.80471	-1.97149	0.291979	0.912333	1.78175	6.89069	7.14218	-2.28979	-3.3524	-4.71343	-7.654
HCC1_ACAGCCGGTGACAGCA-1	HCC1	Scissor-	NK	NK_Scissor-	NK_Scissor-#HCC1	0.118764	-3.17468	-2.44329	-2.04694	-2.56883	-3.40134	-7.17894	-6.13698	-3.2254	-8.67476	-8.9496
HCC1_ACAGCCGGTGTTATCG-1	HCC1	0	Macrophage	Macrophage_0	Macrophage_0#HCC1	1.30946	-1.7498	1.22584	2.32057	2.86684	6.96934	3.77548	0.825104	-2.79858	1.16948	-3.65223
HCC1_ACAGCCGTCATGAGGG-1	HCC1	Scissor+	Macrophage	Macrophage_Scissor+	Macrophage_Scissor+#HCC1	-0.0149451	3.23518	4.2148	2.24995	3.61991	11.3416	13.8407	0.890848	-4.11347	-3.58928	-5.14967
HCC1_ACAGCCGTCCGAACGC-1	HCC1	0	Macrophage	Macrophage_0	Macrophage_0#HCC1	4.09573	4.99731	4.53822	1.11844	2.20275	13.2162	12.6389	-1.59096	-4.21764	-3.22529	-5.0779
HCC1_ACAGCCGTCCTAAACG-1	HCC1	Scissor-	T cell	T cell_Scissor-	T cell_Scissor-#HCC1	-0.878608	-1.61803	-1.84955	-1.707	-1.10039	-0.453078	1.3885	0.293443	-2.71202	1.83545	-3.61716
HCC1_ACAGCCGTCGCTAGCG-1	HCC1	0	Macrophage	Macrophage_0	Macrophage_0#HCC1	0.733103	0.352533	0.962058	3.41449	2.49574	5.17567	7.09401	2.52442	-3.40421	-0.0362917	-3.39842
HCC1_ACAGCCGTCGGAAACG-1	HCC1	Scissor-	Hepatocyte	Hepatocyte_Scissor-	Hepatocyte_Scissor-#HCC1	-1.62326	-0.93789	-3.01302	0.294722	-3.01967	-1.7466	-7.86771	-8.06568	-2.68298	-7.5273	-11.2953
HCC1_ACAGGGAAGCGGTAAC-1	HCC1	0	Macrophage	Macrophage_0	Macrophage_0#HCC1	3.8256	3.59812	2.98713	4.90393	2.81412	14.5089	12.7102	-2.57564	-2.81211	-5.83676	-7.47864
HCC1_ACAGGGAAGGCGTTAG-1	HCC1	Scissor+	Macrophage	Macrophage_Scissor+	Macrophage_Scissor+#HCC1	2.66901	2.70844	4.51185	2.14621	4.94085	14.6625	15.9718	0.509861	-4.20512	-3.41439	-6.06593
HCC1_ACAGGGAAGTGGCCTC-1	HCC1	Scissor-	Macrophage	Macrophage_Scissor-	Macrophage_Scissor-#HCC1	2.92714	-0.36832	1.62297	2.33366	2.26305	4.30407	3.83242	-0.0733721	-3.21752	2.30491	-2.87303
HCC1_ACAGGGACATGGACAG-1	HCC1	0	Macrophage	Macrophage_0	Macrophage_0#HCC1	2.07775	2.4122	-0.118114	1.35436	2.18127	10.3096	5.48942	-0.74957	-3.20469	-0.319522	-6.03843
HCC1_ACAGGGAGTAACATCC-1	HCC1	0	Macrophage	Macrophage_0	Macrophage_0#HCC1	1.86223	3.67688	2.82999	2.98342	3.96709	14.7971	13.3229	-0.939024	-3.42765	0.52512	-3.93253
HCC1_ACAGGGATCACCCTCA-1	HCC1	Scissor-	T cell	T cell_Scissor-	T cell_Scissor-#HCC1	-2.89917	-3.1431	-3.206	-1.39934	-1.75006	-2.55476	-0.557172	-0.180139	-0.196053	-0.259231	-1.80752
HCC1_ACAGGGATCCCTCGTA-1	HCC1	0	Macrophage	Macrophage_0	Macrophage_0#HCC1	1.48651	0.575368	2.35597	2.52687	3.00333	11.6273	12.4526	-0.87151	-3.85739	-0.929805	-7.36236
HCC1_ACAGGGATCCCTCTTT-1	HCC1	Scissor+	Macrophage	Macrophage_Scissor+	Macrophage_Scissor+#HCC1	1.21626	0.27301	1.84429	1.11936	1.78087	10.545	11.5458	-1.6458	-3.80001	-4.24434	-5.89435
HCC1_ACAGGGATCCGTAATG-1	HCC1	Scissor-	T cell	T cell_Scissor-	T cell_Scissor-#HCC1	-1.67314	-1.68591	-3.03434	-1.00151	-1.51387	-4.22901	-1.20471	-3.66826	-0.0162752	1.97473	-0.465872
HCC1_ACAGGGATCCGTGTCT-1	HCC1	Scissor+	Macrophage	Macrophage_Scissor+	Macrophage_Scissor+#HCC1	0.459668	-3.44476	-2.95336	-2.07826	-1.86002	-2.06635	-4.2076	-6.02005	-4.14076	-1.26904	-8.80966
HCC1_ACATCCCAGGGTTAGC-1	HCC1	0	Macrophage	Macrophage_0	Macrophage_0#HCC1	2.94536	1.54989	1.38326	3.07047	2.95248	13.419	13.1292	-0.898172	-3.81812	-0.899241	-5.42784
HCC1_ACATCCCCACAAGCTT-1	HCC1	Scissor+	Hepatocyte	Hepatocyte_Scissor+	Hepatocyte_Scissor+#HCC1	-0.257039	0.347628	-3.21106	-2.43181	-2.9976	-1.49921	-5.12579	-4.72011	-3.25729	-4.15431	-10.1165
HCC1_ACATCCCCAGCAAGAC-1	HCC1	0	Macrophage	Macrophage_0	Macrophage_0#HCC1	3.1043	2.57443	3.15038	2.28468	3.00207	13.1225	14.1608	3.39561	-3.98585	0.642035	-3.70208
HCC1_ACATCCCGTATGTGTC-1	HCC1	0	T cell	T cell_0	T cell_0#HCC1	-3.12836	-2.98629	-2.34726	-0.189028	-1.45887	-0.723985	-0.880036	-0.895733	-0.778515	1.75227	-1.49827
HCC1_ACATCCCGTCCACAGC-1	HCC1	Scissor+	Macrophage	Macrophage_Scissor+	Macrophage_Scissor+#HCC1	1.65904	1.77361	7.09417	3.86305	1.28183	10.0939	9.07839	-2.8972	-4.4559	-3.64325	-7.00661
HCC1_ACATCCCGTCGCTGCA-1	HCC1	0	Macrophage	Macrophage_0	Macrophage_0#HCC1	0.0776241	-0.563954	0.847463	-0.971213	-0.653457	1.6362	1.3763	3.84846	-3.40876	2.56203	-0.371066
HCC1_ACATCCCGTCTGTGCG-1	HCC1	Scissor+	NK	NK_Scissor+	NK_Scissor+#HCC1	-1.44938	-2.43835	-1.312	-2.85118	0.548975	-3.41585	-0.488674	-2.24704	-1.08667	1.95112	-1.84861
HCC1_ACATCCCTCCGCCTAT-1	HCC1	Scissor+	T cell	T cell_Scissor+	T cell_Scissor+#HCC1	-0.751536	-2.76639	-0.723565	-4.03295	-3.01379	-3.36377	-2.71198	3.3066	-3.13426	-0.131994	-3.44072
HCC1_ACATCCCTCTTTCCAA-1	HCC1	0	Macrophage	Macrophage_0	Macrophage_0#HCC1	1.97531	0.171806	0.378672	0.602249	2.50684	7.90089	1.68968	-3.7865	-4.46956	-1.90969	-6.62048
HCC1_ACATCGAAGATGAACT-1	HCC1	0	Macrophage	Macrophage_0	Macrophage_0#HCC1	-0.361073	1.55525	3.18775	1.47689	3.34231	12.3394	8.93583	-2.12356	-3.40343	-3.47184	-4.47714
HCC1_ACATCGACACCTATCC-1	HCC1	Scissor-	T cell	T cell_Scissor-	T cell_Scissor-#HCC1	-1.68173	-1.67384	-2.31045	-0.209354	-1.64018	-1.05947	-0.917928	-1.03422	-0.420955	0.933169	-2.84212
HCC1_ACATCGACACTGCGAC-1	HCC1	0	T cell	T cell_0	T cell_0#HCC1	-2.51789	-0.810011	-3.31869	-3.51404	-2.02059	-3.62529	-3.91902	0.138915	-3.42754	1.13346	-1.51949
HCC1_ACATCGAGTACTCCGG-1	HCC1	0	Macrophage	Macrophage_0	Macrophage_0#HCC1	1.07612	2.34916	2.95846	3.39027	3.71075	10.9951	9.29652	-3.88507	-3.90963	0.161848	-6.50262
HCC1_ACATCGAGTACTGTTG-1	HCC1	Scissor+	Macrophage	Macrophage_Scissor+	Macrophage_Scissor+#HCC1	2.74825	3.4134	2.68138	5.14666	2.88646	14.3465	15.3418	-1.23961	-3.39943	-0.674706	-6.00328
HCC1_ACATCGAGTATCATGC-1	HCC1	Scissor-	T cell	T cell_Scissor-	T cell_Scissor-#HCC1	-2.41923	-2.29529	-3.07016	-2.46141	1.22241	-2.22534	-1.57123	0.280841	-2.41812	0.520806	-3.3164
HCC1_ACATCGAGTCGCATCG-1	HCC1	Scissor+	Macrophage	Macrophage_Scissor+	Macrophage_Scissor+#HCC1	0.424532	2.02363	2.66026	2.78737	3.23236	11.0044	8.68091	1.47698	-2.71665	-5.39886	-6.64271
HCC1_ACATCGAGTCTGTGTA-1	HCC1	Scissor-	Macrophage	Macrophage_Scissor-	Macrophage_Scissor-#HCC1	-1.9059	0.969189	-2.86283	0.649912	1.83967	2.35174	2.40281	-3.27405	-3.80175	1.2912	-3.85375
HCC1_ACATCGATCCGTGGTG-1	HCC1	Scissor-	T cell	T cell_Scissor-	T cell_Scissor-#HCC1	-1.65082	-1.26911	-3.38933	-2.82044	-2.15873	-2.3357	-1.28399	-0.57927	-1.823	1.73876	-3.57485
HCC1_ACATCGATCTCTGGTC-1	HCC1	0	Macrophage	Macrophage_0	Macrophage_0#HCC1	2.87291	1.68662	3.88871	2.85733	2.29969	13.0688	12.1677	-1.01009	-4.35608	-1.49886	-6.24592
HCC1_ACATGCAAGGGAGGAC-1	HCC1	0	T cell	T cell_0	T cell_0#HCC1	-1.03902	-0.929335	-0.637559	-0.256876	-2.19493	-1.55798	-2.01696	-1.93913	-3.41916	1.22117	-4.04774
HCC1_ACATGCACACTGCACG-1	HCC1	Scissor-	Macrophage	Macrophage_Scissor-	Macrophage_Scissor-#HCC1	-0.0910653	-0.661389	0.668573	0.845622	3.02051	6.53067	7.06981	-1.33679	-2.36497	-0.0447567	-4.15441
HCC1_ACATGCAGTGTTTGCA-1	HCC1	Scissor-	T cell	T cell_Scissor-	T cell_Scissor-#HCC1	-1.41672	-1.16772	1.27237	-3.37053	-1.24482	-1.43446	-2.8169	-2.36203	-1.21435	-0.26411	-1.54319
HCC1_ACATGCAGTTGGGAAC-1	HCC1	0	Macrophage	Macrophage_0	Macrophage_0#HCC1	2.08994	2.97498	2.70552	3.09747	1.5844	13.0138	10.0114	1.43961	-4.41028	-0.828044	-5.42834
HCC1_ACATGCATCCGCAAAT-1	HCC1	0	Macrophage	Macrophage_0	Macrophage_0#HCC1	1.22039	2.70289	2.43273	2.58595	3.58003	9.98267	11.7559	0.94551	-3.34148	-0.968854	-6.07794
HCC1_ACATGCATCTCTCGAC-1	HCC1	Scissor-	T cell	T cell_Scissor-	T cell_Scissor-#HCC1	-1.1047	-1.82933	-1.33511	-0.0789387	0.168409	0.168884	3.78044	3.57751	-1.30616	2.07923	-1.80782
HCC1_ACATTTCAGGCGCTTC-1	HCC1	0	Macrophage	Macrophage_0	Macrophage_0#HCC1	2.64407	0.504849	2.07265	3.33482	3.11625	15.1911	13.741	0.783236	-3.80221	-0.854095	-5.67752
HCC1_ACATTTCCATATCGGT-1	HCC1	0	Macrophage	Macrophage_0	Macrophage_0#HCC1	0.510985	0.714658	-0.46322	2.9836	2.08611	9.90928	9.71785	-1.70473	-3.19244	1.34789	-5.32496
HCC1_ACATTTCCATCGCTGG-1	HCC1	0	NK	NK_0	NK_0#HCC1	-2.55366	-3.01259	-2.61619	-1.99342	-3.50425	-4.3851	-5.27347	1.71148	-2.31208	1.88109	-3.01046
HCC1_ACATTTCCATCTTTCA-1	HCC1	0	T cell	T cell_0	T cell_0#HCC1	-1.73473	-2.58505	-3.80927	-0.982613	-3.45734	-3.20497	-3.56911	-2.20167	-0.764914	-6.6087	-8.35087
HCC1_ACATTTCCATGGTGGA-1	HCC1	Scissor-	B cell	B cell_Scissor-	B cell_Scissor-#HCC1	-2.607	-2.0106	-2.81596	-0.405818	-2.69693	-4.55625	-3.55424	-3.62477	-2.83197	-3.44545	-8.7552
HCC1_ACATTTCTCACGAACT-1	HCC1	0	T cell	T cell_0	T cell_0#HCC1	-0.5915	-1.40777	-1.48064	-2.03197	-3.18987	-3.79131	-3.07215	-0.381107	-2.83503	0.84008	-2.69559
HCC1_ACATTTCTCTTGCAGA-1	HCC1	0	Macrophage	Macrophage_0	Macrophage_0#HCC1	-0.550971	-0.125336	-0.488038	0.358624	-0.580141	6.66287	5.22388	2.36308	-4.2169	0.501247	-4.81608
HCC1_ACCAAACAGAGGGTGG-1	HCC1	Scissor-	Fibroblast	Fibroblast_Scissor-	Fibroblast_Scissor-#HCC1	0.466227	-1.06928	-0.393468	-0.650771	1.85183	2.59322	4.6882	-1.30535	-2.07699	1.92006	-2.94902
HCC1_ACCAAACAGCCTGCCA-1	HCC1	Scissor+	Macrophage	Macrophage_Scissor+	Macrophage_Scissor+#HCC1	1.43363	-2.69865	-4.53997	-0.821328	1.42816	2.69218	-0.00169343	-4.6414	-3.52641	-8.38372	-9.18681
HCC1_ACCAAACAGCGTCTGC-1	HCC1	0	T cell	T cell_0	T cell_0#HCC1	-2.09895	-1.48619	-3.36708	0.606392	-2.6291	-1.84766	-0.463642	-1.0866	0.587069	1.83191	-2.75392
HCC1_ACCAAACAGTTCAACC-1	HCC1	Scissor-	T cell	T cell_Scissor-	T cell_Scissor-#HCC1	-1.44071	0.426043	-2.32564	-0.846772	-3.82882	-1.99471	-0.643734	-0.80063	-0.882847	-0.204273	-3.1556
HCC1_ACCAAACCAACCGTGC-1	HCC1	0	NK	NK_0	NK_0#HCC1	-2.06903	-2.68421	-2.44671	-2.95002	-5.34824	-4.30197	-3.15662	-2.37285	5.69332	-1.03604	-5.93095
HCC1_ACCAAACCAATCGCAT-1	HCC1	Scissor-	Macrophage	Macrophage_Scissor-	Macrophage_Scissor-#HCC1	-0.859328	-2.86421	2.83492	0.389777	0.747742	8.58068	4.47511	-0.69478	-4.39735	-6.10222	-5.39057
HCC1_ACCAAACCATAGGAGC-1	HCC1	0	Macrophage	Macrophage_0	Macrophage_0#HCC1	1.64637	1.17128	2.48982	2.78619	3.08271	10.2513	6.52503	-2.13691	-3.5734	1.28445	-4.95145
HCC1_ACCAAACCATCTCCCA-1	HCC1	Scissor+	Macrophage	Macrophage_Scissor+	Macrophage_Scissor+#HCC1	3.39923	0.91941	1.23145	3.40258	2.37588	11.9281	8.44322	0.0999734	-4.14448	0.600344	-5.03514
HCC1_ACCAAACCATGAGGGT-1	HCC1	0	T cell	T cell_0	T cell_0#HCC1	-3.29812	-1.18216	-2.69586	-1.22317	-0.711939	-0.753288	0.298475	-1.14104	-1.80932	-0.287855	-3.69398
HCC1_ACCAAACGTAAGCGGT-1	HCC1	0	T cell	T cell_0	T cell_0#HCC1	-2.28149	-0.381557	-2.40559	-1.92352	-0.390733	-1.64589	-0.990299	-1.07789	-1.82249	0.774047	-2.99095
HCC1_ACCAAACGTACCGGAA-1	HCC1	0	Macrophage	Macrophage_0	Macrophage_0#HCC1	0.332843	-1.52723	1.60191	2.68587	2.80893	8.33364	6.49886	-1.31952	-4.03977	-1.77844	-6.60055
HCC1_ACCAAACGTACGAGTG-1	HCC1	0	Macrophage	Macrophage_0	Macrophage_0#HCC1	2.48539	1.96554	4.03467	4.50082	2.409	13.3399	9.73213	-1.07582	-4.1923	-3.68614	-5.21878
HCC1_ACCAAACGTAGCGATG-1	HCC1	Scissor-	Macrophage	Macrophage_Scissor-	Macrophage_Scissor-#HCC1	2.66689	1.48121	0.515054	2.92664	2.59567	15.943	13.5974	-2.70234	-4.54801	-0.209449	-5.69996
HCC1_ACCAAACGTCTTGCTC-1	HCC1	Scissor+	NK	NK_Scissor+	NK_Scissor+#HCC1	0.363153	-2.03473	-1.39068	-4.00541	-3.65011	-4.76956	-4.18992	2.01208	-1.15137	0.0652445	-1.96334
HCC1_ACCAAACGTGATACCT-1	HCC1	Scissor+	Macrophage	Macrophage_Scissor+	Macrophage_Scissor+#HCC1	2.78734	2.69154	4.13464	4.14729	4.69103	14.7583	14.4361	-0.371523	-3.36228	-1.5201	-6.86475
HCC1_ACCAAACTCCTAAGTG-1	HCC1	0	T cell	T cell_0	T cell_0#HCC1	-2.21153	-1.83463	-1.90847	-0.928149	-2.55085	-3.29167	-2.069	1.78817	-2.90797	1.01371	-3.12314
HCC1_ACCAAACTCCTCGCAT-1	HCC1	Scissor+	Macrophage	Macrophage_Scissor+	Macrophage_Scissor+#HCC1	0.545236	-0.556579	1.34571	1.59448	1.94644	10.2191	9.50294	-2.36856	-3.19786	1.42169	-4.08923
HCC1_ACCAACAAGGGCCTCT-1	HCC1	0	Macrophage	Macrophage_0	Macrophage_0#HCC1	1.51201	2.5041	3.10292	3.09436	2.8114	13.4841	10.4937	-0.961386	-3.61119	-1.13604	-5.71369
HCC1_ACCAACAAGGTCACTT-1	HCC1	0	Macrophage	Macrophage_0	Macrophage_0#HCC1	-0.670179	2.01716	2.07913	1.06538	2.25238	11.5507	10.6054	0.358378	-3.80857	0.12188	-4.70116
HCC1_ACCAACACACGTTCGG-1	HCC1	Scissor+	Macrophage	Macrophage_Scissor+	Macrophage_Scissor+#HCC1	3.48472	3.02404	1.82224	2.16965	1.6204	11.073	9.53757	-1.90803	-3.7331	-2.66856	-6.12037
HCC1_ACCAACACATGAATCC-1	HCC1	Scissor+	B cell	B cell_Scissor+	B cell_Scissor+#HCC1	-2.90766	-2.62913	-2.76099	-0.637077	-1.7066	-3.27454	-2.64907	1.17348	-3.20842	0.630697	-2.46902
HCC1_ACCAACACATGGCCCA-1	HCC1	0	Hepatocyte	Hepatocyte_0	Hepatocyte_0#HCC1	0.85327	-1.6077	-2.82515	-2.46085	-3.53907	-4.28838	-5.02011	-5.22656	-1.871	1.06146	-6.2497
HCC1_ACCAACACATTGTCGA-1	HCC1	Scissor+	Macrophage	Macrophage_Scissor+	Macrophage_Scissor+#HCC1	3.20868	1.68173	2.89953	1.51141	5.11038	13.8495	12.4667	0.195166	-3.36866	-2.56613	-7.08945
HCC1_ACCAACATCCAACACA-1	HCC1	Scissor+	Macrophage	Macrophage_Scissor+	Macrophage_Scissor+#HCC1	1.25924	3.05392	2.61325	3.05491	2.63152	14.7332	13.4235	0.233524	-3.48093	-1.55104	-4.67759
HCC1_ACCAACATCCAGTGCG-1	HCC1	0	Macrophage	Macrophage_0	Macrophage_0#HCC1	3.92346	2.5985	1.41004	2.21548	5.16931	9.62473	11.1265	1.80303	-3.50921	2.0489	-3.61053
HCC1_ACCAACATCGCCTTTG-1	HCC1	Scissor-	Macrophage	Macrophage_Scissor-	Macrophage_Scissor-#HCC1	-1.81194	0.285249	2.6512	1.01183	1.55154	5.42132	6.06102	-3.49614	-3.15229	-2.58906	-5.07788
HCC1_ACCACAAAGCATATGA-1	HCC1	Scissor-	Macrophage	Macrophage_Scissor-	Macrophage_Scissor-#HCC1	1.90197	0.0632871	1.06815	1.49218	3.50864	12.4826	13.1002	-2.18732	-4.0925	0.496519	-3.57899
HCC1_ACCACAAAGTTCATGC-1	HCC1	0	Macrophage	Macrophage_0	Macrophage_0#HCC1	3.47178	4.27005	4.02339	4.64029	3.67741	11.4593	9.06779	-0.195119	-3.45408	0.301801	-3.95386
HCC1_ACCACAACAAGGAGTC-1	HCC1	Scissor-	Macrophage	Macrophage_Scissor-	Macrophage_Scissor-#HCC1	2.43673	0.538318	1.41959	2.20812	2.41676	6.8207	8.68384	-1.05286	-3.16886	2.27664	-3.51247
HCC1_ACCACAAGTCACATTG-1	HCC1	Scissor+	Macrophage	Macrophage_Scissor+	Macrophage_Scissor+#HCC1	0.813386	-1.0368	1.07343	2.26061	4.2274	7.71687	6.63287	-1.95419	-4.59045	0.408818	-4.28119
HCC1_ACCACAAGTCTAGGTT-1	HCC1	0	Macrophage	Macrophage_0	Macrophage_0#HCC1	1.57182	-0.606881	3.5961	1.98809	-1.51943	11.3029	7.69086	-0.00442535	-3.91621	-4.37024	-6.03681
HCC1_ACCACAAGTGCCCAGT-1	HCC1	0	Macrophage	Macrophage_0	Macrophage_0#HCC1	0.969157	0.41324	-0.220047	1.35506	2.34922	9.16674	11.1143	0.572447	-3.93295	-1.16907	-4.45233
HCC1_ACCACAAGTGCTATTG-1	HCC1	0	Macrophage	Macrophage_0	Macrophage_0#HCC1	0.722485	1.71083	2.56938	3.42238	4.83849	11.2378	12.9025	3.23386	-3.72105	0.407498	-4.06736
HCC1_ACCACAAGTTGCGGAA-1	HCC1	Scissor+	Macrophage	Macrophage_Scissor+	Macrophage_Scissor+#HCC1	2.83641	2.1391	3.42929	1.47848	1.95734	10.0977	10.9482	-0.8226	-3.85125	-3.09528	-6.05577
HCC1_ACCACAATCCACGGGT-1	HCC1	0	Macrophage	Macrophage_0	Macrophage_0#HCC1	-1.032	-0.195778	-0.516818	0.678752	0.474468	7.94562	8.28659	-1.74181	-3.80983	-0.856706	-4.68229
HCC1_ACCACAATCCGTGACG-1	HCC1	0	Macrophage	Macrophage_0	Macrophage_0#HCC1	-0.114652	2.64155	3.86613	1.55361	2.08999	7.63187	9.36748	-2.18964	-4.61248	-1.18094	-6.19467
HCC1_ACCACAATCGACATCA-1	HCC1	0	Macrophage	Macrophage_0	Macrophage_0#HCC1	0.986009	1.69918	0.751828	0.998227	2.88336	9.2089	9.28834	0.586092	-3.41481	-3.42614	-6.86329
HCC1_ACCACAATCGGTCGAC-1	HCC1	Scissor-	Macrophage	Macrophage_Scissor-	Macrophage_Scissor-#HCC1	0.303381	-0.843578	-1.12735	0.637367	0.920383	5.56361	4.88189	-5.27251	-3.58853	-5.13359	-6.87391
HCC1_ACCATTTAGAGTCACG-1	HCC1	0	T cell	T cell_0	T cell_0#HCC1	-1.12478	-3.50484	-2.80808	-1.84223	-0.977538	-3.4522	-2.20663	-0.695271	-0.768045	0.515456	-2.91152
HCC1_ACCATTTCAAGAATGT-1	HCC1	0	Macrophage	Macrophage_0	Macrophage_0#HCC1	3.83248	2.23869	3.73411	2.54848	3.39762	13.61	11.2235	-1.20701	-2.99171	-5.64475	-7.08168
HCC1_ACCATTTCACCGCTAG-1	HCC1	0	Macrophage	Macrophage_0	Macrophage_0#HCC1	-0.559741	-0.539779	3.18229	2.01021	1.12496	7.37042	8.19539	-1.25314	-2.10756	0.823614	-3.09356
HCC1_ACCATTTCAGCAGATG-1	HCC1	0	T cell	T cell_0	T cell_0#HCC1	0.342297	1.70626	1.71823	0.358463	1.5552	11.108	12.7589	0.331774	-1.47597	0.599193	-3.72561
HCC1_ACCATTTGTCTTGAAC-1	HCC1	Scissor-	Macrophage	Macrophage_Scissor-	Macrophage_Scissor-#HCC1	-1.21775	3.19915	-1.14544	2.36916	-0.227264	2.64057	3.57162	-4.66711	-2.15461	0.845868	-5.02171
HCC1_ACCATTTTCATCGCAA-1	HCC1	Scissor+	Macrophage	Macrophage_Scissor+	Macrophage_Scissor+#HCC1	3.87023	0.765078	1.2873	4.24859	3.40145	13.5679	10.3686	-1.07089	-3.85595	-3.59291	-7.3087
HCC1_ACCATTTTCCAAAGGG-1	HCC1	Scissor+	Macrophage	Macrophage_Scissor+	Macrophage_Scissor+#HCC1	1.33487	1.27126	2.43636	1.62208	3.14408	12.9373	10.8444	-0.151129	-3.49552	0.4206	-6.74414
HCC1_ACCATTTTCCCTCGTA-1	HCC1	Scissor+	Macrophage	Macrophage_Scissor+	Macrophage_Scissor+#HCC1	0.754122	0.36854	0.462282	1.34605	1.7964	7.36865	8.90383	-4.41836	-4.35886	-0.689513	-6.99163
HCC1_ACCATTTTCGCGCTGA-1	HCC1	0	Macrophage	Macrophage_0	Macrophage_0#HCC1	2.9721	3.79227	2.9044	4.14708	3.5587	12.9041	13.6856	2.32552	-3.70405	-0.348782	-4.87581
HCC1_ACCCAAACATCTGTTT-1	HCC1	Scissor-	Hepatocyte	Hepatocyte_Scissor-	Hepatocyte_Scissor-#HCC1	-1.64208	-0.232108	-2.83104	0.920342	1.50676	4.62922	3.15077	-2.54097	-2.01572	2.69537	-5.97781
HCC1_ACCCAAAGTAAGCAAT-1	HCC1	0	Macrophage	Macrophage_0	Macrophage_0#HCC1	1.75531	2.28349	1.12174	3.30236	2.10159	14.2841	14.598	-1.45595	-3.6663	-1.57035	-2.88792
HCC1_ACCCAAAGTGCGAGTA-1	HCC1	0	Macrophage	Macrophage_0	Macrophage_0#HCC1	0.781683	0.073368	2.51696	1.69843	2.01299	10.9806	6.958	-1.42474	-3.25939	-1.06338	-4.6234
HCC1_ACCCTCAAGTCTGCGC-1	HCC1	Scissor-	NK	NK_Scissor-	NK_Scissor-#HCC1	-1.81821	-3.14405	-2.80487	-2.10565	-1.56521	-4.98813	-2.43932	0.0476551	-0.844395	0.819023	-1.92881
HCC1_ACCCTCAAGTGATAAC-1	HCC1	0	Macrophage	Macrophage_0	Macrophage_0#HCC1	0.778575	0.801456	1.9734	2.74617	1.68483	9.43541	9.57396	-2.41158	-3.89959	-4.04925	-6.42303
HCC1_ACCCTCAAGTTACGAA-1	HCC1	Scissor+	Macrophage	Macrophage_Scissor+	Macrophage_Scissor+#HCC1	3.02846	-0.791704	1.0511	1.65776	2.4109	10.8103	5.833	-1.86461	-3.98335	-4.98244	-7.66003
HCC1_ACCCTCATCAAGGCTT-1	HCC1	0	Macrophage	Macrophage_0	Macrophage_0#HCC1	-1.40287	-0.180638	-0.598529	0.985282	2.01587	3.85889	5.05062	1.97221	-2.24262	1.14084	-4.98695
HCC1_ACCCTCATCGGCATAT-1	HCC1	0	T cell	T cell_0	T cell_0#HCC1	-0.765019	-2.14766	-0.887534	-1.43717	-2.20182	-2.9394	0.866839	0.485992	-1.33275	3.41811	-1.06383
HCC1_ACCCTCATCTAGAACC-1	HCC1	0	Macrophage	Macrophage_0	Macrophage_0#HCC1	3.2985	2.52228	3.1568	2.47229	2.33565	14.9262	7.9072	-2.17905	-4.41041	-0.692412	-5.65042
HCC1_ACCCTCATCTTCACGC-1	HCC1	0	Macrophage	Macrophage_0	Macrophage_0#HCC1	-2.74245	1.7091	-0.9638	-1.25724	-0.856965	2.60332	-2.53254	-3.1636	-3.38847	-8.15354	-7.70898
HCC1_ACCCTCATCTTCGTGC-1	HCC1	Scissor+	Hepatocyte	Hepatocyte_Scissor+	Hepatocyte_Scissor+#HCC1	-1.84974	-0.316076	-2.66457	0.562429	-0.178074	3.7467	6.21309	-2.8434	-3.45333	2.13194	-4.42386
HCC1_ACCCTTGAGTATGACA-1	HCC1	Scissor-	Macrophage	Macrophage_Scissor-	Macrophage_Scissor-#HCC1	1.9835	2.79689	5.45116	2.42819	4.4843	14.2722	11.2234	-3.19381	-4.33531	-2.93205	-6.63726
HCC1_ACCCTTGAGTGCTCAT-1	HCC1	Scissor-	Macrophage	Macrophage_Scissor-	Macrophage_Scissor-#HCC1	1.57502	1.21884	1.22903	2.23065	4.31887	7.52989	10.5872	-1.59506	-2.31197	1.39284	-1.37936
HCC1_ACCCTTGGTCCATCTC-1	HCC1	0	Macrophage	Macrophage_0	Macrophage_0#HCC1	3.13197	1.72363	1.53016	2.72669	2.44178	13.952	13.2066	-2.51669	-3.73475	-1.92545	-5.5048
HCC1_ACCCTTGGTGAATGAT-1	HCC1	Scissor-	T cell	T cell_Scissor-	T cell_Scissor-#HCC1	-2.42244	-0.90141	-1.77097	-0.887816	-1.77178	-0.883594	-3.08428	-0.678544	-0.808995	2.45439	-1.91713
HCC1_ACCCTTGGTTCCGTTC-1	HCC1	Scissor+	Macrophage	Macrophage_Scissor+	Macrophage_Scissor+#HCC1	0.217261	0.647919	3.83891	1.38599	1.54579	9.16115	6.44534	-1.67549	-3.8568	-1.95123	-5.48399
HCC1_ACCCTTGGTTGCCATA-1	HCC1	Scissor-	Macrophage	Macrophage_Scissor-	Macrophage_Scissor-#HCC1	0.409616	-0.1374	2.24325	0.296267	1.94163	8.23902	8.80352	1.98821	-2.85159	0.567413	-3.82424
HCC1_ACCCTTGTCACGGTCG-1	HCC1	Scissor-	Macrophage	Macrophage_Scissor-	Macrophage_Scissor-#HCC1	-0.313125	1.43544	0.759322	-0.0672856	-0.235464	8.05766	6.06604	-0.350677	-2.54165	-0.176137	-2.45723
HCC1_ACCCTTGTCAGCGGAA-1	HCC1	Scissor+	Macrophage	Macrophage_Scissor+	Macrophage_Scissor+#HCC1	1.28012	1.26808	5.15007	0.778302	3.16508	12.1052	14.1488	-0.704643	-3.61571	-0.507097	-6.46993
HCC1_ACCCTTGTCTTTACAC-1	HCC1	0	T cell	T cell_0	T cell_0#HCC1	-2.70542	-2.24243	-2.19737	-1.89525	-2.96456	-3.7768	-2.66765	2.54314	-0.451735	2.35195	-1.92135
HCC1_ACCGTTCAGAGAGTTT-1	HCC1	0	NK	NK_0	NK_0#HCC1	-2.24927	-2.99831	-3.05808	-2.65808	-2.14652	-4.20953	-4.80807	-1.66738	-0.0513593	0.873269	-2.8963
HCC1_ACCGTTCAGCGAGTCA-1	HCC1	0	Macrophage	Macrophage_0	Macrophage_0#HCC1	2.07819	1.6137	2.86749	0.905318	3.54932	15.9964	11.6877	-0.770093	-3.88349	-2.62574	-6.45874
HCC1_ACCGTTCAGGCATGCA-1	HCC1	0	Macrophage	Macrophage_0	Macrophage_0#HCC1	0.861218	2.63804	-0.201853	1.72095	3.22529	9.62299	9.03554	-2.49185	-4.17154	-0.561097	-4.80068
HCC1_ACCGTTCCAACAGTGG-1	HCC1	0	Macrophage	Macrophage_0	Macrophage_0#HCC1	2.77663	1.80482	1.14934	0.901675	1.34339	8.50714	10.5024	2.86964	-3.75774	-0.419959	-4.77909
HCC1_ACCGTTCCACCCTTAC-1	HCC1	Scissor-	Macrophage	Macrophage_Scissor-	Macrophage_Scissor-#HCC1	0.0527966	1.15931	2.57352	2.39009	1.19866	10.7562	11.7297	2.65297	-3.59708	-2.44276	-3.73163
HCC1_ACCGTTCCATGACGTT-1	HCC1	0	Macrophage	Macrophage_0	Macrophage_0#HCC1	1.16672	3.37284	-1.17835	1.14256	1.19674	7.20749	7.18959	-3.14591	-4.15765	-2.74833	-6.92209
HCC1_ACCGTTCGTATCGAAA-1	HCC1	Scissor-	Macrophage	Macrophage_Scissor-	Macrophage_Scissor-#HCC1	3.001	3.2489	2.854	3.64494	3.24187	13.2995	13.4299	-2.52	-3.78011	-2.13445	-7.47943
HCC1_ACCGTTCTCCACTGAA-1	HCC1	Scissor-	Macrophage	Macrophage_Scissor-	Macrophage_Scissor-#HCC1	1.53047	4.45584	1.18672	2.8225	2.77858	8.03236	6.22106	-2.92479	-4.20362	0.0345673	-5.78162
HCC1_ACCTACCAGACTCAAA-1	HCC1	Scissor-	Macrophage	Macrophage_Scissor-	Macrophage_Scissor-#HCC1	4.19968	2.42369	2.41749	2.84789	3.33225	12.0903	11.3374	-2.52613	-4.04665	-1.35067	-5.02431
HCC1_ACCTACCGTAAGATAC-1	HCC1	0	Macrophage	Macrophage_0	Macrophage_0#HCC1	2.11387	1.28697	1.67318	3.93022	2.92357	14.0806	10.9164	-2.0198	-4.14475	-1.10766	-7.07104
HCC1_ACCTACCGTACATACC-1	HCC1	Scissor-	Macrophage	Macrophage_Scissor-	Macrophage_Scissor-#HCC1	1.7215	-1.91491	-0.484571	0.518613	0.831212	9.39058	11.3554	1.22157	-3.75382	-0.437801	-3.77746
HCC1_ACCTACCTCAGCTTCC-1	HCC1	Scissor-	Macrophage	Macrophage_Scissor-	Macrophage_Scissor-#HCC1	0.755187	0.509631	2.47267	2.73921	3.97986	9.25207	7.39702	1.28989	-4.06975	1.61653	-2.91408
HCC1_ACCTACCTCGCGTCGA-1	HCC1	Scissor-	T cell	T cell_Scissor-	T cell_Scissor-#HCC1	-2.64942	-2.08585	-4.14697	-1.41176	-4.03107	-4.98942	-4.72987	-2.25198	-0.974011	-2.13289	-3.22086
HCC1_ACCTGAAAGAGGTTTA-1	HCC1	Scissor+	Macrophage	Macrophage_Scissor+	Macrophage_Scissor+#HCC1	-0.473641	2.01357	0.639319	0.374789	1.88387	9.448	8.02284	0.0377991	-4.0418	-0.0632246	-4.8505
HCC1_ACCTGAAAGCCAACCC-1	HCC1	Scissor+	Macrophage	Macrophage_Scissor+	Macrophage_Scissor+#HCC1	0.557892	1.34682	0.577002	-1.59094	-2.26158	6.89343	5.66564	-4.07956	-4.38544	-7.78152	-10.0072
HCC1_ACCTGAAAGTACCCTA-1	HCC1	0	Macrophage	Macrophage_0	Macrophage_0#HCC1	0.400707	4.43656	0.40401	3.22206	2.50133	12.7936	7.73127	1.50165	-3.93308	-0.29486	-3.82248
HCC1_ACCTGAACAGTCTGGC-1	HCC1	Scissor-	Macrophage	Macrophage_Scissor-	Macrophage_Scissor-#HCC1	2.98572	3.06778	4.97097	1.78811	0.679272	9.34121	6.70216	-0.924607	-1.39207	-1.66064	-5.9995
HCC1_ACCTGAAGTGCGAACA-1	HCC1	0	Macrophage	Macrophage_0	Macrophage_0#HCC1	3.95793	1.42865	0.602939	3.10932	3.36841	14.2259	12.5082	-0.333151	-3.81108	-1.02812	-5.00684
HCC1_ACCTGAAGTGGTAACG-1	HCC1	0	T cell	T cell_0	T cell_0#HCC1	-0.174044	-2.42682	-0.841059	-0.36051	-1.79091	-2.96011	-0.342356	2.34408	-2.20054	2.61261	-2.08495
HCC1_ACCTGAATCCAACCAA-1	HCC1	Scissor-	Macrophage	Macrophage_Scissor-	Macrophage_Scissor-#HCC1	0.524394	-0.688254	1.30227	1.94236	0.629918	7.30293	7.95751	-0.183047	-4.80014	-4.85115	-6.03331
HCC1_ACCTGTCAGATACAGT-1	HCC1	Scissor+	NK	NK_Scissor+	NK_Scissor+#HCC1	-2.41812	-1.62664	-1.9608	-0.769583	-0.729896	-3.21086	0.227751	0.498851	-1.95952	4.66734	-1.96783
HCC1_ACCTGTCAGCACCTGC-1	HCC1	0	NK	NK_0	NK_0#HCC1	-1.2363	0.053979	-1.01812	-1.95259	-3.29588	-6.71835	-5.56322	-4.01172	-3.90313	-2.718	-5.3941
HCC1_ACCTGTCAGCGTATAA-1	HCC1	Scissor+	NK	NK_Scissor+	NK_Scissor+#HCC1	-0.711362	-0.179763	-2.95308	-2.84206	-2.69687	-2.47301	-3.65813	-0.0827535	-1.19461	0.805212	-0.741611
HCC1_ACCTGTCAGTAAGCAT-1	HCC1	Scissor+	Macrophage	Macrophage_Scissor+	Macrophage_Scissor+#HCC1	1.74275	5.41319	3.17341	2.14009	2.24752	15.991	14.0648	-2.26219	-3.7602	-1.77978	-6.81795
HCC1_ACCTGTCCAGGTTCCG-1	HCC1	0	Macrophage	Macrophage_0	Macrophage_0#HCC1	0.213108	0.944518	0.142231	0.374892	1.90622	6.86078	5.13196	-4.18845	-3.5221	-4.6391	-5.27175
HCC1_ACCTGTCGTCTAGGTT-1	HCC1	0	Macrophage	Macrophage_0	Macrophage_0#HCC1	1.4814	1.1645	5.13403	2.08896	2.19455	8.32329	6.91919	1.58511	-2.64137	-0.652219	-3.3161
HCC1_ACCTGTCTCAAGCCCG-1	HCC1	Scissor-	T cell	T cell_Scissor-	T cell_Scissor-#HCC1	-2.56898	-1.95797	-2.01971	-0.891384	-0.471371	0.819281	2.21902	-1.40376	-2.44637	1.68562	-3.25266
HCC1_ACCTGTCTCATTCCTA-1	HCC1	0	Macrophage	Macrophage_0	Macrophage_0#HCC1	2.24472	1.68486	3.01586	1.85124	2.33203	9.14429	8.86436	4.78719	-3.98136	2.31224	-3.73448
HCC1_ACCTGTCTCGACGCTG-1	HCC1	0	T cell	T cell_0	T cell_0#HCC1	-2.28752	-2.14253	-1.46335	-1.62067	-1.14324	-2.69806	1.75812	-3.44982	-0.300671	1.75472	-3.71098
HCC1_ACCTGTCTCTCAAAGC-1	HCC1	0	Macrophage	Macrophage_0	Macrophage_0#HCC1	0.996452	0.0574814	0.29835	2.58981	1.89554	3.69176	3.21179	2.44258	-3.32171	1.79165	-3.49716
HCC1_ACGATCAAGATCGCCC-1	HCC1	0	NK	NK_0	NK_0#HCC1	-1.71715	-2.51554	-2.80591	-2.38642	-1.1741	-3.68243	-6.45838	-0.845497	-2.41778	-0.180572	-3.57185
HCC1_ACGATCAAGATGGCGT-1	HCC1	Scissor+	Macrophage	Macrophage_Scissor+	Macrophage_Scissor+#HCC1	0.935212	0.714492	5.11101	2.50982	3.35119	15.0227	11.4635	-1.01087	-4.98541	-3.82073	-6.09252
HCC1_ACGATCAAGCAATAGT-1	HCC1	0	Macrophage	Macrophage_0	Macrophage_0#HCC1	2.0071	0.456964	0.602292	1.32897	1.77532	12.2165	7.00875	-3.60679	-4.30607	-0.836563	-7.0205
HCC1_ACGATCAAGCGCTGAA-1	HCC1	0	Macrophage	Macrophage_0	Macrophage_0#HCC1	-0.820864	2.95168	3.86071	2.23193	3.43333	12.9449	8.14727	1.19659	-4.24815	-2.55524	-5.6679
HCC1_ACGATCAAGTAAACTG-1	HCC1	0	Macrophage	Macrophage_0	Macrophage_0#HCC1	0.750731	-0.00560836	2.69329	2.06209	2.78327	12.3332	8.10636	0.944043	-3.84321	-1.05928	-5.61732
HCC1_ACGATCACATGTGTCA-1	HCC1	0	T cell	T cell_0	T cell_0#HCC1	-1.80481	-2.2783	-1.95185	-1.57132	-2.11447	-2.70095	-0.475406	3.32721	0.334168	2.55348	-1.17553
HCC1_ACGATCAGTTGCGGAA-1	HCC1	Scissor-	T cell	T cell_Scissor-	T cell_Scissor-#HCC1	-2.5833	-2.05916	-1.70875	-2.69252	-2.22121	-4.04703	-3.08455	0.404878	-2.98914	1.53482	-4.28871
HCC1_ACGATCATCGGACCAC-1	HCC1	Scissor-	Macrophage	Macrophage_Scissor-	Macrophage_Scissor-#HCC1	0.929183	2.23328	2.46531	2.85258	3.51495	8.5687	11.9384	0.93224	-3.13796	0.402881	-2.94675
HCC1_ACGATCATCTCTGCCA-1	HCC1	0	Macrophage	Macrophage_0	Macrophage_0#HCC1	1.24971	2.30448	3.56138	2.7481	2.03399	11.8279	12.0389	0.521143	-4.43715	-0.670228	-4.87237
HCC1_ACGATGTAGACTCAAA-1	HCC1	Scissor+	Macrophage	Macrophage_Scissor+	Macrophage_Scissor+#HCC1	3.93688	0.292326	0.352266	3.07681	3.28341	10.1165	10.2041	-1.37901	-2.84931	2.4384	-3.77121
HCC1_ACGATGTCATGTTTGG-1	HCC1	Scissor+	Macrophage	Macrophage_Scissor+	Macrophage_Scissor+#HCC1	0.771122	0.0421754	-1.04044	0.222228	-0.232593	10.0485	5.05885	-3.49454	-3.80449	-1.62832	-4.85406
HCC1_ACGATGTGTCTACAGT-1	HCC1	0	Macrophage	Macrophage_0	Macrophage_0#HCC1	1.94858	0.769854	2.66641	1.87859	2.79185	14.0231	10.7148	-4.36013	-3.90569	-0.93948	-6.67706
HCC1_ACGCACGAGCATCCCG-1	HCC1	Scissor+	Macrophage	Macrophage_Scissor+	Macrophage_Scissor+#HCC1	2.50762	2.53945	2.37418	2.04501	1.40264	11.2422	8.40988	-0.835722	-3.88321	-1.70029	-6.28674
HCC1_ACGCACGAGGAACATT-1	HCC1	Scissor+	B cell	B cell_Scissor+	B cell_Scissor+#HCC1	-2.71985	-3.00536	-1.81865	-2.66833	-0.555316	-3.7021	-3.33024	-1.71306	-3.87493	2.11638	-1.02313
HCC1_ACGCACGAGGCATCGA-1	HCC1	0	Macrophage	Macrophage_0	Macrophage_0#HCC1	2.62305	0.0901366	1.22234	3.09008	1.57258	12.3636	8.41905	-3.68589	-4.20742	-2.55192	-6.22417
HCC1_ACGCACGCAAAGGTTA-1	HCC1	Scissor-	Macrophage	Macrophage_Scissor-	Macrophage_Scissor-#HCC1	-1.81125	-1.84398	-1.56322	2.80923	0.584782	3.90319	1.03437	-4.45067	-3.9193	-3.64172	-8.70639
HCC1_ACGCACGCAACCAGAG-1	HCC1	Scissor+	Hepatocyte	Hepatocyte_Scissor+	Hepatocyte_Scissor+#HCC1	-1.84375	-1.42828	-0.902819	-0.300514	-0.249118	1.29464	2.66064	-4.31434	-4.04	3.84508	-4.125
HCC1_ACGCACGCAACGCCCA-1	HCC1	0	T cell	T cell_0	T cell_0#HCC1	-3.20863	-3.17848	-1.90026	-3.2678	-2.22121	-3.37005	0.255605	2.9981	-0.62572	0.699533	-1.3687
HCC1_ACGCACGCACGACAGA-1	HCC1	Scissor+	NK	NK_Scissor+	NK_Scissor+#HCC1	-0.898043	-2.86826	-2.70167	-3.01826	-3.00556	-3.67321	-4.81268	-3.57937	1.20662	-2.56075	-8.67688
HCC1_ACGCACGCAGACGCTC-1	HCC1	0	T cell	T cell_0	T cell_0#HCC1	-0.102661	-1.63046	-1.39843	-2.28579	-1.15409	-2.93348	-0.506592	2.08253	-2.22495	2.59666	-2.88587
HCC1_ACGCACGCATGACAGG-1	HCC1	0	T cell	T cell_0	T cell_0#HCC1	-2.607	-1.83206	-1.64056	-0.651807	-1.61887	-0.632536	-1.43034	-1.36234	-0.436174	0.682554	-4.24146
HCC1_ACGCACGGTCGCACAC-1	HCC1	0	Macrophage	Macrophage_0	Macrophage_0#HCC1	0.908903	0.340372	3.49222	1.23686	3.70943	10.758	11.6941	0.423905	-3.94799	-1.28215	-6.11451
HCC1_ACGCACGGTCTGTAGT-1	HCC1	0	Hepatocyte	Hepatocyte_0	Hepatocyte_0#HCC1	-1.96218	-1.37403	-3.0301	-0.680107	-0.35899	0.889152	3.09054	-4.98197	-3.51239	3.90965	-5.50929
HCC1_ACGCACGGTTAAGCAA-1	HCC1	0	Macrophage	Macrophage_0	Macrophage_0#HCC1	0.83019	2.67125	1.99536	3.27414	2.81956	13.9314	9.90198	-0.713997	-4.06552	-2.42524	-5.26959
HCC1_ACGCACGTCCTGGTCT-1	HCC1	0	Macrophage	Macrophage_0	Macrophage_0#HCC1	-0.0562295	0.629755	2.19411	1.00417	3.09343	9.80533	7.54654	-0.977718	-3.16693	-1.29238	-5.68909
HCC1_ACGCACGTCTCATTAC-1	HCC1	0	Macrophage	Macrophage_0	Macrophage_0#HCC1	-0.518456	-0.414047	-1.03099	1.32743	-0.129968	6.18962	7.94316	-2.02371	-3.15906	-0.240753	-3.49969
HCC1_ACGGAAGAGCCGCTTG-1	HCC1	Scissor-	NK	NK_Scissor-	NK_Scissor-#HCC1	-2.91359	-0.974801	-3.02776	-2.53176	-3.37611	-5.79669	-6.46488	-1.40245	-2.70387	-3.94502	-5.78936
HCC1_ACGGAAGAGGCAGTCA-1	HCC1	0	T cell	T cell_0	T cell_0#HCC1	-1.83144	-2.93078	-2.71904	-3.5545	-1.7502	-1.64218	-2.92656	-1.09071	-2.65432	-0.00520853	-8.12868
HCC1_ACGGAAGAGTCTAGAA-1	HCC1	0	Macrophage	Macrophage_0	Macrophage_0#HCC1	3.93535	3.73385	2.49994	2.051	3.49848	12.7481	11.1962	-0.789456	-3.32502	-1.49433	-6.00606
HCC1_ACGGAAGAGTGCAGCA-1	HCC1	0	Macrophage	Macrophage_0	Macrophage_0#HCC1	2.17107	2.98244	1.04675	2.85054	1.46047	11.6648	9.50044	-1.3211	-3.23303	-0.451399	-4.13845
HCC1_ACGGAAGCAACTCGTA-1	HCC1	0	Macrophage	Macrophage_0	Macrophage_0#HCC1	1.93122	1.16566	1.4611	4.45869	3.76696	8.52125	9.33931	-2.48781	-3.75518	0.249508	-5.07901
HCC1_ACGGAAGCAATAACCC-1	HCC1	Scissor+	T cell	T cell_Scissor+	T cell_Scissor+#HCC1	-2.57542	-2.49447	-1.2953	-1.47044	-3.23978	-2.45475	-2.6632	2.73052	-0.675376	1.32229	-2.72343
HCC1_ACGGAAGCACTGCGTG-1	HCC1	Scissor-	Macrophage	Macrophage_Scissor-	Macrophage_Scissor-#HCC1	1.67062	1.73292	1.59509	0.914117	0.101465	4.05934	2.84602	1.70416	-3.55482	0.302657	-6.38105
HCC1_ACGGAAGCAGGTTCGC-1	HCC1	Scissor-	Macrophage	Macrophage_Scissor-	Macrophage_Scissor-#HCC1	1.50132	0.297033	-1.47818	1.62104	2.73789	13.076	11.3812	-4.15818	-4.38621	-0.526133	-6.14291
HCC1_ACGGAAGCATGGATCT-1	HCC1	0	Macrophage	Macrophage_0	Macrophage_0#HCC1	1.78976	1.46331	2.40322	2.16164	3.07954	11.7986	13.2811	-1.62559	-4.15934	-1.48946	-5.75396
HCC1_ACGGAAGGTCCTCATC-1	HCC1	0	Macrophage	Macrophage_0	Macrophage_0#HCC1	-1.84345	-2.69346	-2.64915	-1.41177	-2.24979	-3.17656	-6.16431	-2.84741	-4.0179	-6.42993	-10.8791
HCC1_ACGGAAGGTGTTTACG-1	HCC1	0	Macrophage	Macrophage_0	Macrophage_0#HCC1	1.49141	2.22327	2.22269	2.26007	3.17125	13.6522	10.7056	-0.955202	-3.55763	0.0929041	-3.52281
HCC1_ACGGAAGGTTTACGAC-1	HCC1	0	Macrophage	Macrophage_0	Macrophage_0#HCC1	4.3076	3.25537	4.48357	3.28034	2.5356	15.022	14.0564	-2.37153	-3.38004	-2.28506	-7.97065
HCC1_ACGGAAGGTTTCCATT-1	HCC1	Scissor+	Macrophage	Macrophage_Scissor+	Macrophage_Scissor+#HCC1	1.45411	1.25389	1.47812	0.462516	0.701898	7.30446	6.5613	-1.91649	-3.66098	0.692523	-3.749
HCC1_ACGGAAGGTTTGTTGG-1	HCC1	Scissor-	NK	NK_Scissor-	NK_Scissor-#HCC1	-1.20887	-0.294545	-2.94102	-2.73608	-1.30942	-3.63275	-5.87517	-1.89471	-2.62152	2.0191	-4.36935
HCC1_ACGGAAGTCGAACCAT-1	HCC1	Scissor-	Macrophage	Macrophage_Scissor-	Macrophage_Scissor-#HCC1	1.35747	1.84076	2.97636	1.46643	4.42702	5.64093	5.77882	1.55394	-3.79853	0.941164	-2.34139
HCC1_ACGGGTCAGAATTGCA-1	HCC1	Scissor+	Macrophage	Macrophage_Scissor+	Macrophage_Scissor+#HCC1	2.52871	1.66099	3.94131	3.46338	0.963243	14.1693	8.94869	-1.27068	-4.4485	-2.0544	-6.19905
HCC1_ACGGGTCAGAGAGTTT-1	HCC1	0	NK	NK_0	NK_0#HCC1	-2.58823	-3.35245	-1.87299	0.00331376	-0.359352	-2.09967	-1.42105	-2.79588	-3.10261	-3.26993	-4.70868
HCC1_ACGGGTCAGGTGCTAG-1	HCC1	Scissor+	Macrophage	Macrophage_Scissor+	Macrophage_Scissor+#HCC1	3.71337	0.560539	4.02582	2.3526	1.80469	11.545	9.793	-0.398623	-3.70258	-4.21504	-4.63342
HCC1_ACGGGTCCAAAGACTA-1	HCC1	Scissor+	Macrophage	Macrophage_Scissor+	Macrophage_Scissor+#HCC1	-1.4284	0.787888	0.431867	0.0928801	-0.00960239	6.10423	5.05882	2.92938	-3.98272	-0.804505	-2.76728
HCC1_ACGGGTCCACAACGCC-1	HCC1	0	Macrophage	Macrophage_0	Macrophage_0#HCC1	0.806825	1.08609	0.733272	2.33168	4.11315	8.03535	7.39269	0.605586	-2.71345	-0.255013	-4.37225
HCC1_ACGGGTCCAGTTAGAA-1	HCC1	0	Macrophage	Macrophage_0	Macrophage_0#HCC1	0.723429	-0.0990214	2.7183	1.1535	0.685662	4.94104	6.62869	1.67912	-3.6478	1.91759	-3.60726
HCC1_ACGGGTCCATACCATG-1	HCC1	Scissor+	T cell	T cell_Scissor+	T cell_Scissor+#HCC1	-2.26805	-0.429872	0.669181	-0.44541	-0.097596	-0.712496	3.75448	2.62792	-1.42724	2.12164	-2.19695
HCC1_ACGGGTCCATTAAGCC-1	HCC1	0	T cell	T cell_0	T cell_0#HCC1	-3.26579	-1.34368	-1.87974	-1.18063	0.188343	-0.835052	0.833828	-2.56401	-0.0301685	-0.544987	-3.26816
HCC1_ACGGTCGAGAGTCAGC-1	HCC1	0	Macrophage	Macrophage_0	Macrophage_0#HCC1	2.01931	2.9167	1.7988	-0.574832	0.35332	6.90884	8.45236	0.879189	-4.17446	-1.27686	-4.24329
HCC1_ACGGTCGAGCTTGTGT-1	HCC1	Scissor+	T cell	T cell_Scissor+	T cell_Scissor+#HCC1	-2.47059	-1.91977	-2.02033	-3.22504	-2.80156	-4.33917	-2.05058	-4.08656	-1.68099	2.88888	-4.02753
HCC1_ACGGTCGCATACTTTC-1	HCC1	Scissor-	Macrophage	Macrophage_Scissor-	Macrophage_Scissor-#HCC1	2.4177	3.08193	2.94163	2.43136	2.59189	13.4552	12.7994	1.09852	-3.80193	-6.12635	-6.53871
HCC1_ACGGTCGGTAGCTGAG-1	HCC1	Scissor+	NK	NK_Scissor+	NK_Scissor+#HCC1	-1.85842	-0.984121	-0.934295	-2.05337	-2.85326	-2.00431	0.809009	-0.546401	-1.13068	1.68211	-1.24524
HCC1_ACGGTCGGTAGCTTGT-1	HCC1	0	Macrophage	Macrophage_0	Macrophage_0#HCC1	2.90722	1.65453	4.16992	1.24101	4.68413	13.4923	10.6805	0.172565	-4.03684	-1.73822	-4.93742
HCC1_ACGGTCGGTCCTGGTG-1	HCC1	0	Macrophage	Macrophage_0	Macrophage_0#HCC1	2.90489	1.41193	1.90755	0.905512	1.81427	13.0124	11.6316	-2.63587	-3.44262	-0.300012	-5.22105
HCC1_ACGGTCGTCCGGACGT-1	HCC1	0	Macrophage	Macrophage_0	Macrophage_0#HCC1	2.88933	1.59441	2.40234	2.35459	1.78538	12.8373	7.79914	-1.06215	-4.19043	-4.09568	-6.73925
HCC1_ACGGTTAAGACCATAA-1	HCC1	0	Macrophage	Macrophage_0	Macrophage_0#HCC1	2.1064	2.40447	2.79169	3.16436	2.39545	12.2939	10.054	-0.699817	-4.39492	-0.405639	-4.58916
HCC1_ACGGTTAAGCACTCGC-1	HCC1	Scissor+	Macrophage	Macrophage_Scissor+	Macrophage_Scissor+#HCC1	1.69139	2.6267	4.40742	3.04412	2.24777	11.4693	10.5214	0.87323	-3.98647	-0.472643	-4.75139
HCC1_ACGGTTACACGGTAGA-1	HCC1	0	T cell	T cell_0	T cell_0#HCC1	-2.24516	-2.80004	-1.96801	-3.19681	-3.69542	-1.84069	-4.26703	0.80673	-0.948519	1.13021	-1.80001
HCC1_ACGGTTAGTTAAACAG-1	HCC1	0	T cell	T cell_0	T cell_0#HCC1	-2.48318	-0.695097	-3.3499	-1.71476	-1.06563	-2.94592	-0.74168	-1.4076	-0.538361	2.1577	-2.82536
HCC1_ACGGTTAGTTACCTTT-1	HCC1	0	Macrophage	Macrophage_0	Macrophage_0#HCC1	2.1089	4.27206	3.02184	2.55864	1.6911	10.4099	9.70466	-2.27081	-4.04289	-0.98516	-3.57711
HCC1_ACGTAACAGTCCTGCG-1	HCC1	0	Macrophage	Macrophage_0	Macrophage_0#HCC1	1.27705	1.6132	0.666212	1.82636	0.521112	10.9437	8.69678	-3.42414	-4.31236	-5.41179	-7.73286
HCC1_ACGTAACAGTGGAAGA-1	HCC1	Scissor+	Macrophage	Macrophage_Scissor+	Macrophage_Scissor+#HCC1	0.973134	4.21326	2.18711	4.09805	3.97395	13.1149	13.6703	-1.55481	-4.56942	-4.60357	-8.0969
HCC1_ACGTAACCAGAACCGA-1	HCC1	0	T cell	T cell_0	T cell_0#HCC1	-2.07571	-1.32678	-0.469547	-0.837609	-2.71984	1.94578	0.602401	-1.58347	-2.65101	-0.506933	-3.60844
HCC1_ACGTAACGTGTCTAAC-1	HCC1	Scissor-	B cell	B cell_Scissor-	B cell_Scissor-#HCC1	-1.4883	-1.63091	-1.75399	-1.74918	-0.758444	-3.84589	-3.64428	1.38985	-4.02594	-4.1916	-2.29061
HCC1_ACGTACACATCTCGTC-1	HCC1	0	Macrophage	Macrophage_0	Macrophage_0#HCC1	3.12845	2.49254	2.78572	3.99355	4.30317	13.142	12.9471	0.174319	-4.42775	-1.72809	-5.42514
HCC1_ACGTACAGTCATGGCC-1	HCC1	0	Macrophage	Macrophage_0	Macrophage_0#HCC1	-1.70276	-3.95511	-0.478322	0.729148	0.226031	1.2252	-4.02834	-2.06795	-2.65798	-4.53455	-7.51691
HCC1_ACGTACAGTTAAAGTG-1	HCC1	Scissor-	Hepatocyte	Hepatocyte_Scissor-	Hepatocyte_Scissor-#HCC1	-0.70276	-1.47921	-1.8193	-1.20201	0.433011	4.72894	1.43403	-3.82394	-4.14587	2.32708	-5.77163
HCC1_ACGTACAGTTTGGGTT-1	HCC1	Scissor-	T cell	T cell_Scissor-	T cell_Scissor-#HCC1	-0.0554399	-1.6074	-1.30058	-1.14838	-2.85356	-2.15909	-0.79962	2.62032	-2.1033	0.432283	-3.09378
HCC1_ACGTACATCACATTGG-1	HCC1	Scissor-	Macrophage	Macrophage_Scissor-	Macrophage_Scissor-#HCC1	0.447106	2.03572	0.230406	-0.0231171	1.15607	7.82523	7.12977	1.60064	-3.60433	-0.927985	-3.41164
HCC1_ACGTACATCGGTGAAG-1	HCC1	0	Macrophage	Macrophage_0	Macrophage_0#HCC1	0.162398	1.21276	1.90193	0.128263	2.5575	4.16798	9.57745	2.24519	-1.85455	1.55867	-2.51864
HCC1_ACGTACATCGTAGTGT-1	HCC1	0	Macrophage	Macrophage_0	Macrophage_0#HCC1	1.50887	1.46802	2.42542	2.00988	2.77301	10.7954	10.8002	-2.93291	-4.57529	0.28787	-3.67668
HCC1_ACGTACATCGTGTGGC-1	HCC1	0	Macrophage	Macrophage_0	Macrophage_0#HCC1	2.49752	1.54873	2.2981	0.346078	2.56593	12.1775	11.3964	1.00431	-4.89125	-1.52447	-4.67363
HCC1_ACGTAGTAGATGGCGT-1	HCC1	0	Macrophage	Macrophage_0	Macrophage_0#HCC1	2.08016	1.40117	2.49797	2.62117	3.16682	8.49133	8.3358	-3.19389	-3.53712	0.900376	-5.10538
HCC1_ACGTAGTAGCCTTGAT-1	HCC1	0	Macrophage	Macrophage_0	Macrophage_0#HCC1	1.50189	3.06882	1.59928	3.356	3.57883	12.8397	10.6367	-3.62061	-3.52272	-0.453455	-5.77031
HCC1_ACGTAGTCAATCTCGA-1	HCC1	Scissor-	Hepatocyte	Hepatocyte_Scissor-	Hepatocyte_Scissor-#HCC1	-0.730514	-0.99124	-2.28894	-0.886112	0.0330299	2.70827	4.17607	-5.15434	-3.96386	3.43148	-4.64543
HCC1_ACGTAGTGTATGCTAC-1	HCC1	0	Macrophage	Macrophage_0	Macrophage_0#HCC1	1.63703	3.08336	3.4966	3.111	2.49142	12.1855	11.1164	0.0229883	-3.52948	-4.23108	-6.57276
HCC1_ACGTAGTGTATTTCGG-1	HCC1	Scissor+	T cell	T cell_Scissor+	T cell_Scissor+#HCC1	-2.80218	-0.740522	-2.28233	-1.76712	-0.706811	-3.37393	-2.03632	-3.50648	0.0832296	0.0745628	-5.08045
HCC1_ACGTAGTTCAGTCACA-1	HCC1	Scissor-	Macrophage	Macrophage_Scissor-	Macrophage_Scissor-#HCC1	2.97504	0.270271	0.302013	3.85822	1.97229	4.0773	4.25364	0.950032	-1.67705	0.130549	-2.74653
HCC1_ACGTCCTAGTCCTGCG-1	HCC1	0	Macrophage	Macrophage_0	Macrophage_0#HCC1	0.666397	1.80243	2.90965	2.84362	2.08637	13.2272	10.1806	1.66016	-3.8997	-3.11561	-6.36376
HCC1_ACGTCCTCAGTCCGTG-1	HCC1	Scissor+	Macrophage	Macrophage_Scissor+	Macrophage_Scissor+#HCC1	0.237179	2.5024	2.24764	2.76779	3.75764	14.1637	11.6618	-2.42374	-3.19693	-2.77125	-7.21219
HCC1_ACGTCCTGTCATTGCA-1	HCC1	0	Macrophage	Macrophage_0	Macrophage_0#HCC1	0.642533	1.88364	3.09324	3.11884	0.782061	13.5229	12.4923	-1.19549	-4.23466	-1.26692	-4.55866
HCC1_ACGTCCTGTGAGGAAA-1	HCC1	Scissor+	T cell	T cell_Scissor+	T cell_Scissor+#HCC1	-2.09409	-0.868589	-1.62127	-2.57914	-3.33257	-2.13335	-3.51879	0.623321	0.50025	-3.33019	-3.68434
HCC1_ACGTCCTTCTACCACC-1	HCC1	Scissor-	Macrophage	Macrophage_Scissor-	Macrophage_Scissor-#HCC1	2.80589	0.703385	3.036	3.25635	3.71829	12.0286	11.8239	0.285235	-2.95253	0.249439	-3.21246
HCC1_ACGTTCCAGACTCCGC-1	HCC1	Scissor+	Macrophage	Macrophage_Scissor+	Macrophage_Scissor+#HCC1	0.541247	2.40597	0.228583	0.913849	0.569058	12.6385	9.11899	-2.07804	-3.60057	-1.54891	-6.16377
HCC1_ACGTTCCAGGAGAGTA-1	HCC1	0	Macrophage	Macrophage_0	Macrophage_0#HCC1	3.44604	2.26378	3.44636	2.50596	4.59875	13.7996	15.6742	-0.00695802	-3.76916	-0.0568655	-4.94527
HCC1_ACGTTCCAGTACGTCT-1	HCC1	0	Macrophage	Macrophage_0	Macrophage_0#HCC1	1.88642	2.63234	2.21986	2.50818	4.10467	12.9206	11.088	-0.318347	-4.51438	0.352327	-4.1009
HCC1_ACGTTCCAGTAGCAAT-1	HCC1	0	Macrophage	Macrophage_0	Macrophage_0#HCC1	1.3664	0.649365	1.48809	3.12072	3.00868	10.3411	10.5232	-3.86256	-3.73485	0.232433	-7.14437
HCC1_ACGTTCCAGTTAGTGA-1	HCC1	Scissor+	Macrophage	Macrophage_Scissor+	Macrophage_Scissor+#HCC1	1.99785	0.746319	0.839215	2.47903	3.75097	9.9344	8.80738	-0.117422	-3.07743	-5.66658	-5.59043
HCC1_ACGTTCCAGTTGTACC-1	HCC1	Scissor-	Macrophage	Macrophage_Scissor-	Macrophage_Scissor-#HCC1	2.2037	2.64125	3.94958	3.40018	3.3985	14.3778	12.3271	0.960139	-4.05728	-1.70827	-7.12298
HCC1_ACGTTCCCAACGGCCT-1	HCC1	0	T cell	T cell_0	T cell_0#HCC1	-3.93395	-2.12612	-1.04454	-2.22508	-1.38438	-2.65257	-1.03351	-1.2601	-2.96122	1.98078	-2.86692
HCC1_ACGTTCCCATGCTGCG-1	HCC1	0	Macrophage	Macrophage_0	Macrophage_0#HCC1	2.76142	2.63811	1.79276	2.54843	2.90567	11.7993	7.05531	-2.39212	-3.5125	-1.24868	-6.68136
HCC1_ACGTTCCGTACCAATC-1	HCC1	Scissor-	Macrophage	Macrophage_Scissor-	Macrophage_Scissor-#HCC1	1.00236	0.670244	1.77573	-0.390496	-0.872439	7.10929	8.34609	-3.14777	-4.06311	-1.35191	-5.12133
HCC1_ACGTTCCGTACGACTT-1	HCC1	Scissor-	T cell	T cell_Scissor-	T cell_Scissor-#HCC1	-1.52274	-1.96399	-1.98167	-2.25714	-2.61978	-3.27166	-3.71519	2.49047	-2.30264	0.744682	-2.94568
HCC1_ACGTTCCGTATTTCTC-1	HCC1	Scissor-	B cell	B cell_Scissor-	B cell_Scissor-#HCC1	-0.916853	0.275658	-1.97662	-2.46385	-2.90073	-3.79976	-5.74698	-5.0365	-3.1237	-4.6099	-8.70516
HCC1_ACGTTCCTCCACCCTA-1	HCC1	0	Macrophage	Macrophage_0	Macrophage_0#HCC1	3.63455	2.77389	3.77572	3.56518	3.5768	14.0312	15.8383	-0.444878	-3.80951	-2.71816	-5.73494
HCC1_ACGTTCCTCGGTCACG-1	HCC1	0	Macrophage	Macrophage_0	Macrophage_0#HCC1	2.59119	2.60928	2.38076	1.90327	3.38195	14.4871	13.5462	-1.20798	-4.06934	-1.04495	-5.09364
HCC1_ACGTTCCTCGTTACCC-1	HCC1	Scissor+	Macrophage	Macrophage_Scissor+	Macrophage_Scissor+#HCC1	3.86497	4.71079	2.30192	2.67306	4.5995	13.3203	17.6294	-0.0285748	-3.39703	-3.23373	-6.18953
HCC1_ACTACGAAGCCTCACG-1	HCC1	Scissor-	Macrophage	Macrophage_Scissor-	Macrophage_Scissor-#HCC1	-0.474857	2.05091	1.88413	3.00255	3.49431	9.30706	6.97874	0.801304	-3.82481	-0.984496	-4.84584
HCC1_ACTACGACACGACGTC-1	HCC1	Scissor+	Macrophage	Macrophage_Scissor+	Macrophage_Scissor+#HCC1	2.54123	-0.830845	-0.472733	2.46493	2.09202	9.78459	7.12006	-2.17118	-3.92471	-5.2054	-6.54994
HCC1_ACTACGACAGCGTATT-1	HCC1	0	Macrophage	Macrophage_0	Macrophage_0#HCC1	0.720668	0.145802	1.55034	2.00961	1.05061	10.3958	9.03581	-1.45172	-3.56922	-1.82789	-4.90174
HCC1_ACTACGAGTGTGTCCG-1	HCC1	Scissor+	Macrophage	Macrophage_Scissor+	Macrophage_Scissor+#HCC1	0.58887	2.27374	2.98641	3.53937	3.50531	12.0234	14.4314	-0.975859	-3.90885	-0.607166	-5.12369
HCC1_ACTACGAGTGTTTCTT-1	HCC1	Scissor-	Macrophage	Macrophage_Scissor-	Macrophage_Scissor-#HCC1	0.00127247	-1.14118	1.52197	0.68819	2.23136	4.68817	4.69406	-0.413044	-2.10516	1.64331	-1.7418
HCC1_ACTACGAGTTCCGTTC-1	HCC1	0	Hepatocyte	Hepatocyte_0	Hepatocyte_0#HCC1	-2.0674	-3.67717	-3.52795	-2.86115	-1.90338	-3.63169	-6.50134	-4.5971	-4.55753	-4.68206	-9.13347
HCC1_ACTACGATCCCTGTTG-1	HCC1	Scissor+	T cell	T cell_Scissor+	T cell_Scissor+#HCC1	-0.513188	-0.840667	0.141982	-2.44029	0.0835814	-1.31899	2.51899	4.92708	0.73123	3.32124	-1.68753
HCC1_ACTACGATCGCTCCTA-1	HCC1	Scissor+	Macrophage	Macrophage_Scissor+	Macrophage_Scissor+#HCC1	3.06754	3.12618	3.56972	1.69346	2.71141	10.7245	9.60227	0.521202	-3.24965	0.371359	-4.73206
HCC1_ACTATCTAGTTTCGAC-1	HCC1	Scissor-	B cell	B cell_Scissor-	B cell_Scissor-#HCC1	-2.82589	-0.730966	-0.897926	-1.96002	-3.5614	-6.69755	-7.39961	-4.03428	-2.79381	-5.83231	-8.85692
HCC1_ACTATCTCACTCTGCT-1	HCC1	Scissor+	T cell	T cell_Scissor+	T cell_Scissor+#HCC1	-2.76614	-0.637379	-2.92042	-2.14682	-3.6383	-3.57071	-4.15836	0.487359	-0.965457	2.18058	-1.64067
HCC1_ACTATCTGTTGCTCGG-1	HCC1	0	Macrophage	Macrophage_0	Macrophage_0#HCC1	2.26624	2.18455	2.86172	2.14078	3.35908	11.8578	12.3938	2.27118	-3.28365	0.94922	-3.68406
HCC1_ACTATCTTCATGACAC-1	HCC1	0	Macrophage	Macrophage_0	Macrophage_0#HCC1	0.865378	0.216874	0.177484	1.71323	0.903463	6.30557	4.21408	-3.11139	-3.12362	1.03538	-4.23206
HCC1_ACTATCTTCCCAGTGG-1	HCC1	0	T cell	T cell_0	T cell_0#HCC1	-0.874086	-1.52983	-3.08902	-2.25092	-4.37676	-1.49834	-4.87592	0.717079	-2.37774	-1.44999	-4.01822
HCC1_ACTATGGAGGACAGCT-1	HCC1	Scissor-	Fibroblast	Fibroblast_Scissor-	Fibroblast_Scissor-#HCC1	-1.65036	-0.155344	-0.406262	-2.06547	-0.759732	1.80372	0.322235	3.48904	1.0696	-2.02554	-4.41172
HCC1_ACTATGGCAAGCTACT-1	HCC1	0	Macrophage	Macrophage_0	Macrophage_0#HCC1	-0.127191	3.04788	2.76488	3.99644	3.73596	12.8491	10.6061	0.628191	-2.82184	1.31891	-2.97519
HCC1_ACTATGGCAAGTGGGT-1	HCC1	Scissor-	Macrophage	Macrophage_Scissor-	Macrophage_Scissor-#HCC1	0.899323	1.56106	-0.286238	1.30465	0.901251	7.98924	8.63334	-2.69379	-4.46276	-0.889497	-4.71048
HCC1_ACTATGGCAATAGTCC-1	HCC1	0	Macrophage	Macrophage_0	Macrophage_0#HCC1	0.745653	-1.46885	-1.96872	2.02983	0.340516	4.67752	4.52959	-1.91309	-3.2108	0.132061	-5.06398
HCC1_ACTATGGCATAATGAG-1	HCC1	Scissor-	Hepatocyte	Hepatocyte_Scissor-	Hepatocyte_Scissor-#HCC1	0.971212	-1.10056	-1.64679	-0.175671	-0.509385	3.60617	-2.54776	-6.93133	-4.30814	0.777119	-5.37842
HCC1_ACTATGGGTGAGAGGG-1	HCC1	Scissor+	Macrophage	Macrophage_Scissor+	Macrophage_Scissor+#HCC1	2.79048	1.59453	-0.421071	3.07694	2.7921	10.1486	10.5772	-1.90294	-3.79704	0.588313	-5.38202
HCC1_ACTATGGTCAAGCTTG-1	HCC1	Scissor-	Macrophage	Macrophage_Scissor-	Macrophage_Scissor-#HCC1	2.00058	0.309947	0.651355	0.928268	0.542825	9.50742	6.62099	1.00954	-3.03912	-4.6508	-1.51436
HCC1_ACTATTCAGGACAGTC-1	HCC1	Scissor-	NK	NK_Scissor-	NK_Scissor-#HCC1	-3.06884	-2.11043	-2.27872	-2.08659	-2.23473	-2.58956	1.86311	-2.43293	-1.5665	2.21077	0.458088
HCC1_ACTATTCAGGAGGGTG-1	HCC1	0	Macrophage	Macrophage_0	Macrophage_0#HCC1	0.753188	0.0473976	-0.438128	1.96406	1.67089	10.2197	6.16987	-4.65013	-3.95969	-0.43557	-3.54913
HCC1_ACTATTCAGGTAGCCA-1	HCC1	Scissor-	T cell	T cell_Scissor-	T cell_Scissor-#HCC1	-1.47964	-1.61031	-0.673972	-0.861369	-1.90557	-2.99779	-0.0567107	0.12468	-1.33635	1.53412	-2.02586
HCC1_ACTATTCCAACAACAA-1	HCC1	0	Macrophage	Macrophage_0	Macrophage_0#HCC1	3.68484	1.97939	3.59711	1.47853	0.958266	11.8318	8.62091	-0.203781	-4.07454	-0.745593	-4.97399
HCC1_ACTATTCGTCCAAAGG-1	HCC1	Scissor-	Macrophage	Macrophage_Scissor-	Macrophage_Scissor-#HCC1	1.80349	1.25835	1.2353	2.10914	2.36122	10.1256	8.33054	-2.45513	-3.27138	0.126425	-6.65518
HCC1_ACTATTCTCGGTCACG-1	HCC1	Scissor-	NK	NK_Scissor-	NK_Scissor-#HCC1	-1.8937	-2.49559	-4.07182	-3.58122	-2.77316	-3.51407	-2.56021	-2.46776	6.70692	-0.83887	-4.44551
HCC1_ACTATTCTCTCCCTAG-1	HCC1	0	Macrophage	Macrophage_0	Macrophage_0#HCC1	1.43337	0.346187	0.554991	2.15133	3.31782	9.04521	6.82027	-0.181924	-2.5268	1.44922	-3.9098
HCC1_ACTCCCAAGAAAGTCT-1	HCC1	Scissor-	Hepatocyte	Hepatocyte_Scissor-	Hepatocyte_Scissor-#HCC1	-0.549635	-1.05981	-2.94644	0.148327	0.127767	3.19015	6.34167	-3.59168	-3.99487	3.36323	-4.82446
HCC1_ACTCCCAAGCCTCAGC-1	HCC1	0	Macrophage	Macrophage_0	Macrophage_0#HCC1	4.33869	1.78639	-0.294087	3.0011	3.48542	11.4235	11.4932	-1.05457	-3.91779	0.858282	-6.04685
HCC1_ACTCCCAGTAAGAACT-1	HCC1	Scissor+	T cell	T cell_Scissor+	T cell_Scissor+#HCC1	-2.42151	-2.81908	-0.691604	-1.36964	-1.77525	-1.48095	-2.07556	-0.503017	-2.19448	1.63403	-1.73753
HCC1_ACTCCCAGTCCTGGTG-1	HCC1	0	T cell	T cell_0	T cell_0#HCC1	-1.31365	-0.369496	-2.47452	-3.38414	-2.11227	-0.69031	-0.308221	-0.398979	-2.94186	2.86232	-1.53815
HCC1_ACTCCCAGTGAGTTTC-1	HCC1	Scissor+	NK	NK_Scissor+	NK_Scissor+#HCC1	-0.285689	-2.13009	-0.874733	-3.57744	-0.594047	-4.14482	-1.17885	3.03285	-1.52856	1.83075	-1.41783
HCC1_ACTCCCAGTGATTAGA-1	HCC1	0	NK	NK_0	NK_0#HCC1	-1.84076	-2.29445	-3.00429	-1.85898	-2.76427	-3.00358	-2.9722	-0.554896	-2.48177	0.788838	-3.32189
HCC1_ACTCCCATCCAACACA-1	HCC1	0	Macrophage	Macrophage_0	Macrophage_0#HCC1	2.42551	2.92065	2.91223	3.2582	2.41396	11.8994	11.0643	-2.52105	-4.18931	-1.42206	-6.27483
HCC1_ACTCCCATCCCAGCGA-1	HCC1	Scissor-	T cell	T cell_Scissor-	T cell_Scissor-#HCC1	-2.39707	-0.887345	-1.86363	-2.20997	-1.04639	-1.6936	0.0918506	-1.29833	-1.47752	2.12252	-4.02064
HCC1_ACTCTCGAGCGGATCA-1	HCC1	Scissor-	T cell	T cell_Scissor-	T cell_Scissor-#HCC1	-1.60924	-2.4411	-0.0226696	-2.14577	-3.42423	-5.56016	-3.79652	-0.418391	-0.239742	1.95989	-0.833589
HCC1_ACTCTCGAGCTGTTCA-1	HCC1	0	Macrophage	Macrophage_0	Macrophage_0#HCC1	-0.88382	1.34881	0.256851	0.74646	0.842432	5.10264	5.71849	4.40115	-3.88068	0.64283	-6.28799
HCC1_ACTCTCGAGGTCGTGA-1	HCC1	0	Fibroblast	Fibroblast_0	Fibroblast_0#HCC1	1.08259	-0.620499	0.903739	-0.568243	0.0762035	1.02906	4.41955	-1.26257	-0.706822	0.947948	-4.62156
HCC1_ACTCTCGCAAATACAG-1	HCC1	Scissor-	Fibroblast	Fibroblast_Scissor-	Fibroblast_Scissor-#HCC1	-0.60017	-0.172104	1.26137	0.136282	-1.76421	1.35434	1.26218	0.772055	-2.78881	1.58855	-2.59878
HCC1_ACTCTCGCATGGGTTT-1	HCC1	0	Macrophage	Macrophage_0	Macrophage_0#HCC1	3.27494	0.854352	3.59707	0.929134	2.90145	9.67601	7.75039	-1.6967	-3.759	-4.2451	-7.03536
HCC1_ACTCTCGGTACTAGCT-1	HCC1	0	T cell	T cell_0	T cell_0#HCC1	-1.43262	-1.38996	-0.0801956	-1.99772	-0.488761	-2.64142	0.812939	4.4928	0.138479	2.7074	-0.520793
HCC1_ACTCTCGGTACTGCCG-1	HCC1	0	Macrophage	Macrophage_0	Macrophage_0#HCC1	2.29366	1.67879	1.30892	1.81051	3.23211	13.7826	14.2954	-1.72761	-3.9607	0.859033	-5.2612
HCC1_ACTCTCGGTGACAACG-1	HCC1	0	Macrophage	Macrophage_0	Macrophage_0#HCC1	0.947018	1.67168	1.92855	0.109313	0.671723	9.92901	7.60516	-2.46987	-3.69307	-2.09643	-4.32956
HCC1_ACTCTCGGTGGGCTTC-1	HCC1	0	Macrophage	Macrophage_0	Macrophage_0#HCC1	-0.103356	0.601627	2.10576	1.93216	2.10085	8.88609	4.44893	-1.57603	-3.18249	-2.6589	-4.76652
HCC1_ACTCTCGGTTCGAGCC-1	HCC1	Scissor-	T cell	T cell_Scissor-	T cell_Scissor-#HCC1	-2.43613	-1.48391	-4.21438	-0.890019	-0.688696	-1.53683	0.40814	-1.50325	-4.30496	0.892593	-3.40591
HCC1_ACTCTCGTCACTGGGC-1	HCC1	Scissor-	Macrophage	Macrophage_Scissor-	Macrophage_Scissor-#HCC1	0.680103	3.22306	0.427382	2.50491	2.77548	12.9103	11.1174	-3.18958	-4.20361	0.0341967	-4.23633
HCC1_ACTCTCGTCGACCATA-1	HCC1	0	Macrophage	Macrophage_0	Macrophage_0#HCC1	2.99337	1.67298	3.77631	1.51929	2.42155	12.41	9.65577	-2.9484	-4.03443	-0.445611	-8.24309
HCC1_ACTCTCGTCGGTAACT-1	HCC1	0	Macrophage	Macrophage_0	Macrophage_0#HCC1	-2.39717	0.685008	0.4151	2.32883	-1.36163	5.94971	2.97706	0.466038	-3.91203	-3.40695	-4.95458
HCC1_ACTGATGGTGAGTTGG-1	HCC1	Scissor+	Macrophage	Macrophage_Scissor+	Macrophage_Scissor+#HCC1	-1.55501	-1.50872	-1.37493	0.340571	-3.09609	0.710128	-4.12742	-5.48978	-4.34994	-6.09242	-12.4603
HCC1_ACTGATGTCTAGTGTG-1	HCC1	Scissor+	Macrophage	Macrophage_Scissor+	Macrophage_Scissor+#HCC1	2.53065	2.91223	0.58626	1.15987	1.03716	8.91416	9.13235	-2.21799	-3.74182	-3.67992	-7.39261
HCC1_ACTGATGTCTATACGG-1	HCC1	Scissor-	T cell	T cell_Scissor-	T cell_Scissor-#HCC1	-2.04172	-3.13405	-1.4836	-2.40281	-3.56961	-2.84113	-4.25026	-2.10492	-1.76985	-3.38338	-5.04423
HCC1_ACTGATGTCTGAACGT-1	HCC1	Scissor-	Macrophage	Macrophage_Scissor-	Macrophage_Scissor-#HCC1	1.35223	-1.09366	0.813687	2.41985	1.89426	9.46847	10.3781	1.80164	-4.05341	0.624077	-2.87857
HCC1_ACTGCAAAGCCATATC-1	HCC1	0	Macrophage	Macrophage_0	Macrophage_0#HCC1	1.35654	0.0593815	2.07186	2.44693	2.92058	10.6549	12.3805	-1.1334	-3.45546	2.9225	-3.26386
HCC1_ACTGCAAAGGGTGGGA-1	HCC1	Scissor+	Macrophage	Macrophage_Scissor+	Macrophage_Scissor+#HCC1	1.04117	-1.09509	0.748205	2.71461	1.31592	9.65673	7.92994	-1.14123	-3.17402	-3.88295	-6.21092
HCC1_ACTGCAAAGTATTCCG-1	HCC1	0	T cell	T cell_0	T cell_0#HCC1	-1.93052	-0.739595	-0.178826	-1.38385	-0.738245	-0.74227	1.31061	0.665666	-1.03864	2.47272	-0.667988
HCC1_ACTGCAAGTACTCGAT-1	HCC1	0	Macrophage	Macrophage_0	Macrophage_0#HCC1	2.16251	1.13244	0.359762	0.43501	3.74091	8.47779	7.36446	0.745474	-3.62142	0.853032	-2.40585
HCC1_ACTGCAAGTCGTGATT-1	HCC1	Scissor-	T cell	T cell_Scissor-	T cell_Scissor-#HCC1	-3.30636	-1.08345	-2.80958	-0.596746	-1.25419	0.120111	3.47736	-1.8562	-1.35016	1.23581	-3.73023
HCC1_ACTGCAAGTTGAAGTA-1	HCC1	0	Macrophage	Macrophage_0	Macrophage_0#HCC1	2.22141	1.15705	2.62092	1.25265	3.86716	15.3588	10.1561	-3.15044	-3.62941	-2.40271	-4.42902
HCC1_ACTGCAATCTCTGCCA-1	HCC1	Scissor+	Hepatocyte	Hepatocyte_Scissor+	Hepatocyte_Scissor+#HCC1	-2.11926	-1.30249	-1.51732	0.252708	1.28316	2.55591	2.32005	-0.942759	-4.11421	-1.76532	-5.3347
HCC1_ACTGCAATCTGGGCGT-1	HCC1	0	Macrophage	Macrophage_0	Macrophage_0#HCC1	-0.998549	0.859467	-0.697741	0.659752	0.733037	6.89284	5.27047	-1.26459	-3.93637	-2.26117	-6.45049
HCC1_ACTGTCCAGATCGCCC-1	HCC1	Scissor-	Macrophage	Macrophage_Scissor-	Macrophage_Scissor-#HCC1	1.72683	1.02391	2.2254	0.793297	0.51621	12.6647	12.5195	-3.09638	-4.39889	-0.392894	-2.82176
HCC1_ACTGTCCAGGCTAGCA-1	HCC1	Scissor+	T cell	T cell_Scissor+	T cell_Scissor+#HCC1	0.0264477	0.206811	-1.70155	-2.46672	-0.738085	-4.78822	0.438523	4.97635	-1.17319	0.42846	-2.02226
HCC1_ACTGTCCCACACGCCA-1	HCC1	Scissor+	T cell	T cell_Scissor+	T cell_Scissor+#HCC1	-2.32287	-1.48332	-1.71673	-1.56006	0.0466205	-0.658298	3.06952	1.86613	-2.5371	1.63033	-4.18067
HCC1_ACTGTCCCAGACCTGC-1	HCC1	Scissor-	Macrophage	Macrophage_Scissor-	Macrophage_Scissor-#HCC1	-0.172643	-0.534736	0.447709	-0.351217	1.23735	5.50488	6.07945	2.97877	-4.3792	2.38065	-2.54264
HCC1_ACTGTCCCAGCTGAGA-1	HCC1	0	Macrophage	Macrophage_0	Macrophage_0#HCC1	3.32288	2.30914	2.58171	2.20647	2.38276	11.6265	8.69423	-0.84343	-4.00737	-1.82179	-5.89972
HCC1_ACTGTCCGTAGTCGTT-1	HCC1	0	T cell	T cell_0	T cell_0#HCC1	-2.63888	-0.341744	-3.85593	-1.61481	-3.11685	-3.24596	-3.06555	-2.96505	-3.19315	0.611764	-4.54398
HCC1_ACTGTCCGTCAAAGTA-1	HCC1	0	Macrophage	Macrophage_0	Macrophage_0#HCC1	2.28697	-0.617431	1.32007	0.964107	2.20054	7.65841	8.50061	0.176198	-4.21676	0.33706	-2.91756
HCC1_ACTGTCCTCACACGAT-1	HCC1	0	Hepatocyte	Hepatocyte_0	Hepatocyte_0#HCC1	0.222263	-0.807572	0.0618102	0.419533	2.10744	4.54842	7.68142	-3.45098	-3.46068	3.79296	-4.44346
HCC1_ACTGTCCTCGATTGGT-1	HCC1	0	Macrophage	Macrophage_0	Macrophage_0#HCC1	1.56715	2.38704	3.44697	1.48796	2.05094	13.7851	9.69381	0.333876	-4.3698	-1.01031	-5.77833
HCC1_ACTGTCCTCTACTGAG-1	HCC1	0	Macrophage	Macrophage_0	Macrophage_0#HCC1	1.09481	0.675373	0.452221	1.69208	3.32005	12.0303	11.3906	-2.79953	-4.40662	-0.825919	-5.48293
HCC1_ACTGTCCTCTCGAGTA-1	HCC1	Scissor-	Macrophage	Macrophage_Scissor-	Macrophage_Scissor-#HCC1	1.45866	-0.91028	-0.468305	2.02932	0.715612	9.35272	8.5314	-3.21247	-4.10141	-1.67171	-3.9895
HCC1_ACTGTCCTCTTCGTGC-1	HCC1	0	NK	NK_0	NK_0#HCC1	-2.33923	-3.51778	-3.21195	-2.41669	-1.67361	-3.60128	-8.53897	-4.37739	0.574789	1.11019	-7.35365
HCC1_ACTGTGAAGTACAACA-1	HCC1	0	Macrophage	Macrophage_0	Macrophage_0#HCC1	-0.667669	-0.484406	0.156656	-0.198028	-0.0583659	7.88783	11.0709	3.0965	-3.76425	-0.800322	-4.89189
HCC1_ACTGTGACAATGTGGG-1	HCC1	0	Macrophage	Macrophage_0	Macrophage_0#HCC1	-0.532252	0.450749	-0.40419	2.44289	1.91287	10.971	11.4358	-3.45491	-3.86496	0.740944	-5.29942
HCC1_ACTGTGACACTCCCTA-1	HCC1	0	T cell	T cell_0	T cell_0#HCC1	-1.06938	-0.626698	-2.29692	-1.79011	-3.62512	-3.95995	-1.57949	1.95816	-2.18322	0.12142	-2.9678
HCC1_ACTGTGACATCTCATT-1	HCC1	0	Macrophage	Macrophage_0	Macrophage_0#HCC1	-0.0757644	2.4939	1.54296	2.73744	3.78533	8.10188	10.5397	-0.992168	-3.77206	-1.88154	-5.49864
HCC1_ACTGTGACATTCTGTT-1	HCC1	0	Macrophage	Macrophage_0	Macrophage_0#HCC1	1.80916	2.26803	2.33851	2.74104	1.12746	14.9243	15.2073	-0.355619	-3.51575	-0.749883	-4.38288
HCC1_ACTGTGAGTCTGTGCG-1	HCC1	0	Macrophage	Macrophage_0	Macrophage_0#HCC1	1.36209	1.86532	0.125009	0.909188	1.63726	7.81806	6.77114	-2.3218	-3.95428	1.74085	-3.39443
HCC1_ACTGTGAGTGGAGAAA-1	HCC1	Scissor+	Macrophage	Macrophage_Scissor+	Macrophage_Scissor+#HCC1	2.87642	3.51993	3.59949	2.28573	1.47696	14.8348	11.7965	-0.260582	-3.96069	-2.81014	-6.2474
HCC1_ACTGTGAGTTCAGCGC-1	HCC1	0	Macrophage	Macrophage_0	Macrophage_0#HCC1	0.579833	2.51625	1.96975	3.90232	3.24856	9.62015	9.6345	-1.91883	-4.3961	-0.252041	-4.30065
HCC1_ACTGTGATCAAGCGTT-1	HCC1	0	Macrophage	Macrophage_0	Macrophage_0#HCC1	2.84268	2.79914	2.85472	2.86774	2.0412	12.983	10.9099	-0.759245	-3.73082	-2.63403	-7.19969
HCC1_ACTGTGATCCGCAAAT-1	HCC1	0	Macrophage	Macrophage_0	Macrophage_0#HCC1	0.500295	1.15737	4.16007	1.93698	4.57002	13.1821	14.1898	-2.08935	-4.66882	-1.52514	-5.85225
HCC1_ACTGTGATCGGCATAT-1	HCC1	Scissor-	T cell	T cell_Scissor-	T cell_Scissor-#HCC1	-2.0222	-2.59258	-2.43191	-1.40032	-2.08363	-3.41628	0.38642	2.68433	-0.0524093	2.74201	-1.11415
HCC1_ACTGTGATCGGCTGAC-1	HCC1	Scissor-	Macrophage	Macrophage_Scissor-	Macrophage_Scissor-#HCC1	1.32922	0.121132	2.83433	1.72407	2.90771	10.6347	7.778	0.176735	-3.61495	0.168914	-5.0396
HCC1_ACTGTGATCGTTCCTG-1	HCC1	0	Macrophage	Macrophage_0	Macrophage_0#HCC1	0.272649	-1.39452	-0.305349	1.23992	0.178274	5.51085	3.37385	-3.20441	-3.6546	-0.378608	-3.03913
HCC1_ACTTAGGAGTAGGAAG-1	HCC1	0	T cell	T cell_0	T cell_0#HCC1	-3.25258	-0.261585	-0.654482	-0.188903	-0.0243317	-2.94916	-0.220466	2.11298	-1.21633	-0.0678517	-4.03932
HCC1_ACTTAGGAGTATTCCG-1	HCC1	Scissor-	Macrophage	Macrophage_Scissor-	Macrophage_Scissor-#HCC1	1.97801	0.542423	2.17724	3.69486	3.63248	8.29619	9.46024	1.70753	-3.07274	1.66183	-4.01845
HCC1_ACTTAGGCAACCGGAA-1	HCC1	Scissor+	NK	NK_Scissor+	NK_Scissor+#HCC1	-3.13375	-1.69708	-3.48267	-2.1229	-2.34308	-4.18505	-5.08115	-3.0921	-1.36573	-1.63281	-4.40953
HCC1_ACTTAGGCAACTGATC-1	HCC1	0	T cell	T cell_0	T cell_0#HCC1	-2.4587	0.0416285	0.609031	-0.303838	-1.23935	1.44234	3.21032	-0.549984	-0.743467	0.277211	-3.28622
HCC1_ACTTAGGCACGCTTAA-1	HCC1	0	Macrophage	Macrophage_0	Macrophage_0#HCC1	0.579712	1.31435	2.69232	1.76514	1.32826	10.8682	8.46388	-0.214132	-4.09692	-2.47791	-6.44085
HCC1_ACTTAGGGTACAGCGA-1	HCC1	Scissor-	Macrophage	Macrophage_Scissor-	Macrophage_Scissor-#HCC1	1.77128	-0.362057	1.5145	1.82813	1.98645	11.8069	6.74428	-1.58754	-4.34493	0.282185	-4.19069
HCC1_ACTTAGGGTGAGGATC-1	HCC1	Scissor-	Macrophage	Macrophage_Scissor-	Macrophage_Scissor-#HCC1	2.30509	1.30109	3.17571	2.36801	3.39464	11.1022	9.53728	-0.665803	-3.37855	0.629807	-4.46051
HCC1_ACTTATCAGTGCCCGT-1	HCC1	Scissor-	Macrophage	Macrophage_Scissor-	Macrophage_Scissor-#HCC1	1.52393	1.72145	-0.44964	0.526568	1.49589	9.51476	6.44031	-0.657369	-2.64659	-3.63488	-5.95841
HCC1_ACTTATCCACCCTTAC-1	HCC1	0	Macrophage	Macrophage_0	Macrophage_0#HCC1	-0.664868	-0.128642	2.15574	3.76229	2.30273	13.7886	9.79979	-2.03418	-4.16191	-1.52759	-4.94852
HCC1_ACTTATCCATCGAACT-1	HCC1	Scissor+	Macrophage	Macrophage_Scissor+	Macrophage_Scissor+#HCC1	4.48769	2.22953	3.03692	3.30021	3.20773	13.0591	10.9989	0.300806	-3.27077	-2.07844	-7.41997
HCC1_ACTTATCTCGGCCAAC-1	HCC1	0	Macrophage	Macrophage_0	Macrophage_0#HCC1	1.54563	-0.389937	0.778186	2.11638	0.378681	10.4235	9.64648	-1.03474	-4.21839	-1.60166	-5.86264
HCC1_ACTTATCTCGGTAACT-1	HCC1	0	Macrophage	Macrophage_0	Macrophage_0#HCC1	1.75938	1.65768	2.93331	2.46205	2.1337	11.9254	12.3895	0.471355	-4.16862	0.224619	-4.88695
HCC1_ACTTATCTCTTAGCCC-1	HCC1	Scissor+	NK	NK_Scissor+	NK_Scissor+#HCC1	-2.93473	-1.54323	0.536212	-1.77743	0.681309	-1.4127	2.67701	3.88858	-2.18968	2.06079	-1.32314
HCC1_ACTTCCGCACGCCACA-1	HCC1	Scissor-	Macrophage	Macrophage_Scissor-	Macrophage_Scissor-#HCC1	0.0450621	-0.0255089	-0.0677589	2.89073	0.712171	8.8734	5.55747	3.24572	-3.63883	-6.07878	-5.631
HCC1_ACTTCCGCACTCAGAT-1	HCC1	Scissor-	Macrophage	Macrophage_Scissor-	Macrophage_Scissor-#HCC1	1.58287	0.944712	1.70635	2.24502	2.05391	11.0468	10.8039	-2.18156	-3.90878	1.44621	-2.88474
HCC1_ACTTCCGCAGCGACAA-1	HCC1	Scissor-	Macrophage	Macrophage_Scissor-	Macrophage_Scissor-#HCC1	3.10908	4.05619	0.776093	3.53265	4.99663	13.3453	12.8143	-2.6693	-3.78697	-1.34825	-7.50752
HCC1_ACTTCCGGTTTCGTTT-1	HCC1	Scissor-	Macrophage	Macrophage_Scissor-	Macrophage_Scissor-#HCC1	1.99805	-0.171095	0.583648	2.61798	1.82765	10.7009	12.0496	-0.041788	-3.70379	-1.03707	-5.39044
HCC1_ACTTCCGTCACCGACG-1	HCC1	0	Macrophage	Macrophage_0	Macrophage_0#HCC1	2.46526	2.49402	5.21479	2.4409	2.36156	14.5077	12.5773	0.495128	-3.25521	-2.42293	-6.64328
HCC1_ACTTCCGTCCATTTCA-1	HCC1	0	Macrophage	Macrophage_0	Macrophage_0#HCC1	0.619763	0.731815	3.7134	2.41126	1.35944	12.3961	10.4063	4.64273	-4.28628	0.096806	-5.4507
HCC1_ACTTCCGTCCTTCTTC-1	HCC1	Scissor-	T cell	T cell_Scissor-	T cell_Scissor-#HCC1	-2.98568	-2.78455	-2.29781	-0.806518	-3.43878	-3.38933	-0.37886	-2.98237	-1.66361	-0.216187	-3.90888
HCC1_ACTTCGCAGAGATTCA-1	HCC1	Scissor-	Fibroblast	Fibroblast_Scissor-	Fibroblast_Scissor-#HCC1	0.446349	-0.416465	0.398274	0.188476	0.216304	3.60383	10.5692	-1.04864	-0.877824	1.80206	-4.39704
HCC1_ACTTCGCAGCAATAGT-1	HCC1	Scissor-	B cell	B cell_Scissor-	B cell_Scissor-#HCC1	-1.9853	-1.37163	-1.84507	-2.7519	-4.04046	-6.60357	-7.41686	-3.58266	-2.99574	-7.25847	-9.82108
HCC1_ACTTCGCAGCTGACAG-1	HCC1	0	T cell	T cell_0	T cell_0#HCC1	-2.0079	-2.73516	-2.63312	-3.21253	-1.00545	-2.17328	-4.11246	-1.58008	-3.18893	0.34329	-4.31469
HCC1_ACTTCGCAGGTAGTAT-1	HCC1	Scissor-	T cell	T cell_Scissor-	T cell_Scissor-#HCC1	-1.47985	-1.0933	-0.938171	-2.21891	-1.30526	-1.11514	-0.240829	2.95279	-0.496855	0.248151	-2.04858
HCC1_ACTTCGCCAACCACGC-1	HCC1	Scissor-	Fibroblast	Fibroblast_Scissor-	Fibroblast_Scissor-#HCC1	0.660864	-0.339207	-0.256423	-0.658664	-0.106632	2.19251	5.3143	-0.562493	-1.81393	2.29267	-1.52341
HCC1_ACTTCGCCAGAAGCGT-1	HCC1	Scissor-	T cell	T cell_Scissor-	T cell_Scissor-#HCC1	-3.3844	-0.829325	-3.22346	-1.04918	-1.60715	-1.594	3.87713	-2.60518	-0.593676	0.228362	-3.39829
HCC1_ACTTCGCCAGGACGAT-1	HCC1	Scissor-	T cell	T cell_Scissor-	T cell_Scissor-#HCC1	-1.01924	-0.815457	-2.36977	-1.93007	-2.22116	-0.834826	1.73791	-0.206284	0.302068	2.34619	-2.58203
HCC1_ACTTCGCCATGGATCT-1	HCC1	Scissor+	Macrophage	Macrophage_Scissor+	Macrophage_Scissor+#HCC1	3.73172	0.52183	-0.160797	1.97984	2.74675	15.279	13.6283	-3.4042	-3.87536	-1.89318	-5.52186
HCC1_ACTTCGCCATTGTGCA-1	HCC1	Scissor+	Macrophage	Macrophage_Scissor+	Macrophage_Scissor+#HCC1	-1.64641	0.954882	1.65501	3.01039	3.29019	8.98223	6.35444	1.45806	-3.8627	1.2843	-2.29557
HCC1_ACTTCGCGTTCTCTAT-1	HCC1	0	T cell	T cell_0	T cell_0#HCC1	-1.53825	-2.62652	-1.96894	-1.82062	-2.44696	-2.01191	-3.29967	-0.713371	-3.56465	0.346985	-2.67053
HCC1_ACTTCGCTCAGCGGAA-1	HCC1	Scissor-	Macrophage	Macrophage_Scissor-	Macrophage_Scissor-#HCC1	1.92249	3.22823	2.22926	2.0889	3.16798	11.3257	7.95544	-3.84686	-4.19211	-0.516954	-6.48903
HCC1_ACTTCGCTCCTCTCTT-1	HCC1	Scissor-	T cell	T cell_Scissor-	T cell_Scissor-#HCC1	-2.42137	2.39693	-1.36754	-1.91292	-0.109036	-1.9863	-2.2491	-1.39614	-1.56753	0.905934	-4.61487
HCC1_ACTTCGCTCGCCTCTA-1	HCC1	Scissor+	Macrophage	Macrophage_Scissor+	Macrophage_Scissor+#HCC1	2.97629	2.20171	2.74318	2.79311	2.96986	12.554	10.9974	-2.55677	-4.19275	0.726572	-5.56032
HCC1_ACTTCGCTCTAACACG-1	HCC1	0	T cell	T cell_0	T cell_0#HCC1	-3.70932	-1.37349	-3.67598	-0.918149	-0.389673	-2.07931	-1.73614	-1.95747	-0.535549	1.58149	-5.03846
HCC1_ACTTTCAGTAACAAGT-1	HCC1	Scissor-	T cell	T cell_Scissor-	T cell_Scissor-#HCC1	-1.955	-1.03266	-3.69773	-2.9587	-1.18504	-1.53546	0.113367	-0.564902	1.01071	0.125845	-2.56057
HCC1_ACTTTCAGTGGCTGAA-1	HCC1	0	T cell	T cell_0	T cell_0#HCC1	-1.24855	-1.42589	-2.04852	-2.48095	-3.29739	-2.54898	-4.3461	3.22327	-1.5071	-0.237341	-1.98369
HCC1_ACTTTCAGTTCGTGCG-1	HCC1	0	Macrophage	Macrophage_0	Macrophage_0#HCC1	2.65178	-0.541712	0.328102	1.84292	1.91526	6.85724	4.52756	-0.855257	-3.86174	0.0766463	-4.32843
HCC1_ACTTTCATCAAGTAAG-1	HCC1	0	Macrophage	Macrophage_0	Macrophage_0#HCC1	2.2234	0.0247382	2.38185	3.90017	3.06892	9.6568	12.4155	-0.522525	-2.77957	0.388514	-4.08245
HCC1_ACTTTCATCAGTGATC-1	HCC1	0	Macrophage	Macrophage_0	Macrophage_0#HCC1	1.15075	0.836028	0.490451	1.89571	1.77054	2.90937	5.6299	2.23471	-3.61153	2.40984	-2.38093
HCC1_ACTTTGTAGATCCTAC-1	HCC1	Scissor+	Macrophage	Macrophage_Scissor+	Macrophage_Scissor+#HCC1	1.89518	3.15663	3.09993	3.15296	2.02975	14.9395	9.73067	-1.73512	-4.11494	-4.15744	-6.71898
HCC1_ACTTTGTAGGTTCCGC-1	HCC1	0	NK	NK_0	NK_0#HCC1	-1.40408	-0.964942	-1.70575	-0.532372	-0.657912	0.330973	1.87434	-1.00065	-1.73052	1.96727	-3.84378
HCC1_ACTTTGTGTCGGTACC-1	HCC1	0	Macrophage	Macrophage_0	Macrophage_0#HCC1	2.90039	0.0892054	-0.217412	1.13801	1.19369	10.6883	9.97731	-0.972973	-3.05457	-0.682125	-4.81904
HCC1_ACTTTGTTCAAGTGGG-1	HCC1	0	Macrophage	Macrophage_0	Macrophage_0#HCC1	2.13512	-2.27443	0.602017	0.476259	1.08592	8.14546	4.53239	1.48219	-3.60736	-1.5873	-5.93927
HCC1_ACTTTGTTCAGGTGTT-1	HCC1	0	Macrophage	Macrophage_0	Macrophage_0#HCC1	1.9645	4.70839	2.7583	2.1478	3.37117	12.9177	12.9539	-1.20637	-3.51867	-0.711516	-5.17247
HCC1_ACTTTGTTCGGATAAA-1	HCC1	0	Macrophage	Macrophage_0	Macrophage_0#HCC1	3.37838	1.4017	1.10483	3.24453	0.290224	12.2532	10.192	0.854529	-4.22198	-1.42133	-5.83438
HCC1_ACTTTGTTCTCGCTCA-1	HCC1	Scissor+	Macrophage	Macrophage_Scissor+	Macrophage_Scissor+#HCC1	1.82804	2.97939	1.4521	1.50736	2.6716	13.9039	13.2702	1.23236	-4.32162	-2.96282	-4.77748
HCC1_AGAAATGAGCTCTGTA-1	HCC1	Scissor+	Macrophage	Macrophage_Scissor+	Macrophage_Scissor+#HCC1	2.87844	4.54751	5.32116	5.65654	3.5839	13.9941	15.2441	-2.22919	-4.30318	-1.56478	-7.81827
HCC1_AGAAATGAGTGCCAGA-1	HCC1	Scissor+	Macrophage	Macrophage_Scissor+	Macrophage_Scissor+#HCC1	1.72593	1.90264	0.993777	1.55013	0.317702	9.43991	4.89134	-2.50477	-3.38215	-4.37987	-6.1882
HCC1_AGAAATGCACACCTGG-1	HCC1	Scissor+	Macrophage	Macrophage_Scissor+	Macrophage_Scissor+#HCC1	2.24006	2.55921	2.01214	1.71442	1.10154	10.5075	8.48751	-1.76436	-4.59952	-3.92007	-5.14406
HCC1_AGAAATGCACAGTGTT-1	HCC1	0	B cell	B cell_0	B cell_0#HCC1	-2.4391	-2.59432	0.757018	-2.23451	-1.92283	-4.62291	-3.94135	-0.952107	-3.33823	2.18784	-1.77302
HCC1_AGAAATGTCGCGTGCA-1	HCC1	0	T cell	T cell_0	T cell_0#HCC1	-2.81665	-1.00066	-1.16981	-1.39206	-2.15877	-2.3204	-0.494546	-4.18452	-3.75222	2.70714	-1.09085
HCC1_AGAACAAAGGGTTGCA-1	HCC1	Scissor-	Macrophage	Macrophage_Scissor-	Macrophage_Scissor-#HCC1	0.250291	2.13068	3.69664	2.4964	2.02974	8.81987	9.53241	-1.7767	-4.4554	-0.915413	-5.38092
HCC1_AGAACAAAGGTCCAGA-1	HCC1	Scissor+	Macrophage	Macrophage_Scissor+	Macrophage_Scissor+#HCC1	0.973129	2.64368	0.703875	2.85865	1.91416	7.19321	6.03727	-1.17524	-3.74954	-1.9345	-6.7599
HCC1_AGAACAACAACTGGTT-1	HCC1	Scissor-	Macrophage	Macrophage_Scissor-	Macrophage_Scissor-#HCC1	2.51619	0.939015	3.26093	4.10629	3.85554	15.0338	13.2776	-2.22837	-2.47936	0.852439	-5.55498
HCC1_AGAACAACATACACCA-1	HCC1	Scissor+	T cell	T cell_Scissor+	T cell_Scissor+#HCC1	-2.2728	-2.74973	-2.84281	-2.50968	-0.399219	-2.94567	0.320262	-0.559786	-0.413309	0.57335	-2.34359
HCC1_AGAACAAGTTCCTAGA-1	HCC1	0	T cell	T cell_0	T cell_0#HCC1	-0.835229	-1.07712	0.252817	0.0890902	0.187128	0.589621	1.43592	0.646689	-1.68525	0.124302	-1.39528
HCC1_AGAACAAGTTGGTAGG-1	HCC1	0	Macrophage	Macrophage_0	Macrophage_0#HCC1	1.79448	1.94765	1.84179	1.01804	3.97857	8.08288	8.37	0.251996	-3.21557	1.78395	-3.34094
HCC1_AGAACAATCGCAACAT-1	HCC1	Scissor-	T cell	T cell_Scissor-	T cell_Scissor-#HCC1	-1.43386	-1.13411	-1.99082	-3.02536	-0.651746	-2.33307	-0.86328	-1.47685	-0.84317	1.75193	-3.34486
HCC1_AGAACAATCGCTAATG-1	HCC1	0	Macrophage	Macrophage_0	Macrophage_0#HCC1	2.16783	2.49401	0.411151	2.83255	2.53807	12.3201	12.5931	-1.25888	-3.98895	-0.148994	-5.39497
HCC1_AGAACCTAGAATAGTC-1	HCC1	0	T cell	T cell_0	T cell_0#HCC1	-0.765188	-1.40408	-1.3232	-2.64	-1.56251	-3.35845	-3.39935	0.179648	0.887584	2.94566	-0.628397
HCC1_AGAACCTAGACGTCCC-1	HCC1	Scissor+	T cell	T cell_Scissor+	T cell_Scissor+#HCC1	0.474628	-1.0282	-1.0333	-1.02624	-0.061236	-6.16897	-3.73913	3.81375	0.0316141	0.274024	-3.11455
HCC1_AGAACCTAGCAGTAAT-1	HCC1	0	Macrophage	Macrophage_0	Macrophage_0#HCC1	1.60658	2.34906	2.06955	1.82442	1.18099	14.4447	8.53167	-1.93454	-3.27657	-2.43772	-6.86387
HCC1_AGAACCTAGTTAGAAC-1	HCC1	Scissor+	Macrophage	Macrophage_Scissor+	Macrophage_Scissor+#HCC1	1.53016	0.570376	-0.119638	3.07104	1.91313	5.17377	8.08166	-1.12327	-4.01167	1.84016	-3.42816
HCC1_AGAACCTGTATCGCAT-1	HCC1	0	Macrophage	Macrophage_0	Macrophage_0#HCC1	1.54198	0.5168	4.16029	3.08574	2.10565	9.32248	12.5282	1.98137	-2.13272	0.712405	-1.254
HCC1_AGAACCTGTGGTAATA-1	HCC1	Scissor+	Macrophage	Macrophage_Scissor+	Macrophage_Scissor+#HCC1	1.62	3.11377	1.83629	1.60172	2.81762	13.7928	10.9909	-0.964269	-4.52167	-1.88272	-5.6069
HCC1_AGAACCTGTTCTGAGT-1	HCC1	Scissor+	Macrophage	Macrophage_Scissor+	Macrophage_Scissor+#HCC1	0.894908	4.08094	4.38189	0.430559	1.67971	11.748	9.81876	-1.94278	-3.29724	-1.29808	-5.47755
HCC1_AGAACCTTCACCATCC-1	HCC1	Scissor+	Macrophage	Macrophage_Scissor+	Macrophage_Scissor+#HCC1	0.521936	2.75674	3.04456	1.30817	3.77382	11.7306	11.3117	1.38059	-3.57661	-1.65235	-4.29765
HCC1_AGAACCTTCCATCACC-1	HCC1	0	Hepatocyte	Hepatocyte_0	Hepatocyte_0#HCC1	-0.536253	-0.593919	-1.7103	1.81076	-0.390272	4.39131	3.70729	-4.03206	-4.10175	3.94487	-3.14483
HCC1_AGAACCTTCGAAGGAC-1	HCC1	0	NK	NK_0	NK_0#HCC1	-1.15279	-2.45907	-0.405634	-1.30769	-0.589299	-3.92218	-1.45562	3.1933	2.82173	0.370283	-1.11955
HCC1_AGAACCTTCTGTCTCG-1	HCC1	0	T cell	T cell_0	T cell_0#HCC1	-2.70288	-1.00136	-1.78265	-2.98595	-1.46121	-0.491931	-0.0686566	-1.01467	-2.91657	0.981961	-3.70274
HCC1_AGAAGCGAGCTGAAGC-1	HCC1	0	T cell	T cell_0	T cell_0#HCC1	-2.27731	-1.17245	0.513347	-1.73165	1.09347	-3.67156	1.04221	-0.462307	-2.41109	1.44619	-2.63574
HCC1_AGAAGCGCAAACTAGA-1	HCC1	0	Macrophage	Macrophage_0	Macrophage_0#HCC1	1.12686	1.86786	1.71088	1.79219	2.85436	12.4658	9.80447	1.91433	-3.81775	-2.77388	-5.43364
HCC1_AGAAGCGCAACCGGAA-1	HCC1	Scissor-	Fibroblast	Fibroblast_Scissor-	Fibroblast_Scissor-#HCC1	-0.305807	-1.86443	-0.696367	-1.20284	0.972868	0.533007	0.885057	0.0128735	-3.51408	-0.0151548	-3.3533
HCC1_AGAAGCGCAGGATCTT-1	HCC1	Scissor-	T cell	T cell_Scissor-	T cell_Scissor-#HCC1	-0.985972	-1.46175	-1.02902	-0.223	-1.14279	-1.68724	1.02543	3.25282	-0.583488	1.3148	-2.11372
HCC1_AGAAGCGGTGGATCAG-1	HCC1	Scissor-	Macrophage	Macrophage_Scissor-	Macrophage_Scissor-#HCC1	0.132207	0.638896	1.82068	2.12116	-0.392773	8.72891	7.07082	-0.171879	-3.70168	-2.90222	-4.36247
HCC1_AGAAGCGGTGTTCCAA-1	HCC1	0	Macrophage	Macrophage_0	Macrophage_0#HCC1	-0.71995	0.556331	-0.506476	2.07734	0.0211445	2.16009	4.04461	-1.38435	-4.01624	1.54547	-0.503151
HCC1_AGAAGCGTCACTAGCA-1	HCC1	Scissor-	Macrophage	Macrophage_Scissor-	Macrophage_Scissor-#HCC1	-0.399916	-0.0761041	-0.476177	1.94861	1.57153	11.1939	9.18811	-1.86389	-3.66743	-0.158481	-6.1344
HCC1_AGAAGCGTCATTTGTC-1	HCC1	0	Macrophage	Macrophage_0	Macrophage_0#HCC1	1.30441	1.9846	3.0495	2.05376	2.08201	8.47466	10.2929	1.79309	-4.06346	0.0344429	-3.41951
HCC1_AGAAGCGTCTATCACT-1	HCC1	Scissor-	Macrophage	Macrophage_Scissor-	Macrophage_Scissor-#HCC1	-0.444228	-0.998003	-1.1068	-2.20954	0.216725	-3.07998	-4.21152	-6.36168	-3.59735	-2.3444	-9.44763
HCC1_AGAAGCGTCTGCTCTG-1	HCC1	Scissor-	Macrophage	Macrophage_Scissor-	Macrophage_Scissor-#HCC1	2.33183	1.71056	-0.322835	1.86777	2.69921	7.59034	6.61532	1.61398	-2.90324	1.24645	-4.04488
HCC1_AGAAGTAAGATGGCAC-1	HCC1	0	T cell	T cell_0	T cell_0#HCC1	-2.68298	-0.634433	-3.85146	-0.501965	-0.639196	-0.747151	0.0788359	3.01403	-3.13822	-0.0175354	-4.63256
HCC1_AGAAGTACAATCTCTT-1	HCC1	Scissor+	Macrophage	Macrophage_Scissor+	Macrophage_Scissor+#HCC1	4.20227	1.80102	2.36074	2.78862	2.53687	12.7794	12.4793	0.27959	-3.48237	-1.37692	-7.31113
HCC1_AGAAGTACACTGAATC-1	HCC1	0	Macrophage	Macrophage_0	Macrophage_0#HCC1	1.64234	1.73334	1.92541	2.53602	2.72753	13.8009	10.4529	-0.735374	-4.95089	-2.55982	-5.45239
HCC1_AGAAGTAGTGGATTTC-1	HCC1	0	Macrophage	Macrophage_0	Macrophage_0#HCC1	0.854245	2.56661	3.8019	2.06719	6.03132	14.6246	13.0971	-1.15363	-4.50139	-1.8339	-7.11433
HCC1_AGAAGTATCACCTCAC-1	HCC1	0	Macrophage	Macrophage_0	Macrophage_0#HCC1	1.29991	0.691367	0.444871	0.932376	2.24487	13.6555	8.4773	-1.65567	-3.73877	-3.06582	-6.52056
HCC1_AGACAAAAGCATCCTA-1	HCC1	Scissor-	Fibroblast	Fibroblast_Scissor-	Fibroblast_Scissor-#HCC1	-1.09988	-1.43566	0.830549	0.146645	0.658388	3.98431	6.65094	1.38128	-2.12613	2.68039	-2.68735
HCC1_AGACAAAAGCGCACAA-1	HCC1	0	NK	NK_0	NK_0#HCC1	-1.76929	-2.56529	-1.94741	-1.86994	-2.34756	-5.04658	-2.88106	-1.34596	1.52005	2.68106	-3.08261
HCC1_AGACAAAAGGTGGCTA-1	HCC1	Scissor+	Macrophage	Macrophage_Scissor+	Macrophage_Scissor+#HCC1	-1.68753	1.80875	1.5183	1.97649	2.91402	7.92262	6.22941	-1.41029	-4.33605	1.28395	-3.01356
HCC1_AGACAAACACCATAAC-1	HCC1	0	Macrophage	Macrophage_0	Macrophage_0#HCC1	0.377429	1.74764	4.20157	3.2091	4.53861	13.8238	12.6647	-0.787695	-3.70222	0.679743	-3.98332
HCC1_AGACAAACAGACGATG-1	HCC1	0	Macrophage	Macrophage_0	Macrophage_0#HCC1	2.77263	3.47012	3.34701	2.26962	2.55832	12.2147	11.5298	-0.827093	-4.52816	-1.6607	-5.26912
HCC1_AGACAAAGTCTCGCGA-1	HCC1	Scissor+	Macrophage	Macrophage_Scissor+	Macrophage_Scissor+#HCC1	-0.152554	5.04215	2.76882	2.34458	2.28686	11.4018	9.93842	-1.61584	-3.64005	-3.35265	-6.47772
HCC1_AGACAAATCCTTGACC-1	HCC1	0	Macrophage	Macrophage_0	Macrophage_0#HCC1	1.28579	1.82919	2.04073	3.37714	2.71097	13.5748	7.27249	-0.71641	-4.04417	-1.51554	-5.15848
HCC1_AGACAAATCTAGTGTG-1	HCC1	Scissor+	T cell	T cell_Scissor+	T cell_Scissor+#HCC1	-1.48523	-1.10568	-1.70181	-1.67752	-2.49546	-3.41274	-3.13353	1.5794	-2.73537	2.98037	-0.681168
HCC1_AGACAAATCTGTACAG-1	HCC1	Scissor+	Macrophage	Macrophage_Scissor+	Macrophage_Scissor+#HCC1	3.68512	0.580285	4.3895	2.30478	1.6434	13.388	11.6788	0.432716	-3.77426	-2.48349	-6.25339
HCC1_AGACACTAGGCCACCT-1	HCC1	0	Macrophage	Macrophage_0	Macrophage_0#HCC1	2.22031	2.69271	0.722824	1.12105	4.16607	9.72218	10.0021	1.24131	-3.86918	1.3892	-4.73872
HCC1_AGACACTAGGCCTGCT-1	HCC1	Scissor-	NK	NK_Scissor-	NK_Scissor-#HCC1	0.577619	-2.89975	-1.99264	-3.37163	-4.15827	-3.0681	-0.605446	5.13023	0.408931	-0.130455	-2.19252
HCC1_AGACACTAGGCTTTCA-1	HCC1	0	Macrophage	Macrophage_0	Macrophage_0#HCC1	0.713123	-0.0552944	2.36519	1.56947	0.502914	8.49783	9.7062	0.0259816	-3.32718	-1.80289	-4.78768
HCC1_AGACACTCAAGCAATA-1	HCC1	Scissor-	Macrophage	Macrophage_Scissor-	Macrophage_Scissor-#HCC1	3.03897	0.301444	4.28721	2.62788	2.69821	15.4737	13.6209	-0.613619	-4.19845	-4.38269	-6.69829
HCC1_AGACACTCACTAGAGG-1	HCC1	Scissor+	T cell	T cell_Scissor+	T cell_Scissor+#HCC1	-2.9434	-2.9778	-3.08435	-3.24742	-2.14662	-4.33141	-2.96788	-1.02424	-2.49123	3.36017	-1.70591
HCC1_AGACACTCATGATGCT-1	HCC1	0	Macrophage	Macrophage_0	Macrophage_0#HCC1	0.500526	2.20915	2.3349	1.9473	1.97241	8.3921	4.10852	-3.46293	-3.85211	-1.27903	-6.62602
HCC1_AGACACTCATTGAAAG-1	HCC1	0	Macrophage	Macrophage_0	Macrophage_0#HCC1	1.37154	0.12399	1.30325	1.2924	1.34523	9.29274	8.74591	-4.0273	-3.98526	-1.9283	-6.02921
HCC1_AGACACTGTCCTTTGC-1	HCC1	Scissor+	T cell	T cell_Scissor+	T cell_Scissor+#HCC1	-1.79876	-0.80009	-1.16053	-1.48975	-1.49312	-5.10305	-5.28064	-1.69076	-1.02005	0.219684	-3.82934
HCC1_AGACACTGTTATGACC-1	HCC1	0	Macrophage	Macrophage_0	Macrophage_0#HCC1	1.55594	3.16831	1.82232	4.39784	2.35492	13.0401	9.45424	0.112685	-4.71682	-2.40663	-5.88917
HCC1_AGACACTGTTCAATCG-1	HCC1	0	NK	NK_0	NK_0#HCC1	-1.68011	-1.64426	-0.859326	-2.8485	-1.68528	-5.4079	-2.39546	1.67937	0.673276	-1.71517	-0.725048
HCC1_AGACACTGTTGTCATG-1	HCC1	0	Macrophage	Macrophage_0	Macrophage_0#HCC1	2.67919	2.86725	1.15662	3.40189	2.39462	10.3843	8.9946	-1.97007	-4.68495	-3.66527	-6.98543
HCC1_AGACACTGTTTGTGGT-1	HCC1	0	Macrophage	Macrophage_0	Macrophage_0#HCC1	2.51218	0.349709	0.570762	3.49847	3.74489	11.0478	12.8008	0.489818	-3.84229	0.273197	-4.731
HCC1_AGACACTTCCATCACC-1	HCC1	0	NK	NK_0	NK_0#HCC1	-2.08811	-1.25564	-3.00895	-3.04031	-4.09193	-6.44366	-7.54568	0.225097	-1.1323	-5.82531	-5.84115
HCC1_AGACACTTCTATACTC-1	HCC1	Scissor+	Macrophage	Macrophage_Scissor+	Macrophage_Scissor+#HCC1	2.79474	3.19789	3.97596	2.74783	4.07143	13.848	11.5184	-1.21106	-3.98608	-2.45814	-5.62016
HCC1_AGACACTTCTGAATCG-1	HCC1	0	T cell	T cell_0	T cell_0#HCC1	-2.78739	-1.80659	-1.83205	-0.207079	-1.20866	-2.60973	0.901017	-2.56022	-1.23395	2.4862	-2.89649
HCC1_AGACAGGAGATGAAGG-1	HCC1	0	Hepatocyte	Hepatocyte_0	Hepatocyte_0#HCC1	-2.15686	-0.0929015	-1.46015	-0.914596	-0.397606	-2.7952	-5.29496	-4.6023	-3.75315	-0.627043	-5.00533
HCC1_AGACAGGAGCATCCCG-1	HCC1	0	B cell	B cell_0	B cell_0#HCC1	1.13611	-0.660656	-2.03401	-0.604706	-0.0984551	-1.54989	-1.78391	0.709745	-3.93433	1.01253	-2.3408
HCC1_AGACAGGCACGGGCTT-1	HCC1	0	Macrophage	Macrophage_0	Macrophage_0#HCC1	1.33856	0.445302	2.56369	2.50081	1.2244	13.0577	10.497	-2.07639	-4.14494	-4.15924	-4.94454
HCC1_AGACAGGCAGTGGGTA-1	HCC1	Scissor+	Macrophage	Macrophage_Scissor+	Macrophage_Scissor+#HCC1	2.88336	1.98673	3.87016	1.44301	4.06919	9.9316	5.96942	-2.30751	-3.69544	-4.44768	-8.06704
HCC1_AGACAGGCATGACTAC-1	HCC1	0	Macrophage	Macrophage_0	Macrophage_0#HCC1	1.05485	2.55014	0.587248	2.05618	2.28486	7.24447	8.72578	4.3715	-3.07653	0.679575	-3.87711
HCC1_AGACAGGCATTCAGCA-1	HCC1	Scissor-	Macrophage	Macrophage_Scissor-	Macrophage_Scissor-#HCC1	0.789567	0.0936786	1.50228	2.5758	2.72692	7.93567	5.67117	-1.66702	-4.22537	-1.70997	-5.37917
HCC1_AGACAGGTCGGTTCAA-1	HCC1	Scissor-	Macrophage	Macrophage_Scissor-	Macrophage_Scissor-#HCC1	0.0973098	1.27224	2.59891	4.21012	3.42585	10.8037	9.41013	0.136559	-3.40982	1.35972	-3.87253
HCC1_AGACAGGTCTACTCAT-1	HCC1	0	Macrophage	Macrophage_0	Macrophage_0#HCC1	1.98121	1.33836	3.38871	2.85835	2.1282	13.7397	8.22729	-0.740108	-3.51165	-1.92107	-5.13449
HCC1_AGACAGGTCTCATGGA-1	HCC1	0	NK	NK_0	NK_0#HCC1	-2.56509	-2.45062	-1.69653	-3.75819	-1.32451	-5.04726	-3.8686	-1.37602	0.0623288	0.21004	-2.57225
HCC1_AGACCATAGCACACCC-1	HCC1	Scissor+	Macrophage	Macrophage_Scissor+	Macrophage_Scissor+#HCC1	3.96676	1.82221	2.31915	2.62878	1.279	11.4771	6.12315	-1.85888	-4.4891	-2.79948	-3.64483
HCC1_AGACCATCAAGTTCGT-1	HCC1	Scissor-	Macrophage	Macrophage_Scissor-	Macrophage_Scissor-#HCC1	0.741932	-0.434712	-0.905418	0.108115	2.02552	1.56068	2.29192	-3.3685	-1.98064	0.373712	-5.6706
HCC1_AGACCATGTCTTGAAC-1	HCC1	Scissor+	Macrophage	Macrophage_Scissor+	Macrophage_Scissor+#HCC1	2.46143	1.1484	1.76925	2.02951	3.79804	10.1103	12.1545	-0.292436	-3.13615	0.53029	-4.98183
HCC1_AGACCATTCAAGAAAC-1	HCC1	0	T cell	T cell_0	T cell_0#HCC1	-1.95451	-0.0540435	0.0598703	-0.481088	-2.28997	-1.55375	-0.531739	-0.931702	-2.65314	-0.302502	-3.28564
HCC1_AGACCATTCACTGGGC-1	HCC1	0	B cell	B cell_0	B cell_0#HCC1	-0.2725	-1.63762	2.36858	-1.0309	1.13145	3.74494	1.83393	2.4241	-2.20777	0.0873103	-2.6769
HCC1_AGACCCGAGATTAGAC-1	HCC1	Scissor-	T cell	T cell_Scissor-	T cell_Scissor-#HCC1	-2.83833	-1.9072	-2.38294	-3.15474	-1.74401	-2.75745	-2.72193	-1.67355	0.701139	1.30501	-1.13059
HCC1_AGACCCGAGCATGTTC-1	HCC1	0	Macrophage	Macrophage_0	Macrophage_0#HCC1	3.26503	0.518719	1.79186	3.46548	1.87122	12.1354	12.5947	-1.36457	-4.3168	-0.784529	-4.13118
HCC1_AGACCCGAGTTTGTCG-1	HCC1	0	Macrophage	Macrophage_0	Macrophage_0#HCC1	1.60575	1.30321	1.08019	2.5348	0.580061	7.50636	8.0311	1.4899	-3.42386	0.919901	-2.75536
HCC1_AGACCCGCATCCTAAG-1	HCC1	0	Hepatocyte	Hepatocyte_0	Hepatocyte_0#HCC1	-0.774184	-1.3956	0.583222	0.678469	-1.06432	2.80371	2.65011	-2.73498	-4.26565	3.3293	-3.11154
HCC1_AGACCCGCATTGACCA-1	HCC1	0	NK	NK_0	NK_0#HCC1	-1.22205	-2.57992	-0.600077	-2.14947	-1.79092	-4.05197	-1.85183	5.74124	2.14671	0.0378216	-1.06518
HCC1_AGACCCGGTTGCCAAT-1	HCC1	Scissor-	Fibroblast	Fibroblast_Scissor-	Fibroblast_Scissor-#HCC1	-1.40691	-1.94451	-0.0926336	-0.756232	-0.549398	0.412559	2.54129	-0.108309	-0.594187	1.77207	-1.98211
HCC1_AGACCCGTCATGCCCT-1	HCC1	0	Macrophage	Macrophage_0	Macrophage_0#HCC1	1.06797	2.56134	2.45575	5.32614	2.16038	13.9635	11.7493	1.68774	-3.11884	-1.66742	-5.23013
HCC1_AGACTCAAGACAACTA-1	HCC1	Scissor-	Macrophage	Macrophage_Scissor-	Macrophage_Scissor-#HCC1	2.50324	1.06352	2.26233	1.9379	2.58919	8.51412	8.21602	-0.999804	-4.09275	-1.02224	-6.79775
HCC1_AGACTCAAGCACTCCG-1	HCC1	0	Macrophage	Macrophage_0	Macrophage_0#HCC1	0.128199	1.09158	0.290065	0.961841	0.385738	6.01047	3.40502	-0.94003	-3.75095	-2.65297	-6.14827
HCC1_AGACTCAAGCGTCTGC-1	HCC1	Scissor+	Macrophage	Macrophage_Scissor+	Macrophage_Scissor+#HCC1	0.916452	1.59027	2.25266	1.583	0.395188	8.8076	7.14198	-3.7726	-3.47812	-3.92611	-7.36026
HCC1_AGACTCACACAATGAA-1	HCC1	Scissor-	B cell	B cell_Scissor-	B cell_Scissor-#HCC1	0.307468	-1.37333	-2.43083	-1.30357	-3.02179	-3.57527	-4.1378	3.48832	-2.77435	-0.555999	-4.66597
HCC1_AGACTCACACCCTTGT-1	HCC1	0	Macrophage	Macrophage_0	Macrophage_0#HCC1	2.27925	1.99084	4.44918	1.10024	1.96907	13.3287	9.01911	-1.06484	-3.40219	0.154617	-6.91605
HCC1_AGACTCACAGACCAAG-1	HCC1	0	B cell	B cell_0	B cell_0#HCC1	-1.28752	-0.973665	-2.2334	-3.09876	-0.0178453	-2.8656	-2.51798	-1.42994	-4.2192	1.23278	-0.489003
HCC1_AGACTCACATAGTCGT-1	HCC1	0	Macrophage	Macrophage_0	Macrophage_0#HCC1	1.07865	2.47138	1.65327	1.61348	2.92815	8.56583	5.64747	3.16889	-4.01801	-1.54889	-7.69165
HCC1_AGACTCAGTATACCTG-1	HCC1	Scissor+	T cell	T cell_Scissor+	T cell_Scissor+#HCC1	-1.83951	-2.18698	-1.05848	-1.71107	-2.93488	-4.3592	-4.04707	-0.301372	-1.26858	0.133467	-4.15997
HCC1_AGACTCATCAGTCCGG-1	HCC1	Scissor+	Macrophage	Macrophage_Scissor+	Macrophage_Scissor+#HCC1	3.6772	0.610879	4.20391	2.5646	2.63657	13.2448	12.7265	1.26556	-4.89933	-1.14448	-6.00631
HCC1_AGACTCATCCCGAGTG-1	HCC1	Scissor-	Macrophage	Macrophage_Scissor-	Macrophage_Scissor-#HCC1	1.14209	-0.65833	1.89226	3.26807	4.01069	11.7404	10.1305	-1.13207	-3.94397	-0.85869	-5.44755
HCC1_AGAGAATAGACCACGA-1	HCC1	Scissor+	Macrophage	Macrophage_Scissor+	Macrophage_Scissor+#HCC1	0.731114	4.50768	1.04722	2.52815	1.27733	11.3453	7.68971	-3.49036	-3.92208	-1.42916	-4.84813
HCC1_AGAGAATAGGATAATC-1	HCC1	0	T cell	T cell_0	T cell_0#HCC1	-2.54823	-2.39489	-2.03649	-2.28826	-0.417	-1.0058	0.276481	2.75312	-1.51098	1.13091	-1.98626
HCC1_AGAGAATAGGCTAACG-1	HCC1	Scissor-	Macrophage	Macrophage_Scissor-	Macrophage_Scissor-#HCC1	-0.746702	-2.46503	2.54813	1.36331	1.48838	2.71927	6.63455	0.0344417	-3.14463	1.90037	-3.9295
HCC1_AGAGAGCAGATAGCAT-1	HCC1	0	B cell	B cell_0	B cell_0#HCC1	1.2996	-3.02222	-1.96888	-3.57165	-1.41166	-2.92786	-0.214956	3.4498	-3.74902	0.899748	-3.14037
HCC1_AGAGAGCCAAGCTGCC-1	HCC1	Scissor-	NK	NK_Scissor-	NK_Scissor-#HCC1	-3.38004	-0.272461	-3.46115	-3.10325	-1.69667	-4.2842	-2.60543	-4.23732	-2.80482	2.48668	-2.44344
HCC1_AGAGAGCCAATGAACA-1	HCC1	Scissor-	NK	NK_Scissor-	NK_Scissor-#HCC1	-2.66628	-2.71037	-2.83392	-4.00505	-0.274548	-1.85845	-2.28453	-1.8557	1.85741	-0.285756	-2.03126
HCC1_AGAGAGCGTGGCGTAA-1	HCC1	Scissor-	Macrophage	Macrophage_Scissor-	Macrophage_Scissor-#HCC1	1.27628	-1.40845	0.235622	1.39707	2.54394	9.7284	9.92741	0.606329	-3.41502	0.751626	-3.24238
HCC1_AGAGAGCTCAAGAGTA-1	HCC1	Scissor-	T cell	T cell_Scissor-	T cell_Scissor-#HCC1	-2.53829	-2.11891	-1.51951	-1.97676	-1.85722	-3.33999	0.814578	-1.1556	-2.19064	2.37146	-2.91471
HCC1_AGAGAGCTCCTACACC-1	HCC1	Scissor-	Macrophage	Macrophage_Scissor-	Macrophage_Scissor-#HCC1	-0.406852	1.42531	3.45284	3.43458	2.04088	14.0058	9.7726	1.73586	-3.78105	-0.663246	-2.26483
HCC1_AGAGAGCTCCTCTTTC-1	HCC1	0	T cell	T cell_0	T cell_0#HCC1	-1.2153	-0.854656	-1.35579	-0.790063	-0.31251	2.01007	6.6769	0.886307	-1.30633	2.66138	-2.84608
HCC1_AGAGCAGAGCCGAATG-1	HCC1	Scissor+	Macrophage	Macrophage_Scissor+	Macrophage_Scissor+#HCC1	1.80502	0.64388	2.77726	4.07956	1.62221	14.0377	8.9042	-2.70862	-3.53194	-0.660087	-5.36931
HCC1_AGAGCAGCAACGTAAA-1	HCC1	0	Macrophage	Macrophage_0	Macrophage_0#HCC1	1.22163	1.40824	2.01161	2.50766	2.74627	13.6366	13.8242	0.338368	-4.15908	-0.127226	-5.725
HCC1_AGAGCAGCACCCTGAG-1	HCC1	Scissor-	Macrophage	Macrophage_Scissor-	Macrophage_Scissor-#HCC1	-0.923462	0.917869	0.884051	-0.945623	1.77774	5.20643	6.30838	1.32244	-2.94428	-0.544025	-5.26143
HCC1_AGAGCAGCAGTTTCAG-1	HCC1	Scissor-	B cell	B cell_Scissor-	B cell_Scissor-#HCC1	-0.918128	-1.5545	-1.76338	-0.506331	1.45163	-1.1159	1.25992	0.45462	-2.74354	2.10082	-4.67979
HCC1_AGAGCAGGTACACGCC-1	HCC1	0	Macrophage	Macrophage_0	Macrophage_0#HCC1	4.34564	1.84992	2.50648	2.1684	3.17598	12.9865	10.8631	-0.803751	-4.24092	-1.53803	-5.84102
HCC1_AGAGCAGGTAGTCGGA-1	HCC1	Scissor-	NK	NK_Scissor-	NK_Scissor-#HCC1	-1.73961	-2.59499	-2.25044	-2.35272	-1.83738	-3.54373	-0.412738	-2.00997	-0.342767	3.48865	-2.47975
HCC1_AGAGCAGGTCTTACTT-1	HCC1	0	Macrophage	Macrophage_0	Macrophage_0#HCC1	1.61064	0.944014	2.33145	1.2319	4.05146	11.6609	11.0447	1.85229	-3.45871	-1.82187	-3.70362
HCC1_AGAGCAGGTGTATTGC-1	HCC1	0	T cell	T cell_0	T cell_0#HCC1	-2.54383	-3.18337	-1.85775	-2.04847	-1.1954	0.211799	-0.96931	0.389875	-1.22885	2.4766	-1.17857
HCC1_AGAGCAGTCACTTTGT-1	HCC1	0	Macrophage	Macrophage_0	Macrophage_0#HCC1	0.353083	2.87553	0.488274	-0.84392	0.810456	6.17509	5.84737	4.32251	-2.58006	-0.49017	-3.24094
HCC1_AGAGCAGTCCTAGCCT-1	HCC1	Scissor+	Macrophage	Macrophage_Scissor+	Macrophage_Scissor+#HCC1	0.650714	1.55506	1.56758	3.79352	1.94194	11.1701	10.2406	-1.15347	-4.14858	-0.228429	-4.60036
HCC1_AGAGCAGTCGATTTCT-1	HCC1	0	T cell	T cell_0	T cell_0#HCC1	-1.22805	-1.21561	-0.858505	-2.43265	-2.07268	0.958354	2.21679	0.583069	-2.34527	-0.177046	-4.46388
HCC1_AGAGCAGTCTTTCAGT-1	HCC1	0	Macrophage	Macrophage_0	Macrophage_0#HCC1	0.969229	2.78549	-1.01033	-0.00902124	-0.35732	4.61664	2.85648	1.49958	-2.6251	-2.72827	-3.95348
HCC1_AGAGCCCAGAAACCAT-1	HCC1	0	T cell	T cell_0	T cell_0#HCC1	-2.33452	-1.50161	-0.146467	-2.59116	-1.32565	-1.96403	1.58445	0.9546	-1.10793	1.78502	-1.78516
HCC1_AGAGCCCAGGGCCAAT-1	HCC1	0	T cell	T cell_0	T cell_0#HCC1	-2.67745	-3.20512	-1.88613	-1.43675	-1.21857	-2.47837	1.38231	0.0430475	-1.9585	0.302524	-4.13167
HCC1_AGAGCCCAGGTACCTT-1	HCC1	Scissor+	Macrophage	Macrophage_Scissor+	Macrophage_Scissor+#HCC1	1.09048	1.57498	5.41163	4.12107	4.59977	14.6794	14.2381	-1.51151	-3.39711	-3.70453	-8.75674
HCC1_AGAGCCCAGTCACGAG-1	HCC1	0	Macrophage	Macrophage_0	Macrophage_0#HCC1	1.53259	0.997504	2.3299	1.01615	3.9994	11.2461	9.94078	-0.946372	-4.26739	-0.0212364	-4.61169
HCC1_AGAGCCCAGTGGTTCT-1	HCC1	0	Macrophage	Macrophage_0	Macrophage_0#HCC1	-1.33454	2.77465	0.291775	0.990258	1.1389	6.73192	4.53471	-1.21128	-4.911	-0.296249	-1.05543
HCC1_AGAGCCCCACTTCCTG-1	HCC1	0	Macrophage	Macrophage_0	Macrophage_0#HCC1	1.06633	1.56772	2.04115	2.04874	0.630061	9.87832	4.14098	-2.28104	-3.79333	-5.21443	-4.81047
HCC1_AGAGCCCGTCTGTGGC-1	HCC1	0	Macrophage	Macrophage_0	Macrophage_0#HCC1	1.24397	2.45442	3.42747	2.42382	2.55001	10.2512	6.34688	-0.0467608	-3.84408	-1.48263	-6.37689
HCC1_AGAGCCCGTTAAACCC-1	HCC1	Scissor-	T cell	T cell_Scissor-	T cell_Scissor-#HCC1	-2.71542	-2.28632	-2.89071	-1.53128	-2.49658	-1.98068	0.426494	-3.49624	-2.27076	0.451276	-2.93535
HCC1_AGAGCCCTCACAGTGT-1	HCC1	0	Hepatocyte	Hepatocyte_0	Hepatocyte_0#HCC1	-1.13104	-0.596686	-1.96691	-0.929308	0.910865	3.81845	3.58227	-3.68838	-3.66047	4.37919	-3.58289
HCC1_AGATAGAAGACGATAT-1	HCC1	Scissor-	Macrophage	Macrophage_Scissor-	Macrophage_Scissor-#HCC1	1.2177	-0.168458	1.16453	1.52843	2.77863	9.49559	7.40584	-1.92191	-3.77186	0.107894	-4.47716
HCC1_AGATAGAGTATCACCA-1	HCC1	0	Macrophage	Macrophage_0	Macrophage_0#HCC1	0.923614	-0.632477	-0.335959	0.953094	-2.13093	8.12968	7.39415	-2.42137	-4.3416	-4.71206	-5.31386
HCC1_AGATAGAGTATCATGC-1	HCC1	0	T cell	T cell_0	T cell_0#HCC1	-1.69137	-2.0704	-2.79075	-2.67315	-2.10259	-1.91507	-1.57078	-1.24671	-1.74728	0.629986	-4.41439
HCC1_AGATAGAGTCCCGTGA-1	HCC1	0	Macrophage	Macrophage_0	Macrophage_0#HCC1	0.753174	1.6136	1.64281	2.99251	1.0777	9.28267	10.1103	-0.846711	-2.5015	0.467495	-3.64387
HCC1_AGATAGAGTTAAGAAC-1	HCC1	0	Macrophage	Macrophage_0	Macrophage_0#HCC1	1.24621	2.43343	2.71872	2.80477	1.80855	9.99756	7.38211	0.920495	-2.9313	-0.305329	-4.33513
HCC1_AGATAGAGTTGGCCGT-1	HCC1	Scissor-	T cell	T cell_Scissor-	T cell_Scissor-#HCC1	-3.25307	-2.78781	-3.12983	-2.81576	-3.0382	-5.65079	-4.48884	-1.33625	-3.60449	0.428843	-3.11398
HCC1_AGATCCAAGCAAGCCA-1	HCC1	Scissor-	Macrophage	Macrophage_Scissor-	Macrophage_Scissor-#HCC1	2.20422	1.81464	2.44131	3.18496	1.79774	11.4386	10.0371	0.531447	-3.82929	1.3165	-3.8376
HCC1_AGATCCAAGTAGTCAA-1	HCC1	Scissor-	T cell	T cell_Scissor-	T cell_Scissor-#HCC1	-1.46586	-2.17464	-2.25999	-2.45435	-1.38394	-3.7908	-2.30571	-2.20591	0.357184	0.755176	-2.0743
HCC1_AGATCCAAGTCCTACA-1	HCC1	Scissor+	Macrophage	Macrophage_Scissor+	Macrophage_Scissor+#HCC1	2.79498	1.09684	2.75878	3.40787	3.10983	12.4501	14.2397	-1.9225	-3.56853	0.687031	-5.29732
HCC1_AGATCCAAGTTCATGC-1	HCC1	Scissor+	Macrophage	Macrophage_Scissor+	Macrophage_Scissor+#HCC1	1.62209	1.38272	1.99818	-1.3394	2.4798	9.06789	2.38822	-5.85115	-3.74418	-0.694283	-7.58862
HCC1_AGATCCAAGTTCTACG-1	HCC1	0	T cell	T cell_0	T cell_0#HCC1	-1.19029	-1.85351	-1.70107	-2.18482	-1.90345	-1.6056	-3.57509	1.96791	-3.40046	2.90426	-1.04491
HCC1_AGATCCACACCAACAT-1	HCC1	Scissor+	Macrophage	Macrophage_Scissor+	Macrophage_Scissor+#HCC1	2.73339	2.18427	2.48945	3.30261	1.30482	14.3887	12.5353	-0.668531	-4.02488	-2.16785	-6.1762
HCC1_AGATCCACATTGCAAC-1	HCC1	Scissor+	Macrophage	Macrophage_Scissor+	Macrophage_Scissor+#HCC1	1.69986	2.42468	4.73995	1.39155	4.56905	10.9131	11.5703	-1.27954	-3.10921	-3.17556	-7.17474
HCC1_AGATCCAGTACGTGTT-1	HCC1	Scissor-	Macrophage	Macrophage_Scissor-	Macrophage_Scissor-#HCC1	3.37035	-0.813699	1.70297	2.31064	3.00015	8.13526	7.00342	-0.388645	-2.75805	1.49543	-2.39755
HCC1_AGATCCAGTCGATTAC-1	HCC1	0	Macrophage	Macrophage_0	Macrophage_0#HCC1	0.0132187	1.67401	3.41778	3.35776	3.03017	15.4551	12.5344	-1.91405	-4.21589	-1.37529	-7.11283
HCC1_AGATCCAGTTGTATGC-1	HCC1	Scissor+	NK	NK_Scissor+	NK_Scissor+#HCC1	-2.91721	-1.73498	1.02994	3.33612	-0.691238	7.06047	9.62905	-3.21989	-2.08591	0.335598	-6.66093
HCC1_AGATCCATCTTAGCCC-1	HCC1	Scissor+	Macrophage	Macrophage_Scissor+	Macrophage_Scissor+#HCC1	2.7267	2.09008	1.79824	1.06705	3.43826	12.0336	14.4958	-0.685642	-3.76077	-1.64595	-6.17677
HCC1_AGATCCATCTTTCCAA-1	HCC1	0	Macrophage	Macrophage_0	Macrophage_0#HCC1	1.30058	0.980747	-0.581157	1.31639	0.823298	10.8478	6.35512	-4.85718	-3.95089	-7.72455	-7.5845
HCC1_AGATCGTAGAGTGACC-1	HCC1	Scissor+	Macrophage	Macrophage_Scissor+	Macrophage_Scissor+#HCC1	4.17739	1.86114	7.61055	2.40419	1.96736	14.515	10.9851	0.23467	-5.14694	-1.94326	-6.02376
HCC1_AGATCGTAGGGTAGCT-1	HCC1	0	Hepatocyte	Hepatocyte_0	Hepatocyte_0#HCC1	-1.89349	-0.479108	-0.518822	-0.0647121	-1.97053	2.63025	1.39786	-3.47369	-4.82172	2.7362	-1.61953
HCC1_AGATCGTAGGTCGCCT-1	HCC1	Scissor-	T cell	T cell_Scissor-	T cell_Scissor-#HCC1	-1.71717	-1.96063	-3.54954	-0.0448889	-1.28882	-2.02109	-0.611519	-2.61053	-1.88763	2.49446	-2.63298
HCC1_AGATCGTCAAGGCGTA-1	HCC1	Scissor-	T cell	T cell_Scissor-	T cell_Scissor-#HCC1	-2.03255	-1.39465	-1.95989	-3.30527	-1.46776	-3.78862	-2.79102	1.96121	-0.978338	0.54608	-4.5807
HCC1_AGATCGTCACGCCAGT-1	HCC1	0	Macrophage	Macrophage_0	Macrophage_0#HCC1	2.29659	2.17466	3.48944	2.56313	3.47609	15.4224	12.1506	-2.8018	-4.36404	-4.42384	-6.11327
HCC1_AGATCGTCACGTTGGC-1	HCC1	0	Macrophage	Macrophage_0	Macrophage_0#HCC1	0.737488	-0.674534	0.289189	-0.306575	1.03308	6.26028	3.18154	-0.31529	-3.92418	0.380548	-6.15418
HCC1_AGATCGTGTACCGGAA-1	HCC1	Scissor-	T cell	T cell_Scissor-	T cell_Scissor-#HCC1	-2.74947	-2.47758	-2.36034	-1.7332	-2.33858	-3.25537	-3.85391	-1.25405	-2.05281	1.54822	-3.07068
HCC1_AGATCGTGTCCTGGGT-1	HCC1	0	Macrophage	Macrophage_0	Macrophage_0#HCC1	1.51184	1.69257	1.4543	0.809351	2.75585	8.43572	7.38619	-0.0358948	-4.17869	-0.586551	-5.65246
HCC1_AGATCGTGTTACGATC-1	HCC1	0	Macrophage	Macrophage_0	Macrophage_0#HCC1	1.15471	0.705052	1.80333	2.8067	4.54819	12.3765	9.99564	0.384427	-4.21509	-0.722298	-6.97492
HCC1_AGATCGTTCCATGCAA-1	HCC1	0	Hepatocyte	Hepatocyte_0	Hepatocyte_0#HCC1	-0.999312	-0.994097	-1.48587	0.495014	0.944174	4.85367	4.31263	-3.32246	-4.09795	1.15	-5.79555
HCC1_AGATCGTTCGTTACCC-1	HCC1	Scissor+	Macrophage	Macrophage_Scissor+	Macrophage_Scissor+#HCC1	1.41191	2.23111	3.47875	3.24939	3.08538	13.0302	10.1431	0.411208	-3.54674	-2.53862	-5.64157
HCC1_AGATGAAAGTCCGCCA-1	HCC1	0	T cell	T cell_0	T cell_0#HCC1	-1.31997	-3.11791	-2.9159	-1.79618	-2.66283	-0.160025	0.277399	0.706668	-2.42148	1.06286	-3.32192
HCC1_AGATGAACACCGTGGT-1	HCC1	Scissor+	Macrophage	Macrophage_Scissor+	Macrophage_Scissor+#HCC1	1.97706	1.21231	2.18806	1.22552	2.82256	10.6878	11.6131	0.232603	-3.73032	0.63375	-4.75292
HCC1_AGATGAACAGTCCGTG-1	HCC1	0	T cell	T cell_0	T cell_0#HCC1	-0.714641	-1.56071	-1.65424	-1.5777	-0.479493	-0.996308	-0.0666603	-2.46895	-3.53226	1.58297	-4.37071
HCC1_AGATGAATCCGAGAAG-1	HCC1	0	Macrophage	Macrophage_0	Macrophage_0#HCC1	-0.10466	1.37119	0.256161	0.0495148	0.308828	9.15616	4.30157	-2.3544	-3.96816	-1.44129	-6.17522
HCC1_AGATGAATCTGTGCTC-1	HCC1	Scissor+	Macrophage	Macrophage_Scissor+	Macrophage_Scissor+#HCC1	2.59118	2.04413	1.88719	2.31661	2.15801	11.0098	12.2513	-0.771846	-3.34871	-1.24225	-4.69141
HCC1_AGATGCTAGTAGGAAG-1	HCC1	Scissor-	Macrophage	Macrophage_Scissor-	Macrophage_Scissor-#HCC1	0.333679	0.624655	0.801439	2.80667	4.13309	9.19736	8.71474	0.966955	-3.51657	1.11751	-3.20566
HCC1_AGATGCTCAGCAATTC-1	HCC1	Scissor+	Macrophage	Macrophage_Scissor+	Macrophage_Scissor+#HCC1	3.04698	2.54269	1.30115	1.29539	0.337899	12.2362	9.70796	-2.09289	-4.1479	-0.847415	-5.87188
HCC1_AGATGCTCATCGAGCC-1	HCC1	0	Macrophage	Macrophage_0	Macrophage_0#HCC1	2.98915	0.836639	5.6669	3.4275	4.84041	17.0966	15.0344	-3.27971	-3.8321	-5.7718	-7.90657
HCC1_AGATGCTGTGTAACGG-1	HCC1	Scissor-	Macrophage	Macrophage_Scissor-	Macrophage_Scissor-#HCC1	-1.02987	1.55532	1.16767	1.77111	1.01591	7.34199	8.81105	0.107013	-2.48626	0.0599556	-5.75305
HCC1_AGATGCTTCGTCGACG-1	HCC1	0	Macrophage	Macrophage_0	Macrophage_0#HCC1	2.53965	2.15521	2.21984	2.29401	2.19235	12.2875	11.6265	1.72617	-2.89549	-2.87989	-5.8
HCC1_AGATGCTTCTATACGG-1	HCC1	0	T cell	T cell_0	T cell_0#HCC1	-3.58776	-0.945117	-3.78924	-1.00096	-3.35831	-7.25277	-4.68274	-4.12552	-1.51792	-2.60146	-8.60565
HCC1_AGCATCAAGATCGGTG-1	HCC1	0	Macrophage	Macrophage_0	Macrophage_0#HCC1	1.33416	2.08427	2.98943	1.56129	3.23696	12.9277	12.1018	-0.00534645	-3.99776	-3.7034	-6.68125
HCC1_AGCATCAAGCCTCATA-1	HCC1	0	Macrophage	Macrophage_0	Macrophage_0#HCC1	2.38305	1.56679	2.50508	3.91971	1.46223	15.2451	12.2096	1.94848	-4.07599	-1.91421	-7.28352
HCC1_AGCATCACACGCTGAC-1	HCC1	Scissor+	Macrophage	Macrophage_Scissor+	Macrophage_Scissor+#HCC1	-0.172288	-1.21508	-1.56984	0.147644	-0.593224	6.45081	2.50438	-1.75392	-2.74173	-4.90477	-5.08239
HCC1_AGCATCACAGAGATGC-1	HCC1	0	Macrophage	Macrophage_0	Macrophage_0#HCC1	2.22816	1.26073	-0.862886	3.29594	2.58176	10.1168	9.14748	1.4761	-3.43766	1.44149	-3.34215
HCC1_AGCATCAGTATGTCCA-1	HCC1	Scissor+	Macrophage	Macrophage_Scissor+	Macrophage_Scissor+#HCC1	1.21476	2.87407	2.27716	1.61428	2.52636	10.3019	9.80727	-1.57536	-3.81236	-0.345826	-4.92701
HCC1_AGCATCAGTCAACCTA-1	HCC1	Scissor-	NK	NK_Scissor-	NK_Scissor-#HCC1	-2.72379	-0.787799	-1.3258	-1.42799	-0.0250473	-2.32559	0.81543	1.69313	-2.96098	2.72155	-4.32666
HCC1_AGCATCATCATCACAG-1	HCC1	0	Macrophage	Macrophage_0	Macrophage_0#HCC1	1.89244	3.41881	2.03028	2.0522	3.71655	10.6323	14.6945	1.19461	-4.18347	1.40847	-4.55091
HCC1_AGCATCATCCTACACC-1	HCC1	0	Macrophage	Macrophage_0	Macrophage_0#HCC1	2.23632	2.31866	-1.63073	-0.12432	0.635466	7.74944	8.47927	-1.93228	-1.80774	-3.88884	-7.03718
HCC1_AGCCAATAGGCCGCTT-1	HCC1	0	T cell	T cell_0	T cell_0#HCC1	-1.29828	-0.888866	-2.3139	-1.95839	-1.59597	-0.991537	1.15347	-2.50329	-2.29326	1.65283	-2.3664
HCC1_AGCCAATCACGTTGGC-1	HCC1	Scissor-	Macrophage	Macrophage_Scissor-	Macrophage_Scissor-#HCC1	1.60646	-1.45563	1.32806	0.114984	2.73366	3.63969	3.93323	2.21247	-3.93449	2.60626	-3.9324
HCC1_AGCCAATCATCGGAGA-1	HCC1	Scissor+	Macrophage	Macrophage_Scissor+	Macrophage_Scissor+#HCC1	0.35783	4.73501	2.11696	-0.0959759	2.58694	12.6599	11.424	-1.46809	-3.70689	-2.38941	-5.98101
HCC1_AGCCAATGTCCAAATC-1	HCC1	0	T cell	T cell_0	T cell_0#HCC1	-0.261936	-1.89845	-0.918666	0.795101	-1.09937	0.311533	1.56795	-1.91151	-0.410194	2.00669	-3.72809
HCC1_AGCCAATGTGGGTTGA-1	HCC1	0	T cell	T cell_0	T cell_0#HCC1	-2.29876	-2.74752	-2.02878	-1.21831	-0.0306265	-1.85441	1.32632	-0.925583	0.60225	0.101249	-5.24516
HCC1_AGCCAATTCGGTAGGA-1	HCC1	Scissor+	Macrophage	Macrophage_Scissor+	Macrophage_Scissor+#HCC1	2.52263	2.46253	3.07008	2.0463	1.18899	12.5744	11.7216	-0.362452	-3.4753	-5.15013	-3.70947
HCC1_AGCCAATTCGGTGCAC-1	HCC1	0	Macrophage	Macrophage_0	Macrophage_0#HCC1	1.37321	0.437503	2.50645	1.80485	3.02511	10.5033	7.32817	-1.8174	-4.15148	0.106851	-3.04738
HCC1_AGCCAATTCTCTTCAA-1	HCC1	0	Macrophage	Macrophage_0	Macrophage_0#HCC1	1.94053	0.243908	1.82655	2.14801	-0.271195	8.89148	7.38258	-2.57966	-3.5123	-0.484613	-5.45524
HCC1_AGCCACGAGACCCTTA-1	HCC1	Scissor-	Macrophage	Macrophage_Scissor-	Macrophage_Scissor-#HCC1	-2.84222	-1.905	-3.9309	-0.514428	0.00134796	-0.100628	-6.51185	-5.95845	-2.99714	-6.61656	-10.8894
HCC1_AGCCACGAGCTACTAC-1	HCC1	Scissor-	Macrophage	Macrophage_Scissor-	Macrophage_Scissor-#HCC1	0.0123966	-0.714664	0.138771	1.33614	1.23365	6.20662	3.69077	-3.28802	-4.51858	-0.0999596	-3.37601
HCC1_AGCCACGCAAAGGGCT-1	HCC1	0	Macrophage	Macrophage_0	Macrophage_0#HCC1	3.66951	1.3716	3.47442	2.62994	4.47515	11.9843	14.3181	-3.86974	-2.64932	-0.252541	-6.30846
HCC1_AGCCACGCACGGTGCT-1	HCC1	Scissor-	Macrophage	Macrophage_Scissor-	Macrophage_Scissor-#HCC1	-0.412524	-0.626722	2.00978	3.37053	1.89336	11.0283	10.3255	-3.3262	-4.28441	-2.50917	-3.11442
HCC1_AGCCACGCATGTCAGT-1	HCC1	Scissor-	T cell	T cell_Scissor-	T cell_Scissor-#HCC1	-2.78169	-2.41375	-1.71723	-1.80215	-2.49027	-3.54256	-2.47475	-2.61578	-2.04269	0.875808	-3.85797
HCC1_AGCCACGGTGTCATTG-1	HCC1	0	Macrophage	Macrophage_0	Macrophage_0#HCC1	1.92151	1.99544	2.03492	2.74102	4.1515	16.0138	15.5284	-1.22362	-3.88677	-0.172246	-1.90899
HCC1_AGCCACGTCAACCCGG-1	HCC1	Scissor+	Macrophage	Macrophage_Scissor+	Macrophage_Scissor+#HCC1	2.45184	1.08385	1.40977	4.92025	1.86041	12.5339	12.1454	-0.693339	-3.7848	-3.45999	-6.29303
HCC1_AGCCACGTCGCCAGTG-1	HCC1	Scissor+	Macrophage	Macrophage_Scissor+	Macrophage_Scissor+#HCC1	2.07998	1.0665	0.771505	3.15403	4.0522	9.32779	9.82849	1.60579	-3.04683	1.67511	-3.52829
HCC1_AGCCACGTCTTCTGTA-1	HCC1	Scissor-	Macrophage	Macrophage_Scissor-	Macrophage_Scissor-#HCC1	0.780649	0.400192	2.97585	1.97156	2.13307	13.4963	12.2591	2.17388	-3.94924	-0.206161	-3.15897
HCC1_AGCCAGCAGCGTTAGG-1	HCC1	0	Macrophage	Macrophage_0	Macrophage_0#HCC1	1.49874	1.55717	3.28191	1.45902	1.49149	12.3586	8.12987	-2.70669	-3.84554	-0.654773	-4.64226
HCC1_AGCCAGCCAGAGAGGG-1	HCC1	0	Macrophage	Macrophage_0	Macrophage_0#HCC1	1.80446	2.28854	4.39461	2.42816	3.05872	12.5445	12.1542	-0.0245925	-3.71378	-3.54392	-5.52137
HCC1_AGCCAGCCAGAGTCTT-1	HCC1	0	T cell	T cell_0	T cell_0#HCC1	-1.92381	-2.04118	-3.22309	-2.88512	-0.0824343	-2.83521	1.29498	1.18047	-1.2095	2.91655	-1.33766
HCC1_AGCCAGCGTGTTCATG-1	HCC1	0	T cell	T cell_0	T cell_0#HCC1	-2.63328	-0.474178	-3.15721	-1.81282	-2.82627	-4.59232	-3.28413	1.32343	-1.16553	2.80953	-4.69666
HCC1_AGCCAGCTCGGTCATA-1	HCC1	Scissor+	Macrophage	Macrophage_Scissor+	Macrophage_Scissor+#HCC1	0.858714	1.33396	2.51619	1.1497	4.91654	7.28854	8.97823	-0.0514505	-1.89879	0.47501	-3.6186
HCC1_AGCGATTAGAAAGTCT-1	HCC1	Scissor+	Macrophage	Macrophage_Scissor+	Macrophage_Scissor+#HCC1	2.05202	1.74603	0.539267	2.41384	3.65594	9.41403	10.1714	-1.45558	-2.07129	1.39913	-3.24789
HCC1_AGCGATTCAAGGTCTT-1	HCC1	0	Macrophage	Macrophage_0	Macrophage_0#HCC1	-0.820256	0.487486	0.574322	1.58173	2.32907	10.0897	9.92804	-3.04495	-4.76978	-4.21751	-5.8652
HCC1_AGCGATTCACCGAATT-1	HCC1	Scissor+	T cell	T cell_Scissor+	T cell_Scissor+#HCC1	-2.17703	-0.407477	-1.75452	-0.682606	-1.59885	-2.87622	-0.342949	2.01519	-1.28214	-0.741401	-2.87125
HCC1_AGCGATTCAGACAAGC-1	HCC1	0	Macrophage	Macrophage_0	Macrophage_0#HCC1	-0.221273	2.62741	2.07992	1.36393	1.55286	7.65948	9.44734	3.35219	-1.7555	0.41773	-3.06032
HCC1_AGCGATTGTAGACTGG-1	HCC1	Scissor+	Macrophage	Macrophage_Scissor+	Macrophage_Scissor+#HCC1	0.211302	1.54512	3.23588	1.76519	2.505	10.9357	13.4671	-0.527214	-2.4647	-1.56861	-6.40455
HCC1_AGCGATTGTCGTGATT-1	HCC1	Scissor-	Macrophage	Macrophage_Scissor-	Macrophage_Scissor-#HCC1	-0.338346	1.32472	-0.820636	0.938023	1.16999	9.22617	12.4453	-0.920525	-3.96037	0.238525	-2.3621
HCC1_AGCGATTTCCGCCTAT-1	HCC1	Scissor+	Macrophage	Macrophage_Scissor+	Macrophage_Scissor+#HCC1	3.78029	4.41707	2.71158	1.52314	3.99268	13.8811	13.4489	-0.761008	-4.89673	-2.10405	-6.42906
HCC1_AGCGATTTCGTCAGAT-1	HCC1	0	T cell	T cell_0	T cell_0#HCC1	-1.69666	-0.851941	-0.323012	-2.06582	0.0325046	-1.5352	4.03463	4.57474	-2.75922	3.20727	-1.66411
HCC1_AGCGATTTCTGCGGAC-1	HCC1	Scissor+	Macrophage	Macrophage_Scissor+	Macrophage_Scissor+#HCC1	2.34204	3.0164	5.59864	1.7583	2.10497	11.3852	9.44957	-1.94269	-3.86929	-2.4974	-7.78104
HCC1_AGCGCCAAGGTTCTTG-1	HCC1	0	T cell	T cell_0	T cell_0#HCC1	-1.41471	-1.97343	-3.07495	-2.50915	-0.127044	-1.61867	-1.77274	-1.35351	-1.12684	0.237601	-4.27999
HCC1_AGCGCCAAGTGCAAAT-1	HCC1	0	Macrophage	Macrophage_0	Macrophage_0#HCC1	1.16213	3.0653	4.52634	4.1831	2.29425	9.37842	9.31258	-1.17461	-4.04785	-0.500133	-4.99804
HCC1_AGCGCCAAGTGCCAGA-1	HCC1	0	Macrophage	Macrophage_0	Macrophage_0#HCC1	1.93149	2.77606	2.26237	2.6561	4.29069	11.6704	9.48997	-0.606906	-3.80185	0.23403	-4.17226
HCC1_AGCGCCACATCGCTCT-1	HCC1	0	T cell	T cell_0	T cell_0#HCC1	-1.91036	-1.98491	-1.91924	-2.74764	-0.760041	-2.89101	0.489456	3.01245	-1.64652	3.46689	-1.00649
HCC1_AGCGCCAGTCCGGTCA-1	HCC1	0	Macrophage	Macrophage_0	Macrophage_0#HCC1	1.02508	1.30435	1.35565	-0.122001	0.0172578	11.6126	5.89082	-3.28495	-4.49678	-3.92085	-5.91065
HCC1_AGCGCCAGTGACCGAA-1	HCC1	Scissor-	Macrophage	Macrophage_Scissor-	Macrophage_Scissor-#HCC1	-1.89115	0.245477	-2.70837	1.49956	1.6633	2.3972	6.12323	-2.47528	-2.67917	-0.796673	-6.38481
HCC1_AGCGCCATCTTGCAAG-1	HCC1	Scissor+	Macrophage	Macrophage_Scissor+	Macrophage_Scissor+#HCC1	0.324943	2.13391	-0.333756	-0.762978	3.96555	9.70397	6.04962	-4.93386	-4.15738	-5.77236	-8.5576
HCC1_AGCGCTGAGCCGGATA-1	HCC1	0	Macrophage	Macrophage_0	Macrophage_0#HCC1	2.82322	0.214064	1.11335	2.11301	2.3659	10.414	11.4373	0.973396	-3.43206	-0.0981289	-4.87644
HCC1_AGCGCTGAGCCTGGAA-1	HCC1	Scissor-	Macrophage	Macrophage_Scissor-	Macrophage_Scissor-#HCC1	3.29923	2.72808	2.96902	2.45408	4.63664	11.3398	12.3141	1.94719	-2.93326	0.82362	-3.1271
HCC1_AGCGCTGAGGGAGTTC-1	HCC1	0	Macrophage	Macrophage_0	Macrophage_0#HCC1	1.62075	1.51387	2.28926	1.84689	3.32266	8.80119	9.83024	0.830958	-3.52131	1.80683	-2.99762
HCC1_AGCGCTGAGTCCCGGT-1	HCC1	Scissor+	Macrophage	Macrophage_Scissor+	Macrophage_Scissor+#HCC1	2.06025	3.04015	1.91269	3.71998	2.8979	13.6475	12.3666	-2.24093	-4.03784	-3.91093	-7.26178
HCC1_AGCGCTGCATGATGCT-1	HCC1	0	Macrophage	Macrophage_0	Macrophage_0#HCC1	2.48684	2.3219	2.51618	3.41622	3.30805	14.9389	13.4688	-1.22406	-3.75594	0.603318	-4.51645
HCC1_AGCGCTGGTCCATCTC-1	HCC1	Scissor-	NK	NK_Scissor-	NK_Scissor-#HCC1	-2.78953	-3.33189	-1.22969	-3.25799	-4.3626	-3.54095	-3.82985	-1.56649	3.53563	-2.02623	-3.43825
HCC1_AGCGCTGGTTTGGGAG-1	HCC1	Scissor-	Macrophage	Macrophage_Scissor-	Macrophage_Scissor-#HCC1	-0.956689	-0.29381	0.280481	2.57215	-1.26022	5.05819	5.82716	2.3433	-4.11179	-1.12569	-4.60241
HCC1_AGCGCTGTCATTGCGA-1	HCC1	0	Macrophage	Macrophage_0	Macrophage_0#HCC1	1.69702	3.7121	2.43873	3.90968	3.68689	17.3975	14.5426	-3.40305	-4.37492	-0.947384	-7.47406
HCC1_AGCGCTGTCGGAAGGT-1	HCC1	Scissor-	Macrophage	Macrophage_Scissor-	Macrophage_Scissor-#HCC1	1.79001	1.95259	2.78629	0.76014	3.56267	9.07769	5.68029	-0.948323	-3.99462	-1.4533	-4.23852
HCC1_AGCGTATAGCGCCTCA-1	HCC1	0	Macrophage	Macrophage_0	Macrophage_0#HCC1	1.81964	1.01772	-0.49211	1.24732	2.64911	6.59619	9.05432	-2.01599	-2.12048	-0.0659249	-3.45416
HCC1_AGCGTATAGGCATGGT-1	HCC1	0	Hepatocyte	Hepatocyte_0	Hepatocyte_0#HCC1	0.222022	0.275066	2.01006	3.28591	4.44595	16.3121	13.8879	-0.664486	-4.61214	1.89992	-3.32305
HCC1_AGCGTATCAGGACAGT-1	HCC1	Scissor+	Macrophage	Macrophage_Scissor+	Macrophage_Scissor+#HCC1	1.56504	2.04554	1.87428	4.1816	1.85395	17.5994	12.08	-0.879843	-3.89656	-2.44393	-6.38351
HCC1_AGCGTATGTAAGTTAG-1	HCC1	Scissor+	Macrophage	Macrophage_Scissor+	Macrophage_Scissor+#HCC1	1.51446	0.159541	1.82998	0.424579	2.28689	6.47138	7.43464	-1.6293	-3.61518	1.67176	-2.65959
HCC1_AGCGTATGTATAGGGC-1	HCC1	Scissor+	Macrophage	Macrophage_Scissor+	Macrophage_Scissor+#HCC1	1.06849	0.467746	0.123952	0.562741	4.21603	12.5384	9.30569	-0.924399	-4.17653	-3.8593	-5.93062
HCC1_AGCGTATGTATGAGCG-1	HCC1	0	Macrophage	Macrophage_0	Macrophage_0#HCC1	0.733037	0.342338	1.48267	2.76289	4.54163	9.80979	9.63318	-3.20041	-3.71351	-0.929569	-4.2308
HCC1_AGCGTATGTTATAGCC-1	HCC1	Scissor+	Macrophage	Macrophage_Scissor+	Macrophage_Scissor+#HCC1	2.36572	1.88091	3.50091	2.4194	3.56854	13.0736	13.4141	0.363444	-2.77815	-0.141928	-6.82215
HCC1_AGCGTATTCAAGTGGG-1	HCC1	Scissor-	Macrophage	Macrophage_Scissor-	Macrophage_Scissor-#HCC1	-2.27341	2.5779	0.201049	1.2655	-1.32803	9.60145	5.90304	-1.63501	-3.41831	-7.66852	-7.68457
HCC1_AGCGTATTCATTCTTG-1	HCC1	0	Macrophage	Macrophage_0	Macrophage_0#HCC1	-0.231576	0.460501	-0.886311	2.11977	3.54168	7.69604	8.54311	1.7387	-3.66077	-0.111733	-1.92086
HCC1_AGCGTATTCTGAATCG-1	HCC1	Scissor-	Macrophage	Macrophage_Scissor-	Macrophage_Scissor-#HCC1	1.42051	1.29735	4.46679	1.45463	2.25487	8.31082	9.04062	-0.0550789	-3.71024	-0.771122	-3.73267
HCC1_AGCGTCGAGATTCGCT-1	HCC1	0	Macrophage	Macrophage_0	Macrophage_0#HCC1	0.821364	2.46133	1.07706	2.84839	2.99743	9.57957	11.34	0.604357	-3.47263	-0.456918	-4.17292
HCC1_AGCGTCGAGGAGTACC-1	HCC1	0	Macrophage	Macrophage_0	Macrophage_0#HCC1	0.0128038	0.899906	-1.78926	0.214178	0.99784	5.99097	2.57717	-3.65398	-5.3854	-7.63195	-9.47246
HCC1_AGCGTCGAGGCATGGT-1	HCC1	0	Macrophage	Macrophage_0	Macrophage_0#HCC1	-0.730867	0.0645886	1.72201	-0.885609	0.156667	6.08763	1.29556	-2.10506	-2.18354	-6.64479	-9.07722
HCC1_AGCGTCGAGGCTCACC-1	HCC1	0	Macrophage	Macrophage_0	Macrophage_0#HCC1	-0.511982	-0.631757	-0.774783	2.08623	2.17903	7.34251	4.80911	-3.54169	-1.86289	-0.787593	-4.31766
HCC1_AGCGTCGCAATACCCA-1	HCC1	Scissor-	Macrophage	Macrophage_Scissor-	Macrophage_Scissor-#HCC1	-0.36867	0.108664	-0.755605	-0.718147	0.096849	0.734988	1.08797	1.51201	-2.1251	-4.90281	-6.68182
HCC1_AGCGTCGCAATTCTTC-1	HCC1	Scissor+	Macrophage	Macrophage_Scissor+	Macrophage_Scissor+#HCC1	-1.5155	3.2908	0.576659	2.5759	1.78068	8.09173	5.76742	-1.96883	-4.15908	-4.68371	-8.86136
HCC1_AGCGTCGCAGTGGCTC-1	HCC1	Scissor+	Macrophage	Macrophage_Scissor+	Macrophage_Scissor+#HCC1	1.83791	2.84045	2.1388	1.85041	3.80136	13.4875	13.142	-0.86101	-4.6919	-2.28485	-6.14391
HCC1_AGCGTCGCATCGATAC-1	HCC1	0	T cell	T cell_0	T cell_0#HCC1	-2.55562	-2.08485	-1.98106	-0.240584	-2.89401	-3.02498	-7.20387	-4.4662	-3.18053	0.715167	-4.17895
HCC1_AGCGTCGCATGACTCA-1	HCC1	Scissor-	Macrophage	Macrophage_Scissor-	Macrophage_Scissor-#HCC1	1.29841	0.10825	0.942316	3.50521	2.89157	9.81775	8.5366	-1.22401	-4.17482	-0.334022	-4.93329
HCC1_AGCGTCGGTATGATCC-1	HCC1	Scissor-	Macrophage	Macrophage_Scissor-	Macrophage_Scissor-#HCC1	-1.17832	1.48693	-2.1517	1.37983	0.608075	9.96474	6.46325	-2.00187	-3.1225	-7.06366	-7.18101
HCC1_AGCGTCGTCCTTTAGT-1	HCC1	Scissor-	Macrophage	Macrophage_Scissor-	Macrophage_Scissor-#HCC1	-3.40693	-1.52111	-0.0420219	0.108163	1.1676	0.474502	-1.2735	-3.42316	-0.368968	-6.9804	-8.15779
HCC1_AGCTACAGTCTAGGCC-1	HCC1	0	Macrophage	Macrophage_0	Macrophage_0#HCC1	1.38381	1.63638	3.3368	2.96058	1.6963	9.03342	10.5287	-1.15239	-4.20717	-0.0497121	-4.78144
HCC1_AGCTACATCAGTGCGC-1	HCC1	0	Macrophage	Macrophage_0	Macrophage_0#HCC1	2.14027	-0.395499	2.6163	2.53031	1.57954	9.67472	4.90919	-1.00907	-4.35709	-4.77151	-4.90097
HCC1_AGCTACATCCCTCTTT-1	HCC1	Scissor+	Macrophage	Macrophage_Scissor+	Macrophage_Scissor+#HCC1	1.73855	0.431486	2.92936	-1.24262	1.04449	7.05105	7.05223	-1.42613	-3.15584	-3.18325	-6.57216
HCC1_AGCTACATCGGTGAAG-1	HCC1	Scissor-	Macrophage	Macrophage_Scissor-	Macrophage_Scissor-#HCC1	-2.0714	2.99988	0.700685	1.2701	0.96775	8.22567	4.49402	-0.832112	-4.13967	0.210095	-3.73799
HCC1_AGCTCAAAGATGAAGG-1	HCC1	Scissor-	T cell	T cell_Scissor-	T cell_Scissor-#HCC1	-0.821958	-2.67223	-3.80167	-1.7073	0.242351	-1.76864	-2.25167	-3.49732	-2.75829	1.69898	-6.15057
HCC1_AGCTCAAAGCCACCGT-1	HCC1	Scissor+	Macrophage	Macrophage_Scissor+	Macrophage_Scissor+#HCC1	1.43309	3.49588	1.60547	3.3681	2.40255	11.1785	8.73132	-1.80503	-4.61106	-0.505967	-4.78926
HCC1_AGCTCAACAAACACCT-1	HCC1	0	Macrophage	Macrophage_0	Macrophage_0#HCC1	2.78787	1.90806	2.58906	2.68581	2.60599	13.435	9.09557	0.882417	-4.38033	-0.347105	-3.73974
HCC1_AGCTCAACAACTGAAA-1	HCC1	Scissor+	T cell	T cell_Scissor+	T cell_Scissor+#HCC1	-2.72397	-2.07768	-2.75871	-1.30842	-1.9392	-1.82787	-0.395951	-1.87913	-1.55706	1.10134	-3.36005
HCC1_AGCTCAACACCTATCC-1	HCC1	0	Macrophage	Macrophage_0	Macrophage_0#HCC1	1.61561	1.64165	0.890741	3.6043	1.96961	15.681	13.014	-1.00182	-4.1691	-4.65655	-6.11219
HCC1_AGCTCAACAGACCTAT-1	HCC1	Scissor+	Macrophage	Macrophage_Scissor+	Macrophage_Scissor+#HCC1	3.24377	3.21039	3.45208	3.04974	2.95102	14.7968	9.33402	-1.39478	-4.38039	-2.18766	-7.34788
HCC1_AGCTCAACATGACAGG-1	HCC1	0	Macrophage	Macrophage_0	Macrophage_0#HCC1	1.96755	1.23312	2.68377	3.08636	0.85151	11.7503	10.3041	-5.41443	-3.60027	-2.10531	-7.63794
HCC1_AGCTCAACATTGGCAT-1	HCC1	0	Macrophage	Macrophage_0	Macrophage_0#HCC1	1.41902	1.46452	2.88204	1.79559	2.66066	9.00139	8.98678	-3.1447	-4.5416	-1.57063	-6.31763
HCC1_AGCTCAATCAACGTGT-1	HCC1	0	NK	NK_0	NK_0#HCC1	-2.54508	-1.77795	-2.41824	-2.87498	-1.96534	-3.12504	-4.05251	-0.803322	-3.32056	1.94541	-1.14004
HCC1_AGCTCAATCCACCTGT-1	HCC1	Scissor+	Macrophage	Macrophage_Scissor+	Macrophage_Scissor+#HCC1	1.44738	0.864625	1.7452	3.56043	3.31314	9.26692	11.7226	-0.325515	-2.6201	1.69437	-4.70908
HCC1_AGCTCAATCCTCAGGG-1	HCC1	Scissor-	Macrophage	Macrophage_Scissor-	Macrophage_Scissor-#HCC1	0.669637	0.0356529	-0.296256	0.62984	-0.231622	3.71106	2.81893	-0.586464	-3.83012	0.801119	-5.814
HCC1_AGCTCAATCGTGACTA-1	HCC1	Scissor-	Macrophage	Macrophage_Scissor-	Macrophage_Scissor-#HCC1	1.26665	0.95442	0.898047	1.56553	2.02716	7.81899	7.95053	-1.28935	-2.84438	0.575754	-2.96188
HCC1_AGCTTCCAGAAGCGCT-1	HCC1	Scissor-	Macrophage	Macrophage_Scissor-	Macrophage_Scissor-#HCC1	2.38906	1.68904	1.13916	1.95775	2.63848	5.12133	6.18055	-1.95818	-3.73736	0.133678	-5.56434
HCC1_AGCTTCCAGACACACG-1	HCC1	Scissor-	Macrophage	Macrophage_Scissor-	Macrophage_Scissor-#HCC1	0.866729	-0.0254028	-2.30079	-0.450527	0.0990061	7.20376	6.17436	-1.04206	-3.9081	-3.76099	-5.18666
HCC1_AGCTTCCAGCTGTGCC-1	HCC1	0	Macrophage	Macrophage_0	Macrophage_0#HCC1	1.43278	2.84779	0.71751	1.76208	2.03646	8.83673	8.17956	-5.95647	-1.46451	-0.797101	-5.633
HCC1_AGCTTCCAGGATATAC-1	HCC1	Scissor-	Hepatocyte	Hepatocyte_Scissor-	Hepatocyte_Scissor-#HCC1	0.102389	0.130155	-1.32516	2.36695	-0.482445	2.60444	2.62444	-3.78126	-2.51594	2.47951	-5.31281
HCC1_AGCTTCCCAATAACGA-1	HCC1	0	Macrophage	Macrophage_0	Macrophage_0#HCC1	0.671859	1.93424	0.337581	0.628433	2.78369	9.26026	11.6308	-1.77286	-3.4677	-1.18558	-6.19333
HCC1_AGCTTCCCAGCCGTCA-1	HCC1	0	T cell	T cell_0	T cell_0#HCC1	-1.62432	-2.60653	-1.17219	-2.13436	-2.13883	-0.997193	-1.01275	-1.21709	-2.27876	1.74069	-1.80889
HCC1_AGCTTCCCAGTCTCTC-1	HCC1	0	Macrophage	Macrophage_0	Macrophage_0#HCC1	3.06997	-1.47839	-1.10078	0.625775	-0.741848	5.03786	0.843185	-5.05052	-1.30733	-6.8815	-11.1565
HCC1_AGCTTCCGTACTGCGC-1	HCC1	Scissor+	Macrophage	Macrophage_Scissor+	Macrophage_Scissor+#HCC1	1.31438	0.839334	0.494323	1.5714	3.18038	7.60259	7.35653	-2.26364	-3.12996	-0.323252	-6.0859
HCC1_AGCTTCCGTAGTGATA-1	HCC1	Scissor+	Macrophage	Macrophage_Scissor+	Macrophage_Scissor+#HCC1	2.48763	2.93073	2.87233	0.840209	2.20129	14.8345	10.5871	-1.08085	-4.56013	-1.89092	-5.6789
HCC1_AGCTTCCGTATTGAGA-1	HCC1	Scissor+	Macrophage	Macrophage_Scissor+	Macrophage_Scissor+#HCC1	2.22726	2.37364	1.71507	2.43158	3.12104	8.0988	7.66659	0.00962594	-3.12239	0.850389	-2.07078
HCC1_AGCTTCCGTTCGAACT-1	HCC1	Scissor-	Endothelial cell	Endothelial cell_Scissor-	Endothelial cell_Scissor-#HCC1	-0.532669	-1.5299	0.421287	0.720783	2.30282	4.84519	6.62604	-1.27293	-1.87341	1.86589	-3.39914
HCC1_AGCTTCCTCAAGGACG-1	HCC1	Scissor+	Macrophage	Macrophage_Scissor+	Macrophage_Scissor+#HCC1	3.09983	0.489617	2.65276	2.36735	2.8751	11.3676	13.7909	-1.84188	-3.55081	-0.0641731	-4.7397
HCC1_AGCTTCCTCATTGTTC-1	HCC1	0	Macrophage	Macrophage_0	Macrophage_0#HCC1	2.65209	3.69965	1.56242	2.86078	0.720339	13.3343	11.3614	-3.2753	-2.841	-3.85862	-5.6946
HCC1_AGCTTCCTCGTTCGCT-1	HCC1	0	Macrophage	Macrophage_0	Macrophage_0#HCC1	1.30017	2.0935	2.22069	0.207582	3.60823	13.7332	12.01	-2.13957	-4.29943	-3.31215	-8.03494
HCC1_AGGAAATAGAGTGTTA-1	HCC1	0	Macrophage	Macrophage_0	Macrophage_0#HCC1	1.09768	2.73077	0.303157	0.170426	1.25316	7.83958	5.67851	-3.27481	-3.9697	0.242514	-5.92474
HCC1_AGGAAATAGGCACTCC-1	HCC1	0	NK	NK_0	NK_0#HCC1	-2.1222	-1.75367	-1.65412	-1.40339	-2.04046	-4.55942	-3.13265	0.258075	3.40658	-0.793787	-1.46811
HCC1_AGGAAATCAACGACTT-1	HCC1	0	NK	NK_0	NK_0#HCC1	-2.26315	-1.19302	-2.56531	-2.74206	-1.79612	-4.64135	-3.36328	3.41631	0.243955	1.43387	-2.82212
HCC1_AGGAAATCACGCGGTT-1	HCC1	Scissor-	B cell	B cell_Scissor-	B cell_Scissor-#HCC1	-2.19694	-1.34708	-3.14923	0.551976	-0.46372	3.28114	2.37747	0.972056	-1.62541	0.34521	-3.96706
HCC1_AGGAAATCAGACCGCT-1	HCC1	Scissor-	T cell	T cell_Scissor-	T cell_Scissor-#HCC1	-2.45364	-0.761101	-1.58644	0.850165	0.743223	-1.60442	2.03837	0.947552	-0.410943	2.02769	-3.1607
HCC1_AGGAAATCAGCAGGAT-1	HCC1	0	Macrophage	Macrophage_0	Macrophage_0#HCC1	-0.116954	-0.816915	-1.25918	1.171	-0.725178	5.34557	7.64811	-5.28995	-4.64595	0.80256	-1.17951
HCC1_AGGAAATGTAAGAACT-1	HCC1	0	T cell	T cell_0	T cell_0#HCC1	-1.38305	-1.16895	-1.79226	-1.78026	-2.27684	-0.979257	0.219637	-2.64871	-1.11618	0.215049	-4.58154
HCC1_AGGAAATGTAGGTGCA-1	HCC1	Scissor+	T cell	T cell_Scissor+	T cell_Scissor+#HCC1	-0.953644	-0.781246	0.548465	-0.729317	-0.140105	-2.99875	-0.12033	2.71761	-2.68583	0.800461	-3.51784
HCC1_AGGAAATTCACTGGGC-1	HCC1	0	Macrophage	Macrophage_0	Macrophage_0#HCC1	1.45787	0.362666	1.51243	1.80999	4.34925	6.83202	6.79676	0.258664	-1.20412	2.29452	-1.69253
HCC1_AGGAAATTCGACTCCT-1	HCC1	0	Macrophage	Macrophage_0	Macrophage_0#HCC1	3.28037	1.52557	2.73057	2.82462	3.55707	14.0997	12.3324	-0.640667	-3.49659	-0.215582	-5.59822
HCC1_AGGAATACAGCTAACT-1	HCC1	Scissor-	Macrophage	Macrophage_Scissor-	Macrophage_Scissor-#HCC1	0.466765	1.40998	1.76571	1.44149	1.55801	9.38856	8.70316	-1.90539	-3.53122	0.0913527	-4.2028
HCC1_AGGAATAGTCGCATGC-1	HCC1	0	NK	NK_0	NK_0#HCC1	-0.919794	-1.57088	-1.92359	-2.25962	0.136935	-2.25833	-3.2868	4.45284	-1.79884	2.33419	-3.38306
HCC1_AGGAATAGTTAAACAG-1	HCC1	Scissor-	T cell	T cell_Scissor-	T cell_Scissor-#HCC1	-0.0687423	-1.6461	-1.94957	-1.92749	-1.60741	-1.61664	-0.102243	-0.724705	-2.42462	0.945296	-3.38622
HCC1_AGGAATAGTTGCTCGG-1	HCC1	0	Macrophage	Macrophage_0	Macrophage_0#HCC1	1.31964	-1.15637	-0.415151	0.823614	0.131618	7.27218	3.31685	-3.38145	-4.28685	-5.51091	-7.73414
HCC1_AGGAATATCAGAATAG-1	HCC1	Scissor+	Macrophage	Macrophage_Scissor+	Macrophage_Scissor+#HCC1	0.310542	2.56248	1.38427	2.17651	1.47755	10.8584	7.61087	-1.45458	-4.28852	-3.81754	-7.27041
HCC1_AGGAATATCCCGAACG-1	HCC1	0	NK	NK_0	NK_0#HCC1	-1.99169	-2.49474	-2.07825	-2.72288	-3.03647	-3.79562	-1.9149	4.35251	-2.92515	0.958	-1.03107
HCC1_AGGAATATCGCTTAAG-1	HCC1	Scissor+	Macrophage	Macrophage_Scissor+	Macrophage_Scissor+#HCC1	1.55009	2.05321	3.0772	2.20757	2.54262	7.32783	4.50556	-4.5312	-2.80774	-0.428772	-6.122
HCC1_AGGACGAAGATGAATC-1	HCC1	Scissor+	Macrophage	Macrophage_Scissor+	Macrophage_Scissor+#HCC1	-0.139367	3.26447	1.93667	2.48582	1.88778	7.7604	5.86194	-0.470443	-3.64073	0.287429	-3.5737
HCC1_AGGACGAAGATTGGGC-1	HCC1	Scissor-	Macrophage	Macrophage_Scissor-	Macrophage_Scissor-#HCC1	0.536683	-0.93056	0.398532	1.8734	2.43928	6.3937	5.45942	3.30886	-3.93794	1.65034	-3.0204
HCC1_AGGACGAAGTCTGGTT-1	HCC1	0	Macrophage	Macrophage_0	Macrophage_0#HCC1	1.30728	3.91886	3.38073	3.00745	4.72679	13.4432	12.5485	0.20272	-4.0894	-0.857606	-5.29233
HCC1_AGGACGAGTACACTCA-1	HCC1	Scissor-	Macrophage	Macrophage_Scissor-	Macrophage_Scissor-#HCC1	-0.480274	0.930324	0.51247	1.67098	2.01735	6.79217	6.67059	-1.23682	-2.58349	-1.02058	-5.43129
HCC1_AGGACGAGTGATGAAT-1	HCC1	0	Macrophage	Macrophage_0	Macrophage_0#HCC1	0.842102	-0.137657	3.02941	2.82844	2.83492	13.0917	12.5738	-2.67079	-4.19275	0.331365	-4.21611
HCC1_AGGACGAGTGTATTGC-1	HCC1	0	Macrophage	Macrophage_0	Macrophage_0#HCC1	-0.0451913	0.76834	0.350548	0.416462	1.19966	9.3019	6.52067	-1.84695	-3.58514	-0.417577	-6.6628
HCC1_AGGACGATCACTGAAC-1	HCC1	0	Macrophage	Macrophage_0	Macrophage_0#HCC1	3.62123	1.46387	2.61071	4.14067	2.58587	13.5529	10.6544	-2.73956	-3.41134	-1.34697	-8.00154
HCC1_AGGACTTAGGCATCTT-1	HCC1	0	T cell	T cell_0	T cell_0#HCC1	-2.94702	-0.983093	-1.45806	-1.59285	0.401797	-2.32902	3.04566	0.947095	-1.47777	2.39567	-1.30896
HCC1_AGGACTTAGGCATGGT-1	HCC1	Scissor+	Macrophage	Macrophage_Scissor+	Macrophage_Scissor+#HCC1	1.53402	1.78515	-0.482367	0.834471	1.93337	6.71367	4.81815	-1.4344	-3.83015	-0.0203525	-6.17114
HCC1_AGGACTTAGGTAAGGA-1	HCC1	Scissor-	Macrophage	Macrophage_Scissor-	Macrophage_Scissor-#HCC1	0.806432	-0.160539	-0.202188	-0.840835	0.363667	5.65009	5.95869	3.98895	-3.88383	-1.5892	-3.69956
HCC1_AGGACTTAGGTTCATC-1	HCC1	Scissor+	NK	NK_Scissor+	NK_Scissor+#HCC1	-2.31981	-1.31144	-1.26994	-3.94371	-2.54939	-6.404	-2.1961	-1.74885	-1.28096	3.68024	-0.428907
HCC1_AGGACTTGTAGGCTGA-1	HCC1	0	Macrophage	Macrophage_0	Macrophage_0#HCC1	0.735682	1.99105	4.08785	1.80313	4.36983	13.6805	14.6146	1.99413	-3.30358	-2.24559	-5.34014
HCC1_AGGACTTTCTGCGGAC-1	HCC1	Scissor-	T cell	T cell_Scissor-	T cell_Scissor-#HCC1	-1.68723	0.229442	0.119959	-0.467574	-0.471422	-0.64926	1.45499	-2.11208	1.51044	1.42836	-3.4793
HCC1_AGGAGGTAGATTGATG-1	HCC1	Scissor+	Macrophage	Macrophage_Scissor+	Macrophage_Scissor+#HCC1	2.45807	1.12237	2.37364	3.66175	3.09971	12.757	12.9356	-0.585301	-4.68813	-1.86095	-5.16301
HCC1_AGGAGGTAGGAAGTCC-1	HCC1	Scissor+	Hepatocyte	Hepatocyte_Scissor+	Hepatocyte_Scissor+#HCC1	-1.55523	-3.01837	-2.41366	-3.4862	-2.26102	-1.19419	0.277264	-5.92742	-2.48254	-2.02257	-8.36907
HCC1_AGGAGGTCACGACTAT-1	HCC1	0	NK	NK_0	NK_0#HCC1	-0.960867	-2.92251	-1.41759	-2.23542	-3.66296	-5.29794	-3.79708	-2.45756	0.109506	1.95848	-2.31303
HCC1_AGGAGGTCAGAGCTAG-1	HCC1	0	T cell	T cell_0	T cell_0#HCC1	-1.83191	-1.93102	-3.2976	-1.74586	-1.57877	-2.31367	-0.679377	-3.08735	-0.65924	0.516744	-1.81778
HCC1_AGGAGGTCATGGGCAA-1	HCC1	Scissor-	T cell	T cell_Scissor-	T cell_Scissor-#HCC1	-2.39741	-1.78158	-1.59468	-1.30046	-0.468129	-0.407605	4.92319	0.826873	-0.935986	2.7249	-1.27608
HCC1_AGGAGGTGTCCGACGT-1	HCC1	0	Macrophage	Macrophage_0	Macrophage_0#HCC1	-0.951681	-0.377557	-3.43279	0.538838	0.0260808	1.20122	0.399153	-5.63813	-4.08828	0.987023	-6.66895
HCC1_AGGAGGTGTGACTAAA-1	HCC1	Scissor-	Macrophage	Macrophage_Scissor-	Macrophage_Scissor-#HCC1	-1.02879	2.04014	0.730492	1.50204	1.15141	8.5197	8.50218	2.33168	-3.85222	-0.248609	-3.68007
HCC1_AGGAGGTTCCATACTT-1	HCC1	Scissor-	NK	NK_Scissor-	NK_Scissor-#HCC1	-0.252358	-1.86759	-0.72041	-3.16093	-0.340567	-3.13655	-2.85363	0.0135473	-1.01478	3.21917	-0.169971
HCC1_AGGAGGTTCCTACGAA-1	HCC1	0	Macrophage	Macrophage_0	Macrophage_0#HCC1	3.12413	2.28903	5.62303	2.37009	1.14197	9.07093	6.8227	0.436723	-3.62054	0.252786	-5.12811
HCC1_AGGATAAAGAATAACC-1	HCC1	0	Macrophage	Macrophage_0	Macrophage_0#HCC1	3.24827	1.57181	2.96458	0.430402	2.61441	11.3143	10.4638	-2.07949	-4.06504	-0.757141	-5.23258
HCC1_AGGATAACAGGGAATC-1	HCC1	Scissor+	Macrophage	Macrophage_Scissor+	Macrophage_Scissor+#HCC1	3.75852	3.41251	3.15054	1.15135	1.61114	14.3543	14.1512	0.882573	-3.88052	-2.01287	-5.90138
HCC1_AGGATAAGTTCCACGG-1	HCC1	Scissor-	NK	NK_Scissor-	NK_Scissor-#HCC1	-2.2974	-2.11915	-2.68089	-3.37993	-3.28151	-2.47475	-4.00916	3.34044	-0.524493	1.61418	-2.81384
HCC1_AGGATAATCGATACAC-1	HCC1	Scissor-	T cell	T cell_Scissor-	T cell_Scissor-#HCC1	-3.42515	-1.20149	-2.1955	-2.36413	-0.691563	-1.23743	-0.498581	-2.42894	-1.04887	-3.57435	-3.19222
HCC1_AGGATAATCGCTGCGA-1	HCC1	0	Macrophage	Macrophage_0	Macrophage_0#HCC1	1.50526	-1.70946	-1.08892	0.488539	1.69979	8.27391	7.64426	-1.74897	-2.65837	0.235443	-4.37327
HCC1_AGGATAATCTTCCCGA-1	HCC1	Scissor-	Hepatocyte	Hepatocyte_Scissor-	Hepatocyte_Scissor-#HCC1	-1.95506	-1.56144	-0.767739	0.0523832	-0.0335371	1.31239	-2.89172	-4.49008	-3.78664	-1.40989	-8.88486
HCC1_AGGATCTCAACGTTAC-1	HCC1	Scissor-	Macrophage	Macrophage_Scissor-	Macrophage_Scissor-#HCC1	2.85944	0.738412	0.538472	1.85444	1.84062	9.03994	6.90507	-2.43355	-3.52026	-0.611133	-5.98714
HCC1_AGGATCTCAGACCCGT-1	HCC1	0	T cell	T cell_0	T cell_0#HCC1	-1.61643	-1.65149	-3.6003	-0.219925	-0.716888	-0.583415	2.32487	-2.04014	-3.0506	2.48542	-2.45039
HCC1_AGGATCTCATAATCGC-1	HCC1	Scissor+	Macrophage	Macrophage_Scissor+	Macrophage_Scissor+#HCC1	0.031885	1.8385	2.06244	0.319388	1.08753	10.9496	8.02936	-0.801168	-4.14333	-2.01959	-3.79095
HCC1_AGGATCTGTATCTCGA-1	HCC1	Scissor-	T cell	T cell_Scissor-	T cell_Scissor-#HCC1	-2.85894	-0.86215	-0.598925	-1.89643	-1.80737	-3.69723	-1.70125	4.92818	1.25577	-2.19673	-2.62189
HCC1_AGGATCTGTATGTGTC-1	HCC1	0	NK	NK_0	NK_0#HCC1	-0.0345418	-2.25659	-0.697891	-2.88546	-2.049	-4.51163	-2.82109	-1.67652	-0.793326	0.650743	-0.265137
HCC1_AGGATCTGTGCCGAAA-1	HCC1	0	T cell	T cell_0	T cell_0#HCC1	-1.36297	-1.22902	-1.7967	-2.03811	-0.0966508	-1.68016	1.08207	0.138467	-0.0633029	4.24678	-0.809242
HCC1_AGGATCTTCAAGAATG-1	HCC1	Scissor-	Macrophage	Macrophage_Scissor-	Macrophage_Scissor-#HCC1	-1.58013	-1.78314	1.88911	2.5409	1.35483	2.04197	2.63139	3.98362	-1.7867	1.67164	-1.13963
HCC1_AGGATCTTCACGGGCT-1	HCC1	Scissor+	Hepatocyte	Hepatocyte_Scissor+	Hepatocyte_Scissor+#HCC1	2.67596	-0.939773	-2.3327	0.356096	1.06376	3.04294	0.749941	-6.01625	-3.68382	-4.68769	-9.03822
HCC1_AGGATCTTCATGCATG-1	HCC1	0	Macrophage	Macrophage_0	Macrophage_0#HCC1	-0.784006	1.91802	1.36865	2.66636	1.69614	5.27983	7.33357	2.7195	-4.15291	-0.17129	-3.46005
HCC1_AGGATCTTCCATGAGT-1	HCC1	Scissor+	Macrophage	Macrophage_Scissor+	Macrophage_Scissor+#HCC1	0.997701	0.815324	-0.265848	3.91628	1.81647	8.57089	8.9389	0.37082	-3.68089	0.391611	-4.51832
HCC1_AGGCATTAGATTGATG-1	HCC1	0	T cell	T cell_0	T cell_0#HCC1	-2.85864	-1.66955	-2.80062	-1.6138	-3.16069	-1.45784	-2.31973	-1.23787	-0.998597	1.84772	-2.45692
HCC1_AGGCATTCAAAGAACT-1	HCC1	Scissor-	Macrophage	Macrophage_Scissor-	Macrophage_Scissor-#HCC1	-0.639466	0.231873	1.75558	0.498567	1.1166	9.62255	6.25894	-2.50623	-3.70368	-4.08332	-4.5564
HCC1_AGGCATTGTGATTCTG-1	HCC1	Scissor-	Macrophage	Macrophage_Scissor-	Macrophage_Scissor-#HCC1	-0.135349	3.33276	1.42783	2.03255	3.24324	11.3763	10.5567	1.30544	-2.33026	-0.686531	-5.20709
HCC1_AGGCCACAGAACTTCC-1	HCC1	0	Macrophage	Macrophage_0	Macrophage_0#HCC1	0.966527	2.37142	-0.132757	0.429748	-0.47573	4.28377	4.41942	0.3823	-3.78144	-1.71697	-2.22683
HCC1_AGGCCACAGGCCATAG-1	HCC1	0	T cell	T cell_0	T cell_0#HCC1	-1.11957	-1.34836	-2.36818	-1.14065	-0.14068	-3.11407	1.10571	-0.494702	-0.0934478	1.32212	-2.19158
HCC1_AGGCCACAGTCGGCAA-1	HCC1	Scissor-	Macrophage	Macrophage_Scissor-	Macrophage_Scissor-#HCC1	-0.291014	-1.09602	2.08882	1.17651	-0.360505	7.03247	5.25329	-0.853468	-4.14356	-0.601133	-5.60746
HCC1_AGGCCACCACCTCAGG-1	HCC1	Scissor+	NK	NK_Scissor+	NK_Scissor+#HCC1	-2.27495	-3.10064	-0.901399	-2.64853	-3.2265	-2.9628	-3.48701	4.63632	2.07895	1.08278	-1.64789
HCC1_AGGCCACCACTGGACC-1	HCC1	Scissor-	Macrophage	Macrophage_Scissor-	Macrophage_Scissor-#HCC1	0.34834	0.188452	0.52303	0.0664492	0.391978	5.04725	4.45452	-1.75565	-3.89915	-0.0857988	-2.70378
HCC1_AGGCCACGTCCTACAA-1	HCC1	Scissor+	Macrophage	Macrophage_Scissor+	Macrophage_Scissor+#HCC1	1.46303	0.0419027	2.17765	4.69181	4.12862	8.77062	12.5051	0.0138544	-1.57949	1.7813	-3.16194
HCC1_AGGCCACGTGCATGTT-1	HCC1	0	Macrophage	Macrophage_0	Macrophage_0#HCC1	0.484749	1.16314	0.750652	2.49828	1.49551	8.51891	5.97691	-3.40869	-3.51964	-1.43916	-6.97692
HCC1_AGGCCACTCAGACATC-1	HCC1	Scissor+	Macrophage	Macrophage_Scissor+	Macrophage_Scissor+#HCC1	2.69493	2.55384	4.84631	3.77444	2.40721	13.0559	11.2703	-1.88861	-4.62903	-3.98599	-7.59657
HCC1_AGGCCACTCCATTTGT-1	HCC1	Scissor+	Macrophage	Macrophage_Scissor+	Macrophage_Scissor+#HCC1	-0.879156	1.89937	2.5493	1.51394	2.6114	11.5905	9.55893	-1.9151	-3.75108	-1.89834	-5.05787
HCC1_AGGCCACTCCTACCAC-1	HCC1	Scissor-	T cell	T cell_Scissor-	T cell_Scissor-#HCC1	-3.14209	-0.45486	-1.674	-0.180573	-0.763095	-2.84626	-2.51874	-2.52551	-1.6667	0.521309	-2.7017
HCC1_AGGCCACTCTCGCCTA-1	HCC1	0	NK	NK_0	NK_0#HCC1	-0.30994	-2.7743	-0.929295	-2.9955	-2.19222	-3.23236	-0.522453	-0.983389	-1.41256	2.53305	0.0663742
HCC1_AGGCCACTCTGAACGT-1	HCC1	0	Macrophage	Macrophage_0	Macrophage_0#HCC1	2.61364	-0.45999	0.659695	3.24718	2.86574	10.4658	7.60911	-1.51785	-3.84079	0.520302	-2.98036
HCC1_AGGCTGCAGTCGCCAC-1	HCC1	Scissor+	Macrophage	Macrophage_Scissor+	Macrophage_Scissor+#HCC1	2.85717	1.79598	1.54421	2.77535	5.15825	14.2282	12.7473	-0.771187	-4.10703	-0.520643	-6.3956
HCC1_AGGCTGCCACTCTAGA-1	HCC1	0	T cell	T cell_0	T cell_0#HCC1	-2.22172	-0.282805	-1.8868	-1.45398	-1.79851	-1.39532	2.63036	1.5695	-1.85807	3.39435	-1.43989
HCC1_AGGCTGCGTAGCTGAG-1	HCC1	Scissor+	Macrophage	Macrophage_Scissor+	Macrophage_Scissor+#HCC1	-0.252792	2.74949	1.1381	1.29721	1.11044	8.13599	7.35821	-3.25799	-3.72723	-0.138846	-3.95842
HCC1_AGGCTGCGTCTACAAC-1	HCC1	Scissor+	T cell	T cell_Scissor+	T cell_Scissor+#HCC1	-1.96809	-2.31174	-0.839525	-2.17352	-1.12972	-4.15224	-1.35026	1.52038	-2.51457	1.24655	-2.2719
HCC1_AGGCTGCGTTGTGTAC-1	HCC1	Scissor+	Macrophage	Macrophage_Scissor+	Macrophage_Scissor+#HCC1	3.06689	1.5783	0.829096	3.57841	1.73152	14.2385	12.6728	-2.71085	-4.58067	-3.9439	-6.0904
HCC1_AGGCTGCTCTTCCACG-1	HCC1	0	T cell	T cell_0	T cell_0#HCC1	-1.70216	-3.49363	-2.20571	-2.03271	-2.53965	-3.63228	-3.79653	2.59231	-1.20521	1.44388	-1.3274
HCC1_AGGGAGTAGGAAAGGT-1	HCC1	Scissor-	T cell	T cell_Scissor-	T cell_Scissor-#HCC1	-2.30558	-0.498474	-3.0625	-0.816363	0.0884083	-1.43718	0.812285	-0.363678	-2.42494	2.08813	-4.76291
HCC1_AGGGAGTAGGCATCTT-1	HCC1	0	Macrophage	Macrophage_0	Macrophage_0#HCC1	2.007	1.41266	1.80398	2.10669	1.65361	13.0517	10.4751	-1.33627	-4.17534	-1.06111	-6.16605
HCC1_AGGGAGTCAGAATTCC-1	HCC1	0	NK	NK_0	NK_0#HCC1	-2.14711	-1.39046	-1.8485	-1.36269	-3.44441	-4.33551	-4.94738	2.58919	0.34012	0.519056	-2.21794
HCC1_AGGGAGTCAGGACAGT-1	HCC1	Scissor-	Macrophage	Macrophage_Scissor-	Macrophage_Scissor-#HCC1	0.931691	-0.112979	1.83268	0.308909	2.42918	8.12675	12.3873	-2.22759	-3.39726	0.989376	-2.62553
HCC1_AGGGAGTCATCGTTCC-1	HCC1	0	Macrophage	Macrophage_0	Macrophage_0#HCC1	1.54005	1.61712	0.614466	2.25027	1.86124	12.7794	11.774	-1.14142	-4.16345	-0.793796	-4.8203
HCC1_AGGGAGTCATGACTGT-1	HCC1	0	Macrophage	Macrophage_0	Macrophage_0#HCC1	3.57768	0.979137	1.62559	3.35197	1.40526	14.842	9.82366	-3.30918	-4.20025	-1.60988	-8.21584
HCC1_AGGGAGTTCCGTGGGT-1	HCC1	Scissor-	Macrophage	Macrophage_Scissor-	Macrophage_Scissor-#HCC1	-0.153248	2.14101	2.04867	1.75109	0.376244	8.29454	9.37179	-0.344575	-2.99402	-2.1021	-4.10319
HCC1_AGGGAGTTCCTACAAG-1	HCC1	0	Macrophage	Macrophage_0	Macrophage_0#HCC1	-1.51941	0.144399	-1.73618	1.01717	-1.15087	1.83452	6.08714	0.218073	-4.12715	1.3821	-2.48482
HCC1_AGGGAGTTCGTAACTG-1	HCC1	0	Macrophage	Macrophage_0	Macrophage_0#HCC1	1.26132	3.2122	1.9647	3.78877	2.7918	15.9675	13.8569	0.299402	-4.20578	-1.88622	-6.23601
HCC1_AGGGAGTTCTGCGGAC-1	HCC1	0	Macrophage	Macrophage_0	Macrophage_0#HCC1	2.3858	4.19855	3.10557	4.48261	2.48525	13.0597	10.6159	-3.36666	-3.77682	-1.16615	-5.16569
HCC1_AGGGCCTAGCGTTCAT-1	HCC1	0	Macrophage	Macrophage_0	Macrophage_0#HCC1	3.2001	2.12819	2.68884	1.61346	3.09172	8.78275	8.58989	1.53579	-2.98287	0.954558	-1.22266
HCC1_AGGGCCTAGTTTGCTG-1	HCC1	0	Macrophage	Macrophage_0	Macrophage_0#HCC1	0.241131	-1.74412	-1.80771	0.716452	1.0434	11.5728	6.36171	-1.12693	-4.33016	-5.03341	-6.41002
HCC1_AGGGCCTCAAGCACAG-1	HCC1	0	Macrophage	Macrophage_0	Macrophage_0#HCC1	1.61297	1.72333	2.05426	0.995076	1.95343	11.1565	10.6595	-1.49086	-3.92213	-0.424221	-4.56411
HCC1_AGGGCCTCATGACTAC-1	HCC1	0	Macrophage	Macrophage_0	Macrophage_0#HCC1	0.931757	1.34362	2.57412	2.56281	0.197878	6.98422	9.94191	-1.28708	-3.47969	-3.75611	-3.18005
HCC1_AGGGCCTGTACAGGTG-1	HCC1	Scissor-	Macrophage	Macrophage_Scissor-	Macrophage_Scissor-#HCC1	0.757007	-0.672926	2.22974	3.2864	0.935524	4.91497	7.7948	-1.70756	-4.59061	-3.03885	-6.0516
HCC1_AGGGCCTGTAGTGGCA-1	HCC1	0	Macrophage	Macrophage_0	Macrophage_0#HCC1	2.24987	0.987943	2.34222	2.34208	4.66758	10.7143	10.9886	2.13583	-3.66705	1.18769	-2.97996
HCC1_AGGGCCTTCGTGGGAA-1	HCC1	Scissor-	B cell	B cell_Scissor-	B cell_Scissor-#HCC1	-0.643072	-1.93814	-1.7932	-2.65752	-4.51571	-6.12546	-10.6681	-6.04465	-2.98131	-6.57373	-11.2252
HCC1_AGGGCTCAGACTTCGT-1	HCC1	Scissor+	Macrophage	Macrophage_Scissor+	Macrophage_Scissor+#HCC1	-2.95353	0.55313	-1.11524	-0.631649	-3.22449	-1.19048	-3.62524	3.52321	-2.37166	-6.40585	-7.85172
HCC1_AGGGCTCAGCCACCGT-1	HCC1	Scissor-	Macrophage	Macrophage_Scissor-	Macrophage_Scissor-#HCC1	0.121999	0.279275	-0.43044	0.618336	2.87691	6.91746	9.9354	-1.51554	-3.81093	0.363906	-3.81491
HCC1_AGGGCTCAGTGGAATT-1	HCC1	Scissor-	Macrophage	Macrophage_Scissor-	Macrophage_Scissor-#HCC1	-1.08665	0.759563	-0.418125	1.28307	1.22014	6.70804	7.6605	1.72673	-3.29728	-0.740277	-1.72218
HCC1_AGGGCTCAGTGGCGAT-1	HCC1	Scissor+	Macrophage	Macrophage_Scissor+	Macrophage_Scissor+#HCC1	2.65858	1.60342	2.25817	1.69624	2.22823	8.57404	8.71866	-1.49169	-2.8736	0.176733	-4.91417
HCC1_AGGGTCCAGCCTCTGG-1	HCC1	Scissor-	Macrophage	Macrophage_Scissor-	Macrophage_Scissor-#HCC1	1.81381	3.53584	2.6342	3.12895	2.51098	11.2478	9.95826	1.39267	-2.89629	0.663722	-4.686
HCC1_AGGGTCCAGGCCACTC-1	HCC1	0	T cell	T cell_0	T cell_0#HCC1	-2.43492	-1.57893	-2.67112	0.157495	-2.55926	-4.56837	-2.24921	-0.835108	-2.44582	0.707019	-2.55827
HCC1_AGGGTCCCACCGTCTT-1	HCC1	0	Macrophage	Macrophage_0	Macrophage_0#HCC1	0.280781	1.57728	3.02799	2.73066	3.24929	14.8128	11.2511	-0.173331	-4.28332	-3.91834	-8.36643
HCC1_AGGGTCCCAGACTCTA-1	HCC1	0	Macrophage	Macrophage_0	Macrophage_0#HCC1	1.28639	0.148236	-0.0308109	1.59109	0.476436	5.78367	4.046	-3.69789	-3.7381	-1.30254	-6.35276
HCC1_AGGGTCCTCAACCTTT-1	HCC1	0	T cell	T cell_0	T cell_0#HCC1	-2.25093	-2.27128	-2.18147	-1.48267	-0.0313933	-1.50651	-1.35721	1.46628	-2.88753	1.66508	-3.40194
HCC1_AGGGTCCTCAGCAGAG-1	HCC1	Scissor-	Macrophage	Macrophage_Scissor-	Macrophage_Scissor-#HCC1	-2.97094	-1.38323	-0.292848	1.46058	-0.296926	4.84784	3.34207	4.00707	-5.57075	-0.622206	-3.76332
HCC1_AGGGTCCTCCCAGGAC-1	HCC1	Scissor+	Macrophage	Macrophage_Scissor+	Macrophage_Scissor+#HCC1	2.78633	2.31205	1.62077	2.68157	3.99692	13.1704	13.6338	0.464549	-3.6694	-2.18427	-8.03639
HCC1_AGGGTCCTCGAACCTA-1	HCC1	Scissor+	Macrophage	Macrophage_Scissor+	Macrophage_Scissor+#HCC1	3.64437	2.36242	1.43843	2.79086	3.01996	13.4883	15.7022	-0.04302	-4.22639	-3.34959	-5.19656
HCC1_AGGGTCCTCTGTACAG-1	HCC1	0	Macrophage	Macrophage_0	Macrophage_0#HCC1	2.36164	3.73985	3.02832	1.79974	2.89667	12.7634	9.93025	1.52378	-3.24188	-3.05071	-6.10381
HCC1_AGGGTGAAGATGATTG-1	HCC1	Scissor-	Macrophage	Macrophage_Scissor-	Macrophage_Scissor-#HCC1	-0.906624	0.794879	2.34402	1.22607	3.21776	5.47822	8.41738	0.402843	-3.85869	0.782869	-2.9353
HCC1_AGGGTGAAGCAGCCTC-1	HCC1	Scissor+	T cell	T cell_Scissor+	T cell_Scissor+#HCC1	-2.81293	-2.15747	-2.46446	-3.28751	-1.73293	-4.00967	-1.36286	-1.19862	-1.7496	0.595155	-3.28782
HCC1_AGGGTGAAGGTAAGAG-1	HCC1	Scissor-	Macrophage	Macrophage_Scissor-	Macrophage_Scissor-#HCC1	-1.16677	1.66553	1.66328	2.42407	1.94442	7.73129	9.53124	0.45234	-3.51538	-0.0154416	-4.06014
HCC1_AGGGTGAAGTGGCGAT-1	HCC1	Scissor-	Macrophage	Macrophage_Scissor-	Macrophage_Scissor-#HCC1	2.25973	3.42489	0.104481	2.84933	2.62784	12.9036	9.76583	-3.11632	-3.76214	0.100467	-3.37113
HCC1_AGGGTGACAATTCGTG-1	HCC1	Scissor+	Hepatocyte	Hepatocyte_Scissor+	Hepatocyte_Scissor+#HCC1	0.0764981	-1.50363	-2.71246	-1.37234	0.311167	3.41968	6.67517	-3.57575	-3.88226	4.62776	-4.16948
HCC1_AGGGTGACATAGATCC-1	HCC1	0	Hepatocyte	Hepatocyte_0	Hepatocyte_0#HCC1	-1.16134	-0.659071	-1.69069	1.37982	-0.775682	2.60495	7.89603	-0.690115	-2.96545	4.29411	-2.56095
HCC1_AGGGTGAGTATCTTCT-1	HCC1	0	NK	NK_0	NK_0#HCC1	-3.55953	-4.14933	-3.20783	-1.61921	-1.65559	-2.63774	-2.47306	-1.82927	0.310576	2.53599	-2.13075
HCC1_AGGGTGATCGTGCAGC-1	HCC1	Scissor-	Hepatocyte	Hepatocyte_Scissor-	Hepatocyte_Scissor-#HCC1	-1.95969	-0.303069	-1.43467	-0.330811	1.30165	3.54513	3.54655	-4.87536	-3.13538	1.04422	-5.7971
HCC1_AGGGTTTAGACTTCGT-1	HCC1	Scissor-	Macrophage	Macrophage_Scissor-	Macrophage_Scissor-#HCC1	-1.07992	1.20829	-1.35096	-1.7767	-2.1504	1.27343	1.81581	1.08547	-2.60919	-0.0501333	-3.87449
HCC1_AGGGTTTAGCAACTCT-1	HCC1	0	Macrophage	Macrophage_0	Macrophage_0#HCC1	2.37159	-1.01587	2.79758	1.04053	1.7848	9.4126	8.49206	0.195006	-4.10852	0.264453	-4.6303
HCC1_AGGGTTTAGGACAAGA-1	HCC1	Scissor+	Macrophage	Macrophage_Scissor+	Macrophage_Scissor+#HCC1	-0.0519931	2.35362	2.74146	1.19365	1.46379	9.90259	9.73085	-2.49108	-3.30028	-0.607292	-6.64552
HCC1_AGGGTTTCACCGGTCA-1	HCC1	0	Macrophage	Macrophage_0	Macrophage_0#HCC1	1.1282	1.13569	1.5752	2.40416	4.3087	8.77131	9.23107	-3.13293	-3.92536	-0.758295	-5.18832
HCC1_AGGGTTTCATGACTCA-1	HCC1	Scissor+	Macrophage	Macrophage_Scissor+	Macrophage_Scissor+#HCC1	2.8723	2.19197	0.958437	0.941274	1.26391	13.5176	12.2488	-0.523403	-3.9754	-3.76609	-5.79214
HCC1_AGGGTTTCATGCGGTC-1	HCC1	Scissor+	T cell	T cell_Scissor+	T cell_Scissor+#HCC1	-2.87052	-1.79886	-1.87487	-2.57488	-0.630015	-2.42565	0.848591	-1.76889	-2.57642	1.88938	-4.55456
HCC1_AGGGTTTGTCCACGCA-1	HCC1	0	T cell	T cell_0	T cell_0#HCC1	-1.15984	-1.77416	-3.03079	-1.23603	-2.57788	-3.99377	-2.62691	-2.3256	0.591054	1.02379	-1.88069
HCC1_AGGGTTTGTCCCGGTA-1	HCC1	0	T cell	T cell_0	T cell_0#HCC1	-3.85716	-2.60946	-3.28022	-1.84301	-3.32813	0.280074	-3.66274	-0.437845	-2.14737	-4.1722	-5.18792
HCC1_AGGGTTTGTCGACGCT-1	HCC1	Scissor-	Fibroblast	Fibroblast_Scissor-	Fibroblast_Scissor-#HCC1	-0.644163	-0.892748	-1.27773	0.115778	-1.50404	3.01575	2.40248	-1.6973	-1.0008	2.96316	-3.74474
HCC1_AGGGTTTGTGCATTTG-1	HCC1	Scissor-	Macrophage	Macrophage_Scissor-	Macrophage_Scissor-#HCC1	-2.46639	0.689483	2.5625	1.34513	-1.93177	6.11062	5.82692	3.81037	-3.95618	0.81917	-4.1815
HCC1_AGGGTTTTCCGCGGAT-1	HCC1	Scissor+	T cell	T cell_Scissor+	T cell_Scissor+#HCC1	-1.8633	-1.62937	-1.0263	-2.49174	-2.59262	-3.61187	-0.853768	-0.561272	-1.88062	2.75145	-3.21794
HCC1_AGGGTTTTCGAACACT-1	HCC1	0	T cell	T cell_0	T cell_0#HCC1	-2.7623	-2.2139	-0.377958	-2.70514	-2.4637	-3.44691	1.68491	1.27504	0.599066	0.748165	-2.64147
HCC1_AGGGTTTTCGTTATCT-1	HCC1	0	T cell	T cell_0	T cell_0#HCC1	-2.32721	-1.69566	-2.45798	-2.62035	-2.33688	-2.50742	-2.90714	-0.274067	-1.7308	-0.256375	-3.21966
HCC1_AGGGTTTTCTCAATCT-1	HCC1	0	NK	NK_0	NK_0#HCC1	-1.42986	-2.64554	-1.91621	-1.42304	-3.23774	-3.01552	-3.39276	-2.7995	-3.33897	2.83591	-2.40214
HCC1_AGGTAGGAGTTTGTCG-1	HCC1	0	Macrophage	Macrophage_0	Macrophage_0#HCC1	-0.629201	1.19957	1.76049	2.35247	1.63745	7.77912	6.44139	0.812425	-3.88061	-1.35013	-5.69229
HCC1_AGGTAGGCAAGGGTCA-1	HCC1	Scissor+	B cell	B cell_Scissor+	B cell_Scissor+#HCC1	-0.227924	-1.44788	-1.17305	-0.915558	-0.397308	-0.672088	3.60376	0.0964452	-2.55602	2.76428	-0.663237
HCC1_AGGTAGGCACCTCAGG-1	HCC1	0	Macrophage	Macrophage_0	Macrophage_0#HCC1	-0.109388	-0.921858	-0.754204	1.58754	1.77544	9.8156	8.12258	-2.12263	-3.47382	1.56898	-3.61837
HCC1_AGGTAGGCAGGGTCTC-1	HCC1	0	Macrophage	Macrophage_0	Macrophage_0#HCC1	0.859145	-0.103788	1.68626	0.592112	-0.751102	6.16652	7.6724	3.37361	-3.78198	0.523026	-2.26521
HCC1_AGGTAGGGTATCCTTT-1	HCC1	Scissor+	Macrophage	Macrophage_Scissor+	Macrophage_Scissor+#HCC1	3.21992	3.19113	-0.229629	1.12959	0.464903	13.6489	12.4027	-1.36309	-4.48674	-2.12212	-4.96202
HCC1_AGGTAGGGTATCGCGC-1	HCC1	Scissor-	Macrophage	Macrophage_Scissor-	Macrophage_Scissor-#HCC1	2.89962	1.97503	1.39922	2.18092	4.98855	14.4725	12.995	-3.01149	-2.45495	-0.349924	-6.9713
HCC1_AGGTAGGGTATCTCGA-1	HCC1	Scissor-	Fibroblast	Fibroblast_Scissor-	Fibroblast_Scissor-#HCC1	-1.14402	0.00294709	0.658845	0.194	-0.284086	0.832481	4.60654	0.863695	-0.454623	3.98156	-0.895192
HCC1_AGGTAGGGTGCCCGTA-1	HCC1	0	Fibroblast	Fibroblast_0	Fibroblast_0#HCC1	-0.96501	-1.8626	-1.09568	1.59594	0.283632	0.479759	3.4857	-1.03681	-2.23662	1.29108	-4.18764
HCC1_AGGTCATAGAAGCCTG-1	HCC1	Scissor-	Fibroblast	Fibroblast_Scissor-	Fibroblast_Scissor-#HCC1	-1.03889	-0.626764	-0.568974	0.897316	-1.52415	5.44433	7.25883	-2.11078	-1.06814	1.90599	-3.19366
HCC1_AGGTCATAGCAGCACA-1	HCC1	Scissor-	Macrophage	Macrophage_Scissor-	Macrophage_Scissor-#HCC1	0.0822559	0.505214	3.02824	1.91191	4.127	7.93591	8.84616	-0.49303	-2.14789	1.52885	-1.21161
HCC1_AGGTCATCAAGTATCC-1	HCC1	Scissor-	T cell	T cell_Scissor-	T cell_Scissor-#HCC1	-2.11101	-1.83179	-3.10307	-1.5352	-1.33854	-3.33385	-2.28508	-2.96836	0.307709	-0.8717	-3.57776
HCC1_AGGTCATCAGCGTGAA-1	HCC1	Scissor-	Macrophage	Macrophage_Scissor-	Macrophage_Scissor-#HCC1	-0.39863	-0.878113	-1.20704	1.42696	1.38819	8.19535	9.60351	-1.80079	-4.10958	0.828832	-2.65358
HCC1_AGGTCATCAGGTCAGA-1	HCC1	Scissor+	Hepatocyte	Hepatocyte_Scissor+	Hepatocyte_Scissor+#HCC1	-2.24674	-0.932666	-2.24257	0.00345215	-0.798702	3.52005	-0.773927	-4.74427	-4.1751	4.95374	-3.61149
HCC1_AGGTCATCAGTCAGAG-1	HCC1	0	Macrophage	Macrophage_0	Macrophage_0#HCC1	0.992058	0.954116	0.366613	0.883791	3.06982	6.93468	8.13169	-5.41596	-4.02312	-1.03994	-7.25908
HCC1_AGGTCATGTTGAAGTA-1	HCC1	Scissor-	Macrophage	Macrophage_Scissor-	Macrophage_Scissor-#HCC1	0.791086	1.77386	2.1909	0.30007	3.9032	11.4612	10.4736	-2.00723	-3.89737	-2.01693	-6.20821
HCC1_AGGTCATGTTGGACTT-1	HCC1	Scissor+	Macrophage	Macrophage_Scissor+	Macrophage_Scissor+#HCC1	1.2442	0.332616	3.85749	2.59012	-0.0362898	8.49592	9.42611	-3.82021	-2.04426	0.586477	-4.54205
HCC1_AGGTCATTCAGCGTCG-1	HCC1	0	Macrophage	Macrophage_0	Macrophage_0#HCC1	1.5249	2.18023	0.77391	2.5765	2.68051	11.7665	8.76167	-0.334003	-4.0437	-2.98307	-6.08736
HCC1_AGGTCATTCATGCCCT-1	HCC1	Scissor-	T cell	T cell_Scissor-	T cell_Scissor-#HCC1	-1.67541	-1.71491	-3.42023	-1.64055	-1.52007	-3.78619	-1.96857	-2.97818	-2.40718	2.58354	-2.04222
HCC1_AGGTCATTCTTGCAGA-1	HCC1	Scissor-	Macrophage	Macrophage_Scissor-	Macrophage_Scissor-#HCC1	2.66254	0.00123642	-0.479592	1.14641	0.810997	7.02291	7.56995	-2.02003	-4.21001	0.537028	-4.64728
HCC1_AGGTCATTCTTGGAAC-1	HCC1	0	NK	NK_0	NK_0#HCC1	-2.52359	-1.40801	-2.10907	-2.28767	-2.55859	-4.89291	-2.82808	-4.35912	-2.13831	1.37819	-2.59267
HCC1_AGGTCTAAGTGCCGAA-1	HCC1	Scissor+	B cell	B cell_Scissor+	B cell_Scissor+#HCC1	-2.21984	-1.95273	-1.57469	-1.80315	-1.00175	-2.76373	0.292196	-1.31393	-3.6275	1.98783	-0.320267
HCC1_AGGTCTAGTACTGACT-1	HCC1	Scissor-	T cell	T cell_Scissor-	T cell_Scissor-#HCC1	0.132994	-2.99738	-1.96925	-2.68835	-2.42896	-2.50455	-0.459646	3.73198	-0.213691	0.848401	-1.4908
HCC1_AGGTCTAGTCATCAGT-1	HCC1	Scissor-	Macrophage	Macrophage_Scissor-	Macrophage_Scissor-#HCC1	1.74853	-0.299566	0.355574	1.78514	1.09456	3.71176	3.07825	0.5451	-2.25319	1.2128	-3.74249
HCC1_AGGTCTAGTCGTGTTA-1	HCC1	Scissor-	Macrophage	Macrophage_Scissor-	Macrophage_Scissor-#HCC1	2.072	1.03196	1.8197	2.28042	1.9744	7.85417	5.76705	-1.78292	-3.13279	1.07329	-4.06028
HCC1_AGGTCTATCAATGTCG-1	HCC1	0	T cell	T cell_0	T cell_0#HCC1	-0.911266	-3.19992	-1.57436	-1.24334	-2.6828	-3.19494	-4.20475	3.53565	-0.355157	-1.07372	-2.34916
HCC1_AGGTCTATCACCATCC-1	HCC1	Scissor-	T cell	T cell_Scissor-	T cell_Scissor-#HCC1	-2.75267	-2.25945	-3.15669	-1.07275	-1.51385	-2.67834	-1.11822	-2.41526	-0.556829	2.92686	-2.80839
HCC1_AGGTCTATCAGGAAAT-1	HCC1	Scissor-	Macrophage	Macrophage_Scissor-	Macrophage_Scissor-#HCC1	-2.50478	-0.142629	0.25892	1.14523	1.10138	4.53425	2.8434	-0.460519	-4.32729	-2.93672	-6.92833
HCC1_AGGTGTTAGCACTCCG-1	HCC1	Scissor-	Macrophage	Macrophage_Scissor-	Macrophage_Scissor-#HCC1	-1.04318	-1.94109	-3.55837	-1.39152	-0.148277	0.710777	-4.50754	-4.80818	-4.17902	-4.91952	-12.5521
HCC1_AGGTGTTCAAGATGGC-1	HCC1	0	T cell	T cell_0	T cell_0#HCC1	-0.582202	-1.26227	-0.320669	-2.23665	-1.8789	-0.857132	0.509366	3.94035	-1.4779	0.507098	-0.0517418
HCC1_AGGTGTTCAATGCAAA-1	HCC1	Scissor-	Macrophage	Macrophage_Scissor-	Macrophage_Scissor-#HCC1	1.953	1.13492	-0.183103	0.832444	3.54875	6.65733	7.93331	0.642001	-3.14829	1.78096	-2.19345
HCC1_AGGTGTTCAATTAGGA-1	HCC1	Scissor-	Macrophage	Macrophage_Scissor-	Macrophage_Scissor-#HCC1	2.91607	0.749355	2.32393	2.33376	3.02645	11.2468	12.207	-2.5243	-4.12249	-2.21658	-5.36478
HCC1_AGGTGTTCACACGGAA-1	HCC1	0	Macrophage	Macrophage_0	Macrophage_0#HCC1	3.10339	2.75238	3.16589	1.72903	2.17542	11.2099	12.3238	-3.49829	-4.36156	-3.67477	-8.14469
HCC1_AGGTGTTCACTCTGCT-1	HCC1	Scissor-	Macrophage	Macrophage_Scissor-	Macrophage_Scissor-#HCC1	2.70875	1.52022	2.62153	2.44313	1.50293	10.6228	8.80989	0.817683	-4.50359	-3.59478	-5.02521
HCC1_AGGTGTTCAGCAGAAC-1	HCC1	0	Macrophage	Macrophage_0	Macrophage_0#HCC1	2.16511	2.26864	1.0893	2.5611	2.24709	14.3585	12.0742	-0.354149	-4.04594	-0.411468	-6.43833
HCC1_AGGTGTTCAGCTTCCT-1	HCC1	0	T cell	T cell_0	T cell_0#HCC1	-1.41029	-2.85287	-2.16248	-3.218	-0.260326	-3.99652	-2.03722	-0.958594	-0.76043	0.0987548	-3.13906
HCC1_AGGTGTTGTACGATCT-1	HCC1	0	Macrophage	Macrophage_0	Macrophage_0#HCC1	1.21832	1.85041	2.23577	1.85802	2.50603	9.2479	8.39852	-2.22261	-4.01814	0.208671	-4.54083
HCC1_AGGTGTTGTCGTAATC-1	HCC1	Scissor+	Macrophage	Macrophage_Scissor+	Macrophage_Scissor+#HCC1	1.33313	1.50262	3.60651	4.13207	3.77477	12.1136	9.9916	-1.76695	-4.04052	-5.80164	-8.57253
HCC1_AGGTGTTGTCGTGGTC-1	HCC1	Scissor+	Macrophage	Macrophage_Scissor+	Macrophage_Scissor+#HCC1	0.202267	-0.457218	-0.282204	2.09645	-0.406345	7.08946	1.19172	-2.98702	-4.62652	-3.10849	-7.84192
HCC1_AGGTGTTTCAACTGAC-1	HCC1	Scissor-	NK	NK_Scissor-	NK_Scissor-#HCC1	-1.55059	-1.3977	-2.50678	-2.13056	-1.15708	-2.89962	-3.61441	4.22662	-0.832672	0.635393	-3.44221
HCC1_AGGTGTTTCCTATTGT-1	HCC1	Scissor-	T cell	T cell_Scissor-	T cell_Scissor-#HCC1	-1.09367	-0.113519	-1.66201	-1.22448	-1.5949	-1.0621	3.35268	0.197356	-2.75509	0.23825	-2.96382
HCC1_AGGTGTTTCGATTGAC-1	HCC1	0	NK	NK_0	NK_0#HCC1	-1.22158	-2.05191	-2.15273	-1.99495	-2.14486	-4.16957	-1.71257	-2.8522	-1.20424	1.45008	-3.34868
HCC1_AGGTGTTTCTCATAGG-1	HCC1	0	T cell	T cell_0	T cell_0#HCC1	-1.97336	-2.54205	-2.63509	-2.3305	-1.41613	-3.22642	-0.848705	0.728906	-0.571574	2.79126	-2.9714
HCC1_AGGTGTTTCTTCGGAA-1	HCC1	0	Macrophage	Macrophage_0	Macrophage_0#HCC1	0.0750873	0.435346	0.544394	2.2134	1.93521	6.67251	8.64131	1.32027	-3.13243	2.61672	-3.48215
HCC1_AGGTTACAGTCTAACC-1	HCC1	Scissor-	Hepatocyte	Hepatocyte_Scissor-	Hepatocyte_Scissor-#HCC1	-0.199205	-0.655641	-2.23737	-1.35009	-2.46033	2.3659	-4.30417	-5.2956	-4.48929	-1.40375	-8.33759
HCC1_AGGTTACCAAGTACCT-1	HCC1	0	Macrophage	Macrophage_0	Macrophage_0#HCC1	1.43127	1.75062	3.92729	2.04713	3.07485	9.10701	12.9435	2.92226	-3.05364	1.67064	-3.27586
HCC1_AGGTTACCAGAAGCGT-1	HCC1	Scissor-	T cell	T cell_Scissor-	T cell_Scissor-#HCC1	-2.21017	-1.66643	-1.97478	-1.62046	-1.28233	-0.23253	2.10523	-0.238025	-1.10423	1.12971	-5.09195
HCC1_AGGTTACCATTGTGCA-1	HCC1	Scissor+	Macrophage	Macrophage_Scissor+	Macrophage_Scissor+#HCC1	1.93475	0.785797	2.71876	0.219858	1.77466	10.7112	9.04793	0.316277	-4.05585	-0.549634	-5.24448
HCC1_AGGTTACGTCCTCAGG-1	HCC1	Scissor-	Macrophage	Macrophage_Scissor-	Macrophage_Scissor-#HCC1	-0.632068	0.613141	-0.849133	-0.259604	-0.241356	3.4859	1.10121	1.70583	-2.36239	-6.17379	-5.56848
HCC1_AGGTTACGTCTCCTGT-1	HCC1	0	Macrophage	Macrophage_0	Macrophage_0#HCC1	1.06747	0.713668	3.93906	3.02951	4.14377	11.3628	8.62282	-2.26257	-3.02028	-1.00271	-6.98004
HCC1_AGGTTACGTTAGGCCC-1	HCC1	0	Macrophage	Macrophage_0	Macrophage_0#HCC1	1.50647	1.78618	1.53397	2.98535	2.01602	14.2697	11.251	-1.64474	-3.71911	-1.95783	-5.65711
HCC1_AGGTTACTCATGAAAG-1	HCC1	Scissor+	Macrophage	Macrophage_Scissor+	Macrophage_Scissor+#HCC1	1.90832	3.50295	5.23149	3.38933	5.05045	12.983	16.802	-1.04722	-3.82864	-2.10098	-6.92902
HCC1_AGGTTACTCCACGAAT-1	HCC1	Scissor-	Macrophage	Macrophage_Scissor-	Macrophage_Scissor-#HCC1	0.0566775	0.467767	1.86568	1.78641	2.52569	8.72418	3.43267	-1.28068	-2.50466	-4.12119	-5.01709
HCC1_AGGTTGTAGACTCTAC-1	HCC1	Scissor+	T cell	T cell_Scissor+	T cell_Scissor+#HCC1	-2.11501	0.150733	-2.43564	-0.511284	-1.63901	-1.82409	-2.51097	-2.78976	-3.13439	0.714989	-4.2698
HCC1_AGGTTGTCACAATGTC-1	HCC1	0	Macrophage	Macrophage_0	Macrophage_0#HCC1	-0.130891	-0.160882	2.20487	1.97501	1.63263	7.12664	4.97976	-0.817891	-4.15244	0.291949	-4.55259
HCC1_AGGTTGTCAGAAGCTG-1	HCC1	0	Macrophage	Macrophage_0	Macrophage_0#HCC1	0.184405	1.50918	-0.626359	1.35728	1.50383	5.0574	5.06505	-1.83605	-3.41585	2.86017	-0.734441
HCC1_AGGTTGTCAGATCACT-1	HCC1	0	Macrophage	Macrophage_0	Macrophage_0#HCC1	0.752483	1.73486	4.26827	0.0624711	2.77128	9.04573	11.5586	4.36518	-3.6034	1.62515	-3.54802
HCC1_AGGTTGTGTATCGCAT-1	HCC1	Scissor+	T cell	T cell_Scissor+	T cell_Scissor+#HCC1	-2.92636	-2.06058	-3.27163	-2.55647	-1.63824	-3.76205	-1.93918	3.39149	-1.01261	-0.986565	-3.17028
HCC1_AGGTTGTGTGGATCAG-1	HCC1	0	Macrophage	Macrophage_0	Macrophage_0#HCC1	0.664335	-0.351371	0.58597	1.61914	2.89613	4.07082	4.55402	0.0232719	-2.77796	1.41461	-3.63663
HCC1_AGGTTGTTCGCTTTAT-1	HCC1	0	T cell	T cell_0	T cell_0#HCC1	-0.995485	-1.83378	-1.47188	1.12956	-2.00087	-3.83404	-0.295169	1.60069	-1.04973	2.16317	-1.7781
HCC1_AGGTTGTTCTCCTGCA-1	HCC1	Scissor+	Macrophage	Macrophage_Scissor+	Macrophage_Scissor+#HCC1	1.73065	3.30091	2.07318	1.85645	2.73052	14.4261	12.8763	-1.96317	-3.64084	-5.18744	-7.57367
HCC1_AGTAACCAGATGACCG-1	HCC1	Scissor+	Macrophage	Macrophage_Scissor+	Macrophage_Scissor+#HCC1	1.66049	3.04819	2.66099	3.78504	1.4343	10.365	7.35574	0.0193016	-3.94116	-3.97019	-5.33917
HCC1_AGTAACCAGTGACCTT-1	HCC1	0	Macrophage	Macrophage_0	Macrophage_0#HCC1	1.84015	0.655104	1.45909	0.967598	0.735757	8.97982	7.04629	-1.44414	-3.92643	-1.28925	-6.01586
HCC1_AGTAACCCAACAGATA-1	HCC1	Scissor+	Macrophage	Macrophage_Scissor+	Macrophage_Scissor+#HCC1	1.23947	4.32042	2.33719	3.59223	2.45116	14.7422	13.8204	-1.3701	-3.39024	-4.58995	-6.68608
HCC1_AGTAACCCACAGCCTG-1	HCC1	Scissor+	Macrophage	Macrophage_Scissor+	Macrophage_Scissor+#HCC1	1.45369	3.07741	1.11907	3.50718	2.44402	12.5416	13.0573	0.614776	-3.78704	0.12361	-3.89784
HCC1_AGTAACCCATAGAAAC-1	HCC1	Scissor-	Macrophage	Macrophage_Scissor-	Macrophage_Scissor-#HCC1	1.35344	2.05747	1.97123	1.4686	5.37956	11.0795	9.81601	0.19603	-4.30164	-0.141559	-5.47935
HCC1_AGTAACCGTTTGGGTT-1	HCC1	Scissor-	Macrophage	Macrophage_Scissor-	Macrophage_Scissor-#HCC1	1.94414	-0.354745	-0.124422	1.91326	3.46802	10.8633	7.81421	-1.97065	-2.79743	-0.0646529	-4.88343
HCC1_AGTAACCTCTGCCCTA-1	HCC1	0	Macrophage	Macrophage_0	Macrophage_0#HCC1	1.82224	3.68944	2.85445	3.83886	5.26413	16.3349	15.8673	-2.51019	-3.86493	-2.97591	-7.87749
HCC1_AGTAACCTCTTGGCTC-1	HCC1	Scissor-	T cell	T cell_Scissor-	T cell_Scissor-#HCC1	-2.34263	-0.607183	-3.4007	-0.285345	-0.700215	0.301805	1.5248	-2.4789	-3.72096	-0.336688	-4.63146
HCC1_AGTACCACAACGTATC-1	HCC1	0	T cell	T cell_0	T cell_0#HCC1	-2.81739	-1.03838	-1.74481	-1.44783	-1.98268	0.325719	-1.222	-1.62237	-0.709129	0.0794152	-3.69053
HCC1_AGTACCACACGCGTGT-1	HCC1	0	B cell	B cell_0	B cell_0#HCC1	0.326843	-2.62817	-1.22297	-2.11067	-0.439106	-2.76844	-3.43311	0.511513	-4.14997	0.105778	-1.3204
HCC1_AGTACCAGTATACGGG-1	HCC1	Scissor+	Macrophage	Macrophage_Scissor+	Macrophage_Scissor+#HCC1	2.05991	1.90275	3.68818	2.15885	4.45084	12.6774	10.5229	-1.13419	-3.45421	-1.26632	-5.41435
HCC1_AGTACCATCAGCAATC-1	HCC1	Scissor-	Macrophage	Macrophage_Scissor-	Macrophage_Scissor-#HCC1	-2.14033	-1.52663	0.332778	0.265509	-1.93924	2.03407	1.35638	-5.885	-4.16062	0.558589	-1.86124
HCC1_AGTACTGAGACGCTCC-1	HCC1	0	NK	NK_0	NK_0#HCC1	-0.471043	-1.24121	-2.39612	-1.9404	-1.24735	-1.01198	-0.0737242	-1.93208	-1.63218	2.33059	-2.17024
HCC1_AGTACTGAGTCACAGG-1	HCC1	0	Macrophage	Macrophage_0	Macrophage_0#HCC1	2.02665	-1.33847	-0.188068	1.16883	1.10888	7.9594	5.28959	-5.87044	-4.68365	-0.882775	-8.10995
HCC1_AGTACTGCAACGACTT-1	HCC1	Scissor-	Macrophage	Macrophage_Scissor-	Macrophage_Scissor-#HCC1	1.9498	2.01746	1.09317	1.95629	1.18934	9.81	8.67928	0.633434	-4.01243	-1.0862	-5.03752
HCC1_AGTACTGCACCGTGCA-1	HCC1	Scissor+	NK	NK_Scissor+	NK_Scissor+#HCC1	-2.81239	-2.30778	-3.25452	-4.39664	-3.78886	-4.18397	-5.90051	-0.181997	-1.00568	1.97835	-1.71015
HCC1_AGTACTGCATGAGAAT-1	HCC1	Scissor-	Macrophage	Macrophage_Scissor-	Macrophage_Scissor-#HCC1	-1.29773	2.63871	0.935122	0.771286	0.950398	4.07803	5.30513	4.63311	-2.51645	-0.965066	-3.62012
HCC1_AGTACTGGTAACGATA-1	HCC1	0	Macrophage	Macrophage_0	Macrophage_0#HCC1	1.37776	2.10719	1.43054	0.870939	1.901	10.3399	7.79473	-2.98188	-3.38249	-0.120708	-5.41157
HCC1_AGTACTGGTAAGATAC-1	HCC1	0	Macrophage	Macrophage_0	Macrophage_0#HCC1	0.146281	2.62649	3.89318	2.02422	1.96638	9.95331	5.6028	-0.180851	-3.49157	-0.471434	-7.01843
HCC1_AGTACTGGTACAGAAT-1	HCC1	Scissor+	NK	NK_Scissor+	NK_Scissor+#HCC1	-2.0226	-1.93262	-2.11308	-2.30833	-2.70875	-3.6356	-5.95976	-3.79317	3.91523	0.77262	-3.55384
HCC1_AGTACTGGTCTGCGCA-1	HCC1	Scissor+	Macrophage	Macrophage_Scissor+	Macrophage_Scissor+#HCC1	3.11414	1.73031	4.12332	2.27525	2.35897	12.1203	10.7118	1.6882	-2.51655	-0.471447	-5.52391
HCC1_AGTACTGTCAGCTGAT-1	HCC1	Scissor-	T cell	T cell_Scissor-	T cell_Scissor-#HCC1	-1.06978	-1.62729	0.0926858	-1.18872	-2.25928	-2.55363	0.724165	5.28624	0.134971	2.04971	-2.05957
HCC1_AGTACTGTCCCTTCCC-1	HCC1	0	Macrophage	Macrophage_0	Macrophage_0#HCC1	2.0897	-0.0265854	0.57028	2.76166	2.19574	10.2848	10.0887	-0.539238	-3.56533	-1.96771	-6.22068
HCC1_AGTACTGTCCGTAGTA-1	HCC1	Scissor-	Macrophage	Macrophage_Scissor-	Macrophage_Scissor-#HCC1	1.38155	2.25039	2.59556	3.09646	3.65898	11.5259	9.70779	1.8075	-3.12786	-0.576951	-3.53293
HCC1_AGTACTGTCGATTGGT-1	HCC1	Scissor-	T cell	T cell_Scissor-	T cell_Scissor-#HCC1	-2.49134	-0.902462	-3.05843	-1.31793	-1.68311	-1.53988	-0.582887	-2.59078	-1.53115	0.130689	-4.49755
HCC1_AGTAGCTAGAAGTATC-1	HCC1	0	Macrophage	Macrophage_0	Macrophage_0#HCC1	3.39001	0.844127	3.4091	3.19344	2.89026	14.1445	11.1371	-1.65992	-4.39085	-3.5428	-6.37786
HCC1_AGTAGCTAGATACGAT-1	HCC1	0	Macrophage	Macrophage_0	Macrophage_0#HCC1	2.49763	2.7214	2.31831	3.3545	2.95566	13.1192	12.6771	-1.39305	-3.69499	0.857835	-1.75713
HCC1_AGTAGCTAGCGACTGA-1	HCC1	0	Macrophage	Macrophage_0	Macrophage_0#HCC1	0.772327	0.550067	2.0495	3.86808	2.27427	7.45575	8.72003	-3.19848	-3.91067	2.95725	-0.824392
HCC1_AGTAGCTAGTCATACC-1	HCC1	Scissor-	Macrophage	Macrophage_Scissor-	Macrophage_Scissor-#HCC1	3.25267	1.71782	1.89885	1.16433	3.86101	12.6721	11.4004	-3.85216	-4.32351	-0.809787	-5.18253
HCC1_AGTAGCTAGTTTCAGC-1	HCC1	0	Macrophage	Macrophage_0	Macrophage_0#HCC1	2.18406	4.78876	1.27314	1.74734	2.47536	8.38244	9.30593	-4.28461	-2.48507	1.47558	-6.47273
HCC1_AGTAGCTCAACAAGTA-1	HCC1	Scissor-	Macrophage	Macrophage_Scissor-	Macrophage_Scissor-#HCC1	1.51839	3.14483	1.4274	2.89284	3.67726	8.43831	10.9522	2.56758	-3.58277	2.15144	-2.29309
HCC1_AGTAGCTCAATCGCGC-1	HCC1	0	Macrophage	Macrophage_0	Macrophage_0#HCC1	2.56559	2.42795	3.66509	3.03186	3.17008	12.0148	11.6901	-1.21333	-3.98915	-1.27877	-6.86978
HCC1_AGTAGCTCACAAGCCC-1	HCC1	Scissor+	NK	NK_Scissor+	NK_Scissor+#HCC1	0.962478	1.3628	2.53082	1.94221	2.69961	10.9568	9.91447	4.83967	-4.09269	-0.666462	-4.83922
HCC1_AGTAGCTCATGTTCGA-1	HCC1	Scissor-	T cell	T cell_Scissor-	T cell_Scissor-#HCC1	-2.50257	0.508151	-2.73631	-2.99603	-2.50544	-0.711358	0.679702	0.518949	-2.75288	2.76468	-3.18396
HCC1_AGTAGCTTCAAACTGC-1	HCC1	Scissor+	T cell	T cell_Scissor+	T cell_Scissor+#HCC1	-2.0719	-2.71139	-1.79039	-2.30478	-0.400546	-3.44437	-1.04672	0.875197	-2.85089	1.68005	-1.68303
HCC1_AGTAGCTTCATTGAGC-1	HCC1	0	Macrophage	Macrophage_0	Macrophage_0#HCC1	1.92113	3.70273	3.50166	2.64106	4.32429	16.0304	11.3192	-1.33772	-4.06397	-2.12426	-7.42499
HCC1_AGTAGCTTCCGCATAA-1	HCC1	Scissor-	Hepatocyte	Hepatocyte_Scissor-	Hepatocyte_Scissor-#HCC1	-2.17871	0.674936	-2.12382	-0.0689804	0.958172	2.55061	5.12209	-4.03175	-2.5183	2.10093	-7.97252
HCC1_AGTAGCTTCCTACACC-1	HCC1	0	Macrophage	Macrophage_0	Macrophage_0#HCC1	-0.896521	0.353821	0.493515	-0.0944975	2.32826	3.73789	3.78601	-1.26396	-3.54133	-1.75098	-7.48177
HCC1_AGTAGTCAGATCCCGC-1	HCC1	Scissor-	NK	NK_Scissor-	NK_Scissor-#HCC1	-3.16444	-2.20178	-2.62367	-3.02553	-3.48725	-4.46173	-6.0981	0.199688	0.437829	-4.67486	-7.08933
HCC1_AGTAGTCAGTAACGTA-1	HCC1	0	Macrophage	Macrophage_0	Macrophage_0#HCC1	1.47527	0.0580195	-0.311473	2.26964	2.44693	9.49879	9.69173	-3.70496	-3.81064	-1.09585	-3.95516
HCC1_AGTAGTCCACACGGTC-1	HCC1	Scissor+	Hepatocyte	Hepatocyte_Scissor+	Hepatocyte_Scissor+#HCC1	-1.46013	-0.312476	-0.31622	0.676086	1.19405	4.77189	4.06181	-3.41807	-1.81363	-0.394442	-6.60153
HCC1_AGTAGTCCAGTTAAAG-1	HCC1	0	Macrophage	Macrophage_0	Macrophage_0#HCC1	1.96616	2.58559	2.26412	2.66587	2.12097	12.9081	11.2743	-3.05928	-3.20277	-1.85044	-5.74569
HCC1_AGTAGTCTCACTCCGT-1	HCC1	Scissor+	Macrophage	Macrophage_Scissor+	Macrophage_Scissor+#HCC1	0.538097	-1.24456	0.949392	-0.954712	-0.217604	5.33629	3.42571	-1.10832	-3.76257	-3.43784	-4.97825
HCC1_AGTAGTCTCGAAGAAT-1	HCC1	0	Macrophage	Macrophage_0	Macrophage_0#HCC1	1.44525	1.05648	0.366151	1.09927	2.13747	7.33875	7.57425	-1.37525	-3.09434	1.16053	-3.46898
HCC1_AGTAGTCTCTTCCAGC-1	HCC1	Scissor+	T cell	T cell_Scissor+	T cell_Scissor+#HCC1	-1.47058	-1.99366	-2.71451	-3.51214	-3.90285	-5.83625	-1.63895	-0.379308	-3.16523	1.88949	-2.8349
HCC1_AGTCAACAGGAGTACC-1	HCC1	0	Macrophage	Macrophage_0	Macrophage_0#HCC1	2.87547	1.11527	4.0517	3.15575	3.4148	12.7746	11.6496	-3.61848	-4.34506	-1.33854	-3.95213
HCC1_AGTCAACCAAATGGAT-1	HCC1	Scissor+	NK	NK_Scissor+	NK_Scissor+#HCC1	-1.59018	-1.99619	-2.70813	-2.74307	-4.0761	-5.58882	-4.70902	-3.72988	-3.2366	3.62257	-0.171843
HCC1_AGTCAACCATGGTGGA-1	HCC1	Scissor-	Macrophage	Macrophage_Scissor-	Macrophage_Scissor-#HCC1	1.37499	1.84971	1.38512	2.55039	4.06296	12.5621	8.99777	-1.28453	-3.4977	0.736306	-5.04124
HCC1_AGTCAACGTCAGGTGA-1	HCC1	0	Macrophage	Macrophage_0	Macrophage_0#HCC1	2.89602	3.16775	1.80846	2.32945	3.7178	14.4169	8.48557	-3.30341	-3.63883	-2.41997	-7.94597
HCC1_AGTCAACTCCGTATAG-1	HCC1	Scissor+	Macrophage	Macrophage_Scissor+	Macrophage_Scissor+#HCC1	2.9516	1.08568	2.82038	3.73612	2.09317	10.1873	11.0614	-1.91657	-3.74265	-2.3574	-7.31721
HCC1_AGTCACAAGCCATATC-1	HCC1	0	Macrophage	Macrophage_0	Macrophage_0#HCC1	-0.39043	-1.17698	2.6227	0.139999	0.857938	6.36605	4.55028	-3.76055	-3.46637	-4.47455	-8.7255
HCC1_AGTCACAAGGTATAGT-1	HCC1	0	NK	NK_0	NK_0#HCC1	-1.29987	-3.04715	-3.55622	-3.66752	-2.84048	-3.76432	-7.37051	-4.20108	-2.06825	2.64209	-5.30387
HCC1_AGTCACAAGTGAGTGC-1	HCC1	Scissor-	T cell	T cell_Scissor-	T cell_Scissor-#HCC1	-0.0700833	-2.29873	-2.85677	-3.30421	-1.36453	-1.38385	0.175839	2.52994	-1.90854	3.23782	-0.311411
HCC1_AGTCACACAGAAATCA-1	HCC1	0	Macrophage	Macrophage_0	Macrophage_0#HCC1	1.13105	-0.402716	0.17887	1.10755	2.23964	6.44257	5.14544	-4.40589	-3.28764	0.481134	-5.44414
HCC1_AGTCACACATACAGGG-1	HCC1	0	Macrophage	Macrophage_0	Macrophage_0#HCC1	1.70923	1.32192	0.834478	1.431	0.98022	9.32692	9.38824	-0.457255	-3.62599	-0.105539	-4.0375
HCC1_AGTCACACATGGGTCC-1	HCC1	0	Macrophage	Macrophage_0	Macrophage_0#HCC1	1.33792	1.72196	0.56735	1.01874	1.42953	8.00292	6.52283	0.980818	-3.05187	1.59999	-3.23087
HCC1_AGTCACAGTACTCGTA-1	HCC1	0	Macrophage	Macrophage_0	Macrophage_0#HCC1	3.0316	0.698824	1.42203	1.19015	0.322498	6.8734	5.78561	-2.68099	-3.58245	1.7146	-4.94042
HCC1_AGTCACAGTCACAGTT-1	HCC1	Scissor-	Macrophage	Macrophage_Scissor-	Macrophage_Scissor-#HCC1	1.4278	1.41475	-0.352274	0.820018	0.759343	10.1486	7.84984	-1.45868	-2.38986	-4.10105	-7.76663
HCC1_AGTCACAGTCCCTGTT-1	HCC1	0	Macrophage	Macrophage_0	Macrophage_0#HCC1	2.82311	0.632622	2.48269	2.474	2.40309	11.8716	12.9172	1.56055	-3.54318	-0.0230374	-3.63046
HCC1_AGTCACAGTGGGACAT-1	HCC1	0	Macrophage	Macrophage_0	Macrophage_0#HCC1	1.55183	0.387833	-0.218074	0.896823	0.525202	6.13174	4.94272	-3.62719	-3.48261	-1.49984	-3.97203
HCC1_AGTCACATCAGCGTCG-1	HCC1	Scissor-	T cell	T cell_Scissor-	T cell_Scissor-#HCC1	-2.97016	-2.89976	-2.89751	-0.935591	0.676284	-1.88281	-2.01053	-1.46666	-0.547253	1.29825	-3.64013
HCC1_AGTCATGAGACTACCT-1	HCC1	0	B cell	B cell_0	B cell_0#HCC1	-1.30014	-0.211032	-0.68514	-1.55283	-2.29707	-1.9169	-4.34552	-1.61019	-3.76011	-5.57991	-6.04288
HCC1_AGTCATGAGCGGTAGT-1	HCC1	Scissor-	Macrophage	Macrophage_Scissor-	Macrophage_Scissor-#HCC1	0.911198	2.42538	2.92639	1.52531	3.49521	11.2688	7.65607	0.933221	-4.65338	-1.45122	-5.8336
HCC1_AGTCATGCACGTCGTG-1	HCC1	0	Macrophage	Macrophage_0	Macrophage_0#HCC1	1.20367	0.254165	0.174961	0.953106	2.99453	8.0423	7.93084	-0.912357	-3.59756	-2.41003	-6.02372
HCC1_AGTCATGGTACTTGTG-1	HCC1	Scissor+	Macrophage	Macrophage_Scissor+	Macrophage_Scissor+#HCC1	0.694711	0.110843	-1.34106	1.16479	0.667545	8.24921	7.27654	-2.10272	-4.12658	1.04234	-1.86025
HCC1_AGTCATGGTTATCTTC-1	HCC1	Scissor+	Macrophage	Macrophage_Scissor+	Macrophage_Scissor+#HCC1	-0.212288	1.47222	3.12391	2.9916	1.38775	12.9799	10.0698	-0.687962	-3.35973	-3.839	-5.36845
HCC1_AGTCATGTCAGTCTTT-1	HCC1	0	Macrophage	Macrophage_0	Macrophage_0#HCC1	2.19796	0.135919	2.67771	2.16034	2.96013	11.2438	12.1283	1.20473	-3.90911	0.73144	-4.80012
HCC1_AGTCTCCAGAAGCGAA-1	HCC1	0	Macrophage	Macrophage_0	Macrophage_0#HCC1	3.35892	0.56107	2.08054	3.12317	3.32612	11.3842	13.777	1.70556	-2.77692	0.197828	-5.28393
HCC1_AGTCTCCAGACATATG-1	HCC1	Scissor-	Macrophage	Macrophage_Scissor-	Macrophage_Scissor-#HCC1	1.22967	0.894594	0.222715	2.47597	4.29308	13.2439	11.368	-1.51727	-4.67835	-0.588697	-5.7313
HCC1_AGTCTCCAGCAACAAT-1	HCC1	0	Macrophage	Macrophage_0	Macrophage_0#HCC1	0.813378	-1.5098	2.66706	-1.22113	0.725317	6.82102	3.49592	-0.371059	-4.67746	-2.31712	-7.05027
HCC1_AGTCTCCAGTGCAACG-1	HCC1	0	Macrophage	Macrophage_0	Macrophage_0#HCC1	1.77912	2.66066	2.40552	3.51195	3.12937	11.0036	10.0292	-2.2118	-4.17151	-0.682681	-7.76625
HCC1_AGTCTCCCATGTTTGG-1	HCC1	Scissor+	Hepatocyte	Hepatocyte_Scissor+	Hepatocyte_Scissor+#HCC1	-2.03655	-1.30989	-1.84932	-0.960971	-1.52029	-0.496394	0.172317	-1.17008	-2.37129	3.31531	-1.96667
HCC1_AGTCTCCGTCACCACG-1	HCC1	0	T cell	T cell_0	T cell_0#HCC1	0.953222	-2.00414	-2.60109	-0.416156	0.937878	-0.216693	0.760979	-0.304071	0.208586	2.1023	-2.89495
HCC1_AGTCTCCGTCGAGATG-1	HCC1	Scissor-	Macrophage	Macrophage_Scissor-	Macrophage_Scissor-#HCC1	2.18014	2.81781	2.35336	1.8982	1.83977	10.7056	9.52535	-2.58464	-3.06699	-0.807294	-6.33766
HCC1_AGTCTCCGTTCAGCGC-1	HCC1	Scissor-	T cell	T cell_Scissor-	T cell_Scissor-#HCC1	-1.69824	-2.73695	-2.53207	-1.77946	-1.23627	-2.04905	-1.6976	-0.450978	-1.2353	-1.32681	-4.59071
HCC1_AGTCTCCTCAACCTTT-1	HCC1	Scissor-	Macrophage	Macrophage_Scissor-	Macrophage_Scissor-#HCC1	-0.981641	2.59798	-0.0848699	2.11981	-0.398831	4.12675	7.5773	2.10511	-3.04392	-2.70479	-5.01126
HCC1_AGTCTCCTCCCATAAG-1	HCC1	0	Macrophage	Macrophage_0	Macrophage_0#HCC1	0.89495	1.10729	1.82332	2.60995	4.24109	9.93654	9.74381	-1.81044	-3.52203	0.35567	-4.99744
HCC1_AGTCTCCTCTAGTGAC-1	HCC1	Scissor+	Macrophage	Macrophage_Scissor+	Macrophage_Scissor+#HCC1	4.54441	2.94508	1.06506	1.67692	0.706333	12.8539	10.5368	-1.93875	-3.76793	-4.83818	-6.42351
HCC1_AGTGACTAGAGGACTC-1	HCC1	0	T cell	T cell_0	T cell_0#HCC1	-2.62222	-1.78859	-1.10621	-1.81412	-2.1141	-3.60478	-0.423072	-0.716609	-3.7268	0.706545	-3.28507
HCC1_AGTGACTAGATGTAGT-1	HCC1	0	Hepatocyte	Hepatocyte_0	Hepatocyte_0#HCC1	-1.48608	-0.928317	-2.01249	0.461095	1.98705	5.03718	4.93862	-2.56304	-3.77972	2.51074	-3.86932
HCC1_AGTGACTAGGCCTGAA-1	HCC1	Scissor+	T cell	T cell_Scissor+	T cell_Scissor+#HCC1	-2.72575	-1.5905	-1.83179	-0.324401	-2.35394	-0.519044	0.841627	-0.560559	-1.66813	1.3794	-2.65259
HCC1_AGTGACTAGGTCTGGA-1	HCC1	0	Macrophage	Macrophage_0	Macrophage_0#HCC1	2.33434	1.33783	4.38622	2.7996	2.29597	10.4657	10.3823	1.81449	-4.04712	0.445809	-3.96264
HCC1_AGTGACTCAAGGACAC-1	HCC1	Scissor+	Macrophage	Macrophage_Scissor+	Macrophage_Scissor+#HCC1	-0.189176	4.09539	2.40667	3.00118	1.85479	13.8539	8.91451	-1.57027	-4.35123	-4.05347	-6.34977
HCC1_AGTGACTCACAAGCAG-1	HCC1	0	T cell	T cell_0	T cell_0#HCC1	-1.36845	-2.03244	-3.07291	-4.19886	-2.50866	-2.48183	-1.70052	2.42103	-3.43184	1.2761	-4.83944
HCC1_AGTGACTCAGAGCCCT-1	HCC1	Scissor+	T cell	T cell_Scissor+	T cell_Scissor+#HCC1	-2.36869	-1.44101	-3.44622	-1.77835	-0.0118972	-4.55195	-1.50884	-1.53406	-2.29286	0.0836066	-1.4194
HCC1_AGTGACTGTACACGTT-1	HCC1	0	Macrophage	Macrophage_0	Macrophage_0#HCC1	2.05293	0.861502	1.89898	1.95004	1.62945	10.1182	10.7482	-0.451483	-3.57643	1.06271	-5.91035
HCC1_AGTGACTGTGTGATGG-1	HCC1	0	NK	NK_0	NK_0#HCC1	-0.770997	-2.48724	-2.40249	-2.06632	-2.79541	-2.4454	0.2047	-0.526569	-1.68258	2.49594	-1.47005
HCC1_AGTGACTGTTCCTAGA-1	HCC1	Scissor-	NK	NK_Scissor-	NK_Scissor-#HCC1	-1.81172	-4.3246	-3.20873	-1.91935	-3.97685	-4.20749	-3.82948	-3.44149	-1.61248	2.5775	-2.20895
HCC1_AGTGACTTCCAAACCA-1	HCC1	0	NK	NK_0	NK_0#HCC1	-2.06259	-3.05544	-0.554761	-1.49008	-3.37329	-3.92006	-2.6224	0.849169	5.053	0.971316	-1.03908
HCC1_AGTGACTTCCTTCACG-1	HCC1	Scissor+	Macrophage	Macrophage_Scissor+	Macrophage_Scissor+#HCC1	3.34469	-0.908993	-1.72409	0.915597	-0.0216294	7.60069	0.924077	2.26373	-4.18552	-1.3264	-5.47597
HCC1_AGTGACTTCGGATTAC-1	HCC1	0	Macrophage	Macrophage_0	Macrophage_0#HCC1	0.272695	1.77746	3.4954	4.38961	2.85675	13.2843	13.6447	1.76076	-3.3575	-0.297114	-4.87651
HCC1_AGTGATCAGAAACTGT-1	HCC1	0	Macrophage	Macrophage_0	Macrophage_0#HCC1	3.05503	0.727492	2.26518	2.37438	3.3793	11.3726	8.78982	1.59811	-3.44717	-0.636451	-4.87029
HCC1_AGTGATCAGTACGTCT-1	HCC1	0	Hepatocyte	Hepatocyte_0	Hepatocyte_0#HCC1	-0.166642	-1.19873	-3.00975	0.656052	1.25338	3.06024	7.39811	-1.5375	-2.75006	2.2977	-3.56108
HCC1_AGTGATCAGTGAGCCA-1	HCC1	0	T cell	T cell_0	T cell_0#HCC1	-2.07237	-2.6935	-2.29767	-2.75193	-2.30011	-3.50129	-1.6904	-2.34638	-1.58694	1.24647	-1.53011
HCC1_AGTGATCCACTAGTAC-1	HCC1	Scissor-	Macrophage	Macrophage_Scissor-	Macrophage_Scissor-#HCC1	-0.144661	-1.56899	3.20638	2.65653	3.05851	9.07293	10.0192	0.598077	-4.1511	-0.435119	-4.47851
HCC1_AGTGATCCAGCAGGAT-1	HCC1	0	Macrophage	Macrophage_0	Macrophage_0#HCC1	1.75323	0.554623	3.55884	2.12318	0.567728	7.02106	9.46641	-0.815405	-4.31354	-0.267577	-5.16877
HCC1_AGTGATCGTATGAGCG-1	HCC1	Scissor-	Macrophage	Macrophage_Scissor-	Macrophage_Scissor-#HCC1	1.56487	2.39956	-0.419015	1.11688	2.56626	6.67918	5.73345	-0.362383	-1.8933	-3.07717	-5.90999
HCC1_AGTGATCGTCCGGCAT-1	HCC1	Scissor+	Macrophage	Macrophage_Scissor+	Macrophage_Scissor+#HCC1	1.63032	2.62076	4.04154	2.65095	3.54103	13.7606	14.1236	-0.564427	-4.63611	-2.51394	-5.20789
HCC1_AGTGATCGTGATGGCA-1	HCC1	0	T cell	T cell_0	T cell_0#HCC1	-1.89322	-2.80468	-2.90443	-2.50711	-2.17005	-3.73816	-6.32983	-2.98781	-1.88032	0.0771184	-6.38305
HCC1_AGTGCCGAGTCATTGC-1	HCC1	0	T cell	T cell_0	T cell_0#HCC1	-2.44429	-0.578188	-0.526061	-1.36806	-0.347001	-0.894779	3.7666	1.87439	-1.63212	1.29949	-3.04476
HCC1_AGTGCCGGTACGGCAA-1	HCC1	Scissor+	Macrophage	Macrophage_Scissor+	Macrophage_Scissor+#HCC1	1.206	1.48835	1.89965	2.58795	-0.483276	12.3144	6.12069	-0.372826	-3.44603	-6.70707	-5.4512
HCC1_AGTGCCGTCTCCGTGT-1	HCC1	Scissor+	NK	NK_Scissor+	NK_Scissor+#HCC1	-3.02556	-2.64337	-1.62104	-2.41897	-1.7377	-2.93648	-3.52587	3.00181	-2.95309	0.88846	-3.40905
HCC1_AGTGCCGTCTGTCCGT-1	HCC1	Scissor+	Macrophage	Macrophage_Scissor+	Macrophage_Scissor+#HCC1	1.50295	1.27418	0.0797758	1.52818	2.98002	7.00401	9.23289	-0.590233	-2.47331	0.947252	-4.34963
HCC1_AGTGTTGAGAGGTGCT-1	HCC1	0	T cell	T cell_0	T cell_0#HCC1	-0.862345	-2.8975	-0.26017	-2.23061	-3.72127	-2.03998	0.274345	2.58862	0.705605	0.894215	-2.11343
HCC1_AGTGTTGCAACAAGTA-1	HCC1	Scissor+	Macrophage	Macrophage_Scissor+	Macrophage_Scissor+#HCC1	2.00309	1.82326	3.0579	2.13802	3.31615	13.2608	12.7637	-1.8053	-2.11448	1.25767	-5.01704
HCC1_AGTGTTGCAAGGTCGA-1	HCC1	Scissor-	Macrophage	Macrophage_Scissor-	Macrophage_Scissor-#HCC1	-0.825433	1.20981	0.167831	1.62491	0.681563	11.4085	7.97811	-2.21926	-5.03158	-0.364878	-2.40013
HCC1_AGTGTTGCACAACGAG-1	HCC1	0	Macrophage	Macrophage_0	Macrophage_0#HCC1	2.1014	1.59398	1.36948	2.81405	2.27846	11.7044	10.3117	0.779021	-3.71614	-2.55738	-5.71608
HCC1_AGTGTTGCATACTGTG-1	HCC1	Scissor+	Macrophage	Macrophage_Scissor+	Macrophage_Scissor+#HCC1	0.783165	3.3687	2.76655	3.71822	3.42223	11.1968	10.9604	0.0897643	-3.61279	-2.36706	-5.53087
HCC1_AGTGTTGGTACAGCGA-1	HCC1	0	Macrophage	Macrophage_0	Macrophage_0#HCC1	1.61213	-0.0221472	1.89542	3.02908	2.36422	11.7545	12.7508	-2.5438	-3.45265	1.24319	-4.22807
HCC1_AGTGTTGTCCTTCTTC-1	HCC1	Scissor+	T cell	T cell_Scissor+	T cell_Scissor+#HCC1	-0.98698	-1.93361	0.391553	-0.612269	-0.0963669	-3.47713	-1.31766	1.82015	-0.976899	-1.44202	-3.51379
HCC1_AGTGTTGTCTACCACC-1	HCC1	0	NK	NK_0	NK_0#HCC1	-0.912865	-0.623358	-1.80852	-1.39241	1.17735	-0.467073	2.00476	-1.57508	-2.65994	2.11347	-0.486387
HCC1_AGTGTTGTCTACTCAT-1	HCC1	0	Macrophage	Macrophage_0	Macrophage_0#HCC1	0.757037	3.11334	2.18508	0.826169	0.978212	12.6733	9.1602	-0.680875	-4.88605	-4.20109	-6.5943
HCC1_AGTTAGCAGGTGATCG-1	HCC1	Scissor+	Macrophage	Macrophage_Scissor+	Macrophage_Scissor+#HCC1	0.580221	3.82588	3.53064	1.47531	-0.729419	10.4788	6.19671	0.394698	-4.17857	-5.56483	-5.58051
HCC1_AGTTAGCAGTAAGCAT-1	HCC1	Scissor+	Macrophage	Macrophage_Scissor+	Macrophage_Scissor+#HCC1	2.51864	3.4209	3.53136	4.27997	3.82929	14.0493	13.0608	-0.856903	-4.35577	-2.98528	-6.5077
HCC1_AGTTAGCAGTATGTAG-1	HCC1	Scissor+	Macrophage	Macrophage_Scissor+	Macrophage_Scissor+#HCC1	2.50288	1.08527	1.56048	2.43363	2.12605	11.5644	9.49833	-1.76922	-4.67855	-5.1828	-7.87583
HCC1_AGTTAGCAGTTTCGAC-1	HCC1	Scissor-	Macrophage	Macrophage_Scissor-	Macrophage_Scissor-#HCC1	-0.385518	-0.0849571	0.640133	-1.05275	-2.41128	-1.2624	-3.64582	2.32221	-4.12416	-7.61004	-8.93293
HCC1_AGTTAGCCAACGACAG-1	HCC1	0	T cell	T cell_0	T cell_0#HCC1	-2.22449	-1.88606	-2.48133	-1.45491	-1.67507	-2.75197	-0.529247	-2.25243	-0.611521	1.66233	-2.06104
HCC1_AGTTAGCCATGGCGCT-1	HCC1	0	Macrophage	Macrophage_0	Macrophage_0#HCC1	1.21484	3.41641	1.22772	3.03992	3.98475	13.0336	10.6682	0.676222	-4.66851	-2.0163	-5.53674
HCC1_AGTTAGCGTCTAACTG-1	HCC1	Scissor+	Macrophage	Macrophage_Scissor+	Macrophage_Scissor+#HCC1	-1.63505	-1.3934	0.997865	0.0703287	-2.61391	8.03335	3.86921	-1.3755	-3.68694	-5.34027	-8.74246
HCC1_AGTTAGCGTTCCGCGA-1	HCC1	0	Macrophage	Macrophage_0	Macrophage_0#HCC1	3.12714	2.43344	4.32992	3.23636	2.29856	15.9018	15.714	-1.47031	-4.24758	-1.26319	-6.7609
HCC1_AGTTAGCTCCATTGTT-1	HCC1	Scissor-	T cell	T cell_Scissor-	T cell_Scissor-#HCC1	-2.64551	-2.67229	-1.82095	-1.20729	-3.82184	-4.35789	-4.59151	1.55867	-1.10019	2.04712	-1.75019
HCC1_AGTTCCCAGCGCCGTT-1	HCC1	0	NK	NK_0	NK_0#HCC1	-2.35134	-2.3222	-1.76688	-2.70518	-2.08382	-4.05029	-3.80596	-2.67211	-2.59409	2.81128	-3.77425
HCC1_AGTTCCCAGGGAGGTG-1	HCC1	Scissor-	Macrophage	Macrophage_Scissor-	Macrophage_Scissor-#HCC1	-0.762638	2.02102	0.553782	0.584132	0.75495	8.51896	5.92698	-2.06843	-4.20001	-0.759555	-6.12556
HCC1_AGTTCCCCACTCCTTG-1	HCC1	Scissor+	Macrophage	Macrophage_Scissor+	Macrophage_Scissor+#HCC1	1.88156	2.30812	3.74829	0.71763	4.17927	10.7813	12.0401	1.4205	-4.67081	-2.24019	-5.20924
HCC1_AGTTCCCCAGCAGGAT-1	HCC1	Scissor-	Macrophage	Macrophage_Scissor-	Macrophage_Scissor-#HCC1	-0.433743	0.511301	4.6045	2.9879	1.59414	11.2727	7.23903	-1.51276	-3.93595	-2.55956	-6.53639
HCC1_AGTTCCCGTCTTCCGT-1	HCC1	0	T cell	T cell_0	T cell_0#HCC1	-2.01559	-1.72553	-2.55854	-4.04942	-1.81625	-4.01338	-0.369676	-0.886208	-2.41792	2.4833	-1.64272
HCC1_AGTTCCCGTTGTGTAC-1	HCC1	Scissor-	T cell	T cell_Scissor-	T cell_Scissor-#HCC1	-1.66089	-0.964171	-0.654724	-1.24108	-1.22948	-1.09195	0.495243	-1.61623	-0.801369	1.31382	-2.50671
HCC1_AGTTCCCTCACTGAAC-1	HCC1	0	Macrophage	Macrophage_0	Macrophage_0#HCC1	2.23704	2.64051	1.4129	-0.71287	2.09586	7.5547	8.63031	-2.26787	-3.7583	1.68899	-4.04404
HCC1_AGTTCCCTCTCGTCAC-1	HCC1	Scissor+	Macrophage	Macrophage_Scissor+	Macrophage_Scissor+#HCC1	1.3828	5.63152	2.49682	1.63226	2.42037	10.8087	10.7061	-0.762146	-3.92991	-2.51016	-6.33667
HCC1_AGTTCGAAGCGTCAAG-1	HCC1	0	T cell	T cell_0	T cell_0#HCC1	-1.81105	-0.52799	-2.40596	-1.94014	-2.86524	-0.930641	0.285494	-2.13126	-0.0614781	1.30681	-2.19734
HCC1_AGTTCGACATGGCCCA-1	HCC1	0	T cell	T cell_0	T cell_0#HCC1	0.360805	-1.02921	-1.87732	-2.1518	-2.75027	-3.45377	-5.84917	-1.34066	-2.74649	-2.7191	-6.48411
HCC1_AGTTCGAGTCTTTCAT-1	HCC1	Scissor+	Hepatocyte	Hepatocyte_Scissor+	Hepatocyte_Scissor+#HCC1	-3.30463	-0.786958	-1.02448	0.33232	0.432706	0.790352	1.04556	0.336985	-1.64619	1.67732	-2.3281
HCC1_ATACCGAAGACGGTTG-1	HCC1	Scissor+	T cell	T cell_Scissor+	T cell_Scissor+#HCC1	-0.635283	-2.05378	-0.357601	-1.20309	-0.560981	-5.37297	-2.3506	4.56376	-1.50953	2.05155	-0.496665
HCC1_ATACCGAAGCGATGCA-1	HCC1	0	T cell	T cell_0	T cell_0#HCC1	-1.88738	0.106842	-1.78689	-2.27497	-2.92869	-3.05298	-0.407268	-0.565767	-1.71974	1.58324	-2.90536
HCC1_ATACCGAAGGGAGGCA-1	HCC1	Scissor+	Macrophage	Macrophage_Scissor+	Macrophage_Scissor+#HCC1	0.515624	0.214708	-0.199331	1.92118	1.74854	5.17776	7.49708	0.324914	-3.27001	2.40049	-3.44199
HCC1_ATACCGACAATAACCC-1	HCC1	Scissor-	Fibroblast	Fibroblast_Scissor-	Fibroblast_Scissor-#HCC1	1.48826	-0.115165	0.83692	-1.55409	0.247643	4.14414	4.81661	-0.61844	0.124829	2.72483	-1.7008
HCC1_ATACCGACACGTATAC-1	HCC1	0	Macrophage	Macrophage_0	Macrophage_0#HCC1	1.15716	-0.979956	2.12854	2.69608	2.24144	8.58165	10.5942	-4.50575	-3.86681	-0.735102	-3.7301
HCC1_ATACCGACATGGTGGA-1	HCC1	Scissor-	Fibroblast	Fibroblast_Scissor-	Fibroblast_Scissor-#HCC1	-2.03349	-0.910979	-0.82318	-1.19437	-1.67604	2.13065	4.18621	-2.89176	-1.84525	1.61844	-3.29784
HCC1_ATACCGAGTATCCCAA-1	HCC1	0	Macrophage	Macrophage_0	Macrophage_0#HCC1	2.93192	0.106808	2.42446	2.67319	2.03789	10.8466	9.80529	-2.4817	-3.7826	0.347179	-3.95269
HCC1_ATACCGAGTTTGTGGT-1	HCC1	Scissor-	Fibroblast	Fibroblast_Scissor-	Fibroblast_Scissor-#HCC1	-1.78253	-0.600164	0.855827	0.512308	-1.27423	3.7892	4.0147	-1.61478	-2.84445	0.0553953	-4.98785
HCC1_ATACCGATCAGGACGA-1	HCC1	Scissor-	Macrophage	Macrophage_Scissor-	Macrophage_Scissor-#HCC1	0.862952	0.544834	1.01079	1.84651	4.64845	8.28789	10.8288	3.2001	-2.45459	-0.793087	-3.50581
HCC1_ATACCGATCATCTACT-1	HCC1	Scissor-	T cell	T cell_Scissor-	T cell_Scissor-#HCC1	-2.78125	-0.376643	-0.572816	-0.415435	0.340411	-0.150256	1.4352	1.91246	-3.39945	0.528763	-2.4225
HCC1_ATACCTTAGACTTGTC-1	HCC1	0	NK	NK_0	NK_0#HCC1	-0.839935	-2.43552	-1.38934	-1.55062	-3.44282	-4.25441	-1.40232	-0.148479	-0.951228	-2.295	-2.91631
HCC1_ATACCTTAGCATGGGT-1	HCC1	0	NK	NK_0	NK_0#HCC1	-2.61017	-1.50694	-3.26098	-3.46282	-3.65356	-2.63845	-5.95583	-4.02335	-1.04663	-0.2529	-5.63187
HCC1_ATACCTTAGTTGTCAC-1	HCC1	Scissor-	Macrophage	Macrophage_Scissor-	Macrophage_Scissor-#HCC1	1.43811	3.76247	0.181665	0.308717	2.05091	5.13975	8.45494	3.95324	-3.13042	-1.21173	-5.46562
HCC1_ATACCTTCAACCGTGC-1	HCC1	Scissor+	T cell	T cell_Scissor+	T cell_Scissor+#HCC1	-2.37293	-1.55533	0.414575	-1.76319	1.08188	-4.76127	-5.02262	0.622405	-0.704939	0.847941	-2.75794
HCC1_ATACCTTCAATACGAA-1	HCC1	Scissor-	Macrophage	Macrophage_Scissor-	Macrophage_Scissor-#HCC1	3.13623	-0.143608	2.32169	2.91782	1.69544	7.53972	7.08218	-1.90406	-4.80056	-3.30218	-7.08463
HCC1_ATACCTTCACAACCGC-1	HCC1	0	Macrophage	Macrophage_0	Macrophage_0#HCC1	0.829677	-0.454715	-1.27943	-0.0272058	2.03235	6.4902	10.4741	-1.46194	-2.41959	-0.930156	-3.90934
HCC1_ATACCTTCAGCTATAC-1	HCC1	0	T cell	T cell_0	T cell_0#HCC1	-1.41612	-2.21243	-1.68795	-1.60765	-2.08992	-3.86995	-3.43765	1.39091	-2.18654	1.93899	-2.33123
HCC1_ATACCTTGTAAGTTGA-1	HCC1	Scissor-	T cell	T cell_Scissor-	T cell_Scissor-#HCC1	-1.48435	-0.868296	0.650797	-1.84199	-0.968922	-1.5859	1.37008	3.06097	-0.538825	3.1388	-0.862183
HCC1_ATACCTTGTAATTAGG-1	HCC1	Scissor+	Macrophage	Macrophage_Scissor+	Macrophage_Scissor+#HCC1	2.14804	2.04005	1.35216	2.36366	1.88892	14.1235	13.6309	0.264462	-4.02857	-1.54824	-6.24891
HCC1_ATACCTTGTCAGTCCG-1	HCC1	Scissor-	T cell	T cell_Scissor-	T cell_Scissor-#HCC1	-1.45192	-0.121796	-3.05762	-3.06149	-2.47468	-3.11866	-4.163	-1.27496	-0.701737	1.08643	-3.90028
HCC1_ATACCTTGTCCAATCA-1	HCC1	0	Macrophage	Macrophage_0	Macrophage_0#HCC1	0.947575	1.64442	2.62587	1.60409	3.78217	11.186	6.52862	-0.241544	-4.11504	-0.409524	-4.07326
HCC1_ATACCTTGTCTCACGG-1	HCC1	0	T cell	T cell_0	T cell_0#HCC1	-2.77127	-2.20296	-0.0437373	-1.33804	-0.168866	-3.39281	-1.08615	0.937915	-1.67022	2.75416	-1.331
HCC1_ATACCTTTCCCAAGTA-1	HCC1	0	Macrophage	Macrophage_0	Macrophage_0#HCC1	1.33912	1.50138	1.79677	-0.51673	1.3783	9.67449	9.03966	1.18351	-4.61988	-1.4192	-5.80628
HCC1_ATACCTTTCCGTGGCA-1	HCC1	0	Macrophage	Macrophage_0	Macrophage_0#HCC1	2.49735	2.36284	2.96935	2.83116	4.28954	13.1378	13.2166	-0.182517	-2.67501	1.12493	-4.12202
HCC1_ATACTTCAGCTCGGCT-1	HCC1	Scissor-	Hepatocyte	Hepatocyte_Scissor-	Hepatocyte_Scissor-#HCC1	-1.27439	-1.08025	-1.86755	-0.15733	-0.234077	2.7825	2.2863	-4.16165	-3.90589	2.87133	-4.29198
HCC1_ATACTTCAGGTGAGCT-1	HCC1	Scissor-	Macrophage	Macrophage_Scissor-	Macrophage_Scissor-#HCC1	-1.18024	1.57725	0.955537	4.07423	0.64571	7.24757	4.08126	4.26172	-3.72583	0.422877	-6.20076
HCC1_ATACTTCAGTTCATGC-1	HCC1	Scissor-	Macrophage	Macrophage_Scissor-	Macrophage_Scissor-#HCC1	2.02185	1.15053	1.47716	3.13766	1.89703	14.2679	11.69	-0.478731	-4.34097	-1.3322	-5.13787
HCC1_ATACTTCCAAGAGGCT-1	HCC1	0	Macrophage	Macrophage_0	Macrophage_0#HCC1	0.130945	2.84534	1.29703	2.23666	1.82024	8.04321	6.91057	-0.985306	-3.48652	-0.543428	-6.32394
HCC1_ATACTTCGTACCCGAC-1	HCC1	0	Macrophage	Macrophage_0	Macrophage_0#HCC1	-0.629392	-1.00744	2.16855	2.33283	0.192319	6.89775	9.69347	0.913239	-3.53139	-0.0260239	-5.71726
HCC1_ATACTTCGTACGATGG-1	HCC1	Scissor+	B cell	B cell_Scissor+	B cell_Scissor+#HCC1	-0.0799706	-1.54482	-2.74496	-1.19262	-2.32405	-5.3146	-1.91222	-2.70705	-3.21022	0.516327	-0.175856
HCC1_ATACTTCGTCTTTATC-1	HCC1	Scissor+	Hepatocyte	Hepatocyte_Scissor+	Hepatocyte_Scissor+#HCC1	-2.16287	-1.252	-1.35246	1.19157	2.50793	7.11434	9.96534	-3.10283	-4.2262	2.90354	-3.79429
HCC1_ATACTTCTCAGCTGTA-1	HCC1	0	NK	NK_0	NK_0#HCC1	-1.82511	-1.24952	-2.25749	-2.64071	-0.989377	-1.75154	-0.665851	4.524	-1.26127	2.25731	-0.674901
HCC1_ATAGACCAGAGTATAC-1	HCC1	0	Macrophage	Macrophage_0	Macrophage_0#HCC1	2.10883	3.87395	1.48228	3.97084	3.71179	11.467	14.2167	-2.50102	-3.77175	0.98948	-4.3351
HCC1_ATAGACCAGATAGCTA-1	HCC1	Scissor-	Macrophage	Macrophage_Scissor-	Macrophage_Scissor-#HCC1	3.31143	2.98209	1.61551	3.28335	2.0231	12.7671	11.6833	0.0890944	-4.19386	0.044598	-4.11062
HCC1_ATAGACCCACAAGTGG-1	HCC1	0	Macrophage	Macrophage_0	Macrophage_0#HCC1	2.89565	1.68712	2.7749	2.73231	4.46234	13.0195	10.3934	-0.918979	-4.72471	-0.0120983	-4.85355
HCC1_ATAGACCCAGCAGAAC-1	HCC1	0	Macrophage	Macrophage_0	Macrophage_0#HCC1	0.443098	-0.804319	1.89146	2.32375	-3.34966	-3.05651	-4.82474	-5.09737	-3.68662	-8.31045	-10.3288
HCC1_ATAGACCCATTCGATG-1	HCC1	Scissor-	Macrophage	Macrophage_Scissor-	Macrophage_Scissor-#HCC1	1.29414	1.06084	2.08758	2.69812	3.14264	5.57503	7.44748	4.53217	-3.60717	-0.0557179	-4.02803
HCC1_ATAGACCGTCAACCTA-1	HCC1	Scissor+	Macrophage	Macrophage_Scissor+	Macrophage_Scissor+#HCC1	1.03184	2.45777	3.94938	3.04378	1.89038	15.0354	12.9081	1.72038	-3.55633	-0.633775	-5.65382
HCC1_ATAGACCGTCTCGGGT-1	HCC1	Scissor-	NK	NK_Scissor-	NK_Scissor-#HCC1	-1.84588	-1.70121	-1.04329	-1.78846	-3.1214	-3.01489	-2.86461	-0.0814214	-2.52574	2.08427	-1.83443
HCC1_ATAGACCGTCTTGAAC-1	HCC1	0	Macrophage	Macrophage_0	Macrophage_0#HCC1	2.39599	2.51379	1.02383	2.92078	2.98676	7.29126	4.53873	-3.55824	-2.29595	1.34894	-3.69001
HCC1_ATAGACCGTGGCTGAA-1	HCC1	0	NK	NK_0	NK_0#HCC1	-1.54022	-1.73159	-2.34039	-2.15286	-3.11673	-4.22763	-2.38785	-0.747719	0.963179	-0.0303355	-5.8886
HCC1_ATAGACCTCGGATACT-1	HCC1	0	Macrophage	Macrophage_0	Macrophage_0#HCC1	0.320392	1.77862	0.404787	-0.197362	0.257288	7.19521	4.56979	3.28036	-2.59696	1.17605	-4.35792
HCC1_ATAGAGAAGAGAAGGT-1	HCC1	0	NK	NK_0	NK_0#HCC1	-2.14312	-1.91692	-2.46999	-2.11426	-1.19574	-3.01125	-2.23833	3.44789	1.52393	-0.497949	-0.297782
HCC1_ATAGAGAAGCAATTCC-1	HCC1	Scissor+	Macrophage	Macrophage_Scissor+	Macrophage_Scissor+#HCC1	2.81617	2.62306	2.03042	3.57203	3.70638	15.2364	14.8801	0.985246	-4.61867	-0.36282	-5.68269
HCC1_ATAGAGAAGTTACGTC-1	HCC1	Scissor+	T cell	T cell_Scissor+	T cell_Scissor+#HCC1	-0.951352	-0.366567	-0.594831	-2.42531	-0.210633	-1.8761	3.27323	4.06142	-2.34178	3.33327	-2.24288
HCC1_ATAGAGACAATAGTGA-1	HCC1	0	T cell	T cell_0	T cell_0#HCC1	-2.83566	-3.1487	-2.21631	-1.47953	-3.51979	-4.42928	-4.28463	-1.14578	0.981465	-1.56119	-6.76975
HCC1_ATAGAGACACAATGCT-1	HCC1	0	Macrophage	Macrophage_0	Macrophage_0#HCC1	1.81728	2.84907	1.34897	3.09299	3.76324	14.8228	15.0434	1.62957	-3.79745	-0.241409	-4.46136
HCC1_ATAGAGACAGGGTCTC-1	HCC1	Scissor+	Macrophage	Macrophage_Scissor+	Macrophage_Scissor+#HCC1	3.07277	2.42207	3.53378	2.23116	1.30146	12.9834	8.96092	-2.42275	-4.05653	-0.700157	-4.19081
HCC1_ATAGAGAGTCCAGCGT-1	HCC1	Scissor+	B cell	B cell_Scissor+	B cell_Scissor+#HCC1	-1.56648	-0.766279	0.11321	-2.25731	-1.5895	-2.97862	-2.29667	-1.87721	-2.68455	1.07812	-2.78209
HCC1_ATAGAGAGTCCTACGG-1	HCC1	Scissor-	Macrophage	Macrophage_Scissor-	Macrophage_Scissor-#HCC1	0.328724	2.86802	1.93432	-0.443937	2.15287	8.83089	8.60189	-3.4295	-3.9375	-1.47133	-7.71863
HCC1_ATAGAGAGTGATAGAT-1	HCC1	Scissor-	NK	NK_Scissor-	NK_Scissor-#HCC1	-2.51772	-1.82028	-3.16676	-3.3365	-3.36925	-5.94916	-6.36457	-2.27607	0.376006	-1.97677	-3.2986
HCC1_ATAGAGAGTGCTGTCG-1	HCC1	Scissor-	Macrophage	Macrophage_Scissor-	Macrophage_Scissor-#HCC1	3.27057	1.94064	2.17908	0.256039	1.96072	15.0584	13.1448	-2.91387	-3.40489	0.221271	-4.53772
HCC1_ATAGAGATCACTCACC-1	HCC1	Scissor-	NK	NK_Scissor-	NK_Scissor-#HCC1	-2.6364	-2.33812	-2.92161	-2.86846	-3.7986	-4.21624	-5.10632	3.72047	-0.811236	-0.956815	-5.63404
HCC1_ATAGAGATCGGACTGC-1	HCC1	Scissor+	Macrophage	Macrophage_Scissor+	Macrophage_Scissor+#HCC1	2.66682	3.65235	2.02656	1.82185	0.0720542	11.4634	5.98574	0.871621	-3.1577	-3.17223	-5.2367
HCC1_ATAGAGATCTTCCTAA-1	HCC1	Scissor+	Macrophage	Macrophage_Scissor+	Macrophage_Scissor+#HCC1	-0.148608	2.99318	2.1947	1.42629	1.96507	11.7997	11.3494	-1.13165	-3.91384	-4.55429	-6.48589
HCC1_ATAGAGATCTTGGTGA-1	HCC1	0	Macrophage	Macrophage_0	Macrophage_0#HCC1	3.07786	1.57427	-0.653925	2.45611	1.86656	9.38634	9.92048	2.15671	-3.53512	1.01292	-2.2038
HCC1_ATAGGCTAGCACCCAC-1	HCC1	0	Macrophage	Macrophage_0	Macrophage_0#HCC1	1.00834	2.05934	0.738195	1.99339	2.04672	9.52005	12.5277	-1.39416	-3.60036	0.716152	-6.43875
HCC1_ATAGGCTAGCGACTAG-1	HCC1	Scissor-	Fibroblast	Fibroblast_Scissor-	Fibroblast_Scissor-#HCC1	0.238917	-0.807142	0.316833	-0.472899	0.710283	2.5214	1.56276	-2.91158	-2.41043	2.72693	-3.89155
HCC1_ATAGGCTGTACCTAAC-1	HCC1	Scissor-	T cell	T cell_Scissor-	T cell_Scissor-#HCC1	-3.3505	-1.64617	-3.1245	-1.9894	-0.229078	-1.86554	0.614988	1.26888	-0.619831	0.350825	-3.19392
HCC1_ATAGGCTGTATAGGAT-1	HCC1	Scissor-	Macrophage	Macrophage_Scissor-	Macrophage_Scissor-#HCC1	0.724219	1.95882	0.373673	0.390782	2.21854	9.67138	10.3457	-2.18313	-4.04893	0.459152	-3.0591
HCC1_ATAGGCTGTCGAGTTT-1	HCC1	0	Macrophage	Macrophage_0	Macrophage_0#HCC1	3.10909	1.5627	2.70466	3.13853	3.54487	12.804	11.8363	-1.47218	-4.97973	-2.77358	-6.60397
HCC1_ATAGGCTGTGGTAACG-1	HCC1	Scissor-	T cell	T cell_Scissor-	T cell_Scissor-#HCC1	-0.767585	-2.25392	-0.337705	-0.847729	-0.127688	-0.478215	4.29939	1.81804	-0.711133	2.31209	-3.23564
HCC1_ATAGGCTGTGGTAATA-1	HCC1	0	T cell	T cell_0	T cell_0#HCC1	-1.31127	-0.177118	-2.39845	-2.29813	-0.0698252	-1.28505	-0.582265	-1.45997	-2.5745	3.50063	-2.05262
HCC1_ATAGGCTGTTTGTTGG-1	HCC1	Scissor-	T cell	T cell_Scissor-	T cell_Scissor-#HCC1	-0.830317	-0.845608	-0.601096	-0.775026	-0.803585	0.123053	-0.386421	1.29673	-1.66666	-0.449619	-5.42082
HCC1_ATAGGCTTCCCGAACG-1	HCC1	Scissor+	Macrophage	Macrophage_Scissor+	Macrophage_Scissor+#HCC1	0.274113	1.67162	3.36796	1.71075	1.84938	9.07211	10.2398	2.05429	-3.85084	-0.164552	-5.21143
HCC1_ATAGGCTTCGCTTTAT-1	HCC1	Scissor+	Macrophage	Macrophage_Scissor+	Macrophage_Scissor+#HCC1	2.90528	0.312585	1.25997	1.55747	0.96778	9.81749	6.94452	-3.30033	-4.04778	-1.47119	-5.40893
HCC1_ATAGGCTTCTCCCTAG-1	HCC1	Scissor+	Macrophage	Macrophage_Scissor+	Macrophage_Scissor+#HCC1	2.411	0.831656	1.55727	2.75961	2.16401	11.3021	9.15997	-1.20287	-3.0615	-6.50018	-8.73141
HCC1_ATAGGCTTCTTCCGTG-1	HCC1	0	Macrophage	Macrophage_0	Macrophage_0#HCC1	1.10412	-0.220658	0.692413	2.55501	2.98612	5.87165	4.06415	4.20159	-1.60645	1.47512	-2.4761
HCC1_ATATCCTAGTCTTGGT-1	HCC1	Scissor-	Macrophage	Macrophage_Scissor-	Macrophage_Scissor-#HCC1	-0.609903	0.673737	0.880232	1.92836	1.72893	6.03688	6.56726	-0.725608	-3.69156	-0.0352321	-4.1192
HCC1_ATATCCTAGTGCACCC-1	HCC1	0	T cell	T cell_0	T cell_0#HCC1	-2.9024	-1.44974	-2.04984	-0.48929	-2.90204	-3.07235	-1.59547	-3.43962	-4.36726	-0.876896	-4.24045
HCC1_ATATCCTCAAATAGCA-1	HCC1	0	Macrophage	Macrophage_0	Macrophage_0#HCC1	1.6867	6.63181	4.24706	1.21225	1.475	9.24025	6.65891	0.45838	-3.83586	-1.87331	-5.65654
HCC1_ATATCCTCACTGGACC-1	HCC1	0	Macrophage	Macrophage_0	Macrophage_0#HCC1	0.466651	2.81372	2.26013	0.817338	1.57966	10.0149	10.0522	-3.28909	-4.09914	-1.27788	-5.15913
HCC1_ATATCCTCATCATCCC-1	HCC1	Scissor+	T cell	T cell_Scissor+	T cell_Scissor+#HCC1	-3.69135	-2.00644	-1.74305	-1.78431	-2.80421	-2.91973	-3.47015	-0.86341	-2.50404	2.45625	-1.37105
HCC1_ATATCCTGTCATCGGC-1	HCC1	0	Macrophage	Macrophage_0	Macrophage_0#HCC1	2.00478	2.9953	2.59177	4.20429	2.54142	10.5338	12.7452	1.27123	-3.40624	0.912474	-4.31619
HCC1_ATATCCTTCGGCATAT-1	HCC1	Scissor-	Macrophage	Macrophage_Scissor-	Macrophage_Scissor-#HCC1	1.86798	1.79735	3.07158	1.29358	3.1196	13.7595	11.3559	-1.7538	-3.82548	-1.03267	-5.50837
HCC1_ATCACAGCAGTTGCGC-1	HCC1	0	Hepatocyte	Hepatocyte_0	Hepatocyte_0#HCC1	-1.11096	-0.94225	-1.90345	1.29101	-0.320292	5.05579	5.29652	-3.49127	-4.07251	3.79742	-2.53512
HCC1_ATCACAGGTAGCTGTT-1	HCC1	Scissor-	Macrophage	Macrophage_Scissor-	Macrophage_Scissor-#HCC1	2.89204	-0.477826	-0.43917	1.98734	3.32512	7.70875	11.0839	-0.22916	-5.02664	-0.524434	-4.01405
HCC1_ATCACAGTCAGCCTTC-1	HCC1	0	T cell	T cell_0	T cell_0#HCC1	-0.128089	-3.65403	-0.666546	-1.9779	-0.98757	-1.27806	-1.28411	0.666845	-1.01104	1.94865	-1.66715
HCC1_ATCACGAAGAATCCCT-1	HCC1	Scissor+	Macrophage	Macrophage_Scissor+	Macrophage_Scissor+#HCC1	2.51604	2.32832	1.3587	3.63253	4.53032	11.9706	13.7979	-1.60376	-2.4958	-0.740321	-5.94655
HCC1_ATCACGAAGTATGACA-1	HCC1	0	NK	NK_0	NK_0#HCC1	-0.607443	-1.80442	-1.7221	-3.72478	-3.24989	-3.34336	-2.73607	-0.735752	-1.5348	2.22213	-2.52303
HCC1_ATCACGACACTCGATA-1	HCC1	0	T cell	T cell_0	T cell_0#HCC1	-3.56438	-1.80882	-1.62006	-1.56854	-2.51468	-1.76848	-2.50555	-0.0387709	-2.92338	3.69985	-2.15301
HCC1_ATCACGACAGATCATC-1	HCC1	0	Macrophage	Macrophage_0	Macrophage_0#HCC1	1.06086	-0.0875548	2.43136	1.28861	2.67879	9.26631	12.0712	2.67169	-3.36775	-1.01305	-5.1069
HCC1_ATCACGACAGCGAGTA-1	HCC1	0	NK	NK_0	NK_0#HCC1	-1.5746	-2.12831	-0.666382	-1.08785	-1.98162	-4.28453	-4.94436	0.728623	0.345352	0.198204	-1.0052
HCC1_ATCACGACATGACTTG-1	HCC1	Scissor+	Macrophage	Macrophage_Scissor+	Macrophage_Scissor+#HCC1	2.77394	0.885837	3.23318	2.841	2.05694	7.77946	8.96044	-1.03035	-3.61451	1.95629	-4.19025
HCC1_ATCACGAGTATTGCCA-1	HCC1	0	Hepatocyte	Hepatocyte_0	Hepatocyte_0#HCC1	-0.212407	-1.74525	-2.97779	0.566249	-0.252739	1.69623	5.83043	-3.69769	-3.39243	1.98631	-4.80056
HCC1_ATCACGAGTATTGGCT-1	HCC1	0	NK	NK_0	NK_0#HCC1	-0.512407	-2.72057	-2.75695	-2.31248	-1.46602	-2.7264	-2.99107	-4.0189	-1.68716	1.97419	-2.4471
HCC1_ATCACGAGTGAGTTTC-1	HCC1	Scissor-	Macrophage	Macrophage_Scissor-	Macrophage_Scissor-#HCC1	-1.24471	-1.05383	-1.33694	2.40971	1.3538	1.82627	2.17183	3.82525	-2.41592	1.05498	-3.33742
HCC1_ATCACGAGTTCAATCG-1	HCC1	Scissor+	Macrophage	Macrophage_Scissor+	Macrophage_Scissor+#HCC1	1.55344	0.0331801	-0.041579	1.45199	1.2284	6.41161	5.49369	-4.70448	-3.83781	-0.35221	-6.64053
HCC1_ATCACGATCAAACCCA-1	HCC1	Scissor+	Macrophage	Macrophage_Scissor+	Macrophage_Scissor+#HCC1	1.22137	3.19844	3.0573	3.73376	2.62695	12.9028	12.3116	-1.44765	-4.05815	-1.91485	-4.64446
HCC1_ATCACTTAGGTCCCTG-1	HCC1	0	Macrophage	Macrophage_0	Macrophage_0#HCC1	2.5951	2.2899	2.6449	2.58612	1.4193	11.9792	13.229	-1.28504	-4.10143	-4.81825	-5.03781
HCC1_ATCACTTCACTATCGA-1	HCC1	Scissor-	T cell	T cell_Scissor-	T cell_Scissor-#HCC1	-1.76214	-1.37636	-1.73061	-0.14327	-1.41622	-0.353209	2.44692	-1.64302	-0.660121	1.36398	-2.01309
HCC1_ATCACTTCATCTCCCA-1	HCC1	Scissor+	Macrophage	Macrophage_Scissor+	Macrophage_Scissor+#HCC1	2.86364	3.29627	1.72963	1.81445	5.09319	14.7877	11.7402	-2.97845	-4.62429	-1.17223	-7.86944
HCC1_ATCACTTGTCTGTTAG-1	HCC1	Scissor+	Macrophage	Macrophage_Scissor+	Macrophage_Scissor+#HCC1	1.39935	1.86848	2.33394	1.23128	3.47626	12.9059	9.02592	-0.641141	-4.06042	0.0128229	-6.38599
HCC1_ATCACTTGTGCTGTCG-1	HCC1	Scissor-	Macrophage	Macrophage_Scissor-	Macrophage_Scissor-#HCC1	1.95287	3.05122	2.79771	2.94637	3.149	12.9731	11.0018	-1.27099	-3.9842	-1.47489	-5.45472
HCC1_ATCAGGTCACGGGCTT-1	HCC1	0	T cell	T cell_0	T cell_0#HCC1	-3.62225	-1.41533	-1.28899	-1.0867	-0.277463	-1.91601	-0.444105	2.22561	-0.82105	1.30192	-4.96468
HCC1_ATCAGGTCATGCGGTC-1	HCC1	Scissor+	Macrophage	Macrophage_Scissor+	Macrophage_Scissor+#HCC1	2.16533	2.18881	1.03829	0.7918	1.05641	11.0728	7.87031	-2.58232	-4.37329	-1.51614	-4.2177
HCC1_ATCAGGTGTCGGCACT-1	HCC1	0	T cell	T cell_0	T cell_0#HCC1	-1.77819	-0.262804	-1.91527	-2.66267	-2.12515	-1.53015	0.840767	0.277451	-0.550892	0.766063	-2.90734
HCC1_ATCAGGTGTGGAAGTC-1	HCC1	0	Macrophage	Macrophage_0	Macrophage_0#HCC1	1.83077	2.92939	1.49283	0.931619	3.07102	8.82976	9.28828	2.05998	-2.27501	0.824923	-4.48453
HCC1_ATCAGGTTCAAGCGTT-1	HCC1	Scissor+	Hepatocyte	Hepatocyte_Scissor+	Hepatocyte_Scissor+#HCC1	-2.01768	-1.16078	-3.28035	-1.03031	-3.12071	-3.81948	-3.65258	-3.55802	-3.16445	1.14395	-7.89303
HCC1_ATCAGGTTCACCGCTT-1	HCC1	Scissor-	Macrophage	Macrophage_Scissor-	Macrophage_Scissor-#HCC1	2.49274	-1.18913	2.13895	1.55741	2.22506	2.20912	3.72888	-0.175749	-3.77986	3.07736	-1.78112
HCC1_ATCAGGTTCCCACAGG-1	HCC1	Scissor-	T cell	T cell_Scissor-	T cell_Scissor-#HCC1	-1.32668	-1.84583	-1.71493	-3.70568	-1.87239	-1.92845	-1.23392	-1.42264	-1.91003	1.26717	-2.61357
HCC1_ATCAGGTTCCCATTCG-1	HCC1	0	Macrophage	Macrophage_0	Macrophage_0#HCC1	1.91326	0.815557	2.69775	2.67141	2.99099	10.7773	11.37	-0.769474	-4.1024	-1.62867	-7.05485
HCC1_ATCATTCAGAAGAGCA-1	HCC1	Scissor+	Macrophage	Macrophage_Scissor+	Macrophage_Scissor+#HCC1	2.99605	1.08962	3.09352	2.75466	3.70104	14.3464	13.2467	-1.48666	-4.00883	-3.16552	-8.11785
HCC1_ATCATTCAGCATATGA-1	HCC1	Scissor-	Macrophage	Macrophage_Scissor-	Macrophage_Scissor-#HCC1	1.64207	-1.31946	1.52653	3.29356	2.55983	8.87083	10.3619	0.593985	-4.01031	-0.641749	-4.49709
HCC1_ATCATTCAGTTCTCTT-1	HCC1	0	Macrophage	Macrophage_0	Macrophage_0#HCC1	1.81538	-0.564413	-0.627635	4.53108	3.00667	10.6688	11.2425	-2.44391	-3.7446	-0.957988	-3.44579
HCC1_ATCATTCCACCTGATA-1	HCC1	0	Macrophage	Macrophage_0	Macrophage_0#HCC1	2.84725	1.22065	2.6846	2.57683	2.90237	10.0114	11.7194	-0.0816612	-4.36815	-0.129508	-4.07289
HCC1_ATCATTCCACGACGCT-1	HCC1	Scissor+	Macrophage	Macrophage_Scissor+	Macrophage_Scissor+#HCC1	1.95212	2.37113	2.07329	2.59605	2.5686	11.9839	11.8585	-0.162338	-3.75822	-2.35922	-7.17738
HCC1_ATCATTCGTAGCCCTG-1	HCC1	0	Macrophage	Macrophage_0	Macrophage_0#HCC1	-1.99849	0.263503	0.392502	1.68702	1.48936	5.20674	5.5027	2.09656	-3.77356	0.424029	-1.64841
HCC1_ATCATTCGTCCATAGT-1	HCC1	Scissor+	Macrophage	Macrophage_Scissor+	Macrophage_Scissor+#HCC1	1.57248	4.375	4.63579	1.67172	2.44054	12.6588	8.44855	0.733225	-3.1518	-3.36109	-6.23965
HCC1_ATCATTCTCGATTCCC-1	HCC1	Scissor-	Fibroblast	Fibroblast_Scissor-	Fibroblast_Scissor-#HCC1	-1.02311	-2.05586	-0.869671	-0.534212	-0.33346	0.743935	4.16993	-0.780399	-2.43722	2.36727	-0.386778
HCC1_ATCATTCTCGCCCAGA-1	HCC1	Scissor-	Macrophage	Macrophage_Scissor-	Macrophage_Scissor-#HCC1	1.04334	0.363122	2.1175	2.66481	1.24634	8.30076	8.38951	-2.03285	-3.56502	2.39945	-2.69525
HCC1_ATCATTCTCGTCCTTG-1	HCC1	Scissor+	Macrophage	Macrophage_Scissor+	Macrophage_Scissor+#HCC1	0.385761	2.81709	2.959	1.24886	1.61986	8.45368	10.5303	2.44048	-2.37692	1.3676	-1.58198
HCC1_ATCCACCAGTTGCGAG-1	HCC1	0	NK	NK_0	NK_0#HCC1	-0.164543	-2.11057	-2.64217	-1.76937	-2.39388	-2.55339	0.208349	1.18439	-1.13319	1.04805	-4.22723
HCC1_ATCCACCCAAGAGTGC-1	HCC1	0	T cell	T cell_0	T cell_0#HCC1	-1.64582	-1.04588	-1.6472	-0.408965	-2.05192	0.424297	-0.272107	0.751025	-0.549638	-0.416879	-2.31451
HCC1_ATCCACCCAAGCACAG-1	HCC1	0	T cell	T cell_0	T cell_0#HCC1	-2.83084	-2.16036	-2.06705	-2.67071	-1.52436	-2.2116	-2.56155	1.26378	-2.1079	1.01733	-2.82977
HCC1_ATCCACCCAGCACAGA-1	HCC1	Scissor+	Macrophage	Macrophage_Scissor+	Macrophage_Scissor+#HCC1	3.28903	2.60168	2.45254	3.78375	4.51025	15.853	15.1268	-1.97673	-4.18553	-3.03046	-7.27899
HCC1_ATCCACCCAGTGGTGA-1	HCC1	Scissor+	Macrophage	Macrophage_Scissor+	Macrophage_Scissor+#HCC1	1.91761	0.114057	4.90777	2.2197	2.72901	14.4677	12.8956	-0.411636	-3.8205	-3.22098	-6.66203
HCC1_ATCCACCCATCATGAC-1	HCC1	0	Macrophage	Macrophage_0	Macrophage_0#HCC1	3.03159	0.884265	-0.0320747	0.334191	2.15721	6.92063	11.3899	0.973888	-1.3786	2.03036	-2.65735
HCC1_ATCCACCGTAGCTCGC-1	HCC1	Scissor+	T cell	T cell_Scissor+	T cell_Scissor+#HCC1	-1.8859	-1.11042	-1.49959	-1.64448	-1.27121	-2.64858	-0.416938	-1.04191	-2.52501	1.58901	-2.34722
HCC1_ATCCACCGTCCCTGTT-1	HCC1	Scissor-	Hepatocyte	Hepatocyte_Scissor-	Hepatocyte_Scissor-#HCC1	-1.12838	-2.08448	-3.83841	-0.58122	-2.79519	-0.197698	-4.7644	-6.31883	-3.60486	-1.08557	-7.94649
HCC1_ATCCACCTCAAGCGTT-1	HCC1	Scissor+	Macrophage	Macrophage_Scissor+	Macrophage_Scissor+#HCC1	2.85889	0.673414	1.61614	1.36597	2.20943	10.6804	6.76228	-5.07853	-3.04244	-0.524014	-6.68462
HCC1_ATCCACCTCGTGGCGT-1	HCC1	Scissor+	Macrophage	Macrophage_Scissor+	Macrophage_Scissor+#HCC1	-1.15679	0.565619	-0.0509036	0.741582	1.78212	2.67099	-1.09344	-2.03766	-2.42444	-2.24413	-5.46288
HCC1_ATCCATTAGAGTCAGC-1	HCC1	Scissor+	Macrophage	Macrophage_Scissor+	Macrophage_Scissor+#HCC1	1.29895	2.16467	0.500015	1.69255	1.9645	11.34	11.0229	-2.13189	-4.70805	-1.2493	-4.72071
HCC1_ATCCATTAGATGCGAC-1	HCC1	Scissor-	T cell	T cell_Scissor-	T cell_Scissor-#HCC1	-1.19457	-2.62811	-1.97333	-0.686166	-3.16036	0.837951	2.60609	-0.975954	-2.80638	0.135336	-2.37193
HCC1_ATCCATTAGCTAAGTA-1	HCC1	Scissor+	Hepatocyte	Hepatocyte_Scissor+	Hepatocyte_Scissor+#HCC1	-0.881898	0.990131	-1.18078	-0.577165	0.385752	5.19495	2.49994	-3.50373	-4.22639	3.15157	-3.45863
HCC1_ATCCATTAGCTACTAC-1	HCC1	0	Macrophage	Macrophage_0	Macrophage_0#HCC1	3.13165	0.194128	2.16729	2.35572	2.52571	7.06183	9.68818	-0.490146	-3.70472	1.97267	-2.1513
HCC1_ATCCATTAGCTCCCTT-1	HCC1	Scissor-	Macrophage	Macrophage_Scissor-	Macrophage_Scissor-#HCC1	-1.23747	1.39779	0.196992	2.89945	2.15247	11.6238	11.584	0.37404	-3.67197	-3.20174	-5.17302
HCC1_ATCCATTAGTTTAGGA-1	HCC1	Scissor-	Macrophage	Macrophage_Scissor-	Macrophage_Scissor-#HCC1	3.65564	1.60584	2.17343	2.76245	4.871	14.8988	12.8821	0.0201579	-3.09011	-0.883669	-5.05223
HCC1_ATCCATTCAGTAGGAC-1	HCC1	Scissor-	Macrophage	Macrophage_Scissor-	Macrophage_Scissor-#HCC1	0.532257	0.605844	0.000703573	1.33739	0.596147	5.36808	4.5835	-0.892775	-4.09129	-1.96384	-5.4116
HCC1_ATCCATTCAGTCAACT-1	HCC1	Scissor+	NK	NK_Scissor+	NK_Scissor+#HCC1	-0.159228	0.5286	1.78949	0.389629	1.79428	5.55111	8.20379	-0.939925	-2.81791	2.51376	-1.24523
HCC1_ATCCATTCATGGTACT-1	HCC1	0	Macrophage	Macrophage_0	Macrophage_0#HCC1	1.85434	1.7184	1.58361	1.25978	1.41665	10.7499	8.83503	-2.78629	-3.61436	0.352816	-6.40897
HCC1_ATCCATTGTACCCGAC-1	HCC1	0	Macrophage	Macrophage_0	Macrophage_0#HCC1	2.4863	-0.0284754	0.901324	1.97476	1.57083	9.15738	10.0374	-1.8052	-3.802	0.387754	-4.48502
HCC1_ATCCATTGTAGCGCCT-1	HCC1	Scissor-	Macrophage	Macrophage_Scissor-	Macrophage_Scissor-#HCC1	1.46004	0.273673	0.0150461	1.05912	0.773337	4.66737	2.10449	-1.45966	-2.16489	-0.728602	-6.83605
HCC1_ATCCATTGTCAGTTTG-1	HCC1	Scissor-	T cell	T cell_Scissor-	T cell_Scissor-#HCC1	-2.71304	-2.53772	-2.29145	-0.470355	-2.18729	-0.214641	2.05329	-0.436437	-0.582709	-1.46457	-5.10843
HCC1_ATCCATTGTCTGTCAA-1	HCC1	0	Macrophage	Macrophage_0	Macrophage_0#HCC1	2.50666	1.90234	3.82999	1.5326	1.81915	9.17117	6.6956	-0.861659	-3.46453	-5.03797	-5.99291
HCC1_ATCCATTGTGACCTGC-1	HCC1	Scissor-	T cell	T cell_Scissor-	T cell_Scissor-#HCC1	-1.69215	-1.54887	-1.72554	-3.59687	-0.504187	-0.941705	-0.291716	-1.53431	-2.00038	0.196028	-3.44234
HCC1_ATCCATTGTGCAGGAT-1	HCC1	Scissor+	Macrophage	Macrophage_Scissor+	Macrophage_Scissor+#HCC1	1.7226	0.364822	1.01056	1.93001	1.18188	9.58975	9.4253	-2.57591	-3.81776	-0.665593	-5.77341
HCC1_ATCCATTTCAGGAAAT-1	HCC1	0	NK	NK_0	NK_0#HCC1	-2.9102	-3.59471	-1.46925	-3.48904	-3.20694	-7.92565	-7.22697	3.00921	1.16177	-3.50723	-6.24036
HCC1_ATCCATTTCGTTCAGA-1	HCC1	0	Macrophage	Macrophage_0	Macrophage_0#HCC1	2.08514	0.886969	0.845215	2.27075	3.3823	9.26286	10.2203	0.383446	-3.7979	0.815103	-3.12033
HCC1_ATCCCTGAGACCAAGC-1	HCC1	0	T cell	T cell_0	T cell_0#HCC1	-2.0685	-1.1593	-2.14699	-1.31281	-2.40088	-1.32726	1.51399	-0.771782	-2.42032	2.86314	-2.65764
HCC1_ATCCCTGAGAGCAAGA-1	HCC1	0	Macrophage	Macrophage_0	Macrophage_0#HCC1	1.06018	0.0122795	-0.952961	1.70969	1.14821	7.89197	6.75501	-0.412401	-4.00718	-4.10687	-5.96279
HCC1_ATCCCTGAGCTCGCAC-1	HCC1	0	NK	NK_0	NK_0#HCC1	-2.89947	-2.05584	-2.29549	-1.58275	-0.622208	-3.19548	-2.8925	-3.51127	1.36544	2.6347	-2.11946
HCC1_ATCCCTGAGGCTCTAT-1	HCC1	Scissor-	Macrophage	Macrophage_Scissor-	Macrophage_Scissor-#HCC1	0.606012	2.31704	3.86587	2.38024	2.02657	11.0216	8.46639	-2.18283	-4.72658	-2.76322	-3.36098
HCC1_ATCCCTGCAACATACC-1	HCC1	0	T cell	T cell_0	T cell_0#HCC1	-2.11085	-1.39794	-3.6847	-1.36288	-3.05472	-1.02274	1.77935	-4.05977	-0.87943	1.54905	-5.32814
HCC1_ATCCCTGCACACAGCC-1	HCC1	0	NK	NK_0	NK_0#HCC1	-2.00751	-3.21058	-3.2152	-2.58294	-3.29456	-4.99086	-5.57713	-2.09169	4.60704	1.80104	-5.52562
HCC1_ATCCCTGCAGTGCCTG-1	HCC1	Scissor-	Macrophage	Macrophage_Scissor-	Macrophage_Scissor-#HCC1	1.42058	-0.000523956	2.3114	2.56287	2.45002	11.0497	11.8857	0.523026	-3.90184	0.818727	-3.17784
HCC1_ATCCCTGGTCGGATTT-1	HCC1	0	B cell	B cell_0	B cell_0#HCC1	-1.55515	-2.22909	-2.86258	-2.19083	-3.7812	-6.43883	-7.76245	-4.22347	-2.41024	-3.85475	-8.76439
HCC1_ATCCCTGGTGCTCGTG-1	HCC1	0	Macrophage	Macrophage_0	Macrophage_0#HCC1	0.796574	-0.376528	0.714265	-0.854208	2.09665	6.83617	7.88027	-0.704201	-3.44013	-0.68394	-6.55323
HCC1_ATCCCTGGTTCGAGCC-1	HCC1	0	T cell	T cell_0	T cell_0#HCC1	-1.26385	-1.88655	-1.79791	-1.83248	-2.00565	0.188816	0.382677	-0.166919	-0.316255	2.16598	-4.91443
HCC1_ATCCCTGTCGAGTACT-1	HCC1	0	Macrophage	Macrophage_0	Macrophage_0#HCC1	1.81747	2.06092	2.55794	4.73581	3.85659	11.4788	9.18561	-4.1039	-2.81456	0.348615	-5.71709
HCC1_ATCCCTGTCTCTCGCA-1	HCC1	0	T cell	T cell_0	T cell_0#HCC1	-1.65828	-0.417009	-1.00279	-1.55536	-0.966161	-1.46173	1.71951	-1.00266	-2.7382	0.842785	-3.16262
HCC1_ATCCGTCAGAGGTGCT-1	HCC1	0	NK	NK_0	NK_0#HCC1	-1.60292	-2.31035	-1.39062	-1.85753	-1.32444	-1.43725	-3.07898	-4.60076	-1.32018	0.529296	-4.19147
HCC1_ATCCGTCAGGAAGTGA-1	HCC1	Scissor-	Macrophage	Macrophage_Scissor-	Macrophage_Scissor-#HCC1	2.31052	1.14471	1.20569	0.683504	3.36507	12.5815	12.058	-1.69203	-4.33226	-1.85749	-6.97155
HCC1_ATCCGTCCAAGTTTGC-1	HCC1	0	Macrophage	Macrophage_0	Macrophage_0#HCC1	3.09231	1.08988	3.91223	4.31882	3.79672	14.718	15.3691	-1.69511	-4.24719	-1.48202	-5.86521
HCC1_ATCCGTCCAATAGAGT-1	HCC1	Scissor+	Macrophage	Macrophage_Scissor+	Macrophage_Scissor+#HCC1	1.23843	3.5123	5.13984	3.005	1.31644	12.7677	10.7806	0.310166	-4.1503	-0.235948	-4.93201
HCC1_ATCCGTCCATTGACTG-1	HCC1	0	Macrophage	Macrophage_0	Macrophage_0#HCC1	2.25693	0.986532	1.63405	1.98392	2.50934	11.0604	11.7702	3.15824	-3.74705	1.68908	-3.44027
HCC1_ATCCGTCGTCTACAAC-1	HCC1	0	Macrophage	Macrophage_0	Macrophage_0#HCC1	-0.841837	0.3059	2.57252	1.99729	4.35954	8.17528	5.32363	-2.28317	-3.92955	-0.689737	-4.28194
HCC1_ATCCGTCGTCTTTCTA-1	HCC1	Scissor-	Macrophage	Macrophage_Scissor-	Macrophage_Scissor-#HCC1	1.7297	1.40525	0.802904	3.3926	2.62128	8.12818	12.4765	3.08041	-2.34303	2.63646	-2.63107
HCC1_ATCCGTCTCAGCTCTC-1	HCC1	0	Macrophage	Macrophage_0	Macrophage_0#HCC1	-2.63505	-1.0377	-0.691331	0.904218	-1.71983	4.21814	1.19771	-2.76961	-4.03316	-1.99086	-4.97995
HCC1_ATCCTATAGACTTCCA-1	HCC1	0	Macrophage	Macrophage_0	Macrophage_0#HCC1	1.06878	2.98104	3.28504	2.24934	4.25465	10.5439	10.0126	0.544428	-3.80573	-2.07066	-5.43842
HCC1_ATCCTATAGAGCCATG-1	HCC1	Scissor-	Macrophage	Macrophage_Scissor-	Macrophage_Scissor-#HCC1	0.00539272	-0.25091	-1.55613	-0.298863	1.18995	6.08599	5.30327	-1.617	-3.30483	0.256857	-3.16353
HCC1_ATCCTATAGCACGTCC-1	HCC1	Scissor+	Macrophage	Macrophage_Scissor+	Macrophage_Scissor+#HCC1	0.590484	1.65908	3.4869	1.18046	1.51586	9.72744	9.28404	0.600557	-1.90119	-0.536895	-4.69312
HCC1_ATCCTATAGGTATAGT-1	HCC1	0	NK	NK_0	NK_0#HCC1	-3.05212	-1.94523	-2.68268	-2.39953	-3.95254	-3.32989	-3.55785	-1.42109	0.187385	-1.78775	-3.59777
HCC1_ATCCTATAGGTCACCC-1	HCC1	0	Macrophage	Macrophage_0	Macrophage_0#HCC1	0.670832	1.81778	2.30528	1.75598	1.60511	12.4746	10.7655	0.990786	-4.29123	0.873617	-3.95351
HCC1_ATCCTATAGTGCGTCC-1	HCC1	Scissor+	Macrophage	Macrophage_Scissor+	Macrophage_Scissor+#HCC1	0.704694	3.12311	-0.776579	-0.784342	1.79007	9.8758	7.33175	-0.391615	-2.79219	-1.33563	-4.77376
HCC1_ATCCTATCAAAGCTCT-1	HCC1	0	T cell	T cell_0	T cell_0#HCC1	-1.89933	-1.65032	-1.66721	-2.19505	1.48585	-2.77319	0.458418	1.62658	-0.597188	1.95121	-2.78967
HCC1_ATCCTATCACTCTAGA-1	HCC1	0	T cell	T cell_0	T cell_0#HCC1	-2.35541	-1.36666	-2.63765	-1.48623	-2.91464	-1.84045	0.659559	-0.585733	-1.46952	0.866917	-2.5124
HCC1_ATCCTATGTCTTAGTG-1	HCC1	Scissor-	Macrophage	Macrophage_Scissor-	Macrophage_Scissor-#HCC1	0.844707	0.510238	1.3447	1.94261	3.05595	10.4878	6.53701	-0.602448	-4.7069	-0.538978	-4.74888
HCC1_ATCCTATTCACTGATG-1	HCC1	Scissor-	Macrophage	Macrophage_Scissor-	Macrophage_Scissor-#HCC1	-1.55478	0.481799	-0.770845	-0.84664	0.932396	0.326076	-1.34421	3.40848	-3.86857	-6.83613	-5.8697
HCC1_ATCCTATTCGGATTAC-1	HCC1	0	Macrophage	Macrophage_0	Macrophage_0#HCC1	-0.853592	-0.182308	0.173712	-1.18827	0.17049	6.53212	6.85857	-3.036	-3.50351	-0.640033	-7.40321
HCC1_ATCCTATTCTGTGCTC-1	HCC1	0	T cell	T cell_0	T cell_0#HCC1	-0.682301	-2.07299	-0.908849	-0.155296	-1.82321	-2.52423	-1.24621	-0.0921811	-2.77496	1.67248	-3.87099
HCC1_ATCCTATTCTTGTGCC-1	HCC1	0	Macrophage	Macrophage_0	Macrophage_0#HCC1	1.55817	-0.0613952	1.39347	1.17772	4.07962	9.58904	8.82226	4.71325	0.906481	1.50956	-1.86649
HCC1_ATCGATGAGTTGGAGC-1	HCC1	0	Macrophage	Macrophage_0	Macrophage_0#HCC1	0.360917	-1.13148	-1.4326	-0.33347	-1.22324	3.16454	0.348963	-2.1779	-4.50111	-2.29006	-9.02636
HCC1_ATCGATGCACAATGAA-1	HCC1	0	Macrophage	Macrophage_0	Macrophage_0#HCC1	-2.97117	-2.61518	-0.446272	1.27364	-2.1934	1.41572	2.51824	-1.08451	-2.12654	1.74597	-1.65202
HCC1_ATCGATGCAGAAATTG-1	HCC1	0	Macrophage	Macrophage_0	Macrophage_0#HCC1	2.57931	2.60325	1.39519	4.23315	3.03194	14.1733	11.9965	0.164197	-4.22666	-3.90648	-7.66271
HCC1_ATCGATGGTCGTTGGC-1	HCC1	0	T cell	T cell_0	T cell_0#HCC1	-2.30044	-2.26694	-2.46864	-1.74536	-0.194767	-4.42218	0.143819	0.12473	-1.59764	2.72502	-1.18098
HCC1_ATCGATGTCCGCTAGG-1	HCC1	0	T cell	T cell_0	T cell_0#HCC1	-2.23978	-1.76629	-2.22478	-1.49989	-2.58152	-5.23651	-2.63078	-2.75496	2.81495	2.86336	-0.502596
HCC1_ATCGATGTCCGGCAAC-1	HCC1	0	B cell	B cell_0	B cell_0#HCC1	-0.501636	-1.3275	-1.74235	-1.17681	-0.716657	0.233998	-0.585587	3.55891	-2.63687	1.61877	-1.31309
HCC1_ATCGATGTCCTACAAG-1	HCC1	Scissor-	T cell	T cell_Scissor-	T cell_Scissor-#HCC1	-2.08695	-2.55967	-1.52746	-1.77742	-0.821485	-4.03894	-0.192401	0.0594926	-0.401553	2.116	-1.76986
HCC1_ATCGATGTCGAGCACC-1	HCC1	Scissor+	Macrophage	Macrophage_Scissor+	Macrophage_Scissor+#HCC1	0.2178	2.81845	1.57539	3.09089	1.66677	11.7067	7.44314	-2.40481	-4.05851	-3.71737	-7.32288
HCC1_ATCGATGTCTACCCAC-1	HCC1	0	Macrophage	Macrophage_0	Macrophage_0#HCC1	-0.547674	-0.995172	0.497789	0.259353	1.01568	4.17258	6.70062	3.48284	-2.73692	-0.155252	-4.39583
HCC1_ATCGCCTAGAGTCAGC-1	HCC1	0	T cell	T cell_0	T cell_0#HCC1	-2.63767	-2.03258	-2.66376	-2.3133	-2.67468	-4.11388	0.714027	2.52506	-0.370192	0.429574	-1.36411
HCC1_ATCGCCTAGCACTGGA-1	HCC1	0	T cell	T cell_0	T cell_0#HCC1	-2.65075	-1.18722	-2.15921	-3.45243	-1.0084	-2.65432	-1.0818	2.82056	-1.49239	1.99137	-1.96529
HCC1_ATCGCCTAGCTATCCA-1	HCC1	Scissor+	Hepatocyte	Hepatocyte_Scissor+	Hepatocyte_Scissor+#HCC1	-1.55501	-0.665396	-1.58329	-2.27458	-2.24886	-0.876151	-5.97398	-7.2025	-4.49274	-1.87432	-9.16912
HCC1_ATCGCCTAGGCCATAG-1	HCC1	0	Macrophage	Macrophage_0	Macrophage_0#HCC1	0.715672	1.24657	2.14303	0.929897	2.40438	9.41627	8.14445	0.688128	-3.56696	-2.08006	-6.34228
HCC1_ATCGCCTAGTATGCAA-1	HCC1	Scissor+	Macrophage	Macrophage_Scissor+	Macrophage_Scissor+#HCC1	2.15329	2.83017	0.104912	0.166113	3.18464	9.5216	9.14131	-1.18355	-4.02538	-0.719315	-5.7386
HCC1_ATCGCCTCACCAATTG-1	HCC1	0	Macrophage	Macrophage_0	Macrophage_0#HCC1	2.90679	1.63351	1.8881	2.06364	2.32167	7.82317	7.25765	1.56281	-3.02491	0.99391	-4.81133
HCC1_ATCGCCTCAGGAGGAG-1	HCC1	Scissor+	Macrophage	Macrophage_Scissor+	Macrophage_Scissor+#HCC1	1.07878	0.889754	2.63241	1.84207	0.948827	5.269	5.87041	-1.71272	-3.61455	0.783153	-3.58272
HCC1_ATCGCCTCATCCGTGG-1	HCC1	0	Macrophage	Macrophage_0	Macrophage_0#HCC1	3.05219	0.591057	3.0188	2.02926	2.16124	9.79393	10.4829	-1.30445	-3.9984	-1.82109	-7.09352
HCC1_ATCGCCTGTCTGTCCT-1	HCC1	0	Macrophage	Macrophage_0	Macrophage_0#HCC1	0.639112	-0.14339	-0.411244	0.332942	0.826709	4.14073	4.21396	5.69871	-3.53325	0.294274	-3.89768
HCC1_ATCGCCTGTGAGATCG-1	HCC1	0	Macrophage	Macrophage_0	Macrophage_0#HCC1	1.31935	3.09922	1.27246	2.46661	3.91835	10.684	6.44693	-0.554028	-3.20437	-5.58878	-6.91292
HCC1_ATCGCCTGTGGTCAAG-1	HCC1	0	T cell	T cell_0	T cell_0#HCC1	-2.66446	-2.07829	-3.27518	-2.14123	0.597823	-2.99588	-4.72551	-0.491782	-0.404928	-2.58099	-5.73627
HCC1_ATCGCCTTCCTCTAAT-1	HCC1	Scissor-	NK	NK_Scissor-	NK_Scissor-#HCC1	-0.315192	-2.25244	-3.47759	-0.717306	-4.64486	-5.36162	-7.09097	-0.248334	-1.7976	-4.22801	-6.52605
HCC1_ATCGCCTTCGACGAGA-1	HCC1	0	Macrophage	Macrophage_0	Macrophage_0#HCC1	1.46077	2.15456	2.01899	0.668942	1.3817	7.35637	7.71561	-2.67772	-3.42785	-2.92378	-5.48523
HCC1_ATCGCCTTCTTCTGTA-1	HCC1	Scissor-	T cell	T cell_Scissor-	T cell_Scissor-#HCC1	-0.330684	-1.34214	-2.43384	-2.81093	-0.00996072	-2.59241	-3.31597	-2.38149	-2.80374	-0.754792	-4.11197
HCC1_ATCGGATAGACATAAC-1	HCC1	Scissor+	T cell	T cell_Scissor+	T cell_Scissor+#HCC1	-1.68066	-0.806415	-2.47723	-2.67661	-1.10582	-3.14202	-2.09909	-1.52983	-1.24818	0.593868	-3.08384
HCC1_ATCGGATAGAGAATCT-1	HCC1	0	Macrophage	Macrophage_0	Macrophage_0#HCC1	2.00851	-0.946508	0.188205	2.96905	1.13098	5.83278	5.54779	-2.67987	-3.53419	2.25258	-3.94223
HCC1_ATCGGATAGCGATGCA-1	HCC1	0	Macrophage	Macrophage_0	Macrophage_0#HCC1	-1.65646	0.412346	2.2274	0.152602	-0.873986	6.55228	6.66724	2.45038	-2.8315	1.31646	-2.41709
HCC1_ATCGGATAGGATATGT-1	HCC1	Scissor+	Macrophage	Macrophage_Scissor+	Macrophage_Scissor+#HCC1	1.65255	1.53283	1.94092	0.585727	2.25816	10.8164	10.4726	-0.675328	-3.56258	-1.75496	-4.95571
HCC1_ATCGGATAGTTGGCTT-1	HCC1	0	Macrophage	Macrophage_0	Macrophage_0#HCC1	2.79683	3.11169	2.64695	2.9595	3.50474	13.1437	11.7536	0.410916	-3.91018	0.531567	-5.69307
HCC1_ATCGGATCAGTGTACT-1	HCC1	Scissor-	Macrophage	Macrophage_Scissor-	Macrophage_Scissor-#HCC1	-0.579017	0.537358	3.18157	1.66347	1.38578	10.875	9.15128	0.872425	-3.68117	-0.910232	-6.27105
HCC1_ATCGGATGTCTTGAAC-1	HCC1	Scissor-	T cell	T cell_Scissor-	T cell_Scissor-#HCC1	-1.77098	-0.755226	-1.61193	-2.4653	-0.927486	-2.08265	-0.27443	-2.18433	-1.20334	0.549519	-4.25254
HCC1_ATCGGATGTTTGAAAG-1	HCC1	0	Macrophage	Macrophage_0	Macrophage_0#HCC1	3.99001	0.392662	2.10721	2.14147	4.33754	13.4987	7.35351	-2.26241	-3.84969	-1.55704	-6.0184
HCC1_ATCGGCGAGGTAAGTT-1	HCC1	0	Macrophage	Macrophage_0	Macrophage_0#HCC1	2.21509	0.966064	2.04714	4.48928	3.12675	12.8636	12.6479	1.0669	-3.1043	0.996672	-2.66754
HCC1_ATCGGCGAGGTTGCCC-1	HCC1	Scissor-	Macrophage	Macrophage_Scissor-	Macrophage_Scissor-#HCC1	0.309914	2.65045	2.34583	2.70207	1.97622	11.163	9.69503	-2.65145	-4.07742	-4.10515	-7.42933
HCC1_ATCGGCGCATACGCAT-1	HCC1	0	Macrophage	Macrophage_0	Macrophage_0#HCC1	-0.235028	0.591427	0.866523	2.01792	1.09233	8.68279	9.40719	-1.13388	-2.81654	0.427937	-4.46502
HCC1_ATCGGCGGTGTTCATG-1	HCC1	Scissor-	Macrophage	Macrophage_Scissor-	Macrophage_Scissor-#HCC1	-0.0445142	-0.11106	-0.0544013	1.81723	-1.28035	3.28204	1.76575	-3.63795	-3.66639	-3.84883	-5.29363
HCC1_ATCGGCGGTTATCCAG-1	HCC1	Scissor+	Macrophage	Macrophage_Scissor+	Macrophage_Scissor+#HCC1	-0.2651	4.30774	3.17582	1.46134	1.86498	9.1639	10.6559	-1.35643	-3.76604	-1.96618	-5.34738
HCC1_ATCGGCGTCTGACCCT-1	HCC1	0	NK	NK_0	NK_0#HCC1	-1.06545	-1.33339	-1.04353	-1.87449	-3.29527	-2.33285	-2.06172	2.0654	1.26291	0.0782007	-2.04579
HCC1_ATCGTAGAGAGGTGCT-1	HCC1	0	T cell	T cell_0	T cell_0#HCC1	-1.99386	-0.999474	-2.54671	-0.441631	-0.98648	-0.848058	-0.246299	-1.21779	-1.82089	3.19722	-2.12391
HCC1_ATCGTAGAGGTAACTA-1	HCC1	Scissor+	Macrophage	Macrophage_Scissor+	Macrophage_Scissor+#HCC1	0.38229	3.7002	0.382004	4.0246	2.53584	10.342	8.15834	-0.813945	-4.64101	-2.28474	-5.86536
HCC1_ATCGTAGAGTATTGCC-1	HCC1	Scissor-	NK	NK_Scissor-	NK_Scissor-#HCC1	-2.39974	-4.48942	-1.9523	-2.09085	-2.20293	-4.4724	-4.81863	-0.621305	4.82312	1.23513	-4.07311
HCC1_ATCGTAGCATGAGATA-1	HCC1	0	Macrophage	Macrophage_0	Macrophage_0#HCC1	0.669858	0.014279	-0.548654	1.62865	2.63148	6.40245	7.35213	2.74398	-4.43167	-0.409033	-2.84812
HCC1_ATCGTAGCATGTCAGT-1	HCC1	Scissor-	Macrophage	Macrophage_Scissor-	Macrophage_Scissor-#HCC1	-0.421844	-0.697814	0.970076	2.41717	0.249114	8.77045	5.97056	2.4938	-2.97021	-2.87208	-3.97899
HCC1_ATCGTAGGTACTCCGG-1	HCC1	0	Macrophage	Macrophage_0	Macrophage_0#HCC1	2.67782	0.639211	1.56521	3.78266	2.13179	8.53103	4.96847	0.789536	-2.83327	-4.07139	-6.70968
HCC1_ATCGTAGGTGGCGCTT-1	HCC1	Scissor+	Macrophage	Macrophage_Scissor+	Macrophage_Scissor+#HCC1	2.31841	-0.817838	1.38218	2.10008	0.599938	8.95139	8.58763	-2.05569	-3.91891	-3.53418	-6.42951
HCC1_ATCGTAGGTTATCTTC-1	HCC1	Scissor-	Macrophage	Macrophage_Scissor-	Macrophage_Scissor-#HCC1	1.20581	-0.989356	-0.0833881	0.454504	2.34506	8.60083	8.98736	0.559597	-4.07865	-1.58393	-3.23078
HCC1_ATCGTAGTCAGACTGT-1	HCC1	0	T cell	T cell_0	T cell_0#HCC1	-1.3425	-2.56855	-1.94498	-1.61788	-2.4808	-1.03337	-2.13473	-1.28541	0.271973	2.03675	-1.71542
HCC1_ATCGTAGTCGAGCCAC-1	HCC1	0	T cell	T cell_0	T cell_0#HCC1	-2.58623	-2.95232	-3.4109	-2.02809	-0.856721	-1.45603	-1.31779	-3.17243	-1.07875	-0.887052	-4.94183
HCC1_ATCGTCCAGTGACCTT-1	HCC1	Scissor+	Macrophage	Macrophage_Scissor+	Macrophage_Scissor+#HCC1	2.08987	-0.0229622	4.79955	3.14911	3.12243	15.4519	11.3049	-1.27762	-4.00411	-5.73317	-6.95698
HCC1_ATCGTCCAGTGCAGCA-1	HCC1	0	Macrophage	Macrophage_0	Macrophage_0#HCC1	0.574891	1.41912	2.29922	3.20954	1.69608	11.3877	10.9517	0.496826	-3.48661	-2.42206	-5.80841
HCC1_ATCGTCCCAAGCTCTA-1	HCC1	0	Macrophage	Macrophage_0	Macrophage_0#HCC1	1.47273	-1.53751	1.88	0.740496	2.65136	6.39479	6.92044	0.180025	-3.39011	1.82292	-2.72305
HCC1_ATCGTCCCACATTCTT-1	HCC1	Scissor+	NK	NK_Scissor+	NK_Scissor+#HCC1	-2.35968	-0.349353	-0.00155787	-1.94058	1.28192	-1.22536	2.95041	2.70801	-2.58305	4.07854	-1.77037
HCC1_ATCGTCCCACTACCCT-1	HCC1	0	T cell	T cell_0	T cell_0#HCC1	-0.925151	-1.09213	-2.28362	-3.28906	-3.59312	-4.84546	-3.88185	2.56913	-0.61948	-0.134879	-5.10511
HCC1_ATCGTCCGTCAATCTG-1	HCC1	Scissor+	Macrophage	Macrophage_Scissor+	Macrophage_Scissor+#HCC1	1.93665	1.60048	4.94331	3.76686	1.61809	13.3444	15.3307	0.0191979	-4.01432	-0.266201	-6.06235
HCC1_ATCGTCCGTCCTGAAT-1	HCC1	0	Macrophage	Macrophage_0	Macrophage_0#HCC1	2.12268	0.493872	2.50722	2.00582	2.38387	13.2281	9.77871	-2.93581	-3.50424	-2.99716	-5.40934
HCC1_ATCGTCCGTGTTTACG-1	HCC1	0	Macrophage	Macrophage_0	Macrophage_0#HCC1	-0.095085	0.319725	1.63767	1.294	2.29195	10.6328	4.91504	-0.476051	-5.44482	-3.82698	-8.16366
HCC1_ATCGTCCTCGAAGCAG-1	HCC1	Scissor-	Macrophage	Macrophage_Scissor-	Macrophage_Scissor-#HCC1	1.32996	-1.78555	-0.893647	3.4353	2.6307	4.33993	2.4474	2.27598	-1.73943	0.626792	-2.76554
HCC1_ATCGTGAAGTGCAGCA-1	HCC1	0	Macrophage	Macrophage_0	Macrophage_0#HCC1	3.15555	1.5685	1.59451	1.34625	5.27201	9.11243	10.6994	0.553212	-3.21707	1.01729	-4.64913
HCC1_ATCGTGACACCTCAGG-1	HCC1	Scissor-	Macrophage	Macrophage_Scissor-	Macrophage_Scissor-#HCC1	-0.375251	0.116156	0.258182	1.32266	-0.128656	4.98527	2.3139	-2.75577	-5.12594	-0.910688	-3.34472
HCC1_ATCGTGACAGCAGTGA-1	HCC1	0	NK	NK_0	NK_0#HCC1	-1.08876	-2.25711	-1.92684	-4.36546	-3.36097	-3.88968	-5.38103	-1.9299	2.20379	1.1588	-3.26876
HCC1_ATCGTGACAGGCGATA-1	HCC1	Scissor+	Macrophage	Macrophage_Scissor+	Macrophage_Scissor+#HCC1	0.598555	2.09262	3.82075	1.2776	2.3584	10.9628	12.3845	-0.564063	-4.39001	-0.0697985	-6.14584
HCC1_ATCGTGAGTTCTGACA-1	HCC1	Scissor-	Macrophage	Macrophage_Scissor-	Macrophage_Scissor-#HCC1	3.10808	2.17694	1.51779	2.62865	1.72303	8.78213	8.26194	-1.43892	-4.65921	0.500702	-4.96931
HCC1_ATCGTGATCACTTTGT-1	HCC1	Scissor+	Macrophage	Macrophage_Scissor+	Macrophage_Scissor+#HCC1	2.48931	2.60088	3.5259	2.4628	4.39797	15.383	14.7566	-2.33313	-4.97936	-1.47196	-5.72676
HCC1_ATCGTGATCGACGAGA-1	HCC1	Scissor-	Macrophage	Macrophage_Scissor-	Macrophage_Scissor-#HCC1	1.56732	0.733548	-0.174798	0.183746	-0.40551	7.96705	10.25	1.49072	-1.8138	0.235274	-3.42333
HCC1_ATCGTGATCTGAGAGG-1	HCC1	Scissor+	NK	NK_Scissor+	NK_Scissor+#HCC1	-1.34188	-2.00847	-0.664105	-0.630515	-0.232846	-3.76389	-0.250864	1.10131	-1.78879	2.25147	-3.10003
HCC1_ATCTCTAAGGCTTTCA-1	HCC1	Scissor+	Macrophage	Macrophage_Scissor+	Macrophage_Scissor+#HCC1	-0.58191	-0.575773	2.90026	2.40552	3.31869	15.8568	8.31358	-3.26006	-4.24304	-4.37366	-7.96974
HCC1_ATCTCTAAGTGTTCAC-1	HCC1	0	T cell	T cell_0	T cell_0#HCC1	-0.59574	-1.15268	-1.81556	-2.26562	-0.626277	-3.14211	-0.509283	-1.41806	0.471805	1.93402	-2.41708
HCC1_ATCTCTACAAGTGCTT-1	HCC1	0	Macrophage	Macrophage_0	Macrophage_0#HCC1	1.29947	3.67012	1.95083	3.20671	4.62441	13.1817	9.0456	2.19125	-3.41912	-1.89378	-5.43503
HCC1_ATCTCTACAGCCGTTG-1	HCC1	Scissor-	Macrophage	Macrophage_Scissor-	Macrophage_Scissor-#HCC1	0.234141	-1.2904	1.12723	1.33205	1.39558	4.70566	4.17886	-1.44328	-2.52518	-1.98929	-6.30967
HCC1_ATCTCTAGTAGACAAT-1	HCC1	Scissor-	Macrophage	Macrophage_Scissor-	Macrophage_Scissor-#HCC1	-0.849102	-0.763675	-0.0458605	-0.702111	-0.30711	0.871939	0.591304	-0.632058	-4.85436	-1.14706	-1.97236
HCC1_ATCTCTAGTTCTTAGG-1	HCC1	Scissor-	Macrophage	Macrophage_Scissor-	Macrophage_Scissor-#HCC1	0.457312	0.0396515	1.53599	1.18743	2.02361	11.0944	11.0836	-0.727182	-3.66182	-1.68369	-5.17989
HCC1_ATCTCTAGTTGTGTTG-1	HCC1	0	Macrophage	Macrophage_0	Macrophage_0#HCC1	1.75888	0.482903	1.08954	1.88836	0.342676	2.23842	3.7497	0.8308	-2.95084	-1.11633	-6.75405
HCC1_ATCTTCAAGAAATTGC-1	HCC1	Scissor+	Macrophage	Macrophage_Scissor+	Macrophage_Scissor+#HCC1	1.25477	2.95533	2.8643	3.8387	2.81647	10.0426	7.00695	-1.19891	-3.31896	-1.17928	-6.81855
HCC1_ATCTTCAAGACTGTTC-1	HCC1	0	Macrophage	Macrophage_0	Macrophage_0#HCC1	2.31376	1.42455	0.998525	2.94104	2.26365	7.80883	8.02668	2.85955	-3.00985	1.61464	-2.6453
HCC1_ATCTTCAAGCGGTATG-1	HCC1	0	Macrophage	Macrophage_0	Macrophage_0#HCC1	0.684487	2.14294	2.69086	2.93323	1.39931	13.2606	10.7109	-1.66485	-3.89407	-1.96855	-6.13795
HCC1_ATCTTCAAGGTCACAG-1	HCC1	Scissor-	Macrophage	Macrophage_Scissor-	Macrophage_Scissor-#HCC1	0.385894	-0.00202937	0.0287575	1.41252	-0.0860561	7.40856	1.97577	-4.46482	-3.65257	0.538911	-4.9015
HCC1_ATCTTCACACGCCAGT-1	HCC1	Scissor+	Macrophage	Macrophage_Scissor+	Macrophage_Scissor+#HCC1	2.27812	2.25989	3.24737	1.59222	1.87702	14.9198	10.7152	0.351614	-3.51612	-1.33867	-6.03762
HCC1_ATCTTCACAGATTTCG-1	HCC1	Scissor-	Macrophage	Macrophage_Scissor-	Macrophage_Scissor-#HCC1	1.83079	0.0465877	-0.16802	1.08846	3.77187	6.27055	5.25238	0.0932393	-3.30641	2.45796	-2.84821
HCC1_ATCTTCACATTAAAGG-1	HCC1	Scissor-	Macrophage	Macrophage_Scissor-	Macrophage_Scissor-#HCC1	-2.4829	-0.0964983	-3.11016	-0.242023	0.854762	4.24849	1.82826	-4.81363	-4.11359	-3.06307	-7.72962
HCC1_ATCTTCAGTGAGTGAC-1	HCC1	0	T cell	T cell_0	T cell_0#HCC1	-1.88111	-2.04082	-1.70911	-1.43584	-2.43553	-2.7736	-1.21018	3.18301	-3.23961	1.08116	-2.52507
HCC1_ATCTTCAGTGTTTCTT-1	HCC1	Scissor+	Macrophage	Macrophage_Scissor+	Macrophage_Scissor+#HCC1	-0.980507	-1.90179	-0.919746	0.320312	0.419618	7.65673	3.02025	-1.21409	-4.16542	-2.17886	-7.35578
HCC1_ATCTTCAGTTCATCTT-1	HCC1	0	Macrophage	Macrophage_0	Macrophage_0#HCC1	1.44877	-2.54607	-1.42831	-0.578178	-1.21877	7.34575	6.07347	-2.88669	-2.9953	1.60587	-3.38275
HCC1_ATCTTCATCGCCAACG-1	HCC1	Scissor-	Fibroblast	Fibroblast_Scissor-	Fibroblast_Scissor-#HCC1	0.38075	0.128695	0.392494	0.218102	0.159376	4.44555	8.41758	-1.03078	-0.494304	1.40256	-4.31082
HCC1_ATCTTCATCTAGAACC-1	HCC1	Scissor+	Macrophage	Macrophage_Scissor+	Macrophage_Scissor+#HCC1	3.57223	4.41777	3.18883	1.3159	4.03764	14.5006	11.4661	-4.07338	-3.51245	0.672467	-6.9001
HCC1_ATGAAAGAGACGGTCA-1	HCC1	Scissor+	Macrophage	Macrophage_Scissor+	Macrophage_Scissor+#HCC1	2.6624	2.10539	1.88812	2.31809	1.74684	13.7076	13.9524	-0.664628	-3.34549	-1.20938	-6.01202
HCC1_ATGAAAGCATCGGTTA-1	HCC1	0	Macrophage	Macrophage_0	Macrophage_0#HCC1	1.62816	2.31446	3.33449	3.34148	2.27897	13.1099	11.5794	1.66335	-3.88256	1.19355	-4.18558
HCC1_ATGAAAGCATGATCTG-1	HCC1	0	Macrophage	Macrophage_0	Macrophage_0#HCC1	1.15726	-0.885881	-0.194989	0.45244	0.924787	10.0248	6.64389	2.68829	-4.67124	-2.20128	-5.46566
HCC1_ATGAAAGGTATTTCCT-1	HCC1	0	T cell	T cell_0	T cell_0#HCC1	-2.08089	-2.55656	-1.35728	0.282016	0.779977	0.0422242	0.258834	1.63831	-2.83641	0.119018	-2.30143
HCC1_ATGAAAGGTGATACTC-1	HCC1	0	Macrophage	Macrophage_0	Macrophage_0#HCC1	1.80593	1.2537	1.04962	1.71196	2.68952	14.051	12.2069	-0.00327517	-3.77206	-4.77618	-4.43024
HCC1_ATGAAAGTCAGGCGAA-1	HCC1	Scissor-	Macrophage	Macrophage_Scissor-	Macrophage_Scissor-#HCC1	1.36891	-1.1171	1.22452	2.24658	2.96512	12.3363	10.4665	-1.22865	-4.52153	0.147373	-4.48208
HCC1_ATGAAAGTCCCAGGCA-1	HCC1	Scissor-	Macrophage	Macrophage_Scissor-	Macrophage_Scissor-#HCC1	-0.309905	-0.46901	1.31929	2.35685	0.721907	4.77888	7.08321	5.02126	-1.90739	0.986694	-1.89021
HCC1_ATGAAAGTCCCTCAAC-1	HCC1	0	NK	NK_0	NK_0#HCC1	-2.37281	-2.83856	-2.33458	-2.53115	-2.29002	-2.77592	-2.05155	3.26561	2.25584	-0.438867	-1.98355
HCC1_ATGAAAGTCCCTCATG-1	HCC1	0	T cell	T cell_0	T cell_0#HCC1	-2.5143	-1.8592	-1.86746	-2.32872	-0.301649	-0.924032	-1.25738	-1.18856	-2.0924	2.5202	0.0619881
HCC1_ATGAAAGTCCTCTGCA-1	HCC1	0	Macrophage	Macrophage_0	Macrophage_0#HCC1	0.632337	-0.121535	0.787879	2.68817	2.24646	7.75409	9.78305	1.03656	-2.13863	1.01922	-2.60889
HCC1_ATGAAAGTCTCCAAGA-1	HCC1	0	NK	NK_0	NK_0#HCC1	-2.18253	-1.63866	-1.83799	-4.03681	-3.14021	-2.42115	-4.67351	0.660571	4.41617	-1.58558	-0.857833
HCC1_ATGACCAAGATTCGAA-1	HCC1	0	Macrophage	Macrophage_0	Macrophage_0#HCC1	1.44934	4.2454	3.81577	1.68099	2.49924	12.6241	10.3032	-2.80162	-4.15187	-3.97972	-8.5982
HCC1_ATGACCAAGCGTGAAC-1	HCC1	Scissor+	T cell	T cell_Scissor+	T cell_Scissor+#HCC1	0.704227	-1.24115	-0.558986	-0.288205	0.637133	-3.81094	-0.616097	-1.06003	-1.59568	1.54525	-3.52042
HCC1_ATGACCAAGGAACGAA-1	HCC1	Scissor+	Macrophage	Macrophage_Scissor+	Macrophage_Scissor+#HCC1	1.44353	1.16306	3.31722	4.92065	3.06707	13.5789	13.6423	-3.44408	-4.2878	-2.0434	-7.27573
HCC1_ATGACCAAGGATATGT-1	HCC1	0	Macrophage	Macrophage_0	Macrophage_0#HCC1	-0.690721	1.55285	1.62281	3.71097	2.67044	7.76195	6.04656	-1.1281	-4.07183	-1.20467	-4.25426
HCC1_ATGACCACACAGTCCG-1	HCC1	Scissor-	Fibroblast	Fibroblast_Scissor-	Fibroblast_Scissor-#HCC1	-1.23076	1.82438	-0.121282	0.0542879	0.359699	2.43172	4.55667	-1.14897	-2.0747	2.55447	-3.65735
HCC1_ATGACCACAGGCAATG-1	HCC1	0	T cell	T cell_0	T cell_0#HCC1	-1.40041	-0.84067	-1.45748	-2.44972	-0.0715692	-1.14657	-2.9653	0.514842	-2.34454	1.02171	-2.59275
HCC1_ATGACCACATGTGACT-1	HCC1	0	T cell	T cell_0	T cell_0#HCC1	-3.49021	-2.50219	-2.86843	-1.65796	-3.07108	-3.08175	0.264465	-1.87263	-0.632857	0.428491	-2.37431
HCC1_ATGACCACATTCATCT-1	HCC1	Scissor-	Macrophage	Macrophage_Scissor-	Macrophage_Scissor-#HCC1	0.505615	1.44141	1.17374	1.2812	0.964446	8.40869	6.3217	-1.88163	-3.6262	0.415436	-5.74628
HCC1_ATGACCAGTGACTGTT-1	HCC1	0	Macrophage	Macrophage_0	Macrophage_0#HCC1	-1.55535	0.979107	-0.478526	-0.953457	1.65433	7.82617	4.36293	-5.7663	-3.58478	-1.36529	-7.08688
HCC1_ATGACCAGTTCCATTT-1	HCC1	0	Macrophage	Macrophage_0	Macrophage_0#HCC1	2.95548	2.07575	5.45297	3.91819	1.8708	12.7984	10.3549	0.108195	-4.38203	-1.04374	-5.17469
HCC1_ATGACCAGTTGCTCCT-1	HCC1	0	Macrophage	Macrophage_0	Macrophage_0#HCC1	2.67919	0.454005	1.57982	2.94858	3.08201	13.2437	12.0286	2.45868	-3.71234	-0.0783694	-2.39555
HCC1_ATGACCATCCATTGGA-1	HCC1	Scissor+	Macrophage	Macrophage_Scissor+	Macrophage_Scissor+#HCC1	3.03617	0.100508	1.75045	2.18382	1.40771	11.5835	9.02733	-1.1126	-3.85604	-3.37046	-6.93606
HCC1_ATGACCATCCCTTCCC-1	HCC1	0	Macrophage	Macrophage_0	Macrophage_0#HCC1	0.505323	-0.397709	0.145822	0.697173	0.930616	4.74776	6.09616	1.86203	-3.42695	2.05275	-2.07898
HCC1_ATGACCATCCTTCGAC-1	HCC1	Scissor-	Macrophage	Macrophage_Scissor-	Macrophage_Scissor-#HCC1	-1.55492	-0.69776	-3.92949	-0.677333	-1.95113	-1.64816	-4.03279	-6.77617	-3.50979	1.00849	-8.74768
HCC1_ATGACCATCGCGTTTC-1	HCC1	0	NK	NK_0	NK_0#HCC1	-1.19685	-1.50931	-2.523	-2.7792	-0.54689	-2.5774	-5.38322	-2.7871	-3.12099	-1.03352	-3.29721
HCC1_ATGAGGGAGAAGCGGG-1	HCC1	Scissor-	T cell	T cell_Scissor-	T cell_Scissor-#HCC1	-0.755916	-2.08724	-1.51255	-1.96128	0.224349	-5.18126	-1.97736	5.69694	0.595186	0.80784	-1.57903
HCC1_ATGAGGGAGACTGGGT-1	HCC1	0	Macrophage	Macrophage_0	Macrophage_0#HCC1	1.3173	1.70946	0.994098	3.04927	3.08659	9.08108	9.29772	3.00328	-4.32111	0.254848	-2.48704
HCC1_ATGAGGGAGGCCCACT-1	HCC1	0	T cell	T cell_0	T cell_0#HCC1	-2.97803	-1.46857	-2.19866	-0.979434	-0.662663	-1.2895	1.20803	-2.06691	-3.20786	1.62605	-2.22932
HCC1_ATGAGGGCAATGGGTG-1	HCC1	0	Macrophage	Macrophage_0	Macrophage_0#HCC1	2.39456	1.37083	2.32876	1.91381	2.67459	11.1324	8.99105	-0.829259	-4.03019	0.3946	-2.91957
HCC1_ATGAGGGGTGAGCGAT-1	HCC1	Scissor+	T cell	T cell_Scissor+	T cell_Scissor+#HCC1	-1.74982	-2.01537	-2.25846	-0.429217	-2.19473	-2.33069	-2.96087	-1.19658	-1.98627	2.39415	-2.35526
HCC1_ATGAGGGTCAATCTTC-1	HCC1	Scissor+	Macrophage	Macrophage_Scissor+	Macrophage_Scissor+#HCC1	2.43479	2.27049	3.66088	4.47277	2.40806	11.4012	12.3155	-1.17794	-3.69536	-1.65253	-5.95835
HCC1_ATGAGTCAGATGTAGT-1	HCC1	Scissor+	Macrophage	Macrophage_Scissor+	Macrophage_Scissor+#HCC1	0.844028	3.48013	-0.326421	1.56011	2.19997	7.48759	6.72041	-0.53964	-3.50475	-0.795411	-6.96566
HCC1_ATGAGTCAGCACTCAT-1	HCC1	Scissor+	Macrophage	Macrophage_Scissor+	Macrophage_Scissor+#HCC1	2.13799	2.2021	3.21298	3.59516	2.92665	11.8943	10.7892	0.762311	-3.9725	-0.295212	-4.90775
HCC1_ATGAGTCAGCATTTGC-1	HCC1	0	Macrophage	Macrophage_0	Macrophage_0#HCC1	0.148285	0.0206629	-2.1285	3.82009	-1.27326	5.00361	6.3216	0.426202	-1.92824	-0.491363	-4.17135
HCC1_ATGAGTCAGCCGCACT-1	HCC1	Scissor+	Macrophage	Macrophage_Scissor+	Macrophage_Scissor+#HCC1	1.22702	1.54929	3.27539	1.64704	3.31497	13.2121	11.4565	-1.01993	-2.63607	-5.12842	-8.51156
HCC1_ATGAGTCAGCCTTCTC-1	HCC1	0	T cell	T cell_0	T cell_0#HCC1	-1.53558	-1.95094	-0.518848	-1.56662	-1.10503	-4.05438	-3.50383	-1.03941	0.385597	1.61827	-1.06834
HCC1_ATGAGTCAGCTAAATG-1	HCC1	0	NK	NK_0	NK_0#HCC1	-2.97018	-2.12226	-2.0177	-0.5547	-1.10364	-3.57143	-1.62842	-0.38376	0.154015	2.19428	-2.67018
HCC1_ATGAGTCAGGTCACCC-1	HCC1	0	Macrophage	Macrophage_0	Macrophage_0#HCC1	2.81354	0.437432	0.992348	4.05574	2.86239	7.13879	9.83823	-0.0422158	-2.79313	1.30263	-3.64445
HCC1_ATGAGTCAGTTGCTGT-1	HCC1	0	Macrophage	Macrophage_0	Macrophage_0#HCC1	2.84406	1.53809	3.56704	2.00938	2.73972	9.64709	8.35064	0.367324	-3.11899	-1.72164	-4.47115
HCC1_ATGAGTCCATATAGCC-1	HCC1	Scissor-	Macrophage	Macrophage_Scissor-	Macrophage_Scissor-#HCC1	1.51659	-1.04629	0.359085	2.32322	0.934267	7.10171	9.03723	1.33937	-4.12993	-1.27626	-5.37427
HCC1_ATGAGTCGTTCCGCGA-1	HCC1	Scissor+	Macrophage	Macrophage_Scissor+	Macrophage_Scissor+#HCC1	3.36889	-0.113569	2.67624	3.29715	3.08288	12.9175	14.2431	0.965117	-3.67762	0.0978148	-4.43129
HCC1_ATGAGTCGTTTACCAG-1	HCC1	Scissor+	Macrophage	Macrophage_Scissor+	Macrophage_Scissor+#HCC1	1.68909	0.814048	0.79583	1.25753	1.44066	10.5178	8.16668	-2.40777	-4.90254	-1.06168	-5.00807
HCC1_ATGAGTCGTTTCGCTC-1	HCC1	0	T cell	T cell_0	T cell_0#HCC1	-0.697043	-1.41986	-2.38925	-2.6969	-2.18681	-3.6789	-3.33591	-2.97344	-2.35487	3.81287	0.531517
HCC1_ATGAGTCTCCGTTTCG-1	HCC1	Scissor+	Macrophage	Macrophage_Scissor+	Macrophage_Scissor+#HCC1	-0.116524	0.76402	0.506947	1.99436	3.51632	9.77149	8.44402	-1.1943	-3.95161	-1.41715	-5.90044
HCC1_ATGAGTCTCGGTCTAA-1	HCC1	0	NK	NK_0	NK_0#HCC1	-3.02624	-1.90448	-2.66595	0.695249	1.1549	1.56054	1.42511	-3.65366	-3.55892	2.05547	-5.12684
HCC1_ATGATCGAGCAAACAT-1	HCC1	0	T cell	T cell_0	T cell_0#HCC1	-2.28362	-2.12916	0.170635	-1.00444	-0.540173	-3.31767	-0.488007	1.97629	-3.00273	0.242175	-3.01161
HCC1_ATGATCGAGCCAGACA-1	HCC1	0	Macrophage	Macrophage_0	Macrophage_0#HCC1	-1.15308	-1.75709	-3.88998	-0.947388	-1.84652	3.65009	-0.629519	-4.98548	-4.12278	-3.55176	-9.29987
HCC1_ATGATCGCAACGGCCT-1	HCC1	0	Macrophage	Macrophage_0	Macrophage_0#HCC1	2.63763	0.997288	1.42021	2.27891	3.19195	7.07602	9.04955	0.818663	-2.81117	1.15223	-2.5064
HCC1_ATGATCGCAATAGTGA-1	HCC1	0	Macrophage	Macrophage_0	Macrophage_0#HCC1	1.74773	0.584749	-2.24621	0.331252	0.861135	5.79433	8.01938	-1.52149	-4.40486	1.0706	-2.89895
HCC1_ATGATCGCACAATTCG-1	HCC1	0	NK	NK_0	NK_0#HCC1	-0.987872	-2.03127	-2.98536	-1.33255	-2.97258	-4.60721	-4.42694	0.357771	0.098031	2.18133	-2.2569
HCC1_ATGATCGCACGAAAGC-1	HCC1	Scissor-	Macrophage	Macrophage_Scissor-	Macrophage_Scissor-#HCC1	-0.338841	1.03081	0.120747	-0.572738	-0.201546	6.94213	5.04109	-0.169048	-3.94244	-6.54368	-7.02984
HCC1_ATGATCGCATGAGAAT-1	HCC1	0	T cell	T cell_0	T cell_0#HCC1	-0.931612	-2.61075	-0.993729	-1.83516	-2.47154	-4.28275	-3.15117	2.26547	-1.10829	1.48817	-1.57782
HCC1_ATGATCGGTCTTAGTG-1	HCC1	Scissor-	Macrophage	Macrophage_Scissor-	Macrophage_Scissor-#HCC1	-0.659714	-1.6821	0.0156205	-0.214431	1.55705	0.130942	2.46135	2.20201	-2.11333	1.65978	-1.28254
HCC1_ATGATCGGTGAGTTGG-1	HCC1	0	T cell	T cell_0	T cell_0#HCC1	-2.31816	-2.08039	-1.13438	0.317408	0.00148423	-0.846956	0.563005	2.3742	-1.94944	2.06732	-2.87417
HCC1_ATGCATGAGACTGGGT-1	HCC1	0	Macrophage	Macrophage_0	Macrophage_0#HCC1	0.971138	2.18443	1.8043	0.157119	1.60288	11.2595	8.80394	-1.3136	-4.60902	-2.08225	-5.45461
HCC1_ATGCATGAGCGTATGG-1	HCC1	0	T cell	T cell_0	T cell_0#HCC1	-1.85072	-2.27485	-1.66916	-3.65961	-1.37027	-1.06108	-1.02456	-1.25981	-0.0618361	0.166582	-3.10617
HCC1_ATGCATGAGGCTAAAT-1	HCC1	Scissor-	T cell	T cell_Scissor-	T cell_Scissor-#HCC1	-2.13742	-2.26799	-1.68073	-2.46775	-2.14466	-1.87961	-1.1268	-1.46955	-0.768266	0.240245	-2.81486
HCC1_ATGCATGAGGGTGAAA-1	HCC1	Scissor-	Macrophage	Macrophage_Scissor-	Macrophage_Scissor-#HCC1	-1.84458	-1.94701	-2.5114	-0.36949	-0.20213	5.85907	5.72463	-2.58426	-3.11254	0.135449	-2.92661
HCC1_ATGCATGCAAACACCT-1	HCC1	Scissor-	Macrophage	Macrophage_Scissor-	Macrophage_Scissor-#HCC1	0.109121	2.02366	0.19923	2.4047	2.8219	8.46738	8.03933	-0.78707	-3.75207	-1.09513	-4.6503
HCC1_ATGCATGCAACCGATT-1	HCC1	Scissor-	T cell	T cell_Scissor-	T cell_Scissor-#HCC1	-0.862404	-1.41455	-1.54731	-1.24441	-1.27	-3.90497	-1.99453	2.90379	-1.19758	2.37939	-1.25887
HCC1_ATGCATGCACATCCCT-1	HCC1	Scissor-	Hepatocyte	Hepatocyte_Scissor-	Hepatocyte_Scissor-#HCC1	-0.692072	-1.69486	-3.36788	-1.46253	-2.6728	1.7622	-5.27764	-5.89739	-3.84769	-1.46056	-8.2973
HCC1_ATGCATGCACGGCACT-1	HCC1	0	T cell	T cell_0	T cell_0#HCC1	-2.15188	-1.94216	-0.0438407	-1.85519	0.271471	-0.177287	1.73799	0.9885	-1.08146	-0.109169	-2.75149
HCC1_ATGCATGCACTTTATC-1	HCC1	0	B cell	B cell_0	B cell_0#HCC1	-1.05708	-1.04529	-1.86866	0.0701833	-0.46671	-3.10253	-1.42853	-1.9072	-1.43963	2.25807	-2.89559
HCC1_ATGCATGCATCGCTAA-1	HCC1	Scissor+	Macrophage	Macrophage_Scissor+	Macrophage_Scissor+#HCC1	1.83264	2.57102	3.27786	2.02348	2.29235	11.7209	11.4278	-0.793329	-4.11111	-2.35867	-5.74465
HCC1_ATGCATGGTGCCGAAA-1	HCC1	Scissor-	Fibroblast	Fibroblast_Scissor-	Fibroblast_Scissor-#HCC1	0.120331	-0.552088	0.820171	-0.978455	-1.35371	4.00271	5.04425	0.573473	-3.00727	3.12485	-1.6105
HCC1_ATGCATGGTGGACCTC-1	HCC1	Scissor-	T cell	T cell_Scissor-	T cell_Scissor-#HCC1	-2.15101	-0.87117	-1.75848	-0.828446	-0.180162	-0.0663335	-0.0700388	-2.29835	-2.70845	1.48828	-4.91497
HCC1_ATGCATGTCCGATTAG-1	HCC1	0	Macrophage	Macrophage_0	Macrophage_0#HCC1	-1.51505	0.862245	0.483588	0.494996	-0.489706	5.16825	2.96785	-4.14404	-3.45031	-0.576446	-4.37369
HCC1_ATGCCTCAGCATGATA-1	HCC1	Scissor-	T cell	T cell_Scissor-	T cell_Scissor-#HCC1	-3.4042	-1.70686	-0.293622	-1.44698	-2.76255	-0.00679316	-0.736429	-1.1141	-2.29349	0.63752	-4.8553
HCC1_ATGCCTCAGTAAACGT-1	HCC1	0	Macrophage	Macrophage_0	Macrophage_0#HCC1	2.03299	1.91624	0.229123	-0.215075	2.53097	7.57724	4.43863	-4.06565	-2.46657	-1.78922	-7.46823
HCC1_ATGCCTCAGTTACGTC-1	HCC1	0	Macrophage	Macrophage_0	Macrophage_0#HCC1	1.61483	1.56233	6.04549	3.94257	4.74674	13.6741	12.7295	0.817053	-3.91499	-1.87152	-6.47116
HCC1_ATGCCTCCACGCTGAC-1	HCC1	0	T cell	T cell_0	T cell_0#HCC1	-2.7356	-1.21441	-2.15649	-1.90319	-2.87433	-2.63147	-2.17126	2.17064	-3.17167	1.24634	-3.13093
HCC1_ATGCCTCCAGCATACT-1	HCC1	Scissor-	Macrophage	Macrophage_Scissor-	Macrophage_Scissor-#HCC1	-2.1861	2.54775	-1.78485	0.849952	2.48154	4.88614	7.19976	-0.165918	-3.29514	-0.97699	-5.83267
HCC1_ATGCCTCTCAACTTTC-1	HCC1	Scissor+	Macrophage	Macrophage_Scissor+	Macrophage_Scissor+#HCC1	3.2926	0.322709	1.42729	2.8753	2.33964	11.1437	9.64893	-3.80226	-3.44087	-1.96945	-6.28652
HCC1_ATGCCTCTCAGCCTTC-1	HCC1	0	Macrophage	Macrophage_0	Macrophage_0#HCC1	4.05306	2.61955	2.54455	2.42548	2.71732	12.3557	10.7308	-0.348489	-3.45459	-2.23951	-6.46966
HCC1_ATGCCTCTCCAAACCA-1	HCC1	0	Macrophage	Macrophage_0	Macrophage_0#HCC1	0.212277	3.64807	1.5439	2.5309	0.804893	9.60112	10.3895	0.0896667	-4.24767	-0.722939	-4.67153
HCC1_ATGCGATAGACCATGG-1	HCC1	0	Macrophage	Macrophage_0	Macrophage_0#HCC1	0.100505	0.1024	3.0032	0.321842	2.10988	8.25344	8.31234	-0.777441	-4.01854	0.102854	-4.72606
HCC1_ATGCGATCACCAGCCA-1	HCC1	0	Macrophage	Macrophage_0	Macrophage_0#HCC1	0.859105	2.89154	1.41137	1.64641	2.29817	10.6558	8.83795	0.50831	-3.9593	0.723709	-3.08987
HCC1_ATGCGATCATCCGTTC-1	HCC1	0	Macrophage	Macrophage_0	Macrophage_0#HCC1	2.42226	2.23916	0.836812	1.48305	2.15606	11.1601	8.76999	-2.30366	-4.70543	-1.98342	-4.79907
HCC1_ATGCGATCATGAAGCG-1	HCC1	0	T cell	T cell_0	T cell_0#HCC1	-0.366639	-0.155898	-1.86813	-1.56181	-0.290952	-5.81601	-2.60016	2.02955	-2.004	1.25025	-4.72706
HCC1_ATGCGATGTAAGCTCT-1	HCC1	0	T cell	T cell_0	T cell_0#HCC1	-2.53325	-1.79624	-2.24931	-1.38088	0.0743698	-0.349628	-1.31804	-1.85181	-0.888144	2.32411	-3.76396
HCC1_ATGCGATGTCAACGCC-1	HCC1	0	Macrophage	Macrophage_0	Macrophage_0#HCC1	3.32803	2.49656	2.69019	2.49085	1.22185	8.59469	10.3826	1.63013	-3.91546	1.68605	-1.12168
HCC1_ATGCGATGTTTACCAG-1	HCC1	Scissor+	T cell	T cell_Scissor+	T cell_Scissor+#HCC1	-2.07294	-0.962204	-2.85041	-1.58444	-3.75806	-5.32931	-2.89157	0.977485	-0.784524	2.203	-0.749216
HCC1_ATGCGATTCAGAGTGG-1	HCC1	0	Macrophage	Macrophage_0	Macrophage_0#HCC1	0.329834	-0.207849	0.811015	1.19927	2.93313	8.17378	5.94706	-1.61749	-3.27036	-1.01105	-4.19604
HCC1_ATGCGATTCTGTCAGA-1	HCC1	Scissor+	Macrophage	Macrophage_Scissor+	Macrophage_Scissor+#HCC1	2.30017	3.02226	2.09637	2.55386	2.23765	11.7806	8.99332	-1.80571	-4.31502	-1.78375	-5.12567
HCC1_ATGCGATTCTTGGGCG-1	HCC1	Scissor-	NK	NK_Scissor-	NK_Scissor-#HCC1	-2.90762	-1.88531	-3.36157	-4.07213	-2.05671	-4.25717	-3.20633	-2.1174	2.64857	0.639474	-5.03418
HCC1_ATGGAGGAGAATTCAG-1	HCC1	0	Macrophage	Macrophage_0	Macrophage_0#HCC1	0.507289	1.3441	-0.423795	0.225187	-0.317602	5.17228	4.86902	3.95964	-3.90607	0.368442	-2.35823
HCC1_ATGGAGGCACAGAGCA-1	HCC1	0	Macrophage	Macrophage_0	Macrophage_0#HCC1	2.13967	3.2679	2.67773	1.51638	2.25206	12.8615	12.3046	-1.84855	-3.79697	-0.485032	-5.17698
HCC1_ATGGAGGCAGCCGGTT-1	HCC1	0	Macrophage	Macrophage_0	Macrophage_0#HCC1	0.434139	1.85131	2.54233	3.03408	2.00963	6.4452	7.63953	1.05173	-4.08544	2.79345	-2.13356
HCC1_ATGGAGGGTCGCACGT-1	HCC1	Scissor-	Macrophage	Macrophage_Scissor-	Macrophage_Scissor-#HCC1	1.45847	-0.373793	-0.725326	1.27344	1.54547	9.53671	7.15703	-2.15302	-3.97237	0.823735	-3.49732
HCC1_ATGGAGGTCCTACCGT-1	HCC1	Scissor+	Macrophage	Macrophage_Scissor+	Macrophage_Scissor+#HCC1	1.33601	0.475769	1.40996	1.74963	0.657536	9.57407	5.97747	-0.571496	-3.54085	-2.17049	-6.61411
HCC1_ATGGAGGTCGAGAGCA-1	HCC1	0	Macrophage	Macrophage_0	Macrophage_0#HCC1	1.80535	0.612137	1.7972	1.3942	1.76042	9.06789	8.44818	-1.12713	-3.94874	-1.15421	-7.54947
HCC1_ATGGAGGTCGGCTTCT-1	HCC1	Scissor-	Macrophage	Macrophage_Scissor-	Macrophage_Scissor-#HCC1	0.300963	-1.45873	-3.35408	-2.63347	-2.17864	-4.62169	-8.1905	-7.74036	-3.65437	-2.70211	-9.74394
HCC1_ATGGATCAGGTGCCTC-1	HCC1	Scissor-	T cell	T cell_Scissor-	T cell_Scissor-#HCC1	-1.26983	-0.761347	-3.98672	-2.02464	-1.75687	-2.9361	-2.48682	-4.19665	2.52415	-2.74706	-6.47013
HCC1_ATGGATCCAAGAATAC-1	HCC1	Scissor+	T cell	T cell_Scissor+	T cell_Scissor+#HCC1	-1.2225	-0.257293	-1.55271	-0.995117	0.590281	-2.81808	0.518152	3.43448	-1.36939	-0.224158	-1.42352
HCC1_ATGGATCCAGAAGTTA-1	HCC1	0	Macrophage	Macrophage_0	Macrophage_0#HCC1	2.5139	3.42148	3.52882	1.60749	4.75362	13.711	12.348	0.456242	-3.92042	0.142336	-3.8424
HCC1_ATGGATCCATAGGCGA-1	HCC1	Scissor-	T cell	T cell_Scissor-	T cell_Scissor-#HCC1	-2.42826	-1.26327	-1.76629	-1.53565	1.59298	-0.818827	2.51081	0.456944	-1.16378	0.849563	-5.20086
HCC1_ATGGATCTCGCCTCTA-1	HCC1	0	Macrophage	Macrophage_0	Macrophage_0#HCC1	0.356332	-1.29776	1.46689	0.297168	3.49066	8.18009	7.5348	1.50264	-3.54592	0.677245	-3.12509
HCC1_ATGGGAGAGGATCACG-1	HCC1	Scissor-	Macrophage	Macrophage_Scissor-	Macrophage_Scissor-#HCC1	2.42065	0.884026	-1.33523	2.08427	2.733	9.76158	7.96701	2.5797	-3.03736	2.45439	-1.13763
HCC1_ATGGGAGAGTTGCGAG-1	HCC1	Scissor-	T cell	T cell_Scissor-	T cell_Scissor-#HCC1	-1.24525	-2.62914	-0.251334	-1.50764	-0.176598	-1.20059	0.935612	-3.13139	-2.00232	1.50364	-2.61323
HCC1_ATGGGAGCACCCTGTT-1	HCC1	0	Macrophage	Macrophage_0	Macrophage_0#HCC1	2.88621	2.35967	2.25618	2.77925	3.61899	14.2274	14.8572	-0.237214	-4.31466	-4.63971	-7.34747
HCC1_ATGGGAGCACTGCACG-1	HCC1	0	NK	NK_0	NK_0#HCC1	0.062417	-1.43006	-2.23188	-2.37939	-3.45554	-5.03271	-1.12305	-0.708977	4.89817	0.521341	-2.8624
HCC1_ATGGGAGCAGAAATTG-1	HCC1	Scissor+	Macrophage	Macrophage_Scissor+	Macrophage_Scissor+#HCC1	0.356478	0.896368	2.16283	1.46543	1.14289	12.7385	9.27544	-1.8834	-4.22635	-1.64093	-5.2654
HCC1_ATGGGAGGTATGAGCG-1	HCC1	Scissor-	Macrophage	Macrophage_Scissor-	Macrophage_Scissor-#HCC1	1.22955	2.11407	2.66165	2.71087	3.27739	11.6742	11.9693	2.12689	-3.21494	1.56726	-2.60528
HCC1_ATGGGAGTCCTGTAAG-1	HCC1	Scissor-	Macrophage	Macrophage_Scissor-	Macrophage_Scissor-#HCC1	-0.235303	0.319414	0.742693	2.93436	1.46802	8.54236	12.0182	1.11834	-3.32536	1.82879	-2.1624
HCC1_ATGGGAGTCGAGAGCA-1	HCC1	0	Macrophage	Macrophage_0	Macrophage_0#HCC1	-0.259443	3.12242	0.0731315	1.83995	0.75501	9.36781	5.86681	-2.09947	-2.7708	-1.54963	-5.46786
HCC1_ATGGGAGTCGGCCTTT-1	HCC1	Scissor+	Macrophage	Macrophage_Scissor+	Macrophage_Scissor+#HCC1	1.22238	1.93076	3.43138	2.03837	3.6321	15.0686	12.7685	-0.277562	-3.70136	-2.15044	-5.68988
HCC1_ATGGGAGTCGTTCTAT-1	HCC1	Scissor-	T cell	T cell_Scissor-	T cell_Scissor-#HCC1	-1.72821	-2.29015	-1.96398	-1.64451	-3.22047	-2.84566	-1.79034	0.701944	-2.58838	0.00540787	-2.7424
HCC1_ATGGGAGTCTGGTGCG-1	HCC1	Scissor-	Macrophage	Macrophage_Scissor-	Macrophage_Scissor-#HCC1	1.15544	1.3316	2.12708	1.34511	4.0136	12.5195	10.7164	-0.743251	-4.09226	-1.82441	-5.8533
HCC1_ATGGGTTAGCCGAACA-1	HCC1	0	Macrophage	Macrophage_0	Macrophage_0#HCC1	0.613735	0.302944	1.82237	2.26205	2.75487	7.85708	8.85602	2.64392	-4.37462	1.12599	-2.10657
HCC1_ATGGGTTAGGACGCAT-1	HCC1	Scissor+	Macrophage	Macrophage_Scissor+	Macrophage_Scissor+#HCC1	1.65473	2.37128	4.17483	3.85745	1.92506	13.9692	11.1289	0.317676	-4.49737	-3.94626	-6.38662
HCC1_ATGGGTTCAGAGCTAG-1	HCC1	Scissor+	Macrophage	Macrophage_Scissor+	Macrophage_Scissor+#HCC1	0.508558	-1.13722	-0.923676	0.0715131	1.15774	6.21951	2.75305	-3.55654	-3.9921	-0.0113054	-5.72972
HCC1_ATGGGTTGTCATCTAG-1	HCC1	Scissor+	Macrophage	Macrophage_Scissor+	Macrophage_Scissor+#HCC1	2.91501	2.71474	2.24497	4.19595	3.79868	11.7153	11.8708	-1.32002	-2.98066	1.32818	-5.10977
HCC1_ATGGGTTGTGACAACG-1	HCC1	Scissor-	Macrophage	Macrophage_Scissor-	Macrophage_Scissor-#HCC1	0.210957	0.0719493	-0.198785	0.725132	0.56126	7.78886	6.35657	-2.69668	-4.63888	-2.03134	-5.94595
HCC1_ATGGGTTTCCACCTGT-1	HCC1	Scissor-	Macrophage	Macrophage_Scissor-	Macrophage_Scissor-#HCC1	1.62959	4.18988	1.16812	2.3085	0.441585	8.7774	9.60107	2.16679	-4.06115	0.996869	-3.66198
HCC1_ATGGGTTTCCTCTTTC-1	HCC1	0	NK	NK_0	NK_0#HCC1	-0.339544	-1.88242	-2.6518	-3.50043	-2.14672	-4.75768	-2.15137	1.07393	0.574438	1.28507	-1.35528
HCC1_ATGGGTTTCGAAGAAT-1	HCC1	Scissor+	Macrophage	Macrophage_Scissor+	Macrophage_Scissor+#HCC1	2.23841	3.87066	2.95373	0.618682	2.2288	9.72889	7.38255	0.624021	-2.59587	-2.57557	-3.02231
HCC1_ATGGTTGAGAAATCCA-1	HCC1	0	Macrophage	Macrophage_0	Macrophage_0#HCC1	1.86319	1.35748	4.23508	2.6015	3.00427	12.0026	9.63937	0.185799	-4.68044	-1.6845	-5.95292
HCC1_ATGGTTGCAAGTGGAC-1	HCC1	Scissor-	NK	NK_Scissor-	NK_Scissor-#HCC1	-2.03496	-1.70109	-2.37712	-2.11186	-1.98397	-1.71463	-3.44848	0.510978	-2.73569	1.77302	-2.44092
HCC1_ATGGTTGCAGACCAAG-1	HCC1	0	Macrophage	Macrophage_0	Macrophage_0#HCC1	-0.711894	3.54843	0.293398	-0.359095	1.37471	9.313	7.11999	-1.87477	-3.03905	0.170805	-5.19616
HCC1_ATGGTTGCATTCTGTT-1	HCC1	0	Macrophage	Macrophage_0	Macrophage_0#HCC1	3.67492	3.61284	3.39807	2.56925	3.46243	15.7782	16.0107	-2.9243	-3.51068	-0.257222	-8.03888
HCC1_ATGGTTGGTCCGGCAT-1	HCC1	Scissor-	Macrophage	Macrophage_Scissor-	Macrophage_Scissor-#HCC1	-0.400625	3.40326	0.463429	2.08313	2.18854	12.3568	9.24074	0.986545	-3.57723	-0.740789	-7.34404
HCC1_ATGGTTGTCAACACGT-1	HCC1	Scissor+	Macrophage	Macrophage_Scissor+	Macrophage_Scissor+#HCC1	1.48943	-0.945773	2.21357	3.30429	0.312771	12.1848	12.2051	-1.51457	-3.95448	-4.41671	-7.17979
HCC1_ATGGTTGTCAGCGGAA-1	HCC1	Scissor-	Macrophage	Macrophage_Scissor-	Macrophage_Scissor-#HCC1	0.399718	-0.958828	-0.662141	2.88127	2.40808	4.10177	4.24653	1.63354	-3.17235	0.614154	-2.63049
HCC1_ATGTCCCAGGTACAAT-1	HCC1	Scissor-	Fibroblast	Fibroblast_Scissor-	Fibroblast_Scissor-#HCC1	-1.79497	-1.19916	0.991196	0.695102	0.317397	2.69903	6.77978	-1.16432	1.25817	1.88555	-4.47814
HCC1_ATGTCCCAGTCTCGTA-1	HCC1	0	Macrophage	Macrophage_0	Macrophage_0#HCC1	-2.66103	-2.58959	-3.07945	-1.65116	-1.13125	5.24927	0.741408	-4.44165	-4.64488	-1.84614	-7.4334
HCC1_ATGTCCCAGTCTTCCC-1	HCC1	0	Macrophage	Macrophage_0	Macrophage_0#HCC1	0.694371	0.477011	3.31969	-0.251935	0.573213	9.23027	6.80423	-2.90686	-4.31756	-0.161463	-4.54685
HCC1_ATGTCCCCAATTGTGC-1	HCC1	Scissor-	NK	NK_Scissor-	NK_Scissor-#HCC1	-2.64676	-2.82053	-1.35319	-2.16028	-4.77409	-2.80926	-1.12128	-0.87805	4.53828	0.288607	-1.80067
HCC1_ATGTCCCGTCACTCGG-1	HCC1	Scissor-	Macrophage	Macrophage_Scissor-	Macrophage_Scissor-#HCC1	-1.12334	0.352466	-0.733707	0.920793	2.74027	6.85894	7.48367	-1.81508	-4.27983	-2.2586	-4.78302
HCC1_ATGTCCCGTGGGATTG-1	HCC1	Scissor-	Macrophage	Macrophage_Scissor-	Macrophage_Scissor-#HCC1	1.8687	2.03004	1.96083	4.083	4.26582	13.7041	14.8158	2.70407	-3.92966	0.25006	-3.97158
HCC1_ATGTCCCTCCATTGGA-1	HCC1	Scissor-	Macrophage	Macrophage_Scissor-	Macrophage_Scissor-#HCC1	0.121837	1.02228	0.533749	0.397085	-1.28285	5.94961	7.76307	2.42414	-3.36694	-0.613563	-3.2909
HCC1_ATGTCCCTCCGGACGT-1	HCC1	Scissor+	Macrophage	Macrophage_Scissor+	Macrophage_Scissor+#HCC1	3.01016	2.49555	2.3321	3.14202	4.12756	11.816	10.7129	-2.05735	-3.23337	0.808073	-4.76184
HCC1_ATGTCTTAGAGCTGAC-1	HCC1	0	Fibroblast	Fibroblast_0	Fibroblast_0#HCC1	-0.307526	1.41365	3.36224	0.894393	2.4188	9.20758	9.46458	0.251455	-3.19588	1.24266	-2.80484
HCC1_ATGTCTTAGAGTCACG-1	HCC1	Scissor+	Macrophage	Macrophage_Scissor+	Macrophage_Scissor+#HCC1	2.26502	-0.191094	1.11254	0.504071	2.13847	9.55117	8.89936	-2.45606	-3.87731	-2.25289	-7.37556
HCC1_ATGTCTTAGGACAGTC-1	HCC1	0	Macrophage	Macrophage_0	Macrophage_0#HCC1	2.07273	2.04573	2.09648	2.77652	4.1999	14.2615	11.4264	-2.13976	-4.05279	-0.31597	-6.86677
HCC1_ATGTCTTCAGGCTACC-1	HCC1	Scissor-	Macrophage	Macrophage_Scissor-	Macrophage_Scissor-#HCC1	1.59179	0.96632	2.61554	1.2399	1.17099	9.97038	10.1107	1.82913	-3.78424	-3.18894	-3.39304
HCC1_ATGTCTTCAGTTTCAG-1	HCC1	Scissor-	Hepatocyte	Hepatocyte_Scissor-	Hepatocyte_Scissor-#HCC1	-0.544892	-1.00471	-1.59346	-1.52314	-1.96409	-0.535397	-8.75171	-6.72181	-5.26725	-2.89983	-10.109
HCC1_ATGTCTTGTCATTGCA-1	HCC1	Scissor-	T cell	T cell_Scissor-	T cell_Scissor-#HCC1	-3.1399	-2.28375	-1.95224	-1.8181	-1.68906	-2.32528	-2.30907	1.4684	-1.79308	0.00420188	-3.04333
HCC1_ATTACCTAGAGGTCAC-1	HCC1	0	Macrophage	Macrophage_0	Macrophage_0#HCC1	0.723409	0.855441	0.730437	1.4027	2.63746	10.2118	8.22556	-1.0346	-2.97345	-0.846681	-6.95081
HCC1_ATTACCTAGGTACAAT-1	HCC1	Scissor-	T cell	T cell_Scissor-	T cell_Scissor-#HCC1	-1.3644	-1.75168	-1.62862	-3.2003	-3.32656	-2.73599	-2.47343	0.135112	0.707612	0.538586	-2.43088
HCC1_ATTACCTCACGTCGTG-1	HCC1	0	Macrophage	Macrophage_0	Macrophage_0#HCC1	-1.4469	1.07247	1.00425	0.879696	2.44573	10.3997	7.94065	-3.44163	-3.94846	-1.22583	-5.6209
HCC1_ATTACCTCAGCTCTGG-1	HCC1	0	Macrophage	Macrophage_0	Macrophage_0#HCC1	2.35548	-1.39292	2.13293	3.62967	4.81131	11.6168	12.6186	-2.46507	-3.21226	0.931413	-2.85587
HCC1_ATTACCTTCCATTTGT-1	HCC1	Scissor+	Macrophage	Macrophage_Scissor+	Macrophage_Scissor+#HCC1	1.24346	2.4575	3.23019	4.06741	3.32377	10.8462	14.3883	-1.41777	-1.5606	1.31197	-5.37605
HCC1_ATTACCTTCCTATTTG-1	HCC1	Scissor+	Macrophage	Macrophage_Scissor+	Macrophage_Scissor+#HCC1	3.43927	1.02979	4.25824	3.93508	2.34922	16.8249	12.3496	2.95094	-4.222	-3.72039	-6.27547
HCC1_ATTACTCAGCATCAGG-1	HCC1	Scissor-	Macrophage	Macrophage_Scissor-	Macrophage_Scissor-#HCC1	2.1232	1.44587	2.38002	1.92731	1.82047	9.67663	11.2999	1.14202	-3.06041	2.42709	-3.21231
HCC1_ATTACTCAGCGTTGTT-1	HCC1	Scissor+	Macrophage	Macrophage_Scissor+	Macrophage_Scissor+#HCC1	0.619858	0.919381	0.292883	0.307284	1.51344	7.5943	7.0131	-0.46609	-3.71159	-0.781759	-5.07863
HCC1_ATTACTCCAATTAGGA-1	HCC1	0	Macrophage	Macrophage_0	Macrophage_0#HCC1	0.847822	-1.72006	0.364781	0.594544	2.16857	6.72151	7.52484	-3.05292	-2.42847	0.525175	-3.86449
HCC1_ATTACTCCACATTCTT-1	HCC1	Scissor-	Macrophage	Macrophage_Scissor-	Macrophage_Scissor-#HCC1	0.76814	0.447325	1.17821	2.89619	1.3567	8.25533	8.59134	-1.3908	-3.95791	-0.414332	-5.87813
HCC1_ATTACTCCATGGGAAC-1	HCC1	Scissor-	NK	NK_Scissor-	NK_Scissor-#HCC1	-3.21975	-4.05355	-3.27218	-0.894478	-4.70567	-5.30955	-10.308	-2.97446	-0.116532	-4.78939	-9.66387
HCC1_ATTACTCGTCAATCTG-1	HCC1	Scissor-	NK	NK_Scissor-	NK_Scissor-#HCC1	-1.67826	-0.932095	-1.93598	-1.91907	-2.9319	-3.10924	-4.65563	-5.03095	0.752516	0.788781	-4.73141
HCC1_ATTACTCTCAAATGCC-1	HCC1	Scissor-	Macrophage	Macrophage_Scissor-	Macrophage_Scissor-#HCC1	1.15887	2.5594	3.30097	2.71158	2.78354	14.76	10.7383	-0.315608	-3.57061	0.917096	-4.28495
HCC1_ATTACTCTCCATCAGA-1	HCC1	Scissor-	T cell	T cell_Scissor-	T cell_Scissor-#HCC1	-1.28657	-2.44078	-2.06351	-1.11489	-1.86609	-2.33842	-0.580942	2.58397	-1.77819	0.459335	-2.18108
HCC1_ATTACTCTCGACATTG-1	HCC1	0	NK	NK_0	NK_0#HCC1	-1.55478	-2.026	-0.304169	-5.07949	-2.19627	-4.17996	-6.58534	-0.432911	1.66004	-7.4726	-9.41905
HCC1_ATTACTCTCGTCTAAG-1	HCC1	Scissor+	Hepatocyte	Hepatocyte_Scissor+	Hepatocyte_Scissor+#HCC1	-1.90737	-1.97876	-3.36816	-1.36072	-2.38076	-1.54462	-1.66236	-3.72276	-3.76994	-3.8231	-4.85035
HCC1_ATTATCCCACTCCACT-1	HCC1	Scissor+	T cell	T cell_Scissor+	T cell_Scissor+#HCC1	-2.04529	-0.169328	-1.67732	-0.69635	-2.95536	1.89776	0.852628	1.61124	-0.741915	0.742269	-5.0818
HCC1_ATTATCCGTATCGGTT-1	HCC1	Scissor+	Macrophage	Macrophage_Scissor+	Macrophage_Scissor+#HCC1	2.0863	1.46101	1.09443	1.55516	2.69773	11.9512	7.45774	-0.758132	-4.06341	-0.699299	-5.31503
HCC1_ATTATCCGTGTTAGCT-1	HCC1	0	Macrophage	Macrophage_0	Macrophage_0#HCC1	-0.341205	-0.883798	-0.542773	1.62586	-0.123851	1.38285	4.20009	1.66964	-3.41355	2.59185	-1.2171
HCC1_ATTATCCGTTGAGTCT-1	HCC1	Scissor-	Macrophage	Macrophage_Scissor-	Macrophage_Scissor-#HCC1	0.0559815	2.42419	1.41677	1.40866	3.6275	7.88341	9.06379	0.98754	-3.75703	-0.288409	-5.79393
HCC1_ATTATCCTCCATGATG-1	HCC1	0	Macrophage	Macrophage_0	Macrophage_0#HCC1	0.825036	0.716165	0.895994	1.31404	5.32556	9.56553	10.0268	-0.272788	-3.90913	1.89599	-3.45281
HCC1_ATTATCCTCTCCCTAG-1	HCC1	Scissor+	Macrophage	Macrophage_Scissor+	Macrophage_Scissor+#HCC1	2.5298	3.52964	1.94539	2.24258	3.37855	12.0442	10.7412	-0.272915	-4.04065	-1.93421	-6.21806
HCC1_ATTCACTAGGCACTAG-1	HCC1	Scissor-	Macrophage	Macrophage_Scissor-	Macrophage_Scissor-#HCC1	0.785265	0.174985	0.586883	2.02297	-1.04672	6.47723	5.15027	-3.8772	-3.36656	-0.994752	-3.23342
HCC1_ATTCACTAGTCGAGGT-1	HCC1	0	Macrophage	Macrophage_0	Macrophage_0#HCC1	1.66889	0.245486	0.323546	1.71433	1.06163	10.0416	6.4831	-2.40379	-4.48509	-1.69624	-3.26232
HCC1_ATTCACTCACAGTCCG-1	HCC1	0	Macrophage	Macrophage_0	Macrophage_0#HCC1	3.00009	0.917841	2.70427	2.4458	2.16113	12.8275	12.0274	-0.753373	-3.55859	-4.91092	-7.23818
HCC1_ATTCACTGTTATAGCC-1	HCC1	Scissor+	Macrophage	Macrophage_Scissor+	Macrophage_Scissor+#HCC1	1.61138	2.7051	2.55008	2.46545	2.6365	13.4991	13.4543	-1.08636	-3.99422	-1.53465	-4.92146
HCC1_ATTCACTTCAAAGGTA-1	HCC1	Scissor-	Macrophage	Macrophage_Scissor-	Macrophage_Scissor-#HCC1	-0.291322	0.172913	1.72874	2.06246	2.20839	9.0505	11.4134	1.1191	-4.22893	-2.1599	-5.1541
HCC1_ATTCACTTCAACGTGT-1	HCC1	Scissor-	Macrophage	Macrophage_Scissor-	Macrophage_Scissor-#HCC1	2.33016	1.95692	2.37016	2.81959	0.681272	10.3774	8.11295	-2.35146	-3.62048	-0.829196	-5.86821
HCC1_ATTCAGGAGGCTGAAC-1	HCC1	Scissor-	T cell	T cell_Scissor-	T cell_Scissor-#HCC1	-1.43076	-1.45492	-1.73656	-2.33388	-0.925901	-2.37717	-0.317382	0.507122	-1.17827	1.24081	-2.69365
HCC1_ATTCAGGCACGGGCTT-1	HCC1	0	Macrophage	Macrophage_0	Macrophage_0#HCC1	2.4562	3.27106	3.64225	2.65162	1.60622	13.6836	9.54728	-0.372171	-3.92333	-1.9908	-5.13228
HCC1_ATTCAGGGTGCATTAC-1	HCC1	0	Macrophage	Macrophage_0	Macrophage_0#HCC1	0.0963499	3.14263	2.09696	2.80718	3.90181	12.7054	9.56813	-1.30837	-3.40685	-2.05955	-5.18517
HCC1_ATTCAGGGTTGAAGTA-1	HCC1	0	Macrophage	Macrophage_0	Macrophage_0#HCC1	0.394533	0.840175	0.956213	0.718839	0.59581	5.52084	5.50475	-2.59258	-3.12569	-1.066	-6.94732
HCC1_ATTCAGGTCCAGGACC-1	HCC1	0	NK	NK_0	NK_0#HCC1	-1.58844	-2.40564	-2.01379	-1.9003	-2.02736	-3.94837	-0.875985	0.015887	-0.583402	1.0749	0.23564
HCC1_ATTCAGGTCCGACAGC-1	HCC1	0	T cell	T cell_0	T cell_0#HCC1	-1.55005	-2.73417	-1.93334	-2.13829	-0.434214	-2.25857	-1.36509	0.751461	-0.911614	1.21344	-2.39956
HCC1_ATTCAGGTCGACGCTG-1	HCC1	Scissor-	Macrophage	Macrophage_Scissor-	Macrophage_Scissor-#HCC1	2.43994	1.9466	2.57926	2.97265	2.50158	10.0773	9.93593	-0.0558911	-3.09907	1.51671	-2.96882
HCC1_ATTCAGGTCGAGTGAG-1	HCC1	0	T cell	T cell_0	T cell_0#HCC1	-1.37413	-1.28131	-0.550416	-2.11703	-0.328412	-2.44818	-0.151634	-0.127576	-0.285676	3.13986	-1.98968
HCC1_ATTCAGGTCGCCTCTA-1	HCC1	0	Macrophage	Macrophage_0	Macrophage_0#HCC1	2.05671	0.288513	2.57179	1.4321	2.07928	10.9118	8.13703	-0.66358	-3.37925	0.20946	-5.18534
HCC1_ATTCATCAGACAGCGT-1	HCC1	Scissor+	Macrophage	Macrophage_Scissor+	Macrophage_Scissor+#HCC1	1.77103	0.283242	2.86613	2.20296	0.686794	10.0017	6.86343	2.42378	-3.96978	1.05864	-4.94594
HCC1_ATTCATCAGCGTACAG-1	HCC1	0	Macrophage	Macrophage_0	Macrophage_0#HCC1	-0.00517495	0.839491	2.8965	2.76669	3.48883	11.4132	11.1893	-0.730542	-3.73516	0.457386	-5.59538
HCC1_ATTCATCAGGAATCGC-1	HCC1	0	T cell	T cell_0	T cell_0#HCC1	-2.46674	-1.57325	-2.54087	-2.11347	-1.857	-1.55757	-0.146273	-1.10229	-2.47486	0.0640889	-3.87727
HCC1_ATTCATCCAACCAGAG-1	HCC1	Scissor-	Macrophage	Macrophage_Scissor-	Macrophage_Scissor-#HCC1	-0.997195	-0.446235	-3.42164	-1.46454	-1.83519	-1.76668	-5.08624	-6.89538	-3.45892	-0.531335	-9.3749
HCC1_ATTCATCCAGTCGGAA-1	HCC1	Scissor-	Macrophage	Macrophage_Scissor-	Macrophage_Scissor-#HCC1	2.88504	-1.52098	-1.71849	1.32845	2.7844	3.25972	4.75817	1.06997	-4.33906	2.91933	-3.6628
HCC1_ATTCATCGTATACGGG-1	HCC1	0	Macrophage	Macrophage_0	Macrophage_0#HCC1	2.38115	0.950559	3.70903	3.72344	3.5167	13.3655	11.195	-0.0623971	-4.25822	0.0945725	-5.66922
HCC1_ATTCCATAGGAAGTGA-1	HCC1	0	T cell	T cell_0	T cell_0#HCC1	-2.66643	-1.88034	-2.96607	-0.906323	-1.35623	-2.79056	-3.57939	0.554826	1.00482	1.48836	-4.91786
HCC1_ATTCCATCAAAGACGC-1	HCC1	0	Macrophage	Macrophage_0	Macrophage_0#HCC1	1.99937	1.25948	1.56721	-0.934635	1.3823	5.05807	5.01905	-2.06283	-3.9805	-1.50051	-6.32078
HCC1_ATTCCATCAAAGCGTG-1	HCC1	0	Macrophage	Macrophage_0	Macrophage_0#HCC1	2.05436	3.44697	3.23796	2.82305	2.44373	13.597	9.63677	-3.06445	-4.04029	-1.62316	-6.76427
HCC1_ATTCCATCACAATTCG-1	HCC1	Scissor-	Macrophage	Macrophage_Scissor-	Macrophage_Scissor-#HCC1	0.934363	1.16693	1.56615	2.34122	3.16226	10.444	10.6344	3.20594	-2.46238	0.398159	-3.43731
HCC1_ATTCCATCAGACCCGT-1	HCC1	0	Macrophage	Macrophage_0	Macrophage_0#HCC1	0.846769	2.8095	2.77315	1.78802	1.94194	13.0209	6.01998	-2.00389	-4.2517	-1.38069	-6.90025
HCC1_ATTCCATCAGGTTACT-1	HCC1	0	Macrophage	Macrophage_0	Macrophage_0#HCC1	4.51163	4.13797	2.39291	2.43891	3.19627	13.8086	11.7732	-1.36296	-2.78873	-3.01178	-6.16295
HCC1_ATTCCATGTACAAGCG-1	HCC1	0	NK	NK_0	NK_0#HCC1	-1.1541	-2.07433	-1.63785	-1.25954	-0.136698	-1.03608	0.800244	1.54252	-0.775427	1.57307	-1.40474
HCC1_ATTCCATGTTCGTAAC-1	HCC1	Scissor-	Macrophage	Macrophage_Scissor-	Macrophage_Scissor-#HCC1	1.49107	-0.943232	-0.217015	1.88741	1.15834	3.82505	6.8211	0.177827	-3.49218	2.17258	-2.67045
HCC1_ATTCCATTCGGTGAAG-1	HCC1	0	T cell	T cell_0	T cell_0#HCC1	-2.50325	-1.62975	-1.61189	-2.66071	-3.35337	-3.10578	-3.07058	0.328419	-1.09766	2.12567	-1.53628
HCC1_ATTCCCGAGAAAGCGA-1	HCC1	0	T cell	T cell_0	T cell_0#HCC1	0.0825811	-1.5856	-3.21863	-1.54121	-3.22752	-3.41412	-0.145305	0.373976	-0.868333	3.88878	-1.20868
HCC1_ATTCCCGAGATCCGAG-1	HCC1	Scissor-	NK	NK_Scissor-	NK_Scissor-#HCC1	-0.654464	-3.01029	-1.55834	-2.24374	-1.7636	-1.54687	1.55555	-4.35448	-2.61298	3.94722	-0.490878
HCC1_ATTCCCGAGCGAGTCA-1	HCC1	Scissor-	Macrophage	Macrophage_Scissor-	Macrophage_Scissor-#HCC1	-0.339868	0.364295	2.44055	0.148403	1.28144	8.16956	8.41791	-0.785477	-2.91259	-3.86762	-6.01852
HCC1_ATTCCCGAGTTGAATG-1	HCC1	0	Macrophage	Macrophage_0	Macrophage_0#HCC1	2.8297	2.35586	3.46343	2.87453	3.62118	13.3396	10.2418	-0.265377	-3.81338	-1.85307	-5.20908
HCC1_ATTCCCGCAGGTGACA-1	HCC1	Scissor-	Fibroblast	Fibroblast_Scissor-	Fibroblast_Scissor-#HCC1	-1.20317	-1.06141	-0.445807	-0.634436	-0.457078	0.873996	4.2061	5.10824	-1.40707	1.3203	-1.06246
HCC1_ATTCCCGCATCACAGT-1	HCC1	0	Macrophage	Macrophage_0	Macrophage_0#HCC1	0.950616	2.57215	-0.258573	3.72174	1.6025	10.1762	10.852	2.33844	-2.89533	-0.278035	-3.85398
HCC1_ATTCCCGCATCGATAC-1	HCC1	Scissor+	T cell	T cell_Scissor+	T cell_Scissor+#HCC1	-3.44662	-2.61025	-2.58838	-1.02733	-3.58529	-3.65889	-2.09959	-0.0812039	-2.53993	1.44384	-1.2414
HCC1_ATTCCCGGTACAGTCT-1	HCC1	0	Macrophage	Macrophage_0	Macrophage_0#HCC1	1.76966	0.0953313	-0.688218	2.58936	1.16949	12.7436	7.49338	-3.28795	-3.90257	-1.35447	-4.97835
HCC1_ATTCCCGGTACGACAG-1	HCC1	Scissor+	Macrophage	Macrophage_Scissor+	Macrophage_Scissor+#HCC1	1.54099	4.34821	4.04292	2.53341	0.974399	14.7472	13.6703	0.974394	-4.58262	-4.81428	-7.05174
HCC1_ATTCCCGGTCTACTGA-1	HCC1	Scissor-	Fibroblast	Fibroblast_Scissor-	Fibroblast_Scissor-#HCC1	-0.372709	-0.19371	-0.672852	-0.349892	-0.476389	1.57501	7.11371	0.311919	-3.66229	2.19113	-2.84043
HCC1_ATTCCCGGTGATCATC-1	HCC1	0	T cell	T cell_0	T cell_0#HCC1	-1.32508	-0.924921	-1.85254	-0.673144	-0.529473	-1.40114	-1.15068	-1.25339	-0.231412	-0.282045	-4.40177
HCC1_ATTCCCGGTGTTCGAT-1	HCC1	Scissor-	Macrophage	Macrophage_Scissor-	Macrophage_Scissor-#HCC1	1.69833	0.856451	2.02863	2.81707	4.68192	8.03288	8.46296	1.1234	-3.04388	0.80584	-2.38918
HCC1_ATTCCCGTCAGACAAA-1	HCC1	0	NK	NK_0	NK_0#HCC1	-3.44215	-1.4454	-0.713702	-3.66214	-4.04012	-3.22386	-6.84419	2.07302	5.20815	-1.22091	-4.13497
HCC1_ATTCCCGTCTCCTGTG-1	HCC1	Scissor+	NK	NK_Scissor+	NK_Scissor+#HCC1	-1.55492	-2.87862	-1.11127	-0.613672	-1.89016	-3.64857	-1.0974	3.49549	-0.189949	1.0825	-2.4424
HCC1_ATTCCCGTCTTGGTCC-1	HCC1	Scissor-	T cell	T cell_Scissor-	T cell_Scissor-#HCC1	-2.78722	-1.15853	-3.07441	-2.0508	0.518	-2.49416	-0.303446	0.579545	-1.46404	2.94926	-1.39465
HCC1_ATTCCTAAGATGCAGC-1	HCC1	0	Macrophage	Macrophage_0	Macrophage_0#HCC1	2.77596	1.45539	2.22054	3.77234	2.11684	12.6283	11.6196	-2.01147	-4.20937	-2.23395	-7.24684
HCC1_ATTCCTAAGCCTCGTG-1	HCC1	0	NK	NK_0	NK_0#HCC1	-1.47658	-1.79712	-2.86284	-1.467	-1.07663	-5.71599	-5.78299	-0.777199	-1.95794	1.38013	-2.20086
HCC1_ATTCCTAAGTTACGTC-1	HCC1	Scissor+	Macrophage	Macrophage_Scissor+	Macrophage_Scissor+#HCC1	3.08924	2.3464	2.13364	3.13607	2.56596	11.7877	9.06474	0.135711	-3.72143	-4.70526	-6.89819
HCC1_ATTCCTACAATAGTCC-1	HCC1	Scissor-	Macrophage	Macrophage_Scissor-	Macrophage_Scissor-#HCC1	0.598114	1.09689	0.0240149	0.24007	1.63411	8.51672	9.52828	-2.29198	-2.75223	0.0254532	-3.53231
HCC1_ATTCCTACATCGTCCT-1	HCC1	0	Macrophage	Macrophage_0	Macrophage_0#HCC1	2.41074	1.68758	0.576602	2.62575	2.25723	6.30268	6.24142	-1.56215	-3.6914	-0.252787	-5.13426
HCC1_ATTCCTAGTAGCCCTG-1	HCC1	Scissor+	Macrophage	Macrophage_Scissor+	Macrophage_Scissor+#HCC1	0.0044299	3.14162	1.97994	2.99019	1.75749	12.1557	9.98949	1.3715	-4.15647	-3.7896	-5.59012
HCC1_ATTCCTAGTCAACACT-1	HCC1	0	Macrophage	Macrophage_0	Macrophage_0#HCC1	1.4777	2.89325	2.1061	1.33424	4.31936	12.1304	10.5521	-0.520874	-4.40615	-2.04065	-6.75211
HCC1_ATTCCTAGTCTACGAT-1	HCC1	Scissor-	Macrophage	Macrophage_Scissor-	Macrophage_Scissor-#HCC1	2.21116	2.77523	2.813	2.99267	3.86192	14.3824	13.9772	-0.673126	-3.33119	-0.0939577	-6.32323
HCC1_ATTCGTTAGATAGTGT-1	HCC1	0	Macrophage	Macrophage_0	Macrophage_0#HCC1	1.83419	3.08185	2.2013	3.57797	5.31058	11.2871	11.4211	-3.89119	-3.90872	-1.04846	-7.8074
HCC1_ATTCGTTAGCCTGAGA-1	HCC1	0	Macrophage	Macrophage_0	Macrophage_0#HCC1	1.34172	1.54117	3.05196	3.98755	2.40992	12.0988	9.64501	-0.256115	-3.89332	-0.738204	-4.74286
HCC1_ATTCGTTCACGAAGAC-1	HCC1	0	Macrophage	Macrophage_0	Macrophage_0#HCC1	0.538485	-0.970748	-0.771235	2.3808	3.93581	5.19786	2.23799	-0.984482	-2.38602	2.66364	-4.00569
HCC1_ATTCGTTGTGCCCAGT-1	HCC1	0	T cell	T cell_0	T cell_0#HCC1	-3.48063	0.233736	-0.971213	-1.82098	-1.57576	-0.967795	0.91993	-1.45079	-2.71927	1.86754	-2.50972
HCC1_ATTCGTTGTTCTGAGT-1	HCC1	0	Macrophage	Macrophage_0	Macrophage_0#HCC1	2.35652	1.41369	2.91413	2.26934	4.10584	10.1997	9.50984	-2.15723	-3.24609	0.590191	-4.03408
HCC1_ATTCGTTTCTACGCGG-1	HCC1	0	NK	NK_0	NK_0#HCC1	-1.98615	-1.70665	-2.56893	-0.475354	-1.99207	-3.11442	-1.15885	-0.358058	-1.34877	1.25802	-2.55471
HCC1_ATTCTACAGACATCAA-1	HCC1	Scissor-	Hepatocyte	Hepatocyte_Scissor-	Hepatocyte_Scissor-#HCC1	-2.1829	-0.967699	-2.60835	-1.56527	-1.38873	1.48485	0.414051	-6.18854	-4.27321	0.772905	-5.20899
HCC1_ATTCTACAGATGGTAT-1	HCC1	0	Macrophage	Macrophage_0	Macrophage_0#HCC1	1.45014	3.13381	1.7433	3.24731	2.55721	10.7699	12.8225	-1.56551	-4.29365	-1.85359	-6.39047
HCC1_ATTCTACAGTGATTCC-1	HCC1	Scissor-	Macrophage	Macrophage_Scissor-	Macrophage_Scissor-#HCC1	2.16248	0.605968	2.36217	3.23525	2.52688	14.1737	12.4964	-3.48338	-4.08114	-0.958549	-3.49249
HCC1_ATTCTACCAATGTGGG-1	HCC1	0	Macrophage	Macrophage_0	Macrophage_0#HCC1	1.44539	0.268232	-2.42881	1.71241	2.19279	5.76229	7.90879	-1.39006	-1.68702	-0.355685	-3.59124
HCC1_ATTCTACCACAGAAGC-1	HCC1	0	Macrophage	Macrophage_0	Macrophage_0#HCC1	1.49372	-1.17316	0.529745	3.29709	1.2662	5.03739	5.40579	-3.64722	-2.37129	1.73721	-1.46539
HCC1_ATTCTACCAGGCTTGC-1	HCC1	0	Macrophage	Macrophage_0	Macrophage_0#HCC1	2.13062	4.25454	2.5203	1.43701	2.92052	12.501	7.57567	-2.31923	-3.87399	-3.01235	-6.58262
HCC1_ATTCTACCATGCCATA-1	HCC1	0	T cell	T cell_0	T cell_0#HCC1	-0.502856	-1.4147	-1.07674	-2.97628	-0.946881	-2.41634	-0.1567	1.21909	-0.0525777	1.10865	-0.959042
HCC1_ATTCTACCATGCGTGC-1	HCC1	Scissor-	Macrophage	Macrophage_Scissor-	Macrophage_Scissor-#HCC1	-0.950064	2.87361	0.494917	1.01636	0.996227	8.04291	7.56417	0.110928	-3.30114	-3.25596	-4.13351
HCC1_ATTCTACGTAATCAGA-1	HCC1	0	Macrophage	Macrophage_0	Macrophage_0#HCC1	2.35119	-0.0972699	3.1188	1.43208	2.14064	11.652	13.05	0.933407	-3.50279	0.468267	-4.83359
HCC1_ATTCTACGTCATGACT-1	HCC1	0	Macrophage	Macrophage_0	Macrophage_0#HCC1	0.672683	0.683853	1.56502	1.44035	2.81261	9.72567	8.0857	-1.8588	-4.7502	-3.86532	-5.10151
HCC1_ATTCTACGTCTCGACG-1	HCC1	0	T cell	T cell_0	T cell_0#HCC1	-2.17602	-1.73618	-3.05356	-1.59505	-1.97689	-2.20211	-2.80266	1.61058	-0.778523	1.73877	-4.16408
HCC1_ATTCTACGTTGATCGT-1	HCC1	0	Hepatocyte	Hepatocyte_0	Hepatocyte_0#HCC1	-1.77734	-0.889779	-2.21637	1.37989	0.925966	2.63687	4.05542	-3.83901	-3.62691	4.72807	-3.66246
HCC1_ATTCTACTCCATAAGC-1	HCC1	0	Macrophage	Macrophage_0	Macrophage_0#HCC1	0.524734	0.915143	1.31656	1.57764	2.46546	10.6668	6.99417	1.53934	-2.81171	0.144052	-3.77898
HCC1_ATTCTACTCTCTCAAT-1	HCC1	Scissor-	T cell	T cell_Scissor-	T cell_Scissor-#HCC1	-0.886355	-1.8053	-1.49154	0.184228	-2.69249	-3.63196	1.26783	0.725377	-2.2121	0.364015	-2.37607
HCC1_ATTCTTGAGTCTAGCT-1	HCC1	Scissor+	Macrophage	Macrophage_Scissor+	Macrophage_Scissor+#HCC1	2.02633	-0.851616	0.611406	1.67448	2.14864	10.9841	6.83934	-2.34896	-4.49408	-4.23326	-6.72909
HCC1_ATTCTTGCAATAGTGA-1	HCC1	0	Macrophage	Macrophage_0	Macrophage_0#HCC1	1.30967	2.56326	2.3933	1.69673	1.12481	11.4667	11.4982	-1.71809	-3.18854	0.786693	-2.9481
HCC1_ATTCTTGCACTACAGT-1	HCC1	0	Macrophage	Macrophage_0	Macrophage_0#HCC1	0.335551	-2.00408	-0.825763	-1.49477	1.72043	5.40829	2.1707	-3.6105	-3.45946	-3.78348	-6.0181
HCC1_ATTCTTGCAGACACAG-1	HCC1	Scissor+	Hepatocyte	Hepatocyte_Scissor+	Hepatocyte_Scissor+#HCC1	-2.19164	0.305301	-2.33638	-1.23707	-0.0925658	0.618878	0.956807	-1.60291	-3.20864	1.90225	-4.69293
HCC1_ATTCTTGGTTGGCTAT-1	HCC1	Scissor+	Macrophage	Macrophage_Scissor+	Macrophage_Scissor+#HCC1	0.0434147	0.515809	3.28257	0.675496	-0.104381	10.2644	6.60772	-2.27722	-3.94881	-5.09899	-4.73631
HCC1_ATTGGGTTCAACCGAT-1	HCC1	0	Macrophage	Macrophage_0	Macrophage_0#HCC1	0.641347	0.861977	1.02241	2.68434	2.5994	5.54559	8.90664	1.1582	-2.86208	2.07761	-2.78705
HCC1_ATTGGGTTCCTAGCGG-1	HCC1	Scissor+	Macrophage	Macrophage_Scissor+	Macrophage_Scissor+#HCC1	0.37335	-0.568096	1.61615	-0.19932	0.877852	6.84136	4.87255	-0.964508	-4.56811	-3.86401	-5.6704
HCC1_ATTGTTCAGAATCTAG-1	HCC1	Scissor-	Macrophage	Macrophage_Scissor-	Macrophage_Scissor-#HCC1	2.39639	2.26496	1.58256	1.19042	4.43048	11.5676	10.674	-0.755333	-4.26299	-0.579065	-5.2375
HCC1_ATTGTTCAGACCTCCG-1	HCC1	Scissor+	Macrophage	Macrophage_Scissor+	Macrophage_Scissor+#HCC1	-0.27157	0.30884	3.22504	4.10536	3.35617	10.8718	10.6451	-0.964892	-4.09724	-5.74785	-6.7802
HCC1_ATTGTTCAGTAGACAT-1	HCC1	Scissor+	Macrophage	Macrophage_Scissor+	Macrophage_Scissor+#HCC1	3.43691	2.81416	3.22633	1.13958	2.6179	12.5768	7.88966	-0.622127	-4.58636	-2.51659	-7.31596
HCC1_ATTGTTCAGTCGAATA-1	HCC1	Scissor-	Macrophage	Macrophage_Scissor-	Macrophage_Scissor-#HCC1	1.00328	0.636154	2.20454	2.28948	3.58695	12.0303	9.45622	-0.730759	-3.40462	-0.295995	-4.72439
HCC1_ATTGTTCCACTGATTG-1	HCC1	Scissor-	T cell	T cell_Scissor-	T cell_Scissor-#HCC1	-1.97915	-2.55032	-0.872604	-0.713251	-1.09193	-0.649552	0.417787	-1.74402	-0.67012	1.76491	-1.23981
HCC1_ATTGTTCGTATTAAGG-1	HCC1	0	Macrophage	Macrophage_0	Macrophage_0#HCC1	2.3331	2.04484	1.88755	2.13662	1.76127	10.0071	6.54776	-3.14428	-2.73563	-2.11712	-5.52524
HCC1_ATTGTTCGTCTGTGAT-1	HCC1	Scissor-	Macrophage	Macrophage_Scissor-	Macrophage_Scissor-#HCC1	0.554915	0.486754	0.802038	3.60926	4.03924	10.0824	11.8689	-0.236673	-2.4163	1.89289	-3.93502
HCC1_ATTGTTCGTTGTGGAG-1	HCC1	Scissor+	Macrophage	Macrophage_Scissor+	Macrophage_Scissor+#HCC1	-2.81517	0.875147	-1.0039	1.14813	-1.44763	7.70783	3.96261	-4.34726	-2.23244	-0.94054	-9.80119
HCC1_ATTGTTCTCTGTGCGG-1	HCC1	0	T cell	T cell_0	T cell_0#HCC1	-1.86384	1.59904	-1.22732	-1.74739	2.03721	-3.84898	2.39537	2.04553	-2.52081	1.73672	-3.96546
HCC1_ATTTACCAGCCGTCGT-1	HCC1	0	T cell	T cell_0	T cell_0#HCC1	-2.88055	-1.76243	-3.04154	-2.19361	-1.82332	-3.20537	-0.287489	1.54455	-1.15769	1.07232	-1.34447
HCC1_ATTTACCAGGAAGTCC-1	HCC1	0	B cell	B cell_0	B cell_0#HCC1	-1.48909	-0.511266	-0.71398	-1.10967	-0.985327	-0.361114	1.39518	3.05178	-3.42309	1.81892	-3.34238
HCC1_ATTTACCAGTAAGACT-1	HCC1	Scissor-	Macrophage	Macrophage_Scissor-	Macrophage_Scissor-#HCC1	3.52568	1.57324	2.97331	1.86275	3.57419	11.287	11.6697	-1.40079	-3.89795	0.662139	-2.78545
HCC1_ATTTACCCAAAGGGCT-1	HCC1	0	Macrophage	Macrophage_0	Macrophage_0#HCC1	3.30561	1.90401	2.16947	2.23564	2.01482	12.8768	13.1962	0.0691515	-4.38124	-1.34213	-5.04251
HCC1_ATTTACCCAAATGCTC-1	HCC1	Scissor+	Macrophage	Macrophage_Scissor+	Macrophage_Scissor+#HCC1	2.38698	1.92413	2.42192	-0.0623515	2.98801	9.01833	4.47962	-1.52199	-3.65115	-0.536924	-5.53393
HCC1_ATTTACCCACGTCTCT-1	HCC1	0	T cell	T cell_0	T cell_0#HCC1	-3.3973	-1.09697	-1.95771	-3.36618	-2.44016	-0.704099	-0.00731012	-3.38772	-2.13873	-0.354467	-3.04617
HCC1_ATTTACCCACTCCGAG-1	HCC1	Scissor-	NK	NK_Scissor-	NK_Scissor-#HCC1	-0.685084	-0.524167	-1.01491	-3.34757	1.12353	-2.04279	-2.88526	-2.43519	-2.04175	1.99912	-1.10928
HCC1_ATTTACCCACTGCATA-1	HCC1	Scissor-	Macrophage	Macrophage_Scissor-	Macrophage_Scissor-#HCC1	0.267219	-0.0141856	1.09349	-0.329894	1.23127	4.38356	8.04651	3.66084	-2.6849	1.59158	-1.08168
HCC1_ATTTACCCATGGTGGA-1	HCC1	Scissor-	Macrophage	Macrophage_Scissor-	Macrophage_Scissor-#HCC1	0.398201	-0.167696	0.259555	2.3023	2.00918	3.38794	2.8855	2.97668	-2.62761	2.27372	-2.11626
HCC1_ATTTACCGTACGTAGG-1	HCC1	0	T cell	T cell_0	T cell_0#HCC1	-2.66269	-2.07863	-2.16695	-0.0401972	-2.11802	-0.394328	-2.6204	0.318457	-3.44728	1.51684	-1.88291
HCC1_ATTTACCGTCCGGACT-1	HCC1	Scissor+	Macrophage	Macrophage_Scissor+	Macrophage_Scissor+#HCC1	2.0385	-0.646573	2.6222	2.07652	2.43109	7.30357	6.57131	-0.765234	-1.8255	1.86792	-3.46383
HCC1_ATTTACCTCTGGCTGG-1	HCC1	0	NK	NK_0	NK_0#HCC1	-3.07836	-2.88044	-2.34153	-3.42232	-3.44843	-6.47671	-6.71617	-2.01279	2.62002	-0.893985	-4.30298
HCC1_ATTTCACAGGACAGCT-1	HCC1	0	Macrophage	Macrophage_0	Macrophage_0#HCC1	-0.0486482	2.71197	2.07347	2.97036	2.87223	13.6747	11.6319	-2.09411	-4.56336	-0.751056	-4.86258
HCC1_ATTTCACAGTCACTCA-1	HCC1	0	Macrophage	Macrophage_0	Macrophage_0#HCC1	1.58596	1.2934	1.95838	2.18409	2.47101	9.14783	9.91914	1.58651	-4.3813	-0.923528	-5.15933
HCC1_ATTTCACCACTACAGT-1	HCC1	0	T cell	T cell_0	T cell_0#HCC1	0.415176	-2.69242	-2.8338	-0.657854	-2.5767	-3.29763	-1.47082	0.91158	-1.07147	2.95012	-1.2215
HCC1_ATTTCACGTACATACC-1	HCC1	Scissor+	NK	NK_Scissor+	NK_Scissor+#HCC1	-2.6677	-2.03671	-2.85777	-3.56938	-2.44205	-2.53913	-1.96545	-1.27645	-1.52711	2.24317	-2.11647
HCC1_ATTTCACGTCACGTGC-1	HCC1	0	Macrophage	Macrophage_0	Macrophage_0#HCC1	2.75518	0.989001	2.60902	1.57292	2.05886	9.23412	9.51709	-1.90554	-3.85246	-0.261002	-4.94459
HCC1_ATTTCACGTCAGACGA-1	HCC1	0	Macrophage	Macrophage_0	Macrophage_0#HCC1	0.651277	1.23584	1.48173	2.83779	4.19259	8.88319	9.47062	1.64412	-2.91922	1.06528	-3.50726
HCC1_ATTTCACTCCTCACCA-1	HCC1	Scissor+	Macrophage	Macrophage_Scissor+	Macrophage_Scissor+#HCC1	-0.587829	0.804016	-1.1229	0.236202	0.342	7.43485	4.01948	-0.703496	-3.31792	-1.1688	-5.185
HCC1_ATTTCACTCTGCGGGT-1	HCC1	Scissor+	T cell	T cell_Scissor+	T cell_Scissor+#HCC1	-0.260614	-0.982152	-2.19706	-0.0525423	-2.40464	-1.68526	-1.45746	0.1461	-1.11781	1.9502	-4.07959
HCC1_ATTTCTGAGAAGTATC-1	HCC1	Scissor+	Macrophage	Macrophage_Scissor+	Macrophage_Scissor+#HCC1	3.54853	2.52838	4.08834	3.87391	2.09965	12.8102	10.9541	0.477547	-4.96452	-3.12384	-5.3689
HCC1_ATTTCTGAGCATGCAG-1	HCC1	0	Macrophage	Macrophage_0	Macrophage_0#HCC1	1.20657	0.978879	0.153528	4.46778	0.139107	10.9789	7.20273	-2.62537	-4.03378	-3.58421	-6.99643
HCC1_ATTTCTGCAAGCCCAC-1	HCC1	0	T cell	T cell_0	T cell_0#HCC1	-1.41099	-2.1622	-1.20375	-2.03	-2.89717	-0.568039	1.56318	-0.610611	-1.25848	1.62824	-1.99785
HCC1_ATTTCTGCAAGTGTCT-1	HCC1	0	Macrophage	Macrophage_0	Macrophage_0#HCC1	1.6755	1.46901	-0.349774	1.26883	-0.615382	9.61357	7.4264	-0.962314	-3.82642	-1.40563	-6.46566
HCC1_ATTTCTGCAGTTTGGT-1	HCC1	Scissor+	Macrophage	Macrophage_Scissor+	Macrophage_Scissor+#HCC1	0.643894	0.570375	0.630323	2.73253	2.46317	9.49426	7.78471	-2.19858	-4.02993	-0.542558	-3.99417
HCC1_ATTTCTGGTACCCGCA-1	HCC1	Scissor-	T cell	T cell_Scissor-	T cell_Scissor-#HCC1	-3.47245	-2.72693	-1.14986	-1.66694	-0.482736	-3.79579	-4.07347	3.12399	1.84124	0.756202	-2.28869
HCC1_ATTTCTGGTACGATCT-1	HCC1	Scissor-	Macrophage	Macrophage_Scissor-	Macrophage_Scissor-#HCC1	2.03289	0.906712	2.16489	1.22817	1.57456	10.2594	7.95935	-2.46343	-2.93093	-1.18684	-4.99773
HCC1_ATTTCTGGTGAATTGA-1	HCC1	0	Macrophage	Macrophage_0	Macrophage_0#HCC1	1.97326	1.20894	3.02423	2.31526	1.27007	8.37613	7.3173	-1.1695	-3.20777	0.0983885	-5.24987
HCC1_ATTTCTGGTGACTAAA-1	HCC1	Scissor-	Macrophage	Macrophage_Scissor-	Macrophage_Scissor-#HCC1	4.06491	0.742336	3.01298	3.60499	3.58855	16.9039	13.5274	-2.7089	-4.52179	-3.25	-7.92204
HCC1_ATTTCTGTCTACACTT-1	HCC1	Scissor+	Macrophage	Macrophage_Scissor+	Macrophage_Scissor+#HCC1	2.72234	0.669778	0.700343	0.495345	0.738355	10.5466	8.9827	-1.81577	-4.06009	-0.350901	-6.33017
HCC1_CAAAGAACAACCGGAA-1	HCC1	Scissor+	T cell	T cell_Scissor+	T cell_Scissor+#HCC1	-2.94599	-1.00897	-2.98298	-1.92328	-1.505	-0.544456	-0.261003	-5.07777	-0.742073	-1.41534	-5.4938
HCC1_CAAAGAACAATCAAGA-1	HCC1	Scissor+	Macrophage	Macrophage_Scissor+	Macrophage_Scissor+#HCC1	1.66762	3.92134	3.41049	3.34638	1.31964	16.3214	14.261	-0.624596	-3.73469	-0.889598	-5.75073
HCC1_CAAAGAACACGGATCC-1	HCC1	0	Macrophage	Macrophage_0	Macrophage_0#HCC1	0.852025	3.85525	3.36028	2.77433	1.85549	11.9246	12.8199	-1.35145	-3.57711	-0.246005	-5.63799
HCC1_CAAAGAAGTACCGTGC-1	HCC1	0	T cell	T cell_0	T cell_0#HCC1	-1.30548	-1.84632	-0.994876	-0.393627	-1.18217	0.622937	1.93602	0.205093	-0.962657	2.55145	-3.08631
HCC1_CAAAGAAGTGAGAGGG-1	HCC1	Scissor+	Macrophage	Macrophage_Scissor+	Macrophage_Scissor+#HCC1	3.11181	0.360611	3.56374	2.25659	1.64401	11.822	10.5855	-1.2601	-3.62687	-1.74896	-6.38239
HCC1_CAACAACAGCCGTTAT-1	HCC1	0	Macrophage	Macrophage_0	Macrophage_0#HCC1	1.66719	1.41526	1.65627	2.26666	3.18902	11.212	9.02454	-3.06743	-3.71745	-2.03254	-6.59564
HCC1_CAACAACAGCGCCTTG-1	HCC1	Scissor-	T cell	T cell_Scissor-	T cell_Scissor-#HCC1	-2.05344	-0.466301	-2.20517	-2.90114	-2.57428	-1.8049	-3.15122	1.08741	-0.533317	0.483727	-2.96211
HCC1_CAACAACAGTCGAAAT-1	HCC1	Scissor-	Macrophage	Macrophage_Scissor-	Macrophage_Scissor-#HCC1	0.360095	1.43306	0.807712	2.24602	2.24945	8.13171	8.16743	-0.551482	-3.41048	1.35288	-3.00045
HCC1_CAACAACCAAGTACCT-1	HCC1	Scissor+	Macrophage	Macrophage_Scissor+	Macrophage_Scissor+#HCC1	-0.367401	-0.337097	-3.18673	-0.306428	-2.74874	5.33812	0.0437005	-3.69432	-4.40401	-5.69334	-9.80401
HCC1_CAACAACCACAACCGC-1	HCC1	0	T cell	T cell_0	T cell_0#HCC1	-0.807913	-2.63501	-2.42018	-1.96367	-0.689083	-2.35982	-1.26569	2.39455	0.116866	2.06559	-3.67994
HCC1_CAACAACGTATGCGGA-1	HCC1	Scissor-	Endothelial cell	Endothelial cell_Scissor-	Endothelial cell_Scissor-#HCC1	-3.14651	-2.85113	-2.554	-1.26806	-5.07637	-0.93166	-6.55623	-2.50455	-2.78692	-8.47017	-10.1455
HCC1_CAACAACGTCGCCACA-1	HCC1	0	Macrophage	Macrophage_0	Macrophage_0#HCC1	3.13187	2.36904	3.1548	2.98841	3.60601	11.1748	12.5681	1.50458	-3.67378	-0.559543	-4.7569
HCC1_CAACAACTCACGGGAA-1	HCC1	0	Macrophage	Macrophage_0	Macrophage_0#HCC1	0.452633	2.77268	-0.0540647	1.6393	3.00181	10.9452	7.84166	-1.56499	-3.43649	0.885619	-4.24892
HCC1_CAACAACTCTCTCTAA-1	HCC1	0	Macrophage	Macrophage_0	Macrophage_0#HCC1	-0.513612	2.37537	3.27743	2.01752	1.89995	9.37052	14.7446	-1.2729	-3.5182	-0.125575	-4.41529
HCC1_CAACAGTAGCATGCAG-1	HCC1	Scissor+	Macrophage	Macrophage_Scissor+	Macrophage_Scissor+#HCC1	1.533	2.99237	3.13346	0.886759	3.58703	14.0917	10.6146	-2.17939	-3.79987	-0.96885	-5.8717
HCC1_CAACAGTCAAGAGATT-1	HCC1	Scissor+	Hepatocyte	Hepatocyte_Scissor+	Hepatocyte_Scissor+#HCC1	-1.32923	-0.514604	-3.24792	-1.3002	-1.37566	2.67664	-4.30791	-4.07302	-3.86447	-0.677962	-7.95066
HCC1_CAACAGTCAGAATTCC-1	HCC1	0	Macrophage	Macrophage_0	Macrophage_0#HCC1	2.4382	1.04077	3.43189	3.95783	4.66741	16.7401	13.2323	-1.91373	-3.7414	-2.57053	-6.76537
HCC1_CAACAGTTCGGACAAG-1	HCC1	0	Macrophage	Macrophage_0	Macrophage_0#HCC1	2.66096	1.20152	0.73426	1.62064	1.10976	9.89714	8.55315	-4.63608	-4.04209	-3.16349	-8.48194
HCC1_CAACAGTTCTAAGCGT-1	HCC1	0	Macrophage	Macrophage_0	Macrophage_0#HCC1	1.25481	1.72269	0.521457	0.112531	0.884055	5.28874	4.57762	-2.4508	-4.06192	-0.886336	-5.02712
HCC1_CAACAGTTCTTGATTC-1	HCC1	Scissor+	Macrophage	Macrophage_Scissor+	Macrophage_Scissor+#HCC1	0.141363	0.675189	2.83233	2.14357	2.41225	12.2339	14.4159	-1.5257	-3.98539	-3.75369	-4.66025
HCC1_CAACCAAGTAGATGTA-1	HCC1	Scissor+	Macrophage	Macrophage_Scissor+	Macrophage_Scissor+#HCC1	3.15912	1.70001	2.1365	3.06451	1.53426	11.5924	11.0737	0.141874	-3.5032	-1.07803	-5.95421
HCC1_CAACCAATCTCATTGT-1	HCC1	Scissor-	Macrophage	Macrophage_Scissor-	Macrophage_Scissor-#HCC1	-0.391045	0.258083	-0.846845	1.74471	3.04924	11.0779	9.73803	-2.56495	-4.01192	1.81623	-2.12969
HCC1_CAACCTCAGGCTCACC-1	HCC1	Scissor+	Hepatocyte	Hepatocyte_Scissor+	Hepatocyte_Scissor+#HCC1	-0.807941	-1.78408	-1.98993	-0.652449	-2.24277	1.56435	1.61187	-3.25924	-2.04317	1.48178	-4.37785
HCC1_CAACCTCCACTATCGA-1	HCC1	Scissor-	Fibroblast	Fibroblast_Scissor-	Fibroblast_Scissor-#HCC1	1.02158	-1.78866	1.08309	-1.99019	-2.06188	1.57005	3.25843	-1.31834	-1.43728	-0.303273	-5.91338
HCC1_CAACCTCGTACGGCAA-1	HCC1	Scissor+	T cell	T cell_Scissor+	T cell_Scissor+#HCC1	-1.44404	-0.372805	-1.42473	-0.246347	-1.73289	-1.44467	-1.04158	2.71737	-1.67995	1.07089	-1.80465
HCC1_CAACCTCGTAGTTACC-1	HCC1	Scissor+	Macrophage	Macrophage_Scissor+	Macrophage_Scissor+#HCC1	3.15511	1.90149	2.28752	0.5968	2.46662	10.7693	8.71672	-2.00763	-3.36634	-2.62482	-5.83772
HCC1_CAACGATAGAGTGTGC-1	HCC1	0	Macrophage	Macrophage_0	Macrophage_0#HCC1	-0.31612	2.4575	1.99889	1.63203	3.10113	10.9094	9.19819	-1.61749	-4.07516	0.200167	-6.69561
HCC1_CAACGATCAAATGCGG-1	HCC1	0	T cell	T cell_0	T cell_0#HCC1	-2.16029	-2.55204	-2.7062	-2.51034	-1.31495	-3.93779	-1.20148	-0.651263	-2.31864	1.48705	-0.847934
HCC1_CAACGATCATCCTGTC-1	HCC1	0	T cell	T cell_0	T cell_0#HCC1	-2.27332	-3.17456	-0.301455	-3.02997	-0.941666	-2.4118	0.0981739	3.5931	-1.01763	1.63789	-3.90206
HCC1_CAACGATGTCAACCAT-1	HCC1	Scissor+	Macrophage	Macrophage_Scissor+	Macrophage_Scissor+#HCC1	1.13338	1.50962	1.44394	2.46278	2.04743	15.8369	11.3783	-2.29461	-4.33221	-1.6648	-7.53686
HCC1_CAACGATGTCAGTCTA-1	HCC1	Scissor+	Macrophage	Macrophage_Scissor+	Macrophage_Scissor+#HCC1	2.18214	-0.319548	0.413061	-1.37661	0.377556	9.15271	8.13717	-1.9112	-3.65608	1.19845	-3.51104
HCC1_CAACGATGTCTTAGTG-1	HCC1	Scissor+	T cell	T cell_Scissor+	T cell_Scissor+#HCC1	-2.48856	-2.08139	-3.31174	-1.9798	-2.13478	-4.30778	-4.03402	1.41211	-1.43177	1.43625	-3.60372
HCC1_CAACGATTCCGCCTAT-1	HCC1	0	Macrophage	Macrophage_0	Macrophage_0#HCC1	0.538532	2.33963	2.76072	2.02451	3.70045	12.5883	10.514	-1.23833	-4.26575	-1.22902	-5.15261
HCC1_CAACGATTCGTGCAGC-1	HCC1	0	Macrophage	Macrophage_0	Macrophage_0#HCC1	0.595703	1.10948	0.237521	-0.3449	1.44365	5.83348	7.87374	-1.58269	-2.80813	0.392394	-3.08684
HCC1_CAACGATTCTGGACTA-1	HCC1	Scissor-	Macrophage	Macrophage_Scissor-	Macrophage_Scissor-#HCC1	2.48941	0.631628	2.65051	1.391	3.93062	7.79554	12.7445	5.00563	-3.19508	0.231515	-3.73898
HCC1_CAACGGCAGTCCCAAT-1	HCC1	Scissor+	Macrophage	Macrophage_Scissor+	Macrophage_Scissor+#HCC1	2.45763	3.20373	1.66068	2.22193	3.22437	11.4813	9.83021	-2.15631	-4.54329	-0.969429	-5.948
HCC1_CAACGGCCATCCGAAT-1	HCC1	Scissor-	T cell	T cell_Scissor-	T cell_Scissor-#HCC1	-1.32456	-2.1764	-1.39052	-2.23651	0.219281	-2.87397	0.487339	-2.28569	-3.1579	1.16028	-5.05058
HCC1_CAACGGCGTAACACCT-1	HCC1	Scissor-	Macrophage	Macrophage_Scissor-	Macrophage_Scissor-#HCC1	-0.00680162	1.84673	2.25727	3.37327	4.03503	12.4408	11.3145	-0.159872	-3.06241	-1.02426	-6.65012
HCC1_CAACGGCGTCCGAAAG-1	HCC1	Scissor-	Hepatocyte	Hepatocyte_Scissor-	Hepatocyte_Scissor-#HCC1	-0.946156	-1.45159	-2.34247	0.816107	0.47382	5.32174	6.07993	-2.75411	-3.37338	2.49072	-4.93332
[truncated: 47,490 more rows]
