# Supplementary material for: Comprehensive analysis of immune subtype characterization on identification of potential cells and drugs to predict response to immune checkpoint inhibitors for hepatocellular carcinoma
Source: Genes Dis. 2024 Nov 27;12(3):101471. doi: 10.1016/j.gendis.2024.101471 (PMC11907441; doi:10.1016/j.gendis.2024.101471)
Supplement: Multimedia component 23 [file mmc23.xlsx]

## Sheet: Supplementary Table 11
genesymbol
ESR1
NR3C1
ADORA1
SLC6A2
OPRK1
ACE
PTGS1
CHRM1
ADRA1A
ABCB1
HRH1
PGR
AR
VDR
PDGFRA
ALOX5
GPER1
XDH
CYP19A1
PDE4A
CA1
NR3C2
ATP1A1
KCNH2
ADRB1
CYP3A4
PRKACA
MAOA
PIK3R1
CD55
DNMT1
PRNP
IMPDH1
TOP1MT
OXCT1
MTOR
ABCC8
HDAC1
RPL3
CYP11B2
KRT12
PC
SLCO1B1
RARA
TOP1
CYP51A1
ADRB2
TOP2B
PDE3B
POLA1
KCNJ15
ALDH1A1
PDGFRB
HRH2
VKORC1
SQLE
PRKCD
TYMS
SLC10A1
TYR
TUBB
VCAM1
CACNA1G
PTPRS
TOP2A
CFTR
TYK2
GABBR1
CPT2
PPARD
BCHE
CACNA1I
BCL2
ERBB2
FKBP1A
KIT
ADCY5
CHRNA7
PRKCG
ALKBH3
ACHE
TACR1
DHFR
SULT2B1
PSMA8
TUBG1
SLC6A3
NR1H4
COMT
HMGCR
HDAC7
ALDH2
CRBN
TBXAS1
STAT3
PPP3CA
CYP11B1
BTK
GANAB
NPY1R
AGTR1
RBP1
HSP90B1
MME
KDR
THRA
LPL
AKR1B1
MMP8
ACAA2
FGF2
CAT
ROCK1
TUBA1B
TLR8
P4HB
KCNN4
ADA
PON1
HDAC2
AOC3
CHUK
SRD5A1
AKR1C3
CYP2B6
CNR2
ACKR3
FASN
GPBAR1
ABCA1
OPRM1
EDNRB
SIGMAR1
AHR
RAF1
POLR2A
EGFR
TUBA4A
NR1I2
PTGS2
CTSL
IL1B
TPO
AGER
ABCC1
ADRA2C
MMP12
LTA4H
TLR9
MUC2
GRIN1
PPARA
HTR2B
SLC2A2
DHPS
CNR1
DDC
SLC19A2
XIAP
MPO
TSPO
PLAT
CASR
SLC25A4
PPARG
AHCY
REN
SULT1E1
PLA2G1B
NOS2
CREB1
SLC6A4
SERPINA6
CYP27B1
ADRA1B
CYP3A5
MAOB
PIK3R2
ANXA1
DNMT3A
ESR2
IMPDH2
ACACA
RARB
POLD1
KCNH1
F7
CES1
CA12
PRKCE
RRM1
JUN
PTGIR
SLC19A1
ATP6V1A
HRH3
PRKDC
PDE3A
JAK1
TUBA1A
CPT1A
DRD3
GNRHR
TUBB4B
ABL1
FLT3
POLE3
CYP17A1
RELA
DBH
HSD11B1
SLC12A2
CYP2C9
BMX
MGAM
HSP90AA1
CSF1
PRSS1
THRB
NFKB2
PDE11A
ADH1A
ROCK2
TLR7
P4HA1
CHRNA3
SRD5A2
KCNJ11
FGF1
CXCR4
HBA1
S100A13
SSTR1
NNMT
SLCO2B1
PKD2
MTR
BRAF
CYP11A1
PARP1
RNPEP
CYP2C8
CYP2C19
ENPP1
SLC19A3
PLG
ACY1
SLC25A5
NQO1
MMP13
VEGFA
SMO
CYP21A2
KDM1A
MAPK1
NQO2
ADK
ACACB
RARG
POLB
F9
RRM2
GJA1
SLC46A1
PIK3CA
JAK2
SLCO1B3
RXRA
GNAS
RYR2
SLC5A8
SI
PSMB1
PPAT
FGFR2
BLK
GAA
FLT1
CDH5
ADH1B
PKIA
TUBB3
MMP2
TLR4
KCNQ1
AKR1D1
DPP4
ITK
CCR4
GABRA3
ABCB11
SSTR3
DGAT2
PLAU
MTHFR
PDE8A
CYP1A2
IGF1R
SLC15A2
LDHA
ABCC2
GPR35
DRD4
IL5
ASIC1
S100A1
LPA
GSS
SLC25A6
CRYZ
AKR1C1
CYP3A7
GSTA2
PDE2A
NR0B1
PIK3R3
CSNK2A1
NT5C2
MCCC1
RXRG
POLE
FGFR1
AOX1
CA2
CMPK1
KCNN2
JAK3
TUBB1
CXCR1
P3H1
HDAC4
HPRT1
NFKB1
CA9
FLT4
TNFSF11
CYP2D6
ADH1C
TUBA1C
MMP9
ITGAL
PTGER1
IKBKB
GRIN3B
CSF1R
IL3
GPT2
PDE8B
KCNH6
SIRT5
CYP2E1
RNASE3
MTNR1B
S100A2
GABRG2
EP300
SLC7A11
TNF
HSD17B1
ADORA3
HTR1D
MCCC2
NR2C2
FGFR4
RRM2B
GGCX
UGT1A9
KCNN3
MAP4
CCL2
P2RY2
POLE2
PSMB9
HDAC6
TRPM2
LRAT
PLK4
MAPK3
AKR1A1
AQP1
GRIK1
ABAT
SSTR2
HCAR1
MTRR
KCNQ2
S100B
PDE4D
HSD17B4
SLC5A6
RXRB
PTGER2
CYP2A6
MAP2
F2
SLC23A1
PSMB2
HDAC8
ORM1
RDH11
GAD2
SSTR4
QPRT
PGD
CALR
KCND3
PGRMC1
CYP2J2
HLCS
PROS1
MAPT
GABRB3
P2RY11
ALKBH2
PSMB3
HDAC3
ORM2
CA3
GPT
SSTR5
GSTP1
APP
SORD
PCCA
PLA2G4A
HTR7
PTGER4
PNP
BBOX1
PSMB4
HDAC9
TUBB2B
GALE
SLC29A1
PCCB
FGFR3
F10
NPPB
ITPR2
GJB2
PLA2G2A
PSMB5
DHRS4
CA11
EGLN1
PSMB6
PAH
TUBA3D
ACAT1
RARRES1
PROC
SELE
PSMB7
PDE6D
RORC
GJC1
PSMB8
TUBB8
BLVRA
BGLAP
ITPR3
PLOD1
PSMA1
TRPV2
GPRC5A
PROZ
ATM
GABRQ
PLOD2
PSMA2
SLC9A1
PSMA3
TUBB6
DLD
NDUFC2
GABRE
PSMA4
RDH14
TUBB4A
RAC2
HIF1A
PIK3CB
PSMA5
RDH5
RAC1
DNMT3B
PIK3CD
LCT
PSMA6
RETSAT
TUBB2A
SHBG
EGLN2
PSMA7
ALDH1A3
GJB1
EGLN3
RLBP1
SLC23A2
PSMD1
SMPD1
PSMD2
SCN3B
PLOD3
ITPR1
