# Supplementary material for: Comprehensive analysis of immune subtype characterization on identification of potential cells and drugs to predict response to immune checkpoint inhibitors for hepatocellular carcinoma
Source: Genes Dis. 2024 Nov 27;12(3):101471. doi: 10.1016/j.gendis.2024.101471 (PMC11907441; doi:10.1016/j.gendis.2024.101471)
Supplement: Multimedia component 24 [file mmc24.xlsx]

## Sheet: Supplementary Table 12
drug_name	drug_pubchem_id	summary	fdr	tau	drug_specificity_score	drug_source_db	drug_source_name	drug_status	drug_moa	drug_target_gene_names	drug_target_gene_ids
thalidomide	5426	thalidomide boosts NK cell	0.328836	86.1085	0.587179	LINCS	BRD-A93255169	APPROVED	tumor necrosis factor production inhibitor	CRBN, PTGS2, FGFR2, NFKB1, TNF, ORM1, ORM2	51185, 5743, 2263, 4790, 7124, 5004, 5005
epinephrine		epinephrine boosts NK cell	0.319383	81.5029		LINCS	BRD-A07765530	APPROVED	adrenergic receptor agonist, carbonic anhydrase activator, neurotransmitter	ADRA2A, ADRA2B, ADRA2C, ADRA1D, ADRA1B, ADRA1A, ADRB1, ADRB2, ADRB3, PAH, TNF	150, 151, 152, 146, 147, 148, 153, 154, 155, 5053, 7124
lenalidomide	216326	lenalidomide inhibits NK cell	0.522887	-79.9552		LINCS		APPROVED	anticancer agent	CRBN, PTGS2, CDH5, TNFSF11, TNF	51185, 5743, 1003, NA, 7124
pranlukast	4887	pranlukast inhibits NK cell	0.0496324	-99.1236		LINCS	BRD-K97045029	APPROVED	leukotriene receptor antagonist	MUC2, CYSLTR2, IL5, RNASE3, NFKB1, CYSLTR1, TNF	4583, 57105, 3567, 6037, 4790, 10800, 7124
chloroquine	2719	chloroquine inhibits NK cell	0.00200401	-99.9627	0.521119	LINCS	BRD-A91699651	APPROVED	antimalarial agent	MRGPRX1, TLR9, GSTA2, TNF	259249, 54106, 2939, 7124
lapatinib	208908	lapatinib boosts NK cell	0.131687	93.25	0.633077	LINCS	BRD-M07438658	APPROVED	EGFR inhibitor	ERBB2, EGFR	2064, 1956
lapatinib	208908	lapatinib inhibits NK cell	0.276289	-77.9228	0.633077	LINCS	BRD-K19687926	APPROVED	EGFR inhibitor	ERBB2, EGFR	2064, 1956
gefitinib	123631	gefitinib inhibits NK cell	0.0492424	-96.4759	0.591129	LINCS	BRD-K64052750	APPROVED	EGFR inhibitor	EGFR	1956
lidocaine	3676	lidocaine inhibits NK cell	0.101075	-96.942		LINCS	BRD-K52662033	APPROVED	histamine receptor agonist	SCN5A, SCN10A, SCN1A, SCN11A, SCN3A, SCN8A, SCN4A, SCN9A, EGFR, SCN2A, SCN7A	6331, 6336, 6323, 11280, 6328, 6334, 6329, 6335, 1956, 6326, 6332
erlotinib	176870	erlotinib inhibits NK cell	0.0129032	-99.9814	0.581768	LINCS	BRD-K70401845	APPROVED	EGFR inhibitor	NR1I2, EGFR	8856, 1956
mestranol	6291	mestranol boosts NK cell	0.00212766	99.9814		LINCS	BRD-K10481964	APPROVED	estrogen receptor agonist	ESR1	2099
naloxone	5284596	naloxone boosts NK cell	0.00213675	99.9814	0.450168	LINCS	BRD-A41833852	APPROVED	opioid receptor antagonist	OPRK1, CREB1, ESR1, OPRM1, TLR4, OPRD1	4986, 1385, 2099, 4988, 7099, 4985
progesterone	5994	progesterone boosts NK cell	0.00449438	99.9627		LINCS	BRD-A67479912	APPROVED	progesterone receptor agonist	PGR, CATSPER4, OPRK1, CYP17A1, CATSPER1, CATSPER2, ESR1, CATSPER3, TRPC5, NR3C2	5241, 378807, 4986, 1586, 117144, 117155, 2099, 347732, 7224, NA
fulvestrant		fulvestrant boosts NK cell	0.00646552	99.9627	0.526863	LINCS	BRD-A90490067	APPROVED	estrogen receptor antagonist	GPER1, ESR1, ESR2	2852, 2099, 2100
mestranol	6291	mestranol boosts NK cell	0.0127273	99.9254		LINCS	BRD-A14798026	APPROVED	estrogen receptor agonist	ESR1	2099
naloxone	5284596	naloxone boosts NK cell	0.00875273	99.8508	0.450168	LINCS		APPROVED	opioid receptor antagonist	OPRK1, CREB1, ESR1, OPRM1, TLR4, OPRD1	4986, 1385, 2099, 4988, 7099, 4985
estrone	5870	estrone boosts NK cell	0.0284091	99.7762		LINCS	BRD-K69743918	APPROVED	estrogen receptor agonist, estrogenic hormone	ESR1, ESR2	2099, 2100
fulvestrant		fulvestrant boosts NK cell	0.00214592	99.739	0.526863	LINCS		APPROVED	estrogen receptor antagonist	GPER1, ESR1, ESR2	2852, 2099, 2100
naloxone	5284596	naloxone boosts NK cell	0.014	99.739	0.450168	LINCS	BRD-K67511046	APPROVED	opioid receptor antagonist	OPRK1, CREB1, ESR1, OPRM1, TLR4, OPRD1	4986, 1385, 2099, 4988, 7099, 4985
mestranol	6291	mestranol boosts NK cell	0.0613108	99.683		LINCS		APPROVED	estrogen receptor agonist	ESR1	2099
norgestimate		norgestimate boosts NK cell	0.0788462	99.683	0.59408	LINCS	BRD-K22901619	APPROVED	progesterone receptor agonist	PGR, ESR1	5241, 2099
estriol	5756	estriol boosts NK cell	0.169323	98.4897		LINCS	BRD-A84205515	APPROVED	estrogen receptor agonist	ESR1, ESR2	2099, 2100
norgestimate		norgestimate boosts NK cell	0.0731707	97.8184	0.59408	LINCS		APPROVED	progesterone receptor agonist	PGR, ESR1	5241, 2099
estradiol	5757	estradiol boosts NK cell	0.208481	95.73	0.50433	LINCS	BRD-A23226398	APPROVED	estrogen receptor agonist	GPER1, NR1I2, ESR1, ESR2, KCNMA1	2852, 8856, 2099, 2100, 3778
danazol	28417	danazol boosts NK cell	0.175889	93.1382	0.564344	LINCS	BRD-A20243730	APPROVED	progesterone receptor agonist, estrogen receptor antagonist	PGR, GNRHR, AR, ESR1, CCL2, GNRHR2	5241, 2798, 367, 2099, 6347, 114814
estropipate	6093179	estropipate boosts NK cell	0.262948	92.1872		LINCS	BRD-A22143024	APPROVED	estrogen receptor agonist	ESR1, ESR2	2099, 2100
toremifene	3005573	toremifene boosts NK cell	0.117914	91.9635	0.551442	LINCS	BRD-K63460351	APPROVED	selective estrogen receptor modulator (SERM), estrogen receptor antagonist	ESR1	2099
progesterone	5994	progesterone boosts NK cell	0.23855	88.8868		LINCS		APPROVED	progesterone receptor agonist	PGR, CATSPER4, OPRK1, CYP17A1, CATSPER1, CATSPER2, ESR1, CATSPER3, TRPC5, NR3C2	5241, 378807, 4986, 1586, 117144, 117155, 2099, 347732, 7224, NA
norgestimate		norgestimate boosts NK cell	0.335907	77.2702	0.59408	LINCS	BRD-A04756508	APPROVED	progesterone receptor agonist	PGR, ESR1	5241, 2099
estriol	5756	estriol inhibits NK cell	0.377016	-77.1397		LINCS	BRD-A88939772	APPROVED	estrogen receptor agonist	ESR1, ESR2	2099, 2100
estriol	5756	estriol inhibits NK cell	0.46139	-77.699		LINCS	BRD-K32793530	APPROVED	estrogen receptor agonist	ESR1, ESR2	2099, 2100
estrone	5870	estrone inhibits NK cell	0.20396	-79.1348		LINCS	BRD-A37959677	APPROVED	estrogen receptor agonist, estrogenic hormone	ESR1, ESR2	2099, 2100
estropipate	6093179	estropipate inhibits NK cell	0.320236	-83.7032		LINCS		APPROVED	estrogen receptor agonist	ESR1, ESR2	2099, 2100
toremifene	3005573	toremifene inhibits NK cell	0.213358	-91.0125	0.551442	LINCS		APPROVED	selective estrogen receptor modulator (SERM), estrogen receptor antagonist	ESR1	2099
estrone	5870	estrone inhibits NK cell	0.208617	-91.2362		LINCS		APPROVED	estrogen receptor agonist, estrogenic hormone	ESR1, ESR2	2099, 2100
gestrinone		gestrinone inhibits NK cell	0.211268	-91.3668		LINCS		APPROVED	progesterone receptor antagonist	PGR, AR, ESR1	5241, 367, 2099
estradiol	5757	estradiol inhibits NK cell	0.145299	-94.9282	0.50433	LINCS	BRD-A18917088	APPROVED	estrogen receptor agonist	GPER1, NR1I2, ESR1, ESR2, KCNMA1	2852, 8856, 2099, 2100, 3778
ethinyl-estradiol		ethinyl-estradiol inhibits NK cell	0.1174	-96.625		LINCS	BRD-A43286952	APPROVED	estrogen receptor agonist, estrogenic hormone	NR1I2, ESR1, ESR2	8856, 2099, 2100
naloxone	5284596	naloxone inhibits NK cell	0.019084	-96.7928	0.450168	LINCS	BRD-A70461345	APPROVED	opioid receptor antagonist	OPRK1, CREB1, ESR1, OPRM1, TLR4, OPRD1	4986, 1385, 2099, 4988, 7099, 4985
chlorotrianisene	11289	chlorotrianisene inhibits NK cell	0.0981964	-97.3895		LINCS	BRD-K27062708	APPROVED	estrogenic hormone	ESR1, ESR2	2099, 2100
toremifene	3005573	toremifene inhibits NK cell	0.061753	-98.2845	0.551442	LINCS	BRD-K67174588	APPROVED	selective estrogen receptor modulator (SERM), estrogen receptor antagonist	ESR1	2099
gestrinone		gestrinone inhibits NK cell	0.0462555	-98.471		LINCS	BRD-A94793051	APPROVED	progesterone receptor antagonist	PGR, AR, ESR1	5241, 367, 2099
estropipate	6093179	estropipate inhibits NK cell	0.055102	-99.0304		LINCS	BRD-K51095933	APPROVED	estrogen receptor agonist	ESR1, ESR2	2099, 2100
estropipate	6093179	estropipate inhibits NK cell	0.146288	-99.2541		LINCS	BRD-K70515009	APPROVED	estrogen receptor agonist	ESR1, ESR2	2099, 2100
equol		equol inhibits NK cell	0.0633803	-99.3101		LINCS	BRD-A74907996	APPROVED	estrogen receptor agonist	ESR1, ESR2	2099, 2100
levonorgestrel	13109	levonorgestrel inhibits NK cell	0.0444915	-99.3847		LINCS	BRD-K90543092	APPROVED	progesterone receptor antagonist, estrogen receptor agonist, progesterone receptor agonist, glucocorticoid receptor antagonist	PGR, SRD5A1, AR, ESR1	5241, 6715, 367, 2099
melatonin	896	melatonin inhibits NK cell	0.0834879	-99.5152		LINCS	BRD-K97530723	APPROVED	nitric oxide synthase inhibitor, melatonin receptor agonist	HTR2B, RORB, MTNR1A, MTNR1B, CALM1, CALR, MPO, ASMT, ESR1, EPX, NQO2	3357, 6096, 4543, 4544, 801, 811, 4353, 438, 2099, 8288, 4835
estrone	5870	estrone inhibits NK cell	0.0883721	-99.5898		LINCS	BRD-K81839095	APPROVED	estrogen receptor agonist, estrogenic hormone	ESR1, ESR2	2099, 2100
estriol	5756	estriol inhibits NK cell	0.0684647	-99.6457		LINCS		APPROVED	estrogen receptor agonist	ESR1, ESR2	2099, 2100
dienestrol	667476	dienestrol inhibits NK cell	0.00838574	-99.9254	0.526126	LINCS	BRD-K95309561	APPROVED	estrogen receptor agonist	ESR1	2099
hexestrol	3606	hexestrol inhibits NK cell	0.0194553	-99.9254		LINCS	BRD-A01078468	APPROVED	synthetic estrogen	ESR1, ESR2, AKR1C1	2099, 2100, 1645
tibolone	444008	tibolone inhibits NK cell	0.00224215	-99.9441		LINCS	BRD-K10467831	APPROVED	androgen receptor agonist, estrogen receptor agonist, progesterone receptor agonist	ESR1	2099
clomifene	2800	clomifene inhibits NK cell	0.0169173	-99.9441	0.620136	LINCS	BRD-K04218075	APPROVED	estrogen receptor antagonist	ESR1	2099
estriol	5756	estriol inhibits NK cell	0.0234542	-99.9441		LINCS	BRD-K17016787	APPROVED	estrogen receptor agonist	ESR1, ESR2	2099, 2100
dienestrol	667476	dienestrol inhibits NK cell	0.00431035	-99.9814	0.526126	LINCS		APPROVED	estrogen receptor agonist	ESR1	2099
carvedilol	2585	carvedilol boosts NK cell	0.0623701	97.8743	0.530695	LINCS	BRD-A10977446	APPROVED	adrenergic receptor antagonist	VCAM1, ADRA1A, GJA1, VEGFA, ADRA2A, ADRA2B, ADRA2C, KCNH2, NPPB, ADRA1D, SELE, ADRA1B, ADRB1, ADRB2, ADRB3, NDUFC2, HIF1A	7412, 148, 2697, 7422, 150, 151, 152, 3757, 4879, 146, 6401, 147, 153, 154, 155, 4718, 3091
rifabutin	6323490	rifabutin boosts NK cell	0.279612	79.3772		LINCS	BRD-K30563334	APPROVED	protein synthesis inhibitor	HSP90B1, HSP90AA1	7184, 3320
rifabutin	6323490	rifabutin inhibits NK cell	0.163717	-97.3149		LINCS	BRD-A23801136	APPROVED	protein synthesis inhibitor	HSP90B1, HSP90AA1	7184, 3320
diacerein	26248	diacerein inhibits NK cell	0.156489	-97.837		LINCS	BRD-K69122748	APPROVED	interleukin inhibitor	IL1B	3553
niclosamide	4477	niclosamide boosts NK cell	0.0666667	85.5678	0.648792	LINCS	BRD-K35960502	APPROVED	STAT inhibitor, DNA replication inhibitor	STAT3	6774
acitretin	5284513	acitretin boosts NK cell	0.432323	80.757	0.52219	LINCS	BRD-K90699611	APPROVED	retinoid receptor agonist	RBP1, RARA, RARB, RARG, STAT3, RXRG, RXRA, RXRB	5947, 5914, 5915, 5916, 6774, 6258, 6256, 6257
acitretin	5284513	acitretin boosts NK cell	0.457627	77.4194	0.52219	LINCS	BRD-K62012036	APPROVED	retinoid receptor agonist	RBP1, RARA, RARB, RARG, STAT3, RXRG, RXRA, RXRB	5947, 5914, 5915, 5916, 6774, 6258, 6256, 6257
thalidomide	5426	thalidomide boosts NK cell	0.328836	86.1085	0.587179	LINCS	BRD-A93255169	APPROVED	tumor necrosis factor production inhibitor	CRBN, PTGS2, FGFR2, NFKB1, TNF, ORM1, ORM2	51185, 5743, 2263, 4790, 7124, 5004, 5005
pranlukast	4887	pranlukast inhibits NK cell	0.0496324	-99.1236		LINCS	BRD-K97045029	APPROVED	leukotriene receptor antagonist	MUC2, CYSLTR2, IL5, RNASE3, NFKB1, CYSLTR1, TNF	4583, 57105, 3567, 6037, 4790, 10800, 7124
triflusal	9458	triflusal inhibits NK cell	0.00692841	-99.9068		LINCS	BRD-K71696703	APPROVED	thromboxane synthase inhibitor, cyclooxygenase inhibitor, platelet aggregation inhibitor	PTGS1, NOS2, PDE10A, NFKB1	5742, 4843, 10846, 4790
docetaxel		docetaxel boosts NK cell	0.176471	93.2687	0.558665	LINCS	BRD-K42125900	APPROVED	tubulin polymerization inhibitor	BCL2, NR1I2, TUBB, TUBB1, MAP4, MAP2, MAPT	596, 8856, 203068, 81027, 4134, 4133, 4137
docetaxel		docetaxel inhibits NK cell	0.407197	-80.5892	0.558665	LINCS		APPROVED	tubulin polymerization inhibitor	BCL2, NR1I2, TUBB, TUBB1, MAP4, MAP2, MAPT	596, 8856, 203068, 81027, 4134, 4133, 4137
paclitaxel		paclitaxel inhibits NK cell	0.282297	-84.1693	0.572978	LINCS	BRD-A28746609	APPROVED	tubulin polymerization inhibitor	BCL2, NR1I2, TLR4, TUBB, TUBB1, MAP4, MAP2, MAPT	596, 8856, 7099, 203068, 81027, 4134, 4133, 4137
paclitaxel		paclitaxel inhibits NK cell	0.227957	-90.7328	0.572978	LINCS		APPROVED	tubulin polymerization inhibitor	BCL2, NR1I2, TLR4, TUBB, TUBB1, MAP4, MAP2, MAPT	596, 8856, 7099, 203068, 81027, 4134, 4133, 4137
paclitaxel		paclitaxel inhibits NK cell	0.21748	-93.9773	0.572978	LINCS	BRD-A23723433	APPROVED	tubulin polymerization inhibitor	BCL2, NR1I2, TLR4, TUBB, TUBB1, MAP4, MAP2, MAPT	596, 8856, 7099, 203068, 81027, 4134, 4133, 4137
docetaxel		docetaxel inhibits NK cell	0.198718	-94.7977	0.558665	LINCS	BRD-K63265447	APPROVED	tubulin polymerization inhibitor	BCL2, NR1I2, TUBB, TUBB1, MAP4, MAP2, MAPT	596, 8856, 203068, 81027, 4134, 4133, 4137
docetaxel		docetaxel inhibits NK cell	0.145957	-97.9862	0.558665	LINCS	BRD-K30618791	APPROVED	tubulin polymerization inhibitor	BCL2, NR1I2, TUBB, TUBB1, MAP4, MAP2, MAPT	596, 8856, 203068, 81027, 4134, 4133, 4137
edaravone	4021	edaravone inhibits NK cell	0.0509165	-99.8135		LINCS	BRD-K35458079	APPROVED	nootropic agent	BCL2	596
nateglinide		nateglinide boosts NK cell	0.264348	96.1402		LINCS	BRD-K84658672	APPROVED	insulin secretagogue	ABCC8, PPARG, KCNJ10, KCNJ11	6833, 5468, 3766, 3767
mesalazine		mesalazine inhibits NK cell	0.204044	-86.0339		LINCS	BRD-K28849549	APPROVED	prostanoid receptor antagonist, lipoxygenase inhibitor, cyclooxygenase inhibitor	CHUK, PTGS1, PTGS2, IKBKB, MPO, PPARG, ALOX5	1147, 5742, 5743, 3551, 4353, 5468, 240
balsalazide		balsalazide inhibits NK cell	0.0489978	-98.6575		LINCS	BRD-K41410256	APPROVED	cyclooxygenase inhibitor	PTGS1, PTGS2, PPARG, ALOX5	5742, 5743, 5468, 240
nateglinide		nateglinide inhibits NK cell	0.109155	-98.788		LINCS	BRD-K44353683	APPROVED	insulin secretagogue	ABCC8, PPARG, KCNJ10, KCNJ11	6833, 5468, 3766, 3767
diclofenac	3033	diclofenac inhibits NK cell	0.045	-99.5898	0.500946	LINCS	BRD-K08252256	APPROVED	cyclooxygenase inhibitor	PTGS1, PTGS2, ASIC1, PPARG, SCN4A, ALOX5, ASIC3, AKR1C3, KCNQ2, KCNQ3, PLA2G2A	5742, 5743, 41, 5468, 6329, 240, 9311, 8644, 3785, 3786, 5320
telmisartan	65999	telmisartan inhibits NK cell	0.0107991	-99.9441	0.51809	LINCS	BRD-K73999723	APPROVED	angiotensin receptor antagonist	PPARG, AGTR1	5468, 185
sulfasalazine	5384001	sulfasalazine inhibits NK cell	0.00181159	-99.9627		LINCS	BRD-K10670311	APPROVED	cyclooxygenase inhibitor	CHUK, PTGS1, PTGS2, SLC7A11, IKBKB, PPARG, PLA2G1B, ALOX5, TBXAS1, ACAT1, SLC46A1	1147, 5742, 5743, 23657, 3551, 5468, 5319, 240, 6916, 38, 113235
